# Supplementary material for: Double boron–oxygen-fused polycyclic aromatic hydrocarbons: skeletal editing and applications as organic optoelectronic materials
Source: Nat Commun. 2023 Nov 4;14:7089. doi: 10.1038/s41467-023-42973-1 (PMC10625603; doi:10.1038/s41467-023-42973-1)
Supplement: Supplementary file 14 — Source Data [file 41467_2023_42973_MOESM14_ESM.zip]

Archive with 49 entries (48 files):
- CIF_BO1a_CCDC1954663.cif
- CIF_BO2_CCDC1954662.cif
- CIF_BO3a_CCDC1954665.cif
- CIF_BO3b-OH_CCDC2290997.cif
- CIF_BO3d_CCDC1954664.cif
- CIF_BO4b_CCDC1954661.cif
- CIF_BO4d_CCDC1966566.cif
- CIF_BO4e_CCDC1968760.cif
- CIF_BO5_CCDC2280610.cif
- CIF_BO6_CCDC2029823.cif
- Fig. 5_Abs-PL.xlsx
- Fig. 6_PL-lifetime decay curves.xlsx
- Fig. 7 and Table 2_device  performance.xlsx
- Fig. 8 and Table 2_device  performance.xlsx
- Fig. S20. Photophysical properties-Absorption.xlsx
- Fig. S21. Photophysical properties-(RT) PL spectra.xlsx
- Fig. S22. Photophysical properties-(77 K) phosphorescent spectra.xlsx
- Fig. S23-S42.  Photophysical propertie/
- Fig. S23-S42.  Photophysical propertie/Fig. S23. Photophysical properties-BO1a.xlsx
- Fig. S23-S42.  Photophysical propertie/Fig. S24. Photophysical properties-BO1b.xlsx
- Fig. S23-S42.  Photophysical propertie/Fig. S25. Photophysical properties-BO1c.xlsx
- Fig. S23-S42.  Photophysical propertie/Fig. S26. Photophysical properties-BO1d.xlsx
- Fig. S23-S42.  Photophysical propertie/Fig. S27. Photophysical properties-BO1e.xlsx
- Fig. S23-S42.  Photophysical propertie/Fig. S28. Photophysical properties-BO1f.xlsx
- Fig. S23-S42.  Photophysical propertie/Fig. S29. Photophysical properties-BO1g.xlsx
- Fig. S23-S42.  Photophysical propertie/Fig. S30. Photophysical properties-BO2.xlsx
- Fig. S23-S42.  Photophysical propertie/Fig. S31. Photophysical properties-BO3a.xlsx
- Fig. S23-S42.  Photophysical propertie/Fig. S32. Photophysical properties-BO3b.xlsx
- Fig. S23-S42.  Photophysical propertie/Fig. S33. Photophysical properties-BO3c.xlsx
- Fig. S23-S42.  Photophysical propertie/Fig. S34. Photophysical properties-BO3d.xlsx
- Fig. S23-S42.  Photophysical propertie/Fig. S35. Photophysical properties-BO3e.xlsx
- Fig. S23-S42.  Photophysical propertie/Fig. S36. Photophysical properties-BO4a.xlsx
- Fig. S23-S42.  Photophysical propertie/Fig. S37. Photophysical properties-BO4b.xlsx
- Fig. S23-S42.  Photophysical propertie/Fig. S38. Photophysical properties-BO4c.xlsx
- Fig. S23-S42.  Photophysical propertie/Fig. S39. Photophysical properties-BO4d.xlsx
- Fig. S23-S42.  Photophysical propertie/Fig. S40. Photophysical properties-BO4e.xlsx
- Fig. S23-S42.  Photophysical propertie/Fig. S41. Photophysical properties-BO5.xlsx
- Fig. S23-S42.  Photophysical propertie/Fig. S42. Photophysical properties-BO6.xlsx
- Fig. S43. Photophysical properties-PL decay 77K.xlsx
- Fig. S44. Photophysical properties-PL decay 77K-magnify.xlsx
- Fig. S52. Thermal properties-TGA (up) and DSC (down).xlsx
- Fig. S53. Electrochemical properties- CV of BO1b.xlsx
- Fig. S54. Single carrier devices-J−V.xlsx
- Fig. S56. PL and EL spectral comparison.xlsx
- Fig. S57. EL properties of deep-blue OLEDs-Fitted.xlsx
- Fig. S58. Electrochemical properties-CV and DPV.xlsx
- Fig. S59. Low-temperature spectrum of PtON-TBBI.xlsx
- Fig. S60. Operational lifetimes of the deep-blue OLEDs.xlsx
- Table 1_Photophysical properties.xlsx
