# Supplementary material for: Double boron–oxygen-fused polycyclic aromatic hydrocarbons: skeletal editing and applications as organic optoelectronic materials
Source: Nat Commun. 2023 Nov 4;14:7089. doi: 10.1038/s41467-023-42973-1 (PMC10625603; doi:10.1038/s41467-023-42973-1)
Supplement: Supplementary file 14 — Source Data [file 41467_2023_42973_MOESM14_ESM.zip › CIF_BO1a_CCDC1954663.cif]

 
data_mo_d8v19629_0m 
  
_audit_creation_method            SHELXL-2013 
_chemical_name_systematic 
; 
 ? 
; 
_chemical_name_common             ? 
_chemical_melting_point           ? 
_chemical_formula_moiety          ? 
_chemical_formula_sum 
 'C30 H28 B2 O2' 
_chemical_formula_weight          442.14 
  
loop_ 
 _atom_type_symbol 
 _atom_type_description 
 _atom_type_scat_dispersion_real 
 _atom_type_scat_dispersion_imag 
 _atom_type_scat_source 
 'C'  'C'   0.0033   0.0016 
 'International Tables Vol C Tables 4.2.6.8 and 6.1.1.4' 
 'H'  'H'   0.0000   0.0000 
 'International Tables Vol C Tables 4.2.6.8 and 6.1.1.4' 
 'B'  'B'   0.0013   0.0007 
 'International Tables Vol C Tables 4.2.6.8 and 6.1.1.4' 
 'O'  'O'   0.0106   0.0060 
 'International Tables Vol C Tables 4.2.6.8 and 6.1.1.4' 
  
_space_group_crystal_system       monoclinic 
_space_group_IT_number            14 
_space_group_name_H-M_alt         'P 21/n' 
_space_group_name_Hall            '-P 2yn' 
  
_shelx_space_group_comment 
; 
The symmetry employed for this shelxl refinement is uniquely defined 
by the following loop, which should always be used as a source of 
symmetry information in preference to the above space-group names. 
They are only intended as comments. 
; 
  
loop_ 
 _space_group_symop_operation_xyz 
 'x, y, z' 
 '-x+1/2, y+1/2, -z+1/2' 
 '-x, -y, -z' 
 'x-1/2, -y-1/2, z-1/2' 
  
_cell_length_a                    12.3732(4) 
_cell_length_b                    8.0799(3) 
_cell_length_c                    25.7096(10) 
_cell_angle_alpha                 90 
_cell_angle_beta                  100.6030(10) 
_cell_angle_gamma                 90 
_cell_volume                      2526.41(16) 
_cell_formula_units_Z             4 
_cell_measurement_temperature     293(2) 
_cell_measurement_reflns_used     7390 
_cell_measurement_theta_min       5.293 
_cell_measurement_theta_max       53.497 
  
_exptl_crystal_description        prismatic 
_exptl_crystal_colour             colorless 
_exptl_crystal_density_meas       ? 
_exptl_crystal_density_method     ? 
_exptl_crystal_density_diffrn     1.162 
_exptl_crystal_F_000              936 
_exptl_transmission_factor_min    ? 
_exptl_transmission_factor_max    ? 
_exptl_crystal_size_max           0.200 
_exptl_crystal_size_mid           0.150 
_exptl_crystal_size_min           0.120 
_exptl_absorpt_coefficient_mu     0.070 
_shelx_estimated_absorpt_T_min    0.986 
_shelx_estimated_absorpt_T_max    0.992 
_exptl_absorpt_correction_type    multi-scan 
_exptl_absorpt_correction_T_min   0.6346 
_exptl_absorpt_correction_T_max   0.7456 
_exptl_absorpt_process_details    sadabs 
  
_exptl_special_details 
; 
 ? 
; 
  
_diffrn_ambient_temperature       293(2) 
_diffrn_radiation_wavelength      0.71073 
_diffrn_radiation_type            MoK\a 
_diffrn_source                    ? 
_diffrn_measurement_device_type   'Bruker APEX-II CCD' 
_diffrn_measurement_method        '\f and \w scans' 
_diffrn_detector_area_resol_mean  ? 
_diffrn_reflns_number             23738 
_diffrn_reflns_av_unetI/netI      0.0272 
_diffrn_reflns_av_R_equivalents   0.0349 
_diffrn_reflns_limit_h_min        -14 
_diffrn_reflns_limit_h_max        14 
_diffrn_reflns_limit_k_min        -9 
_diffrn_reflns_limit_k_max        9 
_diffrn_reflns_limit_l_min        -31 
_diffrn_reflns_limit_l_max        31 
_diffrn_reflns_theta_min          2.647 
_diffrn_reflns_theta_max          25.498 
_diffrn_reflns_theta_full         25.242 
_diffrn_measured_fraction_theta_max   0.994 
_diffrn_measured_fraction_theta_full  0.994 
_diffrn_reflns_Laue_measured_fraction_max    0.994 
_diffrn_reflns_Laue_measured_fraction_full   0.994 
_diffrn_reflns_point_group_measured_fraction_max   0.994 
_diffrn_reflns_point_group_measured_fraction_full  0.994 
_reflns_number_total              4665 
_reflns_number_gt                 3336 
_reflns_threshold_expression      'I > 2\s(I)' 
_reflns_Friedel_coverage          0.000 
_reflns_Friedel_fraction_max      . 
_reflns_Friedel_fraction_full     . 
  
_reflns_special_details 
; 
 Reflections were merged by SHELXL according to the crystal 
 class for the calculation of statistics and refinement. 
  
 _reflns_Friedel_fraction is defined as the number of unique 
 Friedel pairs measured divided by the number that would be 
 possible theoretically, ignoring centric projections and 
 systematic absences. 
; 
  
_computing_data_collection        'Bruker APEX2' 
_computing_cell_refinement        'Bruker SAINT' 
_computing_data_reduction         'Bruker SAINT' 
_computing_structure_solution     'SHELXS-97 (Sheldrick 2008)' 
_computing_structure_refinement   'SHELXL-2013 (Sheldrick, 2013)' 
_computing_molecular_graphics     'Bruker SHELXTL' 
_computing_publication_material   'Bruker SHELXTL' 
  
_refine_special_details 
; 
 ? 
; 
_refine_ls_structure_factor_coef  Fsqd 
_refine_ls_matrix_type            full 
_refine_ls_weighting_scheme       calc 
_refine_ls_weighting_details 
'w=1/[\s^2^(Fo^2^)+(0.0670P)^2^+0.4341P] where P=(Fo^2^+2Fc^2^)/3' 
_atom_sites_solution_primary      ? 
_atom_sites_solution_secondary    ? 
_atom_sites_solution_hydrogens    geom 
_refine_ls_hydrogen_treatment     constr 
_refine_ls_extinction_method      SHELXL 
_refine_ls_extinction_coef        0.020(4) 
_refine_ls_extinction_expression 
 'Fc^*^=kFc[1+0.001xFc^2^\l^3^/sin(2\q)]^-1/4^' 
_refine_ls_number_reflns          4665 
_refine_ls_number_parameters      314 
_refine_ls_number_restraints      0 
_refine_ls_R_factor_all           0.0722 
_refine_ls_R_factor_gt            0.0493 
_refine_ls_wR_factor_ref          0.1462 
_refine_ls_wR_factor_gt           0.1275 
_refine_ls_goodness_of_fit_ref    1.050 
_refine_ls_restrained_S_all       1.050 
_refine_ls_shift/su_max           0.003 
_refine_ls_shift/su_mean          0.000 
  
loop_ 
 _atom_site_label 
 _atom_site_type_symbol 
 _atom_site_fract_x 
 _atom_site_fract_y 
 _atom_site_fract_z 
 _atom_site_U_iso_or_equiv 
 _atom_site_adp_type 
 _atom_site_occupancy 
 _atom_site_site_symmetry_order 
 _atom_site_calc_flag 
 _atom_site_refinement_flags_posn 
 _atom_site_refinement_flags_adp 
 _atom_site_refinement_flags_occupancy 
 _atom_site_disorder_assembly 
 _atom_site_disorder_group 
O1 O 0.34814(10) 0.24090(16) 0.44647(5) 0.0662(4) Uani 1 1 d . . . . . 
O2 O 0.59311(9) 0.60000(17) 0.37392(5) 0.0666(4) Uani 1 1 d . . . . . 
C1 C 0.45022(15) 0.3090(2) 0.44661(7) 0.0614(5) Uani 1 1 d . . . . . 
C2 C 0.53573(17) 0.2616(3) 0.48617(8) 0.0781(6) Uani 1 1 d . . . . . 
H2 H 0.5239 0.1859 0.5118 0.094 Uiso 1 1 calc R U . . . 
C3 C 0.63856(18) 0.3274(3) 0.48729(9) 0.0917(7) Uani 1 1 d . . . . . 
H3 H 0.6965 0.2947 0.5137 0.110 Uiso 1 1 calc R U . . . 
C4 C 0.65726(16) 0.4411(3) 0.44990(8) 0.0833(6) Uani 1 1 d . . . . . 
H4 H 0.7269 0.4859 0.4512 0.100 Uiso 1 1 calc R U . . . 
C5 C 0.57152(14) 0.4870(2) 0.41077(7) 0.0622(5) Uani 1 1 d . . . . . 
C6 C 0.46563(13) 0.4229(2) 0.40792(6) 0.0538(4) Uani 1 1 d . . . . . 
C7 C 0.37629(13) 0.4704(2) 0.36603(6) 0.0513(4) Uani 1 1 d . . . . . 
C8 C 0.27108(13) 0.4011(2) 0.36475(7) 0.0539(4) Uani 1 1 d . . . . . 
C9 C 0.18752(14) 0.4477(2) 0.32319(7) 0.0615(5) Uani 1 1 d . . . . . 
H9 H 0.1176 0.4029 0.3212 0.074 Uiso 1 1 calc R U . . . 
C10 C 0.20620(15) 0.5589(3) 0.28488(8) 0.0685(5) Uani 1 1 d . . . . . 
H10 H 0.1491 0.5890 0.2577 0.082 Uiso 1 1 calc R U . . . 
C11 C 0.30987(14) 0.6250(2) 0.28712(7) 0.0642(5) Uani 1 1 d . . . . . 
H11 H 0.3216 0.6992 0.2611 0.077 Uiso 1 1 calc R U . . . 
C12 C 0.39730(13) 0.5834(2) 0.32735(6) 0.0546(4) Uani 1 1 d . . . . . 
C13 C 0.14699(14) 0.1902(2) 0.41503(7) 0.0576(4) Uani 1 1 d . . . . . 
C14 C 0.06079(15) 0.2787(2) 0.43079(7) 0.0629(5) Uani 1 1 d . . . . . 
C15 C -0.03421(16) 0.1967(3) 0.43759(7) 0.0688(5) Uani 1 1 d . . . . . 
H15 H -0.0905 0.2566 0.4483 0.083 Uiso 1 1 calc R U . . . 
C16 C -0.04767(16) 0.0282(3) 0.42894(7) 0.0687(5) Uani 1 1 d . . . . . 
C17 C 0.03715(17) -0.0569(3) 0.41294(7) 0.0708(5) Uani 1 1 d . . . . . 
H17 H 0.0294 -0.1701 0.4069 0.085 Uiso 1 1 calc R U . . . 
C18 C 0.13333(15) 0.0195(2) 0.40552(7) 0.0629(5) Uani 1 1 d . . . . . 
C19 C 0.22162(19) -0.0788(3) 0.38574(10) 0.0883(7) Uani 1 1 d . . . . . 
H19A H 0.2282 -0.0408 0.3511 0.132 Uiso 1 1 calc R U . . . 
H19B H 0.2022 -0.1940 0.3841 0.132 Uiso 1 1 calc R U . . . 
H19C H 0.2905 -0.0641 0.4095 0.132 Uiso 1 1 calc R U . . . 
C20 C 0.0711(2) 0.4620(3) 0.44118(10) 0.0893(7) Uani 1 1 d . . . . . 
H20A H 0.1173 0.4808 0.4750 0.134 Uiso 1 1 calc R U . . . 
H20B H -0.0004 0.5081 0.4411 0.134 Uiso 1 1 calc R U . . . 
H20C H 0.1031 0.5139 0.4140 0.134 Uiso 1 1 calc R U . . . 
C21 C -0.15219(19) -0.0582(3) 0.43639(10) 0.0970(8) Uani 1 1 d . . . . . 
H21A H -0.1842 0.0000 0.4624 0.145 Uiso 1 1 calc R U . . . 
H21B H -0.1355 -0.1696 0.4481 0.145 Uiso 1 1 calc R U . . . 
H21C H -0.2032 -0.0599 0.4034 0.145 Uiso 1 1 calc R U . . . 
C22 C 0.55409(12) 0.7739(2) 0.29187(7) 0.0561(4) Uani 1 1 d . . . . . 
C23 C 0.57703(14) 0.7139(2) 0.24402(7) 0.0626(5) Uani 1 1 d . . . . . 
C24 C 0.61204(14) 0.8230(3) 0.20851(7) 0.0717(6) Uani 1 1 d . . . . . 
H24 H 0.6279 0.7821 0.1769 0.086 Uiso 1 1 calc R U . . . 
C25 C 0.62385(14) 0.9904(3) 0.21900(9) 0.0746(6) Uani 1 1 d . . . . . 
C26 C 0.60149(15) 1.0472(3) 0.26630(9) 0.0743(6) Uani 1 1 d . . . . . 
H26 H 0.6098 1.1594 0.2740 0.089 Uiso 1 1 calc R U . . . 
C27 C 0.56709(13) 0.9439(2) 0.30288(8) 0.0634(5) Uani 1 1 d . . . . . 
C28 C 0.5411(2) 1.0130(3) 0.35365(10) 0.0942(7) Uani 1 1 d . . . . . 
H28A H 0.4636 1.0034 0.3533 0.141 Uiso 1 1 calc R U . . . 
H28B H 0.5621 1.1274 0.3569 0.141 Uiso 1 1 calc R U . . . 
H28C H 0.5809 0.9522 0.3831 0.141 Uiso 1 1 calc R U . . . 
C29 C 0.5677(2) 0.5325(3) 0.23093(9) 0.0911(7) Uani 1 1 d . . . . . 
H29A H 0.6072 0.4697 0.2600 0.137 Uiso 1 1 calc R U . . . 
H29B H 0.5982 0.5114 0.1998 0.137 Uiso 1 1 calc R U . . . 
H29C H 0.4917 0.5005 0.2245 0.137 Uiso 1 1 calc R U . . . 
C30 C 0.6582(2) 1.1070(4) 0.17893(10) 0.1104(9) Uani 1 1 d . . . . . 
H30A H 0.6874 1.0442 0.1530 0.166 Uiso 1 1 calc R U . . . 
H30B H 0.7135 1.1814 0.1966 0.166 Uiso 1 1 calc R U . . . 
H30C H 0.5956 1.1692 0.1618 0.166 Uiso 1 1 calc R U . . . 
B1 B 0.25632(17) 0.2785(3) 0.40881(8) 0.0588(5) Uani 1 1 d . . . . . 
B2 B 0.51494(16) 0.6523(3) 0.33187(8) 0.0579(5) Uani 1 1 d . . . . . 
  
loop_ 
 _atom_site_aniso_label 
 _atom_site_aniso_U_11 
 _atom_site_aniso_U_22 
 _atom_site_aniso_U_33 
 _atom_site_aniso_U_23 
 _atom_site_aniso_U_13 
 _atom_site_aniso_U_12 
O1 0.0656(8) 0.0737(8) 0.0596(7) 0.0084(6) 0.0123(6) -0.0078(6) 
O2 0.0483(7) 0.0906(9) 0.0602(7) 0.0089(7) 0.0079(6) -0.0090(6) 
C1 0.0584(10) 0.0715(12) 0.0547(10) 0.0005(9) 0.0111(8) -0.0029(9) 
C2 0.0766(14) 0.0958(16) 0.0591(12) 0.0184(11) 0.0050(10) 0.0001(11) 
C3 0.0670(13) 0.131(2) 0.0703(14) 0.0220(14) -0.0062(10) 0.0017(13) 
C4 0.0536(11) 0.1227(18) 0.0688(13) 0.0159(13) -0.0008(10) -0.0063(11) 
C5 0.0528(10) 0.0790(12) 0.0542(10) 0.0036(9) 0.0088(8) -0.0029(9) 
C6 0.0511(9) 0.0628(10) 0.0477(9) -0.0030(8) 0.0098(7) 0.0001(8) 
C7 0.0488(9) 0.0569(10) 0.0489(9) -0.0048(8) 0.0107(7) -0.0010(7) 
C8 0.0496(9) 0.0594(10) 0.0536(10) -0.0034(8) 0.0119(8) -0.0050(8) 
C9 0.0482(9) 0.0720(12) 0.0631(11) -0.0007(9) 0.0073(8) -0.0116(8) 
C10 0.0528(10) 0.0844(13) 0.0640(11) 0.0106(10) -0.0006(9) -0.0061(9) 
C11 0.0546(10) 0.0755(12) 0.0613(11) 0.0126(9) 0.0076(8) -0.0064(9) 
C12 0.0504(9) 0.0625(10) 0.0517(10) 0.0017(8) 0.0114(8) -0.0025(8) 
C13 0.0632(11) 0.0611(11) 0.0498(9) 0.0024(8) 0.0136(8) -0.0076(8) 
C14 0.0659(11) 0.0680(11) 0.0572(10) 0.0009(9) 0.0179(9) -0.0071(9) 
C15 0.0633(11) 0.0858(14) 0.0599(11) 0.0018(10) 0.0181(9) -0.0049(10) 
C16 0.0652(12) 0.0873(14) 0.0529(10) 0.0068(10) 0.0086(9) -0.0200(10) 
C17 0.0819(14) 0.0638(11) 0.0659(12) 0.0035(9) 0.0112(10) -0.0171(10) 
C18 0.0683(11) 0.0626(11) 0.0581(11) 0.0046(9) 0.0123(9) -0.0071(9) 
C19 0.0924(16) 0.0690(13) 0.1088(18) -0.0049(12) 0.0323(14) 0.0017(11) 
C20 0.0956(16) 0.0740(14) 0.1070(17) -0.0132(13) 0.0417(14) -0.0067(12) 
C21 0.0772(14) 0.123(2) 0.0914(16) 0.0100(14) 0.0161(12) -0.0375(14) 
C22 0.0393(8) 0.0706(11) 0.0593(10) 0.0011(9) 0.0114(7) -0.0022(8) 
C23 0.0509(10) 0.0789(12) 0.0571(10) 0.0008(9) 0.0076(8) -0.0010(9) 
C24 0.0519(10) 0.1101(17) 0.0535(11) 0.0096(11) 0.0106(8) 0.0036(11) 
C25 0.0453(10) 0.0983(16) 0.0790(14) 0.0261(12) 0.0082(9) -0.0034(10) 
C26 0.0566(11) 0.0719(13) 0.0946(16) 0.0136(11) 0.0144(10) -0.0039(9) 
C27 0.0438(9) 0.0711(12) 0.0772(12) -0.0017(10) 0.0160(8) -0.0015(8) 
C28 0.0932(16) 0.0912(16) 0.1055(18) -0.0237(14) 0.0372(14) -0.0033(13) 
C29 0.1061(18) 0.0907(16) 0.0761(14) -0.0191(12) 0.0156(13) -0.0087(13) 
C30 0.0835(16) 0.142(2) 0.1033(18) 0.0556(17) 0.0121(14) -0.0200(15) 
B1 0.0619(12) 0.0612(12) 0.0546(11) -0.0045(9) 0.0145(10) -0.0036(10) 
B2 0.0508(11) 0.0675(13) 0.0558(12) -0.0051(10) 0.0105(9) -0.0021(9) 
  
_geom_special_details 
; 
 All esds (except the esd in the dihedral angle between two l.s. planes) 
 are estimated using the full covariance matrix.  The cell esds are taken 
 into account individually in the estimation of esds in distances, angles 
 and torsion angles; correlations between esds in cell parameters are only 
 used when they are defined by crystal symmetry.  An approximate (isotropic) 
 treatment of cell esds is used for estimating esds involving l.s. planes. 
; 
  
loop_ 
 _geom_bond_atom_site_label_1 
 _geom_bond_atom_site_label_2 
 _geom_bond_distance 
 _geom_bond_site_symmetry_2 
 _geom_bond_publ_flag 
O1 C1 1.377(2) . ? 
O1 B1 1.384(2) . ? 
O2 C5 1.377(2) . ? 
O2 B2 1.378(2) . ? 
C1 C2 1.380(3) . ? 
C1 C6 1.394(2) . ? 
C2 C3 1.374(3) . ? 
C2 H2 0.9300 . ? 
C3 C4 1.380(3) . ? 
C3 H3 0.9300 . ? 
C4 C5 1.372(3) . ? 
C4 H4 0.9300 . ? 
C5 C6 1.398(2) . ? 
C6 C7 1.446(2) . ? 
C7 C12 1.409(2) . ? 
C7 C8 1.412(2) . ? 
C8 C9 1.395(2) . ? 
C8 B1 1.541(3) . ? 
C9 C10 1.384(2) . ? 
C9 H9 0.9300 . ? 
C10 C11 1.381(2) . ? 
C10 H10 0.9300 . ? 
C11 C12 1.393(2) . ? 
C11 H11 0.9300 . ? 
C12 B2 1.542(3) . ? 
C13 C14 1.405(2) . ? 
C13 C18 1.406(3) . ? 
C13 B1 1.564(3) . ? 
C14 C15 1.388(2) . ? 
C14 C20 1.506(3) . ? 
C15 C16 1.384(3) . ? 
C15 H15 0.9300 . ? 
C16 C17 1.379(3) . ? 
C16 C21 1.513(3) . ? 
C17 C18 1.384(3) . ? 
C17 H17 0.9300 . ? 
C18 C19 1.512(3) . ? 
C19 H19A 0.9600 . ? 
C19 H19B 0.9600 . ? 
C19 H19C 0.9600 . ? 
C20 H20A 0.9600 . ? 
C20 H20B 0.9600 . ? 
C20 H20C 0.9600 . ? 
C21 H21A 0.9600 . ? 
C21 H21B 0.9600 . ? 
C21 H21C 0.9600 . ? 
C22 C23 1.399(2) . ? 
C22 C27 1.406(3) . ? 
C22 B2 1.562(3) . ? 
C23 C24 1.394(3) . ? 
C23 C29 1.504(3) . ? 
C24 C25 1.381(3) . ? 
C24 H24 0.9300 . ? 
C25 C26 1.375(3) . ? 
C25 C30 1.514(3) . ? 
C26 C27 1.382(3) . ? 
C26 H26 0.9300 . ? 
C27 C28 1.508(3) . ? 
C28 H28A 0.9600 . ? 
C28 H28B 0.9600 . ? 
C28 H28C 0.9600 . ? 
C29 H29A 0.9600 . ? 
C29 H29B 0.9600 . ? 
C29 H29C 0.9600 . ? 
C30 H30A 0.9600 . ? 
C30 H30B 0.9600 . ? 
C30 H30C 0.9600 . ? 
  
loop_ 
 _geom_angle_atom_site_label_1 
 _geom_angle_atom_site_label_2 
 _geom_angle_atom_site_label_3 
 _geom_angle 
 _geom_angle_site_symmetry_1 
 _geom_angle_site_symmetry_3 
 _geom_angle_publ_flag 
C1 O1 B1 123.27(15) . . ? 
C5 O2 B2 123.10(14) . . ? 
O1 C1 C2 118.01(17) . . ? 
O1 C1 C6 120.52(16) . . ? 
C2 C1 C6 121.48(17) . . ? 
C3 C2 C1 119.3(2) . . ? 
C3 C2 H2 120.4 . . ? 
C1 C2 H2 120.4 . . ? 
C2 C3 C4 121.1(2) . . ? 
C2 C3 H3 119.5 . . ? 
C4 C3 H3 119.5 . . ? 
C5 C4 C3 119.01(19) . . ? 
C5 C4 H4 120.5 . . ? 
C3 C4 H4 120.5 . . ? 
C4 C5 O2 117.53(17) . . ? 
C4 C5 C6 121.91(18) . . ? 
O2 C5 C6 120.55(15) . . ? 
C1 C6 C5 117.22(16) . . ? 
C1 C6 C7 121.37(16) . . ? 
C5 C6 C7 121.40(16) . . ? 
C12 C7 C8 121.97(15) . . ? 
C12 C7 C6 118.86(15) . . ? 
C8 C7 C6 119.16(15) . . ? 
C9 C8 C7 117.47(15) . . ? 
C9 C8 B1 124.40(16) . . ? 
C7 C8 B1 118.12(15) . . ? 
C10 C9 C8 121.53(16) . . ? 
C10 C9 H9 119.2 . . ? 
C8 C9 H9 119.2 . . ? 
C11 C10 C9 119.80(17) . . ? 
C11 C10 H10 120.1 . . ? 
C9 C10 H10 120.1 . . ? 
C10 C11 C12 121.75(17) . . ? 
C10 C11 H11 119.1 . . ? 
C12 C11 H11 119.1 . . ? 
C11 C12 C7 117.46(15) . . ? 
C11 C12 B2 124.21(16) . . ? 
C7 C12 B2 118.32(15) . . ? 
C14 C13 C18 118.47(16) . . ? 
C14 C13 B1 120.94(16) . . ? 
C18 C13 B1 120.58(16) . . ? 
C15 C14 C13 119.91(18) . . ? 
C15 C14 C20 119.58(18) . . ? 
C13 C14 C20 120.51(16) . . ? 
C16 C15 C14 121.93(19) . . ? 
C16 C15 H15 119.0 . . ? 
C14 C15 H15 119.0 . . ? 
C17 C16 C15 117.55(17) . . ? 
C17 C16 C21 121.5(2) . . ? 
C15 C16 C21 120.9(2) . . ? 
C16 C17 C18 122.65(19) . . ? 
C16 C17 H17 118.7 . . ? 
C18 C17 H17 118.7 . . ? 
C17 C18 C13 119.48(18) . . ? 
C17 C18 C19 120.32(18) . . ? 
C13 C18 C19 120.17(17) . . ? 
C18 C19 H19A 109.5 . . ? 
C18 C19 H19B 109.5 . . ? 
H19A C19 H19B 109.5 . . ? 
C18 C19 H19C 109.5 . . ? 
H19A C19 H19C 109.5 . . ? 
H19B C19 H19C 109.5 . . ? 
C14 C20 H20A 109.5 . . ? 
C14 C20 H20B 109.5 . . ? 
H20A C20 H20B 109.5 . . ? 
C14 C20 H20C 109.5 . . ? 
H20A C20 H20C 109.5 . . ? 
H20B C20 H20C 109.5 . . ? 
C16 C21 H21A 109.5 . . ? 
C16 C21 H21B 109.5 . . ? 
H21A C21 H21B 109.5 . . ? 
C16 C21 H21C 109.5 . . ? 
H21A C21 H21C 109.5 . . ? 
H21B C21 H21C 109.5 . . ? 
C23 C22 C27 118.76(17) . . ? 
C23 C22 B2 119.91(17) . . ? 
C27 C22 B2 121.33(16) . . ? 
C24 C23 C22 119.65(19) . . ? 
C24 C23 C29 119.34(18) . . ? 
C22 C23 C29 120.98(18) . . ? 
C25 C24 C23 121.69(19) . . ? 
C25 C24 H24 119.2 . . ? 
C23 C24 H24 119.2 . . ? 
C26 C25 C24 117.93(18) . . ? 
C26 C25 C30 121.5(2) . . ? 
C24 C25 C30 120.6(2) . . ? 
C25 C26 C27 122.5(2) . . ? 
C25 C26 H26 118.7 . . ? 
C27 C26 H26 118.7 . . ? 
C26 C27 C22 119.44(18) . . ? 
C26 C27 C28 120.45(19) . . ? 
C22 C27 C28 120.09(18) . . ? 
C27 C28 H28A 109.5 . . ? 
C27 C28 H28B 109.5 . . ? 
H28A C28 H28B 109.5 . . ? 
C27 C28 H28C 109.5 . . ? 
H28A C28 H28C 109.5 . . ? 
H28B C28 H28C 109.5 . . ? 
C23 C29 H29A 109.5 . . ? 
C23 C29 H29B 109.5 . . ? 
H29A C29 H29B 109.5 . . ? 
C23 C29 H29C 109.5 . . ? 
H29A C29 H29C 109.5 . . ? 
H29B C29 H29C 109.5 . . ? 
C25 C30 H30A 109.5 . . ? 
C25 C30 H30B 109.5 . . ? 
H30A C30 H30B 109.5 . . ? 
C25 C30 H30C 109.5 . . ? 
H30A C30 H30C 109.5 . . ? 
H30B C30 H30C 109.5 . . ? 
O1 B1 C8 117.54(16) . . ? 
O1 B1 C13 116.26(16) . . ? 
C8 B1 C13 126.20(17) . . ? 
O2 B2 C12 117.73(17) . . ? 
O2 B2 C22 116.83(15) . . ? 
C12 B2 C22 125.43(16) . . ? 
  
loop_ 
 _geom_torsion_atom_site_label_1 
 _geom_torsion_atom_site_label_2 
 _geom_torsion_atom_site_label_3 
 _geom_torsion_atom_site_label_4 
 _geom_torsion 
 _geom_torsion_site_symmetry_1 
 _geom_torsion_site_symmetry_2 
 _geom_torsion_site_symmetry_3 
 _geom_torsion_site_symmetry_4 
 _geom_torsion_publ_flag 
B1 O1 C1 C2 -179.84(18) . . . . ? 
B1 O1 C1 C6 0.5(3) . . . . ? 
O1 C1 C2 C3 179.95(19) . . . . ? 
C6 C1 C2 C3 -0.4(3) . . . . ? 
C1 C2 C3 C4 0.7(4) . . . . ? 
C2 C3 C4 C5 -0.7(4) . . . . ? 
C3 C4 C5 O2 -179.7(2) . . . . ? 
C3 C4 C5 C6 0.5(3) . . . . ? 
B2 O2 C5 C4 178.02(18) . . . . ? 
B2 O2 C5 C6 -2.1(3) . . . . ? 
O1 C1 C6 C5 179.79(16) . . . . ? 
C2 C1 C6 C5 0.2(3) . . . . ? 
O1 C1 C6 C7 -1.3(3) . . . . ? 
C2 C1 C6 C7 179.03(17) . . . . ? 
C4 C5 C6 C1 -0.2(3) . . . . ? 
O2 C5 C6 C1 179.94(16) . . . . ? 
C4 C5 C6 C7 -179.07(18) . . . . ? 
O2 C5 C6 C7 1.1(3) . . . . ? 
C1 C6 C7 C12 -178.63(16) . . . . ? 
C5 C6 C7 C12 0.2(3) . . . . ? 
C1 C6 C7 C8 0.7(3) . . . . ? 
C5 C6 C7 C8 179.55(16) . . . . ? 
C12 C7 C8 C9 0.5(2) . . . . ? 
C6 C7 C8 C9 -178.84(15) . . . . ? 
C12 C7 C8 B1 179.93(16) . . . . ? 
C6 C7 C8 B1 0.6(2) . . . . ? 
C7 C8 C9 C10 -0.7(3) . . . . ? 
B1 C8 C9 C10 179.89(17) . . . . ? 
C8 C9 C10 C11 0.6(3) . . . . ? 
C9 C10 C11 C12 -0.3(3) . . . . ? 
C10 C11 C12 C7 0.1(3) . . . . ? 
C10 C11 C12 B2 179.69(18) . . . . ? 
C8 C7 C12 C11 -0.2(3) . . . . ? 
C6 C7 C12 C11 179.14(16) . . . . ? 
C8 C7 C12 B2 -179.81(16) . . . . ? 
C6 C7 C12 B2 -0.5(2) . . . . ? 
C18 C13 C14 C15 1.2(3) . . . . ? 
B1 C13 C14 C15 -178.07(17) . . . . ? 
C18 C13 C14 C20 -179.66(18) . . . . ? 
B1 C13 C14 C20 1.0(3) . . . . ? 
C13 C14 C15 C16 -0.4(3) . . . . ? 
C20 C14 C15 C16 -179.55(19) . . . . ? 
C14 C15 C16 C17 -0.2(3) . . . . ? 
C14 C15 C16 C21 -179.73(19) . . . . ? 
C15 C16 C17 C18 0.1(3) . . . . ? 
C21 C16 C17 C18 179.58(19) . . . . ? 
C16 C17 C18 C13 0.7(3) . . . . ? 
C16 C17 C18 C19 -177.45(19) . . . . ? 
C14 C13 C18 C17 -1.4(3) . . . . ? 
B1 C13 C18 C17 177.94(17) . . . . ? 
C14 C13 C18 C19 176.81(18) . . . . ? 
B1 C13 C18 C19 -3.9(3) . . . . ? 
C27 C22 C23 C24 0.0(2) . . . . ? 
B2 C22 C23 C24 -179.94(15) . . . . ? 
C27 C22 C23 C29 178.21(18) . . . . ? 
B2 C22 C23 C29 -1.7(3) . . . . ? 
C22 C23 C24 C25 -0.7(3) . . . . ? 
C29 C23 C24 C25 -178.88(19) . . . . ? 
C23 C24 C25 C26 0.9(3) . . . . ? 
C23 C24 C25 C30 -177.89(17) . . . . ? 
C24 C25 C26 C27 -0.6(3) . . . . ? 
C30 C25 C26 C27 178.20(18) . . . . ? 
C25 C26 C27 C22 0.0(3) . . . . ? 
C25 C26 C27 C28 -178.56(19) . . . . ? 
C23 C22 C27 C26 0.3(2) . . . . ? 
B2 C22 C27 C26 -179.74(16) . . . . ? 
C23 C22 C27 C28 178.88(18) . . . . ? 
B2 C22 C27 C28 -1.2(3) . . . . ? 
C1 O1 B1 C8 0.8(3) . . . . ? 
C1 O1 B1 C13 -179.67(15) . . . . ? 
C9 C8 B1 O1 178.05(16) . . . . ? 
C7 C8 B1 O1 -1.4(2) . . . . ? 
C9 C8 B1 C13 -1.4(3) . . . . ? 
C7 C8 B1 C13 179.18(17) . . . . ? 
C14 C13 B1 O1 109.1(2) . . . . ? 
C18 C13 B1 O1 -70.2(2) . . . . ? 
C14 C13 B1 C8 -71.4(2) . . . . ? 
C18 C13 B1 C8 109.3(2) . . . . ? 
C5 O2 B2 C12 1.8(3) . . . . ? 
C5 O2 B2 C22 -176.84(15) . . . . ? 
C11 C12 B2 O2 179.96(17) . . . . ? 
C7 C12 B2 O2 -0.4(3) . . . . ? 
C11 C12 B2 C22 -1.6(3) . . . . ? 
C7 C12 B2 C22 178.02(16) . . . . ? 
C23 C22 B2 O2 99.8(2) . . . . ? 
C27 C22 B2 O2 -80.1(2) . . . . ? 
C23 C22 B2 C12 -78.7(2) . . . . ? 
C27 C22 B2 C12 101.4(2) . . . . ? 
  
_refine_diff_density_max    0.155 
_refine_diff_density_min   -0.125 
_refine_diff_density_rms    0.027 
  
_shelxl_version_number 2013-4 
  
_shelx_res_file 
; 
TITL mo_d8v19629_0m_a.res in P2(1)/n 
CELL 0.71073 12.3732 8.0799 25.7096 90 100.603 90 
ZERR 4 0.0004 0.0003 0.001 0 0.001 0 
LATT 1 
SYMM 0.5-X,0.5+Y,0.5-Z 
SFAC C  H  B  O 
UNIT 120 112 8 8 
OMIT  1   1   0 
OMIT -1 0 1 
OMIT -1 1 0 
OMIT  -3.00  51.00 
L.S. 10 
ACTA 
BOND $H 
FMAP 2 
PLAN 20 
LIST 4 
conf 
htab 
mpla c1 > c6 
mpla c7 > c12 
mpla c13 > c18 
mpla c22 > c27 
wpdb -1 
size 0.20 0.15 0.12 
TEMP 19.89 
WGHT    0.067000    0.434100 
EXTI    0.019787 
FVAR       1.04798 
O1    4    0.348140    0.240903    0.446474    11.00000    0.06565    0.07368 = 
         0.05958    0.00840    0.01233   -0.00783 
O2    4    0.593112    0.599997    0.373920    11.00000    0.04825    0.09065 = 
         0.06018    0.00887    0.00787   -0.00903 
C1    1    0.450220    0.308959    0.446611    11.00000    0.05844    0.07154 = 
         0.05465    0.00052    0.01115   -0.00292 
C2    1    0.535727    0.261577    0.486171    11.00000    0.07657    0.09579 = 
         0.05915    0.01845    0.00505    0.00011 
AFIX  43 
H2    2    0.523896    0.185920    0.511804    11.00000   -1.20000 
AFIX   0 
C3    1    0.638564    0.327389    0.487289    11.00000    0.06703    0.13058 = 
         0.07028    0.02202   -0.00624    0.00170 
AFIX  43 
H3    2    0.696496    0.294747    0.513685    11.00000   -1.20000 
AFIX   0 
C4    1    0.657256    0.441068    0.449897    11.00000    0.05364    0.12267 = 
         0.06885    0.01586   -0.00084   -0.00630 
AFIX  43 
H4    2    0.726930    0.485893    0.451194    11.00000   -1.20000 
AFIX   0 
C5    1    0.571523    0.487014    0.410766    11.00000    0.05282    0.07900 = 
         0.05423    0.00361    0.00876   -0.00289 
C6    1    0.465632    0.422892    0.407925    11.00000    0.05110    0.06279 = 
         0.04771   -0.00304    0.00981    0.00013 
C7    1    0.376295    0.470417    0.366035    11.00000    0.04877    0.05692 = 
         0.04892   -0.00479    0.01069   -0.00102 
C8    1    0.271081    0.401147    0.364754    11.00000    0.04964    0.05940 = 
         0.05358   -0.00341    0.01186   -0.00503 
C9    1    0.187517    0.447688    0.323193    11.00000    0.04825    0.07198 = 
         0.06309   -0.00065    0.00734   -0.01158 
AFIX  43 
H9    2    0.117620    0.402945    0.321186    11.00000   -1.20000 
AFIX   0 
C10   1    0.206204    0.558892    0.284878    11.00000    0.05283    0.08444 = 
         0.06401    0.01065   -0.00061   -0.00611 
AFIX  43 
H10   2    0.149110    0.589020    0.257699    11.00000   -1.20000 
AFIX   0 
C11   1    0.309869    0.624988    0.287118    11.00000    0.05457    0.07554 = 
         0.06132    0.01255    0.00756   -0.00641 
AFIX  43 
H11   2    0.321639    0.699211    0.261079    11.00000   -1.20000 
AFIX   0 
C12   1    0.397303    0.583449    0.327346    11.00000    0.05041    0.06251 = 
         0.05174    0.00166    0.01144   -0.00251 
C13   1    0.146988    0.190158    0.415032    11.00000    0.06322    0.06108 = 
         0.04979    0.00238    0.01356   -0.00764 
C14   1    0.060788    0.278713    0.430791    11.00000    0.06590    0.06800 = 
         0.05717    0.00090    0.01794   -0.00707 
C15   1   -0.034214    0.196671    0.437589    11.00000    0.06333    0.08580 = 
         0.05989    0.00185    0.01811   -0.00488 
AFIX  43 
H15   2   -0.090464    0.256646    0.448265    11.00000   -1.20000 
AFIX   0 
C16   1   -0.047668    0.028245    0.428943    11.00000    0.06520    0.08729 = 
         0.05286    0.00684    0.00863   -0.02002 
C17   1    0.037153   -0.056876    0.412940    11.00000    0.08190    0.06383 = 
         0.06585    0.00353    0.01119   -0.01707 
AFIX  43 
H17   2    0.029421   -0.170109    0.406894    11.00000   -1.20000 
AFIX   0 
C18   1    0.133326    0.019455    0.405516    11.00000    0.06828    0.06265 = 
         0.05808    0.00462    0.01234   -0.00712 
C19   1    0.221616   -0.078817    0.385741    11.00000    0.09243    0.06902 = 
         0.10877   -0.00491    0.03230    0.00171 
AFIX 137 
H19A  2    0.228151   -0.040762    0.351082    11.00000   -1.50000 
H19B  2    0.202228   -0.193990    0.384124    11.00000   -1.50000 
H19C  2    0.290518   -0.064084    0.409463    11.00000   -1.50000 
AFIX   0 
C20   1    0.071146    0.462000    0.441175    11.00000    0.09561    0.07402 = 
         0.10697   -0.01316    0.04165   -0.00665 
AFIX 137 
H20A  2    0.117258    0.480830    0.474981    11.00000   -1.50000 
H20B  2   -0.000364    0.508137    0.441145    11.00000   -1.50000 
H20C  2    0.103146    0.513864    0.414018    11.00000   -1.50000 
AFIX   0 
C21   1   -0.152191   -0.058215    0.436387    11.00000    0.07721    0.12250 = 
         0.09138    0.01003    0.01611   -0.03752 
AFIX 137 
H21A  2   -0.184203    0.000041    0.462358    11.00000   -1.50000 
H21B  2   -0.135484   -0.169637    0.448143    11.00000   -1.50000 
H21C  2   -0.203218   -0.059917    0.403384    11.00000   -1.50000 
AFIX   0 
C22   1    0.554088    0.773875    0.291875    11.00000    0.03931    0.07061 = 
         0.05932    0.00106    0.01136   -0.00225 
C23   1    0.577027    0.713917    0.244024    11.00000    0.05095    0.07889 = 
         0.05707    0.00077    0.00758   -0.00102 
C24   1    0.612043    0.823013    0.208506    11.00000    0.05192    0.11007 = 
         0.05352    0.00958    0.01062    0.00355 
AFIX  43 
H24   2    0.627854    0.782055    0.176938    11.00000   -1.20000 
AFIX   0 
C25   1    0.623852    0.990371    0.219003    11.00000    0.04527    0.09833 = 
         0.07901    0.02610    0.00822   -0.00344 
C26   1    0.601490    1.047165    0.266296    11.00000    0.05661    0.07189 = 
         0.09464    0.01362    0.01440   -0.00392 
AFIX  43 
H26   2    0.609828    1.159430    0.273971    11.00000   -1.20000 
AFIX   0 
C27   1    0.567094    0.943856    0.302878    11.00000    0.04383    0.07109 = 
         0.07724   -0.00165    0.01597   -0.00148 
C28   1    0.541068    1.013003    0.353654    11.00000    0.09317    0.09122 = 
         0.10550   -0.02368    0.03717   -0.00328 
AFIX 137 
H28A  2    0.463602    1.003355    0.353292    11.00000   -1.50000 
H28B  2    0.562089    1.127446    0.356853    11.00000   -1.50000 
H28C  2    0.580947    0.952219    0.383138    11.00000   -1.50000 
AFIX   0 
C29   1    0.567671    0.532498    0.230926    11.00000    0.10614    0.09067 = 
         0.07606   -0.01907    0.01564   -0.00867 
AFIX 137 
H29A  2    0.607164    0.469718    0.260036    11.00000   -1.50000 
H29B  2    0.598223    0.511436    0.199844    11.00000   -1.50000 
H29C  2    0.491653    0.500518    0.224537    11.00000   -1.50000 
AFIX   0 
C30   1    0.658248    1.106984    0.178931    11.00000    0.08352    0.14237 = 
         0.10334    0.05560    0.01211   -0.01999 
AFIX 137 
H30A  2    0.687429    1.044243    0.152968    11.00000   -1.50000 
H30B  2    0.713525    1.181447    0.196588    11.00000   -1.50000 
H30C  2    0.595600    1.169211    0.161826    11.00000   -1.50000 
AFIX   0 
B1    3    0.256319    0.278496    0.408807    11.00000    0.06188    0.06121 = 
         0.05461   -0.00453    0.01445   -0.00360 
B2    3    0.514935    0.652276    0.331873    11.00000    0.05077    0.06747 = 
         0.05580   -0.00510    0.01048   -0.00207 
HKLF 4 
  
REM  mo_d8v19629_0m_a.res in P2(1)/n 
REM R1 =  0.0493 for    3336 Fo > 4sig(Fo)  and  0.0722 for all    4665 data 
REM    314 parameters refined using      0 restraints 
  
END 
  
WGHT      0.0664      0.4376 
  
REM No hydrogen bonds found for HTAB generation 
  
REM Highest difference peak  0.155,  deepest hole -0.125,  1-sigma level  0.027 
Q1    1  -0.2248  0.0406  0.4283  11.00000  0.05    0.15 
Q2    1   0.5290  0.4626  0.2567  11.00000  0.05    0.15 
Q3    1  -0.1515 -0.0798  0.4744  11.00000  0.05    0.15 
Q4    1  -0.1769 -0.1566  0.4070  11.00000  0.05    0.15 
Q5    1   0.7537  1.0907  0.1810  11.00000  0.05    0.14 
Q6    1   0.1666  0.4898  0.4484  11.00000  0.05    0.14 
Q7    1   0.5267  0.5021  0.1915  11.00000  0.05    0.13 
Q8    1   0.4750  1.1150  0.3426  11.00000  0.05    0.13 
Q9    1   0.6636  0.4787  0.2358  11.00000  0.05    0.12 
Q10   1   0.0427  0.5206  0.3885  11.00000  0.05    0.12 
Q11   1   0.5921  0.8364  0.3089  11.00000  0.05    0.12 
Q12   1   0.1239  0.2228  0.4326  11.00000  0.05    0.12 
Q13   1   0.4839  0.9323  0.3736  11.00000  0.05    0.12 
Q14   1   0.1927  0.2342  0.4049  11.00000  0.05    0.11 
Q15   1   0.6096  1.0852  0.1352  11.00000  0.05    0.11 
Q16   1   0.2654  0.3078  0.3748  11.00000  0.05    0.11 
Q17   1   0.4670  0.3408  0.4113  11.00000  0.05    0.11 
Q18   1   0.3249  0.4207  0.3634  11.00000  0.05    0.11 
Q19   1   0.1397  0.1170  0.4076  11.00000  0.05    0.10 
Q20   1   0.5181  0.4123  0.4031  11.00000  0.05    0.10 
; 
_shelx_res_checksum     143 
  
_shelx_hkl_file 
; 
  -1   0   0    0.10    0.10 
  -1   0   0    0.10    0.10 
  -3   0   0    0.50    1.20 
   3   0   0   -0.90    0.90 
  -3   0   0    0.20    0.80 
  -3   0   0    1.20    1.00 
  -4   0   0 6444.85  121.49 
  -5   0   0    5.40    1.90 
   5   0   0    6.30    2.00 
   5   0   0    2.80    1.30 
  -5   0   0    1.90    1.10 
  -6   0   0  683.53   18.00 
  -6   0   0  689.83   19.50 
  -6   0   0  735.93   22.50 
   6   0   0  692.23   21.90 
   7   0   0    3.50    2.60 
  -7   0   0    5.30    1.70 
  -7   0   0    6.60    2.30 
  -7   0   0    0.90    1.80 
   8   0   0  305.97   15.50 
  -8   0   0  315.97   11.70 
  -8   0   0  311.47   12.90 
  -8   0   0  301.77   15.00 
  -9   0   0    4.30    2.00 
  -9   0   0   -0.30    1.50 
   9   0   0    4.60    3.20 
 -10   0   0  492.85   16.90 
 -10   0   0  498.45   18.80 
  10   0   0  480.05   22.90 
 -11   0   0   -1.10    2.70 
 -11   0   0    2.40    2.20 
  11   0   0    1.80    3.90 
 -12   0   0   99.19    8.80 
  12   0   0   94.99   11.10 
 -13   0   0    6.70    3.60 
 -13   0   0    4.30    2.40 
  13   0   0    3.00    3.90 
  14   0   0   -1.20    4.40 
 -14   0   0    1.30    2.60 
  15   0   0    3.10    6.40 
 -15   0   0   -1.30    3.00 
   0   1   0    0.80    1.00 
   0   1   0    0.80    0.60 
   1  -1   0 1683.03   34.50 
  -2  -1   0  245.88    8.60 
  -2  -1   0  247.88    8.20 
   2  -1   0  251.67    8.40 
   2  -1   0  253.67    5.30 
  -2   1   0  249.88    8.80 
   2   1   0  247.88    8.60 
   2   1   0  242.88    8.50 
   3  -1   0   22.00    2.60 
   3  -1   0   24.00    1.20 
  -3  -1   0   22.70    2.60 
   3   1   0   20.30    2.80 
   3   1   0   22.60    2.70 
  -3   1   0   22.60    1.20 
  -3   1   0   20.70    1.30 
  -3   1   0   17.20    2.90 
  -4  -1   0 4121.09   79.79 
  -4  -1   0 3958.30   80.29 
   4  -1   0 4017.10   80.09 
  -4  -1   0 3918.61   78.59 
  -4   1   0 4040.10   74.79 
  -4   1   0 3899.01   81.09 
  -4   1   0 3985.60   74.19 
   4   1   0 4031.60   81.19 
   4   1   0 4054.49   80.29 
  -5  -1   0   11.80    2.90 
  -5  -1   0    5.60    2.10 
   5  -1   0    0.80    1.60 
  -5  -1   0    4.10    1.50 
   5   1   0    4.30    2.00 
  -5   1   0    8.50    1.40 
  -5   1   0    2.50    1.80 
  -5   1   0    7.10    1.40 
   5   1   0    5.50    2.30 
  -6  -1   0 1077.89   29.40 
  -6  -1   0 1087.69   27.50 
   6  -1   0 1104.09   29.80 
  -6  -1   0 1067.19   29.00 
  -6   1   0 1100.29   23.60 
   6   1   0 1075.89   30.80 
  -6   1   0 1064.19   30.70 
  -6   1   0 1123.19   24.70 
   6   1   0 1119.79   29.30 
  -7  -1   0   53.19    5.50 
   7  -1   0   50.19    5.60 
  -7  -1   0   49.80    4.80 
  -7  -1   0   47.10    5.30 
  -7   1   0   43.20    5.80 
   7   1   0   51.79    5.50 
   7   1   0   51.79    6.30 
  -7   1   0   56.29    4.10 
  -7   1   0   51.39    3.50 
  -8  -1   0   71.39    5.90 
  -8  -1   0   70.79    6.60 
  -8  -1   0   64.19    6.50 
   8  -1   0   56.89    6.50 
   8   1   0   61.19    6.50 
  -8   1   0   70.29    5.00 
   8   1   0   62.89    7.20 
  -8   1   0   58.09    4.00 
   9  -1   0    0.40    2.20 
  -9  -1   0   -1.30    1.80 
  -9  -1   0    0.10    2.00 
  -9   1   0    0.90    1.60 
  -9   1   0    0.90    1.30 
   9   1   0    1.90    2.70 
 -10  -1   0   61.49    7.60 
 -10  -1   0   62.79    6.90 
  10  -1   0   55.39    9.20 
  10   1   0   54.89    9.30 
 -10   1   0   55.09    4.80 
 -10   1   0   47.40    5.40 
 -11  -1   0  106.99    8.40 
 -11  -1   0  107.79    9.80 
  11  -1   0   95.99   10.80 
  11   1   0   89.29   11.10 
 -11   1   0   97.29    7.30 
 -11   1   0   89.09    6.20 
 -12  -1   0    6.90    3.20 
  12  -1   0    1.80    4.10 
  12   1   0    3.30    4.00 
 -12   1   0    7.60    2.70 
 -12   1   0   13.60    3.40 
  13  -1   0   21.10    6.40 
 -13  -1   0   24.00    5.20 
 -13   1   0   19.30    3.60 
  13   1   0   29.30    8.00 
 -13   1   0   26.40    4.90 
 -14  -1   0   -5.80    2.90 
  14  -1   0    3.00    5.30 
  14   1   0    9.50    7.00 
 -14   1   0    5.10    2.60 
  15  -1   0   33.00   10.20 
 -15  -1   0   47.50    7.30 
 -15   1   0   28.10    5.30 
  15   1   0   38.80   12.30 
  -1  -2   0  210.38    8.70 
   1  -2   0  227.48    9.70 
   1  -2   0  228.28    7.60 
   1  -2   0  203.38    8.90 
  -1  -2   0  212.98    8.80 
  -1   2   0  216.28    7.40 
   1   2   0  222.28    8.80 
   1   2   0  219.28    9.30 
  -1   2   0  212.18    9.30 
   2  -2   0    0.40    0.80 
   2  -2   0    0.60    1.40 
  -2  -2   0   -0.60    1.10 
  -2  -2   0    2.30    1.50 
  -2   2   0    1.60    0.80 
   2   2   0   -0.80    1.00 
  -2   2   0    0.00    1.50 
   2   2   0    2.30    1.50 
   3  -2   0  301.67    7.40 
   3  -2   0  311.77   11.80 
  -3  -2   0  290.37   11.90 
  -3  -2   0  306.77   11.30 
   3   2   0  302.27   12.20 
  -3   2   0  292.97   12.50 
   3   2   0  301.87   12.00 
  -3   2   0  306.97    7.50 
   4  -2   0  787.02   22.40 
  -4  -2   0  781.52   23.30 
   4  -2   0  792.02   15.20 
  -4  -2   0  781.72   21.80 
  -4   2   0  775.92   24.00 
   4   2   0  781.72   23.60 
   4   2   0  801.32   23.40 
  -5  -2   0 6409.36  126.49 
   5  -2   0 6514.05  127.59 
  -5  -2   0 6570.74  126.79 
  -5  -2   0 6454.65  129.09 
   5   2   0 6523.55  128.89 
  -5   2   0 6242.18  130.29 
   5   2   0 6468.05  130.09 
  -6  -2   0  230.68   11.30 
  -6  -2   0  250.47   11.40 
   6  -2   0  225.78   11.50 
  -6  -2   0  234.98   12.30 
  -6   2   0  243.28   13.40 
   6   2   0  246.48   13.20 
  -6   2   0  236.08    5.70 
  -6   2   0  236.08    5.80 
   6   2   0  233.88   12.30 
   7  -2   0   31.80    5.40 
  -7  -2   0   30.10    4.80 
  -7  -2   0   43.60    5.30 
  -7  -2   0   27.10    4.90 
   7   2   0   34.40    6.20 
   7   2   0   37.00    6.10 
  -7   2   0   29.80    5.80 
  -7   2   0   29.10    1.90 
  -7   2   0   33.80    2.10 
  -8  -2   0    3.80    3.20 
  -8  -2   0    5.20    2.50 
  -8  -2   0    2.50    2.80 
   8  -2   0    4.00    2.70 
  -8   2   0    4.60    1.20 
  -8   2   0    6.00    1.30 
   8   2   0    4.70    3.00 
   8   2   0    3.50    2.40 
   9  -2   0    8.60    3.60 
  -9  -2   0    5.60    2.70 
  -9  -2   0   -0.80    2.70 
   9   2   0    4.90    3.10 
   9   2   0    2.70    3.50 
  -9   2   0    4.00    1.30 
  10  -2   0  184.38   13.40 
 -10  -2   0  196.78   12.20 
  10   2   0  185.98   15.20 
 -10   2   0  192.28    7.00 
 -10   2   0  188.68    8.40 
 -11  -2   0    4.00    3.30 
  11  -2   0   -0.30    4.60 
  11   2   0   10.40    5.80 
 -11   2   0   11.80    2.20 
 -11   2   0   10.80    2.30 
  12  -2   0   19.60    5.90 
 -12  -2   0   24.70    5.60 
  12   2   0   13.10    6.00 
 -12   2   0   15.30    2.20 
 -13  -2   0   47.70    7.40 
  13  -2   0   42.90    9.20 
  13   2   0   49.40   10.80 
 -14  -2   0   -3.70    2.50 
  14  -2   0    5.50    5.30 
  14   2   0    0.30    5.10 
  15  -2   0    5.90    6.10 
  15   2   0    9.00    5.70 
   0  -3   0    1.20    1.90 
   0  -3   0    2.90    1.90 
   0  -3   0   -0.60    1.50 
   0   3   0    0.00    1.60 
   0   3   0   -0.90    1.00 
   1  -3   0  504.25   17.40 
  -1  -3   0  473.55   16.40 
   1  -3   0  479.85   14.90 
  -1  -3   0  498.25   17.10 
   1  -3   0  510.35   18.10 
  -1   3   0  466.05   14.60 
  -1   3   0  467.05   17.30 
   1   3   0  509.85   16.70 
   1   3   0  477.65   17.20 
  -2  -3   0 1194.98   31.30 
   2  -3   0 1238.08   32.20 
  -2  -3   0 1232.18   32.20 
   2  -3   0 1244.48   28.10 
   2   3   0 1189.88   31.80 
  -2   3   0 1220.28   27.80 
   2   3   0 1222.68   32.80 
  -2   3   0 1171.68   32.90 
   3  -3   0    8.60    3.00 
  -3  -3   0   17.60    3.20 
  -3  -3   0   14.50    3.60 
   3  -3   0    8.50    1.80 
  -3   3   0    7.50    2.90 
   3   3   0   12.20    3.20 
   3   3   0   14.30    3.30 
  -4  -3   0  989.60   29.70 
  -4  -3   0 1011.00   28.00 
   4  -3   0 1013.10   21.40 
   4  -3   0 1053.69   29.10 
  -4   3   0 1007.30   21.60 
  -4   3   0  954.00   30.60 
   4   3   0 1036.80   30.00 
   4   3   0  989.70   30.30 
   5  -3   0  492.65   10.20 
  -5  -3   0  509.75   18.40 
  -5  -3   0  474.95   19.50 
   5  -3   0  517.95   18.80 
  -5  -3   0  477.95   17.50 
  -5   3   0  474.35   20.50 
   5   3   0  505.75   19.80 
   5   3   0  455.65   19.60 
  -6  -3   0 1073.29   33.40 
  -6  -3   0 1079.89   30.50 
   6  -3   0 1093.49   31.60 
  -6  -3   0 1086.09   31.20 
   6   3   0 1117.49   33.40 
  -6   3   0 1026.10   34.60 
   6   3   0 1089.39   34.70 
   7  -3   0   51.69    6.20 
  -7  -3   0   50.39    5.70 
  -7  -3   0   56.99    8.30 
  -7  -3   0   51.09    6.10 
   7   3   0   53.79    6.80 
   7   3   0   53.89    8.60 
  -7   3   0   59.29   10.50 
  -8  -3   0  117.39    9.20 
   8  -3   0  126.19   10.00 
   8   3   0  119.99   10.30 
   8   3   0  116.99   11.10 
  -9  -3   0    8.90    3.30 
   9  -3   0    5.20    3.50 
   9   3   0    3.50    3.30 
   9   3   0   -0.90    3.20 
 -10  -3   0  188.88   12.90 
  10  -3   0  200.18   14.30 
  10   3   0  164.78   13.40 
  10   3   0  149.59   15.20 
 -11  -3   0   19.30    5.60 
  11  -3   0   21.00    6.10 
  11   3   0   18.10    7.60 
  12  -3   0    9.70    4.90 
 -12  -3   0    7.70    4.30 
  12   3   0   -1.40    4.60 
 -13  -3   0    2.90    2.90 
  13  -3   0    0.10    4.70 
  13   3   0    1.80    5.30 
 -14  -3   0   -3.80    2.80 
  14  -3   0   -2.60    5.20 
  14   3   0   -1.70    4.80 
  15  -3   0    7.30    5.80 
 -15  -3   0    1.20    3.80 
  15   3   0    9.90    8.60 
   0  -4   0 4982.50  103.89 
   0  -4   0 4943.91  103.59 
   0  -4   0 4920.81  100.79 
   0   4   0 4872.91  100.39 
   0   4   0 4872.11  103.49 
   1  -4   0  508.45   20.40 
   1  -4   0  544.45   20.30 
  -1  -4   0  510.05   19.60 
   1  -4   0  533.45   17.90 
  -1  -4   0  547.75   19.50 
   1   4   0  528.95   19.10 
   1   4   0  505.15   20.00 
  -1   4   0  516.25   17.40 
   2  -4   0 1428.76   38.80 
   2  -4   0 1410.86   34.60 
  -2  -4   0 1475.85   38.60 
   2  -4   0 1443.96   40.90 
  -2  -4   0 1379.86   38.30 
  -2   4   0 1381.96   39.90 
   2   4   0 1465.65   40.00 
  -2   4   0 1472.15   34.50 
   2   4   0 1471.25   38.70 
   3  -4   0   71.09    7.80 
  -3  -4   0   70.49    6.40 
   3  -4   0   78.09    7.20 
  -3  -4   0   70.79    8.60 
   3  -4   0   65.39    5.00 
  -3   4   0   62.89    4.80 
  -3   4   0   59.79    7.20 
   3   4   0   64.39    6.80 
   3   4   0   67.89    7.30 
   4  -4   0  187.78    7.70 
  -4  -4   0  174.98   10.50 
   4  -4   0  177.58   11.10 
  -4  -4   0  170.98   11.60 
  -4   4   0  173.78   12.20 
  -4   4   0  176.18    7.40 
   4   4   0  187.58   12.40 
   4   4   0  175.28   11.60 
  -5  -4   0   27.50    5.00 
   5  -4   0   31.80    2.80 
  -5  -4   0   33.40    5.90 
  -5  -4   0   27.70    5.70 
   5  -4   0   30.50    5.90 
   5   4   0   27.90    6.20 
  -5   4   0   30.30    3.10 
   5   4   0   32.00    6.40 
  -5   4   0   38.30    7.70 
  -6  -4   0   64.69    7.30 
  -6  -4   0   73.89    7.10 
   6  -4   0   82.09    8.00 
  -6   4   0   67.29    9.20 
   6   4   0   66.09    8.50 
   6   4   0   61.39    7.90 
   7  -4   0   13.80    4.30 
  -7  -4   0   21.20    4.50 
  -7  -4   0   21.40    5.00 
   7   4   0   16.90    5.10 
   7   4   0   23.10    6.80 
  -8  -4   0   49.90    8.00 
   8  -4   0   47.20    7.80 
   8   4   0   50.19    8.90 
   8   4   0   44.30    8.90 
   9  -4   0   10.60    4.20 
  -9  -4   0    7.30    3.60 
   9   4   0   12.20    4.00 
   9   4   0    9.70    5.50 
 -10  -4   0  278.77   17.00 
  10   4   0  289.47   18.60 
  10   4   0  269.17   20.30 
 -11  -4   0   39.10    7.90 
  11  -4   0   58.69    9.70 
  11   4   0   45.20    8.90 
  11   4   0   37.80    9.40 
 -12  -4   0   17.60    5.40 
  12  -4   0   24.50    7.10 
  12   4   0   12.90    6.30 
 -13  -4   0   -1.90    3.30 
  13  -4   0    4.60    4.80 
  13   4   0    1.80    5.60 
  14  -4   0    9.40    6.00 
 -14  -4   0    4.90    5.20 
  14   4   0   17.40    8.40 
   0  -5   0    7.70    3.50 
   0  -5   0    5.10    2.70 
   0  -5   0    4.70    3.10 
   0   5   0    4.10    2.60 
   0   5   0    8.20    3.70 
  -1  -5   0   -3.00    1.70 
  -1  -5   0    2.70    2.60 
   1  -5   0    2.70    3.00 
   1  -5   0   -0.70    2.40 
   1  -5   0    1.50    2.20 
  -1  -5   0   -0.20    2.30 
  -1   5   0    2.10    2.10 
   1   5   0    4.80    4.80 
  -2  -5   0   58.49    7.10 
   2  -5   0   68.69    6.20 
   2  -5   0   58.19    7.30 
  -2  -5   0   70.69    7.40 
   2  -5   0   62.29    8.00 
   2   5   0   65.29    7.20 
   2   5   0   64.59    8.00 
  -2   5   0   69.09    6.20 
   3  -5   0    3.50    2.30 
  -3  -5   0    4.10    3.00 
   3  -5   0    8.50    4.00 
  -3  -5   0    5.70    3.00 
   3  -5   0    4.30    3.90 
   3   5   0    6.40    4.10 
  -3   5   0    4.30    3.30 
  -3   5   0    1.30    1.70 
   3   5   0    2.20    2.10 
   4  -5   0    4.40    3.60 
   4  -5   0    5.30    3.30 
   4  -5   0    9.60    2.70 
  -4  -5   0   14.20    4.20 
  -4  -5   0    4.20    2.90 
  -4   5   0    8.60    2.70 
   4   5   0   12.70    4.50 
  -4   5   0    9.60    4.30 
   4   5   0    6.60    4.00 
  -5  -5   0   12.40    4.20 
   5  -5   0   11.70    4.50 
  -5  -5   0   11.70    3.90 
   5  -5   0    9.50    2.10 
   5  -5   0    9.40    2.60 
   5   5   0    4.70    3.80 
  -5   5   0   13.30    5.20 
  -5   5   0   10.00    2.40 
  -6  -5   0   81.69    8.20 
   6  -5   0   80.39    8.60 
   6  -5   0   70.59    4.00 
  -6  -5   0   73.99    8.50 
   6  -5   0   73.39    3.90 
   6   5   0   82.19    9.90 
   6   5   0   76.79   11.90 
   7  -5   0   74.29    8.90 
  -7  -5   0   81.89    8.80 
   7   5   0   66.19   11.00 
   7   5   0   82.09    9.80 
   8  -5   0    9.30    4.40 
  -8  -5   0   -1.60    3.20 
   8   5   0    9.20    5.20 
   8   5   0    6.10    4.60 
  -9  -5   0   76.49   13.10 
   9  -5   0   79.19    9.30 
   9   5   0   76.99   12.60 
   9   5   0   55.09   10.50 
  10  -5   0    2.90    4.40 
 -10  -5   0    3.90    4.30 
  10   5   0    3.00    4.10 
  10   5   0    4.50    4.90 
  11  -5   0    5.60    3.60 
 -11  -5   0    2.00    3.90 
  11   5   0   13.20    6.30 
  11   5   0    2.10    4.40 
 -12  -5   0   70.59   11.00 
  12  -5   0   52.59   10.20 
  12   5   0   55.99   12.70 
  13  -5   0   24.40   10.10 
 -13  -5   0    3.00    6.20 
  13   5   0   10.90    7.20 
   0  -6   0  262.87   16.40 
   0  -6   0  249.58   14.60 
   0  -6   0  251.97   16.30 
   0   6   0  256.77   14.90 
  -1  -6   0    9.20    4.80 
  -1  -6   0    9.30    4.50 
   1  -6   0    8.10    4.60 
   1  -6   0   17.00    4.50 
   1  -6   0    8.50    4.30 
   1   6   0    5.50    3.90 
   1   6   0   13.80    4.20 
  -1   6   0    4.60    3.20 
  -2  -6   0  137.19   11.40 
   2  -6   0  117.99    9.50 
  -2  -6   0  146.79   12.70 
   2  -6   0  112.09   12.80 
   2  -6   0  128.39   12.20 
  -2  -6   0  137.69   10.40 
   2   6   0  132.49   12.30 
   2   6   0  136.39   11.60 
  -2   6   0  119.89    9.20 
  -3  -6   0   44.80    9.00 
   3  -6   0   45.10    5.00 
   3  -6   0   50.79    8.30 
   3  -6   0   44.40    5.80 
   3  -6   0   47.30    8.80 
  -3  -6   0   52.59    6.80 
   3   6   0   35.70    8.00 
   3   6   0   57.19    8.90 
  -3   6   0   50.09    6.00 
   4  -6   0   37.30    5.40 
   4  -6   0   26.50    4.20 
  -4  -6   0   40.60    7.50 
   4  -6   0   38.40    7.60 
   4  -6   0   24.90    7.30 
  -4  -6   0   31.80    6.40 
   4   6   0   32.20    7.20 
  -4   6   0   33.70    5.10 
  -4   6   0   23.40    6.70 
   4   6   0   33.80    7.80 
   5  -6   0  291.47   11.70 
  -5  -6   0  353.06   18.00 
   5  -6   0  318.47   18.00 
  -5  -6   0  344.47   18.40 
   5  -6   0  334.17   13.20 
   5   6   0  335.57   19.80 
  -5   6   0  354.36   13.40 
   5   6   0  326.17   20.80 
   6  -6   0   67.29    8.90 
  -6  -6   0   67.69   10.30 
   6  -6   0   50.89    4.10 
   6  -6   0   58.39    4.60 
  -6   6   0   66.79    4.90 
   6   6   0   59.79   10.10 
   6   6   0   51.39   10.50 
  -7  -6   0   31.30    7.30 
   7  -6   0   22.90    1.90 
   7  -6   0   18.60    5.60 
   7   6   0   30.10    8.40 
   7   6   0   19.10    6.60 
  -8  -6   0   35.30    7.80 
   8  -6   0   39.70    7.80 
   8   6   0   45.20   10.00 
   8   6   0   32.70    8.30 
   9  -6   0   10.70    4.50 
  -9  -6   0   15.90    5.20 
   9   6   0   10.50    5.20 
   9   6   0   17.30    7.70 
 -10  -6   0    3.10    3.80 
  10  -6   0    2.70    3.70 
  10   6   0   -5.20    4.00 
  10   6   0    1.30    4.20 
 -11  -6   0    4.70    5.90 
  11  -6   0    3.20    5.00 
  11   6   0    3.10    5.20 
  11   6   0    0.60    5.00 
 -12  -6   0    5.30    6.50 
  12  -6   0    3.90    5.40 
  12   6   0    9.00    7.80 
   0  -7   0   -0.10    3.40 
   0  -7   0   10.60    3.90 
   0  -7   0    3.40    3.70 
   0   7   0   -1.60    3.00 
  -1  -7   0    2.80    3.60 
  -1  -7   0    9.60    4.70 
   1  -7   0    4.20    3.10 
   1  -7   0    4.30    3.90 
  -1  -7   0    1.70    2.40 
   1  -7   0   -4.90    2.50 
   1   7   0    3.10    4.20 
   1   7   0    6.80    4.00 
  -1   7   0    4.40    3.80 
  -2  -7   0   42.90    8.00 
  -2  -7   0   31.10    6.60 
  -2  -7   0   40.70    8.50 
   2  -7   0   25.10    5.80 
   2  -7   0   39.80    8.30 
   2  -7   0   26.70    7.30 
   2  -7   0   26.50    5.20 
  -2   7   0   33.10    6.50 
   2   7   0   18.70    6.50 
   2   7   0   26.80    6.70 
  -3  -7   0    5.50    3.40 
  -3  -7   0    3.30    3.70 
   3  -7   0    3.80    3.90 
   3  -7   0   11.90    4.50 
   3  -7   0    6.90    3.10 
  -3  -7   0   11.60    5.10 
   3   7   0   11.70    5.00 
   3   7   0    1.30    4.70 
  -3   7   0   10.70    4.10 
   4  -7   0   99.19   10.70 
  -4  -7   0  109.19   11.00 
   4  -7   0   92.49    8.70 
   4  -7   0   95.09    8.00 
  -4  -7   0   91.89   11.90 
  -4   7   0   88.79    8.10 
   4   7   0   93.99   11.20 
   4   7   0   83.89   12.80 
   5  -7   0    2.50    2.40 
   5  -7   0    6.10    2.80 
   5  -7   0    0.50    3.10 
  -5  -7   0   -0.90    3.10 
  -5   7   0    5.70    2.60 
   5   7   0    4.50    5.10 
   5   7   0    5.00    4.70 
   6  -7   0   30.80    3.80 
  -6  -7   0   13.00    5.10 
   6  -7   0   15.10    6.20 
   6  -7   0   23.90    3.90 
   6   7   0   28.70    8.10 
   6   7   0   21.20    6.90 
  -7  -7   0    5.20    4.50 
   7  -7   0    9.80    4.50 
   7  -7   0    3.90    1.60 
   7   7   0   11.80    5.80 
   7   7   0    7.50    4.80 
  -8  -7   0   -3.10    3.10 
   8  -7   0    2.70    3.60 
   8   7   0    9.10    5.20 
   9  -7   0    2.20    3.70 
  -9  -7   0   -1.00    3.70 
   9   7   0    8.40    5.50 
 -10  -7   0   20.60    6.30 
  10  -7   0    0.90    4.90 
  10   7   0   -2.20    5.90 
  10   7   0    4.30    5.00 
  11  -7   0   20.80    7.20 
 -11  -7   0    1.60    5.90 
  11   7   0   -8.10    6.50 
  11   7   0    8.50    6.80 
   0  -8   0   53.89    7.10 
   0  -8   0   62.19   10.30 
   0   8   0   50.19    9.20 
  -1  -8   0   16.60    4.90 
   1  -8   0   16.90    4.90 
  -1  -8   0    5.80    5.50 
   1  -8   0   19.50    5.70 
   1   8   0   11.50    5.10 
  -1   8   0   24.30    6.20 
   2  -8   0    6.10    4.50 
   2  -8   0    3.60    3.00 
  -2  -8   0   -2.10    3.90 
  -2   8   0    5.10    4.00 
   2   8   0   -2.60    4.40 
  -3  -8   0   56.09   11.00 
   3  -8   0   43.10    6.80 
   3  -8   0   54.39   10.00 
  -3  -8   0   56.59    9.40 
   3   8   0   51.49   10.30 
  -3   8   0   55.29    8.60 
   3   8   0   47.20   10.00 
   4  -8   0    9.70    5.10 
  -4  -8   0    0.80    4.60 
   4  -8   0    5.20    3.80 
  -4  -8   0    6.30    4.70 
   4  -8   0    0.80    2.80 
   4   8   0    4.30    4.40 
  -4   8   0    0.80    3.30 
   4   8   0    9.20    6.10 
   5  -8   0   12.80    3.60 
   5  -8   0   14.10    6.10 
  -5  -8   0    0.60    5.60 
   5  -8   0   11.50    4.30 
   5   8   0   13.20    6.10 
   5   8   0   19.20    7.40 
  -5   8   0   10.20    4.00 
   6  -8   0    0.00    2.60 
  -6  -8   0    2.50    4.80 
   6   8   0    9.40    5.60 
   6   8   0   21.80    7.60 
   7  -8   0    7.30    4.30 
   7  -8   0    9.50    2.30 
  -7  -8   0   -1.40    3.40 
   7   8   0    9.60    5.80 
   7   8   0   10.90    6.60 
  -8  -8   0    0.20    4.60 
   8  -8   0    2.40    4.00 
   8   8   0   -1.80    4.20 
  -9  -8   0    1.50    4.80 
   9  -8   0   -1.30    4.60 
   9   8   0    5.00    4.50 
   9   8   0   -8.10    4.90 
 -10  -8   0  -10.00    4.90 
  10  -8   0  -11.00    4.30 
  10   8   0    6.30    5.90 
  10   8   0  -11.00    5.80 
   0  -9   0   -3.10    3.80 
   0  -9   0    1.30    3.40 
   0   9   0   -1.00    3.20 
  -1  -9   0   -6.20    3.30 
   1  -9   0   -2.90    4.00 
   1  -9   0   12.40    7.80 
  -1  -9   0   -1.00    3.70 
  -1   9   0   -1.20    4.00 
   1   9   0    3.00    4.10 
  -2  -9   0    6.30    4.40 
  -2  -9   0   -7.00    4.10 
   2  -9   0   -7.20    3.10 
   2  -9   0    1.60    3.10 
   2   9   0    0.10    3.80 
  -2   9   0    4.60    3.40 
  -3  -9   0   12.70    5.80 
   3  -9   0   21.80    7.00 
   3  -9   0   23.10    5.30 
  -3  -9   0   17.40    6.70 
   3   9   0   25.70    8.30 
  -3   9   0   -0.90    4.50 
   3   9   0   11.40    6.50 
   4  -9   0    9.30    5.20 
   4  -9   0    2.90    3.50 
  -4  -9   0    3.70    4.40 
   4   9   0    2.30    6.40 
   4   9   0   -1.60    5.70 
  -4   9   0    1.30    3.90 
   5  -9   0    4.00    4.30 
  -5  -9   0   -3.00    4.70 
  -5  -9   0   -7.40    5.30 
   5  -9   0    1.40    3.20 
   5   9   0    4.70    5.30 
   5   9   0    0.20    5.60 
  -6  -9   0   34.20   11.20 
  -6  -9   0   49.00   10.90 
   6  -9   0   40.60    5.90 
   6  -9   0   35.20    8.60 
   6   9   0   34.90   11.60 
   6   9   0   32.80   10.50 
  -7  -9   0    8.40    5.40 
   7  -9   0   18.10    6.70 
   7   9   0   10.70    6.80 
   7   9   0    1.60    7.80 
   8  -9   0   -1.10    4.80 
  -8  -9   0    3.00    5.90 
   8   9   0   14.30    7.80 
   8   9   0    3.10    6.60 
   0 -10   0    9.10    4.70 
   0 -10   0    5.30    5.70 
   0  10   0   -3.90    4.20 
  -1 -10   0   -0.50    5.90 
   1 -10   0    0.80    3.50 
   1 -10   0   -7.10    2.90 
  -1 -10   0    5.40    5.10 
  -1  10   0    5.20    4.70 
   1  10   0    6.20    5.70 
  -2 -10   0  -10.40    4.60 
   2 -10   0   -1.50    3.60 
  -2 -10   0   -1.70    4.40 
   2 -10   0    3.20    4.70 
   2  10   0   -1.70    5.30 
  -2  10   0    5.10    4.20 
   3 -10   0   14.30    6.30 
  -3 -10   0   -4.00    5.20 
   3 -10   0    7.50    4.40 
  -3 -10   0   -2.40    4.10 
  -3  10   0    7.20    5.40 
   3  10   0   21.50    8.00 
  -4 -10   0   -6.70    3.90 
   4 -10   0    0.30    3.70 
   4 -10   0   -9.10    4.50 
   4  10   0    0.10    5.70 
  15   0  -1   40.90   12.30 
 -15   0   1   41.20    5.90 
 -14   0   1   -0.80    2.40 
 -14   0   1   -2.00    4.00 
  14   0  -1   11.00    5.90 
 -13   0   1    7.80    3.90 
  13   0  -1    3.30    3.70 
 -13   0   1    3.20    2.50 
 -12   0   1    0.20    2.10 
 -12   0   1   14.20    4.30 
 -11   0   1  129.79    9.20 
  11   0  -1  133.29   12.20 
 -11   0   1  127.89    8.10 
 -10   0   1    1.50    2.40 
  10   0  -1    0.00    3.20 
 -10   0   1    1.70    2.10 
  -9   0   1   61.19    5.10 
  -9   0   1   74.49    6.30 
   9   0  -1   65.99    7.50 
   8   0  -1   -1.00    2.10 
  -8   0   1   -1.80    1.50 
  -8   0   1    2.50    2.00 
  -8   0   1   -0.90    1.00 
   7   0  -1  232.78   10.00 
  -7   0   1  231.88   10.10 
  -7   0   1  218.18   12.00 
  -7   0   1  229.38    9.00 
   6   0  -1   -0.90    1.10 
  -6   0   1   -0.50    0.80 
  -6   0   1    1.60    1.60 
   6   0  -1   -0.40    0.90 
  -6   0   1    0.60    1.20 
   5   0  -1 1613.64   37.50 
   5   0  -1 1618.84   35.00 
  -5   0   1 1572.24   33.70 
  -5   0   1 1612.94   35.20 
  -5   0   1 1589.74   37.60 
  -4   0   1   -0.10    0.60 
  -4   0   1   -0.10    1.10 
  -4   0   1   -1.00    0.70 
   4   0  -1    0.30    0.90 
   4   0  -1    1.00    1.20 
  -2   0   1    1.10    0.70 
   2   0  -1    1.30    0.60 
  -1   0   1    0.10    0.10 
   1   0  -1   -0.10    0.10 
  -2   0  -1   -0.50    0.50 
   2   0   1    0.80    0.50 
  -2   0  -1   -0.10    0.50 
  -2   0  -1    0.50    0.40 
   2   0   1    0.70    0.70 
   4   0   1   -1.90    0.80 
  -4   0  -1   -1.80    0.80 
  -4   0  -1    0.00    1.00 
  -4   0  -1    0.70    0.90 
  -5   0  -1  271.27   11.20 
  -5   0  -1  264.17    9.10 
  -5   0  -1  293.07   10.40 
   5   0   1  293.47   12.00 
  -6   0  -1    1.30    1.60 
  -6   0  -1    1.80    1.40 
  -6   0  -1    1.00    1.00 
   6   0   1    1.90    1.90 
  -7   0  -1  150.08    9.50 
   7   0   1  140.59    9.70 
  -7   0  -1  153.98    8.30 
  -7   0  -1  149.49    7.30 
  -8   0  -1    0.80    1.70 
   8   0   1   -0.60    1.90 
  -8   0  -1   -1.30    1.00 
  -9   0  -1    3.60    2.00 
   9   0   1    0.30    2.30 
  -9   0  -1    5.50    2.50 
 -10   0  -1   -0.40    2.70 
  10   0   1    2.10    4.30 
 -10   0  -1    3.50    3.00 
 -11   0  -1   87.49   10.20 
 -11   0  -1   91.59    7.30 
  11   0   1   87.59   10.30 
  12   0   1    1.60    4.20 
 -12   0  -1    0.20    2.30 
 -12   0  -1    0.80    3.20 
  13   0   1   29.40    8.20 
 -13   0  -1   30.40    5.30 
 -13   0  -1   14.90    5.50 
 -14   0  -1   -0.90    2.40 
  14   0   1   -3.30    5.20 
 -15   0  -1    3.00    3.60 
  15   0   1   -3.80    6.00 
 -15  -1   1   14.70    4.70 
  15  -1  -1   12.80    6.50 
 -15   1   1   12.20    3.90 
 -14  -1   1   24.30    4.80 
  14  -1  -1   18.70    6.90 
 -14   1   1   16.00    6.40 
 -14   1   1   23.60    3.70 
  14   1  -1   14.30    7.90 
 -13  -1   1   20.00    4.70 
  13  -1  -1   20.40    6.60 
  13   1  -1   13.30    5.80 
 -13   1   1   26.60    3.90 
 -13   1   1   18.60    4.00 
  12  -1  -1   17.60    5.90 
 -12  -1   1   25.00    4.90 
 -12   1   1   30.60    3.80 
  12   1  -1   20.60    6.50 
 -12   1   1   32.10    4.50 
 -11  -1   1   18.80    4.70 
  11  -1  -1   17.70    5.80 
 -11  -1   1    6.30    3.50 
  11   1  -1   21.50    6.40 
 -11   1   1   15.50    3.00 
 -11   1   1   19.20    3.80 
 -10  -1   1  785.02   24.80 
 -10  -1   1  796.92   27.60 
  10  -1  -1  808.12   29.80 
 -10   1   1  780.02   20.50 
  10   1  -1  793.72   30.90 
 -10   1   1  798.32   22.40 
  -9  -1   1    2.20    1.80 
  -9  -1   1    6.20    2.60 
   9  -1  -1    4.00    2.80 
  -9   1   1    1.20    1.50 
   9   1  -1    1.70    3.00 
  -9   1   1    4.50    1.60 
   9   1  -1    4.60    2.80 
  -8  -1   1   -2.40    1.40 
  -8  -1   1   -2.40    1.80 
   8  -1  -1    0.00    2.00 
  -8  -1   1    2.00    2.10 
   8   1  -1    2.20    2.30 
   8   1  -1    2.50    2.10 
  -8   1   1    1.80    1.40 
  -8   1   1    0.30    1.00 
  -7  -1   1  411.06   19.00 
  -7  -1   1  390.86   15.70 
   7  -1  -1  420.06   16.70 
  -7  -1   1  388.26   14.20 
   7   1  -1  421.96   16.10 
  -7   1   1  400.86   17.70 
  -7   1   1  402.96   11.10 
  -7   1   1  410.96   12.20 
   7   1  -1  398.06   19.90 
   6  -1  -1 2009.10   46.30 
  -6  -1   1 1998.30   45.50 
  -6  -1   1 1952.40   43.60 
  -6  -1   1 1944.11   45.60 
  -6   1   1 1911.81   38.80 
   6   1  -1 1927.51   46.70 
  -6   1   1 1970.30   48.10 
   6   1  -1 1985.00   45.50 
  -6   1   1 1946.51   39.90 
  -5  -1   1 1518.55   35.10 
  -5  -1   1 1458.65   33.90 
   5  -1  -1 1486.65   35.80 
  -5  -1   1 1486.15   35.60 
  -5   1   1 1426.16   37.00 
  -5   1   1 1490.85   30.20 
   5   1  -1 1501.95   36.20 
   5   1  -1 1511.15   35.60 
  -5   1   1 1519.35   29.50 
   4  -1  -1  577.54   17.00 
  -4  -1   1  532.15   16.20 
  -4  -1   1  549.74   15.60 
  -4   1   1  538.45   11.30 
   4   1  -1  552.54   16.40 
   4   1  -1  528.85   16.20 
  -4   1   1  525.25   11.70 
  -4   1   1  537.85   17.40 
  -3  -1   1 1017.50   31.70 
  -3  -1   1 1073.29   24.40 
   3  -1  -1 1095.49   25.70 
   3   1  -1 1067.09   24.90 
   3   1  -1 1055.49   25.30 
  -3   1   1 1048.00   26.40 
   2  -1  -1 2321.87   48.50 
  -2  -1   1 2383.26   48.10 
  -2  -1   1 2378.26   46.40 
   2   1  -1 2342.07   49.00 
   2   1  -1 2411.46   48.20 
  -2   1   1 2345.27   49.10 
   0   1   1 2654.13   52.09 
   0   1  -1 2535.45   49.60 
   0   1  -1 2638.94   49.60 
  -1  -1  -1  840.42   18.50 
   1  -1   1  791.72   18.10 
  -1  -1  -1  818.92   19.80 
  -1  -1  -1  894.11   19.60 
   1   1   1  801.92   20.30 
  -1   1  -1  856.41   17.50 
  -1   1  -1  846.42   18.60 
   1   1   1  856.61   19.30 
  -2  -1  -1 3598.64   70.79 
   2   1   1 3532.95   71.49 
   2   1   1 3696.43   70.89 
   3  -1   1   50.19    2.30 
   3  -1   1   53.09    3.80 
  -3  -1  -1   55.99    4.20 
  -3  -1  -1   50.99    4.00 
  -3  -1  -1   55.19    3.70 
  -3   1  -1   50.39    2.40 
   3   1   1   48.10    4.30 
  -3   1  -1   45.40    3.80 
   3   1   1   47.20    3.90 
  -4  -1  -1 1218.58   28.20 
  -4  -1  -1 1219.98   29.40 
  -4  -1  -1 1208.18   29.60 
   4  -1   1 1206.68   29.10 
   4  -1   1 1210.78   24.60 
  -4   1  -1 1205.58   24.70 
  -4   1  -1 1224.08   25.20 
   4   1   1 1217.28   30.90 
   4   1   1 1258.37   29.70 
  -4   1  -1 1178.58   29.60 
   5  -1   1  563.84   17.90 
  -5  -1  -1  561.54   17.80 
  -5  -1  -1  560.24   16.50 
  -5  -1  -1  578.44   18.10 
   5  -1   1  576.64   13.70 
  -5   1  -1  567.54   14.30 
  -5   1  -1  556.94   18.40 
   5   1   1  575.54   17.90 
   5   1   1  561.94   19.30 
  -5   1  -1  572.24   13.70 
   6  -1   1   41.30    4.80 
  -6  -1  -1   37.20    3.80 
  -6  -1  -1   40.30    4.70 
  -6  -1  -1   43.80    4.70 
  -6   1  -1   38.80    3.20 
  -6   1  -1   47.00    5.20 
   6   1   1   35.30    4.40 
   6   1   1   40.60    5.30 
  -6   1  -1   42.30    3.00 
  -7  -1  -1  148.39    8.30 
   7  -1   1  152.18    9.80 
  -7  -1  -1  154.08    9.50 
  -7  -1  -1  154.48    9.50 
  -7   1  -1  154.98    6.50 
  -7   1  -1  150.48   10.00 
   7   1   1  160.68   10.90 
  -7   1  -1  160.28    7.30 
  -8  -1  -1    3.10    2.50 
  -8  -1  -1    3.60    2.00 
   8  -1   1    5.30    3.00 
  -8   1  -1    6.00    1.70 
   8   1   1    1.20    2.50 
  -8   1  -1    4.60    1.90 
   9  -1   1   44.30    7.40 
  -9  -1  -1   37.40    4.80 
  -9  -1  -1   41.00    9.60 
  -9   1  -1   32.00    3.50 
  -9   1  -1   37.40    4.20 
   9   1   1   41.10    7.80 
 -10  -1  -1   87.19    7.90 
 -10  -1  -1   72.59    8.20 
  10  -1   1   75.29    9.40 
  10   1   1   86.89   10.60 
 -10   1  -1   71.69    5.70 
 -10   1  -1   73.99    6.60 
  11  -1   1  405.46   23.00 
 -11  -1  -1  397.06   17.20 
 -11  -1  -1  395.46   20.60 
 -11   1  -1  418.56   15.80 
 -11   1  -1  395.16   14.10 
  11   1   1  422.56   23.70 
  12  -1   1   19.30    6.40 
 -12  -1  -1   21.80    5.00 
 -12   1  -1   27.10    4.50 
 -12   1  -1   24.80    4.00 
  12   1   1   16.80    6.70 
  13  -1   1    0.70    3.70 
 -13  -1  -1   -1.30    2.80 
 -13   1  -1    2.90    2.00 
  13   1   1   -1.90    4.30 
 -13   1  -1    4.10    2.90 
 -14  -1  -1    0.50    3.30 
  14  -1   1    7.10    5.80 
  14   1   1    8.30    6.20 
 -14   1  -1    1.20    2.50 
 -15  -1  -1    1.80    4.00 
  15  -1   1    5.80    5.70 
  15   1   1    5.40    6.20 
 -15   1  -1    1.60    3.20 
  15  -2  -1   -0.50    5.10 
 -15  -2   1    4.80    3.70 
  15   2  -1  -14.00    5.80 
  14  -2  -1    7.40    5.80 
 -14  -2   1   -2.40    3.00 
  14   2  -1    5.20    6.50 
 -13  -2   1   -5.90    2.30 
  13  -2  -1    4.60    4.40 
  13   2  -1   -5.40    2.90 
 -12  -2   1   65.49    7.80 
  12  -2  -1   62.49   10.30 
  12   2  -1   72.49   12.40 
 -11  -2   1  325.37   16.50 
  11   2  -1  334.27   21.00 
 -11   2   1  306.07    8.70 
 -11   2   1  295.27    8.30 
  10  -2  -1  436.56   21.00 
 -10  -2   1  416.76   18.10 
  10   2  -1  455.85   23.30 
  10   2  -1  412.86   19.90 
 -10   2   1  433.46   10.30 
 -10   2   1  423.36   10.60 
  -9  -2   1   11.20    3.50 
  -9  -2   1    4.40    3.00 
   9  -2  -1   17.30    4.70 
  -9   2   1   12.20    1.40 
   9   2  -1   10.30    4.60 
   9   2  -1   18.80    4.60 
  -9   2   1   13.40    1.40 
   8  -2  -1   66.19    7.10 
  -8  -2   1   58.29    6.90 
  -8  -2   1   62.69    6.40 
  -8  -2   1   62.59    6.30 
   8   2  -1   59.59    7.20 
   8   2  -1   57.69    7.00 
  -7  -2   1   82.99    6.70 
  -7  -2   1   83.39    7.50 
  -7  -2   1   79.39    6.70 
   7  -2  -1   77.69    7.10 
   7   2  -1   85.99    7.80 
  -7   2   1   85.29    8.50 
  -6  -2   1   10.70    2.90 
  -6  -2   1   11.30    3.10 
   6  -2  -1   10.60    3.20 
  -6  -2   1    9.30    2.80 
  -6   2   1   10.20    3.50 
   6   2  -1   10.30    3.30 
   6   2  -1   11.10    3.50 
  -5  -2   1  525.25   16.90 
  -5  -2   1  523.45   18.80 
   5  -2  -1  523.15   18.20 
  -5   2   1  520.35   20.10 
   5   2  -1  545.35   19.00 
   5   2  -1  527.65   18.80 
   4  -2  -1  575.04   18.50 
  -4  -2   1  540.85   18.50 
  -4  -2   1  566.24   16.70 
   4   2  -1  550.24   18.20 
  -4   2   1  557.74   19.80 
   4   2  -1  590.24   19.10 
   3  -2  -1   22.50    1.40 
  -3  -2   1   25.50    2.80 
   3  -2  -1   21.20    3.60 
   3  -2  -1   25.50    1.30 
  -3  -2   1   26.90    4.00 
  -3   2   1   21.30    4.10 
  -3   2   1   25.80    1.40 
   3   2  -1   20.60    3.40 
   3   2  -1   22.10    3.60 
  -2  -2   1    1.30    1.30 
   2  -2  -1    1.50    0.80 
   2  -2  -1    0.30    1.30 
  -2   2   1    1.50    0.70 
   2   2  -1   -0.80    1.20 
  -2   2   1    2.30    1.80 
   2   2  -1    1.40    1.30 
   1  -2  -1  486.75   12.80 
  -1  -2   1  499.95   14.70 
  -1  -2   1  473.75   13.70 
   1  -2  -1  500.45   16.40 
   1  -2  -1  483.65   15.70 
  -1   2   1  456.75   15.70 
  -1   2   1  480.45   12.60 
   1   2  -1  463.75   14.40 
   0  -2   1  626.84   16.50 
   0  -2  -1  604.54   17.90 
   0  -2  -1  573.44   15.70 
   0  -2   1  590.84   15.90 
   0   2  -1  598.24   15.90 
   0   2  -1  538.15   17.90 
   0   2   1  586.04   15.70 
   0   2   1  583.34   17.80 
  -1  -2  -1  789.22   20.50 
  -1  -2  -1  788.22   21.50 
   1  -2   1  794.22   20.00 
   1  -2   1  791.02   18.70 
   1   2   1  754.52   21.70 
  -1   2  -1  775.42   18.60 
  -1   2  -1  778.22   20.50 
   1   2   1  793.92   20.40 
  -2  -2  -1  380.16   13.70 
   2  -2   1  373.16   12.30 
  -2  -2  -1  377.66   12.10 
   2  -2   1  370.26   10.10 
  -2  -2  -1  381.56   13.20 
  -2   2  -1  366.86   10.20 
   2   2   1  379.96   14.00 
   2   2   1  389.16   13.30 
  -3  -2  -1 1678.63   38.00 
  -3  -2  -1 1713.83   39.80 
   3  -2   1 1705.13   33.30 
  -3  -2  -1 1693.23   39.30 
   3  -2   1 1737.63   38.30 
  -3   2  -1 1651.73   39.60 
   3   2   1 1703.33   40.90 
  -3   2  -1 1689.23   33.70 
   3   2   1 1661.53   39.40 
  -4  -2  -1  859.31   24.30 
  -4  -2  -1  882.01   23.70 
  -4  -2  -1  881.71   25.30 
   4  -2   1  881.41   17.90 
   4  -2   1  897.31   23.90 
  -4   2  -1  842.22   25.20 
   4   2   1  891.41   26.50 
  -4   2  -1  874.91   18.50 
   4   2   1  895.01   25.30 
   5  -2   1  760.22   22.50 
  -5  -2  -1  753.82   23.70 
   5  -2   1  741.53   15.60 
  -5  -2  -1  753.72   21.90 
  -5  -2  -1  723.23   22.20 
  -5   2  -1  749.82   16.10 
  -5   2  -1  718.73   23.80 
   5   2   1  715.13   23.00 
   5   2   1  731.23   24.70 
  -6  -2  -1  270.47   12.40 
   6  -2   1  255.17   12.20 
  -6  -2  -1  263.77   13.20 
   6  -2   1  265.47    7.20 
  -6  -2  -1  281.47   12.30 
  -6   2  -1  250.57   13.70 
  -6   2  -1  265.17    7.40 
   6   2   1  271.27   13.20 
  -6   2  -1  251.77    7.40 
   6   2   1  261.67   14.20 
  -7  -2  -1  177.48   10.00 
  -7  -2  -1  186.38   17.70 
   7  -2   1  194.78   11.20 
  -7  -2  -1  198.98   11.20 
   7   2   1  201.68   12.00 
  -7   2  -1  191.48    6.50 
  -7   2  -1  184.58    8.10 
  -7   2  -1  193.98   12.40 
   7   2   1  180.78   12.50 
  -8  -2  -1   11.80    3.50 
   8  -2   1   17.00    4.30 
  -8  -2  -1   15.80    4.40 
   8   2   1   17.90    4.60 
   8   2   1   17.30    4.90 
  -8   2  -1   13.80    2.00 
  -8   2  -1    9.70    1.80 
  -9  -2  -1   68.79    8.10 
  -9  -2  -1   80.09    7.40 
   9  -2   1   76.39    8.30 
  -9   2  -1   80.09    4.40 
   9   2   1   78.39    9.50 
  -9   2  -1   85.49    4.80 
  10  -2   1   44.40    8.00 
 -10  -2  -1   55.29    6.60 
 -10   2  -1   48.60    3.60 
  10   2   1   39.40    8.70 
 -10   2  -1   46.10    3.90 
 -11  -2  -1   12.90    4.40 
  11  -2   1    3.40    4.20 
  11   2   1   15.90    6.50 
 -11   2  -1   19.80    2.80 
 -12  -2  -1   14.30    4.40 
  12  -2   1   19.00    5.80 
 -12   2  -1   12.60    2.30 
  12   2   1   21.00    7.10 
  13  -2   1   -1.80    3.60 
 -13  -2  -1    2.40    3.00 
  13   2   1    5.40    5.10 
 -13   2  -1    2.30    1.50 
  14  -2   1   -0.10    4.30 
 -14  -2  -1    9.60    4.70 
  14   2   1    8.70    5.40 
 -15  -2  -1    4.30    4.20 
  15  -2   1   -7.30    5.10 
  15   2   1    4.60    6.70 
 -15  -3   1    4.70    4.30 
  15  -3  -1    6.80    6.30 
  15   3  -1   -3.80    5.80 
  14  -3  -1   20.00    7.50 
 -14  -3   1   12.00    4.90 
  14   3  -1    4.80    5.40 
 -13  -3   1    1.30    3.20 
  13  -3  -1    0.80    3.80 
  13   3  -1    5.00    4.60 
 -12  -3   1   32.90    6.90 
  12  -3  -1   20.80    6.30 
  12   3  -1   12.40    6.90 
 -11  -3   1  383.86   19.30 
  11  -3  -1  398.36   21.40 
  11   3  -1  357.96   20.70 
  11   3  -1  389.56   23.80 
  10  -3  -1  206.98   14.30 
 -10  -3   1  175.58   12.40 
  10   3  -1  169.08   15.00 
  10   3  -1  176.28   13.80 
  -9  -3   1    4.10    2.70 
   9  -3  -1    0.90    2.80 
   9   3  -1   -1.80    2.60 
   9   3  -1    3.80    3.20 
  -8  -3   1    2.10    2.90 
  -8  -3   1    3.80    2.70 
   8  -3  -1    2.70    2.60 
   8   3  -1   13.30    4.30 
   8   3  -1    3.70    3.00 
  -7  -3   1    9.90    3.40 
  -7  -3   1    8.30    2.80 
   7  -3  -1    5.50    2.80 
  -7  -3   1   12.00    3.40 
  -7   3   1    5.80    4.20 
   7   3  -1   12.50    4.50 
   7   3  -1    9.40    3.80 
  -6  -3   1  205.18   10.60 
  -6  -3   1  198.88   12.40 
  -6  -3   1  213.38   11.70 
   6  -3  -1  225.88   12.40 
   6   3  -1  214.28   13.10 
   6   3  -1  199.88   12.40 
  -6   3   1  198.68   13.60 
  -5  -3   1  101.69    6.90 
  -5  -3   1   83.49    7.60 
   5  -3  -1  102.59    8.00 
   5   3  -1   99.19    8.20 
   5   3  -1  103.49    8.40 
  -5   3   1   95.89    8.90 
   4  -3  -1  125.89    4.50 
  -4  -3   1  129.59    9.00 
  -4  -3   1  120.79    7.40 
   4  -3  -1  120.59    8.50 
   4  -3  -1  123.69    4.10 
  -4   3   1  121.49    9.40 
   4   3  -1  112.29    8.40 
  -4   3   1  121.29    4.40 
   4   3  -1  129.29    8.90 
   3  -3  -1  171.88   10.00 
  -3  -3   1  178.88    8.80 
   3  -3  -1  161.98    6.40 
  -3  -3   1  184.78   10.10 
  -3   3   1  167.88   10.60 
   3   3  -1  162.38    9.50 
  -3   3   1  167.78    6.30 
   3   3  -1  165.28    9.70 
  -2  -3   1  225.48   10.00 
  -2  -3   1  207.18   10.60 
   2  -3  -1  220.38   11.40 
   2  -3  -1  215.08   12.00 
   2  -3  -1  228.28    8.60 
   2   3  -1  227.18   11.00 
  -2   3   1  219.48   11.90 
  -2   3   1  225.08    8.40 
   2   3  -1  223.68   10.80 
   1  -3  -1  743.83   20.30 
  -1  -3   1  750.42   22.20 
   1  -3  -1  778.02   24.60 
  -1  -3   1  762.62   21.80 
   1  -3  -1  779.02   23.90 
   1   3  -1  751.82   22.10 
  -1   3   1  779.42   20.30 
   1   3  -1  787.62   22.50 
  -1   3   1  716.33   23.50 
   0  -3   1  541.45   17.50 
   0  -3   1  528.75   17.60 
   0  -3  -1  536.85   19.10 
   0  -3   1  527.75   16.90 
   0  -3  -1  546.95   17.00 
   0  -3  -1  576.04   19.50 
   0   3   1  530.35   19.00 
   0   3   1  531.75   16.70 
   0   3  -1  556.84   17.80 
   0   3  -1  564.24   17.20 
  -1  -3  -1   10.50    2.80 
   1  -3   1   14.70    2.70 
  -1  -3  -1    7.80    2.80 
   1  -3   1    9.30    2.70 
   1  -3   1    8.70    2.90 
  -1   3  -1   13.90    3.30 
   1   3   1    5.40    2.20 
  -1   3  -1   14.10    2.70 
   1   3   1    9.20    3.40 
  -2  -3  -1    3.70    2.00 
  -2  -3  -1    1.20    1.40 
   2  -3   1    4.80    2.20 
   2  -3   1    1.00    1.30 
  -2   3  -1    2.20    1.30 
   2   3   1    0.80    1.80 
   2   3   1    4.10    2.00 
  -2   3  -1    1.70    1.80 
  -3  -3  -1  194.38   10.30 
  -3  -3  -1  194.28    9.60 
   3  -3   1  191.48    9.70 
   3  -3   1  186.38    7.20 
  -3  -3  -1  172.98   10.20 
   3   3   1  190.08   11.30 
   3   3   1  200.18   10.80 
  -3   3  -1  192.98    7.40 
  -3   3  -1  204.28   11.30 
   4  -3   1 1251.17   26.20 
   4  -3   1 1271.37   32.70 
  -4  -3  -1 1207.78   33.20 
  -4  -3  -1 1249.07   32.60 
  -4  -3  -1 1265.57   34.90 
   4   3   1 1231.28   36.00 
   4   3   1 1224.78   34.30 
  -4   3  -1 1214.48   35.10 
   5  -3   1  291.47   13.40 
  -5  -3  -1  263.37   17.10 
  -5  -3  -1  313.77   13.90 
   5  -3   1  290.77    7.60 
  -5  -3  -1  288.87   13.40 
   5   3   1  279.97   15.30 
  -5   3  -1  288.47   15.10 
   5   3   1  312.97   15.30 
  -5   3  -1  287.57    8.00 
  -6  -3  -1  362.76   17.50 
   6  -3   1  391.86   16.40 
  -6  -3  -1  403.56   16.50 
   6  -3   1  389.56    8.50 
   6   3   1  400.36   20.10 
  -6   3  -1  390.06   18.90 
   6   3   1  392.06   17.80 
   7  -3   1   18.40    4.20 
  -7  -3  -1   24.20    5.10 
  -7  -3  -1   24.70    5.40 
  -7  -3  -1   20.30    4.20 
   7   3   1   26.40    5.70 
  -7   3  -1   22.30    6.40 
   7   3   1   26.60    6.40 
   8  -3   1    8.20    3.40 
   8   3   1    7.00    4.20 
   8   3   1    8.40    4.10 
  -9  -3  -1    0.60    2.00 
   9  -3   1    1.50    2.90 
   9   3   1    7.40    3.20 
   9   3   1    3.70    3.60 
  10  -3   1   22.50    6.00 
 -10  -3  -1   31.40    6.80 
  10   3   1   13.00    6.20 
  11  -3   1    5.10    4.10 
 -11  -3  -1   14.70    5.00 
  11   3   1   14.30    8.00 
  12  -3   1   -3.70    3.10 
 -12  -3  -1   -5.00    2.10 
  12   3   1   -2.90    4.00 
  13  -3   1   24.10    7.40 
 -13  -3  -1   21.30    5.40 
  13   3   1   12.30    6.60 
 -14  -3  -1   -4.60    3.60 
  14   3   1   -5.30    4.20 
 -15  -3  -1    1.00    4.30 
  15  -3   1    3.80    5.20 
  15   3   1   -1.00    7.10 
  14  -4  -1   16.50    7.20 
 -14  -4   1   19.10    6.90 
  14   4  -1    6.50    8.10 
  13  -4  -1   20.10    7.00 
 -13  -4   1   18.50    6.20 
  13   4  -1   23.90    9.00 
 -12  -4   1   -0.70    3.70 
  12  -4  -1   -1.90    3.60 
  11  -4  -1    5.30    4.20 
 -11  -4   1    3.00    5.00 
  11   4  -1   14.30    5.50 
 -10  -4   1  205.88   14.30 
  10   4  -1  201.18   15.60 
  10   4  -1  191.78   16.70 
   9  -4  -1   10.60    4.20 
  -9  -4   1    2.30    3.50 
   9   4  -1    5.60    4.00 
   9   4  -1   15.80    5.60 
  -8  -4   1   19.90    5.20 
   8  -4  -1   25.50    6.00 
   8   4  -1   37.00    7.80 
   8   4  -1   30.80    6.90 
   7  -4  -1    1.90    2.60 
  -7  -4   1    3.30    2.60 
  -7  -4   1    0.30    2.30 
   7   4  -1    1.40    3.30 
   7   4  -1    0.20    2.70 
  -6  -4   1  525.75   21.10 
   6  -4  -1  527.05   21.60 
  -6  -4   1  518.85   19.80 
   6   4  -1  593.44   23.90 
   6   4  -1  520.85   23.30 
  -6   4   1  495.25   24.20 
  -5  -4   1  275.27   15.50 
   5  -4  -1  296.87   15.40 
   5  -4  -1  300.37    8.60 
  -5  -4   1  314.07   14.00 
  -5   4   1  302.27   17.80 
   5   4  -1  302.37   16.10 
   5   4  -1  308.17   16.60 
  -4  -4   1  252.47   12.20 
  -4  -4   1  261.67   14.10 
   4  -4  -1  250.97    8.40 
   4  -4  -1  252.17   13.80 
   4  -4  -1  243.58    9.00 
  -4   4   1  257.07    9.00 
  -4   4   1  233.58   14.80 
   4   4  -1  260.27   14.20 
   4   4  -1  239.68   13.90 
   3  -4  -1  323.17   10.70 
   3  -4  -1  345.27   16.20 
  -3  -4   1  286.07   17.50 
   3  -4  -1  332.87   11.80 
  -3  -4   1  323.27   14.00 
   3  -4  -1  347.77   17.80 
   3   4  -1  322.67   15.60 
  -3   4   1  328.87   11.50 
  -3   4   1  305.77   16.60 
   3   4  -1  311.07   15.30 
  -2  -4   1   -0.20    1.90 
   2  -4  -1   -0.30    2.30 
   2  -4  -1   -0.10    1.80 
   2  -4  -1    3.60    2.90 
  -2  -4   1   -0.10    2.30 
  -2   4   1    4.50    2.80 
   2   4  -1   -2.00    1.80 
   2   4  -1    2.30    2.20 
  -2   4   1    1.00    1.60 
   1  -4  -1  507.55   20.80 
  -1  -4   1  503.25   18.50 
  -1  -4   1  469.25   18.50 
   1  -4  -1  478.25   16.80 
  -1  -4   1  508.45   18.70 
   1  -4  -1  505.75   20.30 
  -1   4   1  484.65   16.70 
   1   4  -1  509.15   19.00 
   1   4  -1  487.75   18.30 
   0  -4   1   74.09    7.00 
   0  -4  -1   82.19    6.80 
   0  -4  -1   77.49    7.90 
   0  -4  -1   76.29    7.90 
   0  -4   1   74.99    6.40 
   0  -4   1   66.89    6.90 
   0   4   1   72.09    6.40 
   0   4  -1   69.39    7.00 
   0   4  -1   79.79    6.60 
   0   4   1   66.69    7.70 
   1  -4   1    1.20    2.50 
   1  -4   1    1.00    2.10 
   1  -4   1    1.60    1.70 
  -1  -4  -1    2.10    2.20 
  -1  -4  -1    1.70    2.20 
  -1   4  -1    1.30    1.70 
   1   4   1    0.40    1.90 
   1   4   1    5.00    2.80 
   2  -4   1   46.70    4.80 
  -2  -4  -1   47.70    5.90 
   2  -4   1   55.59    6.70 
   2  -4   1   48.40    5.70 
  -2  -4  -1   52.59    5.30 
  -2  -4  -1   50.69    6.20 
   2   4   1   58.99    7.30 
   2   4   1   45.70    5.60 
  -2   4  -1   54.99    6.70 
  -2   4  -1   52.59    4.90 
  -3  -4  -1   30.90    5.40 
   3  -4   1   29.40    5.00 
  -3  -4  -1   30.00    5.20 
   3  -4   1   21.70    3.60 
  -3   4  -1   26.70    5.50 
  -3   4  -1   24.40    3.70 
   3   4   1   30.20    5.70 
   3   4   1   26.40    6.00 
  -4  -4  -1  100.69    8.00 
  -4  -4  -1   97.49    8.70 
   4  -4   1   96.39    7.80 
  -4  -4  -1   99.29    8.40 
   4   4   1   79.69    8.60 
   4   4   1   80.49    8.20 
  -4   4  -1   88.69    5.40 
  -4   4  -1   70.49    8.30 
  -5  -4  -1  590.64   21.80 
  -5  -4  -1  576.34   21.90 
  -5  -4  -1  583.14   23.50 
   5  -4   1  576.54   14.70 
   5   4   1  572.84   24.80 
   5   4   1  588.94   23.50 
  -5   4  -1  557.34   24.60 
  -5   4  -1  571.14   15.10 
  -6  -4  -1   32.60    5.90 
  -6  -4  -1   21.40    4.90 
   6  -4   1   20.30    1.90 
   6  -4   1   21.90    5.00 
  -6   4  -1   24.80    2.10 
   6   4   1   27.80    6.20 
  -6   4  -1   23.40    6.30 
   6   4   1   18.80    6.00 
   7  -4   1  109.79    9.60 
  -7  -4  -1  116.09    9.70 
   7   4   1   98.09   11.00 
   7   4   1  104.99   10.10 
   8  -4   1    1.30    2.60 
  -8  -4  -1   -4.60    2.20 
   8   4   1    1.50    3.10 
   8   4   1   -0.90    3.50 
  -9  -4  -1  108.79   10.20 
   9  -4   1   91.09    9.30 
   9   4   1  107.59   12.50 
   9   4   1  108.49   11.20 
 -10  -4  -1    2.10    3.60 
  10   4   1    5.70    4.60 
  10   4   1    2.00    4.40 
 -11  -4  -1    3.20    3.90 
  11  -4   1   15.30    5.80 
  11   4   1    6.40    5.80 
 -12  -4  -1   16.60    5.30 
  12  -4   1   13.80    5.60 
  12   4   1    7.20    6.00 
 -13  -4  -1    9.70    4.40 
  13  -4   1    1.50    4.50 
  13   4   1   21.90    7.80 
 -14  -4  -1   16.30    6.20 
  14  -4   1   10.10    6.20 
  14   4   1    8.30    6.60 
  13  -5  -1   -3.20    7.20 
 -13  -5   1    5.00    4.90 
  13   5  -1   12.90    7.90 
 -12  -5   1    7.20    5.10 
  12  -5  -1    8.70    5.50 
  12   5  -1   10.00    6.00 
  12   5  -1    9.00    5.50 
 -11  -5   1   13.70    5.50 
  11  -5  -1   11.50    4.90 
  11   5  -1   11.70    6.00 
  11   5  -1   20.80    6.90 
 -10  -5   1   15.90    6.30 
  10  -5  -1   11.10    5.10 
  10   5  -1   14.70    7.30 
  10   5  -1   23.10    6.30 
   9  -5  -1   87.39    9.80 
  -9  -5   1   75.49   15.90 
   9   5  -1   78.49   14.60 
   9   5  -1   96.69   12.50 
  -8  -5   1   -2.50    2.50 
   8  -5  -1   -0.10    2.10 
   8   5  -1   -0.10    3.10 
   8   5  -1   -4.20    2.80 
  -7  -5   1  217.38   15.00 
   7  -5  -1  215.58   14.30 
  -7  -5   1  219.68   14.40 
   7   5  -1  208.38   16.10 
   7   5  -1  212.18   15.50 
   6  -5  -1  648.54   25.70 
   6  -5  -1  604.84   14.60 
  -6  -5   1  612.94   22.90 
  -6  -5   1  638.14   25.40 
   6   5  -1  595.34   27.20 
   6   5  -1  587.34   26.70 
   5  -5  -1  665.93   17.10 
  -5  -5   1  678.03   24.00 
   5  -5  -1  671.33   26.20 
   5  -5  -1  672.43   19.70 
  -5   5   1  655.23   17.80 
  -5   5   1  603.04   28.50 
   5   5  -1  663.33   27.60 
   5   5  -1  658.63   26.90 
   4  -5  -1    6.30    4.20 
   4  -5  -1   11.40    2.80 
   4  -5  -1    7.50    2.10 
  -4  -5   1    4.40    3.00 
   4  -5  -1   12.10    5.10 
  -4   5   1    9.60    4.00 
   4   5  -1    4.80    3.70 
  -4   5   1   12.00    2.80 
   4   5  -1   13.00    5.00 
   3  -5  -1  152.98    7.90 
   3  -5  -1  145.59    8.70 
  -3  -5   1  128.99    9.60 
   3  -5  -1  145.89   11.40 
  -3  -5   1  139.19   10.90 
   3  -5  -1  147.19   12.30 
   3   5  -1  146.59   11.00 
  -3   5   1  147.39   12.20 
  -3   5   1  145.69    8.40 
   3   5  -1  138.79   11.30 
  -2  -5   1    2.90    2.80 
   2  -5  -1    6.40    3.80 
   2  -5  -1    8.60    4.10 
   2  -5  -1    6.80    2.30 
   2  -5  -1    6.30    2.70 
  -2  -5   1    1.00    2.50 
   2   5  -1    4.20    3.00 
  -2   5   1    7.70    2.60 
   2   5  -1    5.50    3.80 
  -1  -5   1  144.89   10.80 
  -1  -5   1  143.39   10.50 
   1  -5  -1  154.78   12.00 
   1  -5  -1  148.89    8.80 
   1  -5  -1  147.59    9.80 
   1  -5  -1  145.69   11.80 
  -1  -5   1  162.18   11.00 
   1   5  -1  151.18   11.20 
  -1   5   1  140.49    9.30 
   0  -5   1  107.29    9.40 
   0  -5  -1  108.29    9.80 
   0  -5   1  121.49    9.80 
   0  -5   1  106.69    8.60 
   0  -5  -1  116.69   10.60 
   0  -5  -1  104.29    7.80 
   0  -5  -1   92.29    8.30 
   0   5   1  113.29   10.70 
   0   5  -1  118.19    8.70 
   0   5   1  108.79    8.70 
  -1  -5  -1  164.88   11.20 
  -1  -5  -1  175.88   12.40 
  -1  -5  -1  171.88   10.90 
  -1  -5  -1  186.48   13.10 
   1  -5   1  178.38   12.30 
   1  -5   1  175.38   11.60 
   1  -5   1  175.58   10.60 
   1   5   1  179.98   12.90 
  -1   5  -1  179.38   10.50 
   1   5   1  178.48   14.40 
   2  -5   1   17.80    4.00 
   2  -5   1   24.00    5.30 
  -2  -5  -1   25.90    5.20 
  -2  -5  -1   23.90    5.30 
   2  -5   1   19.20    5.00 
  -2  -5  -1   20.90    4.50 
   2   5   1   13.20    4.20 
   2   5   1   19.80    5.20 
  -2   5  -1   19.50    4.00 
  -2   5  -1   23.30    5.40 
   3  -5   1   24.00    6.00 
   3  -5   1   25.70    4.30 
  -3  -5  -1   22.30    5.30 
   3  -5   1   19.20    4.80 
  -3  -5  -1   23.40    5.00 
  -3  -5  -1   29.20    6.00 
   3   5   1   22.60    6.00 
  -3   5  -1   24.10    4.30 
   3   5   1   22.00    5.50 
  -3   5  -1   25.40    6.50 
   4  -5   1   35.10    4.20 
  -4  -5  -1   33.50    6.30 
   4  -5   1   25.30    6.50 
   4  -5   1   28.20    6.90 
  -4  -5  -1   26.10    5.40 
  -4   5  -1   33.30    4.60 
  -4   5  -1   32.20    7.10 
   4   5   1   42.50    8.20 
   4   5   1   31.60    6.20 
   5  -5   1   -0.90    2.80 
  -5  -5  -1    3.40    2.80 
   5  -5   1   -0.80    1.80 
  -5  -5  -1    2.10    2.40 
   5   5   1    5.50    4.50 
  -5   5  -1    5.20    4.10 
   5   5   1    7.50    4.40 
  -5   5  -1    2.10    1.70 
  -6  -5  -1   23.50    5.50 
   6  -5   1   26.50    2.80 
   6  -5   1   27.80    2.60 
  -6  -5  -1   27.30    5.50 
   6  -5   1   26.60    5.80 
   6   5   1   21.40    7.00 
  -6   5  -1   24.50    2.90 
   6   5   1   25.90    6.50 
  -7  -5  -1   28.20    6.30 
   7  -5   1   25.10    5.70 
   7   5   1   17.70    6.70 
   7   5   1   28.30    7.20 
   8  -5   1   37.20    7.00 
  -8  -5  -1   23.30    5.80 
   8   5   1   39.30    8.20 
   8   5   1   41.20    9.40 
   9  -5   1  111.19   11.00 
  -9  -5  -1  115.29   11.40 
   9   5   1  110.89   13.70 
   9   5   1  143.39   13.80 
  10  -5   1   53.89    9.10 
 -10  -5  -1   51.69    9.10 
  10   5   1   46.80    9.20 
  10   5   1   42.60   12.60 
 -11  -5  -1    1.40    4.40 
  11  -5   1    6.90    4.40 
  11   5   1    7.10    5.90 
 -12  -5  -1   -5.80    5.20 
  12  -5   1    8.50    5.10 
  12   5   1   -1.10    4.80 
 -13  -5  -1    9.00    5.60 
  13   5   1   22.50    9.50 
  13  -6  -1   11.80    5.30 
  13   6  -1   -5.30    7.80 
  12  -6  -1   -0.50    5.10 
 -12  -6   1   -3.10    3.60 
  12   6  -1   -5.40    4.90 
  12   6  -1   -1.10    6.70 
 -11  -6   1   15.70    6.80 
  11  -6  -1   13.20    5.30 
  11   6  -1   14.90    7.20 
  11   6  -1   21.80    7.10 
 -10  -6   1   31.60    7.60 
  10  -6  -1   36.70    8.30 
  10   6  -1   35.40    8.60 
  10   6  -1   36.40   10.90 
   9  -6  -1    2.00    3.90 
  -9  -6   1    5.80    4.40 
   9   6  -1    5.70    4.90 
   9   6  -1   20.70    6.30 
   8  -6  -1   15.50    5.30 
  -8  -6   1    8.50    4.60 
   8   6  -1   11.10    5.60 
   8   6  -1   11.00    5.00 
   7  -6  -1   29.30    6.70 
  -7  -6   1   43.40    9.80 
   7   6  -1   29.70    9.20 
   7   6  -1   20.50    6.90 
   6  -6  -1  253.27    9.60 
  -6  -6   1  244.18   14.40 
   6  -6  -1  275.47   16.90 
  -6  -6   1  245.68   16.20 
   6  -6  -1  214.58    8.60 
   6   6  -1  280.77   19.20 
   6   6  -1  278.97   18.30 
   5  -6  -1   34.80    3.80 
  -5  -6   1   43.30    7.10 
   5  -6  -1   36.10    5.10 
  -5  -6   1   25.60    6.20 
   5  -6  -1   36.30    7.80 
   5   6  -1   28.30    7.20 
   5   6  -1   31.30    7.80 
  -5   6   1   32.00    4.70 
   4  -6  -1  203.68   14.50 
   4  -6  -1  186.48   10.50 
   4  -6  -1  155.48    8.70 
  -4   6   1  174.28    9.90 
   4   6  -1  175.88   14.30 
   4   6  -1  166.38   14.00 
   3  -6  -1   43.60    8.70 
   3  -6  -1   56.79    5.50 
  -3  -6   1   60.39    7.40 
   3  -6  -1   54.49    8.90 
   3  -6  -1   59.79    6.40 
   3   6  -1   59.29    9.50 
  -3   6   1   45.30    5.80 
   3   6  -1   47.80    8.30 
   2  -6  -1   47.80    9.00 
  -2  -6   1   37.70    7.60 
  -2  -6   1   45.50    7.60 
   2  -6  -1   46.20    8.60 
   2  -6  -1   47.50    6.10 
   2  -6  -1   38.60    5.60 
   2   6  -1   48.20    8.00 
  -2   6   1   44.70    6.50 
   2   6  -1   34.50    7.10 
  -1  -6   1  371.06   19.50 
   1  -6  -1  383.96   16.20 
   1  -6  -1  366.86   17.60 
  -1  -6   1  357.76   18.60 
   1  -6  -1  344.77   23.90 
   1  -6  -1  349.67   20.70 
   1   6  -1  367.46   19.30 
  -1   6   1  382.76   17.40 
   1   6  -1  388.26   19.00 
   0  -6   1  156.98   12.40 
   0  -6  -1  144.39   13.10 
   0  -6   1  178.58   12.30 
   0  -6  -1  175.38   11.10 
   0  -6  -1  179.48   16.20 
   0  -6  -1  165.78   11.80 
   0  -6   1  168.68   12.80 
   0   6   1  165.28   11.80 
   0   6  -1  174.98   12.20 
   1  -6   1   10.00    4.10 
   1  -6   1   13.80    5.00 
   1  -6   1   14.00    5.20 
  -1  -6  -1    8.50    4.60 
  -1  -6  -1   15.60    4.70 
  -1  -6  -1   10.60    3.80 
   1   6   1   21.40    6.50 
   1   6   1   15.60    4.50 
  -1   6  -1   11.70    3.80 
   2  -6   1   14.10    4.50 
  -2  -6  -1   16.40    4.80 
   2  -6   1   18.80    5.70 
   2  -6   1   21.60    4.60 
   2   6   1   15.50    6.30 
   2   6   1   14.20    4.50 
  -2   6  -1   25.20    5.30 
  -3  -6  -1    7.50    3.80 
   3  -6   1    1.50    3.20 
   3  -6   1    7.10    4.90 
  -3  -6  -1    4.30    2.70 
   3  -6   1    6.30    2.80 
   3   6   1    9.30    4.80 
  -3   6  -1    5.50    2.90 
  -3   6  -1    2.50    3.20 
   3   6   1    6.50    3.90 
   4  -6   1  136.39    9.00 
   4  -6   1  135.69   10.90 
  -4  -6  -1  147.99   11.40 
  -4  -6  -1  147.69   12.20 
   4  -6   1  127.29   12.60 
  -4   6  -1  115.79   12.30 
   4   6   1  132.59   13.60 
   4   6   1  141.39   12.40 
  -4   6  -1  126.39    8.50 
   5  -6   1   50.19    4.60 
   5  -6   1   46.00    5.40 
  -5  -6  -1   55.09    9.70 
   5  -6   1   54.99    7.50 
  -5  -6  -1   46.70    7.90 
   5   6   1   37.10    8.80 
   5   6   1   49.40    9.30 
  -5   6  -1   51.89    5.40 
  -6  -6  -1   73.49    9.40 
   6  -6   1   89.09    9.20 
   6  -6   1   82.59    5.50 
   6  -6   1   65.99    4.90 
   6   6   1   76.79   12.70 
   6   6   1   98.19   11.30 
  -6   6  -1   87.49    5.90 
   7  -6   1   29.80    2.60 
   7  -6   1   33.40    2.60 
   7  -6   1   37.90    7.30 
  -7  -6  -1   38.80    8.00 
   7   6   1   20.00    7.80 
   7   6   1   31.30    7.40 
   8  -6   1   11.60    4.20 
  -8  -6  -1   11.90    4.60 
   8   6   1    9.80    4.90 
   8   6   1   13.00    6.60 
   9  -6   1    1.70    3.20 
  -9  -6  -1   13.60    4.80 
   9   6   1    1.80    5.10 
   9   6   1    1.00    4.10 
 -10  -6  -1    8.30    4.60 
  10   6   1    6.10    5.10 
  10   6   1   17.00    6.50 
 -11  -6  -1   53.69   10.10 
  11  -6   1   43.60    9.10 
  11   6   1   35.30   10.80 
  12  -6   1   -3.00    4.60 
 -12  -6  -1    0.60    4.10 
  12   6   1   -3.60    7.70 
 -11  -7   1   -4.60    4.00 
  11  -7  -1    1.40    4.60 
  11   7  -1   12.30    7.00 
  11   7  -1   -2.50    5.20 
 -10  -7   1    8.60    4.40 
  10  -7  -1   -0.70    4.00 
  10   7  -1    2.50    4.50 
  10   7  -1    3.80    6.20 
  -9  -7   1    4.60    5.40 
   9  -7  -1    6.90    4.50 
   9   7  -1    3.10    5.50 
   9   7  -1    4.60    4.80 
  -8  -7   1   -3.90    3.50 
   8  -7  -1    0.70    3.10 
   8   7  -1    6.10    4.40 
   8   7  -1   -2.60    4.30 
  -7  -7   1   -3.80    2.90 
   7  -7  -1    0.90    2.40 
   7  -7  -1    5.90    2.40 
   7  -7  -1    0.20    1.20 
   7   7  -1   -3.30    2.60 
   7   7  -1    2.70    4.50 
   6  -7  -1   -0.30    3.60 
  -6  -7   1    6.90    4.30 
   6  -7  -1    1.10    1.80 
   6  -7  -1    4.00    2.30 
   6   7  -1    1.80    4.50 
   6   7  -1   -2.60    3.30 
   5  -7  -1   -0.30    1.90 
   5  -7  -1   -3.70    3.70 
   5  -7  -1    4.00    2.60 
  -5  -7   1    4.30    4.60 
   5   7  -1   -3.90    4.10 
  -5   7   1    2.40    2.50 
   4  -7  -1  167.78    9.80 
   4  -7  -1  145.39   13.70 
  -4  -7   1  157.38   13.60 
   4  -7  -1  145.79   10.50 
  -4  -7   1  153.08   12.30 
   4   7  -1  148.69   14.00 
  -4   7   1  168.38   10.70 
   4   7  -1  159.98   15.00 
  -3  -7   1    2.50    3.00 
   3  -7  -1   -3.50    1.90 
  -3  -7   1   -4.40    2.90 
   3  -7  -1    9.00    4.70 
   3  -7  -1   -5.20    2.20 
  -3  -7   1   -0.50    3.90 
   3   7  -1   -2.00    2.70 
   3   7  -1    1.90    3.40 
  -3   7   1    3.40    2.60 
   2  -7  -1   -1.80    3.30 
   2  -7  -1    1.70    2.90 
  -2  -7   1    6.00    3.20 
  -2  -7   1   -3.50    3.80 
   2  -7  -1    2.80    2.60 
  -2  -7   1    9.00    4.00 
   2   7  -1    1.00    3.10 
   2   7  -1    2.80    4.20 
  -2   7   1   -5.00    2.00 
   1  -7  -1   13.70    5.50 
   1  -7  -1   10.30    5.10 
   1  -7  -1    3.30    3.10 
  -1  -7   1    2.50    3.80 
  -1  -7   1    6.30    4.20 
  -1   7   1    4.20    3.30 
   1   7  -1    5.20    4.00 
   0  -7   1    0.20    3.90 
   0  -7  -1    3.00    4.20 
   0  -7  -1    4.60    2.70 
   0  -7  -1   -0.60    4.00 
   0  -7   1    8.40    4.90 
   0   7  -1    6.10    4.10 
   0   7   1    5.00    4.10 
  -1  -7  -1    0.20    3.50 
  -1  -7  -1    2.00    2.30 
   1  -7   1    0.70    3.30 
   1  -7   1    3.80    3.90 
  -1  -7  -1    7.80    4.90 
  -1   7  -1    3.70    3.40 
   1   7   1    5.70    4.90 
   1   7   1    2.40    3.10 
   2  -7   1    4.80    3.80 
  -2  -7  -1   -4.20    3.10 
  -2  -7  -1    6.10    4.00 
   2  -7   1   -0.70    3.00 
  -2  -7  -1    1.20    3.10 
   2  -7   1    2.90    3.20 
   2   7   1    2.50    3.20 
   2   7   1   -1.00    4.40 
  -2   7  -1    6.30    3.50 
   3  -7   1    3.70    3.80 
  -3  -7  -1    3.60    4.50 
   3  -7   1    5.30    3.40 
   3  -7   1   11.60    3.10 
  -3  -7  -1    4.80    3.70 
   3   7   1    8.10    5.00 
   3   7   1    6.00    3.90 
  -3   7  -1   -0.70    2.90 
   4  -7   1   25.90    6.40 
  -4  -7  -1   45.70    8.00 
   4   7   1   35.60    8.00 
   4   7   1   19.50    7.50 
  -4   7  -1   29.80    5.40 
   5  -7   1   61.69    9.70 
  -5  -7  -1   61.29    9.60 
   5  -7   1   65.79    6.60 
   5  -7   1   61.09    5.90 
   5   7   1   58.19   10.40 
  -5   7  -1   69.29    6.80 
   5   7   1   69.69   12.10 
  -6  -7  -1   35.10    7.80 
   6  -7   1   36.40    4.40 
   6  -7   1   38.00    7.60 
   6  -7   1   37.10    4.60 
   6   7   1   40.70    9.60 
   6   7   1   31.00    8.10 
  -6   7  -1   37.30    4.70 
   7  -7   1    2.30    3.60 
  -7  -7  -1    6.30    4.20 
   7  -7   1    5.20    1.80 
   7  -7   1    2.90    1.70 
   7   7   1    0.60    4.10 
   7   7   1    6.80    5.00 
   8  -7   1    2.10    4.00 
  -8  -7  -1    1.60    3.50 
   8   7   1   10.70    5.20 
   8   7   1    1.20    3.50 
  -9  -7  -1    3.40    3.60 
   9   7   1   -6.50    5.90 
   9   7   1    9.20    5.40 
 -10  -7  -1    1.70    4.50 
  10  -7   1   -2.10    3.10 
  10   7   1   -2.70    5.50 
  10   7   1   -0.60    6.70 
  11  -7   1    5.70    5.80 
 -11  -7  -1    0.10    5.50 
  11   7   1    1.80    7.00 
  10  -8  -1   -0.50    5.20 
 -10  -8   1    0.50    4.80 
  10   8  -1   -1.20    5.60 
  10   8  -1   20.60    7.70 
  -9  -8   1    1.30    5.00 
   9  -8  -1    5.90    4.70 
   9   8  -1    7.80    5.60 
   9   8  -1    9.40    6.70 
  -8  -8   1   12.00    6.50 
   8  -8  -1   -3.60    3.80 
   8   8  -1   -5.00    5.90 
   8   8  -1    3.90    5.00 
   7  -8  -1    8.60    2.20 
   7  -8  -1    8.80    4.80 
  -7  -8   1    0.30    4.10 
   7   8  -1    3.90    5.30 
   7   8  -1    2.00    6.40 
   6  -8  -1   19.20    3.80 
  -6  -8   1   14.60    6.30 
   6  -8  -1   11.80    3.60 
   6  -8  -1   13.40    6.00 
   6   8  -1   18.20    7.40 
   6   8  -1   16.50    6.40 
  -5  -8   1   -2.30    3.70 
   5  -8  -1    5.20    3.90 
   5  -8  -1    4.90    2.80 
   5  -8  -1   -1.70    3.20 
   5   8  -1    1.00    4.60 
   5   8  -1   11.40    5.70 
   4  -8  -1   58.39    7.00 
   4  -8  -1   65.59    7.90 
   4  -8  -1   57.29   10.10 
  -4  -8   1   73.49    9.00 
  -4  -8   1   71.29   12.20 
  -4   8   1   69.79    7.90 
   4   8  -1   68.89   11.50 
   4   8  -1   62.79   11.40 
  -3  -8   1   21.30    6.10 
  -3  -8   1   16.70    5.30 
   3  -8  -1   20.00    6.20 
   3  -8  -1    7.40    3.20 
   3   8  -1    8.10    5.40 
   3   8  -1    3.80    5.40 
  -3   8   1    4.50    3.90 
  -2  -8   1   -0.50    3.50 
   2  -8  -1    3.20    2.40 
   2  -8  -1    3.80    4.20 
  -2   8   1    1.60    3.00 
  -1  -8   1    6.90    4.00 
   1  -8  -1    5.50    3.20 
   1  -8  -1    6.00    5.10 
  -1  -8   1    6.30    4.70 
  -1  -8   1    0.90    3.80 
  -1   8   1    1.40    3.60 
   1   8  -1    6.00    4.00 
   0  -8  -1    4.00    3.70 
   0  -8   1   -1.50    2.80 
   0  -8   1    7.60    4.70 
   0  -8  -1    2.90    3.50 
   0   8  -1    7.00    4.10 
   0   8   1    4.20    3.20 
   1  -8   1   26.40    6.30 
  -1  -8  -1   37.70    7.50 
  -1  -8  -1   27.70    7.30 
   1  -8   1   36.70    6.80 
  -1   8  -1   30.90    7.20 
   1   8   1   38.90    8.40 
   2  -8   1    7.90    3.00 
  -2  -8  -1   -1.90    3.40 
   2  -8   1    7.60    3.90 
  -2  -8  -1   -7.40    3.80 
   2   8   1    2.30    6.70 
   2   8   1   11.00    6.00 
  -2   8  -1   -4.10    2.00 
  -3  -8  -1   10.00    5.20 
   3  -8   1    8.50    3.60 
   3  -8   1    5.70    4.30 
  -3  -8  -1   16.00    5.80 
  -3   8  -1   11.30    4.80 
   3   8   1    3.10    4.70 
   3   8   1    7.50    6.10 
  -4  -8  -1  100.49   12.00 
  -4  -8  -1   77.69   13.50 
   4  -8   1  108.19   11.40 
   4  -8   1   92.69   11.70 
   4  -8   1   94.39    8.80 
  -4   8  -1  104.99    9.70 
   4   8   1  111.89   13.30 
   4   8   1   91.99   13.70 
  -5  -8  -1   18.80    6.80 
   5  -8   1   25.70    7.10 
   5  -8   1   28.30    5.50 
   5  -8   1   27.90    5.10 
  -5   8  -1   28.30    5.20 
   5   8   1   20.30    7.90 
   5   8   1   28.50    8.00 
  -6  -8  -1   -5.00    3.60 
   6  -8   1    1.90    4.00 
   6  -8   1    1.70    2.30 
   6  -8   1    7.50    3.10 
   6   8   1    3.00    4.70 
   6   8   1   -0.10    5.00 
   7  -8   1    0.80    3.50 
  -7  -8  -1   -2.90    3.70 
   7  -8   1    6.40    2.40 
   7   8   1    0.00    5.00 
   7   8   1    5.10    5.60 
   8  -8   1    3.10    4.20 
  -8  -8  -1    5.90    4.70 
   8   8   1   -0.50    5.70 
   8   8   1    4.00    4.50 
   9  -8   1    4.80    4.50 
  -9  -8  -1   -4.20    4.70 
   9   8   1  -15.80    5.80 
   9   8   1   10.20    6.10 
 -10  -8  -1   -1.00    5.00 
  10  -8   1    7.30    5.40 
  10   8   1   33.00    9.20 
   8  -9  -1    0.40    5.20 
  -8  -9   1    3.00    6.60 
   8   9  -1   -0.80    6.10 
   8   9  -1    6.80    6.20 
  -7  -9   1    3.50    5.50 
   7  -9  -1   20.10    7.60 
   7   9  -1   17.20    7.50 
   7   9  -1    3.00    6.90 
   6  -9  -1    4.30    3.30 
  -6  -9   1   -2.70    5.40 
  -6  -9   1   -3.50    4.60 
   6  -9  -1    7.60    5.60 
   6   9  -1   -5.30    6.00 
   6   9  -1    5.30    5.40 
  -5  -9   1    7.00    5.20 
  -5  -9   1   17.50    5.20 
   5  -9  -1   -6.20    4.30 
   5  -9  -1    0.50    2.80 
   5   9  -1   -1.80    5.60 
   5   9  -1    1.80    5.60 
  -4  -9   1   12.80    6.00 
   4  -9  -1    7.90    3.70 
  -4  -9   1   19.10    6.60 
   4  -9  -1    9.90    5.80 
   4   9  -1    6.10    6.10 
   4   9  -1    1.80    5.60 
  -3  -9   1    3.30    4.20 
   3  -9  -1    2.80    3.10 
  -3  -9   1   -0.30    5.10 
   3  -9  -1   -1.70    4.20 
  -3   9   1   -3.90    3.60 
   3   9  -1    1.80    4.10 
   2  -9  -1   -4.60    4.00 
  -2  -9   1    3.70    3.80 
   2  -9  -1    4.60    3.90 
  -2  -9   1   -8.30    4.10 
   2   9  -1    0.40    3.00 
  -2   9   1   -1.80    2.80 
   1  -9  -1   13.00    6.00 
  -1  -9   1    2.40    4.10 
   1  -9  -1    4.20    5.90 
   1   9  -1    4.70    3.70 
   0  -9   1    7.70    4.30 
   0  -9  -1    8.80    3.70 
   0  -9   1    6.30    5.20 
   0  -9  -1   -3.30    4.70 
   0   9   1    0.60    3.50 
   0   9  -1    4.70    3.90 
   1  -9   1   -4.00    3.40 
  -1  -9  -1    2.20    3.90 
  -1  -9  -1    0.90    4.90 
  -1   9  -1   -3.50    3.80 
   1   9   1    7.60    4.50 
   2  -9   1    1.40    3.30 
  -2  -9  -1    4.30    5.10 
  -2  -9  -1   -0.60    3.00 
   2  -9   1    3.50    3.80 
   2   9   1   -2.80    3.80 
  -2   9  -1    2.10    3.30 
   3  -9   1    7.80    3.80 
  -3  -9  -1    6.20    5.80 
   3  -9   1    2.60    4.50 
  -3  -9  -1    1.10    3.90 
   3   9   1    0.60    5.30 
   3   9   1   -2.60    4.00 
  -3   9  -1   -7.30    3.90 
   4  -9   1   63.19    8.10 
   4  -9   1   64.79   11.00 
  -4  -9  -1   59.19   12.00 
  -4  -9  -1   65.89   11.70 
   4   9   1   59.99   11.80 
   4   9   1   44.80   10.50 
  -4   9  -1   52.69    8.10 
  -5  -9  -1   65.29   11.10 
   5  -9   1   63.09    7.50 
   5  -9   1   40.00    8.60 
  -5  -9  -1   52.79   11.50 
   5   9   1   47.20   11.10 
   5   9   1   63.19   12.60 
  -5   9  -1   59.69    8.70 
   6  -9   1   33.60    5.60 
   6  -9   1   31.10    7.50 
   6   9   1   17.00   13.90 
   6   9   1   10.50    8.60 
  -7  -9  -1    5.10    5.90 
   7  -9   1    3.30    4.60 
   7   9   1    3.30    6.30 
   7   9   1    1.20    5.40 
   8  -9   1   -2.70    5.20 
  -8  -9  -1    9.70    6.00 
   8   9   1    0.00    7.00 
   4 -10  -1   -3.00    3.40 
  -4 -10   1    6.60    6.40 
   4 -10  -1   15.40    5.90 
  -4 -10   1    0.40    5.70 
   4  10  -1    5.30    5.80 
   3 -10  -1    8.20    4.20 
  -3 -10   1   -3.60    4.70 
   3 -10  -1    5.20    4.70 
  -3 -10   1    2.80    4.60 
   3  10  -1    8.00    5.50 
   2 -10  -1   -4.40    3.00 
   2 -10  -1    4.80    5.70 
  -2 -10   1    5.30    5.50 
  -2 -10   1   12.90    5.10 
   2  10  -1   -5.80    4.80 
  -1 -10   1    3.20    4.80 
   1 -10  -1    0.40    5.00 
   1 -10  -1    5.00    4.30 
  -1 -10   1    3.30    5.10 
  -1  10   1    1.40    4.30 
   1  10  -1    2.20    5.00 
   0 -10  -1    8.00    4.50 
   0 -10   1    4.30    5.00 
   0 -10  -1    0.10    6.50 
   0 -10   1   13.10    5.80 
   0  10   1   -3.20    4.50 
   0  10  -1    3.40    5.40 
   1 -10   1    1.40    3.80 
  -1 -10  -1   -1.60    4.40 
   1 -10   1    2.80    4.00 
  -1  10  -1   -0.40    3.50 
   1  10   1    9.70    6.20 
   2 -10   1    0.70    3.70 
  -2 -10  -1    1.00    3.90 
   2 -10   1    0.60    4.00 
   2  10   1  -10.10    4.50 
  -2  10  -1    1.00    4.00 
  -3 -10  -1    4.80    5.70 
  -3 -10  -1   -9.10    6.10 
   3 -10   1    2.20    4.80 
   3 -10   1    3.90    3.90 
  -3  10  -1    1.10    4.00 
   3  10   1   18.80    6.90 
  -4 -10  -1    7.30    5.50 
  -4 -10  -1    6.20    6.60 
   4 -10   1   13.90    5.30 
   4 -10   1    6.00    5.00 
   4  10   1   11.40    7.70 
   4  10   1   13.90    7.90 
  -4  10  -1   12.10    5.70 
 -15   0   2   -3.80    2.80 
  14   0  -2   -3.10    3.70 
 -14   0   2    5.50    3.00 
 -14   0   2   -1.00    3.90 
 -13   0   2    0.30    2.10 
  13   0  -2    4.10    4.00 
 -13   0   2    3.90    3.70 
  12   0  -2    8.20    4.50 
 -12   0   2   11.10    5.50 
 -12   0   2   12.20    3.20 
 -11   0   2    6.90    2.80 
  11   0  -2    3.80    3.20 
 -10   0   2  329.67   14.40 
  10   0  -2  319.07   17.70 
 -10   0   2  328.87   12.90 
  -9   0   2   -0.90    1.10 
   9   0  -2    2.70    2.30 
  -9   0   2    0.20    1.80 
  -8   0   2  366.96   13.80 
  -8   0   2  322.47   11.90 
   8   0  -2  363.26   16.30 
   8   0  -2  343.67   13.20 
  -8   0   2  340.17   16.30 
  -7   0   2    0.00    1.40 
   7   0  -2   -0.80    1.10 
   7   0  -2    1.80    2.30 
  -7   0   2    0.80    1.00 
  -6   0   2  227.78   11.20 
  -6   0   2  234.48    9.50 
   6   0  -2  229.28   10.90 
   6   0  -2  239.18    9.40 
  -6   0   2  239.38    8.60 
  -5   0   2    0.80    1.00 
   5   0  -2    0.80    1.40 
   5   0  -2    0.20    0.90 
  -5   0   2   -0.90    1.20 
  -4   0   2  261.77   10.30 
   4   0  -2  268.87    8.80 
  -4   0   2  268.57    8.90 
   4   0  -2  279.57   10.00 
  -3   0   2    0.60    0.90 
  -3   0   2   -0.40    0.70 
   3   0  -2    0.40    0.90 
   3   0  -2    0.40    0.80 
  -2   0   2    6.30    1.40 
  -2   0   2    6.40    1.20 
   2   0  -2    5.70    1.10 
   2   0  -2    6.70    1.40 
   1   0  -2   -0.40    0.20 
  -1   0   2   -0.50    0.20 
   1   0   2   -0.20    0.30 
  -1   0  -2    0.10    0.40 
  -1   0  -2    0.40    0.40 
   2   0   2 2699.83   53.99 
   2   0   2 2721.23   51.99 
  -2   0  -2 2717.93   53.49 
   3   0   2   -0.70    0.70 
  -3   0  -2   -0.20    1.20 
   3   0   2   -0.30    1.20 
  -3   0  -2    0.60    0.90 
  -4   0  -2 4802.92   92.19 
   4   0   2 4834.02   92.39 
  -4   0  -2 4774.22   94.29 
   4   0   2 4925.51   96.29 
  -4   0  -2 4855.81   94.99 
  -5   0  -2    3.50    1.30 
  -5   0  -2    0.50    1.20 
   5   0   2   -1.30    0.60 
   5   0   2   -1.10    0.90 
  -5   0  -2    0.60    0.90 
  -6   0  -2 3787.02   78.79 
  -6   0  -2 3574.84   73.69 
  -6   0  -2 3780.92   76.09 
   6   0   2 3701.23   79.89 
  -7   0  -2    0.80    1.30 
  -7   0  -2   -2.00    1.60 
  -7   0  -2    2.50    1.90 
   7   0   2    0.60    2.10 
  -8   0  -2    6.70    2.20 
   8   0   2   10.10    3.80 
  -8   0  -2    9.50    2.70 
   9   0   2   -0.80    2.40 
  -9   0  -2   -4.00    1.40 
  -9   0  -2    0.20    1.90 
 -10   0  -2 2778.12   60.39 
 -10   0  -2 2689.83   63.09 
  10   0   2 2695.53   70.99 
  11   0   2    3.50    4.00 
 -11   0  -2    0.00    2.80 
 -12   0  -2    5.30    2.60 
 -12   0  -2    9.90    3.80 
  12   0   2    7.40    4.40 
  13   0   2    7.50    5.40 
 -13   0  -2    2.60    2.50 
 -13   0  -2   -2.60    5.80 
 -14   0  -2    7.10    3.70 
  14   0   2   11.20    6.50 
  15   0   2   -3.40    5.20 
  15  -1  -2   30.10    9.10 
 -15  -1   2   45.60    7.10 
 -15   1   2   37.60    5.30 
  15   1  -2   48.60   13.20 
 -14  -1   2    3.60    3.20 
  14  -1  -2    5.30    5.40 
 -14   1   2    2.80    2.10 
  14   1  -2    8.50    6.40 
 -14   1   2    4.50    3.40 
  13  -1  -2   36.40    8.20 
 -13  -1   2   44.00    5.70 
  13   1  -2   27.90    7.90 
 -13   1   2   38.20    4.10 
 -13   1   2   42.20    5.20 
 -12  -1   2  101.79    8.40 
  12  -1  -2   98.29   10.70 
 -12   1   2   99.29    6.10 
  12   1  -2   83.69   10.60 
 -12   1   2   99.29    7.00 
  11  -1  -2   49.70    8.90 
 -11  -1   2   39.10    6.60 
 -11  -1   2   38.00    5.90 
 -11   1   2   39.70    4.10 
 -11   1   2   42.60    4.90 
  11   1  -2   32.40    7.50 
 -10  -1   2  344.57   18.00 
  10  -1  -2  345.67   18.10 
 -10  -1   2  314.77   16.00 
 -10   1   2  317.87   12.30 
  10   1  -2  335.27   18.50 
  10   1  -2  327.97   15.90 
 -10   1   2  312.17   11.00 
  -9  -1   2   38.30    4.60 
  -9  -1   2   45.40    5.70 
   9  -1  -2   35.80    6.60 
  -9   1   2   41.50    3.40 
   9   1  -2   33.40    6.20 
   9   1  -2   33.80    5.50 
  -9   1   2   42.90    3.90 
  -8  -1   2    6.30    2.90 
   8  -1  -2    5.70    2.70 
  -8  -1   2    6.00    2.40 
  -8  -1   2    4.70    2.70 
  -8   1   2    5.40    3.30 
  -8   1   2    6.10    1.50 
   8   1  -2    5.90    2.70 
   8   1  -2    6.50    2.90 
  -7  -1   2  813.02   25.60 
   7  -1  -2  858.71   26.00 
  -7  -1   2  811.82   24.80 
  -7  -1   2  847.12   23.40 
  -7   1   2  829.22   18.90 
   7   1  -2  839.92   26.20 
   7   1  -2  854.11   25.10 
  -7   1   2  825.72   20.00 
  -7   1   2  796.62   27.40 
   6  -1  -2    0.50    1.70 
  -6  -1   2    1.00    1.50 
  -6  -1   2    0.50    1.60 
  -6   1   2    1.20    1.00 
   6   1  -2    3.10    2.00 
   6   1  -2   -1.70    1.30 
  -6   1   2    1.90    2.00 
  -5  -1   2 1637.04   38.20 
   5  -1  -2 1660.73   32.30 
   5  -1  -2 1580.54   38.40 
  -5  -1   2 1648.34   37.40 
   5   1  -2 1633.84   38.30 
   5   1  -2 1656.43   38.30 
  -5   1   2 1613.44   32.40 
  -5   1   2 1604.24   31.70 
  -5   1   2 1611.34   40.70 
  -4  -1   2 1202.68   27.70 
  -4  -1   2 1183.18   28.90 
   4  -1  -2 1145.19   29.20 
   4  -1  -2 1213.28   23.40 
  -4   1   2 1195.88   23.40 
   4   1  -2 1203.98   28.30 
  -4   1   2 1211.38   31.10 
   4   1  -2 1215.08   29.10 
  -4   1   2 1178.08   23.00 
   3  -1  -2 1385.26   25.90 
   3  -1  -2 1364.66   32.10 
  -3  -1   2 1388.96   29.50 
  -3   1   2 1378.56   33.10 
   3   1  -2 1386.86   31.50 
   3   1  -2 1386.06   30.00 
  -2  -1   2 1552.04   30.70 
  -2  -1   2 1541.05   33.10 
   2  -1  -2 1532.25   28.60 
   2  -1  -2 1534.45   34.40 
   2   1  -2 1551.54   33.30 
   2   1  -2 1501.15   31.00 
  -2   1   2 1544.05   28.50 
  -2   1   2 1493.05   34.70 
   0  -1  -2 3159.58   61.49 
   0   1   2 2949.90   63.99 
  -2  -1  -2 1267.87   28.00 
   2  -1   2 1218.48   26.30 
   2  -1   2 1239.98   24.70 
  -2  -1  -2 1194.98   28.50 
  -2  -1  -2 1190.58   26.60 
   2   1   2 1233.08   29.40 
   2   1   2 1205.18   26.80 
   2   1   2 1252.17   27.90 
  -2   1  -2 1267.57   26.80 
  -2   1  -2 1216.68   25.00 
  -3  -1  -2 4678.43   92.99 
  -3  -1  -2 4732.93   92.59 
   3   1   2 4769.02   92.59 
  -4  -1  -2 1694.43   37.20 
   4  -1   2 1708.63   38.30 
  -4  -1  -2 1669.63   38.90 
   4  -1   2 1708.03   34.00 
  -4  -1  -2 1665.33   38.70 
  -4   1  -2 1726.73   34.30 
   4   1   2 1707.13   40.80 
  -4   1  -2 1668.53   38.50 
   5  -1   2 1021.50   22.30 
  -5  -1  -2 1014.30   27.00 
  -5  -1  -2  997.30   25.20 
   5  -1   2  997.50   26.90 
  -5  -1  -2  978.00   26.80 
   5   1   2  980.90   28.80 
  -5   1  -2  972.10   26.90 
  -5   1  -2 1016.70   23.10 
  -5   1  -2 1031.10   22.40 
   6  -1   2   15.60    2.90 
   6  -1   2   17.50    3.80 
  -6  -1  -2   13.30    2.80 
  -6  -1  -2   20.10    3.90 
  -6  -1  -2   13.30    3.20 
  -6   1  -2   16.40    3.70 
   6   1   2   16.40    4.00 
  -6   1  -2   16.20    2.40 
   7  -1   2   33.00    5.70 
  -7  -1  -2   41.00    4.40 
  -7  -1  -2   40.30    5.20 
  -7  -1  -2   30.00    5.00 
   7   1   2   40.10    6.70 
  -7   1  -2   39.80    3.90 
  -7   1  -2   30.60    5.20 
  -7   1  -2   37.90    3.30 
   8  -1   2   88.09    8.30 
  -8  -1  -2   99.39    8.20 
  -8  -1  -2   88.69    6.70 
   8   1   2   93.69    9.30 
  -8   1  -2   89.49    5.40 
  -8   1  -2   92.19    6.20 
  -9  -1  -2   10.30    3.60 
  -9  -1  -2   12.90    4.40 
   9  -1   2   15.80    4.70 
  -9   1  -2   13.70    3.10 
   9   1   2    9.00    4.70 
  -9   1  -2   11.10    2.80 
 -10  -1  -2  261.57   13.50 
  10  -1   2  286.87   17.60 
 -10  -1  -2  280.67   15.40 
 -10   1  -2  271.47   12.40 
  10   1   2  274.27   18.50 
 -10   1  -2  281.67   11.40 
 -11  -1  -2  233.28   13.00 
 -11   1  -2  221.08   11.50 
  11   1   2  228.08   20.70 
 -11   1  -2  217.48   10.20 
 -12  -1  -2    8.90    3.80 
  12  -1   2    1.80    3.90 
 -12   1  -2    4.60    2.50 
 -12   1  -2   10.90    3.60 
  12   1   2    7.00    5.20 
 -13  -1  -2   -4.80    1.80 
  13  -1   2    2.00    4.10 
 -13   1  -2    0.80    2.00 
  13   1   2   -1.50    4.60 
 -13   1  -2    1.50    3.10 
  14  -1   2   -2.70    4.30 
 -14  -1  -2   -1.10    2.50 
 -14   1  -2   -2.30    2.30 
 -15  -1  -2   47.90    7.60 
  15  -1   2   49.60   12.60 
 -15   1  -2   58.09    7.20 
  15   1   2   41.10   11.50 
  15  -2  -2   44.30   10.50 
 -15  -2   2   46.70    7.90 
  14  -2  -2   -0.50    4.00 
 -14  -2   2    0.90    3.00 
  14   2  -2   -2.70    4.00 
 -13  -2   2   37.10    6.70 
  13  -2  -2   40.90    8.70 
  13   2  -2   39.40    9.80 
  12  -2  -2   38.20    8.10 
 -12  -2   2   39.10    6.80 
  12   2  -2   20.40    6.80 
 -11  -2   2  569.24   22.30 
  11   2  -2  523.75   23.50 
  11   2  -2  542.05   26.90 
  10  -2  -2   48.60    8.10 
 -10  -2   2   36.50    6.30 
  10   2  -2   28.90    7.00 
  10   2  -2   37.50    6.70 
  -9  -2   2   30.10    5.60 
   9  -2  -2   40.10    6.80 
  -9  -2   2   31.80    5.60 
   9   2  -2   28.30    6.30 
   9   2  -2   27.20    5.60 
  -8  -2   2   -0.20    1.70 
  -8  -2   2    3.70    2.20 
  -8  -2   2    2.60    3.10 
   8  -2  -2    3.50    2.40 
   8   2  -2   -0.80    2.30 
   8   2  -2    0.60    2.50 
  -7  -2   2    7.30    2.70 
  -7  -2   2    2.20    2.10 
  -7  -2   2    6.60    2.80 
   7  -2  -2    5.90    2.70 
   7   2  -2    2.30    2.70 
   7   2  -2   -1.40    2.30 
  -7   2   2    6.50    3.20 
  -6  -2   2  407.16   14.80 
  -6  -2   2  395.06   16.30 
   6  -2  -2  407.06   16.40 
   6   2  -2  390.76   16.30 
   6   2  -2  410.46   16.60 
  -6   2   2  392.26   18.20 
   5  -2  -2  731.13   23.00 
  -5  -2   2  729.53   20.50 
  -5  -2   2  727.33   23.00 
  -5   2   2  716.03   24.90 
   5   2  -2  727.03   22.40 
   5   2  -2  751.72   23.30 
  -4  -2   2   20.30    3.80 
  -4  -2   2   19.30    3.00 
   4  -2  -2   13.80    3.20 
   4   2  -2   16.00    3.20 
  -4   2   2   19.30    4.30 
   4   2  -2   16.00    3.40 
   3  -2  -2    3.60    0.60 
  -3  -2   2    2.90    1.20 
   3  -2  -2    3.30    0.70 
  -3  -2   2    2.30    1.80 
   3  -2  -2    5.50    2.20 
   3   2  -2    3.00    1.50 
   3   2  -2    3.20    1.70 
  -3   2   2    3.60    2.20 
  -2  -2   2  832.72   19.90 
  -2  -2   2  838.62   22.70 
   2  -2  -2  840.32   17.90 
   2  -2  -2  864.81   24.30 
   2  -2  -2  879.71   18.80 
  -2   2   2  819.52   24.50 
   2   2  -2  883.31   23.20 
   2   2  -2  835.82   21.00 
   1  -2  -2   94.49    6.70 
   1  -2  -2   91.09    4.60 
  -1  -2   2   91.99    4.60 
   1  -2  -2   93.79    4.10 
  -1  -2   2   88.59    5.60 
  -1   2   2  100.09    7.10 
   1   2  -2   91.89    4.90 
  -1   2   2   97.89    4.60 
   1   2  -2   91.89    5.60 
   0  -2   2 4841.92   92.19 
   0  -2   2 4842.52   90.59 
   0  -2  -2 4686.63   95.49 
   0  -2   2 4822.92   90.99 
   0   2  -2 4665.73   91.89 
   0   2   2 4739.53   91.49 
   0   2   2 4643.44   95.49 
   1  -2   2  363.06   10.80 
  -1  -2  -2  358.36   12.10 
   1  -2   2  363.56   10.90 
  -1  -2  -2  369.06   11.40 
   1   2   2  362.56   12.10 
  -1   2  -2  352.46   10.90 
  -1   2  -2  356.46   11.50 
   1   2   2  353.86   13.80 
  -2  -2  -2 1224.08   28.30 
   2  -2   2 1213.38   25.90 
   2  -2   2 1179.18   27.20 
  -2  -2  -2 1191.58   29.50 
  -2  -2  -2 1220.58   30.70 
  -2   2  -2 1108.89   30.70 
   2   2   2 1167.88   31.20 
   2   2   2 1229.78   29.60 
  -2   2  -2 1187.88   26.00 
  -3  -2  -2   54.89    4.50 
  -3  -2  -2   53.59    4.90 
  -3  -2  -2   60.09    5.30 
   3  -2   2   65.69    4.60 
   3  -2   2   61.69    3.30 
   3   2   2   63.09    5.40 
  -3   2  -2   61.79    5.00 
   3   2   2   54.79    5.80 
  -3   2  -2   55.39    5.10 
  -4  -2  -2  170.58    9.50 
  -4  -2  -2  171.38    8.40 
   4  -2   2  173.78    8.40 
   4  -2   2  171.18    5.50 
  -4  -2  -2  169.98    9.20 
  -4   2  -2  156.88    8.90 
  -4   2  -2  171.28    6.40 
   4   2   2  176.48    9.40 
   4   2   2  183.68   10.70 
   5  -2   2 3141.99   65.79 
  -5  -2  -2 3065.79   65.29 
   5  -2   2 3090.49   58.59 
  -5  -2  -2 3045.70   66.89 
  -5  -2  -2 3021.50   67.69 
  -5   2  -2 3025.10   67.79 
   5   2   2 3104.99   67.69 
   5   2   2 3044.60   70.39 
   6  -2   2   39.60    2.70 
   6  -2   2   39.20    4.80 
  -6  -2  -2   42.00    5.20 
  -6  -2  -2   36.10    5.60 
  -6  -2  -2   44.60    4.80 
  -6   2  -2   41.50    3.00 
   6   2   2   53.29    5.90 
  -6   2  -2   44.30    3.10 
   6   2   2   52.69    6.60 
  -6   2  -2   39.70    7.10 
   7  -2   2  203.78    7.10 
  -7  -2  -2  198.08   12.20 
   7  -2   2  237.88   12.50 
  -7  -2  -2  206.38   11.60 
   7   2   2  214.98   13.90 
  -7   2  -2  205.58    7.30 
  -7   2  -2  207.78    7.60 
  -7   2  -2  215.58   13.00 
  -8  -2  -2  123.49    9.80 
  -8  -2  -2  124.69    8.80 
   8  -2   2  122.99    9.80 
  -8   2  -2  119.29    5.70 
   8   2   2  136.79   11.90 
  -8   2  -2  118.89    5.90 
   9  -2   2  408.26   19.30 
  -9  -2  -2  368.36   16.60 
   9   2   2  374.86   21.50 
  -9   2  -2  373.96   11.60 
  10  -2   2   59.19    9.40 
 -10  -2  -2   63.49    7.40 
 -10   2  -2   59.99    4.80 
  10   2   2   58.89   10.70 
 -10   2  -2   60.59    4.40 
  11  -2   2   66.79   10.70 
 -11  -2  -2   72.69    7.90 
 -11   2  -2   67.89    4.80 
 -11   2  -2   66.29    5.20 
 -12  -2  -2   12.90    4.50 
  12  -2   2   26.20    7.00 
 -12   2  -2   22.40    3.20 
 -12   2  -2   24.50    3.50 
  12   2   2   21.40    7.20 
 -13  -2  -2   10.80    3.70 
  13  -2   2    4.10    4.10 
  13   2   2    9.80    5.40 
 -13   2  -2    2.50    1.80 
  14  -2   2   13.40    7.80 
 -14  -2  -2   11.30    4.80 
 -14   2  -2   19.30    3.20 
  14   2   2    0.80    5.90 
 -15  -2  -2   27.70    6.70 
  15  -2   2   33.30    9.50 
  15   2   2    6.70    7.00 
  15  -3  -2   20.00    7.00 
 -15  -3   2   16.30    5.20 
  15   3  -2    0.70    7.30 
  14  -3  -2    2.40    5.30 
 -14  -3   2    4.90    4.10 
  14   3  -2    1.40    6.10 
 -13  -3   2   11.90    4.60 
  13  -3  -2    6.40    4.70 
  13   3  -2   -1.60    5.30 
  12  -3  -2  202.88   16.00 
 -12  -3   2  181.68   13.50 
  12   3  -2  158.78   14.40 
  12   3  -2  178.38   17.00 
  11  -3  -2  102.29   11.20 
 -11  -3   2   99.79   10.30 
  11   3  -2   98.49   10.90 
  11   3  -2   97.79   11.90 
  10  -3  -2    1.70    3.30 
 -10  -3   2    2.30    3.10 
  10   3  -2    1.20    4.10 
  10   3  -2    4.80    3.90 
   9  -3  -2    5.70    3.40 
  -9  -3   2   10.00    3.40 
   9   3  -2    4.50    3.20 
   9   3  -2    0.80    2.60 
  -8  -3   2   11.40    3.60 
  -8  -3   2   16.00    3.90 
   8  -3  -2   16.00    4.50 
   8   3  -2   10.80    4.20 
   8   3  -2   13.30    4.40 
  -7  -3   2   12.60    3.30 
  -7  -3   2   14.50    4.20 
   7  -3  -2   23.00    5.20 
   7   3  -2   12.20    4.00 
   6  -3  -2   36.90    6.10 
  -6  -3   2   43.30    7.00 
  -6  -3   2   37.90    4.40 
   6   3  -2   46.00    7.10 
   6   3  -2   46.90    7.10 
  -6   3   2   41.10    7.40 
  -5  -3   2   16.10    4.10 
   5  -3  -2   17.40    4.30 
  -5  -3   2   18.90    3.30 
   5   3  -2   12.70    3.40 
  -5   3   2   24.40    5.70 
   5   3  -2   15.30    3.90 
  -4  -3   2  178.18   10.70 
   4  -3  -2  190.38    5.90 
  -4  -3   2  192.18    9.00 
   4  -3  -2  196.78   11.50 
   4  -3  -2  198.58    5.50 
  -4   3   2  192.38   12.30 
   4   3  -2  213.48   11.70 
   4   3  -2  200.28   10.70 
   3  -3  -2   87.09    7.40 
  -3  -3   2   91.79    5.80 
   3  -3  -2   82.39    4.30 
   3  -3  -2   84.19    3.80 
  -3  -3   2   76.99    6.90 
  -3   3   2   85.69    7.80 
   3   3  -2   88.79    7.00 
   3   3  -2   83.59    6.40 
  -3   3   2   88.79    4.30 
   2  -3  -2    4.50    1.20 
  -2  -3   2    2.30    1.60 
   2  -3  -2    1.70    1.90 
   2  -3  -2    3.40    2.30 
   2  -3  -2    3.40    1.60 
  -2  -3   2    4.50    2.20 
   2   3  -2    3.80    1.90 
   2   3  -2    3.40    2.10 
  -2   3   2    1.20    2.20 
  -2   3   2    2.50    1.30 
   1  -3  -2  136.59    6.30 
  -1  -3   2  142.39    8.20 
  -1  -3   2  136.79    7.20 
   1  -3  -2  129.49    6.90 
   1  -3  -2  150.78   10.00 
   1  -3  -2  150.18    9.70 
   1   3  -2  147.19    8.30 
  -1   3   2  147.79    7.20 
   1   3  -2  137.29    7.50 
  -1   3   2  140.49    9.50 
   0  -3   2 3058.59   64.09 
   0  -3  -2 3081.69   68.59 
   0  -3  -2 3013.30   68.29 
   0  -3  -2 2957.90   62.09 
   0  -3   2 3082.39   64.49 
   0  -3   2 3095.09   63.69 
   0  -3  -2 3135.89   64.39 
   0   3   2 3053.09   63.79 
   0   3   2 3100.59   68.69 
   0   3  -2 3052.99   64.29 
   1  -3   2  146.49   10.10 
  -1  -3  -2  150.68    9.70 
   1  -3   2  158.48    7.80 
  -1  -3  -2  160.78    7.80 
   1  -3   2  167.48    8.20 
  -1  -3  -2  155.58    8.50 
   1   3   2  160.78   10.20 
  -1   3  -2  170.68    8.00 
   1   3   2  157.08    8.60 
   2  -3   2  120.09    7.50 
  -2  -3  -2  117.69    7.70 
   2  -3   2  109.79    6.70 
  -2  -3  -2  105.09    6.70 
  -2  -3  -2  113.49    8.30 
  -2   3  -2  113.19    7.60 
   2   3   2  118.59    8.80 
  -2   3  -2  120.49    6.30 
   2   3   2  113.99    7.60 
  -3  -3  -2  980.20   26.40 
   3  -3   2  991.00   25.90 
  -3  -3  -2  932.11   27.90 
  -3  -3  -2  967.40   28.50 
   3  -3   2  963.50   22.80 
  -3   3  -2  936.11   27.80 
   3   3   2  944.31   27.80 
   3   3   2  957.00   30.10 
  -3   3  -2  948.51   23.00 
   4  -3   2 1745.13   35.40 
   4  -3   2 1703.83   40.70 
  -4  -3  -2 1718.23   41.50 
  -4  -3  -2 1709.13   43.40 
  -4  -3  -2 1702.83   43.80 
  -4   3  -2 1684.13   35.90 
  -4   3  -2 1676.83   43.80 
   4   3   2 1654.43   45.70 
   4   3   2 1749.72   43.80 
  -5  -3  -2  513.35   23.70 
  -5  -3  -2  561.54   23.20 
   5  -3   2  593.54   19.70 
   5  -3   2  571.94   13.60 
  -5  -3  -2  565.24   20.80 
   5   3   2  593.04   23.80 
  -5   3  -2  587.14   15.40 
  -5   3  -2  548.75   21.80 
   5   3   2  589.34   26.10 
  -6  -3  -2  286.47   15.20 
  -6  -3  -2  265.07   13.70 
   6  -3   2  286.77    7.80 
  -6  -3  -2  289.77   13.60 
   6  -3   2  282.17   13.50 
  -6   3  -2  268.67   15.20 
  -6   3  -2  275.27    8.20 
   6   3   2  299.47   17.10 
   6   3   2  280.77   14.90 
  -7  -3  -2   59.59    6.50 
   7  -3   2   59.99    2.80 
   7  -3   2   71.59    7.00 
  -7  -3  -2   63.79    7.80 
  -7  -3  -2   57.79    6.60 
  -7   3  -2   59.29    3.00 
  -7   3  -2   72.09   11.00 
  -7   3  -2   64.09    3.10 
   7   3   2   69.09    7.70 
   7   3   2   64.09    8.40 
  -8  -3  -2   22.50    4.80 
   8  -3   2   32.30    6.10 
   8   3   2   24.60    6.70 
   8   3   2   26.60    6.00 
   9  -3   2    3.10    3.20 
  -9  -3  -2    3.30    2.50 
   9   3   2   -1.10    3.00 
  10  -3   2    6.60    4.10 
 -10  -3  -2   11.70    4.30 
  10   3   2    3.70    4.40 
 -11  -3  -2    1.90    3.20 
  11  -3   2    6.10    3.40 
  11   3   2    9.70    5.50 
 -12  -3  -2   12.40    5.00 
  12  -3   2    3.00    4.50 
  12   3   2   10.20    6.40 
 -13  -3  -2    9.40    4.30 
  13  -3   2   -5.50    4.30 
  13   3   2    2.90    4.80 
 -14  -3  -2   12.30    4.60 
  14   3   2   11.70    6.40 
  14  -4  -2    0.80    4.90 
 -14  -4   2    4.70    4.40 
  14   4  -2    0.90    5.20 
 -13  -4   2   21.60    6.40 
  13  -4  -2   12.40    6.30 
  13   4  -2   15.10    7.30 
  12  -4  -2   30.60    7.70 
 -12  -4   2   36.60    8.20 
  12   4  -2   41.10   10.10 
  12   4  -2   33.00    7.90 
  11  -4  -2    3.80    4.10 
  11   4  -2   18.10    7.00 
  11   4  -2    0.70    4.70 
 -10  -4   2    2.40    4.00 
  10   4  -2    6.20    4.10 
  10   4  -2   -4.20    3.70 
  -9  -4   2    0.80    3.10 
   9  -4  -2    2.50    3.20 
   9   4  -2    8.90    4.70 
   9   4  -2    6.70    4.40 
  -8  -4   2    7.60    3.50 
   8  -4  -2    1.90    3.10 
   8   4  -2    1.20    2.90 
   8   4  -2    5.00    4.00 
  -7  -4   2   32.10    5.20 
   7  -4  -2   24.90    5.80 
  -7  -4   2   25.50    5.70 
   7   4  -2   36.40    7.30 
   7   4  -2   19.90    5.40 
  -6  -4   2   -2.40    1.60 
   6  -4  -2    1.70    2.80 
   6   4  -2    6.10    4.00 
   6   4  -2    7.40    3.70 
  -6   4   2    2.80    3.50 
  -5  -4   2    0.70    2.40 
   5  -4  -2    2.60    1.00 
   5  -4  -2    0.70    2.60 
   5  -4  -2    0.60    0.80 
  -5  -4   2    2.10    1.60 
   5   4  -2    3.40    2.80 
  -5   4   2   -0.20    2.60 
   5   4  -2    0.70    2.10 
   4  -4  -2    8.30    1.70 
  -4  -4   2   11.10    3.90 
  -4  -4   2    4.70    2.40 
   4  -4  -2    8.80    3.60 
   4  -4  -2   10.50    2.20 
   4   4  -2    8.50    3.40 
  -4   4   2    9.30    2.00 
   4   4  -2   11.80    4.10 
  -4   4   2   12.80    4.60 
  -3  -4   2   28.80    6.50 
   3  -4  -2   22.80    3.40 
   3  -4  -2   28.90    6.10 
   3  -4  -2   25.80    2.80 
  -3  -4   2   25.10    4.30 
   3  -4  -2   25.80    5.60 
  -3   4   2   20.40    4.90 
  -3   4   2   31.60    3.40 
   3   4  -2   27.20    5.20 
   3   4  -2   26.40    5.10 
  -2  -4   2  148.59   10.10 
   2  -4  -2  143.09   11.10 
  -2  -4   2  166.28    9.20 
   2  -4  -2  147.59    8.20 
   2  -4  -2  153.68   11.20 
   2  -4  -2  152.08    7.20 
   2   4  -2  144.59    9.40 
   2   4  -2  161.28   10.30 
  -2   4   2  146.89   11.20 
  -2   4   2  159.98    8.10 
  -1  -4   2   31.30    5.00 
  -1  -4   2   29.40    5.00 
   1  -4  -2   33.10    4.10 
   1  -4  -2   26.30    5.60 
   1  -4  -2   34.80    3.90 
  -1  -4   2   28.10    4.80 
   1  -4  -2   20.60    5.50 
   1   4  -2   38.90    5.10 
  -1   4   2   36.50    4.50 
   1   4  -2   33.80    5.50 
   0  -4  -2  716.93   25.90 
   0  -4   2  678.83   22.40 
   0  -4   2  710.93   22.50 
   0  -4  -2  736.83   21.10 
   0  -4   2  701.93   22.90 
   0  -4  -2  695.13   22.50 
   0  -4  -2  721.43   26.00 
   0   4  -2  728.23   22.90 
   0   4   2  758.52   26.60 
   0   4   2  732.43   22.50 
   1  -4   2   48.90    5.90 
   1  -4   2   51.89    5.50 
  -1  -4  -2   51.39    5.20 
  -1  -4  -2   50.59    5.90 
   1  -4   2   50.99    5.30 
  -1  -4  -2   49.99    6.60 
  -1   4  -2   49.99    5.20 
   1   4   2   51.59    5.60 
   1   4   2   60.39    7.30 
  -2  -4  -2   -0.70    1.30 
  -2  -4  -2    2.50    2.40 
   2  -4   2   -0.80    1.50 
   2  -4   2    4.10    2.40 
  -2  -4  -2   -3.30    1.60 
   2  -4   2   -1.10    1.40 
   2   4   2    3.90    3.10 
  -2   4  -2    1.90    1.70 
   2   4   2    2.70    2.00 
   3  -4   2   15.60    2.90 
  -3  -4  -2   11.10    3.80 
  -3  -4  -2   14.10    4.20 
   3  -4   2   18.40    3.90 
  -3   4  -2   20.20    3.40 
  -3   4  -2   10.20    3.60 
   3   4   2   21.20    5.50 
  -4  -4  -2  123.59    8.80 
  -4  -4  -2  117.59    9.60 
  -4  -4  -2  130.19    9.70 
   4  -4   2  125.79    6.60 
   4  -4   2  124.29    8.50 
  -4   4  -2  112.49    9.80 
   4   4   2  130.59   11.10 
   4   4   2  123.09    9.70 
  -4   4  -2  125.19    6.70 
  -5  -4  -2   14.10    4.60 
  -5  -4  -2   16.90    5.70 
   5  -4   2   14.10    2.50 
  -5  -4  -2   18.20    4.50 
  -5   4  -2   10.10    5.00 
  -5   4  -2   13.30    2.60 
   5   4   2    8.60    3.90 
  -6  -4  -2  595.84   23.20 
   6  -4   2  612.64   14.40 
   6  -4   2  607.84   22.10 
  -6  -4  -2  592.24   22.60 
  -6   4  -2  587.04   25.40 
  -6   4  -2  582.94   15.10 
   6   4   2  593.24   26.80 
   6   4   2  612.84   24.80 
  -7  -4  -2    1.80    2.60 
   7  -4   2    5.20    3.40 
   7   4   2    4.10    4.20 
   7   4   2   13.80    4.30 
   8  -4   2   -3.00    2.30 
  -8  -4  -2    0.90    2.50 
   8   4   2   -0.40    2.80 
   8   4   2    0.80    3.90 
  -9  -4  -2   -0.80    2.50 
   9  -4   2    6.40    3.40 
   9   4   2    0.90    3.00 
   9   4   2    8.20    4.90 
  10  -4   2   17.40    6.00 
 -10  -4  -2   28.80    6.50 
  10   4   2   23.00    7.30 
  11  -4   2    6.00    4.20 
 -11  -4  -2    3.70    4.10 
  11   4   2    0.30    5.50 
  12  -4   2    4.40    4.40 
 -12  -4  -2    5.70    3.70 
  12   4   2    0.00    5.10 
 -13  -4  -2    5.20    3.80 
  13  -4   2    2.80    4.10 
  13   4   2    2.20    4.70 
 -14  -4  -2   10.10    5.90 
  14  -4   2    5.60    6.00 
  14   4   2    5.50   11.20 
  14  -5  -2   11.50    6.40 
 -14  -5   2   14.20    6.80 
  14   5  -2   18.50    9.40 
  13  -5  -2   18.50    7.50 
 -13  -5   2    9.00    6.10 
  13   5  -2   15.20    8.50 
  13   5  -2    1.20    5.90 
 -12  -5   2   29.60    7.60 
  12  -5  -2   26.20    7.40 
  12   5  -2   48.90   10.10 
  12   5  -2   16.70    6.90 
  11  -5  -2   34.90    9.00 
 -11  -5   2   35.00    7.80 
  11   5  -2   37.90   11.80 
  11   5  -2   28.70    7.70 
 -10  -5   2   58.59    9.80 
  10  -5  -2   55.49    9.60 
  10   5  -2   55.69   11.30 
  10   5  -2   64.49   10.90 
   9  -5  -2    1.10    2.90 
  -9  -5   2   -3.90    4.20 
   9   5  -2   10.90    5.20 
   8  -5  -2    3.30    2.90 
  -8  -5   2    0.10    2.60 
   8   5  -2   -1.20    2.80 
   8   5  -2   -1.10    2.70 
  -7  -5   2  105.39    8.60 
  -7  -5   2  100.29   10.00 
   7  -5  -2  105.89   10.40 
   7   5  -2   83.99   10.90 
   7   5  -2   90.39   10.50 
  -6  -5   2  293.27   14.50 
   6  -5  -2  304.57   18.00 
   6  -5  -2  301.17    8.50 
   6   5  -2  310.17   18.40 
  -5  -5   2  289.67   14.10 
   5  -5  -2  285.97   23.20 
   5  -5  -2  292.77    9.60 
   5  -5  -2  282.37   16.70 
   5   5  -2  273.07   16.90 
  -5   5   2  263.07   21.70 
   5   5  -2  269.67   16.60 
   4  -5  -2   17.10    3.30 
  -4  -5   2   21.90    4.40 
   4  -5  -2   16.50    5.30 
   4  -5  -2   13.50    4.60 
   4  -5  -2   17.70    2.90 
   4   5  -2   17.20    5.00 
  -4   5   2   11.40    5.40 
  -4   5   2   18.40    3.30 
   4   5  -2   21.20    5.60 
   3  -5  -2   22.90    6.50 
  -3  -5   2   27.00    4.80 
   3  -5  -2   22.70    4.00 
  -3  -5   2   27.70    5.80 
   3  -5  -2   19.80    3.40 
   3   5  -2   20.40    4.90 
  -3   5   2   17.50    5.20 
  -3   5   2   22.30    3.90 
   3   5  -2   24.30    5.50 
   2  -5  -2  123.59   11.20 
   2  -5  -2  115.49   10.80 
  -2  -5   2  113.99    9.60 
  -2  -5   2  121.79    9.00 
   2  -5  -2  129.19    8.50 
   2  -5  -2  126.89    7.60 
   2   5  -2  114.49    9.50 
  -2   5   2  133.09    8.40 
   2   5  -2  126.89    9.80 
   1  -5  -2   62.29    8.10 
  -1  -5   2   80.29    8.00 
   1  -5  -2   71.09    8.60 
  -1  -5   2   81.09    7.50 
   1  -5  -2   69.19    6.10 
   1  -5  -2   70.49    6.70 
  -1  -5   2   65.09    7.30 
   1   5  -2   73.39    9.20 
   1   5  -2   62.09    7.00 
  -1   5   2   68.09    6.50 
   0  -5   2  638.74   23.20 
   0  -5   2  627.24   23.50 
   0  -5  -2  629.14   26.00 
   0  -5  -2  647.24   21.30 
   0  -5  -2  668.63   26.90 
   0  -5   2  660.93   23.40 
   0  -5  -2  639.04   23.10 
   0   5   2  656.73   26.70 
   0   5  -2  610.84   22.50 
   0   5   2  631.54   22.40 
  -1  -5  -2  223.58   15.00 
  -1  -5  -2  212.98   11.50 
   1  -5   2  204.38   12.80 
   1  -5   2  212.98   11.80 
  -1  -5  -2  196.88   13.30 
  -1  -5  -2  208.98   12.50 
   1  -5   2  216.68   12.30 
   1   5   2  206.18   14.10 
  -1   5  -2  178.88   10.80 
   1   5   2  198.88   12.90 
  -2  -5  -2    5.90    2.90 
  -2  -5  -2    1.20    2.40 
   2  -5   2    5.60    2.60 
  -2  -5  -2    5.70    3.10 
   2  -5   2    7.40    3.00 
   2  -5   2   -4.00    2.10 
  -2   5  -2    6.50    3.40 
  -2   5  -2    1.30    1.90 
   2   5   2    1.20    2.70 
   2   5   2   -0.90    2.30 
  -3  -5  -2   90.69    9.10 
  -3  -5  -2   95.39    8.20 
   3  -5   2   82.09    6.60 
  -3  -5  -2   82.79   12.10 
   3  -5   2  101.09    8.30 
   3  -5   2   95.59    9.60 
   3   5   2   88.49    8.80 
   3   5   2   83.89   10.00 
  -3   5  -2   87.69    9.00 
  -3   5  -2   95.99    7.00 
   4  -5   2  153.68   10.90 
  -4  -5  -2  174.68   11.50 
   4  -5   2  165.08    8.80 
  -4  -5  -2  179.48   12.70 
   4   5   2  153.68   12.00 
  -4   5  -2  172.28    9.10 
   4   5   2  171.38   14.20 
  -5  -5  -2  324.67   16.60 
   5  -5   2  289.07   14.90 
   5  -5   2  302.17   11.20 
  -5  -5  -2  297.37   16.60 
   5   5   2  298.47   17.20 
   5   5   2  296.77   19.00 
  -5   5  -2  286.67   11.30 
  -5   5  -2  283.67   17.90 
  -6  -5  -2   64.89    7.90 
   6  -5   2   75.39    7.80 
   6   5   2   64.39   11.20 
   6   5   2   66.29    8.30 
  -6   5  -2   62.99    4.60 
   7  -5   2    4.80    3.40 
   7  -5   2    8.20    1.40 
  -7  -5  -2    5.60    3.70 
   7   5   2    1.20    2.90 
   7   5   2   11.90    5.90 
  -7   5  -2    6.50    1.60 
  -8  -5  -2   18.40    5.40 
   8  -5   2   12.70    4.20 
   8   5   2    4.30    3.90 
   8   5   2    5.60    4.80 
   9  -5   2    9.00    4.50 
  -9  -5  -2    5.90    3.60 
   9   5   2    8.10    5.90 
   9   5   2   16.20    5.90 
 -10  -5  -2   15.10    5.70 
  10  -5   2   16.90    5.30 
  10   5   2   10.60    6.40 
 -11  -5  -2    2.10    3.80 
  11  -5   2    3.20    4.00 
  11   5   2    6.70    6.30 
 -12  -5  -2   38.90    8.50 
  12  -5   2   47.90    9.80 
  12   5   2   29.40    9.90 
 -13  -5  -2   25.80    7.40 
  13   5   2   32.40   11.10 
  13  -6  -2    5.00    5.30 
 -13  -6   2   -9.70    4.70 
  13   6  -2    9.40    6.30 
  13   6  -2    2.10    8.30 
 -12  -6   2    5.70    5.00 
  12  -6  -2   12.50    6.50 
  12   6  -2   10.70    6.70 
  12   6  -2   -1.70    5.00 
 -11  -6   2    0.30    5.30 
  11  -6  -2    8.20    5.10 
  11   6  -2    0.40    4.20 
  11   6  -2    6.90    5.10 
  10  -6  -2    0.00    3.30 
 -10  -6   2   -5.10    3.40 
  10   6  -2    8.20    4.70 
  10   6  -2    7.10    5.80 
   9  -6  -2   17.10    5.70 
  -9  -6   2    9.40    5.40 
   9   6  -2   22.90    7.30 
   9   6  -2   10.80    6.00 
   8  -6  -2  145.29   12.90 
  -8  -6   2  141.09   12.50 
   8   6  -2  123.39   13.50 
   8   6  -2  150.18   14.20 
   7  -6  -2    9.40    4.80 
   7   6  -2    8.80    5.50 
   6  -6  -2   -1.30    1.40 
  -6  -6   2   -3.70    2.50 
   6  -6  -2    0.50    4.10 
   6  -6  -2    2.80    2.40 
  -6  -6   2    1.50    2.80 
   6   6  -2    9.50    5.60 
   6   6  -2   -1.50    4.50 
  -5  -6   2  498.15   21.00 
   5  -6  -2  494.25   24.10 
   5  -6  -2  454.35   15.00 
   5  -6  -2  494.95   16.90 
   5   6  -2  505.15   24.90 
   4  -6  -2    6.90    2.60 
   4  -6  -2   15.40    3.90 
  -4  -6   2    7.30    3.90 
   4  -6  -2   22.60    6.60 
   4   6  -2    8.00    4.40 
  -4   6   2    7.50    2.90 
   4   6  -2    4.20    4.10 
  -3  -6   2    1.80    2.50 
   3  -6  -2    2.60    2.20 
   3  -6  -2   -2.10    3.80 
   3  -6  -2   -3.90    3.20 
   3  -6  -2    0.20    2.50 
   3   6  -2    3.90    3.70 
  -3   6   2    6.90    3.00 
   3   6  -2    4.30    3.70 
   2  -6  -2   13.60    4.00 
  -2  -6   2   24.40    5.90 
   2  -6  -2   12.10    5.30 
  -2  -6   2   24.40    5.20 
   2  -6  -2   23.70    6.10 
   2  -6  -2   18.90    4.00 
   2   6  -2   21.40    5.80 
   2   6  -2   20.80    5.70 
  -2   6   2   18.40    4.60 
   1  -6  -2  245.78   12.70 
   1  -6  -2  249.58   14.10 
  -1  -6   2  263.67   15.60 
  -1  -6   2  257.47   15.10 
   1  -6  -2  236.48   16.90 
   1  -6  -2  245.38   17.20 
  -1   6   2  251.87   13.80 
   1   6  -2  229.18   14.50 
   0  -6  -2    7.00    3.40 
   0  -6   2    3.10    3.30 
   0  -6  -2    3.20    4.10 
   0  -6   2   -1.40    2.60 
   0  -6   2    2.30    3.20 
   0  -6  -2   -0.10    2.10 
   0   6   2   -2.10    3.40 
   0   6  -2    4.40    3.00 
   0   6   2    1.30    2.70 
   1  -6   2   44.60    7.60 
  -1  -6  -2   44.10    6.90 
  -1  -6  -2   48.30    8.40 
  -1  -6  -2   31.40    7.60 
   1  -6   2   47.20    7.10 
   1  -6   2   40.30    7.30 
  -1   6  -2   45.40    7.10 
   1   6   2   45.10    9.20 
   1   6   2   60.29    7.10 
  -2  -6  -2    5.50    3.80 
   2  -6   2    4.30    3.90 
   2  -6   2    9.70    3.80 
  -2  -6  -2    7.50    3.40 
  -2   6  -2   11.90    3.90 
   2   6   2    7.50    3.70 
   2   6   2    3.70    4.60 
  -3  -6  -2   11.50    4.00 
   3  -6   2    6.60    2.80 
  -3  -6  -2    9.10    3.90 
   3  -6   2    0.90    2.60 
   3  -6   2    2.60    3.50 
   3   6   2    4.00    3.60 
   3   6   2    6.60    5.30 
  -3   6  -2    4.30    3.30 
  -3   6  -2    6.80    3.00 
   4  -6   2    8.80    4.70 
   4  -6   2   11.10    4.50 
  -4  -6  -2   14.70    5.20 
   4  -6   2    8.30    3.60 
  -4  -6  -2    8.70    4.00 
   4   6   2    2.70    4.40 
  -4   6  -2    5.20    2.90 
  -4   6  -2    9.60    4.80 
   4   6   2   11.90    5.00 
  -5  -6  -2   90.69    9.70 
   5  -6   2  110.19    9.80 
   5  -6   2   96.69    7.10 
   5   6   2   80.89   13.30 
   5   6   2   99.49   11.00 
  -5   6  -2   91.59    7.10 
   6  -6   2   44.70    7.80 
   6  -6   2   59.89    4.90 
  -6  -6  -2   44.20    8.00 
   6   6   2   59.29   11.40 
  -6   6  -2   52.59    5.00 
   6   6   2   42.70    8.40 
   7  -6   2   27.60    2.70 
  -7  -6  -2   17.10    5.90 
   7  -6   2   26.40    2.90 
   7  -6   2   18.00    5.10 
   7   6   2   11.80    5.40 
   7   6   2   37.90    9.70 
  -7   6  -2   20.30    2.80 
  -8  -6  -2    0.80    3.00 
   8  -6   2    1.70    2.40 
   8   6   2   -4.20    3.60 
   8   6   2   -0.50    3.10 
   9  -6   2   11.50    4.70 
  -9  -6  -2   11.10    5.10 
   9   6   2   15.50    6.70 
   9   6   2   18.70    9.10 
 -10  -6  -2   11.70    5.10 
  10  -6   2    3.80    3.90 
  10   6   2    0.50    5.30 
  11  -6   2    4.30    4.40 
 -11  -6  -2    6.20    5.40 
  11   6   2   13.80    8.30 
  12  -6   2    0.60    4.40 
 -12  -6  -2   17.90   11.30 
  12   6   2    0.80    6.90 
  11  -7  -2    4.00    5.00 
 -11  -7   2   -1.40    4.80 
  11   7  -2   11.90    7.30 
  11   7  -2   -3.90    5.60 
  10  -7  -2    1.10    4.20 
 -10  -7   2    6.10    5.00 
  10   7  -2    7.50    5.40 
  10   7  -2    2.00    5.60 
  -9  -7   2   -3.10    4.30 
   9  -7  -2    8.80    4.40 
   9   7  -2   -0.20    4.70 
   9   7  -2   -4.50    4.80 
   8  -7  -2    6.20    5.20 
   8   7  -2   19.10    6.60 
   8   7  -2    9.60    5.00 
   7  -7  -2    6.60    1.70 
   7  -7  -2    6.20    1.50 
  -7  -7   2    6.30    4.20 
   7   7  -2    4.00    4.50 
   7   7  -2    6.70    4.50 
   6  -7  -2   73.79    5.90 
   6  -7  -2   81.39    5.70 
   6  -7  -2   64.19   11.00 
   6   7  -2   77.59   12.60 
   6   7  -2   91.89   11.80 
   5  -7  -2  273.37   18.90 
   5  -7  -2  258.77   12.90 
  -5  -7   2  256.37   15.20 
  -5  -7   2  276.77   17.90 
   5  -7  -2  250.87   11.60 
   5   7  -2  246.98   18.00 
   5   7  -2  273.67   19.00 
   4  -7  -2  389.26   17.90 
   4  -7  -2  441.66   16.60 
   4  -7  -2  431.86   23.80 
  -4  -7   2  399.86   19.60 
   4   7  -2  394.56   22.90 
   4   7  -2  382.26   21.70 
  -4   7   2  415.36   17.50 
   3  -7  -2   61.09    6.40 
  -3  -7   2   50.79    9.30 
   3  -7  -2   63.79   10.70 
   3  -7  -2   43.90    7.00 
  -3   7   2   58.09    6.90 
   3   7  -2   61.09   10.40 
   2  -7  -2  205.38   12.00 
  -2  -7   2  194.18   14.60 
   2  -7  -2  161.28   11.90 
  -2  -7   2  186.88   13.40 
   2  -7  -2  155.78   14.40 
   2   7  -2  180.58   14.80 
  -2   7   2  194.48   12.60 
   2   7  -2  211.28   14.70 
  -1  -7   2  110.49   10.50 
   1  -7  -2  102.99    8.90 
  -1  -7   2   79.59    9.40 
   1  -7  -2  107.69   11.60 
  -1   7   2   87.39    9.30 
   1   7  -2  105.49   11.00 
   0  -7  -2  186.18   16.10 
   0  -7  -2  205.08   12.90 
   0  -7   2  188.58   16.40 
   0  -7   2  167.68   14.70 
   0   7  -2  191.98   13.90 
   0   7   2  183.18   13.60 
   1  -7   2    1.60    3.10 
  -1  -7  -2    1.80    4.00 
   1  -7   2   -2.70    2.70 
   1   7   2    1.70    4.20 
  -1   7  -2   -0.60    2.80 
   1   7   2   -3.80    2.80 
   2  -7   2    4.60    3.80 
  -2  -7  -2    4.40    3.40 
   2  -7   2    8.70    4.50 
  -2  -7  -2    6.30    3.80 
   2  -7   2    6.60    3.90 
   2   7   2    7.20    4.70 
  -2   7  -2    6.10    3.20 
   2   7   2    8.20    5.70 
   3  -7   2   19.20    6.00 
   3  -7   2   14.70    4.50 
   3  -7   2   17.30    4.40 
  -3  -7  -2   10.20    4.50 
  -3   7  -2   20.20    4.90 
   3   7   2   11.80    5.20 
   3   7   2   17.20    6.90 
  -4  -7  -2   43.20    7.90 
   4  -7   2   39.50    7.40 
   4  -7   2   44.70    6.80 
   4   7   2   51.19    9.70 
   4   7   2   42.80    9.50 
  -5  -7  -2   -1.70    3.10 
   5  -7   2    5.20    2.80 
   5  -7   2    3.80    3.20 
   5  -7   2   -0.10    2.00 
   5   7   2   -3.00    2.90 
  -5   7  -2   -2.00    2.20 
   6  -7   2   12.80    3.20 
   6  -7   2   15.60    3.30 
  -6  -7  -2   10.20    4.80 
   6  -7   2   18.10    5.70 
   6   7   2   17.10    6.50 
  -6   7  -2   17.40    3.90 
   6   7   2    4.50    6.20 
   7  -7   2    8.90    4.40 
   7  -7   2    5.90    1.80 
  -7  -7  -2    5.20    4.00 
   7  -7   2    5.50    2.00 
   7   7   2    6.50    5.20 
   7   7   2   -1.20    4.20 
  -7   7  -2    6.50    2.20 
   8  -7   2    4.10    3.40 
  -8  -7  -2   -1.70    3.40 
   8   7   2    2.80    4.20 
   8   7   2   -2.40    5.10 
   9  -7   2    4.10    4.00 
  -9  -7  -2    7.10    4.50 
   9   7   2    4.60    5.10 
   9   7   2   10.50    5.20 
  10  -7   2    0.30    4.40 
 -10  -7  -2   -2.50    4.10 
  10   7   2   -5.10    6.20 
 -11  -7  -2    6.30    5.00 
  11  -7   2   -4.70    3.90 
  11   7   2    2.00    7.40 
  10  -8  -2    7.10    5.70 
 -10  -8   2   10.60    6.60 
  10   8  -2   15.90    7.50 
  10   8  -2   -2.80    6.30 
   9  -8  -2    0.10    4.90 
  -9  -8   2    2.60    5.10 
   9   8  -2   12.70    6.00 
   8  -8  -2   -6.10    4.00 
  -8  -8   2    0.50    4.30 
   8   8  -2    3.50    5.60 
   8   8  -2   -6.10    5.10 
  -7  -8   2   -4.70    3.90 
   7  -8  -2   -0.40    1.50 
   7   8  -2   -2.00    4.20 
   7   8  -2    1.20    5.20 
   6  -8  -2    2.80    2.30 
  -6  -8   2   -1.80    4.30 
   6  -8  -2    3.40    4.20 
   6  -8  -2   -2.10    2.50 
   6   8  -2   12.80    6.40 
   6   8  -2   19.40    6.40 
   5  -8  -2   52.39    6.20 
   5  -8  -2   46.60    7.40 
   5  -8  -2   49.80   10.30 
   5   8  -2   46.40   10.30 
   5   8  -2   43.20    9.90 
  -4  -8   2  100.49   12.30 
  -4  -8   2  117.39   12.10 
   4  -8  -2  100.29   12.60 
   4  -8  -2  113.39   10.10 
   4  -8  -2  107.49    8.90 
   4   8  -2   95.09   12.00 
   4   8  -2   98.59   12.50 
   3  -8  -2   12.30    3.90 
  -3  -8   2   12.20    4.30 
  -3  -8   2    2.50    4.80 
  -3  -8   2   15.30    5.30 
   3  -8  -2    2.70    3.90 
   3   8  -2   10.00    5.10 
  -3   8   2   10.50    4.60 
   3   8  -2   17.10    6.10 
  -2  -8   2    2.60    3.90 
  -2  -8   2    1.90    3.60 
   2  -8  -2   -1.50    3.80 
  -2  -8   2   -1.40    3.00 
   2  -8  -2    2.30    2.70 
  -2   8   2   -1.20    2.90 
   2   8  -2   -7.90    4.30 
  -1  -8   2   26.40    5.90 
   1  -8  -2   22.60    5.60 
  -1  -8   2   26.50    6.30 
  -1  -8   2   12.10    5.40 
   1  -8  -2    7.60    6.20 
  -1   8   2   14.00    4.60 
   1   8  -2   12.20    5.50 
   0  -8   2    2.90    3.10 
   0  -8   2    3.90    3.50 
   0  -8  -2    1.70    3.90 
   0  -8   2    1.40    3.70 
   0   8  -2   -2.50    2.60 
   0   8   2    5.50    3.50 
  -1  -8  -2   -0.30    2.60 
   1  -8   2   -2.10    4.40 
  -1  -8  -2    5.80    4.50 
   1  -8   2    2.00    3.40 
   1   8   2    2.00    3.40 
  -1   8  -2    1.70    3.30 
   2  -8   2    8.20    3.50 
   2  -8   2    5.80    4.00 
  -2  -8  -2   19.40    6.40 
  -2  -8  -2    8.60    4.50 
   2   8   2    5.90    4.20 
  -2   8  -2    5.10    3.30 
   2   8   2    9.70    5.50 
  -3  -8  -2   48.20   11.00 
  -3  -8  -2   64.79   10.30 
   3  -8   2   59.19    9.40 
   3  -8   2   47.50    7.60 
   3   8   2   43.70    9.10 
   3   8   2   45.00   10.40 
  -3   8  -2   64.79    8.20 
   4  -8   2   45.10    6.90 
  -4  -8  -2   50.19    9.60 
   4  -8   2   40.70    8.50 
  -4  -8  -2   42.80   10.50 
   4   8   2   50.89   10.30 
  -4   8  -2   37.30    7.00 
   4   8   2   28.70    9.30 
   5  -8   2   95.49    8.90 
   5  -8   2   77.29   10.10 
   5  -8   2   94.59    8.30 
  -5  -8  -2   92.39   11.30 
   5   8   2  101.19   12.70 
   5   8   2   94.89   12.90 
  -5   8  -2   93.49    9.00 
   6  -8   2    7.20    3.00 
   6  -8   2    9.40    4.80 
  -6  -8  -2    3.20    4.30 
   6  -8   2   17.60    3.80 
   6   8   2   16.20    7.00 
   6   8   2    3.70    4.80 
  -6   8  -2   12.10    3.60 
  -7  -8  -2   -3.00    3.90 
   7  -8   2   -4.40    3.50 
   7  -8   2   -3.00    1.90 
   7   8   2    0.80    5.90 
   7   8   2    7.20    6.10 
   8  -8   2   -6.00    3.80 
  -8  -8  -2    1.70    4.20 
   8   8   2    0.60    4.90 
   8   8   2    3.10    6.30 
   9  -8   2   -5.30    3.60 
  -9  -8  -2   -3.00    4.90 
   9   8   2    6.00    5.60 
  10   8   2    9.80    7.90 
   8  -9  -2   16.60    7.10 
  -8  -9   2   -4.70    5.20 
   8   9  -2    3.30    6.20 
   7  -9  -2    3.20    5.70 
  -7  -9   2    3.50    5.00 
   7   9  -2    6.90    6.20 
   7   9  -2    5.40    6.20 
  -6  -9   2   -8.40    4.30 
   6  -9  -2    0.20    2.80 
  -6  -9   2   -1.10    4.90 
   6  -9  -2   -6.10    4.00 
   6   9  -2    0.60    4.60 
   6   9  -2  -11.00    5.30 
  -5  -9   2   11.70    5.30 
  -5  -9   2   16.20    6.60 
   5  -9  -2   17.40    4.90 
   5  -9  -2   22.10    6.30 
   5   9  -2   10.70    6.10 
   5   9  -2    3.70    5.40 
  -4  -9   2   -3.20    4.40 
  -4  -9   2   -4.20    3.00 
   4  -9  -2    3.20    3.10 
   4  -9  -2   -8.10    3.80 
   4   9  -2    0.80    5.70 
   4   9  -2    5.00    4.50 
  -3  -9   2   -1.30    4.20 
   3  -9  -2    3.10    2.90 
  -3  -9   2    4.60    4.20 
   3   9  -2   -2.80    4.10 
  -2  -9   2   -0.40    4.20 
   2  -9  -2    3.80    4.80 
   2  -9  -2    1.70    3.10 
  -2  -9   2    1.00    2.90 
  -2   9   2    0.80    3.30 
   2   9  -2    7.00    5.50 
  -1  -9   2    5.80    4.60 
  -1  -9   2    8.30    4.40 
   1  -9  -2   10.10    5.30 
  -1   9   2    1.20    4.10 
   1   9  -2    5.80    4.30 
   0  -9   2   10.00    4.10 
   0  -9  -2    6.30    4.00 
   0  -9   2   12.40    5.80 
   0  -9  -2   19.00    7.30 
   0   9   2    3.90    4.50 
   0   9  -2   15.20    5.80 
  -1  -9  -2    5.80    3.90 
   1  -9   2    6.00    3.90 
   1  -9   2    1.50    4.00 
  -1  -9  -2    4.30    5.20 
   1   9   2    8.00    5.20 
  -1   9  -2   16.40    9.50 
  -2  -9  -2    0.60    3.00 
   2  -9   2    7.10    3.70 
   2  -9   2    5.90    4.00 
  -2  -9  -2    2.60    4.80 
   2   9   2    1.10    4.80 
  -2   9  -2    3.30    3.70 
   3  -9   2   41.20    8.30 
  -3  -9  -2   26.50    7.60 
  -3  -9  -2   39.00    9.80 
   3  -9   2   33.10    6.90 
   3   9   2   39.20    9.70 
  -3   9  -2   45.80    8.10 
   3   9   2   40.20   10.00 
   4  -9   2   94.39   11.70 
  -4  -9  -2   87.29   14.90 
   4  -9   2   93.49    9.90 
  -4  -9  -2  136.49   13.60 
  -4   9  -2  103.29   11.00 
   4   9   2   77.09   14.90 
   4   9   2   87.29   14.90 
   5  -9   2   16.60    4.80 
  -5  -9  -2   13.80    6.10 
  -5  -9  -2   20.80    8.70 
  -5   9  -2   14.20    4.80 
   5   9   2   11.80    6.90 
  -6  -9  -2   16.60   12.60 
   6  -9   2   26.80    6.80 
   6  -9   2   19.00    4.90 
   6   9   2   17.70    7.90 
  -7  -9  -2    5.20    5.70 
   7  -9   2   -7.70    3.80 
   7   9   2  -11.40    5.80 
   7   9   2   -2.00    5.00 
   4 -10  -2   -1.50    3.50 
  -4 -10   2   -4.40    5.50 
   4 -10  -2    3.70    5.80 
  -4 -10   2   -7.10    5.30 
   4  10  -2   -1.00    5.30 
   3 -10  -2    0.10    3.20 
  -3 -10   2   -6.60    4.70 
   3 -10  -2   -6.80    4.40 
  -3 -10   2   12.40    4.90 
   3  10  -2   10.50    5.60 
  -2 -10   2    1.80    5.60 
   2 -10  -2   -0.80    3.40 
  -2 -10   2    2.30    4.30 
   2 -10  -2   -5.20    4.70 
   2  10  -2  -12.70    4.60 
   1 -10  -2   -2.20    4.10 
   1 -10  -2    8.10    5.30 
  -1 -10   2   -0.30    4.50 
  -1 -10   2   -0.10    3.90 
   1  10  -2    9.80    6.20 
   0 -10  -2    4.20    3.60 
   0 -10  -2   10.50    6.20 
   0 -10   2   -5.50    4.20 
   0 -10   2    5.10    4.60 
   0  10  -2   17.30    6.40 
   1 -10   2   -1.50    4.30 
  -1 -10  -2   -6.10    3.10 
  -1 -10  -2   14.80    7.30 
   1 -10   2    1.40    3.60 
   1  10   2    4.00    5.40 
  -1  10  -2    3.40    4.70 
   2 -10   2    0.40    3.70 
  -2 -10  -2    5.00    5.80 
  -2 -10  -2   -8.90    5.00 
   2 -10   2   13.00    5.10 
  -2  10  -2   -0.20    3.90 
   2  10   2  -11.20    4.60 
   3 -10   2   13.50    4.50 
  -3 -10  -2    2.20    6.30 
  -3 -10  -2   11.60    6.30 
  -3  10  -2   -0.30    4.80 
   3  10   2   15.70    7.20 
   4 -10   2   -0.30    3.20 
   4 -10   2    3.90    4.20 
  -4 -10  -2   -1.80    6.50 
  -4 -10  -2    1.50    5.90 
  -4  10  -2   -6.50    4.00 
   4  10   2    9.80    7.80 
   4  10   2   12.80    6.40 
 -15   0   3   -1.30    2.60 
  15   0  -3    2.50    6.30 
 -14   0   3   -3.10    3.70 
 -14   0   3    1.80    2.40 
  14   0  -3    6.10    5.00 
 -13   0   3   75.09    8.10 
  13   0  -3   81.49   10.60 
 -13   0   3   79.09    8.30 
 -12   0   3   -0.70    2.60 
  12   0  -3   -3.30    1.90 
 -12   0   3    1.10    1.70 
 -11   0   3  137.89    8.20 
  11   0  -3  142.09   12.60 
 -11   0   3  124.29    9.00 
 -10   0   3   -0.20    2.20 
  10   0  -3    1.60    3.20 
 -10   0   3   -2.80    1.40 
  -9   0   3  247.18   10.40 
  -9   0   3  248.08   11.60 
   9   0  -3  250.67   14.10 
   9   0  -3  237.38   11.40 
  -8   0   3   -1.00    1.60 
   8   0  -3    2.20    1.80 
  -8   0   3   -2.40    1.00 
   8   0  -3    0.60    1.80 
  -8   0   3   -1.00    1.50 
  -7   0   3   80.89    5.20 
   7   0  -3  105.09    7.70 
  -7   0   3   90.19    6.00 
   7   0  -3   90.59    6.00 
  -6   0   3   -1.10    1.30 
  -6   0   3    0.30    1.40 
   6   0  -3    1.30    1.60 
   6   0  -3   -0.20    1.10 
   5   0  -3 5061.49   98.29 
   5   0  -3 5132.29  100.59 
  -5   0   3 5050.99  101.99 
  -5   0   3 5117.49   98.29 
  -4   0   3    0.00    1.00 
  -4   0   3    0.70    0.90 
   4   0  -3    0.60    1.00 
   3   0  -3    4.90    1.40 
  -3   0   3    7.80    1.90 
   3   0  -3    5.80    1.50 
  -3   0   3    6.90    1.50 
   2   0  -3   -0.90    0.60 
  -2   0   3   -1.30    0.80 
  -2   0   3   -1.10    0.60 
   2   0  -3   -0.30    0.70 
   0   0   3   -0.60    0.30 
   0   0  -3   -0.50    0.50 
  -2   0  -3    1.40    1.00 
   2   0   3    0.40    0.60 
  -2   0  -3    0.70    0.70 
   2   0   3   -0.50    0.70 
   4   0   3   -0.80    1.10 
  -4   0  -3    1.10    1.00 
  -4   0  -3   -1.50    0.70 
   4   0   3    2.10    1.10 
  -4   0  -3   -1.30    0.90 
  -5   0  -3   12.50    2.30 
  -5   0  -3   13.50    3.00 
   5   0   3   16.00    2.60 
   5   0   3   18.60    3.90 
  -5   0  -3   15.20    2.70 
   6   0   3    1.10    2.20 
   6   0   3   -0.30    1.20 
  -6   0  -3    3.10    2.10 
  -6   0  -3    1.30    1.50 
  -6   0  -3    1.70    1.60 
   7   0   3 2336.27   58.39 
  -7   0  -3 2390.66   53.79 
  -7   0  -3 2447.06   56.49 
  -7   0  -3 2426.66   51.79 
   8   0   3   -0.40    2.30 
  -8   0  -3    0.60    1.60 
  -8   0  -3    2.30    2.00 
  -9   0  -3  750.42   22.70 
   9   0   3  802.42   30.70 
  -9   0  -3  752.42   24.70 
 -10   0  -3   -1.80    2.70 
  10   0   3   -0.40    4.70 
 -10   0  -3    2.80    3.60 
 -11   0  -3   -1.70    1.90 
 -11   0  -3    3.50    2.50 
 -12   0  -3    4.90    3.40 
 -12   0  -3   -0.10    2.20 
  12   0   3    4.90    4.50 
  13   0   3   27.80    8.30 
 -13   0  -3   24.00    4.90 
 -14   0  -3   -3.60    2.40 
  14   0   3   12.00    6.90 
  15   0   3   33.50   10.70 
 -15   0  -3   36.40    6.10 
  15  -1  -3   -0.20    4.70 
 -15  -1   3    7.00    3.10 
 -15   1   3    2.90    2.90 
  15   1  -3   -2.70    5.40 
 -14  -1   3   15.30    4.70 
  14  -1  -3   20.50    7.00 
 -14   1   3    9.40    3.40 
 -14   1   3   17.20    3.20 
  14   1  -3   15.70    7.00 
 -13  -1   3    3.50    2.70 
  13  -1  -3    5.10    4.30 
 -13   1   3    8.00    2.90 
 -13   1   3    4.00    2.00 
  13   1  -3   -7.70    3.50 
 -12  -1   3    2.30    2.70 
  12  -1  -3    3.80    3.80 
  12   1  -3    7.50    4.10 
 -12   1   3   -0.50    2.00 
 -12   1   3   -1.30    1.50 
 -11  -1   3   63.29    6.70 
 -11  -1   3   58.29    7.40 
  11  -1  -3   61.69    8.50 
  11   1  -3   60.89    7.40 
 -11   1   3   56.69    4.60 
  11   1  -3   55.49    9.30 
 -11   1   3   53.29    5.00 
 -10  -1   3   -1.20    2.50 
  10  -1  -3    1.30    2.80 
 -10   1   3    1.00    1.70 
  10   1  -3    0.20    2.90 
  10   1  -3   -2.10    2.20 
 -10   1   3    1.00    1.20 
  -9  -1   3   13.90    3.90 
   9  -1  -3   13.30    4.40 
  -9  -1   3   14.40    3.60 
  -9   1   3   13.20    2.30 
   9   1  -3   18.10    4.30 
   9   1  -3   18.40    4.80 
  -9   1   3   15.20    2.80 
   8  -1  -3   28.90    5.30 
  -8  -1   3   30.60    4.60 
  -8  -1   3   31.10    5.00 
  -8  -1   3   37.30    5.10 
  -8   1   3   29.60    6.40 
  -8   1   3   30.30    3.30 
   8   1  -3   34.90    5.80 
  -8   1   3   31.60    2.70 
   8   1  -3   39.20    5.00 
  -7  -1   3   75.19    6.60 
   7  -1  -3   81.09    4.40 
  -7  -1   3   77.59    6.60 
   7  -1  -3   78.19    6.90 
   7   1  -3   76.59    6.60 
  -7   1   3   72.69    7.50 
   7   1  -3   84.29    6.90 
  -7   1   3   76.19    3.90 
  -7   1   3   76.39    4.40 
  -6  -1   3  195.98    9.80 
   6  -1  -3  209.48   10.90 
   6  -1  -3  189.08    7.30 
  -6  -1   3  191.48    9.90 
  -6   1   3  196.38   11.50 
  -6   1   3  204.98    6.90 
   6   1  -3  200.28   10.10 
   6   1  -3  219.58   10.50 
  -5  -1   3 1185.18   29.40 
   5  -1  -3 1204.38   24.90 
  -5  -1   3 1201.78   30.30 
   5  -1  -3 1200.18   31.10 
   5   1  -3 1208.68   30.50 
   5   1  -3 1233.48   29.90 
  -5   1   3 1233.98   33.50 
  -5   1   3 1183.28   24.80 
  -4  -1   3   42.00    3.60 
  -4  -1   3   41.20    4.00 
   4  -1  -3   44.50    4.30 
   4  -1  -3   45.60    2.30 
  -4   1   3   45.80    2.30 
   4   1  -3   47.30    3.70 
  -4   1   3   39.80    4.60 
   4   1  -3   54.29    4.50 
   3  -1  -3   67.89    5.20 
   3  -1  -3   71.49    2.80 
  -3  -1   3   72.39    3.90 
  -3  -1   3   73.29    5.10 
   3   1  -3   78.79    4.10 
  -3   1   3   75.19    5.90 
  -3   1   3   71.39    2.60 
   3   1  -3   71.89    4.90 
   2  -1  -3    3.30    1.80 
   2  -1  -3    4.30    0.90 
  -2  -1   3    8.00    1.90 
   2   1  -3    4.60    1.60 
  -2   1   3    4.60    0.80 
   2   1  -3    3.20    0.90 
  -2   1   3    8.20    2.50 
   1  -1  -3 3704.53   75.19 
   1  -1  -3 3762.32   75.59 
  -1   1   3 3848.11   75.79 
  -1   1   3 3689.83   75.19 
   0  -1  -3 3262.37   65.29 
   0   1   3 3152.38   65.19 
  -1  -1  -3 1127.19   25.00 
  -1  -1  -3 1117.79   27.80 
   1  -1   3 1181.28   24.70 
   1  -1   3 1154.18   23.70 
   1   1   3 1195.48   25.30 
  -1   1  -3 1125.09   29.10 
  -1   1  -3 1197.48   23.80 
   1   1   3 1212.58   29.00 
   3  -1   3  844.42   20.50 
  -3  -1  -3  794.82   21.20 
  -3  -1  -3  779.92   19.90 
   3  -1   3  794.52   17.90 
  -3  -1  -3  778.72   21.80 
  -3   1  -3  776.82   18.10 
   3   1   3  801.72   20.10 
   3   1   3  785.22   23.00 
  -3   1  -3  823.12   20.30 
   4  -1   3 2242.18   48.30 
  -4  -1  -3 2228.38   48.90 
   4  -1   3 2212.28   44.20 
  -4  -1  -3 2306.87   49.90 
  -4  -1  -3 2174.28   46.90 
  -4   1  -3 2145.29   44.30 
   4   1   3 2124.29   50.99 
   4   1   3 2147.89   47.00 
  -4   1  -3 2334.77   48.60 
   5  -1   3   74.79    4.40 
  -5  -1  -3   70.59    5.10 
   5  -1   3   61.29    5.40 
  -5  -1  -3   69.59    5.70 
  -5  -1  -3   72.49    6.00 
  -5   1  -3   69.29    5.60 
  -5   1  -3   64.79    4.00 
   5   1   3   76.69    6.90 
   5   1   3   68.29    5.10 
  -6  -1  -3  791.52   24.30 
  -6  -1  -3  794.32   24.40 
   6  -1   3  842.12   25.50 
   6  -1   3  820.92   20.00 
  -6  -1  -3  797.42   22.50 
   6   1   3  776.42   26.80 
  -6   1  -3  793.62   24.50 
  -6   1  -3  800.02   20.00 
  -6   1  -3  806.82   20.90 
   7  -1   3  227.98   12.50 
  -7  -1  -3  200.98   11.30 
  -7  -1  -3  201.68   11.40 
  -7  -1  -3  224.78   10.50 
   7  -1   3  210.58    8.60 
  -7   1  -3  204.68   11.80 
  -7   1  -3  216.28    9.30 
   7   1   3  233.78   14.20 
  -7   1  -3  208.68    8.60 
  -8  -1  -3  306.57   13.10 
  -8  -1  -3  306.37   14.80 
   8  -1   3  298.57   15.70 
  -8   1  -3  289.17   10.90 
   8   1   3  294.37   16.90 
  -8   1  -3  273.27   11.70 
  -9  -1  -3  242.38   13.80 
  -9  -1  -3  251.97   12.60 
   9  -1   3  268.27   16.10 
  -9   1  -3  236.38   10.20 
  -9   1  -3  245.28   11.50 
   9   1   3  236.28   16.50 
 -10  -1  -3 1050.59   31.10 
  10  -1   3 1071.39   37.50 
 -10  -1  -3 1008.00   33.60 
  10   1   3 1071.99   40.00 
 -10   1  -3 1082.49   30.00 
 -10   1  -3 1025.50   27.30 
 -11  -1  -3   23.20    5.20 
  11  -1   3   15.70    5.60 
 -11   1  -3    9.60    3.10 
  11   1   3   20.50    7.90 
 -11   1  -3   16.60    4.00 
  12  -1   3    4.20    4.50 
 -12  -1  -3    7.20    3.80 
 -12   1  -3   12.30    3.60 
 -12   1  -3    5.80    2.70 
  12   1   3    9.80    6.20 
 -13  -1  -3   -1.90    2.90 
  13  -1   3   -6.30    3.60 
 -13   1  -3   -1.80    2.20 
  13   1   3   -3.90    3.20 
 -14  -1  -3   42.30    6.60 
  14  -1   3   39.50   10.10 
  14   1   3   39.70   10.80 
 -15  -1  -3    1.00    3.90 
  15  -1   3    2.70    6.60 
  15   1   3   11.90    7.10 
  15  -2  -3    1.60    5.20 
  15   2  -3   12.20    7.10 
  14  -2  -3   14.70    7.10 
 -14  -2   3   25.60    6.00 
  14   2  -3   16.80    7.60 
 -13  -2   3    0.30    3.00 
  13  -2  -3   -5.30    4.00 
  13   2  -3   -3.30    3.00 
  12  -2  -3    7.60    4.10 
 -12  -2   3    3.90    3.10 
  12   2  -3    7.80    5.40 
  12   2  -3   -4.00    3.00 
 -11  -2   3  516.35   21.40 
  11   2  -3  507.45   22.90 
  11   2  -3  498.25   25.40 
  10  -2  -3   92.39    9.20 
 -10  -2   3   72.89    7.70 
  10   2  -3   79.99    9.00 
  10   2  -3   77.99    9.30 
  -9  -2   3   21.40    4.30 
  -9  -2   3   20.00    5.60 
   9  -2  -3   33.60    6.40 
   9   2  -3   28.30    5.80 
   9   2  -3   31.50    6.70 
  -8  -2   3  159.18   10.00 
  -8  -2   3  129.79   10.10 
  -8  -2   3  155.18   10.00 
   8  -2  -3  159.88   10.90 
   8   2  -3  157.38   11.10 
   8   2  -3  161.18   11.00 
  -7  -2   3  433.36   18.20 
  -7  -2   3  465.05   16.80 
   7  -2  -3  437.26   18.10 
   7   2  -3  417.46   17.80 
   7   2  -3  429.36   18.00 
  -7   2   3  439.76   20.60 
  -6  -2   3   96.39    6.50 
   6  -2  -3   84.79    7.40 
  -6  -2   3  103.19    7.80 
  -6   2   3   98.19    9.00 
   6   2  -3   97.89    7.50 
   6   2  -3   94.19    7.70 
  -5  -2   3  678.53   19.30 
   5  -2  -3  684.03   22.60 
  -5  -2   3  694.53   22.40 
  -5   2   3  688.23   24.70 
   5   2  -3  705.33   21.20 
   5   2  -3  690.23   22.30 
  -4  -2   3 1731.13   41.20 
  -4  -2   3 1705.33   36.80 
   4  -2  -3 1679.93   42.00 
   4   2  -3 1666.13   38.50 
  -4   2   3 1660.03   43.60 
   4   2  -3 1723.53   41.20 
   3  -2  -3   13.70    1.40 
   3  -2  -3   15.20    1.20 
  -3  -2   3   13.20    2.90 
   3  -2  -3   14.20    3.50 
  -3  -2   3   17.00    2.00 
   3   2  -3   13.90    2.50 
   3   2  -3   14.10    3.30 
  -3   2   3   12.90    3.40 
  -2  -2   3  302.97    8.50 
   2  -2  -3  302.47    8.70 
   2  -2  -3  265.57    9.00 
  -2  -2   3  314.87   11.80 
   2  -2  -3  311.37   13.90 
   2  -2  -3  297.47   13.00 
   2   2  -3  291.47    9.60 
  -2   2   3  313.47    8.20 
  -2   2   3  274.77   12.90 
   2   2  -3  300.57   11.70 
  -1  -2  -3  365.36   11.40 
  -1  -2  -3  362.66   12.40 
   1  -2   3  350.26   11.10 
   1  -2   3  359.26   10.00 
  -1  -2  -3  363.66   14.20 
   1   2   3  361.26   12.20 
  -1   2  -3  355.26   11.30 
   1   2   3  360.66   11.40 
  -1   2  -3  353.66   10.90 
   1   2   3  368.46   14.70 
  -2  -2  -3  651.73   17.70 
   2  -2   3  639.34   16.20 
   2  -2   3  648.94   16.40 
  -2  -2  -3  625.34   18.90 
  -2  -2  -3  627.14   20.30 
  -2   2  -3  632.64   16.40 
   2   2   3  667.13   21.60 
   2   2   3  628.44   17.70 
  -2   2  -3  643.24   17.90 
   2   2   3  652.73   19.00 
  -3  -2  -3  152.78    7.60 
  -3  -2  -3  152.98    8.90 
   3  -2   3  164.78    7.30 
   3  -2   3  147.99    5.80 
  -3  -2  -3  153.58    8.50 
   3   2   3  148.49    9.50 
  -3   2  -3  152.48    6.20 
   3   2   3  160.38    8.50 
  -3   2  -3  147.49    7.60 
  -4  -2  -3  139.39    8.70 
  -4  -2  -3  142.09    7.70 
   4  -2   3  147.99    7.70 
  -4  -2  -3  140.19    8.70 
   4  -2   3  147.69    5.60 
   4   2   3  146.49    8.80 
  -4   2  -3  145.39    6.10 
  -4   2  -3  140.99    8.20 
   4   2   3  155.88   10.20 
  -5  -2  -3  973.80   28.70 
   5  -2   3  977.10   21.80 
  -5  -2  -3  985.40   28.60 
  -5  -2  -3  978.20   26.70 
   5  -2   3 1019.80   27.20 
  -5   2  -3  976.70   22.50 
   5   2   3  960.10   31.10 
  -5   2  -3  979.40   28.30 
   6  -2   3  147.39    9.50 
  -6  -2  -3  141.39    9.60 
   6  -2   3  144.49    5.80 
  -6  -2  -3  138.29    9.50 
  -6  -2  -3  142.59    8.60 
  -6   2  -3  137.59    6.20 
   7  -2   3  108.79    6.10 
  -7  -2  -3  102.39    7.70 
   7  -2   3  102.89    8.30 
  -7  -2  -3  117.39    8.90 
  -7  -2  -3  111.79    8.90 
  -7   2  -3  105.59    8.70 
   7   2   3  101.89    9.80 
  -7   2  -3   98.69    5.30 
   8  -2   3   47.80    6.30 
  -8  -2  -3   41.90    5.40 
  -8  -2  -3   42.50    7.00 
  -8   2  -3   42.40    3.80 
   8   2   3   38.20    7.80 
  -8   2  -3   36.70    3.70 
  -9  -2  -3   71.49    7.50 
   9  -2   3   76.09    8.40 
   9   2   3   76.79   11.60 
  -9   2  -3   71.59    5.30 
  -9   2  -3   63.39    4.80 
 -10  -2  -3  228.98   13.50 
  10  -2   3  241.18   16.00 
 -10   2  -3  258.07   10.50 
 -10   2  -3  247.08    9.70 
  10   2   3  245.78   18.40 
  11  -2   3  185.28   14.60 
 -11  -2  -3  189.78   12.60 
 -11   2  -3  189.18    9.10 
 -11   2  -3  172.08    8.20 
  11   2   3  195.18   17.00 
 -12  -2  -3    1.90    2.80 
  12  -2   3    5.30    4.10 
 -12   2  -3    6.60    2.70 
  12   2   3   13.10    5.70 
 -12   2  -3    4.00    2.00 
  13  -2   3    0.80    4.30 
 -13  -2  -3    3.50    3.50 
  13   2   3    4.20    5.60 
 -13   2  -3    6.50    2.20 
 -13   2  -3    3.90    2.50 
  14  -2   3   15.70    7.70 
 -14  -2  -3   10.70    4.50 
 -14   2  -3   27.30    3.80 
  14   2   3   24.50    8.80 
  15  -2   3   17.20    7.70 
 -15  -2  -3   25.20    6.40 
  15   2   3   22.80    9.90 
  15  -3  -3    9.50    6.50 
 -15  -3   3   -0.10    4.20 
  14  -3  -3    3.80    5.10 
 -14  -3   3    1.80    3.90 
  14   3  -3    5.20    6.50 
  13  -3  -3   -5.60    3.60 
 -13  -3   3    0.90    3.80 
  13   3  -3   10.60    6.20 
 -12  -3   3  164.58   13.10 
  12  -3  -3  135.69   13.10 
  12   3  -3  125.29   13.10 
  12   3  -3  141.29   15.30 
 -11  -3   3  195.38   14.20 
  11  -3  -3  204.18   15.10 
  11   3  -3  196.38   15.10 
  11   3  -3  190.18   16.60 
  10  -3  -3  158.18   12.60 
 -10  -3   3  130.79   10.90 
  10   3  -3  125.49   12.40 
  10   3  -3  133.39   12.10 
   9  -3  -3   16.30    4.80 
  -9  -3   3   20.80    4.80 
   9   3  -3   17.40    5.80 
   9   3  -3   26.70    6.10 
   8  -3  -3   28.60    6.10 
  -8  -3   3   24.60    4.70 
   8   3  -3   31.40    6.50 
   8   3  -3   30.20    6.30 
  -7  -3   3    8.80    2.90 
   7  -3  -3    6.30    3.20 
  -7  -3   3   10.50    3.90 
   7   3  -3   12.50    4.00 
   7   3  -3    8.10    3.40 
  -6  -3   3   28.50    4.40 
   6  -3  -3   21.50    5.10 
  -6  -3   3   24.90    5.10 
   6   3  -3   19.70    4.60 
   6   3  -3   23.40    5.20 
  -6   3   3   33.60    6.90 
  -5  -3   3   43.40    4.30 
   5  -3  -3   35.30    6.10 
  -5  -3   3   45.60    5.70 
   5   3  -3   47.70    5.70 
  -5   3   3   53.29    7.10 
   5   3  -3   49.70    5.60 
   4  -3  -3   12.00    1.60 
   4  -3  -3    9.60    1.30 
  -4  -3   3   11.30    2.40 
  -4  -3   3    6.80    2.40 
   4  -3  -3   12.00    3.70 
   4   3  -3   12.30    3.10 
   4   3  -3    9.60    3.00 
  -4   3   3   12.90    4.10 
   3  -3  -3  112.69    9.60 
   3  -3  -3  125.69    5.60 
  -3  -3   3  125.19    7.60 
   3  -3  -3  138.59    9.70 
   3  -3  -3  136.69    5.10 
  -3  -3   3  129.69    8.60 
   3   3  -3  133.69    7.60 
   3   3  -3  139.59    8.90 
  -3   3   3  107.59    9.10 
  -2  -3   3  209.08   10.80 
   2  -3  -3  206.38    7.40 
   2  -3  -3  192.18   11.60 
   2  -3  -3  199.68   12.30 
   2  -3  -3  199.08    8.30 
  -2  -3   3  211.28    8.30 
   2   3  -3  216.98   10.90 
   2   3  -3  223.68    9.50 
  -2   3   3  220.48   12.60 
   1  -3  -3  541.05   15.00 
   1  -3  -3  524.75   16.10 
  -1  -3   3  549.05   15.50 
  -1  -3   3  548.45   18.10 
  -1  -3   3  530.85   15.70 
   1  -3  -3  522.35   20.50 
   1  -3  -3  537.55   20.40 
   1   3  -3  521.75   15.60 
   1   3  -3  535.85   17.90 
  -1   3   3  569.84   21.10 
  -1   3   3  531.95   15.80 
   0  -3   3  529.05   16.10 
   0  -3   3  541.55   17.30 
   0  -3  -3  516.65   20.00 
   0  -3  -3  561.94   17.40 
   0  -3   3  515.95   15.30 
   0  -3  -3  542.95   15.70 
   0   3   3  542.15   16.90 
   0   3  -3  550.74   17.50 
   0   3   3  543.05   20.60 
   1  -3   3  133.29    7.60 
   1  -3   3  122.99    6.80 
  -1  -3  -3  127.29    7.00 
  -1  -3  -3  123.09    7.70 
  -1  -3  -3  124.29    8.90 
   1  -3   3  120.99    6.40 
  -1   3  -3  125.79    7.00 
   1   3   3  123.79    7.60 
   1   3   3  119.19    9.20 
  -1   3  -3  128.79    7.20 
   2  -3   3  451.15   14.20 
  -2  -3  -3  462.65   18.20 
   2  -3   3  458.05   14.20 
  -2  -3  -3  454.75   16.80 
  -2  -3  -3  438.46   15.20 
   2   3   3  454.45   19.10 
  -2   3  -3  436.26   15.70 
  -2   3  -3  450.05   14.30 
   2   3   3  431.76   16.20 
  -3  -3  -3   77.29    6.10 
   3  -3   3   84.99    5.90 
  -3  -3  -3   79.19    7.40 
  -3  -3  -3   93.79    7.50 
   3   3   3   86.29    7.00 
   3   3   3   76.99    7.80 
  -3   3  -3   72.39    6.50 
  -3   3  -3   84.29    5.20 
  -4  -3  -3  576.94   19.70 
   4  -3   3  620.24   16.00 
  -4  -3  -3  593.14   21.80 
   4  -3   3  618.94   19.20 
  -4  -3  -3  601.04   22.00 
   4   3   3  629.04   24.50 
  -4   3  -3  605.24   21.40 
   4   3   3  630.54   22.00 
  -4   3  -3  622.04   16.70 
  -5  -3  -3 1373.66   38.90 
  -5  -3  -3 1489.85   40.90 
   5  -3   3 1506.55   31.20 
   5  -3   3 1518.95   37.30 
  -5  -3  -3 1448.66   40.00 
  -5   3  -3 1449.85   40.30 
   5   3   3 1471.85   40.70 
  -5   3  -3 1498.45   32.30 
   5   3   3 1522.35   44.30 
   6  -3   3    7.50    1.60 
  -6  -3  -3    9.50    3.30 
   6  -3   3    6.30    2.80 
  -6  -3  -3   14.50    3.70 
  -6  -3  -3   12.80    3.80 
   6   3   3    5.70    3.70 
   6   3   3   10.40    3.90 
  -6   3  -3    5.40    1.80 
  -6   3  -3    7.10    3.00 
  -7  -3  -3   33.00    5.60 
   7  -3   3   30.00    5.60 
   7  -3   3   32.20    2.60 
   7   3   3   40.60    8.20 
  -7   3  -3   32.50    3.00 
   8  -3   3    2.60    1.10 
  -8  -3  -3    1.90    2.30 
   8  -3   3   -2.00    2.20 
  -8   3  -3    0.70    1.30 
  -8   3  -3    1.90    1.10 
   8   3   3    1.00    3.20 
   9  -3   3   23.90    5.80 
  -9  -3  -3   23.40    5.10 
  -9   3  -3   19.60    2.20 
   9   3   3   28.80    7.70 
 -10  -3  -3   13.30    4.50 
  10  -3   3   13.90    4.80 
  10   3   3   14.50    6.00 
 -10   3  -3   10.40    1.60 
 -10   3  -3   11.30    1.80 
 -11  -3  -3    1.10    2.90 
  11  -3   3   -0.60    2.90 
  11   3   3    6.90    5.00 
  12  -3   3    6.70    4.50 
 -12  -3  -3    5.10    5.10 
  12   3   3   -0.10    4.10 
  13  -3   3    4.40    4.90 
 -13  -3  -3    7.90    4.30 
  13   3   3    2.40    6.50 
 -14  -3  -3    1.40    3.60 
  14  -3   3   10.10    6.30 
  14  -4  -3   15.70    6.50 
 -14  -4   3   15.20    6.40 
  14   4  -3    5.10    6.00 
  13  -4  -3    0.40    3.90 
 -13  -4   3    8.40    4.10 
  13   4  -3   -7.20    4.50 
  13   4  -3   -2.80    3.40 
  12  -4  -3   53.69    9.60 
 -12  -4   3   54.99    9.40 
  12   4  -3   49.30   10.20 
  12   4  -3   38.20    8.40 
  11  -4  -3    2.10    4.10 
  11   4  -3    9.30    4.90 
  11   4  -3    2.50    6.40 
 -10  -4   3   -0.60    2.60 
  10  -4  -3    4.40    4.60 
  10   4  -3    7.20    4.20 
  10   4  -3   -2.70    3.20 
  -9  -4   3   52.19    8.30 
   9  -4  -3   55.59    9.00 
   9   4  -3   55.19    9.20 
   9   4  -3   57.39    9.80 
  -8  -4   3   11.40    3.30 
  -8  -4   3   10.00    3.80 
   8  -4  -3    9.20    4.20 
   8   4  -3    1.90    3.00 
   8   4  -3    8.40    3.80 
  -7  -4   3   92.69    7.40 
   7  -4  -3   84.99    9.10 
   7   4  -3   72.79   11.80 
   7   4  -3   85.49    9.20 
   6  -4  -3  278.67   15.60 
  -6  -4   3  227.88   11.30 
   6   4  -3  222.78   14.60 
   6   4  -3  235.58   14.20 
  -6   4   3  206.18   18.90 
   5  -4  -3   62.69    3.50 
  -5  -4   3   77.09    8.00 
  -5  -4   3   68.99    5.60 
   5  -4  -3   69.19    4.60 
   5  -4  -3   72.69    8.40 
  -5   4   3   61.59    8.20 
   5   4  -3   67.99    7.30 
   5   4  -3   55.79    7.10 
   4  -4  -3   -0.80    0.80 
  -4  -4   3    0.80    2.10 
  -4  -4   3    2.20    1.50 
   4  -4  -3    8.20    4.50 
   4  -4  -3   -1.00    2.20 
   4  -4  -3    1.20    1.30 
   4   4  -3    0.10    2.00 
   4   4  -3    2.20    2.20 
  -4   4   3   -0.40    2.50 
  -3  -4   3  472.15   15.80 
   3  -4  -3  439.26   21.40 
   3  -4  -3  451.55   20.40 
   3  -4  -3  466.45   13.50 
   3  -4  -3  459.55   14.70 
   3   4  -3  464.05   17.70 
  -3   4   3  441.56   21.00 
   3   4  -3  460.55   19.30 
  -2  -4   3  207.18    9.80 
  -2  -4   3  194.78   11.60 
   2  -4  -3  192.98   13.40 
   2  -4  -3  187.88    9.30 
   2  -4  -3  208.58    8.60 
   2  -4  -3  205.18   13.40 
   2   4  -3  213.88   10.80 
  -2   4   3  209.58    9.40 
   2   4  -3  212.08   12.20 
  -2   4   3  195.88   13.10 
   1  -4  -3 1710.63   39.00 
   1  -4  -3 1670.63   47.40 
   1  -4  -3 1689.13   41.10 
   1  -4  -3 1768.92   47.70 
  -1  -4   3 1700.73   44.60 
  -1  -4   3 1678.63   43.10 
  -1  -4   3 1711.73   41.00 
  -1   4   3 1706.43   40.40 
   1   4  -3 1690.43   43.10 
  -1   4   3 1775.72   48.00 
   1   4  -3 1678.83   40.70 
   0  -4  -3 2047.10   54.29 
   0  -4   3 2065.89   48.60 
   0  -4   3 2097.59   49.70 
   0  -4  -3 2058.79   49.40 
   0  -4   3 2108.49   47.80 
   0  -4  -3 2097.89   54.89 
   0  -4  -3 2165.88   47.40 
   0   4   3 2106.59   48.90 
   0   4  -3 2079.19   49.60 
   0   4   3 2153.48   55.19 
   1  -4   3  629.04   19.70 
  -1  -4  -3  644.14   20.20 
  -1  -4  -3  653.73   22.10 
  -1  -4  -3  619.64   24.10 
   1  -4   3  611.34   21.10 
   1  -4   3  647.44   20.50 
  -1   4  -3  636.84   20.50 
   1   4   3  621.04   24.80 
  -1   4  -3  614.04   20.90 
   1   4   3  612.04   21.10 
   2  -4   3   34.60    4.30 
  -2  -4  -3   41.50    5.70 
   2  -4   3   46.60    5.70 
  -2  -4  -3   43.90    5.60 
  -2  -4  -3   49.80    5.10 
   2  -4   3   50.19    4.90 
  -2   4  -3   39.40    5.20 
   2   4   3   46.90    5.50 
   2   4   3   43.80    7.70 
  -2   4  -3   46.40    4.70 
  -3  -4  -3 1187.58   36.20 
   3  -4   3 1195.18   29.70 
   3  -4   3 1193.88   31.30 
  -3  -4  -3 1173.38   33.10 
  -3  -4  -3 1224.38   35.60 
  -3   4  -3 1209.48   30.00 
   3   4   3 1167.28   36.00 
   3   4   3 1229.78   38.90 
  -3   4  -3 1138.69   34.30 
   4  -4   3   70.39    5.20 
  -4  -4  -3   66.09    7.50 
   4  -4   3   67.29    6.30 
  -4  -4  -3   74.09    6.90 
  -4  -4  -3   65.79    7.70 
   4   4   3   48.80    8.70 
   4   4   3   62.89    7.30 
  -4   4  -3   71.09    5.20 
  -4   4  -3   74.79    8.00 
  -5  -4  -3  388.46   17.30 
  -5  -4  -3  376.26   18.10 
   5  -4   3  372.46   16.30 
   5  -4   3  401.36   12.20 
  -5   4  -3  370.66   12.50 
   5   4   3  415.76   21.50 
   5   4   3  405.26   19.00 
  -6  -4  -3  122.59   10.00 
   6  -4   3  122.09    9.20 
  -6  -4  -3  106.99    9.00 
   6  -4   3  105.69    5.10 
  -6   4  -3  108.59   10.30 
   6   4   3  127.09   10.80 
  -6   4  -3   99.39    5.60 
   6   4   3  114.19   11.80 
   7  -4   3  115.59    4.70 
   7  -4   3  100.29    8.90 
  -7  -4  -3  109.09    9.30 
   7   4   3   95.89   11.40 
   7   4   3  102.69   10.10 
   8  -4   3   54.39    6.70 
  -8  -4  -3   72.49    7.90 
   8   4   3   65.89   11.80 
  -9  -4  -3   45.70    8.00 
   9  -4   3   48.80    7.90 
   9   4   3   55.09   10.80 
  10  -4   3    4.90    3.80 
 -10  -4  -3    5.90    4.80 
 -11  -4  -3   35.10    7.40 
  11  -4   3   36.70    7.80 
  11   4   3   37.90    9.90 
  12  -4   3    2.00    3.40 
 -12  -4  -3   -0.80    3.30 
  12   4   3   -6.50    4.60 
  13  -4   3    4.20    4.50 
 -13  -4  -3   -2.70    3.50 
  13   4   3    1.40    6.30 
 -14  -4  -3    5.70    4.80 
  14  -4   3   -4.00    4.10 
  14   4   3    9.10    8.20 
 -14  -5   3    3.10    5.20 
  14  -5  -3    3.20    6.00 
  14   5  -3    7.80    8.30 
 -13  -5   3    1.60    4.70 
  13  -5  -3    6.70    9.00 
  13   5  -3    6.30    6.90 
  13   5  -3   -5.00    4.90 
  12  -5  -3    8.00    5.50 
 -12  -5   3   -2.50    3.70 
  12   5  -3   -0.70    3.70 
  12   5  -3    0.40    3.60 
  11  -5  -3   33.80    8.30 
 -11  -5   3   31.40    7.90 
  11   5  -3   25.60    7.90 
  11   5  -3   40.90    9.50 
  10  -5  -3   25.80    6.70 
 -10  -5   3   34.00    7.60 
  10   5  -3   29.40    7.70 
  10   5  -3   19.20    6.30 
  -9  -5   3  128.79   21.10 
   9  -5  -3  133.89   14.40 
   9   5  -3  139.59   13.60 
  -8  -5   3   74.69    9.10 
   8  -5  -3   66.19    8.90 
   8   5  -3   76.29    9.90 
   8   5  -3   80.59   10.10 
   7  -5  -3  160.78   13.40 
  -7  -5   3  146.29    9.90 
   7   5  -3  157.28   13.40 
   7   5  -3  153.78   13.30 
   6  -5  -3  484.65   23.10 
   6  -5  -3  459.25   11.60 
  -6  -5   3  456.95   17.90 
   6   5  -3  487.75   23.40 
   6   5  -3  449.26   22.00 
   5  -5  -3   76.29    9.60 
  -5  -5   3   71.29    6.50 
   5  -5  -3   79.19    4.60 
   5   5  -3   77.19    9.10 
   5   5  -3   69.89    9.00 
   4  -5  -3   68.29    5.50 
   4  -5  -3   62.19   10.80 
   4  -5  -3   68.09    4.80 
   4  -5  -3   53.29    8.90 
  -4  -5   3   72.19    6.50 
   4   5  -3   68.29    8.10 
   4   5  -3   62.99    7.60 
  -4   5   3   68.49    9.20 
   3  -5  -3   -0.30    1.10 
  -3  -5   3    5.90    2.50 
   3  -5  -3    1.30    1.70 
  -3  -5   3   -0.40    1.60 
   3  -5  -3    8.10    3.40 
   3  -5  -3   -1.80    2.30 
   3   5  -3    0.10    1.80 
  -3   5   3    3.00    1.90 
   3   5  -3    0.80    2.10 
   2  -5  -3   59.59    8.00 
  -2  -5   3   61.79    7.20 
   2  -5  -3   50.19    5.70 
   2  -5  -3   65.29   11.40 
  -2  -5   3   53.59    6.50 
   2  -5  -3   62.19    5.30 
  -2  -5   3   65.69    6.20 
   2   5  -3   56.19    7.00 
   2   5  -3   58.79    6.70 
  -2   5   3   56.19    5.70 
   1  -5  -3  198.58   14.60 
   1  -5  -3  219.98   12.00 
  -1  -5   3  215.88   12.90 
  -1  -5   3  236.18   12.50 
   1  -5  -3  208.98   10.60 
   1  -5  -3  221.18   15.00 
  -1  -5   3  219.18   11.90 
   1   5  -3  200.38   12.70 
   1   5  -3  212.68   11.90 
  -1   5   3  218.78   11.50 
   0  -5   3  746.93   25.30 
   0  -5   3  744.33   24.30 
   0  -5  -3  711.93   25.20 
   0  -5  -3  764.12   23.50 
   0  -5   3  749.53   25.70 
   0  -5  -3  724.23   29.00 
   0  -5  -3  735.13   29.50 
   0   5   3  752.82   25.00 
   0   5   3  741.33   29.60 
   0   5  -3  787.12   25.90 
  -1  -5  -3  186.98   11.90 
   1  -5   3  184.28   12.00 
   1  -5   3  197.98   11.10 
  -1  -5  -3  186.48   10.90 
   1  -5   3  207.68   11.80 
  -1  -5  -3  191.78   13.60 
   1   5   3  200.48   12.00 
   1   5   3  191.48   14.40 
  -1   5  -3  203.28   11.70 
  -2  -5  -3   -2.20    2.10 
  -2  -5  -3   -1.90    1.90 
   2  -5   3    6.10    3.60 
  -2  -5  -3   -2.90    1.30 
   2  -5   3    3.60    2.20 
   2  -5   3    1.30    2.20 
   2   5   3    0.20    2.00 
   2   5   3   -2.40    3.40 
  -2   5  -3    3.20    2.10 
  -2   5  -3   -4.70    2.30 
   3  -5   3    0.20    1.90 
   3  -5   3    5.00    3.10 
  -3  -5  -3   -0.70    2.90 
  -3  -5  -3    3.60    2.50 
  -3   5  -3    3.60    3.40 
  -3   5  -3    5.60    2.70 
   3   5   3    8.00    3.50 
  -4  -5  -3   84.69    9.20 
   4  -5   3   73.19    6.10 
   4  -5   3   67.39    6.90 
  -4  -5  -3   68.19    7.40 
  -4   5  -3   68.99    8.80 
   4   5   3   81.49    8.60 
  -4   5  -3   66.89    5.90 
   4   5   3   81.99    9.80 
   5  -5   3    4.20    2.90 
  -5  -5  -3    6.20    3.10 
  -5  -5  -3    3.40    3.20 
  -5   5  -3    4.10    1.90 
  -5   5  -3    4.20    2.90 
   5   5   3    4.80    3.40 
   5   5   3    1.60    3.90 
   6  -5   3   74.49    7.70 
   6  -5   3   79.79    5.10 
  -6  -5  -3   67.49    7.80 
  -6   5  -3   73.19    5.40 
   6   5   3   84.09    9.80 
   6   5   3   94.89   11.90 
  -7  -5  -3    4.00    3.30 
   7  -5   3    7.00    1.70 
   7  -5   3    6.60    3.70 
  -7   5  -3    6.30    1.80 
   7   5   3    0.00    4.70 
   7   5   3    6.20    4.70 
   8  -5   3    3.50    3.40 
  -8  -5  -3   13.20    4.60 
   8   5   3   11.10    5.10 
   8   5   3    7.70    5.40 
   9  -5   3   23.20    6.20 
  -9  -5  -3   28.50    6.60 
   9   5   3   29.70    9.00 
  10  -5   3   23.60    6.50 
 -10  -5  -3   10.20    5.40 
  10   5   3   14.30    7.50 
 -11  -5  -3    7.70    4.50 
  11  -5   3   13.30    5.30 
  11   5   3   11.90    7.70 
 -12  -5  -3   -4.00    3.50 
  12  -5   3    7.50    4.80 
  12   5   3    5.40    6.60 
  13  -5   3   15.80    8.20 
 -13  -5  -3   13.50    6.00 
  13   5   3   26.40   10.40 
  13  -6  -3   -0.30    5.30 
 -13  -6   3   -0.50    4.90 
  13   6  -3   -1.90    5.40 
  12  -6  -3   37.50    8.50 
 -12  -6   3   21.90    8.20 
  12   6  -3   33.20    8.90 
  12   6  -3   26.40    8.80 
 -11  -6   3    0.60    4.60 
  11  -6  -3   17.10    5.50 
  11   6  -3    5.50    5.30 
  11   6  -3    9.30    6.30 
 -10  -6   3   42.00    8.80 
  10  -6  -3   38.10    8.30 
  10   6  -3   51.79   10.20 
  10   6  -3   40.20    9.60 
   9  -6  -3   11.00    5.10 
  -9  -6   3    2.30    4.30 
   9   6  -3    8.80    5.90 
   9   6  -3    5.50    4.80 
   8  -6  -3    8.90    5.20 
  -8  -6   3    3.80    3.70 
   8   6  -3    4.70    5.20 
   8   6  -3   -4.10    3.10 
  -7  -6   3  149.99   24.30 
  -7  -6   3  157.38   10.90 
   7  -6  -3  120.59   12.60 
   7   6  -3  154.08   14.10 
   7   6  -3  122.49   24.00 
   6  -6  -3  461.65   23.80 
  -6  -6   3  462.35   18.60 
   6  -6  -3  420.06   17.50 
   6  -6  -3  396.96   12.50 
   6   6  -3  434.46   22.90 
   6   6  -3  428.26   23.70 
  -5  -6   3 1204.28   34.10 
   5  -6  -3 1133.59   40.50 
   5  -6  -3 1035.20   27.60 
   5  -6  -3 1191.38   30.30 
   5   6  -3 1146.09   39.10 
   5   6  -3 1174.38   40.90 
   4  -6  -3    2.50    4.00 
   4  -6  -3   -1.30    1.60 
  -4  -6   3    3.50    3.00 
   4  -6  -3    1.60    2.80 
   4   6  -3   -2.70    2.90 
   4   6  -3    3.90    4.40 
   3  -6  -3    0.30    4.20 
   3  -6  -3    0.30    2.30 
   3  -6  -3    2.70    2.10 
  -3   6   3    0.20    2.30 
   3   6  -3    2.90    3.50 
   3   6  -3    0.70    3.10 
   2  -6  -3  151.08   13.40 
   2  -6  -3  122.19    9.90 
  -2  -6   3  146.69   11.40 
   2  -6  -3  132.19    8.80 
   2  -6  -3  135.29   13.40 
  -2  -6   3  152.98   10.50 
   2   6  -3  150.98   12.40 
  -2   6   3  135.49    9.90 
   2   6  -3  148.39   11.30 
   1  -6  -3    2.40    2.20 
   1  -6  -3   -4.40    3.20 
   1  -6  -3    0.80    2.80 
   1  -6  -3   -3.00    3.00 
  -1  -6   3    2.90    3.40 
  -1   6   3   -1.10    2.70 
   1   6  -3    2.10    2.60 
   0  -6  -3  225.78   16.40 
   0  -6   3  238.08   14.20 
   0  -6  -3  233.68   17.20 
   0  -6  -3  252.67   14.70 
   0  -6  -3  229.08   12.90 
   0  -6   3  229.08   14.40 
   0  -6   3  246.28   13.90 
   0   6  -3  232.68   14.30 
   0   6   3  262.97   18.10 
   0   6   3  235.58   13.80 
  -1  -6  -3   10.00    4.90 
   1  -6   3   19.80    5.40 
  -1  -6  -3   12.50    3.90 
   1  -6   3   20.80    4.80 
  -1  -6  -3   16.50    6.10 
   1  -6   3   14.20    4.40 
   1   6   3   11.80    4.00 
  -1   6  -3   10.20    4.00 
   1   6   3    9.30    4.80 
   2  -6   3    7.80    4.30 
  -2  -6  -3    7.70    4.20 
   2  -6   3   10.50    3.70 
  -2  -6  -3    4.70    3.20 
   2  -6   3    6.90    3.40 
   2   6   3    5.30    3.20 
   2   6   3    8.70    4.90 
  -3  -6  -3   40.80    7.20 
   3  -6   3   29.70    5.50 
   3  -6   3   37.60    7.10 
   3  -6   3   44.80    9.50 
  -3  -6  -3   28.20    6.80 
  -3   6  -3   36.90    6.10 
   3   6   3   42.80    9.60 
   3   6   3   47.90    8.50 
   4  -6   3   24.60    5.40 
  -4  -6  -3   27.10    6.00 
   4  -6   3   24.20    4.30 
   4  -6   3   29.00    7.20 
  -4   6  -3   20.20    6.20 
  -4   6  -3   32.60    5.40 
   4   6   3   34.20    9.10 
   4   6   3   22.20    6.30 
   5  -6   3    9.90    3.20 
   5  -6   3   14.20    4.50 
  -5  -6  -3    8.50    4.60 
   5   6   3    5.60    4.50 
   5   6   3    2.80    5.60 
  -5   6  -3    9.60    3.10 
  -6  -6  -3   30.60    6.80 
   6  -6   3   24.70    3.70 
   6  -6   3   22.10    5.20 
  -6   6  -3   27.70    4.30 
   6   6   3   32.40    8.70 
   6   6   3   17.40    6.00 
   7  -6   3   16.10    4.60 
   7  -6   3   14.90    2.40 
  -7  -6  -3   14.70    5.20 
   7   6   3    6.10    5.40 
  -7   6  -3    9.30    2.40 
   7   6   3   13.70    5.40 
  -8  -6  -3   24.40    6.20 
   8  -6   3   19.70    5.30 
   8   6   3   12.10    6.00 
   8   6   3   17.10    6.50 
   9  -6   3    9.10    4.20 
  -9  -6  -3   16.30    5.50 
   9   6   3    7.20    6.30 
  10  -6   3   10.10    4.60 
 -10  -6  -3   11.70    5.30 
  10   6   3    3.70    5.40 
 -11  -6  -3    6.10    5.40 
  11  -6   3   10.50    6.50 
  11   6   3   15.80    8.10 
 -12  -6  -3   26.70   11.30 
  12  -6   3    8.70    6.80 
  12   6   3    7.90    8.80 
 -11  -7   3   15.80    6.90 
  11  -7  -3   15.20    6.80 
  11   7  -3    1.50    5.50 
  11   7  -3   19.70    8.20 
  10  -7  -3   -2.60    4.10 
 -10  -7   3   -0.60    4.00 
  10   7  -3    2.30    5.00 
  10   7  -3   -4.90    4.40 
  -9  -7   3   -5.60    3.70 
   9   7  -3    3.80    5.50 
   9   7  -3   -5.80    3.60 
  -8  -7   3    9.80    4.90 
   8  -7  -3   11.30    4.90 
   8   7  -3   15.00    5.80 
   8   7  -3   22.10    6.90 
   7  -7  -3    0.20    1.10 
   7  -7  -3   -1.30    1.30 
  -7  -7   3   -1.00    2.90 
   7  -7  -3    2.20    3.60 
   7   7  -3   -3.20    3.40 
   7   7  -3    3.40    4.70 
   6  -7  -3   64.29    5.20 
   6  -7  -3   53.69    9.80 
  -6  -7   3   39.10    8.20 
   6  -7  -3   56.59    5.20 
  -6  -7   3   65.09    7.30 
   6   7  -3   66.39   11.30 
   6   7  -3   56.29   10.50 
   5  -7  -3  174.48   10.30 
   5  -7  -3  172.38   15.20 
   5  -7  -3  166.08    9.40 
  -5  -7   3  187.58   12.10 
   5   7  -3  166.08   15.00 
   5   7  -3  197.98   15.20 
   4  -7  -3    4.60    3.30 
   4  -7  -3    8.00    5.00 
   4  -7  -3    4.90    2.60 
   4   7  -3    5.70    4.50 
   4   7  -3   -1.50    3.50 
   3  -7  -3   22.40    7.20 
  -3  -7   3   39.40    6.50 
   3  -7  -3   20.60    4.40 
   3  -7  -3   28.20    5.70 
  -3  -7   3   27.20    6.80 
   3   7  -3   23.30    6.80 
   3   7  -3   23.60    6.20 
   2  -7  -3   30.50    7.80 
   2  -7  -3   39.60    6.10 
   2  -7  -3   34.60    6.40 
  -2  -7   3   27.10    6.20 
  -2  -7   3   34.50    6.70 
  -2   7   3   40.10    6.80 
   2   7  -3   40.70    8.10 
  -1  -7   3   -2.30    2.90 
   1  -7  -3   -2.30    1.90 
   1  -7  -3    7.90    5.20 
  -1  -7   3    1.30    2.90 
  -1   7   3   -1.10    2.90 
   1   7  -3   -4.40    3.10 
   0  -7  -3   -8.20    3.20 
   0  -7   3    0.60    3.50 
   0  -7  -3    5.40    3.20 
   0  -7   3    0.20    2.60 
   0   7  -3    4.40    4.10 
   0   7   3    5.30    3.20 
  -1  -7  -3    1.00    3.00 
   1  -7   3   -3.20    3.40 
  -1  -7  -3    1.10    4.60 
   1  -7   3    7.50    3.50 
  -1   7  -3    1.90    2.90 
   1   7   3   -3.30    2.80 
   1   7   3    7.30    5.40 
   2  -7   3   18.60    5.10 
  -2  -7  -3   14.70    4.60 
  -2  -7  -3   23.60    7.20 
   2  -7   3   11.60    4.70 
  -2   7  -3   26.00    5.90 
   2   7   3   12.80    4.70 
   2   7   3   21.50    7.10 
  -3  -7  -3   48.70    8.10 
   3  -7   3   54.19    8.70 
   3  -7   3   54.79    6.70 
   3  -7   3   49.50    7.60 
  -3   7  -3   43.50    7.20 
   3   7   3   35.50    7.50 
   3   7   3   33.10    8.60 
   4  -7   3    9.30    4.10 
  -4  -7  -3   22.10    7.00 
   4  -7   3   13.30    3.90 
   4   7   3    3.30    3.90 
  -4   7  -3   13.80    4.20 
   4   7   3   14.40    7.00 
   5  -7   3   15.10    4.30 
   5  -7   3   13.10    4.70 
  -5  -7  -3   16.90    5.60 
  -5   7  -3   25.50    5.10 
   5   7   3    2.30    5.90 
   5   7   3   13.80    5.90 
   6  -7   3   46.00    5.50 
  -6  -7  -3   45.30    8.50 
   6  -7   3   53.69    8.40 
  -6   7  -3   49.70    5.70 
   6   7   3   37.50    8.90 
   6   7   3   45.60   11.30 
   7  -7   3    6.60    2.30 
  -7  -7  -3    0.20    3.60 
   7  -7   3    3.60    1.90 
   7  -7   3    1.40    2.80 
  -7   7  -3    6.80    2.50 
   7   7   3    2.90    4.50 
   7   7   3    6.10    4.60 
   8  -7   3   -1.10    1.00 
   8  -7   3    4.20    3.70 
  -8  -7  -3   -5.20    3.60 
   8   7   3   -1.80    4.90 
   9  -7   3   -3.70    2.90 
  -9  -7  -3    5.90    4.60 
   9   7   3    0.90    4.80 
 -10  -7  -3   -0.80    5.20 
  10  -7   3    8.10    5.00 
  10   7   3   16.50    9.10 
 -11  -7  -3   10.50    5.70 
  11  -7   3    5.40    5.80 
  11   7   3   17.30    9.40 
 -10  -8   3   27.20    8.70 
  10  -8  -3   14.80    7.00 
  10   8  -3   23.00    8.90 
  10   8  -3   10.00    7.60 
  -9  -8   3    4.00    5.80 
   9  -8  -3   -3.10    4.60 
   9   8  -3   -0.90    4.80 
   9   8  -3   11.20    6.80 
   8  -8  -3    6.10    5.20 
  -8  -8   3    2.50    4.80 
   8   8  -3    4.80    5.30 
   8   8  -3    5.30    5.60 
   7  -8  -3   -5.90    4.10 
  -7  -8   3   -1.00    3.90 
   7  -8  -3   -0.20    1.60 
   7   8  -3    5.10    4.70 
   7   8  -3   -1.50    4.00 
   6  -8  -3    4.20    2.20 
  -6  -8   3   -0.90    3.40 
   6  -8  -3   -3.70    2.60 
   6  -8  -3   -6.50    3.80 
   6   8  -3   -0.60    4.50 
   6   8  -3   17.10    6.70 
  -5  -8   3  148.89   14.30 
   5  -8  -3  157.08   10.80 
   5  -8  -3  149.19    9.70 
  -5  -8   3  158.58   15.20 
   5   8  -3  140.49   14.90 
   5   8  -3  147.89   14.50 
  -4  -8   3    9.90    4.90 
   4  -8  -3    7.40    3.20 
   4  -8  -3    1.30    5.40 
   4  -8  -3    4.60    4.00 
  -4  -8   3   10.70    3.70 
  -4  -8   3    7.20    4.60 
   4   8  -3    7.00    5.50 
   4   8  -3   -5.70    4.40 
  -3  -8   3    9.50    5.20 
   3  -8  -3   14.20    5.70 
   3  -8  -3    8.00    3.20 
  -3  -8   3   22.40    6.40 
   3   8  -3    3.70    4.60 
   3   8  -3    8.20    4.50 
  -2  -8   3   67.49    7.80 
   2  -8  -3   64.29    7.30 
  -2  -8   3   44.90    8.10 
   2  -8  -3   56.19   11.40 
   2   8  -3   42.90   11.10 
  -2   8   3   67.59    8.20 
   1  -8  -3   14.40    6.10 
   1  -8  -3   -0.20    2.60 
  -1  -8   3   -0.60    3.20 
  -1  -8   3   -0.40    3.40 
  -1   8   3    6.10    3.90 
   1   8  -3    5.50    3.80 
   0  -8  -3    7.70    3.80 
   0  -8   3    3.60    3.90 
   0  -8  -3   -0.70    4.80 
   0  -8   3    8.40    5.00 
   0   8  -3    7.30    4.10 
   0   8   3    2.50    3.60 
  -1  -8  -3    1.90    4.40 
   1  -8   3    6.30    4.10 
   1  -8   3    1.90    3.40 
  -1  -8  -3   -2.80    2.60 
  -1   8  -3    4.10    4.00 
   1   8   3    5.20    4.10 
   2  -8   3   -0.60    2.70 
  -2  -8  -3    3.00    3.30 
   2   8   3   -5.10    3.20 
   2   8   3   -3.00    3.30 
  -2   8  -3   -5.90    2.50 
  -3  -8  -3   44.00    8.60 
  -3  -8  -3   42.90    9.80 
   3  -8   3   53.39    8.50 
  -3   8  -3   47.00    7.80 
   3   8   3   28.80    7.80 
   3   8   3   54.19   11.40 
  -4  -8  -3   60.09   10.30 
   4  -8   3   62.59    8.20 
   4   8   3   43.10   10.00 
  -4   8  -3   64.09    8.30 
   4   8   3   54.49   12.30 
   5  -8   3    9.60    3.80 
   5  -8   3   13.00    4.00 
   5  -8   3    7.00    4.80 
  -5  -8  -3    7.20    4.60 
   5   8   3   13.20    7.50 
   5   8   3    8.00    5.80 
  -5   8  -3    7.00    4.20 
   6  -8   3   19.60    5.80 
  -6  -8  -3   18.20    6.80 
   6   8   3    9.50    7.60 
  -6   8  -3   24.20    5.10 
   6   8   3   24.80    8.20 
   7  -8   3   13.80    3.20 
  -7  -8  -3   17.40    5.80 
   7  -8   3   16.40    5.20 
  -7   8  -3   15.40    3.70 
   7   8   3   33.40    9.20 
   7   8   3   26.80    8.10 
   8  -8   3    0.30    3.60 
  -8  -8  -3   -2.70    4.30 
   8   8   3   -1.80    5.20 
   9  -8   3    4.30    4.60 
  -9  -8  -3   -3.30    3.60 
   9   8   3   -4.80    6.40 
   8  -9  -3   13.70    6.50 
  -8  -9   3    5.30    6.60 
   8   9  -3   26.30    8.50 
   8   9  -3    9.40    7.90 
  -7  -9   3   -0.70    4.90 
   7  -9  -3    0.80    6.10 
   7   9  -3   -9.20    5.90 
   7   9  -3    7.00    6.10 
  -6  -9   3   -6.90    4.50 
  -6  -9   3   -3.70    5.20 
   6  -9  -3    3.80    5.30 
   6  -9  -3    3.40    2.90 
   6   9  -3    3.40    5.50 
   6   9  -3    0.50    4.80 
  -5  -9   3    4.10    4.60 
  -5  -9   3    0.30    5.10 
   5  -9  -3   -5.10    2.70 
   5  -9  -3    3.70    4.80 
   5   9  -3    3.20    4.80 
   5   9  -3    5.20    5.40 
  -4  -9   3   -3.10    3.60 
   4  -9  -3    0.70    4.60 
  -4  -9   3   -2.30    4.50 
   4   9  -3    0.20    4.90 
   4   9  -3    4.80    5.10 
  -3  -9   3   10.50    4.60 
  -3  -9   3    6.40    4.80 
   3  -9  -3    3.30    3.00 
   3  -9  -3   -3.30    4.10 
   3   9  -3   -0.10    3.80 
  -2  -9   3   -4.10    2.60 
  -2  -9   3   -4.70    3.20 
   2  -9  -3    3.40    3.00 
   2  -9  -3    4.30    6.60 
   2   9  -3    6.60    5.40 
  -1  -9   3    3.70    3.70 
  -1  -9   3    3.10    3.40 
   1  -9  -3   -5.80    4.90 
   1   9  -3   -1.40    3.60 
   0  -9  -3   -3.60    3.10 
   0  -9   3    7.90    4.30 
   0  -9   3   -3.50    2.30 
   0  -9  -3   -1.80    4.70 
   0   9   3   -3.20    4.20 
   0   9  -3    2.00    3.80 
   1  -9   3    4.30    4.10 
  -1  -9  -3    6.60    4.10 
   1  -9   3    4.40    3.10 
  -1  -9  -3    8.40    5.70 
   1   9   3    1.50    5.20 
   2  -9   3   13.00    4.70 
  -2  -9  -3    3.10    6.00 
  -2  -9  -3    4.00    4.20 
   2  -9   3    8.50    4.60 
  -2   9  -3    9.00    5.00 
   2   9   3    2.00    4.10 
   2   9   3   15.50    7.00 
   3  -9   3   32.90    6.70 
  -3  -9  -3   20.20    6.80 
  -3  -9  -3   14.70    7.20 
   3  -9   3   19.30    5.80 
  -3   9  -3   36.70    7.30 
   3   9   3   28.10    8.80 
   3   9   3   50.39   10.80 
  -4  -9  -3    7.00    6.60 
   4  -9   3    2.60    4.40 
  -4  -9  -3   10.30    5.40 
   4  -9   3   12.30    4.50 
   4   9   3    3.70    5.80 
  -4   9  -3   11.50    5.30 
   5  -9   3   -2.00    3.90 
  -5  -9  -3    4.80    6.20 
   5  -9   3    3.60    3.10 
  -5  -9  -3    1.50    4.60 
   5   9   3    8.00    5.70 
  -5   9  -3    2.90    3.50 
   5   9   3    1.30    6.10 
   6  -9   3   31.30    6.80 
  -6  -9  -3   14.50    6.90 
   6  -9   3   31.50    5.30 
  -6   9  -3   33.90    6.40 
   6   9   3   21.20    9.50 
  -7  -9  -3   31.60    7.70 
   7  -9   3   16.80    5.10 
   7   9   3   10.70    6.80 
   4 -10  -3   -7.10    2.80 
   4 -10  -3   -7.10    5.40 
  -4 -10   3   -7.30    4.90 
   4  10  -3   11.90    6.90 
   3 -10  -3    0.90    3.40 
   3 -10  -3  -11.80    4.60 
  -3 -10   3    1.20    5.30 
  -3 -10   3   -3.80    5.30 
   3  10  -3   19.00    7.10 
  -2 -10   3   -2.30    4.60 
  -2 -10   3   -5.90    4.30 
   2 -10  -3    2.60    3.50 
   2 -10  -3    5.50    5.70 
   2  10  -3   -9.40    4.20 
   1 -10  -3    5.10    6.50 
  -1 -10   3    6.60    4.60 
   1 -10  -3   -0.20    4.00 
  -1 -10   3   10.80    5.70 
   1  10  -3    9.00    6.50 
   0 -10  -3    2.80    4.00 
   0 -10   3    0.20    4.60 
   0 -10   3   -3.80    4.00 
   0  10  -3    4.90    4.40 
   1 -10   3   -1.10    4.20 
  -1 -10  -3   -0.80    5.10 
  -1 -10  -3    2.20    4.70 
   1 -10   3    3.00    4.20 
  -1  10  -3    8.30    4.70 
   2 -10   3   -0.10    4.20 
  -2 -10  -3   20.90    8.30 
   2 -10   3   13.00    5.90 
  -2 -10  -3    9.00    5.60 
  -2  10  -3    0.80    4.80 
   3 -10   3   25.70    6.00 
  -3 -10  -3   20.00    8.40 
   3 -10   3   20.00    6.10 
  -3 -10  -3   29.60   13.60 
  -3  10  -3    3.70    6.00 
   4 -10   3    5.90    4.30 
  -4 -10  -3   -2.60    4.70 
   4 -10   3   -5.70    6.60 
  -4 -10  -3   -2.60    6.60 
  -4  10  -3   -2.60    4.00 
   4  10   3    8.60    7.00 
  16   0  -4    7.10    6.40 
  15   0  -4   -2.50    4.20 
 -15   0   4    0.00    3.00 
  14   0  -4    3.50    4.80 
 -14   0   4    1.00    2.30 
 -14   0   4    4.40    4.00 
  13   0  -4    8.10    4.00 
 -13   0   4   -3.60    3.00 
 -12   0   4   -3.70    2.50 
 -12   0   4   -0.50    1.70 
  12   0  -4    5.00    3.80 
  11   0  -4    3.50    4.30 
 -11   0   4    0.70    2.00 
  10   0  -4   16.80    5.20 
 -10   0   4   18.40    4.20 
  10   0  -4   14.90    3.80 
   9   0  -4    3.00    2.70 
  -9   0   4   -1.00    1.30 
   9   0  -4    1.00    2.10 
  -9   0   4   -2.50    1.70 
  -8   0   4   50.19    6.50 
  -8   0   4   58.79    5.30 
   8   0  -4   76.39    7.00 
   8   0  -4   53.69    5.20 
  -8   0   4   59.29    4.70 
  -7   0   4   -2.70    1.50 
   7   0  -4   -0.30    1.20 
   7   0  -4   -0.70    1.40 
  -7   0   4    0.20    1.40 
   6   0  -4 6143.09  118.49 
   6   0  -4 6025.60  115.69 
  -6   0   4 5895.61  115.39 
  -6   0   4 5812.12  120.29 
   5   0  -4    1.10    1.10 
  -5   0   4   -1.30    1.30 
   5   0  -4    1.20    1.30 
  -4   0   4 1018.10   26.50 
   4   0  -4 1018.50   25.20 
  -4   0   4 1009.00   23.70 
   4   0  -4 1053.39   24.10 
   3   0  -4    0.30    0.80 
  -3   0   4    3.10    1.60 
   3   0  -4    0.70    1.00 
  -3   0   4   -1.40    0.70 
  -2   0   4  983.80   21.50 
   2   0  -4  950.20   21.60 
  -2   0   4  977.10   23.20 
   2   0  -4  957.20   22.70 
  -1   0   4    0.90    0.90 
   1   0  -4   -0.10    1.20 
  -1   0   4   -0.40    0.70 
   1   0  -4    0.20    1.10 
   1   0  -4   -0.60    0.90 
  -1   0   4   -1.80    0.80 
   0   0  -4 1123.49   24.00 
   0   0  -4 1155.18   25.30 
   0   0   4 1148.79   23.90 
   0   0   4 1093.79   25.20 
  -1   0  -4    0.40    0.70 
   1   0   4    0.10    0.90 
  -1   0  -4    1.30    1.10 
   1   0   4    0.40    0.60 
  -2   0  -4 3951.20   82.19 
   2   0   4 4189.88   80.99 
  -3   0  -4    2.10    1.70 
  -3   0  -4    0.40    1.00 
   3   0   4    0.80    1.00 
   3   0   4   -0.70    1.30 
   4   0   4 2024.10   46.10 
  -4   0  -4 1958.10   43.80 
  -4   0  -4 1900.41   41.40 
   4   0   4 1956.10   41.50 
  -5   0  -4    0.60    1.30 
  -5   0  -4    0.10    0.80 
   5   0   4    1.00    0.90 
  -5   0  -4   -0.30    1.10 
   5   0   4   -0.90    1.30 
  -6   0  -4 1561.44   40.20 
  -6   0  -4 1623.24   36.80 
  -6   0  -4 1547.25   37.90 
   6   0   4 1637.84   42.70 
   6   0   4 1623.14   36.90 
   7   0   4    0.90    1.40 
  -7   0  -4    2.30    2.00 
   7   0   4   -1.20    2.00 
  -7   0  -4    1.00    2.10 
  -7   0  -4   -2.10    1.40 
  -8   0  -4 1023.60   27.40 
   8   0   4 1023.20   34.30 
  -8   0  -4 1016.70   29.50 
   9   0   4    2.30    3.90 
  -9   0  -4   -0.80    2.20 
  -9   0  -4   -0.10    2.60 
 -10   0  -4    8.20    5.70 
 -10   0  -4    3.00    3.20 
  10   0   4   -0.40    4.30 
 -11   0  -4   -1.80    2.10 
  11   0   4    2.80    3.70 
  12   0   4    1.90    4.50 
 -12   0  -4   11.20    3.90 
  13   0   4    2.30    5.10 
 -13   0  -4    4.30    3.10 
 -14   0  -4   18.30    4.80 
  14   0   4   11.70    7.90 
  15   0   4    3.10    5.10 
 -15   0  -4    4.70    3.80 
 -15  -1   4    5.30    3.40 
  15   1  -4   -3.50    4.70 
 -15   1   4    1.50    2.80 
  14  -1  -4   34.70    8.70 
 -14  -1   4   42.70    6.50 
 -14   1   4   30.10    3.90 
  14   1  -4   18.30    7.40 
 -14   1   4   30.80    4.60 
 -13  -1   4    8.00    3.50 
  13  -1  -4    3.70    4.70 
  13   1  -4   12.20    5.50 
 -13   1   4    4.50    2.60 
 -13   1   4   10.00    2.30 
 -12  -1   4   18.30    4.50 
  12  -1  -4   20.60    5.90 
  12   1  -4   19.20    5.60 
 -12   1   4   19.90    3.50 
 -12   1   4   11.90    2.70 
  11  -1  -4   47.20    8.10 
 -11  -1   4   47.30    6.70 
 -11  -1   4   40.20    6.80 
  11   1  -4   45.40    6.90 
 -11   1   4   31.00    4.30 
 -11   1   4   34.90    3.70 
  11   1  -4   39.20    7.60 
 -10  -1   4  113.09    9.20 
  10  -1  -4  111.09   10.10 
  10   1  -4  110.59   11.50 
  10   1  -4  115.89   10.50 
 -10   1   4  126.49    6.10 
 -10   1   4  124.19    6.90 
  -9  -1   4   73.89    6.90 
   9  -1  -4   60.49    7.00 
  -9  -1   4   61.49    5.90 
  -9   1   4   57.09    3.90 
   9   1  -4   55.09    6.40 
  -9   1   4   61.69    4.70 
   9   1  -4   70.99    7.50 
  -8  -1   4  329.97   15.40 
  -8  -1   4  298.37   14.00 
   8  -1  -4  328.47   10.70 
   8  -1  -4  340.97   15.60 
   8   1  -4  296.97   14.00 
   8   1  -4  329.07   15.20 
  -8   1   4  310.97    9.60 
  -8   1   4  301.27   11.20 
  -8   1   4  301.97   17.00 
   7  -1  -4  149.59    9.60 
  -7  -1   4  146.89    9.20 
  -7  -1   4  152.28    9.10 
   7  -1  -4  146.69    6.30 
   7   1  -4  143.49    9.00 
  -7   1   4  139.29    5.50 
   7   1  -4  139.89    8.90 
  -7   1   4  133.79    6.00 
  -7   1   4  144.39   10.60 
  -6  -1   4  692.63   21.30 
   6  -1  -4  698.43   16.80 
   6  -1  -4  697.23   22.20 
  -6  -1   4  689.03   21.20 
   6   1  -4  720.83   21.20 
   6   1  -4  689.23   21.40 
  -6   1   4  676.73   16.50 
  -6   1   4  679.93   24.20 
  -5  -1   4 1224.98   31.10 
   5  -1  -4 1242.68   32.30 
   5  -1  -4 1259.47   26.20 
  -5  -1   4 1229.68   30.30 
   5   1  -4 1230.58   31.20 
   5   1  -4 1275.77   30.20 
  -5   1   4 1266.17   35.00 
  -5   1   4 1218.18   25.80 
   4  -1  -4   69.99    5.70 
  -4  -1   4   67.79    4.50 
  -4  -1   4   59.39    4.90 
   4  -1  -4   64.49    3.20 
   4   1  -4   68.69    4.40 
  -4   1   4   59.39    5.80 
  -4   1   4   65.19    3.00 
   4   1  -4   61.19    4.90 
  -3  -1   4 1255.67   29.80 
  -3  -1   4 1259.47   27.60 
   3  -1  -4 1254.27   31.70 
   3  -1  -4 1315.97   26.00 
  -3   1   4 1274.07   25.40 
   3   1  -4 1276.57   27.20 
  -3   1   4 1264.17   32.50 
   3   1  -4 1257.27   29.90 
  -2  -1   4 2157.28   45.90 
   2  -1  -4 2224.28   48.60 
   2  -1  -4 2223.58   42.50 
  -2  -1   4 2188.58   42.70 
   2   1  -4 2196.38   42.10 
   2   1  -4 2186.88   46.10 
  -2   1   4 2180.48   42.20 
   1  -1   4  264.87    7.80 
  -1  -1  -4  259.67   10.60 
   1  -1   4  249.78    8.20 
  -1  -1  -4  265.77    8.60 
  -1   1  -4  250.97    8.40 
  -1   1  -4  261.37    7.30 
   1   1   4  235.98   10.50 
   1   1   4  268.27    8.60 
  -2  -1  -4  953.40   25.20 
  -2  -1  -4  923.21   22.30 
   2  -1   4  957.60   22.10 
   2  -1   4  958.00   21.30 
  -2   1  -4  943.01   21.60 
   2   1   4  919.91   25.70 
   2   1   4  948.01   22.40 
  -2   1  -4  956.40   21.60 
   3  -1   4  586.54   14.90 
  -3  -1  -4  598.34   18.80 
  -3  -1  -4  602.94   16.70 
  -3  -1  -4  615.54   17.80 
   3  -1   4  608.34   17.00 
   3   1   4  650.33   20.80 
   3   1   4  587.44   16.50 
  -3   1  -4  591.04   15.30 
  -3   1  -4  591.34   16.40 
   4  -1   4  263.77   10.50 
   4  -1   4  295.07   11.60 
  -4  -1  -4  278.27   12.00 
  -4  -1  -4  280.87   11.50 
  -4  -1  -4  294.87   10.80 
   4   1   4  311.87   13.90 
   4   1   4  282.27   10.70 
  -4   1  -4  277.97   10.90 
  -4   1  -4  277.87    9.30 
  -5  -1  -4  523.75   17.90 
  -5  -1  -4  533.85   16.50 
  -5  -1  -4  527.55   18.20 
   5  -1   4  524.65   18.00 
   5  -1   4  515.55   14.30 
  -5   1  -4  511.55   17.20 
   5   1   4  488.15   16.20 
   5   1   4  509.25   20.00 
  -5   1  -4  524.45   14.60 
   6  -1   4    3.90    2.40 
   6  -1   4    6.30    1.80 
  -6  -1  -4    1.50    2.60 
  -6  -1  -4    1.30    1.90 
  -6  -1  -4    2.60    2.20 
   6   1   4    4.80    3.20 
  -6   1  -4    0.70    2.10 
  -6   1  -4    1.70    1.60 
   6   1   4    0.70    1.40 
   7  -1   4   10.70    2.60 
   7  -1   4   13.70    4.10 
  -7  -1  -4   11.80    3.20 
  -7  -1  -4   12.40    3.70 
  -7  -1  -4    6.30    3.10 
  -7   1  -4   13.60    2.80 
  -7   1  -4   12.00    3.70 
  -7   1  -4   15.20    3.20 
   7   1   4   11.10    4.50 
  -8  -1  -4  195.68   14.20 
   8  -1   4  188.28   12.70 
   8  -1   4  181.68    8.70 
  -8  -1  -4  197.78   11.10 
  -8   1  -4  183.68    9.60 
   8   1   4  185.38   13.80 
  -8   1  -4  175.88    8.70 
   9  -1   4 1535.05   45.80 
  -9  -1  -4 1493.85   42.30 
  -9  -1  -4 1539.25   39.60 
  -9   1  -4 1553.74   36.50 
  -9   1  -4 1497.45   38.10 
   9   1   4 1493.35   48.00 
 -10  -1  -4  932.01   28.80 
  10  -1   4  887.71   34.20 
 -10  -1  -4  842.62   37.80 
 -10   1  -4  920.21   27.30 
 -10   1  -4  885.21   25.00 
  10   1   4  868.21   36.00 
  11  -1   4   13.60    5.70 
 -11  -1  -4   12.50    4.30 
 -11   1  -4    6.20    3.80 
 -11   1  -4   13.00    3.10 
  11   1   4   19.80    6.80 
  12  -1   4   21.40    7.30 
 -12  -1  -4   27.30    5.50 
 -12   1  -4   31.40    6.50 
  12   1   4   19.30    7.40 
 -12   1  -4   18.60    4.20 
  13  -1   4   -3.80    4.30 
 -13  -1  -4    0.20    3.10 
 -13   1  -4   -3.80    3.30 
  13   1   4    4.50    5.60 
  14  -1   4   13.80    7.70 
 -14  -1  -4    2.40    3.20 
 -14   1  -4    3.10    3.40 
  14   1   4    4.40    5.70 
  15  -1   4    0.50    5.50 
 -15  -1  -4    2.90    4.70 
  15   1   4    6.80    7.90 
  15  -2  -4    7.90    6.10 
  15   2  -4   18.20    8.10 
  14  -2  -4   -3.60    4.50 
 -14  -2   4    1.90    3.00 
  14   2  -4    2.70    5.40 
 -13  -2   4   64.09    7.80 
  13  -2  -4   73.69   11.80 
  13   2  -4   55.29   11.30 
  12  -2  -4  105.39   11.50 
 -12  -2   4  118.29   10.00 
  12   2  -4   96.19   16.00 
  12   2  -4   92.69   10.10 
 -11  -2   4  120.29   10.10 
  11  -2  -4  102.89   12.60 
  11   2  -4  112.29   11.70 
  11   2  -4  110.79   10.70 
 -10  -2   4    2.50    2.40 
  10  -2  -4    2.30    3.20 
  10   2  -4    0.40    3.00 
  10   2  -4   -0.20    2.80 
   9  -2  -4  160.98   11.60 
  -9  -2   4  132.09   10.80 
  -9  -2   4  172.38   10.70 
   9   2  -4  145.79   11.20 
   9   2  -4  135.29   11.00 
  -8  -2   4    6.40    2.60 
   8  -2  -4    3.30    2.70 
  -8  -2   4   -0.40    2.10 
   8   2  -4    4.60    2.70 
   8   2  -4    4.30    2.90 
  -7  -2   4  241.28   13.10 
  -7  -2   4  228.08   11.30 
   7  -2  -4  232.68   12.90 
  -7   2   4  201.68   13.90 
   7   2  -4  215.38   12.30 
   7   2  -4  238.08   12.50 
   6  -2  -4  306.07   14.80 
  -6  -2   4  290.77   11.80 
  -6  -2   4  292.37   13.80 
   6   2  -4  278.07   12.70 
   6   2  -4  296.67   14.00 
   5  -2  -4  281.57   13.60 
  -5  -2   4  287.87   10.60 
  -5  -2   4  266.27   12.70 
   5   2  -4  267.77   11.30 
   5   2  -4  263.27   12.70 
  -5   2   4  253.97   14.30 
   4  -2  -4  322.27    7.50 
  -4  -2   4  313.17   13.20 
   4  -2  -4  310.17   14.30 
   4  -2  -4  314.67    7.40 
  -4  -2   4  316.87   10.30 
  -4   2   4  289.87   14.70 
  -4   2   4  309.97    7.10 
   4   2  -4  315.87   11.30 
   4   2  -4  316.57   13.40 
   3  -2  -4  101.49    7.70 
   3  -2  -4   85.19    3.40 
  -3  -2   4   87.19    4.20 
  -3  -2   4   91.89    6.50 
   3   2  -4   91.29    6.50 
  -3   2   4   96.89    7.90 
  -3   2   4   91.59    3.50 
   3   2  -4   81.59    4.70 
   2  -2  -4 4737.83   89.39 
   2  -2  -4 4723.73   97.69 
  -2  -2   4 4710.83   94.19 
   2  -2  -4 4815.82   98.99 
   2   2  -4 4678.13   88.89 
   2   2  -4 4769.12   94.49 
  -2   2   4 4543.85   97.79 
  -2   2   4 4698.43   88.49 
   0  -2  -4 7023.50  139.09 
   1  -2   4  990.30   33.50 
  -1  -2  -4 1190.18   27.30 
  -1  -2  -4 1200.98   28.70 
  -1  -2  -4 1185.68   31.80 
   1  -2   4 1206.48   24.80 
  -1   2  -4 1172.68   27.50 
  -1   2  -4 1168.58   25.70 
   1   2   4 1196.08   32.50 
   1   2   4 1171.98   27.30 
   2  -2   4   61.49    3.70 
  -2  -2  -4   55.29    4.90 
  -2  -2  -4   56.89    5.60 
  -2  -2  -4   48.40    4.00 
   2  -2   4   54.49    3.80 
   2   2   4   74.29    4.90 
   2   2   4   41.10    5.20 
  -2   2  -4   55.29    4.10 
  -2   2  -4   53.89    4.00 
  -3  -2  -4   48.30    4.70 
  -3  -2  -4   39.20    4.80 
   3  -2   4   40.00    3.50 
   3  -2   4   41.90    3.20 
  -3  -2  -4   33.60    3.60 
  -3   2  -4   38.10    3.40 
   3   2   4   39.70    5.20 
  -3   2  -4   44.60    4.20 
  -4  -2  -4  237.48   10.60 
  -4  -2  -4  240.88   11.80 
  -4  -2  -4  254.37   12.50 
   4  -2   4  241.48    8.20 
   4  -2   4  245.88   10.40 
   4   2   4  235.08   10.70 
  -4   2  -4  242.68    8.80 
   4   2   4  262.67   14.00 
  -4   2  -4  259.67   11.10 
  -5  -2  -4   68.09    6.90 
   5  -2   4   70.79    5.30 
  -5  -2  -4   67.29    6.60 
  -5  -2  -4   80.39    6.30 
   5  -2   4   76.39    6.40 
  -5   2  -4   71.59    6.50 
  -5   2  -4   82.29    5.00 
   5   2   4   81.39    8.30 
  -6  -2  -4   73.89    7.50 
   6  -2   4   89.39    4.90 
  -6  -2  -4   87.19    7.50 
  -6  -2  -4   83.59    6.60 
   6   2   4   84.79    8.80 
  -6   2  -4   84.39    5.10 
  -6   2  -4   86.09    8.70 
   7  -2   4   64.09    4.20 
  -7  -2  -4   65.39    7.10 
  -7  -2  -4   64.69    6.90 
   7  -2   4   61.79    6.70 
  -7  -2  -4   66.99    6.40 
  -7   2  -4   66.19    7.00 
   7   2   4   69.19    8.40 
  -7   2  -4   56.59    4.50 
  -8  -2  -4  174.28   12.10 
   8  -2   4  147.89   11.00 
  -8  -2  -4  155.18   10.10 
   8  -2   4  155.98    7.20 
  -8   2  -4  162.08    7.70 
  -8   2  -4  151.78    7.70 
   8   2   4  160.48   13.40 
  -9  -2  -4    2.90    2.60 
   9  -2   4    3.40    3.30 
   9   2   4    0.00    3.50 
  -9   2  -4    2.50    2.00 
  -9   2  -4    4.80    2.30 
  10  -2   4   90.79    9.90 
 -10  -2  -4   94.19    9.10 
 -10   2  -4   92.49    6.20 
 -10   2  -4   83.59    6.40 
  10   2   4  100.19   12.20 
  11  -2   4    7.30    3.90 
 -11  -2  -4   -1.90    2.50 
 -11   2  -4    0.40    2.20 
 -11   2  -4    3.10    2.20 
  11   2   4    2.60    4.80 
 -12  -2  -4   -3.00    2.40 
  12  -2   4    1.40    3.50 
 -12   2  -4    1.50    2.20 
 -12   2  -4    1.30    2.70 
  12   2   4   -1.50    4.70 
  13  -2   4   41.80   10.30 
 -13  -2  -4   47.50    7.50 
 -13   2  -4   52.99    5.20 
 -13   2  -4   40.90    5.40 
  13   2   4   59.49   12.40 
 -14  -2  -4   10.70    4.30 
  14   2   4   13.90   10.10 
 -14   2  -4    4.40    2.70 
 -15  -2  -4   12.40    5.00 
  15  -2   4    8.40    7.40 
  15   2   4   18.50    7.90 
  15  -3  -4    9.00    5.90 
 -15  -3   4   18.90    6.00 
  15   3  -4   10.30    7.60 
  14  -3  -4   10.00    5.40 
 -14  -3   4    9.80    4.70 
  14   3  -4   27.50    8.20 
 -13  -3   4   -1.30    5.70 
  13  -3  -4   -0.80    3.90 
  13   3  -4    2.20    3.20 
  13   3  -4  -11.10    4.10 
  12  -3  -4    8.20    5.00 
 -12  -3   4    0.90    3.20 
  12   3  -4    1.80    4.40 
 -11  -3   4   -2.30    3.00 
  11  -3  -4    1.00    4.70 
  11   3  -4   -4.30    3.60 
  11   3  -4   -0.10    4.10 
 -10  -3   4  231.68   14.20 
  10  -3  -4  220.18   15.30 
  10   3  -4  238.58   16.60 
  10   3  -4  219.78   15.20 
   9  -3  -4   19.90    5.30 
  -9  -3   4   25.00    5.60 
   9   3  -4   25.60    6.30 
   9   3  -4   31.00    6.80 
   8  -3  -4  168.28   12.20 
  -8  -3   4  177.68   10.50 
   8   3  -4  166.68   12.50 
   8   3  -4  176.68   12.50 
  -7  -3   4   51.79    5.20 
  -7  -3   4   49.90    7.60 
   7  -3  -4   46.80    7.40 
   7   3  -4   58.39    7.00 
   7   3  -4   50.99    6.60 
  -6  -3   4   20.60    3.70 
   6  -3  -4   20.20    4.80 
  -6  -3   4   29.30    5.60 
   6   3  -4   17.80    4.50 
   6   3  -4   19.60    4.20 
  -6   3   4   29.30    6.10 
  -5  -3   4   61.59    6.60 
  -5  -3   4   53.69    4.50 
   5  -3  -4   57.49    6.80 
   5   3  -4   51.39    6.30 
   5   3  -4   61.39    5.80 
  -5   3   4   51.99    8.30 
   4  -3  -4   58.49    3.30 
  -4  -3   4   56.39    4.10 
   4  -3  -4   60.19    6.80 
  -4  -3   4   54.39    5.90 
   4  -3  -4   57.69    3.00 
   4   3  -4   44.10    4.60 
   4   3  -4   48.90    5.80 
  -4   3   4   52.89    8.20 
  -3  -3   4    9.80    2.90 
   3  -3  -4    5.50    1.30 
   3  -3  -4    6.20    1.60 
  -3  -3   4    7.80    1.70 
   3  -3  -4    9.40    3.70 
   3  -3  -4    4.20    2.70 
   3   3  -4    7.80    2.20 
  -3   3   4    2.80    2.60 
   3   3  -4    8.30    2.70 
  -2  -3   4 1263.77   27.50 
   2  -3  -4 1273.77   36.60 
   2  -3  -4 1237.68   37.20 
   2  -3  -4 1286.27   27.90 
  -2  -3   4 1267.37   33.50 
   2  -3  -4 1209.88   29.90 
   2   3  -4 1256.57   33.30 
   2   3  -4 1258.07   29.20 
  -2   3   4 1216.98   36.50 
  -1  -3   4  792.72   19.30 
  -1  -3   4  769.72   23.30 
  -1  -3   4  801.72   19.60 
   1  -3  -4  805.82   27.00 
   1  -3  -4  803.22   21.70 
   1  -3  -4  776.92   20.00 
   1  -3  -4  773.62   26.90 
  -1   3   4  807.72   27.20 
   1   3  -4  807.82   19.70 
   1   3  -4  814.92   23.80 
   0  -3   4  658.73   18.00 
   0  -3   4  711.23   18.40 
   0  -3   4  666.73   20.30 
   0  -3  -4  703.33   20.40 
   0  -3  -4  649.14   18.40 
   0  -3  -4  657.83   23.90 
   0   3  -4  707.03   20.80 
   0   3   4  649.74   24.00 
  -1  -3  -4    0.40    1.30 
  -1  -3  -4   -1.10    0.80 
  -1  -3  -4    1.00    2.10 
   1  -3   4   -0.60    0.90 
   1  -3   4    0.30    1.20 
  -1   3  -4    0.10    1.40 
   1   3   4    1.80    2.00 
   1   3   4    0.20    1.30 
  -1   3  -4   -0.70    1.30 
   2  -3   4 1182.08   27.80 
  -2  -3  -4 1176.68   34.70 
   2  -3   4 1218.48   29.30 
  -2  -3  -4 1209.98   30.40 
  -2  -3  -4 1199.38   32.50 
   2   3   4 1246.68   36.60 
  -2   3  -4 1195.28   29.50 
  -2   3  -4 1179.08   30.30 
   2   3   4 1190.28   32.00 
  -3  -3  -4 1631.74   43.10 
   3  -3   4 1597.14   35.60 
  -3  -3  -4 1646.04   41.70 
  -3  -3  -4 1563.94   38.60 
   3  -3   4 1632.74   36.60 
   3   3   4 1553.74   44.50 
   3   3   4 1607.44   40.90 
  -3   3  -4 1556.64   39.20 
  -3   3  -4 1594.14   36.30 
   4  -3   4  423.36   14.90 
  -4  -3  -4  441.06   18.20 
  -4  -3  -4  445.66   18.70 
   4  -3   4  434.26   12.90 
  -4  -3  -4  427.56   16.20 
   4   3   4  423.46   20.30 
  -4   3  -4  409.16   16.70 
  -4   3  -4  424.66   13.60 
   4   3   4  422.06   17.60 
   5  -3   4 1284.17   33.20 
  -5  -3  -4 1298.97   37.40 
  -5  -3  -4 1278.17   42.40 
  -5  -3  -4 1278.77   34.40 
  -5   3  -4 1238.08   35.80 
  -5   3  -4 1262.77   29.50 
  -6  -3  -4   44.50    5.50 
  -6  -3  -4   39.40    6.60 
   6  -3   4   40.30    5.20 
  -6  -3  -4   39.90    6.60 
   6   3   4   47.30    8.50 
  -6   3  -4   38.70    3.70 
  -6   3  -4   40.10    6.70 
   7  -3   4   -2.10    1.20 
   7  -3   4    3.30    2.70 
  -7  -3  -4   -1.30    1.60 
   7   3   4    3.40    3.50 
  -7   3  -4   -0.40    1.20 
   8  -3   4   31.70    6.20 
   8  -3   4   32.40    4.00 
  -8  -3  -4   29.70    5.50 
  -8   3  -4   26.90    3.20 
   8   3   4   28.50    8.20 
  -9  -3  -4    6.60    3.00 
   9  -3   4    6.30    3.60 
   9   3   4    3.70    4.20 
  -9   3  -4    5.00    1.70 
  10  -3   4  107.69   10.70 
 -10  -3  -4  109.69    9.70 
  10   3   4  102.29   12.40 
 -10   3  -4   92.79    5.80 
 -10   3  -4  102.09    5.40 
 -11  -3  -4   32.50    6.50 
  11  -3   4   22.00    6.40 
  11   3   4   22.40    7.70 
 -11   3  -4   32.40    2.90 
 -11   3  -4   21.60    3.70 
 -12  -3  -4    8.70    4.60 
  12  -3   4   11.10    5.50 
  12   3   4    6.10    4.80 
  13  -3   4   14.60    6.20 
 -13  -3  -4   28.60    6.30 
  13   3   4   20.60    7.60 
 -14  -3  -4    3.00    5.20 
  14  -3   4   19.00    7.40 
  14   3   4   10.00    7.90 
  14  -4  -4    0.80    4.60 
 -14  -4   4    8.00    4.60 
  14   4  -4    6.60    5.90 
  14   4  -4   -7.10    5.60 
  13  -4  -4   19.10    7.20 
 -13  -4   4   27.00    6.50 
  13   4  -4   48.70   10.90 
  13   4  -4   38.60    9.00 
 -12  -4   4   -0.60    4.20 
  12  -4  -4    2.90    4.00 
  12   4  -4    2.40    4.70 
  12   4  -4   -0.30    4.00 
  11  -4  -4   37.90    8.10 
  11   4  -4   29.50   12.30 
  11   4  -4   29.20    8.00 
 -10  -4   4    5.10    3.90 
  10  -4  -4   -0.50    2.70 
  10   4  -4    3.20    3.50 
  10   4  -4   -0.70    3.90 
   9  -4  -4   -2.40    2.10 
  -9  -4   4    1.00    2.90 
   9   4  -4   -4.00    2.10 
   9   4  -4   -1.30    3.10 
  -8  -4   4    9.80    3.40 
   8  -4  -4   13.70    5.00 
   8   4  -4   12.70    4.90 
   8   4  -4   16.20    5.10 
  -7  -4   4   46.00    6.90 
   7  -4  -4   48.80    8.10 
   7   4  -4   51.79    8.50 
   7   4  -4   53.89    7.30 
  -6  -4   4   35.20    4.20 
   6  -4  -4   20.40    5.70 
   6   4  -4   27.90    5.90 
   6   4  -4   18.40    5.20 
   5  -4  -4    2.00    2.90 
  -5  -4   4   -0.20    2.70 
   5  -4  -4    0.90    1.10 
  -5  -4   4    3.10    1.70 
   5   4  -4    1.30    2.40 
   5   4  -4    0.60    2.30 
  -5   4   4    1.80    3.00 
   4  -4  -4  317.57   11.00 
  -4  -4   4  316.37   16.10 
  -4  -4   4  326.57   12.10 
   4  -4  -4  327.17   19.50 
   4  -4  -4  351.36   10.30 
   4   4  -4  331.17   14.70 
  -4   4   4  323.57   19.10 
   4   4  -4  332.47   16.70 
   3  -4  -4  130.29    6.30 
  -3  -4   4  136.09    7.10 
   3  -4  -4  133.69    7.20 
  -3  -4   4  129.49   10.10 
   3  -4  -4  143.69   12.00 
   3  -4  -4  133.89   11.00 
  -3   4   4  110.79   10.60 
   3   4  -4  124.79    8.30 
  -2  -4   4  311.07   15.00 
   2  -4  -4  322.47   11.40 
   2  -4  -4  297.47   17.30 
   2  -4  -4  301.07   12.40 
  -2  -4   4  307.87   11.60 
   2  -4  -4  333.67   17.50 
   2   4  -4  312.47   12.60 
   2   4  -4  338.07   15.60 
   1  -4  -4   26.90    4.30 
  -1  -4   4   28.40    3.90 
   1  -4  -4   30.50    3.80 
   1  -4  -4   23.60    6.10 
  -1  -4   4   31.00    5.20 
   1  -4  -4   26.10    6.30 
  -1  -4   4   29.10    4.20 
  -1   4   4   24.50    6.00 
  -1   4   4   25.40    4.30 
   1   4  -4   29.80    4.40 
   1   4  -4   28.20    5.40 
   0  -4   4  562.24   19.90 
   0  -4   4  577.94   18.50 
   0  -4  -4  554.44   23.80 
   0  -4  -4  586.24   18.30 
   0  -4  -4  540.25   19.40 
   0  -4   4  593.94   17.60 
   0  -4  -4  527.25   23.10 
   0   4   4  561.64   23.90 
   0   4  -4  566.24   20.00 
   0   4   4  594.54   19.70 
   1  -4   4 1122.29   30.50 
  -1  -4  -4 1109.49   29.50 
  -1  -4  -4 1091.99   31.70 
  -1  -4  -4 1123.59   35.60 
   1  -4   4 1126.69   27.90 
   1  -4   4 1094.69   30.10 
   1   4   4 1103.79   31.20 
  -1   4  -4 1064.29   29.70 
  -1   4  -4 1133.39   30.50 
   1   4   4 1061.79   35.80 
  -2  -4  -4   13.50    3.30 
  -2  -4  -4   23.20    5.40 
   2  -4   4   18.50    3.70 
   2  -4   4   20.30    3.50 
  -2  -4  -4   21.10    4.80 
   2   4   4   21.20    4.80 
  -2   4  -4   15.30    3.50 
  -2   4  -4   20.30    4.40 
   2   4   4   12.70    4.70 
   3  -4   4    2.30    2.00 
  -3  -4  -4    3.30    2.10 
   3  -4   4    1.40    1.90 
  -3  -4  -4    1.00    2.40 
  -3  -4  -4    0.00    2.70 
   3   4   4   -0.50    2.60 
  -3   4  -4   -3.20    2.10 
   3   4   4    1.50    2.60 
  -3   4  -4    2.70    2.10 
  -4  -4  -4  528.35   19.90 
   4  -4   4  541.75   18.30 
  -4  -4  -4  532.95   21.90 
   4  -4   4  528.55   16.40 
  -4  -4  -4  521.65   23.00 
   4   4   4  533.05   21.60 
  -4   4  -4  577.34   17.50 
  -4   4  -4  510.15   21.00 
  -5  -4  -4  143.69    9.90 
  -5  -4  -4  156.08   11.40 
   5  -4   4  152.38    7.20 
   5  -4   4  159.08    9.80 
  -5   4  -4  143.29    7.70 
   5   4   4  155.68   11.50 
   5   4   4  157.58   13.70 
   6  -4   4  277.67    9.50 
   6  -4   4  277.37   13.60 
  -6  -4  -4  291.87   15.00 
  -6   4  -4  254.87   15.80 
  -6   4  -4  270.27   10.30 
   6   4   4  264.47   18.20 
  -7  -4  -4   35.70    6.40 
   7  -4   4   48.80    6.30 
   7  -4   4   42.40    3.40 
  -7   4  -4   31.70    3.40 
   7   4   4   35.50    8.70 
   8  -4   4   41.10    2.90 
  -8  -4  -4   29.50    6.00 
   8  -4   4   37.30    6.60 
   8   4   4   41.00    9.70 
  -8   4  -4   36.50    3.10 
   9  -4   4    1.70    2.60 
  -9  -4  -4   -4.20    1.50 
   9   4   4   -0.20    3.50 
 -10  -4  -4   45.50   12.40 
  10  -4   4   28.50    6.80 
  10   4   4   29.10    9.20 
 -11  -4  -4   15.10    4.80 
  11  -4   4   10.50    5.30 
  11   4   4   25.50    8.90 
  12  -4   4    5.60    4.30 
 -12  -4  -4   -3.40    3.30 
  12   4   4   -0.20    5.80 
 -13  -4  -4    2.30    4.60 
  13  -4   4   -6.70    4.80 
  13   4   4    5.50    7.10 
 -14  -4  -4    3.90    5.10 
  14  -4   4    9.10    5.30 
  14   4   4   -3.60    7.70 
 -14  -5   4   12.50    6.50 
  14  -5  -4    7.20    5.30 
  14   5  -4    1.90    7.60 
  14   5  -4   15.20    7.90 
 -13  -5   4   19.70    6.90 
  13  -5  -4   33.70   13.90 
  13   5  -4   18.50    7.70 
  13   5  -4   19.00    7.40 
  12  -5  -4    3.70    4.60 
 -12  -5   4    8.30    5.60 
  12   5  -4    9.10    5.50 
  12   5  -4   11.40    5.80 
  11  -5  -4   42.20    8.80 
 -11  -5   4   35.30    8.80 
  11   5  -4   37.10    8.60 
  11   5  -4   37.60    9.70 
 -10  -5   4    0.90    3.10 
  10   5  -4   -1.90    3.40 
  10   5  -4    5.90    4.60 
  -9  -5   4   17.70    8.40 
   9   5  -4   12.80    5.70 
  -8  -5   4   41.00    5.60 
   8  -5  -4   26.70    6.60 
   8   5  -4   32.30    7.70 
   8   5  -4   17.10    6.20 
  -7  -5   4  292.77   13.70 
   7  -5  -4  335.87   19.20 
   7   5  -4  264.27   17.00 
   7   5  -4  267.57   18.00 
   6  -5  -4  341.97    9.80 
   6  -5  -4  387.36   21.30 
  -6  -5   4  360.26   14.90 
   6   5  -4  363.76   20.20 
   6   5  -4  340.17   18.50 
   5  -5  -4  363.86   11.30 
   5  -5  -4  391.06   20.90 
  -5  -5   4  377.46   14.60 
   5  -5  -4  350.06   12.70 
   5   5  -4  351.56   17.80 
   5   5  -4  357.36   19.40 
  -4  -5   4   10.70    3.30 
   4  -5  -4   17.10    5.90 
   4  -5  -4   15.90    2.80 
   4  -5  -4   12.90    5.50 
   4  -5  -4   14.30    3.30 
   4   5  -4   11.80    4.20 
   4   5  -4   10.60    4.10 
  -4   5   4   11.70    5.40 
  -3  -5   4   95.69   11.80 
   3  -5  -4  109.49    6.60 
  -3  -5   4  103.49    7.20 
   3  -5  -4  105.39   10.90 
   3  -5  -4  107.09    7.30 
   3  -5  -4   77.29   10.00 
   3   5  -4   94.69    8.20 
   3   5  -4  107.49    9.90 
   2  -5  -4   25.80    4.00 
   2  -5  -4   25.80    4.90 
  -2  -5   4   22.10    4.50 
   2  -5  -4   31.40    7.10 
  -2  -5   4   28.80    4.50 
  -2  -5   4   27.80    5.70 
   2  -5  -4   24.90    6.50 
   2   5  -4   23.00    5.20 
   2   5  -4   16.80    4.30 
  -1  -5   4  329.17   14.40 
  -1  -5   4  325.07   16.30 
   1  -5  -4  335.47   13.70 
  -1  -5   4  327.47   14.20 
   1  -5  -4  348.47   15.50 
   1  -5  -4  309.87   19.50 
  -1   5   4  346.97   15.00 
   1   5  -4  374.76   17.40 
  -1   5   4  354.36   19.90 
   0  -5   4  367.16   14.90 
   0  -5  -4  362.06   16.80 
   0  -5   4  354.06   15.60 
   0  -5  -4  364.96   14.90 
   0  -5  -4  356.86   20.30 
   0  -5  -4  351.46   20.00 
   0  -5   4  343.57   17.30 
   0   5  -4  351.76   16.40 
   0   5   4  385.16   21.00 
   0   5   4  381.26   16.60 
  -1  -5  -4   11.80    3.30 
   1  -5   4    8.90    3.40 
   1  -5   4   13.80    3.70 
  -1  -5  -4   15.50    4.30 
  -1  -5  -4    6.80    4.10 
   1  -5   4   14.30    3.50 
   1   5   4   11.80    5.50 
  -1   5  -4    9.50    3.40 
   1   5   4   16.20    4.20 
  -2  -5  -4   70.19    7.90 
  -2  -5  -4   64.39    6.50 
   2  -5   4   88.39    7.40 
  -2  -5  -4   75.69    9.10 
   2  -5   4   79.89    6.70 
   2  -5   4   83.49    8.30 
  -2   5  -4   75.79    7.00 
  -2   5  -4   71.39    7.50 
   2   5   4   70.19    7.90 
   3  -5   4   95.89    9.40 
   3  -5   4   90.79    7.20 
   3  -5   4   99.69    7.50 
  -3  -5  -4  104.39    8.40 
  -3  -5  -4   86.29    9.50 
  -3   5  -4   91.79    7.40 
   3   5   4   91.39   11.20 
   3   5   4   93.89    9.00 
  -3   5  -4   85.49    8.70 
  -4  -5  -4  112.29    9.20 
   4  -5   4  125.09    8.00 
  -4  -5  -4  117.49   10.60 
   4  -5   4  125.69    8.70 
   4   5   4  120.99   12.40 
  -4   5  -4  116.79   10.40 
  -4   5  -4  126.99    8.30 
   4   5   4  133.89   11.00 
  -5  -5  -4  169.18   11.60 
   5  -5   4  169.98    8.50 
   5  -5   4  155.08   10.10 
  -5   5  -4  160.08    8.80 
   5   5   4  166.98   12.80 
   5   5   4  165.08   15.10 
  -5   5  -4  168.58   13.00 
   6  -5   4   85.19    5.50 
   6  -5   4   78.49    8.00 
  -6  -5  -4  104.19    9.50 
   6   5   4   79.59    9.40 
  -6   5  -4   83.59    6.00 
   6   5   4   91.89   12.10 
   7  -5   4  149.69   11.30 
  -7  -5  -4  175.18   12.90 
   7  -5   4  172.38    7.90 
  -7   5  -4  154.68    7.40 
   7   5   4  158.28   15.60 
   8  -5   4   28.50    6.10 
   8  -5   4   25.90    2.30 
  -8  -5  -4   22.10    6.10 
   8   5   4   20.80    8.10 
   9  -5   4   15.80    5.10 
  -9  -5  -4   19.20    5.60 
   9   5   4   17.00    7.20 
  10  -5   4  126.79   12.10 
 -10  -5  -4  130.79   12.20 
  10   5   4  138.99   17.60 
  11  -5   4    5.10    4.30 
 -11  -5  -4   10.10    4.90 
  11   5   4    7.40    6.70 
  12  -5   4    4.30    5.10 
 -12  -5  -4   -5.20    4.10 
  12   5   4    1.70    7.20 
 -13  -5  -4    8.20    6.00 
  13  -5   4    7.80    5.80 
  13  -6  -4    4.50    5.80 
 -13  -6   4    6.10    5.60 
  13   6  -4    8.00    7.40 
  13   6  -4   11.20    8.90 
  12  -6  -4   23.40    7.90 
 -12  -6   4   11.40    6.30 
  12   6  -4    0.90    6.00 
  12   6  -4   12.80    6.60 
  11  -6  -4   -5.70    4.00 
 -11  -6   4    3.50    4.40 
  11   6  -4    5.20    5.00 
 -10  -6   4    3.90    4.70 
  10  -6  -4   19.40    6.40 
  10   6  -4    6.20    5.70 
  10   6  -4   20.00    7.10 
   9  -6  -4   92.79   11.10 
  -9  -6   4   87.69   10.70 
   9   6  -4   97.79   12.00 
   9   6  -4   71.59   11.80 
  -8  -6   4   16.60    5.50 
   8   6  -4    6.90    5.20 
   8   6  -4   16.30    6.50 
   7  -6  -4  136.29   13.80 
  -7  -6   4  144.89    9.90 
   7   6  -4  111.79   18.40 
   7   6  -4  129.59   12.90 
   6  -6  -4    1.40    1.50 
   6  -6  -4   -2.10    1.90 
   6  -6  -4   -1.10    3.90 
   6   6  -4    4.00    4.80 
   6   6  -4    0.70    3.70 
   5  -6  -4   -7.30    4.10 
   5  -6  -4    3.40    2.50 
  -5  -6   4    1.80    3.40 
   5  -6  -4    2.50    3.00 
   5   6  -4   -3.50    4.70 
   5   6  -4   12.00    6.30 
   4  -6  -4   79.39    7.20 
   4  -6  -4   60.39    5.50 
  -4  -6   4   79.99    7.20 
   4  -6  -4   88.99   11.60 
   4   6  -4   80.99   11.50 
   4   6  -4   87.19    9.50 
   3  -6  -4  147.89   13.80 
   3  -6  -4  181.48   11.10 
  -3  -6   4  146.19   11.20 
   3  -6  -4  160.68    9.20 
  -3  -6   4  181.38   10.60 
   3   6  -4  141.49   13.00 
   3   6  -4  166.08   11.90 
   2  -6  -4  419.46   21.90 
   2  -6  -4  398.86   22.90 
   2  -6  -4  408.36   24.50 
   2  -6  -4  382.86   16.80 
  -2  -6   4  363.56   17.50 
  -2  -6   4  396.16   16.90 
   2   6  -4  421.86   20.80 
   2   6  -4  407.76   18.30 
   1  -6  -4    8.70    2.90 
   1  -6  -4   11.80    5.70 
  -1  -6   4    7.50    3.70 
   1  -6  -4   10.00    5.00 
  -1  -6   4   12.90    3.80 
   1  -6  -4    8.70    4.00 
   1   6  -4    2.80    2.80 
  -1   6   4    7.30    3.40 
   0  -6  -4   37.00    9.00 
   0  -6   4   34.10    5.90 
   0  -6  -4   46.20    5.80 
   0  -6  -4   44.70    7.50 
   0  -6   4   52.09    6.60 
   0  -6  -4   33.20    7.80 
   0  -6   4   33.60    6.70 
   0   6   4   40.80    8.80 
   0   6   4   29.60    5.70 
   0   6  -4   39.40    6.70 
  -1  -6  -4   -1.10    3.70 
  -1  -6  -4    0.50    1.90 
   1  -6   4   -3.10    2.50 
   1  -6   4   -3.60    2.40 
  -1  -6  -4   -3.70    3.00 
   1  -6   4    2.90    2.30 
   1   6   4    1.10    3.50 
  -1   6  -4   -1.30    2.20 
   1   6   4   -3.00    1.60 
  -2  -6  -4   13.70    3.90 
   2  -6   4    9.10    4.00 
   2  -6   4   20.10    4.80 
   2  -6   4   14.90    3.90 
  -2  -6  -4    5.10    4.20 
   2   6   4   17.40    6.90 
  -2   6  -4   15.70    4.30 
   2   6   4    9.00    4.00 
   3  -6   4    0.70    3.00 
  -3  -6  -4   -1.30    2.30 
   3  -6   4    5.90    2.80 
   3  -6   4    2.10    2.30 
  -3   6  -4    4.30    3.20 
   3   6   4   -2.30    2.30 
   3   6   4    5.40    5.20 
  -3   6  -4    5.50    2.90 
   4  -6   4   23.80    5.00 
   4  -6   4   22.70    4.60 
  -4  -6  -4   20.10    5.30 
   4  -6   4   25.80    6.70 
  -4   6  -4   14.40    4.30 
   4   6   4   14.50    5.20 
  -4   6  -4   19.30    5.60 
   4   6   4   16.20    6.90 
  -5  -6  -4    0.70    2.80 
   5  -6   4   -0.90    1.80 
   5  -6   4    4.40    2.90 
  -5   6  -4    4.70    2.50 
   5   6   4   -3.40    2.70 
   5   6   4    2.50    4.60 
   6  -6   4  172.78    8.90 
  -6  -6  -4  180.28   14.40 
   6  -6   4  169.48   11.80 
   6   6   4  190.88   18.10 
  -6   6  -4  180.18    9.50 
   6   6   4  156.98   14.90 
   7  -6   4    6.20    1.90 
  -7  -6  -4    2.40    3.00 
   7  -6   4    0.50    3.00 
  -7   6  -4    2.30    2.00 
   7   6   4    3.00    4.90 
  -8  -6  -4    7.10    5.10 
   8  -6   4    6.90    4.30 
   8   6   4   12.50    6.30 
  -9  -6  -4   19.10    5.80 
   9  -6   4   15.70    5.10 
   9   6   4   22.10    7.50 
  10  -6   4   -1.70    4.10 
 -10  -6  -4   -1.60    3.50 
  10   6   4    8.60    6.80 
  11  -6   4    5.50    4.90 
 -11  -6  -4    8.20    6.20 
  11   6   4    4.90    6.70 
 -12  -6  -4   17.20    6.60 
  12  -6   4    7.60    6.50 
  12   6   4   -9.90    6.50 
  11  -7  -4   -7.80    3.60 
 -11  -7   4   -2.80    4.20 
  11   7  -4   -8.60    5.40 
  11   7  -4   -5.70    5.20 
  10  -7  -4    2.60    4.90 
 -10  -7   4    2.20    4.20 
  10   7  -4   -5.00    5.00 
  10   7  -4    1.50    4.40 
  -9  -7   4    0.80    4.10 
   9  -7  -4    1.70    4.10 
   9   7  -4   -1.70    3.80 
   9   7  -4    7.50    4.70 
  -8  -7   4   -2.20    3.90 
   8  -7  -4    3.20    3.90 
   8   7  -4    1.30    3.90 
   8   7  -4    6.80    4.80 
   7  -7  -4   17.50    2.50 
   7  -7  -4   23.10    6.80 
  -7  -7   4   21.60    6.60 
   7  -7  -4   20.80    2.40 
   7   7  -4   21.10    6.80 
   7   7  -4   22.80    6.70 
   6  -7  -4  129.19    7.10 
   6  -7  -4  111.89   13.10 
   6  -7  -4  111.29    7.20 
  -6  -7   4  111.09    8.70 
   6   7  -4   91.89   11.90 
   6   7  -4  121.19   12.60 
   5  -7  -4   -0.50    2.00 
   5  -7  -4   -3.50    3.80 
   5  -7  -4    1.60    2.80 
   5   7  -4   -7.90    3.10 
   5   7  -4   -4.10    3.90 
  -4  -7   4   13.00    4.40 
   4  -7  -4   24.00    4.50 
   4  -7  -4   16.10    6.70 
   4  -7  -4   17.00    4.70 
  -4  -7   4   17.50    5.50 
   4   7  -4   19.50    5.90 
   4   7  -4   14.30    5.90 
   3  -7  -4    3.20    2.80 
   3  -7  -4   -2.30    2.70 
  -3  -7   4    9.00    3.10 
   3  -7  -4    1.60    2.20 
  -3  -7   4   11.50    3.90 
   3   7  -4    3.50    4.30 
   3   7  -4   -0.90    3.10 
   2  -7  -4    1.20    4.40 
  -2  -7   4    0.60    3.10 
   2  -7  -4    4.40    2.80 
  -2  -7   4    3.50    2.70 
   2  -7  -4   -3.60    2.30 
   2   7  -4    5.80    4.50 
  -1  -7   4   22.80    5.20 
   1  -7  -4   31.40    5.80 
  -1  -7   4   26.80    6.40 
   1  -7  -4   27.50    8.20 
  -1   7   4   25.90    5.90 
   1   7  -4   28.90    7.00 
   0  -7   4    3.50    3.40 
   0  -7   4    7.50    3.60 
   0  -7  -4    5.90    5.20 
   0  -7  -4   11.00    3.80 
   0   7  -4    3.50    4.20 
   0   7   4    6.50    3.60 
   0   7   4    5.60    4.80 
   1  -7   4    8.10    3.40 
  -1  -7  -4    1.60    3.00 
   1  -7   4    3.40    3.40 
  -1  -7  -4    5.50    5.10 
   1   7   4    0.70    3.20 
  -1   7  -4    3.60    3.20 
   1   7   4    2.20    4.40 
  -2  -7  -4   49.20    7.80 
  -2  -7  -4   45.20    9.90 
  -2   7  -4   44.80    7.80 
   2   7   4   47.90    8.20 
   2   7   4   54.19   11.50 
   3  -7   4    6.30    2.80 
   3  -7   4   -4.10    3.50 
  -3  -7  -4    7.90    4.10 
   3  -7   4   12.90    3.90 
   3   7   4   11.10    6.10 
   3   7   4   10.90    4.90 
  -3   7  -4    5.20    3.60 
   4  -7   4    7.90    3.70 
   4  -7   4    9.90    4.10 
   4   7   4    8.90    6.60 
  -4   7  -4   10.10    3.70 
   5  -7   4   61.89    7.70 
  -5  -7  -4   58.89    9.50 
   5  -7   4   57.39    7.80 
   5   7   4   69.89   13.00 
  -5   7  -4   63.29    7.20 
   5   7   4   63.79   11.10 
   6  -7   4    6.70    3.90 
   6  -7   4    8.80    3.00 
  -6  -7  -4    8.40    4.20 
   6   7   4   12.40    6.20 
  -6   7  -4   15.00    3.50 
   6   7   4    3.10    5.10 
   7  -7   4    6.40    2.50 
  -7  -7  -4    5.10    4.20 
   7  -7   4   11.70    5.00 
  -7   7  -4   15.00    3.30 
   7   7   4   23.30    8.80 
   8  -7   4   13.50    2.30 
  -8  -7  -4   11.10    5.40 
   8  -7   4    8.60    4.10 
   8   7   4   17.80    6.70 
  -8   7  -4   12.40    2.40 
  -9  -7  -4    7.10    4.80 
   9  -7   4    5.70    3.80 
   9   7   4    8.00    5.60 
 -10  -7  -4   -0.40    7.30 
  10  -7   4   10.30    4.80 
  10   7   4    8.20    8.20 
  11  -7   4   11.50    5.40 
 -11  -7  -4    8.90    6.70 
  11   7   4    2.80    9.20 
 -10  -8   4    1.20    4.90 
  10   8  -4    3.30    6.20 
  10   8  -4    1.70    5.90 
   9  -8  -4    8.50    5.60 
  -9  -8   4    5.80    6.10 
   9   8  -4   14.60    6.60 
   9   8  -4    6.00    5.60 
  -8  -8   4   11.20    5.80 
   8  -8  -4    0.70    5.20 
   8   8  -4    3.30    5.20 
   8   8  -4    6.50    6.10 
   7  -8  -4    4.00    4.70 
  -7  -8   4    6.00    5.10 
   7  -8  -4    4.30    1.90 
   7   8  -4   17.40    6.70 
   7   8  -4   13.20    5.60 
  -6  -8   4   -3.50    3.60 
   6  -8  -4   -3.30    2.30 
   6  -8  -4    3.20    2.30 
   6  -8  -4    4.80    5.00 
   6   8  -4   -5.80    3.50 
   6   8  -4   -0.50    4.70 
   5  -8  -4   12.40    6.20 
   5  -8  -4   18.00    4.30 
  -5  -8   4   21.30    6.10 
   5  -8  -4   12.20    4.40 
  -5  -8   4   10.50    4.30 
   5   8  -4    7.00    5.40 
   5   8  -4    6.80    4.90 
  -4  -8   4   -1.70    2.90 
   4  -8  -4   -1.50    2.50 
   4  -8  -4    2.00    3.90 
  -4  -8   4   -2.80    3.70 
   4  -8  -4   14.30    6.00 
   4   8  -4    5.00    3.90 
   4   8  -4   -6.00    3.20 
   3  -8  -4    0.00    4.10 
   3  -8  -4    0.00    2.30 
   3   8  -4   -5.10    3.00 
   2  -8  -4   10.60    3.70 
  -2  -8   4    9.10    5.10 
   2  -8  -4    5.50    5.70 
  -2  -8   4    8.60    4.90 
   2   8  -4   12.10    5.90 
   1  -8  -4    6.00    3.30 
   1  -8  -4    0.60    4.30 
   1   8  -4    6.90    4.30 
   0  -8   4   -2.20    3.20 
   0  -8  -4    2.60    2.80 
   0  -8   4    6.80    4.30 
   0  -8  -4   -2.50    3.90 
   0   8  -4    5.80    4.60 
   0   8   4   -0.60    3.20 
  -1  -8  -4   52.49    8.60 
  -1  -8  -4   47.50   11.10 
   1  -8   4   48.90    7.90 
   1  -8   4   53.39    8.10 
   1   8   4   81.19    9.70 
  -1   8  -4   45.60    8.40 
   1   8   4   54.19   11.00 
  -2  -8  -4   -4.30    4.10 
   2  -8   4    5.20    4.20 
  -2  -8  -4    1.70    3.10 
   2  -8   4   -6.00    2.40 
   2   8   4    4.90    4.40 
   2   8   4    3.80    4.60 
  -2   8  -4   -0.20    2.60 
  -3  -8  -4   -0.80    3.90 
  -3  -8  -4   15.70    6.00 
   3  -8   4    6.40    4.10 
   3   8   4   18.40    7.30 
  -3   8  -4    8.60    4.60 
   3   8   4    8.70    5.30 
   4  -8   4    6.40    4.20 
  -4  -8  -4   20.30    6.60 
   4   8   4   12.90    6.80 
  -4   8  -4    4.90    4.40 
   4   8   4   -0.40    5.60 
  -5  -8  -4   55.59   10.40 
   5  -8   4   40.90    7.40 
   5  -8   4   38.70    6.00 
  -5   8  -4   38.70    6.90 
   5   8   4   21.00    9.30 
   6  -8   4   50.19    6.20 
  -6  -8  -4   51.69   10.00 
   6  -8   4   47.40    8.40 
   6   8   4   51.09   12.20 
   7  -8   4   -2.80    3.70 
  -7  -8  -4    9.60    5.00 
   7  -8   4    5.70    2.50 
  -7   8  -4    2.60    3.10 
   8  -8   4   -3.00    3.60 
   8   8   4   -7.50    4.70 
  -9  -8  -4    6.10    5.00 
   9  -8   4    2.40    3.80 
   9   8   4   -4.60    6.00 
   8  -9  -4   -2.40    4.40 
  -8  -9   4   -3.20    5.10 
   8   9  -4   -0.50    5.90 
   8   9  -4   -3.50    7.00 
  -7  -9   4   -6.40    4.20 
   7  -9  -4   -6.80    5.40 
  -7  -9   4  -11.00    4.70 
   7   9  -4    4.90    5.80 
   7   9  -4   -5.60    5.90 
   6  -9  -4    8.60    3.80 
  -6  -9   4   -4.50    6.20 
  -6  -9   4    9.60    4.90 
   6  -9  -4   13.60    6.60 
   6   9  -4   10.30    7.20 
   6   9  -4    3.10    5.90 
   5  -9  -4    1.60    3.00 
   5  -9  -4   12.60    6.30 
  -5  -9   4   10.00    5.70 
  -5  -9   4   -2.10    4.90 
   5   9  -4    5.50    5.60 
   5   9  -4    4.40    5.20 
  -4  -9   4   -8.00    3.30 
  -4  -9   4   -4.20    3.80 
   4  -9  -4   -1.70    2.30 
   4  -9  -4    5.20    5.40 
   4   9  -4   -3.00    4.10 
  -3  -9   4   -1.60    3.20 
  -3  -9   4   -1.20    3.90 
   3  -9  -4    1.80    2.80 
   3  -9  -4   -2.60    4.60 
   3   9  -4   -2.90    4.00 
   2  -9  -4    4.00    3.70 
  -2  -9   4    4.50    3.20 
  -2  -9   4    0.30    3.60 
   2  -9  -4    1.10    4.40 
   2   9  -4   -0.50    3.50 
   1  -9  -4   13.50    4.70 
  -1  -9   4   16.00    4.70 
  -1  -9   4   26.80    5.90 
   1   9  -4    8.30    5.40 
   0  -9  -4   -1.40    6.30 
   0  -9  -4    2.90    3.90 
   0  -9   4   -6.40    3.70 
   0   9  -4   -2.30    3.20 
  -1  -9  -4    8.10    7.00 
  -1  -9  -4    8.10    3.40 
   1  -9   4   -0.30    3.40 
  -1   9  -4    2.20    3.20 
   2  -9   4   -3.40    2.90 
  -2  -9  -4    2.70    3.70 
   2   9   4   15.20    7.70 
  -2   9  -4   12.70    5.00 
  -3  -9  -4   -0.90    5.80 
  -3  -9  -4    9.70    4.80 
   3  -9   4    7.90    4.30 
   3  -9   4   13.10    4.40 
   3   9   4    5.20    6.60 
  -3   9  -4    7.80    4.60 
  -4  -9  -4    6.80    5.20 
   4  -9   4    7.10    3.90 
  -4  -9  -4   12.10    7.10 
   4  -9   4    2.90    3.70 
  -4   9  -4    4.80    4.00 
   4   9   4    9.10    6.60 
  -5  -9  -4   -1.60    5.70 
  -5  -9  -4    2.10    5.30 
   5  -9   4    1.90    3.10 
   5  -9   4   -0.30    3.80 
  -5   9  -4   -7.70    3.50 
   5   9   4   -6.20    5.70 
   6  -9   4    6.60    3.70 
   6  -9   4   10.40    3.80 
  -6  -9  -4    5.80    6.10 
  -6   9  -4    5.40    3.80 
   6   9   4    4.20    8.10 
  -7  -9  -4    0.30    4.60 
   7  -9   4    0.00    3.70 
   7   9   4   -5.10    7.00 
  -4 -10   4    9.80    6.60 
  -4 -10   4   -2.50    6.10 
   4 -10  -4    1.50    3.70 
   4 -10  -4    3.50    6.70 
   4  10  -4    6.00    7.10 
   3 -10  -4   -1.20    3.10 
   3 -10  -4   -4.00    5.10 
  -3 -10   4    1.20    4.70 
  -3 -10   4    2.60    4.40 
   3  10  -4    2.00    5.40 
  -2 -10   4    7.00    5.30 
   2 -10  -4   10.20    6.50 
   2 -10  -4   12.00    4.10 
   2  10  -4   -4.20    6.00 
  -1 -10   4   10.50    5.00 
  -1 -10   4    3.90    4.20 
   1 -10  -4    4.90    4.40 
   1 -10  -4   22.60    7.30 
   1  10  -4    2.10    6.30 
   0 -10  -4   12.00    6.50 
   0 -10   4   10.00    4.90 
   0 -10  -4   13.40    6.90 
   0 -10   4    5.10    4.90 
   0  10  -4   14.50    6.20 
   1 -10   4   16.40    5.40 
   1 -10   4    4.40    5.10 
  -1 -10  -4    3.10    6.90 
  -1 -10  -4    6.10    5.50 
  -1  10  -4    1.50    5.00 
   2 -10   4   16.40    5.90 
  -2 -10  -4   23.10    7.50 
   2 -10   4    8.30    4.70 
  -2 -10  -4    8.50    7.80 
  -2  10  -4   10.60    6.30 
  -3 -10  -4    2.00    9.50 
   3 -10   4   11.70    4.80 
   3 -10   4   -1.40    3.80 
  -3 -10  -4    9.20    7.00 
   3  10   4   -9.20    6.50 
  -3  10  -4    2.00    4.60 
   4 -10   4   -2.90    4.10 
   4 -10   4    4.90    5.20 
  -4 -10  -4    8.40    5.70 
  -4  10  -4   13.20    8.20 
   4  10   4   -3.80    6.80 
  16   0  -5    0.00    6.30 
 -15   0   5   28.30    4.80 
  15   0  -5   28.40    8.70 
  14   0  -5   -0.30    3.50 
 -14   0   5    1.00    2.50 
 -14   0   5    0.30    3.80 
 -13   0   5    3.70    3.10 
  13   0  -5    5.60    3.70 
 -12   0   5   -1.00    2.30 
  12   0  -5    3.80    3.00 
 -12   0   5    2.80    2.00 
 -11   0   5  307.77   12.90 
  11   0  -5  309.57   18.00 
 -11   0   5  299.37   14.00 
  11   0  -5  251.57   12.90 
  10   0  -5    1.40    2.20 
 -10   0   5   -3.90    2.00 
 -10   0   5    0.40    1.80 
  10   0  -5    0.20    2.70 
   9   0  -5  412.66   15.80 
  -9   0   5  423.56   14.70 
  -9   0   5  416.86   15.70 
   9   0  -5  424.16   18.50 
  -8   0   5   -1.40    1.70 
   8   0  -5    2.20    2.10 
  -8   0   5    3.40    2.30 
   8   0  -5    1.30    1.70 
   7   0  -5 1454.95   36.80 
   7   0  -5 1421.86   34.20 
  -7   0   5 1380.16   39.40 
  -7   0   5 1391.56   33.70 
  -6   0   5    0.90    1.60 
   6   0  -5   -2.60    1.20 
   6   0  -5   -0.30    1.50 
  -6   0   5    1.60    2.20 
  -5   0   5  660.73   21.00 
   5   0  -5  651.63   18.00 
   5   0  -5  651.23   19.30 
  -5   0   5  631.74   17.60 
   4   0  -5    0.30    0.90 
  -4   0   5    0.60    1.00 
   4   0  -5    5.80    1.90 
  -4   0   5    0.00    1.30 
  -3   0   5  782.32   19.10 
   3   0  -5  759.92   20.30 
   3   0  -5  785.22   19.30 
  -2   0   5   -0.50    1.20 
   2   0  -5    0.20    1.30 
  -2   0   5    3.60    1.30 
   2   0  -5    1.20    1.30 
   1   0  -5  116.99    5.30 
  -1   0   5  118.29    5.20 
   1   0  -5  127.79    6.20 
   0   0   5   -0.90    0.60 
   0   0  -5    1.30    1.10 
   0   0   5   -0.40    1.10 
   0   0  -5   -0.70    0.90 
   2   0   5    2.90    1.30 
  -2   0  -5    0.70    1.20 
  -2   0  -5    0.10    1.10 
   2   0   5    0.00    1.30 
  -3   0  -5 1602.64   36.40 
  -3   0  -5 1581.64   34.50 
   3   0   5 1568.74   37.80 
   3   0   5 1552.44   34.20 
   4   0   5   -0.70    1.20 
   4   0   5    2.40    1.20 
  -4   0  -5    0.70    1.00 
  -4   0  -5   -0.40    1.20 
  -5   0  -5  111.39    6.40 
   5   0   5  109.19    6.20 
   5   0   5  107.29    8.10 
  -5   0  -5  114.79    7.40 
   6   0   5   -0.90    1.30 
  -6   0  -5    0.70    1.50 
  -6   0  -5   -0.40    1.70 
  -6   0  -5   -2.00    1.40 
  -7   0  -5  209.58   10.80 
   7   0   5  219.98   10.20 
  -7   0  -5  200.58    9.80 
   7   0   5  189.58   12.80 
  -7   0  -5  213.28   11.80 
   8   0   5   -0.60    1.70 
   8   0   5   -4.50    2.20 
  -8   0  -5   -4.60    2.00 
  -8   0  -5    0.20    2.10 
   9   0   5  301.97   18.80 
  -9   0  -5  278.57   13.20 
  -9   0  -5  267.67   16.90 
 -10   0  -5   -0.80    2.50 
  10   0   5    6.60    4.70 
 -10   0  -5   -2.70    2.80 
  11   0   5   28.40    7.70 
 -11   0  -5   21.40    4.80 
 -11   0  -5   30.00    6.00 
 -12   0  -5    3.50    2.90 
  12   0   5    2.80    4.40 
  13   0   5    1.10    5.00 
 -13   0  -5   -0.30    2.40 
 -14   0  -5    1.90    3.10 
  14   0   5    5.40    6.70 
  15   0   5    2.00    6.30 
 -15   0  -5    7.20    3.70 
 -15  -1   5    5.90    3.30 
 -15   1   5    5.80    3.30 
  15   1  -5    2.10    3.60 
  14  -1  -5    9.40    5.10 
 -14  -1   5   16.60    4.30 
 -14   1   5   18.90    3.60 
 -14   1   5   10.10    2.70 
  14   1  -5   16.80    6.40 
  13  -1  -5    2.60    3.40 
 -13  -1   5   11.40    3.80 
 -13   1   5    6.40    2.00 
  13   1  -5    2.70    3.60 
 -13   1   5    3.70    2.50 
 -12  -1   5   18.00    6.80 
  12  -1  -5   12.70    4.90 
 -12  -1   5   13.80    4.00 
 -12   1   5   17.10    3.00 
  12   1  -5   19.70    4.30 
 -12   1   5    9.90    2.90 
 -11  -1   5   40.40    6.70 
  11  -1  -5   46.10    8.20 
 -11  -1   5   45.70    6.60 
 -11   1   5   33.40    3.50 
 -11   1   5   39.70    4.40 
  11   1  -5   35.20    7.40 
  11   1  -5   38.60    6.60 
 -10  -1   5   14.50    4.60 
  10  -1  -5   13.00    4.50 
  10   1  -5   11.90    4.40 
 -10   1   5   11.50    2.30 
 -10   1   5   10.20    2.60 
  10   1  -5    8.80    4.00 
   9  -1  -5   40.80    6.80 
  -9  -1   5   41.30    6.20 
   9  -1  -5   46.90    4.20 
   9   1  -5   39.30    6.60 
   9   1  -5   47.30    6.10 
  -9   1   5   48.10    4.20 
  -9   1   5   39.60    3.30 
  -8  -1   5   31.00    5.50 
  -8  -1   5   28.20    5.00 
   8  -1  -5   24.30    3.00 
   8  -1  -5   28.30    5.30 
   8   1  -5   27.00    5.00 
  -8   1   5   18.50    5.20 
  -8   1   5   23.50    2.50 
   8   1  -5   28.70    5.40 
  -7  -1   5   81.09    6.70 
   7  -1  -5   84.39    7.40 
  -7  -1   5   78.59    6.90 
   7  -1  -5   82.49    4.80 
  -7   1   5   71.39    4.40 
   7   1  -5   74.89    6.50 
  -7   1   5   80.29    8.30 
   7   1  -5   78.19    6.80 
   6  -1  -5 1064.99   29.60 
  -6  -1   5  998.20   27.90 
   6  -1  -5 1016.80   23.40 
  -6  -1   5 1011.90   28.10 
   6   1  -5 1040.50   27.40 
   6   1  -5 1040.70   28.40 
  -6   1   5  985.80   31.50 
  -6   1   5 1022.60   23.00 
  -5  -1   5  343.77   12.60 
  -5  -1   5  343.47   13.10 
   5  -1  -5  323.07    9.70 
   5  -1  -5  331.47   13.90 
   5   1  -5  318.87   12.80 
  -5   1   5  291.97   14.40 
   5   1  -5  332.57   11.80 
  -5   1   5  317.27    9.30 
  -4  -1   5  413.26   14.20 
   4  -1  -5  413.26   15.50 
  -4  -1   5  415.06   13.30 
   4   1  -5  440.16   12.70 
  -4   1   5  423.16   10.80 
   4   1  -5  415.56   14.40 
  -4   1   5  414.76   16.90 
  -3  -1   5   15.50    3.00 
  -3  -1   5   15.30    2.10 
   3  -1  -5   14.90    3.40 
   3  -1  -5   13.50    2.50 
  -3   1   5   16.30    1.70 
   3   1  -5   12.70    2.60 
   3   1  -5   12.20    1.80 
  -3   1   5   12.50    3.30 
   1  -1  -5 5218.68  103.99 
   1  -1  -5 5253.97  104.39 
  -1   1   5 5449.45  104.99 
   1   1  -5 5265.47   96.59 
   1   1  -5 4901.61   95.99 
   0  -1  -5 4526.65   91.79 
   0   1   5 4564.84   92.19 
   1  -1   5 3270.57   63.89 
   1  -1   5 3357.66   64.69 
  -1  -1  -5 3204.38   64.49 
  -1  -1  -5 3245.78   68.79 
   1   1   5 3281.57   69.49 
   1   1   5 3242.18   64.49 
  -1   1  -5 3264.07   62.69 
  -1   1  -5 3312.37   64.89 
   2  -1   5    2.00    1.10 
   2  -1   5    1.30    1.20 
  -2  -1  -5    0.80    1.40 
  -2  -1  -5    1.10    1.00 
  -2   1  -5   -0.30    0.90 
   2   1   5    1.30    1.00 
   2   1   5    2.00    1.90 
  -2   1  -5   -0.20    0.90 
   3  -1   5 1733.83   36.90 
   3  -1   5 1720.33   39.10 
  -3  -1  -5 1740.73   41.70 
  -3  -1  -5 1760.92   38.70 
   3   1   5 1707.33   43.10 
  -3   1  -5 1759.82   38.20 
  -3   1  -5 1778.22   37.40 
   3   1   5 1763.42   38.70 
   4  -1   5  101.79    5.30 
   4  -1   5  105.89    7.00 
  -4  -1  -5  104.99    6.30 
  -4  -1  -5  104.49    6.90 
  -4  -1  -5  115.59    7.80 
  -4   1  -5  114.59    6.70 
   4   1   5  106.29    6.40 
   4   1   5  118.49    8.70 
  -4   1  -5  111.19    5.80 
   5  -1   5  204.38    8.30 
  -5  -1  -5  199.58   10.80 
  -5  -1  -5  202.88   10.40 
   5  -1   5  213.08   11.00 
  -5  -1  -5  215.38    9.90 
   5   1   5  212.88   12.70 
  -5   1  -5  209.98   10.20 
  -5   1  -5  206.28    8.50 
   5   1   5  210.08    9.90 
  -6  -1  -5 2718.23   58.89 
  -6  -1  -5 2708.83   61.19 
  -6  -1  -5 2687.73   61.69 
   6  -1   5 2732.63   56.09 
   6   1   5 2699.33   65.99 
  -6   1  -5 2721.73   56.19 
   6   1   5 2697.23   59.09 
  -6   1  -5 2545.05   64.89 
  -7  -1  -5 1403.56   38.20 
   7  -1   5 1403.76   40.00 
  -7  -1  -5 1382.16   38.40 
  -7  -1  -5 1410.86   35.90 
   7  -1   5 1418.66   33.30 
  -7   1  -5 1404.26   33.30 
   7   1   5 1399.96   42.80 
   7   1   5 1348.27   35.90 
  -7   1  -5 1430.76   34.70 
  -7   1  -5 1429.16   38.50 
  -8  -1  -5  265.07   14.30 
  -8  -1  -5  287.17   13.50 
   8  -1   5  286.67   16.20 
   8  -1   5  295.77   11.90 
  -8   1  -5  303.17   12.90 
  -8   1  -5  273.67   11.50 
   8   1   5  280.67   17.60 
   9  -1   5   12.10    3.40 
  -9  -1  -5   17.50    4.90 
   9  -1   5    5.90    4.90 
  -9  -1  -5    7.10    4.30 
  -9   1  -5   12.70    3.80 
  -9   1  -5   13.80    3.70 
   9   1   5   27.20    8.30 
  10  -1   5   15.00    6.00 
 -10  -1  -5   11.20    4.40 
 -10   1  -5    7.60    3.30 
  10   1   5   11.40    6.30 
 -10   1  -5   16.90    4.20 
 -11  -1  -5    0.90    2.90 
  11  -1   5    5.10    3.50 
 -11   1  -5    9.00    3.40 
  11   1   5   12.00    6.20 
 -11   1  -5    1.80    2.30 
  12  -1   5  418.26   25.20 
 -12  -1  -5  400.96   18.80 
  12   1   5  410.36   26.70 
 -12   1  -5  409.96   18.50 
 -12   1  -5  434.86   19.60 
 -13  -1  -5    5.90    3.20 
  13  -1   5    7.70    6.10 
 -13   1  -5   -6.50    3.60 
 -13   1  -5    5.80    3.10 
  13   1   5   -7.20    3.40 
 -14  -1  -5   -4.50    3.60 
 -14   1  -5   -5.10    2.60 
  15  -1   5    0.50    6.00 
 -15  -1  -5    0.10    4.10 
  15   1   5    6.90    6.70 
  15  -2  -5    3.80    5.80 
  14  -2  -5    7.70    5.20 
 -14  -2   5   -0.20    3.40 
  14   2  -5    0.10    4.30 
 -13  -2   5   29.30    5.90 
  13  -2  -5   16.30    6.00 
  13   2  -5   25.20    6.60 
  13   2  -5   32.60    8.50 
 -12  -2   5    6.60    3.60 
  12  -2  -5    3.90    3.70 
  12   2  -5   -1.90    3.30 
 -11  -2   5   52.99    7.00 
  11  -2  -5   69.29   12.00 
  11   2  -5   65.79   10.50 
  11   2  -5   61.99    8.00 
  10  -2  -5  141.69   11.40 
 -10  -2   5  128.79   10.00 
  10   2  -5   97.09    9.80 
  10   2  -5  119.49   10.70 
  -9  -2   5   -3.10    2.50 
   9  -2  -5    4.50    3.20 
   9   2  -5    2.90    2.90 
   9   2  -5   -4.40    1.80 
  -8  -2   5   53.29    5.60 
  -8  -2   5   48.90    6.40 
   8  -2  -5   47.60    6.40 
   8   2  -5   53.29    6.50 
   8   2  -5   57.89    6.60 
   7  -2  -5   87.99    8.00 
  -7  -2   5   76.89    6.40 
  -7  -2   5   91.69    7.90 
   7   2  -5   92.19    7.90 
  -7   2   5   81.69    8.80 
   7   2  -5   88.39    7.40 
  -6  -2   5   15.70    3.30 
   6  -2  -5   15.30    4.80 
  -6  -2   5   11.10    3.20 
   6   2  -5   21.20    3.80 
   6   2  -5   17.20    4.20 
  -5  -2   5  503.85   18.60 
   5  -2  -5  515.65   19.90 
   5  -2  -5  510.55   11.40 
  -5  -2   5  501.55   15.40 
  -5   2   5  508.25   10.80 
  -5   2   5  504.75   21.30 
   5   2  -5  499.15   16.10 
   5   2  -5  506.95   18.70 
  -4  -2   5 1030.30   23.90 
   4  -2  -5 1030.90   21.40 
  -4  -2   5 1051.79   28.80 
   4  -2  -5 1033.80   30.70 
  -4   2   5 1015.70   31.90 
   4   2  -5  991.60   28.40 
  -4   2   5 1029.20   21.00 
   4   2  -5 1007.30   24.60 
   3  -2  -5  126.29    9.60 
  -3  -2   5  113.59    7.50 
   3  -2  -5  128.79    9.20 
   3  -2  -5  112.59    4.60 
  -3  -2   5  124.09    4.90 
  -3   2   5  124.99    4.70 
  -3   2   5  127.99    9.40 
   3   2  -5  122.59    5.40 
   3   2  -5  129.59    8.00 
   2  -2  -5 9999.00  195.48 
   0  -2  -5  486.55   18.60 
   0  -2  -5  488.85   14.10 
   0  -2   5  522.45   10.70 
   0  -2   5  492.35   15.40 
   0   2  -5  493.45   11.50 
   0   2   5  513.75   19.20 
   0   2  -5  520.85   15.90 
   0   2   5  510.85   14.30 
  -1  -2  -5  350.06   12.60 
  -1  -2  -5  344.47   14.90 
   1  -2   5  341.77   11.70 
  -1  -2  -5  336.77   11.50 
   1  -2   5  356.46    9.40 
   1   2   5  338.37   11.50 
  -1   2  -5  329.07   11.70 
  -1   2  -5  338.07    9.70 
   1   2   5  342.27   15.40 
  -2  -2  -5   95.89    6.60 
  -2  -2  -5  106.19    6.10 
  -2  -2  -5   98.69    7.70 
   2  -2   5  109.69    5.80 
   2  -2   5  106.59    5.10 
   2   2   5  106.09    6.20 
   2   2   5  106.69    8.40 
  -2   2  -5   97.19    5.80 
  -3  -2  -5   14.60    3.20 
  -3  -2  -5   12.60    2.60 
   3  -2   5   21.30    2.80 
   3  -2   5   13.30    2.40 
  -3  -2  -5   22.70    4.50 
   3   2   5   14.70    3.90 
  -3   2  -5   17.20    2.90 
  -3   2  -5   14.20    2.70 
   3   2   5   18.50    3.20 
  -4  -2  -5  119.39    8.20 
  -4  -2  -5  113.39    8.50 
   4  -2   5  120.09    7.10 
  -4  -2  -5  129.79    7.60 
   4  -2   5  113.39    5.70 
  -4   2  -5  121.49    7.30 
   4   2   5  124.49    9.90 
   4   2   5  118.79    7.40 
  -4   2  -5  123.09    6.40 
  -5  -2  -5 1632.14   43.10 
   5  -2   5 1702.33   40.70 
  -5  -2  -5 1655.73   42.70 
   5  -2   5 1648.64   35.70 
  -5  -2  -5 1623.04   40.10 
   5   2   5 1656.73   40.60 
   5   2   5 1645.24   46.60 
  -5   2  -5 1624.04   36.70 
  -5   2  -5 1698.33   41.10 
  -6  -2  -5   72.19    7.10 
   6  -2   5   72.69    8.00 
  -6  -2  -5   71.49    7.30 
   6  -2   5   70.09    4.60 
  -6   2  -5   66.49    5.00 
   6   2   5   61.39    8.10 
  -6   2  -5   84.89    7.30 
   7  -2   5   -0.70    1.10 
  -7  -2  -5    0.90    1.90 
  -7  -2  -5   -3.70    1.90 
   7  -2   5    1.70    2.10 
  -7   2  -5    3.10    1.70 
  -7   2  -5    2.00    2.10 
   7   2   5    2.40    2.80 
  -8  -2  -5   -1.30    1.70 
   8  -2   5   -0.60    1.20 
   8  -2   5    0.80    2.40 
   8   2   5   -2.40    2.60 
  -8   2  -5   -1.10    1.60 
  -8   2  -5    0.40    1.60 
   9  -2   5  188.98   13.70 
   9  -2   5  201.78    9.10 
  -9  -2  -5  174.88   11.30 
  -9   2  -5  183.48    9.40 
  -9   2  -5  177.58    9.00 
   9   2   5  177.58   15.60 
 -10  -2  -5    9.20    3.90 
  10  -2   5    6.60    4.10 
 -10   2  -5    9.70    2.90 
 -10   2  -5    6.30    2.50 
  10   2   5    3.50    4.30 
  11  -2   5    1.50    3.30 
 -11  -2  -5    1.70    3.10 
 -11   2  -5   -1.20    2.00 
 -11   2  -5    3.00    2.70 
  11   2   5    7.00    4.80 
 -12  -2  -5   36.80    6.90 
  12  -2   5   35.70    8.70 
  12   2   5   35.60    9.80 
 -12   2  -5   29.50    4.60 
 -12   2  -5   29.40    4.90 
 -13  -2  -5    9.40    6.10 
  13  -2   5    0.20    4.90 
  13   2   5   -4.00    4.70 
 -13   2  -5    5.30    2.80 
 -13   2  -5    5.50    3.90 
  14  -2   5   -3.00    5.20 
 -14  -2  -5   -3.30    3.60 
 -14   2  -5   -1.60    2.90 
  14   2   5    7.20    7.10 
 -15  -3   5    3.30    4.50 
  15  -3  -5   -0.70    4.90 
  15   3  -5   -0.60    5.30 
  14  -3  -5    8.00    5.80 
 -14  -3   5    5.20    4.10 
  14   3  -5    1.60    4.60 
  14   3  -5   -8.90    4.90 
  13  -3  -5    4.00    4.70 
 -13  -3   5   11.80    7.00 
  13   3  -5    6.80    3.90 
  13   3  -5   -0.10    4.40 
  12  -3  -5    3.70    4.00 
 -12  -3   5    0.80    3.80 
  12   3  -5   -7.00    3.60 
 -11  -3   5  445.16   21.20 
  11  -3  -5  430.06   22.70 
  11   3  -5  435.06   23.60 
  11   3  -5  398.46   21.60 
 -10  -3   5    1.70    2.50 
  10  -3  -5   -1.00    2.00 
  10   3  -5   -1.60    2.60 
  10   3  -5   -0.70    2.70 
   9  -3  -5   14.70    4.70 
   9   3  -5   14.70    4.60 
   9   3  -5   11.30    4.40 
   8  -3  -5   36.00    6.70 
  -8  -3   5   38.70    5.90 
   8   3  -5   35.90    6.50 
   8   3  -5   31.00    6.40 
  -7  -3   5  206.08   13.00 
  -7  -3   5  211.68   10.60 
   7  -3  -5  213.98   13.70 
   7   3  -5  217.38   13.50 
   7   3  -5  210.18   12.30 
  -6  -3   5  314.07   15.90 
   6  -3  -5  354.56   17.40 
  -6  -3   5  326.57   12.50 
   6   3  -5  319.07   16.40 
   6   3  -5  325.57   14.60 
  -6   3   5  311.47   18.30 
   5  -3  -5  798.82   16.60 
   5  -3  -5  803.72   33.10 
  -5  -3   5  771.02   30.90 
  -5  -3   5  811.12   21.20 
   5  -3  -5  830.22   17.10 
   5   3  -5  796.32   26.80 
   5   3  -5  782.52   23.60 
  -4  -3   5   14.10    2.40 
   4  -3  -5    9.80    1.70 
  -4  -3   5   10.00    3.10 
   4  -3  -5    6.60    3.80 
   4  -3  -5   10.00    1.60 
   4   3  -5   10.20    2.70 
   4   3  -5   15.10    3.80 
  -4   3   5   13.10    4.30 
   3  -3  -5  390.46   11.00 
   3  -3  -5  391.06   18.10 
  -3  -3   5  380.76   10.60 
  -3  -3   5  384.36   16.00 
   3  -3  -5  365.76   18.50 
   3  -3  -5  381.96   11.90 
   3   3  -5  386.26   12.70 
  -3   3   5  377.76   18.40 
   3   3  -5  362.96   15.70 
   2  -3  -5 1267.07   29.70 
   2  -3  -5 1270.07   37.40 
   2  -3  -5 1238.88   28.20 
  -2  -3   5 1297.77   34.10 
  -2  -3   5 1256.67   26.00 
   2  -3  -5 1276.97   38.40 
  -2   3   5 1188.68   37.00 
   2   3  -5 1238.08   27.90 
  -2   3   5 1240.48   28.30 
   2   3  -5 1281.67   34.00 
  -1  -3   5  569.84   13.80 
   1  -3  -5  556.04   22.30 
  -1  -3   5  574.94   13.90 
   1  -3  -5  557.84   22.50 
  -1  -3   5  569.04   19.10 
   1  -3  -5  562.04   17.40 
   1  -3  -5  574.34   16.20 
   1   3  -5  585.24   19.50 
  -1   3   5  603.44   23.20 
  -1   3   5  564.44   16.20 
   0  -3  -5  579.34   22.60 
   0  -3   5  591.44   18.80 
   0  -3  -5  570.84   16.90 
   0  -3  -5  593.54   18.60 
   0  -3   5  589.34   15.60 
   0  -3   5  576.74   13.80 
   0   3  -5  586.74   19.00 
   0   3   5  581.44   22.90 
   0   3   5  554.94   17.00 
   1  -3   5  665.13   19.50 
  -1  -3  -5  648.34   19.10 
  -1  -3  -5  649.64   24.00 
   1  -3   5  656.63   15.90 
  -1  -3  -5  650.33   20.70 
   1   3   5  618.54   18.90 
  -1   3  -5  642.44   19.70 
  -1   3  -5  636.14   17.90 
   1   3   5  606.24   24.00 
   2  -3   5  157.88    8.00 
  -2  -3  -5  148.29    8.20 
  -2  -3  -5  154.58   10.70 
  -2  -3  -5  151.08    9.20 
   2  -3   5  150.08    6.60 
   2   3   5  154.18   11.40 
   2   3   5  148.79    8.30 
  -2   3  -5  142.29    7.80 
  -2   3  -5  149.29    8.10 
   3  -3   5   80.59    5.30 
  -3  -3  -5   64.29    6.40 
   3  -3   5   89.09    5.70 
  -3  -3  -5   63.59    7.10 
  -3  -3  -5   87.59    6.60 
  -3   3  -5   78.89    5.80 
   3   3   5   82.19    8.70 
  -3   3  -5   78.99    6.30 
   3   3   5   86.49    6.60 
  -4  -3  -5  807.22   28.00 
   4  -3   5  861.81   23.40 
  -4  -3  -5  831.22   26.20 
  -4  -3  -5  819.22   37.70 
   4  -3   5  845.92   21.40 
   4   3   5  841.22   30.80 
  -4   3  -5  809.12   25.20 
  -4   3  -5  832.82   22.40 
   5  -3   5   99.39    5.40 
   5  -3   5  102.79    7.30 
  -5  -3  -5  103.79    7.90 
  -5  -3  -5  103.29    9.10 
  -5  -3  -5   94.79    8.40 
   5   3   5   74.49    9.30 
  -5   3  -5  101.09    6.30 
  -5   3  -5   93.59    8.20 
  -6  -3  -5   76.79    6.90 
   6  -3   5   66.59    6.50 
  -6  -3  -5   61.69    7.10 
  -6  -3  -5   71.09    7.80 
   6  -3   5   56.49    4.20 
  -6   3  -5   57.89    4.80 
   6   3   5   65.69   10.40 
  -6   3  -5   69.39    7.20 
  -7  -3  -5    3.80    2.50 
   7  -3   5    3.00    2.60 
   7  -3   5    1.00    1.40 
   7   3   5    1.50    3.00 
  -7   3  -5    6.70    2.10 
  -8  -3  -5   27.70    5.60 
   8  -3   5   22.90    2.90 
   8  -3   5   22.50    5.30 
  -8   3  -5   22.00    3.50 
   8   3   5   29.40    7.60 
   9  -3   5   36.50    3.50 
   9  -3   5   39.60    7.10 
  -9  -3  -5   37.90    6.60 
  -9   3  -5   32.70    3.90 
   9   3   5   33.40    8.70 
  -9   3  -5   31.70    3.70 
  10  -3   5   13.80    4.90 
 -10  -3  -5   12.50    4.50 
 -10   3  -5   10.10    2.40 
 -10   3  -5    9.40    2.60 
 -11  -3  -5   -5.60    2.40 
  11  -3   5    5.20    3.50 
 -11   3  -5   -3.80    1.50 
 -11   3  -5    1.20    1.80 
  11   3   5    3.10    4.20 
  12  -3   5   20.60    6.60 
 -12  -3  -5   11.40    5.20 
  12   3   5   18.10    7.70 
 -12   3  -5   14.10    2.40 
 -13  -3  -5    4.30    4.70 
  13  -3   5    6.70    5.30 
  13   3   5   -4.50    5.30 
  14  -3   5    4.00    5.90 
 -14  -3  -5    8.00    4.90 
  14   3   5   17.70    8.40 
  14  -4  -5    1.80    4.50 
 -14  -4   5    5.30    4.30 
  14   4  -5    5.40    5.40 
  14   4  -5    5.70    6.80 
  13  -4  -5    5.90    5.60 
 -13  -4   5   11.10    5.20 
  13   4  -5    7.50    4.60 
  13   4  -5    7.40    5.10 
 -12  -4   5  142.79   13.70 
  12  -4  -5  143.09   14.20 
  12   4  -5  143.69   14.70 
  12   4  -5  121.79   15.10 
  11  -4  -5   81.49   10.30 
  11   4  -5   70.69   12.10 
  10  -4  -5   27.40    6.50 
 -10  -4   5   24.10    6.10 
  10   4  -5   15.30    5.70 
  10   4  -5   13.50    4.80 
   9  -4  -5   -1.30    3.30 
   9   4  -5   -1.20    2.90 
   9   4  -5   -1.60    3.20 
  -8  -4   5   -1.70    1.70 
   8  -4  -5   -0.10    3.20 
   8   4  -5    1.90    3.20 
   8   4  -5    2.80    3.00 
  -7  -4   5    1.10    2.10 
   7  -4  -5    1.60    2.80 
   7   4  -5    0.00    2.40 
   7   4  -5   -0.10    2.70 
   6  -4  -5    5.10    3.40 
  -6  -4   5    2.20    1.70 
   6   4  -5    2.10    2.80 
   6   4  -5    6.60    3.30 
   5  -4  -5   55.79    3.20 
   5  -4  -5   52.99    3.70 
   5  -4  -5   56.79    7.60 
  -5  -4   5   65.39    7.30 
  -5  -4   5   56.29    4.70 
   5  -4  -5   57.69   10.40 
  -5   4   5   55.59    9.50 
   5   4  -5   64.59    6.50 
   5   4  -5   57.79    7.30 
   4  -4  -5   23.60    5.90 
  -4  -4   5   25.70    3.10 
  -4  -4   5   22.20    5.10 
   4  -4  -5   24.50    4.10 
   4  -4  -5   16.70    5.70 
   4  -4  -5   26.60    2.80 
   4   4  -5   23.10    5.30 
  -4   4   5   16.80    5.40 
   4   4  -5   28.60    4.70 
  -3  -4   5   20.50    3.30 
   3  -4  -5   17.80    5.40 
   3  -4  -5   20.70    5.60 
   3  -4  -5   19.60    2.90 
   3  -4  -5   22.30    3.60 
  -3  -4   5   18.20    4.20 
   3   4  -5   19.80    3.80 
  -3   4   5   14.70    4.70 
   3   4  -5   16.90    5.00 
  -2  -4   5  339.07   11.30 
   2  -4  -5  339.17   13.40 
   2  -4  -5  333.97   18.20 
   2  -4  -5  326.57   18.60 
  -2  -4   5  366.66   16.40 
   2  -4  -5  350.46   12.30 
   2   4  -5  338.37   15.90 
   2   4  -5  367.36   12.80 
   1  -4  -5  190.38   10.30 
  -1  -4   5  194.38   11.30 
   1  -4  -5  199.08   13.80 
   1  -4  -5  182.98    9.00 
  -1  -4   5  195.68    8.40 
   1  -4  -5  181.08   13.30 
  -1  -4   5  196.38    8.40 
   1   4  -5  189.58   11.40 
  -1   4   5  182.18   13.40 
   0  -4  -5   -1.70    2.40 
   0  -4  -5    0.80    2.20 
   0  -4   5    2.10    2.00 
   0  -4  -5    2.20    2.00 
   0  -4  -5    4.20    4.10 
   0  -4   5    2.20    1.80 
   0  -4   5   -0.40    1.90 
   0   4   5    1.30    3.30 
   0   4  -5    5.10    3.20 
   1  -4   5  188.08    9.90 
  -1  -4  -5  187.18    9.70 
  -1  -4  -5  172.78   12.70 
   1  -4   5  167.58   10.00 
   1  -4   5  192.18    8.10 
  -1  -4  -5  178.68   10.90 
  -1   4  -5  173.38    9.40 
   1   4   5  196.78   13.90 
  -1   4  -5  193.58   10.60 
  -2  -4  -5   10.40    3.70 
   2  -4   5   13.60    3.30 
  -2  -4  -5    9.90    4.90 
  -2  -4  -5    7.50    2.70 
   2  -4   5    7.30    2.20 
  -2   4  -5    7.00    2.80 
   2   4   5    6.20    3.90 
  -2   4  -5    6.50    2.70 
   3  -4   5  988.20   26.80 
  -3  -4  -5  990.50   38.40 
  -3  -4  -5 1008.80   29.30 
  -3  -4  -5  967.30   31.60 
   3  -4   5 1002.50   26.10 
   3   4   5 1014.20   36.10 
  -3   4  -5 1002.30   27.50 
  -3   4  -5  973.30   29.80 
   4  -4   5  737.33   20.70 
  -4  -4  -5  695.13   26.30 
  -4  -4  -5  712.63   27.60 
   4  -4   5  732.43   21.90 
  -4  -4  -5  687.43   23.80 
  -4   4  -5  723.53   25.40 
  -4   4  -5  722.03   21.50 
   4   4   5  743.43   30.90 
  -5  -4  -5    1.80    2.20 
   5  -4   5   -1.60    1.40 
   5  -4   5   -2.00    1.20 
  -5  -4  -5    0.20    2.20 
   5   4   5   -0.60    3.00 
  -5   4  -5   -0.40    1.70 
   6  -4   5  164.28   10.40 
  -6  -4  -5  170.28   11.30 
   6  -4   5  163.18    7.40 
   6   4   5  170.58   15.20 
  -6   4  -5  168.78    8.50 
  -6   4  -5  166.78   12.80 
  -7  -4  -5   -4.30    1.70 
   7  -4   5    4.10    1.60 
   7  -4   5    0.70    2.30 
   7   4   5   -2.00    3.70 
  -8  -4  -5   12.20    4.10 
   8  -4   5   11.70    4.20 
  -8   4  -5    9.20    2.30 
   8   4   5   11.80    5.80 
  -9  -4  -5   85.59    9.20 
   9  -4   5   92.89    4.50 
   9  -4   5   63.49    8.60 
   9   4   5   86.39   14.40 
  -9   4  -5   92.59    5.00 
  -9   4  -5   97.09    4.90 
  10  -4   5    4.00    2.90 
 -10  -4  -5   -3.10    2.10 
  10   4   5    1.80    4.60 
  11  -4   5    5.40    3.80 
 -11  -4  -5    3.70    3.60 
  11   4   5    6.60    5.60 
  12  -4   5   -4.70    3.60 
 -12  -4  -5    0.00    2.70 
  12   4   5    8.70    6.40 
  13  -4   5   -1.20    4.30 
 -13  -4  -5   -0.60    3.90 
  13   4   5   14.20    7.40 
 -14  -5   5    5.00    6.30 
  14  -5  -5   -3.30    4.80 
  14   5  -5    0.40    5.80 
  14   5  -5   -6.10    5.60 
 -13  -5   5   -2.50    3.60 
  13   5  -5    6.80    6.30 
  13   5  -5   11.30    5.80 
 -12  -5   5   20.60    6.50 
  12  -5  -5   12.70    6.90 
  12   5  -5    2.40    4.90 
  12   5  -5   30.20    8.40 
  11  -5  -5   64.19   11.10 
 -11  -5   5   49.10    9.60 
  11   5  -5   62.09   10.90 
  11   5  -5   49.99    9.80 
  10  -5  -5   21.80    6.70 
 -10  -5   5   20.50    5.40 
  10   5  -5   26.60    7.60 
  10   5  -5   16.00    6.40 
   9  -5  -5   56.79   11.80 
   9   5  -5   49.50    9.10 
  -8  -5   5   64.19    6.40 
   8  -5  -5   72.49    9.60 
   8   5  -5   75.39    9.70 
   8   5  -5   64.49   10.50 
   7  -5  -5    3.20    4.50 
   7   5  -5    0.60    3.80 
   7   5  -5    5.60    4.50 
   6  -5  -5    3.20    1.70 
   6  -5  -5    3.60    1.50 
  -6  -5   5    2.30    2.70 
   6  -5  -5   -1.70    4.10 
   6   5  -5    0.10    3.40 
   6   5  -5   -1.90    3.50 
  -5  -5   5   15.80    3.50 
   5  -5  -5   19.60    6.70 
   5  -5  -5    7.80    2.70 
   5  -5  -5   16.00    2.70 
   5   5  -5   23.80    5.40 
   5   5  -5   15.70    5.20 
   4  -5  -5  934.61   23.40 
   4  -5  -5  937.11   25.30 
   4  -5  -5  905.61   34.60 
   4  -5  -5  853.51   37.10 
  -4  -5   5  930.11   24.60 
   4   5  -5  894.21   28.40 
   4   5  -5  907.91   32.40 
  -4   5   5  816.62   40.70 
   3  -5  -5  509.45   24.70 
  -3  -5   5  478.75   15.70 
   3  -5  -5  482.35   25.00 
   3  -5  -5  480.65   15.70 
   3  -5  -5  468.75   17.30 
   3   5  -5  483.15   18.10 
   3   5  -5  435.56   21.10 
   2  -5  -5    7.10    2.90 
  -2  -5   5    4.90    2.50 
   2  -5  -5    7.60    4.30 
   2  -5  -5    5.40    4.10 
   2  -5  -5    0.50    1.80 
  -2  -5   5   11.60    3.90 
  -2  -5   5    8.90    2.50 
   2   5  -5    4.40    2.50 
   2   5  -5    1.20    2.30 
  -1  -5   5    5.50    3.60 
   1  -5  -5   14.00    4.00 
   1  -5  -5    8.30    5.40 
  -1  -5   5    9.60    3.00 
   1  -5  -5    9.90    3.00 
  -1  -5   5    9.10    2.80 
   1  -5  -5    2.50    3.70 
   1   5  -5    1.70    2.90 
  -1   5   5   13.60    5.20 
   0  -5  -5    8.70    3.70 
   0  -5   5   10.40    3.50 
   0  -5  -5    7.90    4.40 
   0  -5  -5    8.40    4.40 
   0  -5  -5    6.50    5.40 
   0  -5   5    7.80    2.70 
   0  -5   5   19.50    4.80 
   0   5   5    3.40    4.20 
   0   5  -5    8.80    5.60 
  -1  -5  -5   19.20    5.60 
   1  -5   5    9.70    2.70 
   1  -5   5    6.90    3.30 
  -1  -5  -5    6.60    3.20 
   1  -5   5   10.50    3.40 
  -1  -5  -5    7.40    2.80 
   1   5   5    6.40    3.30 
   1   5   5   -1.10    3.30 
  -1   5  -5   10.80    3.60 
  -2  -5  -5  230.88   12.40 
   2  -5   5  240.18   10.80 
  -2  -5  -5  191.18   13.10 
   2  -5   5  244.88   12.60 
  -2  -5  -5  218.18   15.30 
   2  -5   5  216.08   12.80 
   2   5   5  221.68   13.60 
  -2   5  -5  201.58   11.70 
   2   5   5  227.68   16.80 
  -2   5  -5  208.08   12.40 
  -3  -5  -5  481.25   23.60 
   3  -5   5  535.55   17.90 
  -3  -5  -5  526.65   20.60 
   3  -5   5  525.85   19.00 
  -3   5  -5  522.25   19.20 
   3   5   5  519.45   26.40 
  -3   5  -5  471.85   20.80 
   3   5   5  502.85   22.10 
   4  -5   5   70.69    6.40 
   4  -5   5   67.59    6.20 
  -4  -5  -5   58.19    7.20 
  -4  -5  -5   53.89   10.50 
  -4   5  -5   68.79    8.20 
  -4   5  -5   63.29    6.40 
   4   5   5   64.39   11.40 
   5  -5   5   64.39    5.50 
  -5  -5  -5   63.69    7.40 
   5  -5   5   68.79    6.80 
  -5   5  -5   60.09    5.90 
   5   5   5   67.69   12.30 
  -5   5  -5   65.59    8.30 
  -6  -5  -5  183.08   12.90 
   6  -5   5  192.98   11.80 
   6  -5   5  187.38    8.60 
  -6   5  -5  184.18    9.50 
   6   5   5  179.98   16.40 
   7  -5   5  210.48    8.50 
  -7  -5  -5  210.58   13.90 
   7  -5   5  181.38   12.20 
  -7   5  -5  187.78    9.00 
   7   5   5  193.58   17.60 
  -8  -5  -5  108.99   13.00 
   8  -5   5  112.89   10.30 
  -8   5  -5  112.39    6.00 
   8   5   5  126.59   14.60 
  -9  -5  -5   37.20    7.20 
   9  -5   5   38.20    2.20 
   9  -5   5   26.60    6.20 
   9   5   5   33.10    9.60 
 -10  -5  -5    7.20    4.70 
  10  -5   5   26.40    6.40 
  10   5   5   19.40    8.20 
 -11  -5  -5    9.00    4.70 
  11  -5   5   -1.50    4.10 
  11   5   5    7.60    7.10 
 -12  -5  -5   -5.10    3.20 
  12  -5   5    6.00    5.80 
  12   5   5  -10.20    4.90 
 -13  -5  -5   22.80   12.40 
  13  -5   5    8.40    7.00 
  13   5   5   19.40    8.80 
 -13  -6   5   -1.50    5.50 
  13  -6  -5    4.20    4.40 
  13   6  -5    4.50    6.90 
  13   6  -5   -3.50    6.50 
 -12  -6   5   10.50    6.70 
  12  -6  -5    1.60    5.40 
  12   6  -5   -0.90    5.80 
  12   6  -5   13.30    6.70 
 -11  -6   5    3.70    4.60 
  11  -6  -5    6.80    4.90 
  11   6  -5    9.80    6.00 
  10  -6  -5   28.20    8.20 
 -10  -6   5   25.90    7.50 
  10   6  -5   31.30    8.60 
  10   6  -5   29.50    7.90 
   9  -6  -5   12.30    4.50 
  -9  -6   5   -5.00    4.10 
   9   6  -5   -3.10    4.20 
   9   6  -5   -2.20    4.40 
   8  -6  -5    2.30    4.10 
   8   6  -5    4.50    4.20 
   8   6  -5   -2.40    3.70 
   7  -6  -5   64.49   10.70 
  -7  -6   5   72.39    6.90 
   7   6  -5   55.89   11.10 
   7   6  -5   71.19    9.50 
  -6  -6   5   12.70    3.70 
   6  -6  -5    6.90    5.50 
   6  -6  -5    6.40    2.40 
   6  -6  -5   12.30    2.50 
   6   6  -5    4.00    4.30 
   6   6  -5    8.60    5.30 
   5  -6  -5  317.47   13.60 
  -5  -6   5  330.97   14.10 
   5  -6  -5  274.07   11.60 
   5  -6  -5  317.67   21.20 
   5   6  -5  324.57   20.40 
   5   6  -5  326.07   18.00 
   4  -6  -5   83.59   11.50 
   4  -6  -5   67.59    5.90 
  -4  -6   5   95.89    7.50 
   4  -6  -5   83.79    7.50 
   4   6  -5  104.79   11.20 
   4   6  -5   87.79    9.00 
   3  -6  -5   87.89   13.50 
   3  -6  -5   96.19    8.10 
   3  -6  -5  105.99    7.60 
  -3  -6   5   83.09    8.00 
  -3  -6   5   98.69    7.60 
   3   6  -5   88.89   10.50 
   3   6  -5  101.39    9.00 
   2  -6  -5    0.70    4.20 
  -2  -6   5    3.90    2.40 
  -2  -6   5    2.20    2.60 
   2  -6  -5    1.40    2.60 
   2   6  -5    5.10    3.70 
  -1  -6   5   13.00    3.90 
   1  -6  -5   17.90    4.00 
   1  -6  -5   22.60    5.40 
  -1  -6   5   22.70    4.60 
   1  -6  -5   26.90    7.00 
   1   6  -5   16.30    5.00 
  -1   6   5   10.60    5.50 
   0  -6  -5   55.29    7.10 
   0  -6  -5   40.60    6.30 
   0  -6   5   57.29    6.50 
   0  -6  -5   50.89   10.20 
   0  -6   5   53.19    9.80 
   0  -6   5   43.30    5.40 
   0  -6  -5   42.20   10.60 
   0   6  -5   51.99    8.30 
   0   6   5   38.40    9.10 
   1  -6   5    5.90    3.20 
  -1  -6  -5    5.40    3.10 
   1  -6   5   -0.20    2.90 
  -1  -6  -5    4.10    4.20 
   1  -6   5    1.10    1.90 
   1   6   5    1.50    4.10 
   1   6   5    2.80    2.60 
  -1   6  -5    2.90    3.00 
   2  -6   5    4.00    2.90 
   2  -6   5   10.30    3.80 
  -2  -6  -5    7.00    3.20 
   2  -6   5    3.80    2.40 
   2   6   5    3.90    4.10 
   2   6   5   10.20    4.40 
  -2   6  -5    7.30    3.40 
   3  -6   5   -2.20    2.50 
   3  -6   5    0.20    1.80 
  -3  -6  -5   -2.40    2.10 
   3  -6   5    1.60    4.60 
   3   6   5    1.50    2.90 
  -3   6  -5   -6.20    2.90 
  -3   6  -5    0.90    2.30 
   3   6   5   -0.40    3.60 
   4  -6   5   48.50    5.90 
  -4  -6  -5   54.99    7.10 
   4  -6   5   60.49    6.40 
   4  -6   5   50.09    8.90 
   4   6   5   49.70    8.90 
  -4   6  -5   54.89    8.90 
  -4   6  -5   43.30    6.40 
   4   6   5   75.49   12.60 
   5  -6   5   15.60    4.30 
  -5  -6  -5    1.70    3.50 
   5  -6   5    5.20    2.60 
   5   6   5   -0.80    4.30 
  -5   6  -5    9.40    4.70 
  -5   6  -5   10.40    3.50 
   6  -6   5   19.90    5.10 
   6  -6   5   21.90    4.00 
  -6  -6  -5   15.50    8.30 
  -6   6  -5   16.90    3.90 
   6   6   5   10.90    6.20 
   7  -6   5   35.30    3.90 
  -7  -6  -5   30.60    7.00 
   7  -6   5   30.90    6.20 
   7   6   5   30.00   10.20 
  -7   6  -5   35.70    4.60 
   8  -6   5   51.59    5.10 
   8  -6   5   49.50    8.40 
  -8  -6  -5   50.59    9.10 
  -8   6  -5   52.29    4.20 
   8   6   5   47.30   13.30 
   9  -6   5    0.70    3.30 
  -9  -6  -5    0.50    3.70 
   9   6   5   -1.80    5.30 
  10  -6   5    9.70    5.20 
 -10  -6  -5   24.90    7.40 
  10   6   5   13.10    8.30 
  11  -6   5    2.90    4.20 
 -11  -6  -5    0.60    4.00 
  11   6   5   -4.10    5.00 
 -12  -6  -5   -0.10    6.10 
  12  -6   5    8.60    5.40 
  12   6   5   10.10    9.20 
 -11  -7   5    2.80    5.20 
  11  -7  -5    4.70    5.90 
  11   7  -5    6.60    7.10 
  11   7  -5    2.30    6.70 
  10  -7  -5    9.40    5.80 
 -10  -7   5    8.80    5.70 
  10   7  -5   12.10    6.70 
  10   7  -5   13.40    7.00 
  -9  -7   5    5.60    5.60 
   9  -7  -5   10.70    5.70 
   9   7  -5   16.60    7.10 
   9   7  -5   18.50    6.60 
   8  -7  -5   -1.80    3.70 
  -8  -7   5   -6.80    2.80 
   8   7  -5    6.20    4.40 
   8   7  -5   -3.70    4.00 
   7  -7  -5   53.79    4.00 
   7  -7  -5   55.19   10.50 
  -7  -7   5   54.49    6.30 
   7  -7  -5   57.09    3.70 
   7   7  -5   34.00    7.80 
   7   7  -5   49.60   10.40 
   6  -7  -5   -1.50    4.10 
  -6  -7   5   14.30    3.40 
   6  -7  -5    7.80    2.70 
   6  -7  -5    8.20    2.60 
   6   7  -5    7.10    5.70 
   6   7  -5   -0.90    4.70 
   5  -7  -5    7.70    2.90 
   5  -7  -5    9.90    5.50 
   5  -7  -5    4.20    2.50 
  -5  -7   5    7.50    2.70 
   5   7  -5    3.60    4.00 
   5   7  -5    6.60    4.10 
  -4  -7   5   -0.20    3.20 
   4  -7  -5    1.90    3.80 
  -4  -7   5   -1.00    2.30 
   4   7  -5    3.90    3.00 
   4   7  -5   -0.80    2.90 
   3  -7  -5    4.40    2.30 
  -3  -7   5    7.10    3.70 
  -3  -7   5    3.50    2.80 
   3  -7  -5    9.10    3.60 
   3  -7  -5    9.60    5.30 
   3   7  -5    7.00    4.10 
   3   7  -5   -4.20    2.90 
   2  -7  -5   93.49    8.20 
  -2  -7   5   76.69    7.90 
  -2  -7   5  105.59    8.60 
   2  -7  -5   86.99   11.10 
   2   7  -5   98.39   11.00 
  -1  -7   5   24.00    4.70 
  -1  -7   5   31.00    5.70 
   1  -7  -5   25.80    5.00 
   1  -7  -5    7.10    5.40 
   1   7  -5   18.90    6.30 
   0  -7   5   20.00    4.70 
   0  -7  -5   31.40    5.90 
   0  -7   5   34.90    5.90 
   0  -7  -5   11.90    6.90 
   0   7  -5   27.70    6.60 
   0   7   5   23.90    7.90 
  -1  -7  -5   54.69    7.10 
   1  -7   5   51.99    5.90 
   1  -7   5   61.09    7.60 
  -1  -7  -5   46.50   10.10 
   1   7   5   71.99   12.60 
  -1   7  -5   73.09    9.00 
   2  -7   5   -2.00    1.50 
  -2  -7  -5   -5.50    3.20 
  -2  -7  -5    2.20    3.20 
   2  -7   5    3.20    3.20 
  -2   7  -5    0.40    2.60 
   2   7   5    0.40    4.10 
   3  -7   5    2.80    4.00 
   3  -7   5   -2.30    2.70 
   3  -7   5    0.10    2.30 
  -3  -7  -5    2.70    3.30 
   3   7   5   -4.10    5.20 
  -3   7  -5   -3.40    2.20 
   4  -7   5    9.50    3.90 
   4  -7   5    3.40    3.90 
   4  -7   5    9.60    5.10 
  -4  -7  -5   15.00    5.20 
  -4   7  -5   12.00    5.40 
  -4   7  -5   15.90    4.40 
   4   7   5   11.20    7.50 
   5  -7   5  237.08   14.10 
   5  -7   5  261.17   13.90 
  -5  -7  -5  296.17   18.40 
   5   7   5  255.77   21.90 
   6  -7   5    0.10    2.80 
   6  -7   5    0.50    2.60 
  -6  -7  -5    2.20    4.10 
   6   7   5   -1.30    4.50 
  -6   7  -5    0.90    2.50 
   7  -7   5    1.00    3.30 
   7  -7   5    6.50    2.30 
  -7  -7  -5    2.30    4.00 
   7   7   5    7.70    6.10 
  -7   7  -5    2.00    2.30 
   8  -7   5    2.80    3.70 
  -8  -7  -5    9.20    5.10 
  -8   7  -5    5.90    2.10 
   8   7   5    4.50    6.30 
   9  -7   5    1.80    3.50 
  -9  -7  -5   11.30    5.70 
   9   7   5    6.60    5.50 
  10  -7   5    4.30    4.40 
 -10  -7  -5    4.50    5.30 
  10   7   5    7.20    8.90 
  11  -7   5  -10.20    4.50 
 -11  -7  -5    6.10    5.40 
  11   7   5   -1.20    7.20 
 -10  -8   5    1.20    5.20 
  10   8  -5    3.10    5.70 
  10   8  -5   -6.30    6.00 
  -9  -8   5    3.80    5.30 
   9  -8  -5   -0.90    4.80 
   9   8  -5    1.20    5.40 
   9   8  -5    1.50    6.00 
  -8  -8   5    5.60    5.30 
   8  -8  -5    0.60    4.90 
   8   8  -5   -4.40    3.90 
   8   8  -5   -0.70    4.20 
   7  -8  -5    5.90    5.40 
   7   8  -5   -2.00    5.20 
   7   8  -5   10.10    5.20 
   6  -8  -5    1.60    2.50 
   6  -8  -5   12.30    5.00 
  -6  -8   5   -2.50    2.30 
   6  -8  -5    1.50    2.10 
   6   8  -5    0.60    3.80 
   6   8  -5   -4.00    3.20 
  -5  -8   5   -0.10    3.70 
   5  -8  -5   -1.60    2.10 
   5  -8  -5    0.60    4.40 
   5  -8  -5    5.70    3.30 
  -5  -8   5    0.80    2.60 
   5   8  -5    6.10    4.50 
  -4  -8   5   -1.30    4.00 
   4  -8  -5   -7.30    3.30 
  -4  -8   5   -0.40    2.50 
   4  -8  -5   -5.50    2.10 
   4   8  -5   -5.90    3.80 
   4   8  -5   -1.50    3.60 
  -3  -8   5    4.00    3.40 
   3  -8  -5   -5.70    4.20 
   3  -8  -5   -3.40    1.90 
  -3  -8   5    0.90    2.80 
   3   8  -5   -7.20    3.40 
  -2  -8   5   14.10    3.80 
  -2  -8   5    3.70    3.70 
   2  -8  -5   13.90    6.70 
   2   8  -5   15.50    6.30 
  -1  -8   5   -6.90    3.10 
   1  -8  -5   -6.80    2.50 
   1  -8  -5    6.50    3.20 
  -1  -8   5    3.90    3.50 
   1   8  -5   -0.40    3.20 
   0  -8  -5    9.70    6.20 
   0  -8  -5    2.30    2.90 
   0  -8   5    2.30    3.00 
   0  -8   5    5.50    3.90 
   0   8  -5   -1.30    3.00 
   1  -8   5   30.00   10.70 
   1  -8   5   35.10    7.10 
  -1  -8  -5   48.40    7.90 
  -1  -8  -5   28.80    9.20 
   1   8   5   37.50    9.80 
  -1   8  -5   47.50    8.60 
  -2  -8  -5    3.70    3.50 
   2  -8   5    2.90    2.80 
  -2  -8  -5   14.00    5.70 
   2   8   5   -1.20    4.40 
  -3  -8  -5   -1.00    2.90 
  -3  -8  -5    6.70    6.20 
   3  -8   5   -5.00    2.40 
  -3   8  -5   -1.10    3.80 
   3   8   5    0.40    3.70 
   4  -8   5  100.69    9.50 
  -4  -8  -5  107.69   11.70 
   4   8   5   88.99   15.60 
  -4   8  -5   96.69   10.10 
   5  -8   5   63.79    8.00 
  -5  -8  -5   60.09   10.30 
   5   8   5   73.49   16.70 
  -5   8  -5   59.29    8.40 
  -6  -8  -5   24.40    7.50 
   6  -8   5   30.70    6.20 
  -6   8  -5   12.20    4.40 
   6   8   5   28.90   10.20 
   7  -8   5   -0.60    3.40 
  -7  -8  -5   -3.00    2.70 
   7  -8   5   -3.50    1.90 
   7   8   5  -11.90    5.50 
  -7   8  -5   -5.00    2.70 
   8  -8   5    8.00    3.70 
  -8  -8  -5   -6.80    3.30 
   8   8   5   -4.60    6.60 
  -9  -8  -5    6.20    5.40 
   9  -8   5    9.70    4.50 
   9   8   5   -4.10    8.20 
  -8  -9   5    9.50    6.40 
   8  -9  -5    3.70    5.40 
   8   9  -5   -9.30    4.80 
   8   9  -5  -12.10    6.00 
  -7  -9   5    0.80    5.00 
   7  -9  -5    0.20    5.50 
  -7  -9   5   12.40    5.80 
   7   9  -5    3.20    5.60 
   7   9  -5    7.20    5.70 
  -6  -9   5   -0.20    6.70 
   6  -9  -5    1.00    5.80 
   6  -9  -5   -2.00    2.70 
  -6  -9   5   -1.50    4.40 
   6   9  -5   -0.50    4.50 
   6   9  -5   -7.50    6.50 
  -5  -9   5    4.80    4.20 
   5  -9  -5   17.00    6.80 
   5  -9  -5    1.40    2.70 
  -5  -9   5   -0.80    5.00 
   5   9  -5   18.50    7.90 
   5   9  -5   11.20    5.20 
   4  -9  -5   20.10    7.00 
  -4  -9   5   28.50    7.00 
   4  -9  -5   34.50    6.10 
   4   9  -5   29.90    9.80 
  -3  -9   5    9.30    4.80 
   3  -9  -5   13.70    4.20 
   3  -9  -5   18.90    6.40 
   3   9  -5    4.40    5.50 
   2  -9  -5   -7.30    4.10 
   2  -9  -5    3.90    3.70 
  -2  -9   5    4.70    3.70 
   2   9  -5    1.90    4.60 
  -1  -9   5    7.90    3.70 
   1  -9  -5   19.50    7.30 
   1  -9  -5    7.40    3.30 
   1   9  -5    2.70    4.90 
   0  -9   5   27.80    5.60 
   0  -9   5   13.60    8.90 
   0  -9  -5   13.00    5.40 
   0  -9  -5    0.00    4.70 
   0   9  -5   15.40    6.50 
  -1  -9  -5    9.30    6.10 
   1  -9   5    5.90    3.60 
  -1  -9  -5    9.20    4.60 
  -1   9  -5    2.90    4.00 
  -2  -9  -5    4.20    4.60 
  -2  -9  -5    8.60    7.40 
   2  -9   5   15.70    4.50 
   2   9   5    6.60    6.30 
  -2   9  -5    3.80    3.80 
  -3  -9  -5    2.50    4.00 
   3  -9   5    2.20    3.10 
  -3  -9  -5    0.20    6.30 
   3   9   5   12.00    6.70 
  -3   9  -5   10.50    4.70 
  -4  -9  -5   -1.30    3.80 
  -4  -9  -5   -4.60    6.00 
   4  -9   5    7.80    3.30 
  -4   9  -5   -0.20    3.70 
  -5  -9  -5   30.30   10.30 
   5  -9   5    9.50    3.50 
   5  -9   5   25.80    6.00 
  -5  -9  -5   20.50    7.40 
  -5   9  -5   15.30    5.30 
   5   9   5   14.20    7.20 
  -6  -9  -5   12.90    6.40 
   6  -9   5   11.60    4.10 
   6  -9   5   12.40    4.80 
  -6   9  -5   11.50    4.80 
   6   9   5   20.90    8.30 
  -7  -9  -5    8.00    5.60 
   7  -9   5    8.60    4.30 
   7   9   5   -5.80    8.00 
  -4 -10   5   -0.20    6.00 
   4 -10  -5   -3.30    3.40 
   4 -10  -5   -6.80    6.30 
   4  10  -5   11.10    6.50 
   3 -10  -5    5.30    3.90 
   3 -10  -5   14.50    7.70 
   3  10  -5    8.50    8.20 
  -2 -10   5   12.80    6.50 
   2 -10  -5    6.40    3.20 
  -2 -10   5    7.30    5.00 
   2  10  -5    4.20    5.80 
   1 -10  -5    6.30    4.80 
  -1 -10   5    4.30    5.20 
   1 -10  -5    7.60    6.70 
  -1 -10   5    7.50    4.30 
   1  10  -5    2.30    5.50 
   0 -10   5    9.70    5.60 
   0 -10  -5   18.10    8.00 
   0 -10  -5   -3.10    4.60 
   0 -10   5    4.30    4.00 
   0  10  -5   -2.90    5.30 
  -1 -10  -5    8.10    4.70 
   1 -10   5    4.60    3.90 
   1 -10   5    2.10    4.50 
  -1 -10  -5    6.10    6.20 
   2 -10   5    0.70    4.40 
   2 -10   5    2.50    3.90 
  -2 -10  -5    1.90    5.50 
  -2  10  -5   -6.30    4.70 
   3 -10   5   11.30    4.90 
  -3 -10  -5   -1.50    7.20 
  -3 -10  -5   13.60    6.80 
   3 -10   5   21.00    5.20 
   3  10   5   15.40    8.70 
  -3  10  -5   11.70    6.00 
  16   0  -6    3.10    5.70 
 -15   0   6    0.90    2.70 
  15   0  -6   -3.90    4.60 
 -14   0   6    5.50    2.70 
 -14   0   6    6.90    3.90 
  14   0  -6    9.50    5.80 
 -13   0   6   12.90    4.00 
  13   0  -6    1.50    3.00 
  12   0  -6   99.69   10.30 
  12   0  -6  103.09    8.30 
 -12   0   6   99.79    8.00 
 -12   0   6  101.69    7.40 
 -11   0   6    0.80    2.00 
  11   0  -6   -2.30    1.70 
  11   0  -6   -0.80    2.70 
  10   0  -6  669.03   25.30 
 -10   0   6  705.83   20.50 
  10   0  -6  523.65   20.00 
 -10   0   6  643.94   21.20 
  -9   0   6   -2.10    1.90 
   9   0  -6    0.50    2.60 
   9   0  -6    1.10    2.10 
  -8   0   6  474.45   21.10 
   8   0  -6  499.15   17.30 
   8   0  -6  499.55   19.20 
  -8   0   6  509.85   17.00 
   7   0  -6    1.50    2.10 
  -7   0   6    0.50    2.30 
  -7   0   6    1.30    1.50 
   7   0  -6   -0.50    1.40 
  -6   0   6   41.50    5.30 
   6   0  -6   36.30    4.50 
   6   0  -6   40.80    4.30 
  -6   0   6   40.70    4.10 
  -5   0   6    0.60    1.20 
  -5   0   6    0.20    1.40 
   5   0  -6   -0.60    1.10 
   5   0  -6    0.30    1.10 
  -4   0   6  191.98    9.80 
   4   0  -6  205.28    9.20 
  -4   0   6  195.08    8.20 
   4   0  -6  195.18    8.30 
   3   0  -6   -0.60    0.90 
  -3   0   6   -0.90    0.90 
  -3   0   6    1.40    1.20 
   3   0  -6    0.50    1.20 
  -2   0   6  170.78    8.20 
   2   0  -6  181.18    8.50 
   2   0  -6  180.48    8.10 
  -2   0   6  160.18    6.80 
   2   0  -6  162.98    7.10 
   1   0  -6    0.30    1.20 
   1   0  -6   -0.10    1.10 
   1   0  -6    2.10    1.70 
  -1   0   6   -0.20    1.40 
  -1   0   6    0.30    1.00 
  -1   0  -6   -0.50    0.90 
   1   0   6    1.80    1.20 
  -1   0  -6   -1.80    1.00 
   1   0   6    7.30    2.50 
  -3   0  -6   -1.30    1.00 
   3   0   6   -0.70    1.10 
  -3   0  -6   -0.30    0.90 
   3   0   6    2.50    1.20 
   4   0   6   12.60    2.50 
  -4   0  -6    9.10    2.20 
  -4   0  -6   13.10    2.90 
   4   0   6    8.00    2.90 
   5   0   6    0.90    1.80 
   5   0   6    2.60    1.20 
  -5   0  -6    3.80    1.90 
  -5   0  -6    1.40    1.50 
  -6   0  -6 1532.95   36.50 
   6   0   6 1523.55   42.70 
  -6   0  -6 1489.25   39.10 
   6   0   6 1539.05   36.60 
  -6   0  -6 1549.94   38.20 
  -7   0  -6    1.20    2.10 
  -7   0  -6   -1.30    1.70 
  -7   0  -6   -3.20    1.30 
   7   0   6   -1.80    1.80 
   7   0   6    0.20    1.30 
  -8   0  -6   93.39    7.20 
   8   0   6   90.79    7.20 
  -8   0  -6   80.99    7.60 
   8   0   6  101.79   10.30 
   9   0   6    3.20    3.00 
  -9   0  -6   -2.80    3.10 
  -9   0  -6   -0.80    3.30 
   9   0   6    0.10    4.40 
  10   0   6  367.56   22.20 
 -10   0  -6  371.36   17.60 
 -10   0  -6  358.96   15.90 
 -11   0  -6    2.10    2.60 
  11   0   6    1.60    4.70 
  12   0   6   24.10    8.30 
 -12   0  -6   50.69    6.50 
 -13   0  -6    4.10    3.40 
  13   0   6    0.40    4.80 
 -14   0  -6   19.50    5.10 
  14   0   6   30.60   12.10 
  15   0   6    3.20    6.20 
 -15   0  -6    0.80    3.40 
  15  -1  -6    6.80   10.40 
  15   1  -6    8.00    5.20 
  14  -1  -6   -0.90    3.70 
 -14  -1   6    0.70    2.60 
 -14   1   6    4.00    2.10 
  14   1  -6   -1.50    4.40 
 -14   1   6    4.50    2.50 
 -13  -1   6    2.60    2.60 
  13  -1  -6   -0.10    3.00 
 -13   1   6   -2.00    2.20 
  13   1  -6   -1.20    3.70 
  13   1  -6    1.30    2.70 
 -13   1   6    1.80    1.50 
 -12  -1   6    2.90    2.70 
  12  -1  -6    0.10    3.10 
 -12   1   6    3.90    1.90 
 -12   1   6    6.10    2.50 
  12   1  -6    7.20    2.90 
 -11  -1   6   29.40    5.70 
  11  -1  -6   28.00    6.50 
 -11  -1   6   29.00    5.40 
 -11   1   6   25.00    3.50 
  11   1  -6   19.20    5.70 
 -11   1   6   32.90    4.20 
  11   1  -6   41.80    6.70 
  10  -1  -6    2.40    1.80 
 -10  -1   6   -1.00    2.90 
  10  -1  -6   -0.80    2.50 
 -10   1   6    3.90    1.70 
 -10   1   6    5.90    2.30 
  10   1  -6    4.10    3.20 
  10   1  -6    0.60    2.40 
  -9  -1   6    3.10    2.30 
   9  -1  -6   -2.00    1.30 
   9  -1  -6    3.70    3.30 
  -9   1   6    1.40    1.60 
  -9   1   6    1.60    1.20 
   9   1  -6    6.40    3.10 
   9   1  -6   -1.10    2.20 
  -8  -1   6  130.79    9.80 
  -8  -1   6  138.39    9.30 
   8  -1  -6  141.49    6.90 
   8  -1  -6  131.89    9.70 
  -8   1   6  131.09   11.60 
   8   1  -6  144.59    9.50 
  -8   1   6  130.59    6.60 
   8   1  -6  129.19    9.30 
  -7  -1   6  363.26   15.10 
  -7  -1   6  370.46   16.10 
   7  -1  -6  376.76   12.10 
   7  -1  -6  362.86   16.20 
  -7   1   6  389.66   11.90 
   7   1  -6  389.36   15.90 
  -7   1   6  375.16   18.50 
   7   1  -6  382.76   15.10 
  -6  -1   6  231.18   11.10 
  -6  -1   6  219.98   11.10 
   6  -1  -6  233.88   12.20 
   6  -1  -6  239.08    8.70 
  -6   1   6  218.18   13.10 
  -6   1   6  230.28    8.10 
   6   1  -6  222.48   11.20 
   6   1  -6  228.58   10.30 
   5  -1  -6   83.19    4.70 
  -5  -1   6   84.49    6.20 
  -5  -1   6   92.29    6.40 
   5  -1  -6   89.99    7.20 
  -5   1   6   89.49    4.50 
   5   1  -6   91.09    5.70 
  -5   1   6   75.89    7.40 
   5   1  -6   77.99    6.20 
   4  -1  -6  173.28    6.80 
   4  -1  -6  176.18    9.90 
  -4  -1   6  178.58    8.70 
  -4  -1   6  155.28    7.70 
   4   1  -6  186.18    9.10 
  -4   1   6  156.28   10.20 
   4   1  -6  171.78    7.20 
  -4   1   6  170.98    6.30 
  -3  -1   6  544.05   15.20 
  -3  -1   6  537.25   16.50 
   3  -1  -6  554.14   14.10 
   3  -1  -6  528.85   18.50 
  -3   1   6  536.25   19.30 
   3   1  -6  544.85   16.90 
   3   1  -6  530.65   13.80 
  -3   1   6  528.05   13.50 
  -2  -1   6 5683.23  106.79 
   2  -1  -6 5600.84  113.19 
   2  -1  -6 5817.32  114.49 
  -2   1   6 5495.35  113.49 
   1  -1  -6 1530.15   38.00 
  -1  -1   6 1544.85   34.70 
  -1  -1   6 1631.34   31.80 
   1  -1  -6 1511.65   38.10 
   1  -1  -6 1553.34   32.80 
  -1   1   6 1572.84   38.50 
   1   1  -6 1547.15   31.60 
   1   1  -6 1526.65   31.40 
   1   1  -6 1534.85   35.00 
  -1   1   6 1524.35   32.70 
   0  -1   6 3785.12   72.89 
   0  -1   6 3793.42   74.99 
   0  -1  -6 3752.62   79.19 
   0   1   6 3796.02   79.69 
   0   1  -6 3867.81   75.59 
   0   1   6 3733.73   73.89 
   0   1  -6 3816.82   71.99 
  -2  -1  -6   14.80    2.50 
   2  -1   6   15.50    2.60 
  -2  -1  -6   17.50    3.60 
   2  -1   6   16.60    2.80 
   2   1   6   19.00    4.00 
  -2   1  -6   20.30    2.40 
  -2   1  -6   17.20    2.80 
   2   1   6   19.30    2.50 
   3  -1   6 1341.87   30.30 
   3  -1   6 1310.37   32.60 
  -3  -1  -6 1395.66   32.20 
  -3  -1  -6 1328.37   34.90 
  -3   1  -6 1356.06   31.30 
   3   1   6 1363.36   36.80 
   3   1   6 1336.57   31.70 
  -3   1  -6 1351.86   30.90 
  -4  -1  -6 2409.06   52.49 
  -4  -1  -6 2560.44   57.09 
   4  -1   6 2465.95   54.69 
   4  -1   6 2406.56   50.49 
   4   1   6 2352.46   52.29 
  -4   1  -6 2444.56   52.59 
  -4   1  -6 2356.76   50.79 
   4   1   6 2423.06   58.59 
  -5  -1  -6 3108.29   69.89 
   5  -1   6 3132.79   69.89 
   5  -1   6 3174.68   64.49 
  -5  -1  -6 3244.48   67.19 
  -5  -1  -6 3109.49   68.69 
  -5   1  -6 3182.78   67.69 
  -5   1  -6 3210.58   64.99 
   5   1   6 3156.28   73.89 
   5   1   6 3118.09   66.79 
   6  -1   6  283.87   14.90 
  -6  -1  -6  281.67   13.60 
  -6  -1  -6  286.07   14.00 
   6  -1   6  271.07   10.90 
  -6  -1  -6  284.07   12.50 
   6   1   6  285.87   16.20 
   6   1   6  291.47   12.70 
  -6   1  -6  291.17   11.30 
  -6   1  -6  267.57   12.90 
  -7  -1  -6   16.00    3.90 
   7  -1   6   16.60    3.20 
   7  -1   6   12.70    4.30 
  -7  -1  -6   20.90    5.60 
   7   1   6   20.10    5.90 
  -7   1  -6   17.40    4.40 
  -7   1  -6   14.20    3.20 
  -8  -1  -6   -0.40    2.40 
  -8  -1  -6    0.70    2.40 
   8  -1   6    3.50    3.30 
   8  -1   6   -0.70    1.90 
   8   1   6    4.30    2.30 
  -8   1  -6   -3.40    1.60 
   8   1   6   -0.60    2.80 
   9  -1   6 2441.86   65.19 
   9  -1   6 2429.86   54.69 
  -9  -1  -6 2431.66   57.69 
  -9  -1  -6 2375.66   61.09 
   9   1   6 2338.07   67.69 
  -9   1  -6 2435.26   56.69 
  -9   1  -6 2461.25   54.49 
  10  -1   6    6.50    4.70 
 -10  -1  -6   22.00    5.20 
 -10   1  -6   17.50    4.70 
  10   1   6   21.30    7.40 
 -10   1  -6   24.10    4.50 
 -11  -1  -6   56.19    8.10 
  11  -1   6   71.69    9.80 
  11   1   6   52.79   10.70 
 -11   1  -6   63.89    7.80 
 -12  -1  -6    1.10    3.10 
  12  -1   6   -7.10    4.40 
  12   1   6    1.90    4.00 
 -12   1  -6   -1.50    2.20 
 -12   1  -6    4.70    3.90 
 -13  -1  -6   -3.20    3.10 
  13  -1   6    7.70    4.90 
 -13   1  -6    6.00    4.50 
 -13   1  -6   -1.00    2.70 
  13   1   6    2.20    5.80 
  14  -1   6    4.20    7.70 
 -14   1  -6    5.60    3.30 
  14   1   6   -5.40    5.40 
  15  -2  -6   24.00    8.20 
 -15  -2   6   15.60    8.60 
  15   2  -6   11.20    7.10 
  14  -2  -6    1.10    4.40 
 -14  -2   6    9.30    4.20 
  14   2  -6    1.00    4.10 
  14   2  -6    6.50    5.20 
 -13  -2   6   20.00    5.10 
  13  -2  -6    9.40    5.10 
  13   2  -6   13.00    5.40 
  13   2  -6   20.90    6.10 
  12  -2  -6   13.90    5.20 
 -12  -2   6   17.90    5.10 
  12   2  -6   14.80    5.60 
  12   2  -6   15.20    5.20 
 -11  -2   6    1.60    2.70 
  11  -2  -6    1.80    3.10 
  11   2  -6   -1.30    2.60 
  11   2  -6    2.10    3.50 
  10  -2  -6   -1.60    2.20 
  10   2  -6    1.40    3.40 
  10   2  -6   -0.40    3.10 
  -9  -2   6  240.98   14.00 
   9  -2  -6  213.18   13.70 
   9   2  -6  193.78   13.10 
   9   2  -6  211.28   13.10 
   8  -2  -6    9.70    3.60 
  -8  -2   6    0.20    2.20 
  -8  -2   6    5.60    3.50 
   8   2  -6    5.40    3.10 
   8   2  -6    9.40    3.30 
   7  -2  -6  338.07   16.40 
  -7  -2   6  323.57   15.50 
  -7  -2   6  338.47   14.10 
   7  -2  -6  315.17    8.00 
   7   2  -6  313.07   14.00 
   7   2  -6  320.17   15.70 
  -7   2   6  308.97    7.40 
  -7   2   6  349.87   19.30 
  -6  -2   6   27.80    5.10 
   6  -2  -6   23.10    2.00 
   6   2  -6   25.80    5.10 
  -6   2   6   20.90    1.60 
  -6   2   6   23.10    5.60 
   6   2  -6   29.50    3.70 
   5  -2  -6 2483.05   59.89 
   5  -2  -6 2554.24   48.70 
  -5  -2   6 2504.55   52.69 
  -5  -2   6 2507.35   57.49 
   5   2  -6 2512.55   52.89 
  -5   2   6 2316.17   61.39 
   5   2  -6 2457.65   57.39 
  -5   2   6 2543.25   47.80 
   4  -2  -6  871.01   19.30 
   4  -2  -6  880.91   28.20 
  -4  -2   6  844.62   25.40 
  -4   2   6  820.52   28.60 
   4   2  -6  832.72   25.40 
  -4   2   6  866.81   18.80 
   4   2  -6  841.82   20.90 
   3  -2  -6 3942.61   87.29 
  -3  -2   6 4064.69   76.49 
  -3  -2   6 4052.19   83.69 
   3  -2  -6 3957.70   76.69 
   3  -2  -6 4052.39   89.29 
   3   2  -6 4054.59   83.99 
  -3   2   6 4046.70   76.69 
   3   2  -6 4024.90   76.79 
  -3   2   6 3942.91   88.29 
   2  -2  -6 3471.05   77.79 
   2  -2  -6 3528.55   78.89 
  -2  -2   6 3573.44   65.49 
   2  -2  -6 3498.65   68.29 
  -2  -2   6 3520.95   73.29 
  -2   2   6 3405.86   77.89 
   2   2  -6 3552.84   73.89 
   2   2  -6 3505.65   65.29 
   1  -2  -6   98.69    8.40 
   1  -2  -6   88.19    5.10 
  -1  -2   6  109.99    7.00 
   1  -2  -6  107.29    8.70 
   1   2  -6  107.29    7.00 
  -1   2   6   87.79    5.10 
  -1   2   6  100.69    8.50 
   0  -2  -6  499.05   14.70 
   0  -2   6  516.95   11.30 
   0  -2   6  512.25   16.10 
   0  -2  -6  507.15   19.50 
   0   2  -6  542.95   16.70 
   0   2  -6  503.05   11.20 
   0   2   6  506.05   14.80 
   0   2   6  484.65   19.50 
   1  -2   6  934.31   20.60 
  -1  -2  -6  911.01   23.50 
  -1  -2  -6  925.81   28.60 
   1  -2   6  918.81   23.80 
   1   2   6  918.01   29.20 
  -1   2  -6  948.01   20.60 
   1   2   6  942.71   23.70 
  -1   2  -6  920.11   24.30 
   2  -2   6  154.08    6.60 
  -2  -2  -6  151.78    9.90 
  -2  -2  -6  150.58    7.70 
  -2  -2  -6  147.49    8.40 
   2  -2   6  161.08    7.40 
  -2   2  -6  147.29    7.60 
   2   2   6  147.79   10.40 
  -2   2  -6  143.69    7.40 
   2   2   6  148.69    7.70 
   3  -2   6  297.37   10.50 
  -3  -2  -6  278.07   12.70 
   3  -2   6  295.07   11.10 
  -3  -2  -6  317.37   12.30 
  -3  -2  -6  329.67   15.10 
  -3   2  -6  325.77   11.30 
   3   2   6  307.37   15.80 
   3   2   6  284.47   11.80 
  -3   2  -6  287.77   11.10 
   4  -2   6  625.54   19.20 
   4  -2   6  603.04   16.90 
  -4  -2  -6  577.54   19.10 
  -4  -2  -6  615.14   21.10 
  -4  -2  -6  630.64   22.60 
  -4   2  -6  626.84   19.00 
   4   2   6  618.14   19.70 
  -4   2  -6  613.44   17.80 
   4   2   6  604.84   24.20 
   5  -2   6 1614.24   35.60 
  -5  -2  -6 1603.44   42.10 
   5  -2   6 1619.64   40.10 
  -5  -2  -6 1596.04   39.60 
  -5  -2  -6 1555.44   43.30 
   5   2   6 1588.04   39.90 
  -5   2  -6 1571.94   36.50 
  -5   2  -6 1608.34   39.70 
  -6  -2  -6   49.60    5.60 
  -6  -2  -6   59.59    6.90 
   6  -2   6   61.59    6.50 
  -6  -2  -6   60.69    6.70 
   6  -2   6   60.69    4.60 
   6   2   6   60.09    5.90 
  -6   2  -6   64.29    5.20 
  -6   2  -6   55.89    6.20 
   6   2   6   51.59    8.80 
   7  -2   6   34.20    6.10 
   7  -2   6   42.60    3.90 
  -7  -2  -6   41.10    6.40 
  -7  -2  -6   26.90    4.80 
   7   2   6   27.30    6.70 
  -7   2  -6   35.20    4.20 
  -7   2  -6   26.90    6.70 
   8  -2   6   14.40    4.30 
   8  -2   6   23.70    3.50 
  -8  -2  -6   17.30    4.40 
  -8   2  -6   19.70    3.70 
   8   2   6   14.20    5.90 
   9  -2   6   74.59    5.90 
  -9  -2  -6   78.19    7.70 
   9  -2   6   88.99    9.90 
   9   2   6   83.79   11.30 
  -9   2  -6   74.79    6.50 
  -9   2  -6   79.49    6.40 
  10  -2   6    2.50    3.10 
 -10  -2  -6   -2.70    2.30 
  10   2   6    0.80    4.10 
 -10   2  -6   -3.00    1.70 
 -10   2  -6   -2.40    2.10 
 -11  -2  -6    5.30    3.30 
  11  -2   6   -3.50    4.20 
  11   2   6    1.90    4.80 
 -11   2  -6    4.30    2.90 
 -11   2  -6    2.20    2.70 
  12  -2   6   35.40    8.70 
 -12  -2  -6   29.60    6.40 
  12   2   6   28.30    9.00 
 -12   2  -6   39.80    5.10 
 -12   2  -6   39.50    5.90 
  13  -2   6   14.70    7.40 
 -13  -2  -6    1.40    4.10 
  13   2   6   27.00    9.70 
 -13   2  -6    7.80    3.50 
 -14  -2  -6   -6.40    3.30 
  14  -2   6   -3.00    6.00 
 -14   2  -6   -4.90    2.80 
  14   2   6    2.60    6.60 
  15  -3  -6    0.30    5.20 
 -15  -3   6    6.00    4.10 
  15   3  -6    6.10    6.00 
 -14  -3   6   32.80    7.10 
  14  -3  -6   30.00    9.10 
  14   3  -6   20.00    7.00 
  14   3  -6   23.70    8.80 
  13  -3  -6    3.60    4.20 
  13   3  -6    3.60    4.10 
  13   3  -6    0.30    4.00 
 -12  -3   6   97.59   10.60 
  12  -3  -6  107.99   12.10 
  12   3  -6   94.79   11.10 
  12   3  -6   86.09   11.40 
  11  -3  -6   12.10    4.80 
 -11  -3   6    4.30    4.20 
  11   3  -6    4.00    4.20 
  11   3  -6    2.60    4.90 
  10  -3  -6   39.40    7.90 
  10   3  -6   57.09    9.50 
  10   3  -6   44.00    8.10 
   9  -3  -6   10.40    4.30 
   9   3  -6    7.80    4.00 
   9   3  -6    1.20    2.70 
  -8  -3   6    7.60    3.10 
   8  -3  -6    9.20    4.10 
   8   3  -6   11.40    4.60 
   8   3  -6    9.00    3.90 
   7  -3  -6   68.19    8.00 
  -7  -3   6   64.49    7.40 
  -7  -3   6   68.09    5.90 
   7   3  -6   68.49    7.90 
   7   3  -6   77.89    7.30 
  -6  -3   6   61.79    5.10 
   6  -3  -6   62.49    7.50 
  -6  -3   6   70.39    7.40 
   6   3  -6   48.00    7.50 
   6   3  -6   58.39    5.80 
  -6   3   6   53.39    9.20 
   5  -3  -6  252.47    7.70 
  -5  -3   6  246.28    9.50 
   5  -3  -6  280.37   16.10 
   5  -3  -6  236.38    9.70 
  -5  -3   6  251.07   14.40 
  -5   3   6  223.48   15.20 
   5   3  -6  248.28   11.10 
   5   3  -6  226.08   21.90 
   4  -3  -6   -2.10    2.60 
   4  -3  -6    1.50    0.90 
   4  -3  -6   -0.30    1.00 
   4  -3  -6    1.60    2.30 
  -4  -3   6    1.10    2.10 
  -4   3   6    2.00    2.80 
  -4   3   6    0.60    0.70 
   4   3  -6   -0.30    1.60 
   4   3  -6   -1.20    1.10 
   3  -3  -6  533.25   16.10 
   3  -3  -6  533.15   23.40 
  -3  -3   6  553.44   13.00 
   3  -3  -6  557.04   14.50 
   3  -3  -6  538.95   22.50 
  -3  -3   6  535.75   19.90 
  -3   3   6  527.95   23.00 
   3   3  -6  526.05   15.00 
  -3   3   6  530.45   14.50 
   3   3  -6  539.45   20.30 
   2  -3  -6  137.39   11.20 
   2  -3  -6  135.69    6.50 
  -2  -3   6  140.89    4.10 
   2  -3  -6  132.59   10.70 
  -2  -3   6  132.99    8.80 
   2  -3  -6  132.09    7.10 
  -2   3   6  135.59    6.60 
   2   3  -6  143.49    9.40 
   2   3  -6  137.69    5.20 
  -2   3   6  143.59   11.40 
  -1  -3   6  357.36    8.30 
   1  -3  -6  376.56   18.80 
   1  -3  -6  346.87   12.10 
   1  -3  -6  384.06   13.80 
   1  -3  -6  346.57   17.70 
  -1  -3   6  357.16    8.00 
  -1  -3   6  362.86   14.80 
  -1   3   6  356.66   12.40 
   1   3  -6  406.66   15.80 
  -1   3   6  394.86   18.80 
   0  -3   6  664.63   20.70 
   0  -3   6  684.13   16.50 
   0  -3   6  677.73   14.40 
   0  -3  -6  645.24   18.80 
   0  -3  -6  658.83   20.50 
   0  -3  -6  628.44   24.70 
   0   3   6  671.43   19.30 
   0   3  -6  649.43   16.10 
   0   3   6  637.44   25.10 
   0   3  -6  703.53   21.60 
  -1  -3  -6  956.00   27.40 
  -1  -3  -6  954.80   31.50 
  -1  -3  -6  974.10   25.60 
   1  -3   6  983.20   21.30 
   1  -3   6  939.41   26.10 
  -1   3  -6  989.20   26.90 
   1   3   6  965.50   25.80 
   1   3   6  940.81   32.20 
  -1   3  -6  944.21   23.50 
   2  -3   6   50.29    4.70 
  -2  -3  -6   49.40    5.40 
   2  -3   6   47.30    3.60 
  -2  -3  -6   43.30    4.50 
  -2  -3  -6   55.69    6.70 
   2   3   6   51.09    4.80 
  -2   3  -6   47.80    4.40 
   2   3   6   55.09    7.20 
  -2   3  -6   55.69    5.10 
  -3  -3  -6   20.30    5.10 
  -3  -3  -6   26.90    4.30 
   3  -3   6   29.80    3.40 
  -3  -3  -6   32.60    5.30 
   3  -3   6   27.10    4.00 
   3   3   6   17.90    5.00 
   3   3   6   23.10    4.00 
  -3   3  -6   31.90    3.90 
  -3   3  -6   35.20    4.10 
   4  -3   6   10.30    2.50 
  -4  -3  -6   11.80    3.40 
   4  -3   6   10.50    2.90 
  -4  -3  -6    8.70    3.40 
  -4   3  -6    7.50    2.60 
  -4   3  -6    6.50    2.50 
   4   3   6    9.10    4.80 
   4   3   6    9.30    3.00 
   5  -3   6   17.20    3.90 
   5  -3   6   22.60    3.30 
  -5  -3  -6   18.70    4.20 
  -5  -3  -6   23.30    5.40 
  -5  -3  -6   21.90    4.90 
  -5   3  -6   26.80    5.20 
   5   3   6   31.60    7.00 
  -5   3  -6   27.20    4.10 
  -6  -3  -6  478.15   19.30 
   6  -3   6  517.65   15.30 
   6  -3   6  536.65   19.70 
  -6   3  -6  476.05   20.20 
  -6   3  -6  522.45   16.60 
   6   3   6  528.35   25.60 
   7  -3   6   64.49    7.00 
  -7  -3  -6   68.29    7.20 
   7  -3   6   62.49    4.70 
  -7   3  -6   46.70    4.90 
   7   3   6   63.89   10.70 
   8  -3   6   19.60    3.00 
   8  -3   6   21.20    5.40 
  -8  -3  -6   15.10    4.20 
  -8   3  -6   21.30    3.70 
   8   3   6   23.30    7.40 
   9  -3   6   90.99    5.70 
  -9  -3  -6   98.59    9.40 
   9  -3   6   90.99    9.60 
   9   3   6  116.79   13.10 
  -9   3  -6   75.49    6.00 
  -9   3  -6   83.59    6.20 
  10  -3   6   16.20    2.80 
 -10  -3  -6   13.90    4.60 
 -10   3  -6   13.50    3.00 
  10   3   6   10.60    5.90 
 -10   3  -6    9.00    2.70 
 -11  -3  -6    0.80    5.40 
  11  -3   6    5.80    4.60 
 -11   3  -6   13.30    3.00 
 -11   3  -6   16.60    3.40 
  11   3   6   16.00    7.50 
  12  -3   6   -0.20    3.90 
 -12  -3  -6    0.20    3.80 
 -12   3  -6    1.20    1.90 
  12   3   6   -1.80    3.70 
 -12   3  -6    4.20    2.30 
  13  -3   6    4.00    5.50 
 -13  -3  -6    6.10    4.10 
  13   3   6    6.50    5.00 
 -13   3  -6    5.30    2.20 
  14  -3   6   -0.30    5.00 
 -14  -3  -6    2.40    4.70 
  14   3   6    4.40    5.70 
  14  -4  -6   -6.10    4.60 
 -14  -4   6    4.80    4.60 
  14   4  -6  -11.20    5.00 
  14   4  -6   10.50    6.00 
 -13  -4   6   30.70    8.30 
  13  -4  -6   29.60    7.90 
  13   4  -6   15.70    6.80 
  13   4  -6   15.10    6.60 
  12  -4  -6   49.60    9.60 
  12   4  -6   59.39   10.90 
  11  -4  -6   80.69   10.30 
  11   4  -6   77.69   18.10 
  11   4  -6  100.99   12.20 
  10  -4  -6   83.39   10.00 
  10   4  -6   81.99    9.80 
  10   4  -6   66.19   10.80 
   9  -4  -6   14.60    5.10 
   9   4  -6   14.10    5.40 
   9   4  -6   10.40    4.80 
  -8  -4   6   33.20    5.30 
   8  -4  -6   39.90    8.00 
   8   4  -6   36.60    6.80 
   8   4  -6   31.00    7.10 
   7  -4  -6   99.69   10.40 
  -7  -4   6   71.59    6.10 
   7   4  -6   73.99    8.70 
   7   4  -6   73.29    7.90 
   6  -4  -6   32.80    2.10 
   6  -4  -6   32.50    7.20 
  -6  -4   6   37.10    4.00 
   6  -4  -6   29.20    2.00 
   6   4  -6   23.70    5.90 
   6   4  -6   37.20    6.20 
  -5  -4   6   71.99    8.50 
   5  -4  -6   94.19   10.80 
  -5  -4   6   86.99    5.50 
   5  -4  -6   86.59    4.40 
   5  -4  -6   97.29    5.10 
   5  -4  -6   82.49    9.40 
   5   4  -6  103.79    9.40 
  -5   4   6   73.19    9.70 
   5   4  -6   88.79    7.20 
  -4  -4   6   29.20    3.00 
   4  -4  -6   24.00    3.50 
   4  -4  -6   31.30    3.10 
   4  -4  -6   28.80    6.40 
  -4  -4   6   22.40    5.30 
   4  -4  -6   31.60    7.70 
  -4   4   6   23.00    6.30 
   4   4  -6   32.10    4.80 
   4   4  -6   27.20    5.90 
  -3  -4   6   26.90    2.50 
  -3  -4   6   25.10    5.00 
   3  -4  -6   29.00    3.70 
   3  -4  -6   33.80    8.30 
   3  -4  -6   27.10    3.20 
   3   4  -6   27.80    3.70 
   3   4  -6   32.80    6.00 
  -3   4   6   19.90    6.80 
  -2  -4   6  216.88   13.20 
   2  -4  -6  226.68   10.80 
  -2  -4   6  212.68   10.00 
   2  -4  -6  220.88   15.20 
   2  -4  -6  211.78   15.40 
  -2  -4   6  236.78    7.80 
   2  -4  -6  227.18    9.70 
   2   4  -6  231.78   13.10 
  -1  -4   6  329.87   15.40 
   1  -4  -6  352.46   13.20 
   1  -4  -6  335.27   18.80 
   1  -4  -6  373.76   15.00 
  -1  -4   6  360.86   11.00 
   1  -4  -6  336.47   19.10 
  -1   4   6  368.66   19.70 
   1   4  -6  366.26   16.40 
   0  -4   6 2735.03   54.79 
   0  -4   6 2789.82   63.19 
   0  -4  -6 2792.82   71.09 
   0  -4   6 2733.53   57.69 
   0  -4  -6 2797.62   63.19 
   0  -4  -6 2816.62   70.69 
   0  -4  -6 2748.72   60.09 
   0   4   6 2732.43   70.69 
   0   4  -6 2803.72   63.69 
  -1  -4  -6   46.60    5.50 
   1  -4   6   45.40    5.20 
  -1  -4  -6   45.00    4.90 
  -1  -4  -6   43.70    7.60 
   1  -4   6   44.60    3.50 
   1  -4   6   50.79    6.00 
  -1   4  -6   45.80    5.60 
   1   4   6   56.29    9.20 
   2  -4   6    2.90    2.50 
  -2  -4  -6    3.20    2.40 
  -2  -4  -6    6.10    2.90 
  -2  -4  -6    1.60    1.70 
   2  -4   6    3.40    1.50 
  -2   4  -6    2.10    2.40 
   2   4   6   -0.60    2.40 
  -2   4  -6    2.50    2.30 
  -3  -4  -6  470.25   18.30 
   3  -4   6  495.85   15.70 
  -3  -4  -6  477.85   20.30 
  -3  -4  -6  459.25   21.90 
   3  -4   6  484.15   16.90 
  -3   4  -6  463.25   18.30 
  -3   4  -6  469.95   17.40 
   3   4   6  503.35   24.50 
  -4  -4  -6  365.66   22.00 
   4  -4   6  378.96   13.90 
  -4  -4  -6  342.27   15.90 
   4  -4   6  377.36   14.20 
  -4  -4  -6  372.76   19.40 
  -4   4  -6  348.27   16.50 
  -4   4  -6  360.66   14.50 
   4   4   6  347.07   20.70 
   5  -4   6   30.00    3.70 
  -5  -4  -6   21.40    4.70 
   5  -4   6   28.30    4.90 
   5   4   6   22.30    6.80 
  -5   4  -6   26.60    4.60 
   6  -4   6  172.68   10.80 
   6  -4   6  198.18    8.70 
  -6  -4  -6  172.98   11.70 
  -6   4  -6  184.38   13.00 
   6   4   6  195.28   16.40 
  -6   4  -6  181.68    9.30 
  -7  -4  -6   28.60    5.90 
   7  -4   6   28.60    3.30 
   7  -4   6   31.10    5.80 
   7   4   6   31.20    8.30 
  -7   4  -6   27.00    4.10 
   8  -4   6   86.89    5.30 
   8  -4   6   70.09    7.90 
  -8  -4  -6   75.49    8.20 
   8   4   6   72.49   12.70 
  -8   4  -6   77.99    5.70 
   9  -4   6   -0.50    1.30 
   9  -4   6   -0.10    2.30 
  -9  -4  -6   -2.20    2.10 
   9   4   6   -6.80    4.00 
  -9   4  -6   -1.00    1.50 
 -10  -4  -6    0.70    3.40 
  10  -4   6    0.00    3.20 
 -10   4  -6   -1.20    1.40 
  10   4   6    0.30    4.40 
 -11  -4  -6    1.40    3.40 
  11  -4   6   -4.50    2.30 
  11   4   6    7.00    5.00 
  12  -4   6   -6.20    3.40 
 -12  -4  -6   -2.90    3.40 
 -13  -4  -6    2.60    5.00 
  13  -4   6    2.00    5.50 
  14  -5  -6   -1.40    5.30 
 -14  -5   6   -1.90    4.40 
  14   5  -6   -6.70    5.70 
  14   5  -6   -7.10    4.80 
 -13  -5   6   18.30    7.70 
  13   5  -6   18.50    7.60 
  13   5  -6   12.80    6.80 
 -12  -5   6   80.09   12.30 
  12  -5  -6   71.39   12.20 
  12   5  -6   59.09   11.10 
  12   5  -6   65.99   12.00 
 -11  -5   6   55.19    9.80 
  11  -5  -6   61.49   11.00 
  11   5  -6   56.69   10.60 
  11   5  -6   37.00    9.00 
  10  -5  -6   12.40    5.60 
  10   5  -6   16.50    5.40 
  10   5  -6   12.20    6.00 
   9  -5  -6    4.50    4.00 
   9   5  -6    8.30    4.90 
   9   5  -6    6.60    5.70 
  -8  -5   6   26.30    4.50 
   8  -5  -6   23.50    6.60 
   8   5  -6   10.80    5.30 
   8   5  -6    9.90    5.30 
  -7  -5   6  323.27   13.90 
   7  -5  -6  362.96   21.20 
   7   5  -6  366.16   20.80 
   7   5  -6  333.57   18.10 
   6  -5  -6  624.64   15.20 
  -6  -5   6  605.94   19.40 
   6  -5  -6  630.64   29.10 
   6  -5  -6  624.54   16.30 
   6   5  -6  632.34   27.80 
   6   5  -6  605.24   24.30 
   5  -5  -6  505.05   25.60 
   5  -5  -6  505.25   16.10 
  -5  -5   6  500.05   16.00 
   5  -5  -6  507.15   14.50 
   5   5  -6  487.75   23.60 
   5   5  -6  503.35   20.20 
   4  -5  -6    2.90    2.30 
   4  -5  -6    0.00    3.70 
   4  -5  -6    7.30    2.30 
  -4  -5   6    2.30    1.80 
   4   5  -6    3.60    3.10 
   4   5  -6    1.20    3.30 
   3  -5  -6   10.10    2.90 
   3  -5  -6    9.30    3.10 
   3  -5  -6    8.10    5.00 
   3  -5  -6   10.90    5.40 
  -3  -5   6    8.70    2.30 
   3   5  -6    9.10    3.20 
   3   5  -6    8.30    4.10 
   2  -5  -6    7.20    3.00 
   2  -5  -6   10.80    3.00 
  -2  -5   6    6.90    2.30 
   2  -5  -6   12.20    4.90 
  -2  -5   6    8.40    3.90 
  -2  -5   6   10.70    2.80 
   2  -5  -6    4.20    4.30 
   2   5  -6   10.40    4.30 
   1  -5  -6  453.45   18.60 
  -1  -5   6  486.95   20.50 
   1  -5  -6  454.25   23.70 
  -1  -5   6  464.65   14.90 
   1  -5  -6  453.45   16.80 
   1  -5  -6  490.75   24.80 
  -1  -5   6  453.95   15.30 
   1   5  -6  465.65   20.30 
  -1   5   6  462.05   24.30 
   0  -5  -6   89.59    8.30 
   0  -5  -6   91.39   10.60 
   0  -5   6   81.59    5.60 
   0  -5  -6   92.99    7.50 
   0  -5   6   93.59    8.00 
   0  -5   6   80.49    7.80 
   0  -5  -6   86.89   10.40 
   0   5   6   94.09   10.80 
   0   5  -6   90.69    8.20 
  -1  -5  -6    9.30    4.10 
   1  -5   6   16.20    3.00 
  -1  -5  -6   24.60    5.40 
   1  -5   6   20.40    4.30 
  -1  -5  -6   14.60    3.60 
   1  -5   6   14.50    4.00 
   1   5   6    8.70    5.30 
  -1   5  -6   23.10    5.20 
  -2  -5  -6   59.19   10.30 
  -2  -5  -6   66.49    8.50 
   2  -5   6   48.60    6.40 
   2  -5   6   46.00    4.50 
  -2  -5  -6   42.60    6.40 
   2  -5   6   45.50    5.90 
  -2   5  -6   51.49    6.40 
  -2   5  -6   57.29    6.60 
   2   5   6   50.59    9.70 
  -3  -5  -6    1.30    2.10 
  -3  -5  -6   -4.30    2.90 
   3  -5   6    0.70    2.30 
   3  -5   6   -1.40    1.70 
   3   5   6    0.30    4.30 
  -3   5  -6   -3.90    1.70 
  -3   5  -6   -1.30    2.50 
   4  -5   6   14.80    3.70 
  -4  -5  -6   10.10    3.80 
   4  -5   6   11.30    3.10 
  -4   5  -6   13.20    3.90 
   4   5   6   12.70    5.80 
  -4   5  -6    9.50    4.20 
   5  -5   6   83.59    6.60 
  -5  -5  -6   86.79    8.70 
   5  -5   6   84.19    7.20 
  -5   5  -6   81.99    9.20 
  -5   5  -6   75.59    6.70 
   5   5   6   72.69   12.40 
  -6  -5  -6  101.09    9.60 
   6  -5   6  117.19    7.00 
   6  -5   6  104.09    8.80 
  -6   5  -6   95.59    7.30 
   6   5   6  114.09   13.70 
  -7  -5  -6   46.90    7.80 
   7  -5   6   50.09    4.50 
   7  -5   6   44.50    7.10 
   7   5   6   61.39   12.20 
  -7   5  -6   49.90    5.20 
   8  -5   6   73.99    4.80 
  -8  -5  -6   62.39    9.70 
   8  -5   6   62.19    8.00 
   8   5   6   54.89   12.00 
  -8   5  -6   58.49    5.00 
   9  -5   6    4.60    3.50 
  -9  -5  -6   10.10    4.60 
  -9   5  -6   12.70    2.40 
   9   5   6    2.10    5.50 
 -10  -5  -6    5.40    4.00 
  10  -5   6    7.90    4.50 
  10   5   6   12.80    6.10 
 -11  -5  -6   21.30    6.30 
  11  -5   6   14.20    5.60 
  11   5   6   27.40   10.20 
  12  -5   6    5.60    5.70 
 -12  -5  -6    4.50    5.00 
  12   5   6    0.10    7.20 
 -13  -5  -6   -3.40    4.80 
  13  -5   6   -0.10    5.00 
  13   5   6   -6.80    6.30 
  13  -6  -6   -1.80    4.60 
 -13  -6   6   -5.40    6.20 
  13   6  -6    1.40    6.20 
  13   6  -6   -5.20    5.70 
 -12  -6   6    6.20    4.80 
  12  -6  -6    6.50    5.80 
  12   6  -6    2.10    5.70 
  12   6  -6   -2.00    5.50 
 -11  -6   6   31.70    8.60 
  11  -6  -6   21.80    7.40 
  11   6  -6   21.60    7.30 
  11   6  -6   27.40    7.70 
  10  -6  -6   -4.80    3.70 
 -10  -6   6   -7.10    3.40 
  10   6  -6   -5.10    3.30 
  10   6  -6   -7.20    3.40 
   9  -6  -6   25.10    7.20 
   9   6  -6   25.20    7.60 
   9   6  -6   34.00    8.60 
  -8  -6   6    9.30    3.40 
   8  -6  -6   13.90    5.40 
   8   6  -6    9.30    5.00 
   8   6  -6    6.90    5.20 
   7  -6  -6   66.39   11.60 
   7   6  -6   46.20    9.70 
   7   6  -6   59.99   14.10 
   6  -6  -6  197.68    8.30 
   6  -6  -6  214.98   17.30 
  -6  -6   6  217.78   10.70 
   6  -6  -6  226.68    9.70 
   6   6  -6  252.77   18.00 
   6   6  -6  238.78   15.00 
   5  -6  -6 1358.76   47.60 
  -5  -6   6 1391.66   33.90 
   5  -6  -6 1408.46   35.30 
   5  -6  -6 1195.38   31.80 
   5   6  -6 1434.16   46.50 
   5   6  -6 1331.97   39.50 
  -4  -6   6  313.47   12.50 
   4  -6  -6  328.17   21.60 
   4  -6  -6  332.37   14.80 
   4  -6  -6  268.27   12.20 
   4   6  -6  292.97   15.30 
   4   6  -6  315.87   19.50 
   3  -6  -6  365.46   14.70 
   3  -6  -6  370.06   23.10 
   3  -6  -6  376.46   16.80 
  -3  -6   6  390.36   14.00 
  -3  -6   6  317.57   15.00 
   3   6  -6  365.76   20.10 
   3   6  -6  354.76   15.60 
   2  -6  -6   17.10    4.40 
   2  -6  -6   15.60    6.50 
   2  -6  -6   14.10    3.80 
  -2  -6   6   14.90    3.60 
  -2  -6   6   24.10    4.20 
   2   6  -6   15.90    5.60 
   1  -6  -6   22.70    4.50 
   1  -6  -6   13.20    6.70 
   1  -6  -6   21.10    5.30 
  -1  -6   6   21.80    4.00 
  -1  -6   6   23.20    4.50 
   1   6  -6   23.10    5.60 
  -1   6   6   24.50    7.60 
   0  -6   6   10.30    3.70 
   0  -6   6    7.30    2.70 
   0  -6  -6    7.80    6.00 
   0  -6  -6   21.40    4.70 
   0   6  -6   14.20    5.10 
   0   6   6   11.00    5.90 
   1  -6   6   -4.90    2.60 
  -1  -6  -6    0.00    3.60 
   1  -6   6    4.10    3.40 
   1  -6   6    4.70    1.90 
   1   6   6    3.20    4.40 
  -1   6  -6   -1.90    2.30 
   2  -6   6   11.20    4.20 
   2  -6   6   13.30    4.50 
  -2  -6  -6    6.20    3.40 
   2  -6   6    8.50    2.70 
   2   6   6    2.00    4.60 
  -2   6  -6    7.30    3.50 
  -3  -6  -6    6.50    3.70 
   3  -6   6    8.20    2.90 
   3  -6   6   13.40    4.30 
   3  -6   6    1.30    3.30 
   3   6   6   11.60    6.40 
  -3   6  -6    7.40    3.50 
  -3   6  -6   13.70    4.30 
   4  -6   6    0.10    2.30 
  -4  -6  -6   -0.60    2.90 
   4  -6   6    0.10    2.50 
   4  -6   6    2.80    4.10 
  -4   6  -6    1.00    2.80 
  -4   6  -6   -1.90    2.80 
   4   6   6    0.90    3.80 
  -5  -6  -6   88.39    9.50 
   5  -6   6   94.29    8.20 
   5  -6   6   78.49    7.00 
   5   6   6   85.99   15.10 
  -5   6  -6   80.79   10.10 
  -5   6  -6   84.89    7.90 
   6  -6   6   35.80    6.50 
   6  -6   6   28.60    4.80 
  -6  -6  -6   26.90    6.80 
  -6   6  -6   30.10    5.20 
   6   6   6   28.40    8.50 
  -7  -6  -6   82.59    9.70 
   7  -6   6  104.79    9.70 
   7  -6   6  102.39    6.60 
   7   6   6   82.09   15.30 
  -7   6  -6   91.79    7.00 
   8  -6   6    5.40    3.50 
  -8  -6  -6   -0.30    3.90 
   8  -6   6    3.50    2.10 
   8   6   6  -10.60    3.90 
  -8   6  -6    0.00    2.00 
  -9  -6  -6   29.20    7.30 
   9  -6   6   28.80    2.60 
   9  -6   6   22.00    6.00 
   9   6   6   25.50    9.50 
 -10  -6  -6    4.90    4.90 
  10  -6   6    7.10    4.70 
  10   6   6   17.50    8.50 
  11  -6   6    8.10    6.40 
 -11  -6  -6    0.90    4.60 
  11   6   6    4.70    6.90 
  12  -6   6    2.60    6.00 
 -12  -6  -6   -4.40    4.30 
  12   6   6   10.40    8.20 
 -11  -7   6   18.10    8.10 
  11   7  -6   20.30    7.90 
 -10  -7   6   -1.40    4.50 
  10  -7  -6   13.70    6.60 
  10   7  -6    6.60    6.10 
  10   7  -6   -1.60    5.70 
  -9  -7   6   -9.20    3.50 
   9  -7  -6    5.30    4.40 
   9   7  -6   -5.00    4.60 
   9   7  -6    8.90    5.10 
   8  -7  -6    0.80    3.80 
   8   7  -6    0.90    4.40 
   8   7  -6    0.80    4.30 
  -7  -7   6    0.10    2.50 
   7  -7  -6    6.00    5.00 
   7   7  -6   -1.40    4.40 
   7   7  -6    9.80    5.30 
  -6  -7   6   51.99    5.50 
   6  -7  -6   54.69    5.70 
   6  -7  -6   52.39    4.90 
   6   7  -6   50.09   10.70 
   6   7  -6   38.40    7.70 
   5  -7  -6   -4.70    2.30 
   5  -7  -6    2.00    3.60 
  -5  -7   6   -2.00    1.80 
   5   7  -6    2.00    3.10 
   5   7  -6   -2.90    3.30 
   4  -7  -6   48.20   10.40 
   4  -7  -6   39.20    5.80 
  -4  -7   6   35.90    4.90 
   4  -7  -6   56.79    7.00 
  -4  -7   6   25.00    5.70 
   4   7  -6   38.00   10.30 
   4   7  -6   53.99    6.80 
   3  -7  -6   34.40    6.80 
   3  -7  -6   42.10    5.20 
  -3  -7   6   39.40    6.30 
  -3  -7   6   46.90    5.20 
   3  -7  -6   43.60    9.90 
   3   7  -6   53.09    9.70 
  -2  -7   6   38.00    5.20 
  -2  -7   6   36.40    5.40 
   2  -7  -6   36.40    9.40 
   2  -7  -6   42.40    6.30 
   2   7  -6   41.90    8.30 
   1  -7  -6   -3.80    4.10 
   1  -7  -6    0.30    2.20 
  -1  -7   6    0.90    2.10 
  -1  -7   6    5.70    2.70 
   1   7  -6    0.80    3.50 
   0  -7  -6   15.80    4.30 
   0  -7   6   10.30    3.30 
   0  -7   6   20.00    4.90 
   0  -7  -6    5.40    5.80 
   0   7   6    8.00    4.90 
   0   7  -6   11.20    4.70 
   1  -7   6   58.89    5.90 
  -1  -7  -6   64.69   12.00 
   1  -7   6   71.09    8.10 
  -1  -7  -6   65.69    7.80 
   1   7   6   56.29   12.40 
  -1   7  -6   57.59    8.90 
  -2  -7  -6   63.09   12.90 
   2  -7   6   53.59    8.20 
   2  -7   6   58.39    6.10 
  -2  -7  -6   59.99    7.60 
   2   7   6   69.39   13.20 
  -2   7  -6   68.39    8.40 
   3  -7   6   89.09   10.00 
   3  -7   6   92.09    7.90 
  -3  -7  -6   89.29    9.60 
   3   7   6   90.99   15.10 
  -3   7  -6   96.19   10.00 
  -4  -7  -6   23.90    6.60 
   4  -7   6   19.70    6.00 
   4  -7   6   14.30    4.50 
   4  -7   6   16.00    4.30 
   4   7   6   12.40    6.60 
  -4   7  -6   30.00    5.90 
  -4   7  -6   26.70    5.90 
   5  -7   6  112.29    9.60 
   5  -7   6  120.09    9.10 
  -5  -7  -6  117.69   12.60 
   5   7   6  139.79   16.60 
  -5   7  -6  142.79   10.70 
   6  -7   6   95.29    8.20 
   6  -7   6   79.89    8.70 
  -6  -7  -6   88.39   10.80 
  -6   7  -6   90.19    8.10 
   7  -7   6    3.20    3.70 
  -7  -7  -6    7.60    4.70 
   7  -7   6    6.00    2.70 
  -7   7  -6    6.00    2.90 
   7   7   6    2.90    5.50 
   8  -7   6    8.80    4.10 
  -8  -7  -6    8.00    5.90 
  -8   7  -6    4.50    2.50 
   8   7   6   10.30    8.00 
  -9  -7  -6   -1.20    3.80 
   9  -7   6    4.10    4.00 
   9   7   6    9.20    7.90 
 -10  -7  -6    2.70    4.90 
  10  -7   6   -3.90    3.60 
  10   7   6   10.60    9.40 
  10  -8  -6   32.70    9.70 
 -10  -8   6   17.40    7.50 
  10   8  -6    9.40    7.90 
  10   8  -6   44.30   10.80 
   9  -8  -6    0.00    5.10 
  -9  -8   6    6.70    5.60 
   9   8  -6   11.90    6.50 
   9   8  -6    5.10    6.60 
  -8  -8   6   -5.30    3.40 
   8  -8  -6    2.60    5.10 
   8   8  -6    5.70    5.30 
   8   8  -6    1.00    5.70 
   7  -8  -6   -6.00    4.40 
   7  -8  -6    2.40    1.80 
   7   8  -6    4.00    4.90 
   7   8  -6   -3.80    4.60 
   6  -8  -6    4.40    2.90 
   6  -8  -6   -1.00    1.80 
   6  -8  -6   -1.00    3.70 
  -6  -8   6   -3.00    2.90 
  -6  -8   6    5.90    2.60 
   6   8  -6    2.90    4.50 
   6   8  -6  -10.80    4.50 
   5  -8  -6   -4.10    3.10 
   5  -8  -6    6.20    5.90 
  -5  -8   6   -3.80    3.30 
   5  -8  -6    2.30    2.30 
  -5  -8   6    0.70    2.20 
   5   8  -6    2.50    4.30 
   5   8  -6    7.80    3.80 
   4  -8  -6    0.90    5.00 
  -4  -8   6    0.40    2.30 
   4  -8  -6    1.20    2.40 
  -4  -8   6    3.10    3.10 
   4   8  -6   -0.30    3.70 
   3  -8  -6    0.00    2.40 
  -3  -8   6    5.10    2.80 
   3  -8  -6    0.80    3.90 
  -3  -8   6    3.10    3.50 
   3   8  -6    2.00    4.10 
   2  -8  -6   85.49    8.80 
  -2  -8   6   82.29    7.80 
  -2  -8   6  102.79    8.60 
   2  -8  -6   74.69   14.00 
   2   8  -6   84.19   10.90 
  -1  -8   6   65.79    7.40 
   1  -8  -6   66.59   12.70 
   1  -8  -6   77.09    8.20 
  -1  -8   6   76.29    7.20 
   1   8  -6   49.80   10.00 
   0  -8  -6    7.90    3.90 
   0  -8   6   13.30    4.00 
   0  -8   6   13.70    4.20 
   0  -8  -6    7.30    6.60 
   0   8  -6   14.60    5.80 
   1  -8   6    6.40    3.90 
  -1  -8  -6   -4.60    3.40 
   1  -8   6   -2.20    2.10 
  -1   8  -6    3.80    4.10 
   1   8   6   -1.80    4.30 
  -2  -8  -6    2.20    5.10 
   2  -8   6    0.30    2.40 
  -2  -8  -6   -3.70    2.60 
   2  -8   6   -0.60    3.90 
   2   8   6    7.00    5.60 
  -2   8  -6    4.30    3.50 
  -3  -8  -6    4.30    6.60 
   3  -8   6    9.90    3.90 
  -3  -8  -6   18.60    5.50 
   3  -8   6   18.40    5.30 
  -3   8  -6   13.40    5.10 
   3   8   6    9.90    6.80 
   4  -8   6   52.39    7.70 
  -4  -8  -6   42.40    8.60 
  -4   8  -6   49.00    8.40 
  -5  -8  -6   51.49    9.80 
   5  -8   6   40.90    7.00 
  -5   8  -6   40.80    7.20 
   5   8   6   49.20   11.70 
   6  -8   6   -0.50    3.60 
  -6  -8  -6    4.30    5.40 
  -6   8  -6   10.20    4.10 
   6   8   6   -1.10    8.30 
  -7  -8  -6    1.50    4.10 
  -7   8  -6   -0.20    2.90 
   7   8   6    1.00    6.50 
   8  -8   6   -3.50    2.80 
  -8  -8  -6    2.60    5.30 
   8   8   6   -3.40    8.00 
   9  -8   6    4.10    4.50 
  -9  -8  -6   -0.80    5.40 
   9   8   6   -4.00    5.70 
  -8  -9   6    3.80    5.50 
   8   9  -6    0.80    5.50 
   8   9  -6   10.60    6.60 
   7  -9  -6    1.60    5.40 
  -7  -9   6    0.70    4.80 
  -7  -9   6    3.60    5.00 
   7   9  -6    6.60    5.40 
   7   9  -6   -9.80    4.90 
  -6  -9   6   -3.20    3.90 
   6  -9  -6    5.10    5.20 
   6   9  -6    7.80    5.00 
   5  -9  -6    5.80    3.40 
   5  -9  -6    2.90    4.80 
  -5  -9   6    6.80    4.50 
   5   9  -6    0.70    5.50 
   4  -9  -6    7.20    6.90 
  -4  -9   6    0.80    3.80 
   4  -9  -6   13.60    4.30 
   4   9  -6    6.30    7.00 
   3  -9  -6    3.80    5.60 
  -3  -9   6    1.40    3.80 
   3  -9  -6    7.00    3.90 
   3   9  -6    5.60    6.60 
   2  -9  -6    4.80    4.90 
  -2  -9   6    7.30    3.80 
   2  -9  -6    2.40    3.40 
   2   9  -6    8.50    5.80 
   1  -9  -6   -2.30    3.60 
   1  -9  -6   -1.80    2.80 
  -1  -9   6    1.60    3.30 
   1   9  -6    9.80    5.40 
   0  -9  -6    3.90    4.10 
   0  -9  -6    5.30    5.30 
   0   9  -6    7.10    4.80 
  -1  -9  -6    0.90    5.20 
  -1  -9  -6    9.50    4.50 
   1  -9   6    9.40    4.00 
  -1   9  -6   10.60    5.60 
  -2  -9  -6    1.60    5.80 
   2  -9   6    6.30    3.40 
  -2  -9  -6    5.10    4.30 
   2   9   6    7.70    6.30 
  -2   9  -6   12.80    7.40 
  -3  -9  -6   16.90    7.60 
   3  -9   6    4.10    2.90 
  -3  -9  -6   -1.50    3.60 
   3   9   6   -6.30    6.20 
  -3   9  -6   11.60    5.10 
  -4  -9  -6    0.70    7.70 
   4  -9   6    6.10    3.50 
  -4  -9  -6    8.50    6.40 
   4   9   6    4.70    7.10 
  -4   9  -6   10.10    5.40 
   5  -9   6    1.00    3.80 
  -5  -9  -6   -4.30    4.50 
  -5  -9  -6    9.20    7.40 
   5   9   6    2.40    6.30 
  -5   9  -6   -1.40    4.40 
   6  -9   6    1.70    2.90 
  -6  -9  -6    1.20    3.90 
  -6   9  -6    5.50    3.80 
   6   9   6   -9.00    7.50 
  -7  -9  -6    2.50    5.30 
   7   9   6    3.90    8.20 
   4 -10  -6   -2.10    5.90 
  -4 -10   6   -1.10    4.90 
   4 -10  -6    6.80    3.80 
   4  10  -6   18.00    7.70 
   3 -10  -6    9.00    4.20 
  -3 -10   6    3.80    8.70 
   3 -10  -6   -4.30    5.30 
  -2 -10   6    6.00    4.50 
   2 -10  -6   -0.30    4.00 
   2 -10  -6   -2.50    7.20 
   2  10  -6    0.80    5.70 
   1 -10  -6   -2.90    3.70 
   1 -10  -6    5.30    7.10 
   1  10  -6   -0.30    4.20 
   0 -10  -6    1.00    6.80 
   0 -10  -6    4.60    5.80 
   0  10  -6    2.70    6.20 
  -1 -10  -6    2.90    4.80 
   1 -10   6   -0.70    4.00 
  -1 -10  -6    2.80    7.10 
  -1  10  -6    2.60    4.90 
  -2 -10  -6    3.30    5.60 
  -2 -10  -6    8.80    8.50 
   2 -10   6    2.10    4.70 
   2 -10   6   17.80    4.50 
  -2  10  -6   -3.00    4.60 
  -3 -10  -6   21.40   10.50 
   3 -10   6    8.20    4.40 
   3 -10   6   15.00    5.10 
  -3 -10  -6   -2.10    6.70 
  -3  10  -6    1.80    5.50 
   3  10   6   19.20   10.00 
  16   0  -7   -2.40    5.70 
 -15   0   7    5.80    2.80 
  15   0  -7    6.80    5.50 
 -14   0   7    6.00    4.10 
  14   0  -7   -4.50    3.20 
 -14   0   7   -0.20    2.20 
 -13   0   7    4.60    3.20 
  13   0  -7    6.50    3.70 
 -12   0   7    1.60    2.10 
  12   0  -7   -1.30    2.10 
 -12   0   7   -1.80    2.40 
 -11   0   7  230.48   11.10 
  11   0  -7  229.68   14.80 
 -11   0   7  210.08   11.70 
  11   0  -7  191.88   11.40 
  10   0  -7    0.70    2.90 
 -10   0   7    3.00    2.10 
  10   0  -7   -0.20    2.00 
  -9   0   7  632.64   20.70 
   9   0  -7  646.24   23.70 
   9   0  -7  662.93   21.60 
  -8   0   7   -1.40    1.40 
   8   0  -7   -2.50    1.50 
  -8   0   7    3.10    2.30 
   8   0  -7    0.90    2.00 
  -7   0   7  172.98   11.70 
   7   0  -7  206.88   11.00 
   7   0  -7  162.68    9.10 
  -7   0   7  181.08    9.00 
   6   0  -7   -1.40    1.50 
  -6   0   7   -1.20    1.90 
  -6   0   7   -1.40    1.20 
   6   0  -7    0.50    1.50 
  -5   0   7  394.06   13.40 
   5   0  -7  407.36   14.80 
  -5   0   7  398.96   16.30 
   5   0  -7  399.66   13.80 
  -4   0   7    0.10    1.10 
  -4   0   7    2.20    1.80 
   4   0  -7    0.70    1.30 
   4   0  -7    0.50    1.20 
  -3   0   7 2823.12   61.39 
   3   0  -7 2843.92   60.19 
   3   0  -7 2869.31   58.49 
  -3   0   7 2803.22   57.79 
   2   0  -7    0.10    1.20 
   2   0  -7    0.20    1.40 
  -2   0   7   -1.80    1.10 
   2   0  -7   -1.90    1.20 
  -2   0   7    0.60    1.20 
   0   0  -7    1.80    1.50 
   0   0  -7    0.60    1.30 
   0   0   7    0.90    1.30 
   0   0   7   -0.30    1.70 
   2   0   7    0.80    1.10 
   2   0   7   -0.10    1.60 
  -2   0  -7   -1.20    0.80 
  -2   0  -7    0.20    1.40 
   3   0   7 1802.92   44.70 
   3   0   7 1812.92   40.60 
  -3   0  -7 1912.21   41.20 
  -3   0  -7 1851.81   42.90 
   4   0   7    1.20    1.10 
  -4   0  -7    0.20    1.30 
  -4   0  -7   -2.40    0.90 
   4   0   7   -1.50    1.30 
   5   0   7  651.23   19.40 
  -5   0  -7  663.33   19.70 
   5   0   7  647.34   23.80 
  -5   0  -7  645.54   21.30 
  -6   0  -7   -0.70    1.40 
   6   0   7   -0.70    2.10 
   6   0   7    0.50    1.70 
  -6   0  -7    1.40    2.10 
  -7   0  -7  763.32   23.00 
   7   0   7  721.03   28.40 
   7   0   7  742.43   22.80 
  -7   0  -7  739.73   24.10 
   8   0   7    2.20    3.60 
  -8   0  -7   -3.20    2.10 
   8   0   7    1.10    3.90 
  -8   0  -7   -0.20    2.20 
  -9   0  -7 2826.02   63.99 
  -9   0  -7 2812.02   66.79 
   9   0   7 2831.82   75.79 
   9   0   7 2791.02   64.29 
 -10   0  -7    3.10    2.90 
  10   0   7    3.20    4.00 
 -10   0  -7   -7.10    2.90 
  11   0   7   86.69   11.70 
 -11   0  -7   88.39    8.40 
 -12   0  -7   -1.70    2.50 
  12   0   7   -2.50    4.50 
  13   0   7   35.50   10.20 
 -13   0  -7   32.40    6.40 
  14   0   7   11.70    6.40 
 -14   0  -7    2.40    3.30 
  15  -1  -7    2.80    5.00 
 -15  -1   7   -3.40    2.60 
 -14  -1   7    0.70    2.80 
  14  -1  -7    0.30    4.10 
 -14   1   7    1.90    2.30 
 -14   1   7   -1.70    1.80 
  14   1  -7    5.60    4.50 
  13  -1  -7    4.30    3.80 
 -13  -1   7    9.00    3.70 
  13   1  -7    3.00    3.70 
 -13   1   7    7.60    2.90 
  13   1  -7    8.50    3.50 
 -13   1   7    4.20    1.90 
 -12  -1   7   -0.80    2.20 
  12  -1  -7   -2.60    2.30 
  12   1  -7    0.10    2.80 
 -12   1   7    0.40    1.50 
  12   1  -7    4.00    2.90 
 -12   1   7    0.90    2.10 
 -11  -1   7  315.57   16.10 
  11  -1  -7  319.97   17.90 
 -11  -1   7  354.96   16.10 
  11  -1  -7  284.47   12.00 
 -11   1   7  342.57   12.60 
  11   1  -7  335.57   18.50 
 -11   1   7  333.57   11.60 
  11   1  -7  340.27   17.20 
 -10  -1   7  470.25   19.80 
  10  -1  -7  432.56   15.20 
  10  -1  -7  507.05   22.20 
  10   1  -7  494.95   21.40 
  10   1  -7  494.65   20.40 
 -10   1   7  498.05   14.80 
 -10   1   7  500.35   15.80 
  -9  -1   7    5.20    3.20 
   9  -1  -7   -0.20    1.60 
   9  -1  -7    1.20    2.60 
  -9   1   7    2.60    1.90 
   9   1  -7    5.00    2.80 
   9   1  -7    2.70    2.70 
   8  -1  -7   17.40    4.60 
  -8  -1   7   21.50    4.30 
  -8  -1   7   22.70    5.10 
   8  -1  -7   23.70    3.50 
  -8   1   7   17.10    6.30 
  -8   1   7   17.20    3.00 
   8   1  -7   20.50    4.80 
   8   1  -7   18.60    4.20 
   7  -1  -7 1132.39   26.80 
  -7  -1   7 1058.69   30.50 
   7  -1  -7 1153.68   33.20 
  -7  -1   7 1051.59   31.80 
  -7   1   7 1093.89   25.90 
   7   1  -7 1113.49   31.40 
   7   1  -7 1102.49   29.90 
  -7   1   7 1058.59   35.50 
   6  -1  -7  129.79    6.50 
  -6  -1   7  130.69    8.30 
  -6  -1   7  121.69    8.30 
   6  -1  -7  127.79    9.00 
  -6   1   7  117.29    9.80 
   6   1  -7  135.09    8.60 
  -6   1   7  111.39    7.00 
   6   1  -7  124.49    7.40 
   5  -1  -7  182.18    7.60 
  -5  -1   7  180.28    9.30 
   5  -1  -7  168.28   10.20 
  -5  -1   7  164.18    9.00 
  -5   1   7  166.98   11.10 
   5   1  -7  178.88    9.60 
   5   1  -7  174.28    8.00 
  -5   1   7  167.58    6.90 
  -4  -1   7  155.68    8.00 
   4  -1  -7  167.88   10.00 
   4  -1  -7  167.88    7.10 
  -4  -1   7  180.08    9.00 
  -4   1   7  151.48   10.30 
   4   1  -7  163.08    9.00 
  -4   1   7  164.38    6.60 
   4   1  -7  169.28    7.20 
  -3  -1   7  140.69    7.60 
   3  -1  -7  133.49    9.30 
   3  -1  -7  132.29    6.10 
   3  -1  -7  139.39    8.90 
  -3  -1   7  126.99    6.60 
  -3   1   7  130.59    5.80 
  -3   1   7  122.19    9.00 
   3   1  -7  133.29    5.90 
   3   1  -7  134.49    7.70 
   2  -1  -7   13.70    3.60 
   2  -1  -7   15.40    2.40 
   2  -1  -7    8.80    3.00 
  -2  -1   7   15.50    3.00 
  -2  -1   7   10.10    2.20 
  -2   1   7   11.50    3.20 
  -2   1   7   13.20    2.80 
   2   1  -7   15.20    2.50 
  -2   1   7   19.30    4.30 
   2   1  -7   10.30    2.00 
   2   1  -7   12.90    3.00 
   1  -1  -7  669.93   17.50 
  -1  -1   7  663.63   18.90 
   1  -1  -7  658.53   21.80 
  -1  -1   7  712.43   17.10 
   1  -1  -7  706.63   22.50 
   1   1  -7  684.23   16.70 
  -1   1   7  688.63   17.60 
   1   1  -7  682.03   16.80 
   1   1  -7  682.43   19.40 
  -1   1   7  696.83   22.40 
   0  -1  -7 1141.19   31.40 
   0  -1   7 1092.59   28.50 
   0  -1  -7 1178.88   27.10 
   0  -1   7 1188.08   28.00 
   0   1   7 1157.08   32.00 
   0   1   7 1155.68   27.00 
   0   1  -7 1206.78   28.50 
   0   1  -7 1186.48   25.60 
   1  -1   7    6.80    2.10 
  -1  -1  -7    5.50    1.70 
  -1  -1  -7    3.00    2.20 
   1  -1   7    2.70    1.70 
   1   1   7    4.00    1.60 
  -1   1  -7    3.40    1.40 
  -1   1  -7    5.00    2.00 
   1   1   7    2.50    2.40 
  -2  -1  -7 1367.76   35.80 
   2  -1   7 1377.96   32.60 
   2  -1   7 1304.37   30.80 
  -2  -1  -7 1365.16   31.90 
   2   1   7 1391.36   37.20 
  -2   1  -7 1384.06   31.90 
  -2   1  -7 1347.17   30.70 
   2   1   7 1330.37   31.70 
  -3  -1  -7 2398.36   51.39 
   3  -1   7 2373.26   52.69 
   3  -1   7 2386.16   49.90 
  -3  -1  -7 2347.17   54.99 
  -3   1  -7 2302.47   50.29 
   3   1   7 2317.97   50.99 
  -3   1  -7 2436.36   50.59 
   3   1   7 2358.86   57.09 
   4  -1   7 3058.99   67.09 
  -4  -1  -7 3082.39   64.89 
   4  -1   7 3054.39   62.79 
  -4  -1  -7 3051.59   68.39 
  -4   1  -7 3090.19   63.39 
   4   1   7 3026.60   71.29 
  -4   1  -7 3032.70   64.49 
   4   1   7 3054.19   64.69 
  -5  -1  -7  188.68   10.60 
  -5  -1  -7  195.68    9.90 
   5  -1   7  200.48    9.10 
   5  -1   7  209.38   11.70 
   5   1   7  199.08    9.90 
  -5   1  -7  199.28   10.20 
  -5   1  -7  191.88    9.10 
   5   1   7  202.48   13.10 
  -6  -1  -7   46.00    5.50 
   6  -1   7   42.00    6.80 
  -6  -1  -7   45.90    5.80 
   6  -1   7   43.90    4.10 
  -6  -1  -7   37.70    4.80 
   6   1   7   46.50    5.20 
  -6   1  -7   39.80    4.50 
   6   1   7   56.69    9.00 
  -6   1  -7   38.10    5.00 
   7  -1   7   21.70    3.60 
  -7  -1  -7   15.20    4.00 
  -7  -1  -7   25.20    4.60 
   7  -1   7   18.60    5.20 
  -7   1  -7   19.90    3.80 
   7   1   7   21.80    3.90 
   7   1   7   15.40    5.30 
   8  -1   7  647.64   20.50 
  -8  -1  -7  645.04   22.40 
  -8  -1  -7  650.33   24.30 
   8  -1   7  616.94   26.40 
  -8   1  -7  612.94   20.20 
  -8   1  -7  651.83   21.60 
   8   1   7  616.24   28.40 
   8   1   7  603.14   21.90 
   9  -1   7  689.23   22.40 
   9  -1   7  677.13   29.50 
  -9  -1  -7  709.73   24.70 
   9   1   7  654.63   31.20 
  -9   1  -7  697.33   22.30 
  -9   1  -7  712.83   24.00 
  10  -1   7   66.19   10.90 
  10  -1   7   78.19    7.10 
 -10  -1  -7   79.59    8.10 
 -10   1  -7   60.79    8.10 
  10   1   7   78.89   14.90 
  11  -1   7  110.79   12.60 
 -11  -1  -7  130.79   10.20 
  11   1   7   92.99   12.80 
 -11   1  -7  112.89    9.30 
 -11   1  -7  118.89    8.70 
 -12  -1  -7    4.70    3.20 
  12  -1   7   18.70    7.30 
  12   1   7   25.50    8.40 
 -12   1  -7   10.40    3.40 
 -12   1  -7   22.80    5.60 
  13  -1   7  143.09   16.80 
 -13  -1  -7  128.49   11.00 
  13   1   7  100.39   17.00 
 -13   1  -7  126.29    9.70 
  14  -1   7   -0.90    6.20 
 -14  -1  -7    1.60    3.30 
  14   1   7   -2.70    6.00 
 -14   1  -7    3.20    3.40 
 -15  -2   7    4.20    6.30 
  15  -2  -7   -3.00    4.50 
  15   2  -7    2.30    5.40 
  14  -2  -7    4.80    4.70 
 -14  -2   7    5.40    3.70 
  14   2  -7   10.20    4.50 
  14   2  -7    6.10    4.80 
  13  -2  -7    2.70    3.10 
 -13  -2   7    6.80    3.90 
  13   2  -7    6.30    3.90 
  13   2  -7   11.00    4.40 
 -12  -2   7   28.20    5.80 
  12  -2  -7   22.80    5.70 
  12   2  -7   23.80    6.00 
  12   2  -7   18.70    6.10 
  11   2  -7   20.70    5.80 
  11   2  -7   31.70    6.50 
  10  -2  -7   77.29    8.80 
  10   2  -7   91.79    9.30 
  10   2  -7   75.49    8.50 
  -9  -2   7   92.79    8.70 
   9  -2  -7   90.19    9.30 
  -9  -2   7   85.29    8.40 
   9   2  -7   92.69    8.40 
  -9   2   7   91.59    3.30 
  -9   2   7   92.19    3.30 
   9   2  -7   83.39    9.10 
   8  -2  -7   61.69    3.40 
   8  -2  -7   64.79    7.40 
  -8  -2   7   62.69    6.80 
  -8  -2   7   60.29    6.90 
   8   2  -7   68.59    7.10 
   8   2  -7   57.49    8.40 
  -8   2   7   65.59    2.90 
  -7  -2   7  105.79   15.90 
   7  -2  -7  106.39    9.50 
  -7  -2   7  103.99    7.60 
  -7   2   7  105.19    4.10 
  -7   2   7  116.49   11.20 
   7   2  -7   93.09    9.30 
   7   2  -7  107.09    7.60 
   6  -2  -7 1665.93   34.30 
   6  -2  -7 1652.53   45.20 
  -6  -2   7 1683.93   43.10 
  -6  -2   7 1635.54   39.50 
   6   2  -7 1645.04   38.90 
  -6   2   7 1641.74   33.10 
   6   2  -7 1670.03   43.40 
  -6   2   7 1598.14   47.80 
   5  -2  -7  190.08    7.00 
   5  -2  -7  186.18   12.10 
  -5  -2   7  176.28   10.50 
  -5  -2   7  184.58    8.60 
  -5   2   7  185.48    6.30 
   5   2  -7  182.38   10.90 
   5   2  -7  192.58    8.40 
  -5   2   7  169.48   12.40 
  -4  -2   7 5161.18   99.29 
   4  -2  -7 5169.08  109.29 
   4  -2  -7 5152.58   97.39 
  -4  -2   7 5140.49  104.89 
   4   2  -7 5104.69   97.89 
  -4   2   7 4969.60  110.39 
   4   2  -7 5099.69  105.39 
  -4   2   7 5163.38   96.79 
   3  -2  -7   17.20    2.50 
   3  -2  -7   22.50    5.20 
  -3  -2   7   17.30    2.20 
  -3  -2   7   16.50    3.70 
   3  -2  -7   18.60    4.70 
  -3   2   7   15.00    2.90 
  -3   2   7   16.10    4.60 
   3   2  -7   21.40    4.30 
  -2  -2   7    2.50    1.90 
   2  -2  -7   -2.00    2.10 
  -2  -2   7   -1.00    0.70 
   2  -2  -7    0.60    2.70 
   2  -2  -7    0.30    1.10 
   2   2  -7   -2.10    1.20 
   2   2  -7    0.80    0.80 
  -2   2   7   -0.40    2.30 
  -2   2   7   -0.30    1.00 
   2   2  -7    2.00    0.60 
   1  -2  -7 1019.70   31.50 
   1  -2  -7  975.00   30.90 
  -1  -2   7  977.00   26.60 
   1  -2  -7 1018.80   24.30 
   1   2  -7 1052.59   27.90 
  -1   2   7  994.90   24.20 
  -1   2   7  996.60   31.30 
   1  -2   7  975.60   25.60 
  -1  -2  -7 1012.70   30.90 
  -1  -2  -7 1034.20   25.70 
   1  -2   7  991.10   22.60 
  -1   2  -7  979.70   26.10 
   1   2   7  984.80   25.30 
   1   2   7 1000.20   31.60 
  -1   2  -7  977.20   21.60 
   2  -2   7   85.89    5.70 
   2  -2   7   82.49    5.00 
  -2  -2  -7   74.39    5.50 
  -2  -2  -7   73.39    7.20 
   2   2   7   84.19    5.80 
  -2   2  -7   77.59    5.80 
   2   2   7   77.29    7.90 
  -2   2  -7   80.99    4.60 
  -3  -2  -7  517.75   20.70 
   3  -2   7  524.45   16.30 
   3  -2   7  501.25   15.40 
  -3  -2  -7  503.75   18.20 
  -3  -2  -7  511.55   17.00 
   3   2   7  503.45   16.90 
   3   2   7  501.95   21.60 
  -3   2  -7  507.25   15.40 
  -3   2  -7  490.85   16.10 
  -4  -2  -7  216.98   10.70 
   4  -2   7  217.08    9.10 
  -4  -2  -7  226.18   13.00 
  -4  -2  -7  222.08   11.90 
   4  -2   7  216.68   10.50 
  -4   2  -7  205.78    9.70 
  -4   2  -7  202.28    9.70 
   4   2   7  227.38   10.90 
   4   2   7  202.08   13.60 
   5  -2   7  121.29    6.70 
  -5  -2  -7  128.79    9.90 
   5  -2   7  118.79    8.30 
  -5  -2  -7  114.29    8.90 
   5   2   7  115.99    8.50 
  -5   2  -7  114.59    7.70 
   5   2   7  130.39   11.50 
  -5   2  -7  114.29    7.10 
  -6  -2  -7  245.78   12.30 
   6  -2   7  235.68    9.90 
   6  -2   7  233.58   12.90 
  -6  -2  -7  223.18   13.70 
  -6  -2  -7  216.68   12.80 
   6   2   7  231.88   12.10 
  -6   2  -7  238.48   12.40 
   6   2   7  241.68   16.30 
  -6   2  -7  237.88   10.60 
   7  -2   7  118.39    9.80 
  -7  -2  -7  127.79   12.50 
   7  -2   7  120.09    6.90 
  -7  -2  -7  116.89    8.90 
  -7   2  -7  118.49    7.60 
   7   2   7  103.99    9.00 
   7   2   7  116.89   11.90 
  -8  -2  -7  143.59   10.50 
   8  -2   7  125.49    7.50 
   8  -2   7  122.79   10.90 
  -8   2  -7  124.59    8.20 
   8   2   7  126.99   13.20 
  -9  -2  -7   89.49    8.80 
   9  -2   7   80.59    9.70 
   9  -2   7   71.89    6.20 
   9   2   7   63.19   12.20 
  -9   2  -7   85.89    6.90 
  -9   2  -7   87.39    7.00 
  10  -2   7   44.00    5.00 
  10  -2   7   54.29   10.10 
 -10  -2  -7   51.09    7.90 
 -10   2  -7   46.90    5.50 
 -10   2  -7   50.99    5.80 
  10   2   7   41.90    9.80 
  11  -2   7  166.88   15.00 
 -11  -2  -7  153.68   12.20 
  11   2   7  121.29   15.40 
 -11   2  -7  163.78   10.30 
 -11   2  -7  149.19    9.40 
 -12  -2  -7    2.10    3.50 
  12  -2   7    1.50    4.80 
 -12   2  -7   -4.10    2.30 
 -12   2  -7    5.90    4.60 
  12   2   7    2.00    5.70 
  13  -2   7   57.69   12.10 
 -13  -2  -7   58.59    9.00 
 -13   2  -7   55.09    7.80 
  13   2   7   48.70   13.70 
 -14  -2  -7    9.30    4.90 
  14  -2   7   16.40    7.30 
  14   2   7   13.70    9.40 
 -15  -3   7   12.80    5.10 
  15  -3  -7    5.00    4.80 
  15   3  -7   12.10    6.80 
  15   3  -7   -1.90    5.20 
 -14  -3   7    0.10    3.50 
  14  -3  -7   11.00    5.60 
  14   3  -7    9.60    5.60 
  14   3  -7    4.10    3.60 
 -13  -3   7   25.20    9.80 
  13  -3  -7   18.90    6.60 
  13   3  -7   33.00    8.00 
  13   3  -7   35.30    9.30 
 -12  -3   7    7.50    3.80 
  12  -3  -7    6.60    4.60 
  12   3  -7   13.80    5.60 
  12   3  -7    6.10    4.90 
  11  -3  -7   10.00    4.50 
  11   3  -7    8.10    4.50 
  11   3  -7    5.50    4.20 
  10  -3  -7   35.30    7.50 
  10   3  -7   20.70    5.70 
  10   3  -7   33.00    6.80 
  -9  -3   7    2.50    2.10 
   9  -3  -7    6.30    3.70 
   9   3  -7    6.20    3.80 
   9   3  -7    7.90    4.10 
  -8  -3   7    2.00    2.10 
   8  -3  -7    1.80    2.60 
   8   3  -7    5.90    3.60 
  -7  -3   7   52.29    7.80 
   7  -3  -7   49.30    8.20 
  -7  -3   7   51.79    5.20 
   7   3  -7   60.39    6.40 
   7   3  -7   64.69    7.70 
   6  -3  -7   27.10    2.10 
  -6  -3   7   35.50    6.20 
   6  -3  -7   29.20    2.10 
  -6  -3   7   28.30    3.50 
   6  -3  -7   24.70    5.70 
  -6   3   7   25.60    1.70 
  -6   3   7   16.50    5.90 
   6   3  -7   22.50    5.20 
   6   3  -7   32.60    4.40 
   5  -3  -7  180.98   13.10 
   5  -3  -7  186.48    6.90 
  -5  -3   7  189.88   11.80 
   5  -3  -7  189.48    6.80 
  -5  -3   7  185.28    8.10 
  -5   3   7  180.78   13.90 
   5   3  -7  180.78    9.00 
  -5   3   7  187.88    6.40 
   5   3  -7  171.38   11.80 
  -4  -3   7    5.10    3.00 
   4  -3  -7    3.80    1.40 
   4  -3  -7    1.10    3.10 
  -4  -3   7    5.70    1.60 
   4  -3  -7    3.70    3.40 
   4  -3  -7    6.70    1.90 
  -4   3   7    6.70    1.80 
   4   3  -7    5.90    2.10 
   4   3  -7    3.30    2.70 
  -4   3   7   -0.30    3.00 
  -3  -3   7  195.98    6.10 
  -3  -3   7  184.58   11.10 
   3  -3  -7  181.28   13.30 
   3  -3  -7  197.28   13.50 
   3  -3  -7  187.08    8.30 
   3  -3  -7  203.58    7.90 
   3   3  -7  197.48    7.30 
   3   3  -7  172.98   10.90 
  -3   3   7  186.28   13.40 
  -3   3   7  199.98    7.80 
  -2  -3   7  825.02   25.60 
   2  -3  -7  795.32   29.30 
   2  -3  -7  804.32   22.10 
   2  -3  -7  778.72   29.60 
   2  -3  -7  809.92   20.80 
  -2   3   7  776.82   20.70 
  -2   3   7  830.52   30.30 
   2   3  -7  794.42   25.60 
  -1  -3   7 9110.09  178.48 
   1  -3  -7 9195.58  186.38 
   1  -3  -7 9273.07  176.18 
   1  -3  -7 9206.88  186.58 
  -1   3   7 9268.97  186.68 
  -1   3   7 9205.28  174.18 
   0  -3  -7   63.69    5.80 
   0  -3   7   55.39    5.40 
   0  -3  -7   59.09    4.90 
   0  -3   7   57.49    2.60 
   0  -3   7   58.99    3.50 
   0  -3  -7   56.49    7.00 
   0   3   7   56.09    4.70 
   0   3  -7   52.69    3.20 
   0   3  -7   64.59    6.10 
   0   3   7   59.29    7.60 
  -1  -3  -7  203.58    9.80 
   1  -3   7  213.98    7.10 
   1  -3   7  211.68   10.50 
  -1  -3  -7  199.28   13.30 
  -1  -3  -7  220.38   11.10 
  -1   3  -7  217.08   10.80 
  -1   3  -7  205.88    8.10 
   1   3   7  204.58   13.90 
   1   3   7  204.18    9.90 
   2  -3   7  246.88   10.90 
   2  -3   7  262.07    9.20 
  -2  -3  -7  246.88   12.40 
  -2  -3  -7  255.37   14.90 
  -2  -3  -7  239.38   11.10 
   2   3   7  242.38   11.40 
  -2   3  -7  248.98   10.10 
  -2   3  -7  241.98   11.50 
   2   3   7  268.87   16.20 
   3  -3   7   88.29    6.20 
  -3  -3  -7   89.69    6.90 
  -3  -3  -7   91.39    9.50 
   3  -3   7   96.09    6.00 
  -3  -3  -7   98.19    9.20 
  -3   3  -7  103.49    7.10 
   3   3   7   91.99    8.40 
  -3   3  -7  105.19    6.70 
   3   3   7   98.29    9.90 
   4  -3   7   38.10    4.10 
  -4  -3  -7   40.50    5.90 
  -4  -3  -7   33.80    5.60 
  -4  -3  -7   46.60    6.40 
   4  -3   7   38.70    4.40 
   4   3   7   43.80    8.50 
  -4   3  -7   41.60    4.70 
   4   3   7   37.80    4.80 
  -4   3  -7   41.30    4.70 
  -5  -3  -7   56.49    7.20 
   5  -3   7   54.39    4.70 
  -5  -3  -7   62.79    6.40 
   5  -3   7   66.69    6.20 
  -5  -3  -7   59.59    7.00 
   5   3   7   59.89    9.80 
  -5   3  -7   53.69    5.30 
  -5   3  -7   58.79    6.30 
   5   3   7   46.20    5.70 
   6  -3   7  110.39    6.50 
   6  -3   7  106.49    8.50 
  -6  -3  -7  111.39    8.70 
   6   3   7  106.09   11.60 
  -6   3  -7   94.49    8.40 
  -6   3  -7  102.29    7.20 
  -7  -3  -7  152.08   10.60 
   7  -3   7  165.28    8.00 
   7  -3   7  139.49   10.70 
  -7   3  -7  149.99    8.70 
   7   3   7  143.09   14.20 
  -8  -3  -7   28.40    5.90 
   8  -3   7   24.80    3.70 
   8  -3   7   18.70    4.80 
  -8   3  -7   21.90    4.10 
   8   3   7   23.80    7.50 
   9  -3   7    2.60    2.70 
  -9  -3  -7    7.10    3.10 
   9  -3   7   -0.20    1.60 
   9   3   7    6.20    4.60 
  -9   3  -7    3.50    2.40 
  10  -3   7    0.50    3.90 
  10  -3   7   -1.90    1.60 
 -10  -3  -7   -2.60    1.80 
  10   3   7    3.00    3.70 
 -10   3  -7    2.40    2.10 
 -10   3  -7    1.20    2.20 
  11  -3   7    1.90    2.70 
 -11  -3  -7    1.30    2.60 
 -11   3  -7    3.10    2.40 
  11   3   7   -1.10    4.00 
 -11   3  -7   -0.20    2.40 
 -12  -3  -7    8.00    4.20 
  12  -3   7   -2.00    4.10 
 -12   3  -7    2.90    2.40 
 -12   3  -7   -0.40    2.90 
  12   3   7   -2.10    4.20 
  13  -3   7    1.40    4.20 
 -13  -3  -7   -8.90    3.50 
 -13   3  -7    0.80    2.60 
  13   3   7    8.60    7.30 
 -14  -3  -7   40.40    8.30 
  14  -3   7   31.60    9.90 
  14   3   7   57.99   14.80 
 -14  -4   7    5.00    4.50 
  14  -4  -7    9.40    5.80 
  14   4  -7    3.70    5.30 
  14   4  -7    6.90    5.60 
  13  -4  -7   70.99   11.80 
 -13  -4   7   69.09   10.80 
  13   4  -7   58.49   11.00 
  13   4  -7   61.89   11.40 
  12  -4  -7  118.79   13.30 
 -12  -4   7  105.19   11.80 
  12   4  -7   93.19   11.60 
  12   4  -7   85.49   13.00 
  11  -4  -7   50.69    9.50 
  11   4  -7   63.49   10.80 
  11   4  -7   56.89   11.20 
  10  -4  -7   42.40    8.80 
  10   4  -7   38.30    8.30 
  10   4  -7   29.90    6.90 
   9  -4  -7   30.30    7.20 
  -9  -4   7   19.00    4.40 
   9   4  -7   15.90    5.40 
   9   4  -7   16.00    5.30 
  -8  -4   7    0.50    2.10 
   8  -4  -7   -1.70    3.00 
   8   4  -7    7.90    4.40 
   8   4  -7   -1.80    2.60 
  -7  -4   7  103.99    7.30 
   7  -4  -7   96.59   10.70 
   7   4  -7   89.19    9.80 
   7   4  -7   98.79    8.80 
   6  -4  -7  112.69   11.20 
   6  -4  -7  107.49    4.80 
  -6  -4   7   97.59    6.30 
   6   4  -7   98.99    8.00 
   6   4  -7   96.19    9.80 
  -5  -4   7   14.90    2.60 
   5  -4  -7    9.20    2.00 
   5  -4  -7   12.80    5.60 
   5  -4  -7   11.00    2.60 
   5  -4  -7   14.70    5.20 
   5   4  -7    8.80    2.90 
  -5   4   7    7.20    5.40 
   5   4  -7   13.20    4.30 
  -4  -4   7  401.76   11.70 
   4  -4  -7  428.46   21.70 
   4  -4  -7  393.96   13.60 
  -4  -4   7  393.46   18.50 
   4  -4  -7  424.86   22.90 
   4  -4  -7  403.96   12.50 
  -4   4   7  357.26   21.00 
   4   4  -7  388.26   14.20 
   4   4  -7  401.26   18.90 
  -3  -4   7   93.59    4.10 
  -3  -4   7   94.79    8.40 
   3  -4  -7  101.09    6.20 
   3  -4  -7   92.79   10.60 
   3  -4  -7   93.29    6.60 
   3  -4  -7  109.79   10.90 
   3   4  -7   97.69    8.50 
   3   4  -7  101.39    9.10 
  -2  -4   7  655.93   25.10 
   2  -4  -7  693.23   19.80 
   2  -4  -7  692.03   21.50 
  -2  -4   7  683.13   14.60 
  -2  -4   7  695.73   16.00 
   2  -4  -7  658.43   33.20 
  -2   4   7  664.13   33.60 
  -2   4   7  648.54   19.60 
   1  -4  -7  596.44   26.40 
   1  -4  -7  617.54   27.00 
  -1  -4   7  600.14   14.10 
  -1  -4   7  592.54   13.20 
   1  -4  -7  575.24   20.20 
  -1  -4   7  594.34   21.90 
   1  -4  -7  607.14   18.80 
  -1   4   7  577.84   18.70 
   1   4  -7  597.84   22.30 
  -1   4   7  587.24   26.40 
   0  -4   7   37.00    3.10 
   0  -4   7   41.30    3.80 
   0  -4  -7   42.00    5.50 
   0  -4   7   43.60    6.40 
   0  -4  -7   29.20    6.90 
   0  -4  -7   33.10    4.30 
   0   4   7   33.90    8.20 
   0   4  -7   31.30    5.90 
   0   4   7   36.20    4.30 
   1  -4   7  119.39    7.40 
   1  -4   7  111.89    8.10 
   1  -4   7  122.79    5.40 
  -1  -4  -7  122.99    8.10 
  -1  -4  -7  111.19    8.80 
   1   4   7  111.79    7.90 
  -1   4  -7  122.29    8.70 
   1   4   7  115.39   11.50 
  -1   4  -7  124.39    7.20 
   2  -4   7   41.60    5.10 
   2  -4   7   52.69    4.10 
  -2  -4  -7   54.79    6.60 
  -2  -4  -7   55.99    7.50 
  -2  -4  -7   51.49    5.60 
   2   4   7   52.69    5.70 
   2   4   7   64.09    8.80 
  -2   4  -7   48.70    5.80 
  -2   4  -7   42.60    4.90 
  -3  -4  -7   18.10    5.30 
  -3  -4  -7   19.00    4.30 
  -3  -4  -7   26.00    5.50 
   3  -4   7   18.60    3.40 
   3  -4   7   19.80    4.10 
  -3   4  -7   27.50    4.90 
   3   4   7   20.80    6.70 
  -3   4  -7   23.50    4.70 
  -4  -4  -7   83.89    9.50 
   4  -4   7   87.89    6.70 
  -4  -4  -7   75.49    7.40 
   4  -4   7   80.59    6.40 
  -4   4  -7   80.19    6.90 
   4   4   7   86.09   11.00 
  -4   4  -7   80.39    7.70 
  -5  -4  -7   24.00    5.20 
   5  -4   7   26.90    4.10 
   5  -4   7   26.90    4.80 
  -5   4  -7   22.60    4.20 
   5   4   7   29.40    7.90 
  -6  -4  -7    5.30    2.90 
   6  -4   7    5.90    2.00 
   6  -4   7    0.40    2.40 
  -6   4  -7    5.30    2.70 
   6   4   7    4.50    4.50 
  -6   4  -7   10.70    4.00 
  -7  -4  -7   21.00    5.20 
   7  -4   7   28.20    4.00 
   7  -4   7   28.40    5.70 
   7   4   7   51.09   10.40 
  -7   4  -7   25.90    4.60 
  -8  -4  -7    0.20    2.60 
   8  -4   7    1.50    1.60 
   8  -4   7   -1.70    2.30 
  -8   4  -7    3.50    2.20 
   8   4   7    3.40    4.60 
   9  -4   7   -0.50    1.50 
   9  -4   7    4.70    3.20 
   9   4   7    1.50    4.60 
  -9   4  -7    1.30    2.00 
  10  -4   7    3.90    3.70 
 -10  -4  -7    7.10    4.00 
  10  -4   7    5.50    2.10 
 -10   4  -7    9.20    2.60 
  10   4   7   -0.20    5.20 
 -10   4  -7    3.00    2.30 
  11  -4   7    2.50    3.80 
 -11  -4  -7   -0.30    3.00 
 -11   4  -7    1.80    1.70 
  11   4   7    1.50    5.10 
  12  -4   7   -4.90    4.10 
 -12  -4  -7   -2.40    4.10 
  12   4   7   13.40    8.00 
 -13  -4  -7   40.10    8.80 
  13   4   7   28.90    9.60 
  14  -5  -7    3.60    6.20 
 -14  -5   7   -0.20    6.00 
  14   5  -7    2.70    6.80 
  14   5  -7   -5.30    5.70 
 -13  -5   7    8.60    6.00 
  13   5  -7   23.40    7.40 
  13   5  -7    6.60    5.50 
 -12  -5   7   32.30    8.00 
  12   5  -7   38.10    9.50 
  11  -5  -7   14.40    6.60 
 -11  -5   7   18.30    6.70 
  11   5  -7    9.90    6.10 
  11   5  -7   21.60    7.20 
  10  -5  -7    9.80    5.40 
  10   5  -7   20.20    6.70 
  10   5  -7   24.20    6.70 
   9  -5  -7    4.50    3.90 
   9   5  -7   -0.90    3.40 
   9   5  -7    6.30    4.30 
  -8  -5   7   10.60    3.30 
   8  -5  -7    0.80    4.40 
   8   5  -7    9.10    5.40 
   8   5  -7   17.20    5.80 
  -7  -5   7  366.86   14.60 
   7  -5  -7  386.76   22.60 
   7   5  -7  360.06   18.50 
   7   5  -7  419.76   22.40 
   6  -5  -7 1593.84   34.90 
   6  -5  -7 1503.45   33.20 
  -6  -5   7 1589.64   37.10 
   6  -5  -7 1695.53   52.29 
   6   5  -7 1568.34   48.80 
   6   5  -7 1517.95   42.80 
   5  -5  -7  147.89   14.50 
   5  -5  -7  154.28    7.50 
  -5  -5   7  159.38    7.70 
   5  -5  -7  152.58    8.30 
   5   5  -7  134.99    9.90 
   5   5  -7  154.68   13.50 
   4  -5  -7   44.60    4.90 
  -4  -5   7   44.00    3.60 
   4  -5  -7   49.90    9.40 
   4  -5  -7   44.60    4.40 
   4   5  -7   49.00    8.50 
   4   5  -7   39.80    5.30 
  -3  -5   7   13.90    2.20 
   3  -5  -7    7.90    2.60 
   3  -5  -7    6.50    4.80 
   3  -5  -7   17.40    3.80 
  -3  -5   7   11.20    2.90 
   3   5  -7   13.10    4.90 
   3   5  -7    9.60    3.00 
   2  -5  -7  149.39    9.80 
  -2  -5   7  148.09   11.70 
  -2  -5   7  137.79    6.80 
  -2  -5   7  140.49    6.10 
   2  -5  -7  137.89    8.30 
   2  -5  -7  134.29   13.30 
   2  -5  -7  133.39   13.00 
   2   5  -7  137.69   11.10 
   1  -5  -7   33.50    5.80 
   1  -5  -7   37.80    5.40 
   1  -5  -7   20.60    6.60 
  -1  -5   7   26.30    3.20 
  -1  -5   7   29.10    3.00 
  -1  -5   7   26.10    5.20 
   1  -5  -7   21.10    6.50 
   1   5  -7   37.60    6.90 
  -1   5   7   33.60    8.30 
   0  -5  -7   -0.80    3.40 
   0  -5  -7    2.50    2.40 
   0  -5   7    2.50    2.20 
   0  -5   7    5.20    3.10 
   0  -5  -7    1.00    1.90 
   0  -5   7    4.80    1.70 
   0  -5  -7    0.40    3.60 
   0   5   7    0.80    3.80 
   0   5  -7    2.40    3.10 
   1  -5   7   87.59    7.20 
  -1  -5  -7   92.19   10.00 
   1  -5   7  101.79    8.90 
  -1  -5  -7  100.49    7.90 
  -1  -5  -7   99.29    9.10 
   1  -5   7  101.29    5.60 
  -1   5  -7   87.59   10.30 
   1   5   7  102.59   11.90 
   2  -5   7   78.59    7.40 
   2  -5   7   81.99    5.50 
  -2  -5  -7   77.79    9.20 
  -2  -5  -7   81.79    7.30 
   2  -5   7   69.79    7.00 
   2   5   7   50.59   10.00 
  -2   5  -7   79.79    7.70 
  -2   5  -7   53.59    6.40 
  -3  -5  -7    2.00    2.40 
   3  -5   7    4.00    2.50 
   3  -5   7    0.10    1.70 
   3   5   7    3.30    4.40 
  -3   5  -7    2.00    2.60 
  -3   5  -7    7.70    3.10 
   4  -5   7  101.49    7.30 
   4  -5   7   95.79    7.50 
  -4  -5  -7   84.99    8.30 
   4   5   7   97.49   12.30 
  -4   5  -7   88.39    9.00 
  -4   5  -7   99.69    8.30 
  -5  -5  -7    0.60    2.70 
   5  -5   7    3.60    2.30 
   5  -5   7    6.00    2.90 
   5   5   7    7.30    5.40 
  -5   5  -7   -4.90    2.50 
  -5   5  -7    3.30    2.70 
   6  -5   7    2.50    2.70 
  -6  -5  -7    2.40    2.90 
   6  -5   7    3.10    2.30 
   6   5   7    2.40    4.20 
  -6   5  -7    4.30    2.90 
  -7  -5  -7   19.50    5.50 
   7  -5   7   18.30    5.10 
  -7   5  -7   25.50    4.60 
   7   5   7   37.50    9.60 
  -8  -5  -7    0.50    2.50 
   8  -5   7   -3.20    1.40 
   8  -5   7    0.70    2.30 
  -8   5  -7   -4.30    1.80 
   9  -5   7    2.00    1.60 
  -9  -5  -7    1.20    3.00 
   9  -5   7    0.60    2.80 
   9   5   7   -1.60    5.10 
  -9   5  -7    1.50    1.80 
  10  -5   7   -2.80    1.60 
  10  -5   7    6.40    3.70 
 -10  -5  -7   -3.60    2.70 
  10   5   7    3.40    5.90 
 -10   5  -7   -1.00    2.00 
 -10   5  -7    0.50    2.10 
 -11  -5  -7    1.70    4.30 
  11  -5   7   10.20    4.70 
  11   5   7  -10.20    5.00 
 -12  -5  -7   -1.00    4.50 
  12  -5   7    4.00    5.20 
  12   5   7   15.80    9.30 
  13  -6  -7   18.60    7.60 
 -13  -6   7    5.70    7.30 
  13   6  -7   15.20    7.90 
  13   6  -7   15.10    8.00 
 -12  -6   7   19.10    8.20 
  12   6  -7   13.50    7.30 
  12   6  -7   10.70    7.40 
  11  -6  -7   45.30   10.10 
 -11  -6   7   45.70    9.70 
  11   6  -7   41.90   10.50 
  11   6  -7   30.80    8.90 
  10  -6  -7    3.70    4.80 
  10   6  -7    0.70    4.30 
  10   6  -7    1.70    4.60 
   9  -6  -7   -0.10    3.60 
   9   6  -7   -7.50    3.90 
   9   6  -7    6.30    4.40 
  -8  -6   7  122.49    8.70 
   8  -6  -7  113.39   13.00 
   8   6  -7  137.39   14.20 
   8   6  -7  104.09   11.30 
   7  -6  -7  279.87   20.20 
  -7  -6   7  303.77   13.10 
   7  -6  -7  273.17    8.40 
   7   6  -7  329.47   18.00 
   7   6  -7  281.57   19.80 
   6  -6  -7   31.70    8.70 
  -6  -6   7   32.40    4.30 
   6  -6  -7   23.50    3.90 
   6  -6  -7   27.00    3.40 
   6   6  -7   29.40    6.50 
   6   6  -7   23.10    7.10 
   5  -6  -7  176.78    9.10 
  -5  -6   7  221.48    9.70 
   5  -6  -7  211.48   18.10 
   5  -6  -7  218.88   11.50 
   5   6  -7  215.88   12.90 
   5   6  -7  228.18   17.50 
   4  -6  -7  973.80   28.50 
  -4  -6   7  935.51   23.10 
   4  -6  -7  935.11   38.50 
  -4  -6   7  783.72   26.40 
   4  -6  -7  823.52   24.80 
   4   6  -7  858.71   26.80 
   4   6  -7  893.41   34.70 
   3  -6  -7  103.29   12.70 
  -3  -6   7   72.69    6.70 
  -3  -6   7   90.69    5.70 
   3  -6  -7   91.19    7.20 
   3  -6  -7   94.19    8.20 
   3   6  -7   94.19   10.70 
   2  -6  -7   -1.90    1.70 
  -2  -6   7    1.00    1.70 
   2  -6  -7    2.30    4.50 
   2  -6  -7   -1.00    2.20 
   2   6  -7    0.00    3.40 
   1  -6  -7  103.99   13.50 
  -1  -6   7   78.89    5.50 
   1  -6  -7   82.29    7.50 
   1  -6  -7   97.59    9.20 
  -1  -6   7  107.69    7.80 
   1   6  -7  107.99   10.70 
  -1   6   7   92.49   12.20 
   0  -6  -7  215.18   18.00 
   0  -6   7  213.08    9.20 
   0  -6  -7  213.78   12.30 
   0  -6   7  233.58   11.70 
   0   6  -7  221.08   14.60 
   0   6   7  234.28   18.80 
  -1  -6  -7  135.29   14.40 
   1  -6   7  119.29    7.00 
  -1  -6  -7  146.79   10.60 
   1  -6   7  146.39   10.00 
   1  -6   7  151.68   14.10 
  -1   6  -7  128.99   10.80 
   1   6   7  141.89   15.00 
   2  -6   7   14.10    4.30 
   2  -6   7   12.60    2.80 
  -2  -6  -7   17.60    4.90 
   2  -6   7   21.30    5.30 
  -2   6  -7   16.50    4.90 
   2   6   7   16.40    6.90 
  -3  -6  -7   -1.50    2.20 
   3  -6   7   -0.30    1.50 
   3  -6   7   -2.10    2.30 
   3  -6   7   -3.60    2.40 
   3   6   7    1.90    4.90 
  -3   6  -7   -3.20    3.00 
  -3   6  -7   -2.90    2.20 
   4  -6   7  101.99    8.80 
   4  -6   7  112.89    9.80 
  -4  -6  -7  117.49   10.40 
   4   6   7  114.79   14.40 
  -4   6  -7  106.49   10.70 
  -4   6  -7  127.39   12.70 
   5  -6   7  177.18   11.00 
   5  -6   7  171.28   10.60 
  -5  -6  -7  187.88   13.90 
   5   6   7  163.18   17.70 
  -5   6  -7  181.18   11.50 
  -5   6  -7  155.78   13.60 
   6  -6   7   26.70    5.60 
  -6  -6  -7   47.70    8.40 
   6  -6   7   46.10    5.10 
  -6   6  -7   48.40    6.10 
   6   6   7   34.80    9.50 
   7  -6   7   23.90    5.60 
  -7  -6  -7   18.10    6.00 
   7  -6   7   23.50    3.90 
  -7   6  -7   18.80    4.30 
   8  -6   7    1.30    2.00 
  -8  -6  -7   -0.50    3.00 
   8  -6   7    0.20    2.20 
   8   6   7   -5.80    5.20 
  -8   6  -7    4.40    2.20 
   9  -6   7    5.40    1.80 
   9  -6   7    1.30    2.90 
  -9  -6  -7    4.30    4.50 
  -9   6  -7    5.50    2.10 
   9   6   7    6.10    5.40 
 -10  -6  -7    6.30    4.50 
  10  -6   7    6.00    4.00 
  10   6   7   14.40    8.10 
  11  -6   7    0.80    3.90 
  11   6   7   -0.80    6.80 
 -11  -7   7   63.19   11.90 
  11   7  -7   62.09   11.20 
  11   7  -7   46.90   11.20 
  10  -7  -7    4.10    5.70 
 -10  -7   7   10.00    5.40 
  10   7  -7    6.30    5.90 
  10   7  -7    9.70    7.30 
   9  -7  -7    1.00    4.70 
   9   7  -7    1.80    4.60 
   9   7  -7    1.40    5.50 
  -8  -7   7   13.60    3.60 
   8  -7  -7    9.90    5.40 
   8   7  -7    3.10    4.60 
   8   7  -7   25.30    8.40 
   7  -7  -7   10.70    5.50 
   7   7  -7   -4.60    3.70 
   7   7  -7    6.20    4.50 
   6  -7  -7   46.50    5.60 
   6  -7  -7   47.50   10.30 
  -6  -7   7   55.59    5.40 
   6  -7  -7   69.19    5.40 
   6   7  -7   62.09    8.30 
   6   7  -7   51.89   10.70 
   5  -7  -7    0.40    2.10 
  -5  -7   7    2.30    3.10 
   5  -7  -7   -6.00    3.40 
  -5  -7   7    2.80    1.90 
   5   7  -7   -1.20    2.40 
   5   7  -7   -0.20    3.80 
  -4  -7   7    2.60    1.90 
   4  -7  -7   -0.90    1.80 
  -4  -7   7    0.60    2.50 
   4  -7  -7   -3.30    2.80 
   4  -7  -7    4.00    5.30 
   4   7  -7    2.90    2.80 
  -3  -7   7   44.10    4.50 
   3  -7  -7   44.20    5.60 
  -3  -7   7   44.00    5.60 
   3  -7  -7   46.00    7.00 
   3  -7  -7   34.60    9.20 
   3   7  -7   39.80    8.40 
   2  -7  -7   14.50    3.80 
  -2  -7   7   15.20    3.20 
  -2  -7   7   16.00    3.50 
   2  -7  -7   11.40    6.50 
   2   7  -7   11.70    5.00 
   1  -7  -7   27.00    5.40 
  -1  -7   7   23.70    4.10 
  -1  -7   7   39.50    5.60 
   1  -7  -7   42.10   10.10 
   1   7  -7   33.10    7.50 
   0  -7  -7   53.69   11.20 
   0  -7  -7   45.50    7.30 
   0  -7   7   42.50    4.70 
   0  -7   7   51.29    6.30 
   0   7  -7   55.99    9.10 
   0   7   7   65.69   12.60 
  -1  -7  -7   40.10    9.80 
   1  -7   7   10.30    4.20 
   1  -7   7   13.70    3.10 
  -1  -7  -7   15.50    5.00 
   1   7   7   17.10    7.70 
  -1   7  -7    9.30    5.20 
   2  -7   7   16.80    3.60 
  -2  -7  -7   21.30    5.50 
  -2  -7  -7    5.80    6.60 
   2  -7   7   17.20    4.90 
   2   7   7   23.90    8.30 
  -2   7  -7    9.50    4.70 
   3  -7   7   35.50    8.30 
   3  -7   7   49.99    6.80 
  -3  -7  -7   21.50    7.20 
  -3   7  -7   47.60    7.80 
   3   7   7   26.40   10.10 
   4  -7   7   67.09    9.20 
  -4  -7  -7  100.09   10.70 
   4  -7   7   85.69   10.70 
   4  -7   7   80.99    7.60 
   4   7   7   90.69   15.80 
  -4   7  -7   67.19   10.10 
  -4   7  -7   79.09    8.80 
   5  -7   7    3.20    2.90 
  -5  -7  -7   -1.70    3.60 
   5  -7   7    8.00    3.80 
  -5   7  -7    2.10    3.80 
   5   7   7   -6.00    4.90 
   6  -7   7    8.50    3.80 
  -6  -7  -7    7.10    4.60 
   6  -7   7    1.00    2.90 
  -6   7  -7    5.60    4.20 
   6   7   7   19.20    8.50 
   7  -7   7   -1.40    2.90 
   7  -7   7    0.60    2.40 
  -7  -7  -7    0.20    3.80 
   7   7   7    6.80    6.40 
  -7   7  -7   -0.20    2.50 
   8  -7   7    1.80    2.90 
  -8  -7  -7    4.90    4.30 
  -8   7  -7    2.70    2.60 
   8   7   7   -5.40    5.70 
   9  -7   7    5.80    4.20 
  -9  -7  -7   -1.60    4.50 
   9   7   7   11.90    8.20 
  10  -7   7  -10.00    3.70 
 -10  -7  -7    3.40    3.80 
  10   7   7   -5.30    7.70 
 -10  -8   7    4.10    6.00 
  10  -8  -7    5.80    6.80 
  10   8  -7   15.30    7.60 
  10   8  -7   14.00    7.10 
  -9  -8   7   16.80    6.70 
   9  -8  -7   13.70    6.90 
   9   8  -7   20.50    7.20 
   9   8  -7   12.50    6.60 
   8  -8  -7   -4.90    4.70 
   8   8  -7   -6.30    4.70 
   8   8  -7   11.50    5.00 
   7  -8  -7   -1.30    1.70 
   7  -8  -7    7.10    5.20 
   7   8  -7   12.80    6.20 
   7   8  -7    3.30    4.00 
   6  -8  -7    4.50    2.60 
  -6  -8   7    2.00    3.10 
  -6  -8   7    7.60    2.60 
   6  -8  -7   13.70    6.00 
   6  -8  -7    6.90    3.40 
   6   8  -7    5.80    4.00 
   6   8  -7    0.40    5.20 
   5  -8  -7    4.10    4.20 
  -5  -8   7    3.20    2.20 
   5  -8  -7    1.30    2.80 
   5  -8  -7    1.70    3.20 
  -5  -8   7   -5.40    3.40 
   5   8  -7   -6.80    3.10 
   5   8  -7   -4.00    3.70 
  -4  -8   7   20.00    4.70 
  -4  -8   7   17.80    3.30 
   4  -8  -7   11.60    3.40 
   4  -8  -7   12.50    6.50 
   4   8  -7   18.10    6.60 
  -3  -8   7   34.90    4.60 
  -3  -8   7   26.20    5.20 
   3  -8  -7   34.40    9.90 
   3  -8  -7   23.10    4.90 
   3   8  -7   34.70    8.30 
  -2  -8   7   34.30    4.40 
   2  -8  -7   24.40    5.00 
  -2  -8   7   26.50    4.70 
   2  -8  -7   26.30    8.90 
   2   8  -7   18.10    6.10 
  -1  -8   7    2.80    2.90 
   1  -8  -7    9.80    6.00 
   1  -8  -7    3.40    3.30 
  -1  -8   7    1.70    2.40 
   0  -8   7   36.60    6.10 
   0  -8  -7    8.40    6.60 
   0  -8  -7   29.10    6.80 
   0  -8   7   30.80    4.90 
   0   8  -7   29.20    7.10 
   0   8   7   29.60    9.10 
  -1  -8  -7    6.10    3.60 
  -1  -8  -7   12.30    6.40 
   1  -8   7    5.70    2.40 
   1  -8   7    6.30    3.90 
  -1   8  -7    4.10    3.80 
   1   8   7   -0.90    5.00 
  -2  -8  -7   14.40    9.40 
  -2  -8  -7   24.50    6.10 
   2  -8   7   34.90    6.10 
   2  -8   7   22.90    7.30 
   2   8   7   12.50    8.50 
  -2   8  -7   26.40    7.00 
  -3  -8  -7    7.70    6.10 
  -3  -8  -7    2.30    3.70 
   3  -8   7    2.80    2.90 
   3   8   7   11.50    6.80 
  -3   8  -7    6.90    4.20 
  -4  -8  -7   -2.60    3.10 
   4  -8   7   -0.90    3.00 
   4   8   7    9.40    7.20 
  -4   8  -7    1.50    3.40 
  -5  -8  -7    8.70    5.50 
   5  -8   7    6.10    3.80 
   5   8   7    2.80    6.40 
  -5   8  -7    7.20    4.20 
  -6  -8  -7   10.50    5.30 
   6  -8   7    7.00    3.30 
   6   8   7   12.60    8.10 
  -6   8  -7    8.20    3.80 
  -7  -8  -7    7.90    4.30 
   7  -8   7   -1.10    3.60 
  -7   8  -7    3.80    3.90 
  -8  -8  -7    7.40    6.00 
   8  -8   7    3.40    3.50 
   8   8   7   18.50    8.90 
  -9  -8  -7   -1.40    4.00 
   9  -8   7    3.40    4.20 
   9   8   7   -7.20    7.10 
   8  -9  -7    7.40    7.40 
   8   9  -7    8.10    6.60 
   7  -9  -7   -2.90    6.00 
  -7  -9   7   -9.10    3.80 
   7   9  -7    2.90    5.50 
   7   9  -7   -6.10    4.50 
   6  -9  -7    4.20    2.90 
   6  -9  -7    0.80    5.90 
   6   9  -7    3.70    7.10 
   5  -9  -7    4.00    6.90 
   5  -9  -7    3.80    3.40 
  -5  -9   7    4.70    3.60 
   5   9  -7   -0.80    5.40 
   4  -9  -7   -3.00    5.10 
   4  -9  -7    5.20    3.50 
  -4  -9   7   10.90    3.90 
   4   9  -7    3.80    6.20 
   3  -9  -7    4.50    5.40 
  -3  -9   7    4.70    3.00 
   3  -9  -7   10.40    3.70 
   3   9  -7    4.10    5.50 
  -2  -9   7    3.70    2.90 
   2  -9  -7   -3.20    2.80 
   2  -9  -7    0.90    4.70 
   2   9  -7   -5.50    4.40 
   1  -9  -7   -6.40    4.30 
  -1  -9   7   -0.30    2.40 
   1  -9  -7    2.50    2.70 
   1   9  -7    3.00    4.30 
   0  -9  -7   -3.00    3.00 
   0  -9  -7    5.40    4.80 
   0  -9   7    7.80    2.90 
   0   9  -7    3.80    4.40 
  -1  -9  -7    5.50    3.80 
  -1  -9  -7    1.50    6.00 
  -1   9  -7    4.30    4.00 
   1   9   7   -3.50    4.60 
  -2  -9  -7   25.00    6.80 
   2  -9   7   19.00    4.20 
  -2  -9  -7   14.40    8.40 
  -2   9  -7   25.20    6.40 
   2   9   7   14.00    7.70 
  -3  -9  -7    4.30    4.30 
  -3  -9  -7   -7.80    3.00 
   3  -9   7   -2.30    2.70 
  -3   9  -7   -4.90    3.70 
   3   9   7   -9.90    6.10 
   4  -9   7   -1.40    3.10 
  -4  -9  -7   -3.30    6.40 
  -4  -9  -7   13.30    5.60 
   4   9   7    1.70    6.10 
  -4   9  -7    3.00    4.10 
   5  -9   7    5.10    3.40 
   5   9   7    8.00    9.60 
  -5   9  -7   -0.10    3.80 
   6  -9   7    2.80    3.40 
  -6  -9  -7   -1.70    4.90 
  -6   9  -7    3.80    4.40 
   6   9   7    1.50    7.90 
   4 -10  -7    9.90    6.80 
   4 -10  -7    7.70    7.90 
   4  10  -7    9.00    7.00 
   3 -10  -7   -5.40    6.40 
   3 -10  -7   -1.60    3.30 
   3  10  -7   -8.00    6.80 
   2 -10  -7   -1.20    3.90 
   2 -10  -7    0.80    8.10 
   2  10  -7   -3.80    6.40 
   1 -10  -7   10.70    8.70 
   1 -10  -7    1.80    4.20 
   1  10  -7    7.00    6.00 
   0 -10  -7    5.40    5.80 
   0 -10  -7   19.80   10.60 
   0  10  -7    6.40    6.70 
  -1 -10  -7   10.60    5.50 
  -1 -10  -7   11.10    8.80 
  -1  10  -7    3.80    5.80 
  -2 -10  -7   39.90   12.50 
  -2 -10  -7   32.90   10.20 
   2  10   7   21.30   11.20 
  -2  10  -7   35.30    8.50 
  16   0  -8   12.30    6.90 
  15   0  -8    4.50    5.70 
 -15   0   8    2.00    2.70 
 -14   0   8    4.70    4.20 
 -14   0   8    0.40    2.50 
  14   0  -8    7.10    4.70 
  13   0  -8   -1.50    2.50 
  13   0  -8   -3.10    3.60 
 -13   0   8    0.00    3.20 
 -12   0   8  180.98   10.20 
  12   0  -8  177.78   16.50 
 -12   0   8  169.48   12.90 
  12   0  -8  164.78   10.90 
 -11   0   8   -3.70    1.80 
  11   0  -8    0.90    2.00 
  11   0  -8    2.40    3.10 
 -10   0   8  354.26   15.10 
  10   0  -8  328.27   15.20 
  10   0  -8  390.96   18.40 
  -9   0   8   -0.70    1.90 
   9   0  -8    0.40    2.20 
   9   0  -8   -0.50    2.50 
  -8   0   8  241.28   14.90 
   8   0  -8  247.78   13.00 
  -8   0   8  242.58   11.50 
   8   0  -8  258.37   12.10 
  -7   0   8   -1.90    1.70 
  -7   0   8    1.30    2.50 
   7   0  -8   -0.80    1.70 
   7   0  -8   -1.30    1.60 
  -6   0   8 2385.66   59.69 
   6   0  -8 2520.35   56.69 
  -6   0   8 2563.54   54.69 
   6   0  -8 2557.84   55.29 
  -5   0   8    3.40    2.30 
  -5   0   8    1.30    1.40 
   5   0  -8    1.40    1.50 
   5   0  -8    0.00    1.40 
  -4   0   8  224.48   11.60 
   4   0  -8  221.28   10.50 
  -4   0   8  232.38    9.60 
   4   0  -8  222.48    9.80 
  -3   0   8    0.90    1.40 
   3   0  -8    0.40    1.30 
  -3   0   8    1.60    1.70 
   3   0  -8   -1.40    1.20 
   3   0  -8    1.20    1.80 
   2   0  -8    7.60    2.60 
   2   0  -8   10.80    2.40 
  -2   0   8    9.50    2.30 
   1   0  -8    0.10    1.30 
  -1   0   8   -0.90    1.60 
   1   0  -8   -0.70    1.20 
   0   0   8 7398.16  144.09 
  -1   0  -8   -0.10    1.30 
   1   0   8    1.40    2.10 
  -1   0  -8   -2.10    1.40 
   1   0   8   -0.10    1.20 
  -2   0  -8 2456.15   50.69 
   2   0   8 2285.17   49.80 
  -2   0  -8 2307.57   52.29 
   2   0   8 2351.16   54.19 
   3   0   8    2.60    1.50 
  -3   0  -8   -0.50    1.10 
  -3   0  -8    0.10    1.50 
   3   0   8   -0.10    1.70 
  -4   0  -8   15.00    3.30 
   4   0   8   18.20    3.20 
  -5   0  -8    1.30    1.90 
   5   0   8    0.30    1.60 
   5   0   8    2.40    2.20 
  -5   0  -8    0.00    1.30 
  -6   0  -8  689.53   21.60 
   6   0   8  722.13   27.30 
   6   0   8  688.13   21.50 
  -6   0  -8  702.33   23.80 
  -7   0  -8    0.00    2.00 
   7   0   8    1.90    1.90 
  -7   0  -8    2.40    3.00 
   7   0   8    1.90    3.30 
   8   0   8  934.31   35.20 
  -8   0  -8  897.11   27.30 
  -8   0  -8  890.91   28.80 
   8   0   8  888.61   27.20 
   9   0   8    0.50    4.60 
  -9   0  -8   -0.30    2.50 
   9   0   8    1.20    2.70 
  -9   0  -8   -2.60    2.50 
 -10   0  -8  414.56   17.70 
 -11   0  -8   -2.00    2.50 
  11   0   8    1.10    4.70 
 -12   0  -8  146.89   10.80 
  12   0   8  111.19   14.60 
 -13   0  -8   -1.80    3.00 
  13   0   8   14.10    6.00 
  14   0   8   -2.10    7.30 
 -14   0  -8    2.10    3.40 
 -15  -1   8   -5.40    3.10 
  15  -1  -8    2.80    5.40 
  15   1  -8   12.70    5.80 
  14  -1  -8    7.30    5.30 
 -14  -1   8    4.00    3.20 
  14   1  -8    3.10    4.40 
  14   1  -8    0.20    3.70 
 -14   1   8    3.80    2.70 
 -14   1   8    7.20    2.30 
  13  -1  -8   -2.60    3.40 
 -13  -1   8    0.80    2.60 
 -13   1   8    3.20    1.70 
 -13   1   8    0.70    2.00 
  13   1  -8   -2.70    2.80 
  13   1  -8    2.40    2.80 
  12  -1  -8   10.40    4.50 
 -12  -1   8   20.50    4.60 
 -12   1   8   22.40    3.30 
 -12   1   8   13.30    3.20 
  12   1  -8   15.10    4.80 
  12   1  -8   14.90    4.80 
 -11  -1   8   26.60    5.80 
  11  -1  -8   35.00    7.20 
  11  -1  -8   26.10    4.30 
  11   1  -8   24.50    6.10 
 -11   1   8   28.30    3.70 
 -11   1   8   33.20    4.20 
  11   1  -8   39.30    6.90 
 -10  -1   8   55.29    6.70 
  10  -1  -8   53.59    8.30 
  10  -1  -8   35.10    4.30 
  10   1  -8   44.00    7.10 
  10   1  -8   53.99    7.30 
 -10   1   8   43.40    4.60 
   9  -1  -8  300.87   12.00 
   9  -1  -8  309.57   16.20 
  -9  -1   8  286.07   17.70 
   9   1  -8  307.97   15.10 
  -9   1   8  321.57   11.70 
   9   1  -8  305.67   15.40 
   8  -1  -8   74.49    5.50 
  -8  -1   8   60.59    7.40 
  -8  -1   8   68.79    6.80 
   8  -1  -8   56.99    6.80 
  -8   1   8   67.89    5.00 
   8   1  -8   42.30    6.50 
   8   1  -8   68.19    6.50 
   7  -1  -8 1951.50   42.90 
  -7  -1   8 1906.31   47.00 
   7  -1  -8 1930.11   49.20 
  -7  -1   8 1909.01   49.00 
   7   1  -8 2001.30   46.00 
  -7   1   8 1960.40   41.90 
  -7   1   8 1878.81   53.09 
   7   1  -8 1952.20   47.80 
  -6  -1   8  546.95   19.80 
  -6  -1   8  555.34   19.10 
   6  -1  -8  556.34   20.90 
   6  -1  -8  565.54   16.60 
   6   1  -8  578.84   17.90 
  -6   1   8  533.95   15.60 
   6   1  -8  565.74   19.90 
  -6   1   8  573.84   23.40 
  -5  -1   8  580.34   19.40 
   5  -1  -8  576.54   16.70 
  -5  -1   8  571.04   19.10 
   5  -1  -8  607.54   21.60 
   5   1  -8  591.04   19.80 
   5   1  -8  593.94   17.40 
  -5   1   8  563.44   22.80 
  -5   1   8  590.14   16.10 
   4  -1  -8 1021.70   24.40 
  -4  -1   8  985.90   26.20 
  -4  -1   8  946.01   26.30 
   4  -1  -8  999.90   29.70 
  -4   1   8  962.40   23.20 
   4   1  -8 1023.80   27.50 
   4   1  -8  957.20   23.80 
  -4   1   8  916.81   30.10 
  -3  -1   8   48.70    4.60 
   3  -1  -8   52.49    4.10 
  -3  -1   8   43.40    4.20 
   3  -1  -8   49.20    6.00 
   3  -1  -8   55.09    5.90 
  -3   1   8   47.90    3.70 
   3   1  -8   46.50    3.70 
   3   1  -8   49.40    4.80 
  -3   1   8   46.30    5.80 
   2  -1  -8  111.69    8.50 
   2  -1  -8  114.69    8.40 
  -2  -1   8  120.79    6.20 
   2  -1  -8  115.89    6.10 
  -2  -1   8  112.79    6.90 
   2   1  -8  120.59    5.90 
   2   1  -8  113.59    6.10 
  -2   1   8  111.79    8.60 
  -2   1   8  117.99    5.90 
   2   1  -8  128.09    7.50 
  -1  -1   8  323.47   12.00 
   1  -1  -8  313.37   14.40 
   1  -1  -8  312.37   10.80 
  -1   1   8  306.97   10.70 
   1   1  -8  318.87   10.40 
   1   1  -8  316.67   12.30 
  -1   1   8  330.97   14.80 
   1   1  -8  304.97   11.60 
   0  -1   8  101.19    5.80 
   0  -1  -8  103.19    5.80 
   0  -1   8  107.39    6.30 
   0  -1  -8  101.19    8.00 
   0   1   8   99.89    5.60 
   0   1  -8   93.59    5.10 
   0   1   8  103.99    8.20 
   0   1  -8   89.09    6.10 
   1  -1   8    3.80    1.90 
  -1  -1  -8    6.50    2.80 
   1  -1   8    3.40    1.60 
  -1  -1  -8    5.90    1.90 
  -1   1  -8    0.90    1.50 
   1   1   8    3.80    1.50 
  -1   1  -8    6.70    1.80 
   1   1   8    4.30    2.70 
   2  -1   8   14.40    2.70 
   2  -1   8    9.80    2.70 
  -2  -1  -8    8.50    3.00 
  -2  -1  -8   11.50    2.60 
   2   1   8   15.70    2.90 
  -2   1  -8   13.60    2.50 
  -2   1  -8   19.70    3.40 
   2   1   8   17.20    4.40 
  -3  -1  -8 1978.00   49.10 
  -3  -1  -8 1945.21   45.10 
   3  -1   8 2013.20   47.10 
   3  -1   8 1948.11   43.80 
   3   1   8 2015.60   45.20 
  -3   1  -8 2086.09   45.10 
  -3   1  -8 2036.20   44.60 
   3   1   8 2001.50   51.49 
   4  -1   8   16.30    3.00 
  -4  -1  -8   12.80    3.70 
   4  -1   8    7.80    2.90 
  -4  -1  -8   14.80    3.30 
  -4   1  -8   14.10    3.10 
   4   1   8   16.10    4.50 
  -4   1  -8   13.60    3.10 
   4   1   8   12.30    3.00 
  -5  -1  -8    1.00    1.80 
   5  -1   8    0.50    1.80 
  -5  -1  -8    1.10    1.60 
   5  -1   8   -0.20    1.10 
  -5   1  -8   -2.30    1.30 
  -5   1  -8    2.00    1.60 
   5   1   8   -1.20    1.90 
   5   1   8    0.20    1.30 
   6  -1   8    7.20    3.10 
  -6  -1  -8    6.70    2.80 
   6  -1   8   11.10    2.60 
  -6  -1  -8    7.00    2.60 
   6   1   8    7.10    2.80 
  -6   1  -8    6.00    2.30 
  -6   1  -8   10.00    3.20 
   6   1   8    6.50    3.50 
   7  -1   8    0.30    1.60 
   7  -1   8   -2.40    1.80 
  -7  -1  -8   -2.50    1.80 
  -7  -1  -8   -1.60    1.60 
   7   1   8   -0.10    1.90 
  -7   1  -8    1.70    1.90 
   7   1   8   14.00    5.40 
  -8  -1  -8 1254.47   45.60 
  -8  -1  -8 1330.07   36.90 
   8  -1   8 1371.06   43.30 
   8  -1   8 1312.37   34.50 
   8   1   8 1309.47   45.40 
  -8   1  -8 1366.96   36.70 
  -8   1  -8 1366.06   35.20 
   8   1   8 1307.87   37.30 
   9  -1   8    1.80    2.60 
   9  -1   8    2.50    4.00 
  -9  -1  -8   -0.90    2.50 
  -9   1  -8   -4.90    2.10 
   9   1   8    5.30    5.50 
 -10  -1  -8  172.18   11.80 
  10  -1   8  189.08   11.00 
 -10   1  -8  199.48   12.10 
  10   1   8  163.98   16.40 
 -10   1  -8  182.28   10.90 
  11  -1   8    5.90    4.80 
 -11  -1  -8    3.20    3.10 
 -11   1  -8    3.00    2.80 
  11   1   8    1.50    4.00 
 -11   1  -8   -3.00    3.30 
  12  -1   8   32.90    9.30 
 -12  -1  -8   29.90    6.10 
  12   1   8   14.00    7.90 
 -12   1  -8   21.70    4.90 
  13  -1   8    9.00    7.20 
 -13  -1  -8    7.40    4.10 
  13   1   8   22.90    9.20 
 -13   1  -8   11.00    4.10 
 -14  -1  -8    6.70    5.30 
  14  -1   8   39.30   11.10 
 -14   1  -8   19.60    5.10 
  14   1   8   18.10    9.40 
  15  -2  -8   13.30    6.60 
 -15  -2   8   21.20    9.60 
  15   2  -8    7.20    6.30 
  15   2  -8   12.80    6.00 
  14  -2  -8   10.60    5.00 
 -14  -2   8    3.30    3.10 
  14   2  -8   -5.30    3.10 
  14   2  -8   -2.50    3.00 
  13  -2  -8    7.50    4.70 
 -13  -2   8    6.00    3.30 
  13   2  -8    2.60    5.10 
  13   2  -8   12.30    4.90 
  12  -2  -8    3.10    4.00 
 -12  -2   8   15.70    4.70 
  12   2  -8    7.10    4.60 
  12   2  -8   12.50    5.20 
  11   2  -8    4.50    3.60 
  11   2  -8    0.10    2.60 
  10  -2  -8    1.00    2.40 
  10   2  -8   -1.50    2.50 
  10   2  -8    8.20    3.80 
 -10   2   8    1.90    0.80 
 -10   2   8    0.40    0.80 
   9  -2  -8  199.68    7.40 
   9  -2  -8  208.68   13.90 
  -9  -2   8  206.28   13.20 
  -9  -2   8  180.38   12.40 
   9   2  -8  197.38   12.30 
  -9   2   8  193.78    6.20 
   9   2  -8  194.88   13.00 
  -8  -2   8   24.70    5.20 
   8  -2  -8   22.80    2.70 
   8  -2  -8   21.70    5.60 
  -8  -2   8   30.00    6.20 
  -8   2   8   25.50    2.30 
   8   2  -8   24.20    5.80 
   7  -2  -8 1272.37   27.80 
  -7  -2   8 1270.67   36.30 
  -7  -2   8 1224.38   34.00 
   7  -2  -8 1297.07   38.50 
   7   2  -8 1239.68   32.70 
   7   2  -8 1223.78   38.60 
  -7   2   8 1172.68   41.00 
  -7   2   8 1232.38   26.40 
   6  -2  -8  181.48   12.50 
   6  -2  -8  171.28    7.20 
  -6  -2   8  176.38    9.60 
  -6  -2   8  158.28   10.40 
  -6   2   8  174.38    6.40 
   6   2  -8  170.88    8.80 
  -6   2   8  177.28   13.60 
   6   2  -8  168.68   11.10 
   5  -2  -8   44.10    3.70 
   5  -2  -8   44.80    7.40 
  -5  -2   8   48.70    4.50 
  -5  -2   8   45.40    5.40 
   5   2  -8   44.60    5.60 
  -5   2   8   40.90    3.10 
   5   2  -8   42.90    3.90 
  -5   2   8   42.70    7.50 
   4  -2  -8  185.58    7.70 
   4  -2  -8  189.08   12.50 
   4  -2  -8  202.68   13.60 
  -4  -2   8  194.28    8.40 
  -4  -2   8  200.38   10.90 
  -4   2   8  184.68    7.60 
   4   2  -8  193.78    7.30 
   4   2  -8  205.78   11.40 
  -4   2   8  182.58   12.90 
  -3  -2   8 1037.10   23.80 
   3  -2  -8 1039.30   24.50 
   3  -2  -8 1021.90   33.70 
  -3  -2   8 1031.50   29.00 
   3  -2  -8 1088.29   33.40 
   3   2  -8 1039.90   29.60 
  -3   2   8 1059.79   24.40 
  -3   2   8 1031.40   33.50 
   3   2  -8  989.30   23.10 
  -2  -2   8    1.00    2.10 
   2  -2  -8   -0.30    2.40 
   2  -2  -8    1.20    2.70 
   2  -2  -8    1.90    1.60 
   2   2  -8    2.90    0.60 
  -2   2   8    1.50    1.40 
  -2   2   8    0.90    3.00 
   2   2  -8    4.40    1.10 
   2   2  -8    3.70    2.50 
   1  -2  -8 2623.34   63.99 
   1  -2  -8 2559.04   63.49 
   1  -2  -8 2621.94   55.09 
  -1  -2   8 2659.33   58.19 
  -1   2   8 2714.43   64.59 
   1   2  -8 2691.83   58.89 
  -1   2   8 2671.53   55.09 
   0  -2   8  362.66   13.70 
   0  -2   8  359.06   10.20 
   0  -2  -8  354.46   16.90 
   0  -2  -8  374.56   12.70 
   0   2  -8  366.76   14.20 
   0   2  -8  358.26    8.70 
   0   2   8  372.06   17.60 
   0   2   8  362.66   12.60 
   1  -2   8  477.05   13.70 
  -1  -2  -8  493.95   16.00 
   1  -2   8  463.95   15.80 
  -1  -2  -8  447.06   19.40 
  -1   2  -8  480.75   16.50 
   1   2   8  507.35   16.00 
   1   2   8  480.55   20.80 
  -1   2  -8  476.75   12.30 
  -2  -2  -8    8.30    2.40 
   2  -2   8    8.60    2.50 
  -2  -2  -8   11.40    3.50 
   2  -2   8    9.00    2.20 
   2   2   8    8.40    3.60 
  -2   2  -8   11.30    2.00 
   2   2   8    8.70    2.40 
  -2   2  -8    6.50    2.40 
   3  -2   8  117.19    7.20 
  -3  -2  -8  113.19    9.40 
   3  -2   8  129.79    7.20 
  -3  -2  -8  123.69    7.70 
  -3   2  -8  121.19    7.40 
   3   2   8  115.39    7.40 
  -3   2  -8  117.59    6.50 
   3   2   8   98.19    9.40 
   4  -2   8   44.30    4.20 
  -4  -2  -8   41.40    5.10 
  -4  -2  -8   35.60    4.50 
   4  -2   8   34.50    4.50 
   4   2   8   41.20    4.50 
  -4   2  -8   37.60    4.00 
  -4   2  -8   36.30    4.30 
   4   2   8   44.70    9.50 
   5  -2   8   21.00    4.50 
  -5  -2  -8   25.30    4.60 
   5  -2   8   23.00    3.70 
  -5  -2  -8   20.90    5.00 
  -5  -2  -8   20.70    4.50 
   5   2   8   26.30    6.50 
  -5   2  -8   23.90    4.10 
  -5   2  -8   22.90    4.10 
   5   2   8   26.40    4.40 
  -6  -2  -8    4.70    2.70 
   6  -2   8    1.50    2.80 
  -6  -2  -8    2.90    2.20 
   6  -2   8    0.70    1.30 
  -6   2  -8   -0.90    1.60 
   6   2   8   -1.10    2.60 
   6   2   8   -1.70    1.60 
  -6   2  -8    1.70    2.00 
   7  -2   8  484.45   21.30 
   7  -2   8  498.35   16.50 
  -7  -2  -8  479.75   19.30 
  -7   2  -8  466.45   16.90 
   7   2   8  451.75   24.60 
   8  -2   8  741.03   22.20 
  -8  -2  -8  757.32   26.20 
   8  -2   8  750.12   29.20 
   8   2   8  730.03   33.20 
  -8   2  -8  729.63   22.90 
   9  -2   8   61.89    5.80 
  -9  -2  -8   70.09    7.80 
   9  -2   8   52.09    9.30 
  -9   2  -8   61.99    6.30 
  -9   2  -8   58.59    6.10 
   9   2   8   63.09   11.60 
 -10  -2  -8   23.10    5.80 
  10  -2   8   29.00    4.80 
  10   2   8   39.70    9.90 
 -10   2  -8   33.80    5.70 
 -10   2  -8   25.20    4.70 
  11  -2   8    8.60    4.90 
 -11  -2  -8    0.60    3.30 
  11   2   8   -0.30    5.10 
 -11   2  -8    0.70    3.40 
 -11   2  -8    5.70    3.70 
 -12  -2  -8   38.60    7.30 
  12  -2   8   59.49   11.50 
  12   2   8   26.50    9.30 
 -12   2  -8   41.80    6.10 
 -12   2  -8   38.10    6.60 
 -13  -2  -8   -3.90    3.20 
  13  -2   8    6.70    6.20 
 -13   2  -8    1.00    3.40 
  13   2   8   -0.30    5.50 
 -14  -2  -8   16.20    5.10 
  14  -2   8    7.60    8.00 
  14   2   8   -2.60    6.30 
 -14   2  -8   -0.90    4.30 
 -15  -3   8    1.60    3.80 
  15  -3  -8    9.70    6.20 
  15   3  -8   -2.80    4.20 
  15   3  -8    9.20    6.50 
  14  -3  -8   -7.90    4.50 
 -14  -3   8    0.00    4.10 
  14   3  -8   -8.80    4.10 
  14   3  -8   10.20    5.00 
  13  -3  -8   22.70    7.30 
 -13  -3   8   14.80    5.20 
  13   3  -8    8.20    5.10 
  13   3  -8   17.00    6.00 
 -12  -3   8   -3.80    2.60 
  12  -3  -8    0.70    3.40 
  12   3  -8    2.00    3.70 
  12   3  -8    2.80    3.60 
  11  -3  -8    5.00    3.50 
  11   3  -8   10.10    4.00 
  11   3  -8    5.80    4.50 
  10  -3  -8    4.10    3.60 
  10   3  -8    6.90    4.10 
  10   3  -8    4.80    3.80 
  -9  -3   8   45.30    6.00 
   9  -3  -8   46.90    8.50 
   9   3  -8   43.90    7.30 
   9   3  -8   37.40    7.40 
   8  -3  -8   36.10    7.30 
   8   3  -8   48.10    8.10 
   8   3  -8   50.39    6.30 
   7  -3  -8   27.10    1.90 
   7  -3  -8   35.60    7.10 
  -7  -3   8   26.40    4.40 
   7  -3  -8   25.20    2.00 
   7   3  -8   38.10    5.20 
  -7   3   8   29.60    1.70 
   7   3  -8   27.80    6.00 
   6  -3  -8   18.70    5.30 
   6  -3  -8   16.40    2.40 
  -6  -3   8   11.90    2.80 
  -6  -3   8   11.80    4.70 
   6   3  -8   16.40    5.00 
  -6   3   8   18.00    1.80 
   6   3  -8   20.30    3.90 
  -6   3   8   20.60    5.90 
  -5  -3   8  128.19    9.80 
   5  -3  -8  131.79   11.40 
  -5  -3   8  139.39    7.00 
   5  -3  -8  128.39    6.00 
   5  -3  -8  127.09   12.10 
   5   3  -8  127.39   10.10 
   5   3  -8  130.59    7.20 
  -5   3   8  137.89   12.40 
  -5   3   8  129.89    5.60 
   4  -3  -8 1956.10   40.50 
   4  -3  -8 1906.61   59.99 
  -4  -3   8 1907.11   39.60 
  -4   3   8 1898.11   40.10 
   4   3  -8 1871.21   49.30 
   4   3  -8 1877.21   40.60 
   3  -3  -8  615.44   25.60 
  -3  -3   8  609.14   21.90 
   3  -3  -8  615.34   16.90 
   3  -3  -8  573.44   25.70 
  -3  -3   8  589.84   13.90 
   3   3  -8  623.04   22.60 
  -3   3   8  614.84   16.90 
   3   3  -8  593.74   14.50 
  -3   3   8  586.44   25.60 
   2  -3  -8 8821.22  170.98 
  -2  -3   8 8850.51  177.08 
   2  -3  -8 9151.48  185.18 
   2  -3  -8 8967.70  185.78 
  -2   3   8 9347.56  186.38 
  -2   3   8 9137.49  171.38 
   2   3  -8 9193.88  178.58 
   1  -3  -8   45.30    4.80 
   1  -3  -8   39.80    7.90 
   1  -3  -8   44.00    8.30 
  -1  -3   8   44.00    6.30 
  -1   3   8   49.20    8.80 
  -1   3   8   37.10    4.20 
   1   3  -8   45.10    6.50 
   0  -3  -8    0.80    1.50 
   0  -3  -8   -2.30    2.10 
   0  -3  -8    3.80    2.20 
   0  -3   8    1.80    2.20 
   0  -3   8    3.20    0.90 
   0   3   8   -0.60    2.60 
   0   3   8    3.30    1.60 
   0   3  -8    3.60    2.50 
   0   3  -8    2.60    1.10 
  -1  -3  -8  365.36   15.10 
   1  -3   8  335.97   13.90 
  -1  -3  -8  351.56   13.60 
   1  -3   8  350.26   10.30 
  -1  -3  -8  320.27   17.50 
  -1   3  -8  346.37   10.90 
   1   3   8  341.77   18.80 
   1   3   8  335.37   13.50 
  -1   3  -8  359.56   14.90 
   2  -3   8  100.49    5.60 
  -2  -3  -8   86.09    7.40 
  -2  -3  -8   94.09    7.00 
   2  -3   8   95.69    6.80 
  -2  -3  -8   85.39    9.00 
  -2   3  -8   98.39    5.90 
   2   3   8   99.49   10.20 
  -2   3  -8  103.29    7.60 
   2   3   8  101.39    7.20 
  -3  -3  -8   -1.60    1.50 
  -3  -3  -8    0.40    2.60 
  -3  -3  -8    1.60    1.70 
   3  -3   8    0.60    1.80 
   3  -3   8    0.40    1.30 
  -3   3  -8    2.00    1.40 
  -3   3  -8    1.40    1.90 
   3   3   8    7.30    4.70 
   3   3   8    0.20    1.50 
  -4  -3  -8   27.10    6.10 
   4  -3   8   32.00    3.90 
   4  -3   8   24.40    4.30 
  -4  -3  -8   26.40    4.90 
  -4  -3  -8   26.10    5.30 
   4   3   8   37.70    7.80 
   4   3   8   23.70    4.60 
  -4   3  -8   25.40    4.40 
  -4   3  -8   24.10    4.40 
  -5  -3  -8   77.59    7.10 
   5  -3   8   79.69    5.80 
   5  -3   8   82.39    7.10 
  -5   3  -8   65.39    6.60 
   5   3   8   73.89    9.70 
  -5   3  -8   67.59    6.40 
  -6  -3  -8   14.70    4.30 
   6  -3   8   15.30    4.10 
   6  -3   8   17.50    3.20 
  -6   3  -8   13.40    3.70 
  -6   3  -8   15.70    4.30 
   6   3   8   17.50    5.90 
  -7  -3  -8    0.30    2.40 
   7  -3   8    0.50    1.60 
   7  -3   8    2.60    2.40 
   7   3   8   -6.20    3.10 
  -7   3  -8    1.30    2.20 
  -8  -3  -8    0.70    2.80 
   8  -3   8    1.00    1.80 
   8  -3   8   -3.80    1.80 
  -8   3  -8    1.90    2.30 
   9  -3   8    5.00    3.50 
   9  -3   8   13.10    2.90 
  -9  -3  -8   19.00    5.60 
   9   3   8   17.10    7.80 
  -9   3  -8    8.30    3.20 
  10  -3   8   51.79    5.10 
 -10  -3  -8   55.09    8.70 
  10  -3   8   40.50    8.50 
 -10   3  -8   46.70    5.60 
  10   3   8   18.90    8.60 
 -10   3  -8   54.49    5.80 
 -11  -3  -8    2.30    2.60 
  11  -3   8    1.60    4.00 
  11  -3   8    4.30    2.20 
  11   3   8    0.00    3.90 
 -11   3  -8   -5.00    2.50 
 -11   3  -8    0.00    2.30 
  12  -3   8    8.00    4.70 
 -12  -3  -8    5.20    4.30 
 -12   3  -8    4.70    5.60 
 -12   3  -8   -0.10    2.70 
  12   3   8   10.50    7.10 
 -13  -3  -8    5.20    4.80 
  13  -3   8   14.50    7.80 
 -13   3  -8    8.20    3.60 
  13   3   8   -0.70    6.80 
 -14  -4   8   23.50    6.90 
  14  -4  -8   22.20    8.00 
  14   4  -8    6.00    6.10 
  14   4  -8   14.20    7.40 
  13  -4  -8   30.60    8.50 
 -13  -4   8   20.50    6.40 
  13   4  -8    7.10    5.50 
  13   4  -8   28.80    7.50 
 -12  -4   8    1.30    3.80 
  12  -4  -8    6.80    5.20 
  12   4  -8    6.30    4.20 
  12   4  -8   10.80    4.70 
  11  -4  -8    9.40    5.30 
  11   4  -8   14.50    6.20 
  11   4  -8   17.20    5.80 
  10  -4  -8    5.10    4.30 
  10   4  -8    4.40    3.70 
  10   4  -8    4.70    4.90 
   9  -4  -8   31.80    7.40 
  -9  -4   8   26.30    5.00 
   9   4  -8   21.70    6.60 
   9   4  -8   37.40    7.30 
   8  -4  -8  143.49   13.10 
  -8  -4   8  129.19   10.60 
   8   4  -8  132.69   12.80 
   8   4  -8  142.39   11.00 
   7  -4  -8  358.36   20.80 
  -7  -4   8  319.17   13.20 
   7   4  -8  288.07   14.90 
   7   4  -8  324.97   18.70 
  -6  -4   8   32.80    4.00 
   6  -4  -8   35.80    3.00 
   6  -4  -8   38.40    8.30 
   6  -4  -8   37.80    3.30 
   6   4  -8   33.30    5.40 
   6   4  -8   40.50    7.80 
   5  -4  -8   12.40    2.30 
  -5  -4   8   14.50    2.50 
   5  -4  -8    4.30    4.00 
   5  -4  -8    8.40    2.30 
   5   4  -8   10.50    3.00 
   5   4  -8   13.00    4.60 
   4  -4  -8    8.20    2.30 
  -4  -4   8   13.50    4.20 
   4  -4  -8   11.20    2.80 
   4  -4  -8    7.70    4.50 
  -4  -4   8   14.90    2.10 
   4  -4  -8   15.70    5.70 
  -4   4   8   15.10    2.70 
   4   4  -8   15.10    3.10 
   4   4  -8   15.60    4.80 
  -4   4   8   11.70    5.60 
   3  -4  -8  359.06   21.50 
  -3  -4   8  374.36    9.00 
   3  -4  -8  368.06   14.30 
   3  -4  -8  397.36   21.60 
  -3  -4   8  361.96   17.50 
   3  -4  -8  367.26   13.00 
  -3   4   8  372.56   13.10 
   3   4  -8  364.46   10.60 
   3   4  -8  396.06   18.60 
   2  -4  -8  240.78   10.70 
  -2  -4   8  238.18   13.60 
   2  -4  -8  249.78   12.10 
   2  -4  -8  228.58   16.40 
   2  -4  -8  251.27   17.20 
  -2   4   8  230.98   10.60 
  -2   4   8  263.47   17.70 
   2   4  -8  228.78   13.80 
   1  -4  -8 1219.58   33.30 
   1  -4  -8 1203.88   31.00 
   1  -4  -8 1183.78   40.90 
   1  -4  -8 1138.89   41.30 
  -1   4   8 1217.68   48.70 
   1   4  -8 1225.28   36.10 
  -1   4   8 1171.08   31.00 
   0  -4  -8  366.66   14.50 
   0  -4   8  353.96    8.90 
   0  -4   8  342.67   15.70 
   0  -4   8  370.56   11.00 
   0  -4  -8  343.67   15.60 
   0  -4  -8  359.86   20.10 
   0   4  -8  367.36   16.60 
   0   4   8  341.97   14.30 
   0   4   8  339.17   24.30 
  -1  -4  -8   39.10    6.80 
  -1  -4  -8   38.20    6.10 
  -1  -4  -8   42.20    8.10 
   1  -4   8   31.80    2.80 
   1  -4   8   35.10    5.60 
  -1   4  -8   30.80    3.90 
   1   4   8   36.90    4.70 
   1   4   8   34.90    8.10 
  -1   4  -8   49.20    7.10 
  -2  -4  -8   62.59    7.00 
  -2  -4  -8   74.19    6.70 
   2  -4   8   62.89    6.20 
  -2  -4  -8   64.59    8.00 
   2  -4   8   67.09    4.60 
   2   4   8   67.49    9.30 
   2   4   8   71.39    6.50 
  -2   4  -8   65.39    5.80 
  -2   4  -8   60.79    6.50 
  -3  -4  -8   71.29    7.90 
   3  -4   8   77.59    6.70 
   3  -4   8   80.59    5.80 
  -3  -4  -8   72.49    9.10 
  -3  -4  -8   65.99    6.70 
   3   4   8   82.99    7.30 
   3   4   8   72.69   10.00 
  -3   4  -8   72.29    7.00 
  -3   4  -8   78.79    7.00 
   4  -4   8   -0.80    1.50 
   4  -4   8    3.40    2.30 
  -4  -4  -8    0.50    1.70 
  -4   4  -8   -0.20    2.10 
  -4   4  -8    5.80    2.60 
   4   4   8    0.70    3.40 
  -5  -4  -8   95.49    8.50 
   5  -4   8   96.49    9.10 
   5  -4   8  101.29    7.00 
  -5   4  -8   85.89    9.80 
  -5   4  -8   95.49    7.70 
   5   4   8   68.09   12.20 
  -6  -4  -8   30.80    6.00 
   6  -4   8   17.70    4.80 
   6  -4   8   21.20    3.90 
  -6   4  -8   23.40    4.60 
   6   4   8   17.20    7.10 
  -6   4  -8   20.80    5.30 
   7  -4   8   22.30    5.10 
   7  -4   8   29.00    3.70 
  -7  -4  -8   19.50    5.00 
   7   4   8   21.70    7.10 
  -7   4  -8   25.70    4.80 
  -8  -4  -8    5.80    3.60 
   8  -4   8    4.10    3.00 
   8  -4   8    3.20    1.90 
   8   4   8    9.00    5.00 
  -8   4  -8    3.40    2.30 
   9  -4   8   23.80    6.30 
  -9  -4  -8   20.20    5.70 
   9  -4   8   30.50    4.10 
  -9   4  -8   26.40    4.40 
   9   4   8   17.60    7.60 
 -10  -4  -8   49.30    8.50 
  10  -4   8   53.69    9.70 
  10  -4   8   58.69    5.00 
  10   4   8   46.70   11.80 
 -10   4  -8   61.19    5.80 
 -10   4  -8   52.99    5.50 
 -11  -4  -8    4.30    3.50 
  11  -4   8   -4.10    3.40 
  11   4   8    2.90    5.40 
 -11   4  -8   -1.60    2.00 
 -11   4  -8   -3.20    2.30 
  12  -4   8    1.70    5.60 
 -12  -4  -8    3.20    4.80 
  12   4   8   12.00    7.70 
 -12   4  -8    4.50    2.10 
  13  -4   8   16.90    9.70 
 -13  -4  -8   22.30    7.70 
  13   4   8   29.10   11.20 
 -14  -5   8    4.60    6.20 
  14  -5  -8   -3.20    4.60 
  14   5  -8   15.10    6.60 
  14   5  -8   -2.00    5.80 
 -13  -5   8    2.60    5.20 
  13  -5  -8    4.90    5.40 
  13   5  -8    3.10    6.30 
  13   5  -8    2.90    4.20 
 -12  -5   8   14.70    6.00 
  12  -5  -8   25.40    7.60 
  12   5  -8   14.70    6.20 
  12   5  -8   15.00    6.20 
  11  -5  -8   29.10    8.30 
  11   5  -8   25.30    7.70 
  11   5  -8   28.40    7.70 
  10  -5  -8    0.50    3.30 
  10   5  -8   10.20    4.70 
  10   5  -8    9.50    5.00 
  -9  -5   8   -2.10    2.10 
   9  -5  -8   -2.80    3.30 
   9   5  -8   -1.70    2.40 
   9   5  -8    0.70    3.60 
   8  -5  -8   -0.50    3.70 
   8   5  -8    0.50    4.20 
   8   5  -8   10.00    4.90 
   7  -5  -8  140.69   14.20 
  -7  -5   8  127.09    8.10 
   7  -5  -8  119.59    4.50 
   7   5  -8  115.39   12.30 
   7   5  -8  115.19   10.20 
  -6  -5   8  154.58    8.10 
   6  -5  -8  136.29    6.50 
   6  -5  -8  174.78   15.40 
   6  -5  -8  154.18    8.00 
   6   5  -8  185.08   15.30 
   6   5  -8  140.19   10.50 
   5  -5  -8  586.94   28.60 
   5  -5  -8  613.74   19.00 
  -5  -5   8  615.14   16.50 
   5  -5  -8  545.25   16.80 
   5   5  -8  571.04   20.20 
   5   5  -8  601.64   26.50 
   4  -5  -8   64.59   11.10 
  -4  -5   8   77.19    4.20 
   4  -5  -8   79.89    5.90 
   4  -5  -8   79.29    6.80 
   4   5  -8   68.69    5.80 
   4   5  -8   80.19    9.50 
   3  -5  -8   80.99   10.80 
   3  -5  -8   77.09    7.00 
   3  -5  -8   77.29    6.40 
  -3  -5   8   83.89    3.80 
   3   5  -8   89.99    9.60 
   2  -5  -8   13.40    4.30 
   2  -5  -8   11.80    3.20 
  -2  -5   8   11.00    1.50 
  -2  -5   8   12.20    1.80 
   2  -5  -8   17.10    6.40 
  -2   5   8   10.10    5.40 
   2   5  -8   10.10    4.40 
   1  -5  -8   28.60    7.80 
   1  -5  -8   19.40    6.30 
  -1  -5   8   29.50    2.20 
   1  -5  -8   40.60    8.70 
  -1  -5   8   31.30    2.80 
  -1  -5   8   22.80    5.40 
   1  -5  -8   29.50    5.50 
  -1   5   8   39.80    8.80 
   1   5  -8   33.10    6.40 
   0  -5   8   85.59    5.80 
   0  -5  -8   90.39    7.40 
   0  -5  -8   89.79    7.90 
   0  -5  -8   82.19   11.00 
   0  -5  -8   77.99   12.20 
   0  -5   8   81.49    8.10 
   0  -5   8   84.19    4.10 
   0   5   8   82.59   11.40 
   0   5  -8   90.59    8.70 
  -1  -5  -8   47.40    5.60 
   1  -5   8   48.50    5.30 
   1  -5   8   47.60    3.60 
  -1  -5  -8   50.19    6.30 
   1  -5   8   50.59    7.50 
   1   5   8   42.50    9.50 
  -1   5  -8   45.90    7.20 
   2  -5   8   54.69    6.20 
   2  -5   8   50.39    6.50 
   2  -5   8   47.10    4.20 
  -2  -5  -8   46.70    5.90 
   2   5   8   55.19   10.50 
  -2   5  -8   42.70   11.30 
  -2   5  -8   56.99    6.30 
   3  -5   8  241.08   10.50 
  -3  -5  -8  253.27   13.90 
   3  -5   8  247.58   13.10 
  -3   5  -8  249.38   13.70 
  -3   5  -8  241.78   13.60 
   3   5   8  234.18   18.70 
   4  -5   8    2.60    2.50 
   4  -5   8    2.30    2.20 
  -4  -5  -8    1.10    2.20 
  -4   5  -8    7.80    3.70 
   4   5   8    5.00    4.60 
  -4   5  -8   -1.90    2.30 
   5  -5   8    5.70    2.50 
  -5  -5  -8    4.80    3.00 
   5  -5   8    7.30    2.90 
  -5   5  -8    8.40    3.20 
  -5   5  -8    5.80    3.40 
   5   5   8   -5.00    4.30 
   6  -5   8   26.60    4.20 
  -6  -5  -8   19.60    5.40 
   6  -5   8   21.30    4.90 
  -6   5  -8   14.20    4.10 
   6   5   8   16.30    8.30 
   7  -5   8   -3.10    2.10 
  -7  -5  -8   -0.30    4.50 
  -7   5  -8    1.80    2.60 
   7   5   8    6.70    5.20 
   8  -5   8   13.90    3.10 
   8  -5   8   15.70    4.70 
  -8  -5  -8   18.20    5.60 
   8   5   8   22.10    8.30 
  -8   5  -8   11.00    3.50 
   9  -5   8    9.10    2.30 
  -9  -5  -8    9.60    4.20 
  -9   5  -8   14.70    3.40 
   9   5   8    5.40    6.70 
  10  -5   8    4.40    2.00 
  10  -5   8    1.40    3.40 
 -10  -5  -8    5.20    4.70 
 -10   5  -8   -0.70    2.10 
  10   5   8    2.80    5.90 
 -10   5  -8    2.30    1.90 
 -11  -5  -8    3.10    4.30 
  11  -5   8   -0.70    3.40 
  11   5   8    3.60    7.70 
  12  -5   8    2.10    4.80 
 -12  -5  -8   -1.30    4.80 
  12   5   8    1.00    8.60 
  13  -6  -8    2.50    6.00 
 -13  -6   8    4.10    6.00 
  13   6  -8    5.90    6.80 
  13   6  -8   -1.60    6.30 
  12  -6  -8    5.50    6.70 
 -12  -6   8    3.60    5.70 
  12   6  -8    1.70    6.00 
  11  -6  -8    7.00    6.00 
  11   6  -8   12.60    7.10 
  11   6  -8    2.20    5.50 
  10  -6  -8   26.10    8.30 
  10   6  -8   32.80    8.80 
  10   6  -8   22.40    6.20 
  -9  -6   8   -0.50    3.10 
   9  -6  -8   12.10    6.20 
   9   6  -8    2.40    3.80 
  -8  -6   8   17.90    3.50 
   8  -6  -8    1.00    4.60 
   8   6  -8   13.70    6.00 
   8   6  -8    7.90    5.90 
  -7  -6   8  246.48   11.20 
   7  -6  -8  244.08    8.10 
   7  -6  -8  233.08    8.40 
   7   6  -8  237.88   14.70 
   7   6  -8  238.48   18.60 
  -6  -6   8   21.80    3.60 
   6  -6  -8   16.00    3.00 
   6  -6  -8   23.10    3.90 
   6  -6  -8   11.80    6.30 
   6   6  -8   14.10    6.00 
   6   6  -8   13.80    4.60 
   5  -6  -8   91.19    6.70 
  -5  -6   8  132.39    6.70 
   5  -6  -8  122.39   14.10 
   5  -6  -8  113.79    8.40 
   5   6  -8  112.39   12.10 
   5   6  -8  128.59    9.10 
   4  -6  -8  178.18   11.00 
   4  -6  -8  187.98   17.60 
   4  -6  -8  151.88    9.30 
  -4  -6   8  147.49    9.20 
  -4  -6   8  173.48    7.80 
   4   6  -8  156.88    9.20 
   4   6  -8  146.99   13.80 
   3  -6  -8   20.60    7.30 
  -3  -6   8   14.80    2.40 
  -3  -6   8   12.90    3.00 
   3  -6  -8   22.90    7.90 
   3   6  -8    8.90    5.20 
  -2  -6   8   43.00    3.80 
   2  -6  -8   47.80   10.70 
  -2  -6   8   51.59    3.80 
   2  -6  -8   47.10    7.50 
   2  -6  -8   51.49    6.00 
   2   6  -8   53.89    9.30 
   1  -6  -8   79.09    7.60 
   1  -6  -8   73.59    8.10 
   1  -6  -8   67.89   12.00 
  -1  -6   8   74.19    5.20 
  -1  -6   8   70.89    4.30 
   1   6  -8   73.29    9.00 
  -1   6   8   66.79   12.40 
   0  -6  -8    2.10    4.70 
   0  -6  -8    3.60    2.90 
   0  -6   8    6.90    1.80 
   0   6   8    3.70    5.70 
   0   6  -8    6.60    3.90 
  -1  -6  -8   10.20    4.00 
   1  -6   8    3.70    1.60 
   1  -6   8   10.10    3.50 
  -1  -6  -8    7.50    5.20 
  -1   6  -8    9.90    4.40 
   1   6   8    3.90    4.90 
   2  -6   8   11.40    4.30 
  -2  -6  -8   10.60    4.30 
   2  -6   8   17.00    4.50 
   2  -6   8    9.50    2.50 
   2   6   8    8.70    5.70 
  -2   6  -8   13.50    4.60 
  -2   6  -8   17.30    4.40 
   3  -6   8  102.79    8.80 
  -3  -6  -8   98.59    9.60 
   3  -6   8   88.29    9.20 
   3  -6   8   74.79    6.00 
  -3   6  -8   82.39    9.00 
   3   6   8   91.39   15.00 
  -3   6  -8   89.89    9.10 
   4  -6   8  103.39    9.10 
  -4  -6  -8  118.89   11.20 
   4   6   8  109.09   17.00 
  -4   6  -8   97.69    9.60 
   5  -6   8  203.28   12.00 
   5  -6   8  226.38   12.30 
   5   6   8  225.28   21.20 
  -5   6  -8  227.48   16.90 
  -5   6  -8  207.78   15.20 
   6  -6   8    7.90    3.70 
  -6  -6  -8   16.50    5.10 
   6  -6   8    7.50    3.60 
  -6   6  -8   10.80    4.00 
   6   6   8   21.30    9.10 
   7  -6   8   -0.60    1.90 
   7  -6   8    4.70    3.00 
  -7  -6  -8    1.50    2.70 
  -7   6  -8   -3.80    2.20 
   7   6   8    4.30    6.10 
   8  -6   8   17.10    5.10 
   8  -6   8   22.00    3.90 
  -8   6  -8   13.30    3.70 
   8   6   8   19.00    8.60 
   9  -6   8   15.40    4.90 
  -9  -6  -8    5.00    4.90 
   9   6   8   13.30    8.40 
  -9   6  -8   11.50    3.20 
 -10  -6  -8   -1.50    3.60 
  10  -6   8    5.10    3.30 
  10   6   8    3.70    6.90 
  11  -6   8   -7.90    3.90 
 -11  -6  -8    2.90    5.30 
  11   6   8    3.60    6.80 
  11  -7  -8   12.70    7.90 
 -11  -7   8   13.10    7.10 
  11   7  -8   10.40    7.30 
  11   7  -8    9.60    6.60 
  10  -7  -8    8.00    6.70 
  10   7  -8   27.30    9.00 
  10   7  -8   10.90    6.50 
   9  -7  -8    8.40    5.70 
   9   7  -8   14.80    5.30 
   9   7  -8    4.10    5.00 
   8  -7  -8   20.00    7.30 
  -8  -7   8   42.10    5.30 
   8   7  -8   28.30    6.80 
   8   7  -8   27.80    8.00 
   7  -7  -8   39.50    4.10 
   7  -7  -8   30.50    8.60 
  -7  -7   8   43.60    5.00 
   7  -7  -8   33.10    3.40 
   7   7  -8   35.70    9.00 
   7   7  -8   30.00    6.90 
   6  -7  -8   10.10    6.10 
   6  -7  -8   18.60    3.60 
  -6  -7   8   13.80    3.00 
   6  -7  -8   19.60    3.80 
   6   7  -8   23.50    6.80 
   6   7  -8   22.10    5.20 
  -5  -7   8   -0.50    1.50 
   5  -7  -8   -4.10    1.60 
   5  -7  -8    0.30    2.50 
   5   7  -8    6.90    3.10 
   5   7  -8   -1.90    3.60 
  -4  -7   8  134.39    6.60 
   4  -7  -8  117.09   14.10 
  -4  -7   8  126.49    8.60 
   4  -7  -8  128.09    9.80 
   4  -7  -8  126.99    8.90 
   4   7  -8  131.69   13.50 
  -3  -7   8   18.60    3.30 
   3  -7  -8   21.00    5.10 
  -3  -7   8   22.60    3.80 
   3  -7  -8   13.80    6.80 
   3  -7  -8   16.10    3.90 
   3   7  -8   15.80    5.70 
  -2  -7   8    3.30    1.90 
   2  -7  -8    0.50    2.50 
   2   7  -8    5.20    4.50 
  -1  -7   8   -2.80    1.20 
   1  -7  -8    0.10    4.60 
  -1  -7   8    1.10    1.50 
   1  -7  -8   -2.30    2.10 
  -1   7   8   -5.70    3.60 
   1   7  -8   -0.70    3.50 
   0  -7  -8   35.50    6.60 
   0  -7   8   44.90    5.30 
   0  -7   8   46.90    4.30 
   0  -7  -8   37.70   10.00 
   0   7  -8   38.00    8.10 
   0   7   8   52.49   11.70 
   1  -7   8   94.69    6.10 
  -1  -7  -8   57.79   12.00 
  -1  -7  -8   74.79    8.30 
   1  -7   8   77.99    7.50 
   1   7   8  101.19   16.50 
  -1   7  -8   89.19    9.50 
   2  -7   8   -0.50    1.70 
  -2  -7  -8   -2.00    2.30 
   2  -7   8    1.10    2.90 
   2   7   8    4.00    5.30 
  -2   7  -8    2.70    3.10 
   3  -7   8   42.10    5.60 
  -3  -7  -8   48.30    8.80 
   3  -7   8   43.30    7.90 
  -3   7  -8   48.90    8.50 
   3   7   8   45.50   12.10 
   4  -7   8    7.50    3.50 
   4  -7   8    1.00    4.80 
  -4  -7  -8    9.60    5.50 
  -4   7  -8    5.90    4.00 
   4   7   8    0.70    7.30 
  -4   7  -8    1.60    4.20 
   5  -7   8   27.20    5.70 
  -5  -7  -8   33.80    8.10 
   5  -7   8   31.80    6.20 
  -5   7  -8   26.20    6.30 
   5   7   8   36.50   10.70 
   6  -7   8    9.60    3.70 
  -6  -7  -8   10.10    5.70 
   6  -7   8    4.50    3.50 
   6   7   8   17.30    7.90 
  -6   7  -8   16.30    4.80 
   7  -7   8   42.60    7.20 
  -7  -7  -8   46.60    9.30 
  -7   7  -8   40.70    7.00 
   7   7   8   40.20   12.70 
  -8  -7  -8   12.50    5.30 
   8  -7   8    6.80    4.00 
   8   7   8   -4.50    5.60 
  -8   7  -8   11.00    3.30 
   9  -7   8    2.30    3.40 
   9   7   8   -6.00    7.00 
  10  -7   8   -2.40    4.50 
 -10  -7  -8    3.80    4.60 
  10   7   8   -3.80    7.40 
 -10  -8   8    4.10    5.60 
  10  -8  -8   -4.80    4.80 
  10   8  -8    0.60    5.90 
  10   8  -8    2.80    7.40 
   9  -8  -8   -4.30    6.20 
   9   8  -8    4.60    5.60 
   9   8  -8    1.10    5.70 
   8  -8  -8    7.40    6.00 
   8   8  -8   -1.80    5.00 
   8   8  -8   -2.30    4.50 
   7  -8  -8    6.40    6.00 
   7  -8  -8    2.00    1.90 
   7   8  -8   -6.10    3.50 
   7   8  -8   13.40    4.20 
   6  -8  -8   14.20    3.80 
  -6  -8   8   17.90    4.90 
   6  -8  -8   17.90    7.00 
   6   8  -8   15.60    7.00 
   6   8  -8   10.20    4.60 
  -5  -8   8    0.00    2.70 
  -5  -8   8   -2.40    1.70 
   5  -8  -8   -1.80    4.70 
   5  -8  -8    1.00    3.00 
   5  -8  -8   -0.10    2.10 
   5   8  -8   -5.10    3.70 
  -4  -8   8    0.10    1.60 
   4  -8  -8    1.50    2.60 
   4  -8  -8    1.50    5.30 
   4   8  -8    0.60    3.60 
   3  -8  -8    6.70    3.20 
  -3  -8   8   -1.70    1.90 
  -3  -8   8    2.10    1.80 
   3  -8  -8   -1.90    4.90 
   3   8  -8    2.20    4.10 
   2  -8  -8    6.50    5.60 
  -2  -8   8    6.10    2.30 
  -2  -8   8    0.60    2.20 
   2  -8  -8    5.80    3.40 
   2   8  -8   -7.10    2.90 
   1  -8  -8    6.60    3.50 
  -1  -8   8    8.80    2.90 
   1  -8  -8    4.60    7.90 
  -1  -8   8   11.20    2.50 
   1   8  -8   11.10    5.20 
   0  -8   8   35.30    4.20 
   0  -8  -8   30.20    6.00 
   0  -8   8   40.30    5.90 
   0   8  -8   46.90    9.00 
   1  -8   8   12.20    4.50 
   1  -8   8   15.30    3.20 
  -1  -8  -8   15.10    4.80 
  -1  -8  -8   18.90    8.90 
  -1   8  -8   24.20    6.40 
  -2  -8  -8   33.90    7.10 
   2  -8   8   36.80    4.70 
   2  -8   8   33.00    6.50 
  -2  -8  -8   17.10    8.30 
   2   8   8   49.10   11.40 
  -2   8  -8   36.30    7.10 
   3  -8   8    1.40    2.20 
   3  -8   8    0.70    3.70 
  -3  -8  -8    0.20    4.70 
  -3  -8  -8    1.70    3.00 
   3   8   8   -0.10    4.80 
  -3   8  -8   -2.40    2.90 
  -4  -8  -8    3.70    4.10 
  -4   8  -8   -0.90    3.00 
   4   8   8    6.30    7.20 
   5  -8   8   19.90    4.70 
  -5  -8  -8   13.00    5.60 
   5   8   8    4.20    7.00 
  -5   8  -8   17.30    5.30 
  -6  -8  -8   -1.00    4.20 
   6  -8   8    3.10    3.20 
  -6   8  -8    3.30    3.80 
   6   8   8   -8.40    5.40 
   7  -8   8    6.50    3.30 
  -7   8  -8    2.70    3.80 
   7   8   8    0.10    6.80 
  -8  -8  -8    5.20    4.60 
   8  -8   8   11.40    4.20 
   8   8   8    4.70    8.70 
   7  -9  -8    1.80    6.50 
   7   9  -8    3.90    5.80 
   6  -9  -8   -1.20    2.90 
   6  -9  -8    6.20    5.60 
   6   9  -8    9.00    7.00 
   5  -9  -8   13.00    4.10 
   5  -9  -8   10.90    7.00 
   5   9  -8   10.40    7.20 
   4  -9  -8    9.70    4.50 
   4  -9  -8    6.60    6.50 
  -4  -9   8   11.50    3.40 
   4   9  -8    7.70    7.40 
   3  -9  -8    2.80    5.60 
   3  -9  -8    7.60    3.70 
  -3  -9   8    4.60    2.40 
   3   9  -8    1.50    6.30 
   2  -9  -8    3.80    6.10 
  -2  -9   8    2.00    2.00 
   2   9  -8    1.40    4.70 
  -1  -9   8    9.80    2.60 
   1  -9  -8    6.00    6.40 
   1  -9  -8    7.40    4.00 
   1   9  -8    5.90    5.20 
   0  -9   8    3.80    2.20 
   0  -9  -8    8.00    6.60 
   0  -9  -8    9.70    4.50 
   0   9  -8   -1.60    4.40 
  -1  -9  -8   11.90    6.70 
  -1  -9  -8    6.60    3.90 
   1  -9   8    7.80    3.00 
   1   9   8    7.60    7.50 
  -1   9  -8    9.80    5.40 
  -2  -9  -8    1.70    4.20 
  -2  -9  -8   -3.00    5.60 
   2  -9   8   -1.90    2.50 
   2   9   8   -6.20    3.80 
  -2   9  -8   -3.90    3.80 
  -3  -9  -8    3.10    4.40 
   3  -9   8   -3.20    2.20 
  -3  -9  -8    0.80    5.70 
  -3   9  -8   -3.20    3.40 
   3   9   8   -7.80    6.50 
  -4  -9  -8   -2.00    4.70 
  -4  -9  -8   -0.40    6.90 
   4  -9   8   -0.90    2.60 
  -4   9  -8   -4.70    3.50 
   4   9   8    5.20    6.70 
   5  -9   8    0.80    3.00 
  -5  -9  -8    0.30    4.00 
   5   9   8  -10.40    6.70 
   6  -9   8    3.00    4.10 
  -6  -9  -8    6.70    4.60 
   6   9   8    6.30    7.20 
  -6   9  -8   12.50    4.60 
   3 -10  -8   -3.90    4.30 
   3 -10  -8   -3.30    8.20 
   3  10  -8    1.30    5.80 
   2 -10  -8   -1.50    3.40 
   2 -10  -8    5.00    8.90 
   2  10  -8    5.50    7.00 
   1 -10  -8    7.20    6.60 
   1 -10  -8    2.20    5.00 
   1  10  -8    3.20    6.20 
   0 -10  -8   13.80    9.50 
   0 -10  -8    3.60    5.00 
   0  10  -8    1.10    5.70 
  -1 -10  -8  -11.30    6.30 
  -1 -10  -8    1.60    4.50 
  -1  10  -8    0.40    6.20 
  -2 -10  -8   17.50    9.00 
  -2  10  -8   -1.20    5.90 
   2  10   8   15.80   10.20 
 -15   0   9   17.90    3.90 
  15   0  -9    6.80    6.20 
 -14   0   9    8.40    4.30 
  14   0  -9    3.60    3.90 
 -14   0   9    4.20    2.70 
  13   0  -9  129.89   12.60 
  13   0  -9  125.19    9.60 
 -13   0   9  148.29   10.50 
 -13   0   9  121.79    8.90 
 -12   0   9   13.50    5.50 
  12   0  -9   -1.40    3.10 
 -12   0   9   -0.60    2.00 
 -11   0   9   -1.80    2.20 
  11   0  -9   -3.20    2.10 
  11   0  -9    7.70    2.90 
  10   0  -9   -3.70    2.20 
 -10   0   9    0.10    2.10 
  10   0  -9    3.00    2.50 
   9   0  -9  295.57   15.10 
  -9   0   9  292.17   13.30 
   9   0  -9  300.27   14.00 
   8   0  -9   -1.40    1.80 
  -8   0   9   -1.50    1.80 
   8   0  -9   -0.10    1.90 
  -8   0   9   -2.00    2.20 
  -7   0   9  904.61   36.00 
   7   0  -9  972.70   28.70 
   7   0  -9  998.70   27.70 
  -7   0   9  953.30   26.60 
  -6   0   9    0.70    2.10 
  -6   0   9    0.40    1.70 
   6   0  -9   -1.70    1.30 
   6   0  -9    0.60    1.70 
  -5   0   9   64.69    6.70 
   5   0  -9   60.59    5.40 
  -5   0   9   68.49    5.40 
   5   0  -9   72.99    6.20 
  -4   0   9    0.20    1.40 
   4   0  -9    1.70    1.80 
   4   0  -9   -1.60    1.30 
  -4   0   9    0.40    2.00 
  -3   0   9  117.09    8.10 
   3   0  -9   90.59    6.90 
   3   0  -9  109.89    7.90 
   3   0  -9  108.09    6.80 
  -3   0   9  106.79    6.40 
  -2   0   9   -0.50    1.10 
   2   0  -9    5.30    2.30 
   2   0  -9    6.60    2.50 
   2   0  -9   -0.10    1.10 
  -2   0   9    0.60    1.60 
  -1   0   9    1.40    1.20 
   1   0  -9   -0.90    1.00 
   1   0  -9   -0.80    0.90 
  -1   0   9   -0.70    1.70 
   0   0   9    1.80    2.00 
   0   0  -9    0.90    1.90 
   0   0  -9   -1.70    1.10 
   0   0   9    0.80    1.30 
   1   0   9 2520.75   57.79 
  -1   0  -9 2508.25   56.29 
   1   0   9 2536.85   53.89 
  -1   0  -9 2552.24   54.19 
   2   0   9    2.10    1.50 
  -2   0  -9   -0.80    1.00 
   2   0   9    0.70    1.70 
  -2   0  -9    1.70    1.50 
  -3   0  -9 1652.73   39.10 
   3   0   9 1700.73   44.00 
  -3   0  -9 1681.33   41.30 
   3   0   9 1626.64   38.70 
  -4   0  -9   -0.30    1.60 
  -4   0  -9   -1.00    1.30 
   4   0   9   -0.70    1.70 
   4   0   9    0.30    1.30 
   5   0   9    6.80    3.70 
   5   0   9    5.90    2.40 
  -5   0  -9    4.70    2.40 
  -5   0  -9    0.90    2.00 
   6   0   9    1.00    1.50 
   6   0   9   -2.00    1.90 
  -6   0  -9   -2.10    1.60 
  -6   0  -9   -3.80    1.40 
  -7   0  -9  112.09    8.30 
   7   0   9  109.79   10.90 
   7   0   9  107.19    7.90 
  -8   0  -9   -0.10    2.50 
  -8   0  -9   -1.20    2.60 
   8   0   9    3.00    3.40 
   8   0   9   -3.40    2.00 
   9   0   9  189.98   15.90 
  -9   0  -9  160.98   11.10 
 -10   0  -9    1.50    2.70 
  10   0   9    4.90    4.70 
 -11   0  -9   30.50    5.90 
  11   0   9   28.50    8.50 
  12   0   9   -9.60    4.10 
 -12   0  -9   -3.50    2.90 
 -13   0  -9   13.10    4.40 
  13   0   9    4.90    5.70 
  14   0   9    0.90    5.20 
 -14   0  -9   -1.90    3.50 
 -15  -1   9   11.70    4.60 
  15  -1  -9   14.00    6.90 
  15   1  -9   12.40    4.90 
  15   1  -9   21.30    6.90 
  14  -1  -9    8.20    4.90 
 -14  -1   9    4.10    3.50 
 -14   1   9    4.30    3.20 
  14   1  -9    3.50    4.10 
  14   1  -9   13.70    5.90 
 -14   1   9    8.50    2.50 
 -13  -1   9   62.79    7.30 
  13  -1  -9   35.20    7.90
[truncated: 489,948 more chars]
