# Supplementary material for: Double boron–oxygen-fused polycyclic aromatic hydrocarbons: skeletal editing and applications as organic optoelectronic materials
Source: Nat Commun. 2023 Nov 4;14:7089. doi: 10.1038/s41467-023-42973-1 (PMC10625603; doi:10.1038/s41467-023-42973-1)
Supplement: Supplementary file 14 — Source Data [file 41467_2023_42973_MOESM14_ESM.zip › CIF_BO2_CCDC1954662.cif]

 
data_mo_d8v19820_0m 
  
_audit_creation_method            SHELXL-2013 
_chemical_name_systematic 
; 
 ? 
; 
_chemical_name_common             ? 
_chemical_melting_point           ? 
_chemical_formula_moiety          ? 
_chemical_formula_sum 
 'C36 H32 B2 O2' 
_chemical_formula_weight          518.23 
  
loop_ 
 _atom_type_symbol 
 _atom_type_description 
 _atom_type_scat_dispersion_real 
 _atom_type_scat_dispersion_imag 
 _atom_type_scat_source 
 'C'  'C'   0.0033   0.0016 
 'International Tables Vol C Tables 4.2.6.8 and 6.1.1.4' 
 'H'  'H'   0.0000   0.0000 
 'International Tables Vol C Tables 4.2.6.8 and 6.1.1.4' 
 'B'  'B'   0.0013   0.0007 
 'International Tables Vol C Tables 4.2.6.8 and 6.1.1.4' 
 'O'  'O'   0.0106   0.0060 
 'International Tables Vol C Tables 4.2.6.8 and 6.1.1.4' 
  
_space_group_crystal_system       orthorhombic 
_space_group_IT_number            19 
_space_group_name_H-M_alt         'P 21 21 21' 
_space_group_name_Hall            'P 2ac 2ab' 
  
_shelx_space_group_comment 
; 
The symmetry employed for this shelxl refinement is uniquely defined 
by the following loop, which should always be used as a source of 
symmetry information in preference to the above space-group names. 
They are only intended as comments. 
; 
  
loop_ 
 _space_group_symop_operation_xyz 
 'x, y, z' 
 '-x+1/2, -y, z+1/2' 
 '-x, y+1/2, -z+1/2' 
 'x+1/2, -y+1/2, -z' 
  
_cell_length_a                    8.0150(3) 
_cell_length_b                    14.7515(6) 
_cell_length_c                    24.6982(8) 
_cell_angle_alpha                 90 
_cell_angle_beta                  90 
_cell_angle_gamma                 90 
_cell_volume                      2920.15(19) 
_cell_formula_units_Z             4 
_cell_measurement_temperature     193(2) 
_cell_measurement_reflns_used     6493 
_cell_measurement_theta_min       5.343 
_cell_measurement_theta_max       54.676 
  
_exptl_crystal_description        prismatic 
_exptl_crystal_colour             colorless 
_exptl_crystal_density_meas       ? 
_exptl_crystal_density_method     ? 
_exptl_crystal_density_diffrn     1.179 
_exptl_crystal_F_000              1096 
_exptl_transmission_factor_min    ? 
_exptl_transmission_factor_max    ? 
_exptl_crystal_size_max           0.200 
_exptl_crystal_size_mid           0.160 
_exptl_crystal_size_min           0.130 
_exptl_absorpt_coefficient_mu     0.070 
_shelx_estimated_absorpt_T_min    0.986 
_shelx_estimated_absorpt_T_max    0.991 
_exptl_absorpt_correction_type    multi-scan 
_exptl_absorpt_correction_T_min   0.4953 
_exptl_absorpt_correction_T_max   0.7456 
_exptl_absorpt_process_details    sadabs 
  
_exptl_special_details 
; 
 ? 
; 
  
_diffrn_ambient_temperature       193(2) 
_diffrn_radiation_wavelength      0.71073 
_diffrn_radiation_type            MoK\a 
_diffrn_source                    ? 
_diffrn_measurement_device_type   'Bruker APEX-II CCD' 
_diffrn_measurement_method        '\f and \w scans' 
_diffrn_detector_area_resol_mean  ? 
_diffrn_reflns_number             14696 
_diffrn_reflns_av_unetI/netI      0.0683 
_diffrn_reflns_av_R_equivalents   0.0593 
_diffrn_reflns_limit_h_min        -9 
_diffrn_reflns_limit_h_max        9 
_diffrn_reflns_limit_k_min        -18 
_diffrn_reflns_limit_k_max        14 
_diffrn_reflns_limit_l_min        -30 
_diffrn_reflns_limit_l_max        27 
_diffrn_reflns_theta_min          2.672 
_diffrn_reflns_theta_max          25.985 
_diffrn_reflns_theta_full         25.242 
_diffrn_measured_fraction_theta_max   0.994 
_diffrn_measured_fraction_theta_full  0.994 
_diffrn_reflns_Laue_measured_fraction_max    0.994 
_diffrn_reflns_Laue_measured_fraction_full   0.994 
_diffrn_reflns_point_group_measured_fraction_max   0.995 
_diffrn_reflns_point_group_measured_fraction_full  0.994 
_reflns_number_total              5706 
_reflns_number_gt                 4893 
_reflns_threshold_expression      'I > 2\s(I)' 
_reflns_Friedel_coverage          0.761 
_reflns_Friedel_fraction_max      0.995 
_reflns_Friedel_fraction_full     0.995 
  
_reflns_special_details 
; 
 Reflections were merged by SHELXL according to the crystal 
 class for the calculation of statistics and refinement. 
  
 _reflns_Friedel_fraction is defined as the number of unique 
 Friedel pairs measured divided by the number that would be 
 possible theoretically, ignoring centric projections and 
 systematic absences. 
; 
  
_computing_data_collection        'Bruker APEX2' 
_computing_cell_refinement        'Bruker SAINT' 
_computing_data_reduction         'Bruker SAINT' 
_computing_structure_solution     'SHELXS-97 (Sheldrick 2008)' 
_computing_structure_refinement   'SHELXL-2013 (Sheldrick, 2013)' 
_computing_molecular_graphics     'Bruker SHELXTL' 
_computing_publication_material   'Bruker SHELXTL' 
  
_refine_special_details 
; 
 ? 
; 
_refine_ls_structure_factor_coef  Fsqd 
_refine_ls_matrix_type            full 
_refine_ls_weighting_scheme       calc 
_refine_ls_weighting_details 
'w=1/[\s^2^(Fo^2^)+(0.0621P)^2^+0.3152P] where P=(Fo^2^+2Fc^2^)/3' 
_atom_sites_solution_primary      ? 
_atom_sites_solution_secondary    ? 
_atom_sites_solution_hydrogens    geom 
_refine_ls_hydrogen_treatment     constr 
_refine_ls_extinction_method      SHELXL 
_refine_ls_extinction_coef        0.019(4) 
_refine_ls_extinction_expression 
 'Fc^*^=kFc[1+0.001xFc^2^\l^3^/sin(2\q)]^-1/4^' 
_refine_ls_abs_structure_details 
; 
 Flack x determined using 1828 quotients [(I+)-(I-)]/[(I+)+(I-)] 
 (Parsons and Flack (2004), Acta Cryst. A60, s61). 
; 
_refine_ls_abs_structure_Flack    2.2(9) 
_chemical_absolute_configuration  unk 
_refine_ls_number_reflns          5706 
_refine_ls_number_parameters      368 
_refine_ls_number_restraints      0 
_refine_ls_R_factor_all           0.0586 
_refine_ls_R_factor_gt            0.0483 
_refine_ls_wR_factor_ref          0.1313 
_refine_ls_wR_factor_gt           0.1208 
_refine_ls_goodness_of_fit_ref    1.032 
_refine_ls_restrained_S_all       1.032 
_refine_ls_shift/su_max           0.026 
_refine_ls_shift/su_mean          0.001 
  
loop_ 
 _atom_site_label 
 _atom_site_type_symbol 
 _atom_site_fract_x 
 _atom_site_fract_y 
 _atom_site_fract_z 
 _atom_site_U_iso_or_equiv 
 _atom_site_adp_type 
 _atom_site_occupancy 
 _atom_site_site_symmetry_order 
 _atom_site_calc_flag 
 _atom_site_refinement_flags_posn 
 _atom_site_refinement_flags_adp 
 _atom_site_refinement_flags_occupancy 
 _atom_site_disorder_assembly 
 _atom_site_disorder_group 
O1 O 0.1159(3) 0.31112(13) 0.67847(7) 0.0337(5) Uani 1 1 d . . . . . 
O2 O 0.4450(2) 0.05312(12) 0.62844(7) 0.0304(5) Uani 1 1 d . . . . . 
C1 C 0.2937(4) 0.32642(18) 0.59633(10) 0.0280(6) Uani 1 1 d . . . . . 
C2 C 0.3482(4) 0.3788(2) 0.55234(11) 0.0347(7) Uani 1 1 d . . . . . 
H2 H 0.3081 0.4391 0.5486 0.042 Uiso 1 1 calc R U . . . 
C3 C 0.4580(4) 0.3453(2) 0.51462(12) 0.0405(8) Uani 1 1 d . . . . . 
H3 H 0.4920 0.3811 0.4846 0.049 Uiso 1 1 calc R U . . . 
C4 C 0.5179(5) 0.2580(2) 0.52142(12) 0.0475(9) Uani 1 1 d . . . . . 
H4 H 0.5971 0.2348 0.4964 0.057 Uiso 1 1 calc R U . . . 
C5 C 0.4657(4) 0.2039(2) 0.56352(12) 0.0412(8) Uani 1 1 d . . . . . 
H5 H 0.5071 0.1437 0.5664 0.049 Uiso 1 1 calc R U . . . 
C6 C 0.3520(4) 0.23606(18) 0.60236(10) 0.0284(6) Uani 1 1 d . . . . . 
C7 C 0.2867(4) 0.18358(18) 0.64899(10) 0.0268(6) Uani 1 1 d . . . . . 
C8 C 0.1714(4) 0.22274(18) 0.68436(10) 0.0286(6) Uani 1 1 d . . . . . 
C9 C 0.1048(4) 0.1774(2) 0.72835(11) 0.0338(7) Uani 1 1 d . . . . . 
H9 H 0.0255 0.2069 0.7509 0.041 Uiso 1 1 calc R U . . . 
C10 C 0.1527(4) 0.0902(2) 0.73953(10) 0.0314(6) Uani 1 1 d . . . . . 
H10 H 0.1069 0.0598 0.7700 0.038 Uiso 1 1 calc R U . . . 
C11 C 0.2687(3) 0.04554(18) 0.70649(10) 0.0267(6) Uani 1 1 d . . . . . 
C12 C 0.3322(3) 0.09322(18) 0.66214(10) 0.0258(6) Uani 1 1 d . . . . . 
C13 C 0.3242(3) -0.04819(18) 0.71755(10) 0.0274(6) Uani 1 1 d . . . . . 
C14 C 0.2602(4) -0.0990(2) 0.76081(11) 0.0367(7) Uani 1 1 d . . . . . 
H14 H 0.1730 -0.0747 0.7825 0.044 Uiso 1 1 calc R U . . . 
C15 C 0.3232(4) -0.1839(2) 0.77202(12) 0.0405(7) Uani 1 1 d . . . . . 
H15 H 0.2804 -0.2169 0.8020 0.049 Uiso 1 1 calc R U . . . 
C16 C 0.4476(4) -0.2222(2) 0.74045(12) 0.0392(7) Uani 1 1 d . . . . . 
H16 H 0.4917 -0.2802 0.7490 0.047 Uiso 1 1 calc R U . . . 
C17 C 0.5064(4) -0.17423(19) 0.69637(12) 0.0354(7) Uani 1 1 d . . . . . 
H17 H 0.5895 -0.2008 0.6740 0.042 Uiso 1 1 calc R U . . . 
C18 C 0.4466(4) -0.08714(19) 0.68372(10) 0.0293(6) Uani 1 1 d . . . . . 
C19 C 0.1089(4) 0.4673(2) 0.63755(10) 0.0292(6) Uani 1 1 d . . . . . 
C20 C -0.0428(4) 0.4917(2) 0.61352(10) 0.0334(7) Uani 1 1 d . . . . . 
C21 C -0.0893(4) 0.5830(2) 0.61222(11) 0.0381(7) Uani 1 1 d . . . . . 
H21 H -0.1935 0.5990 0.5966 0.046 Uiso 1 1 calc R U . . . 
C22 C 0.0110(4) 0.6502(2) 0.63285(11) 0.0358(7) Uani 1 1 d . . . . . 
C23 C 0.1605(4) 0.62604(19) 0.65623(11) 0.0332(7) Uani 1 1 d . . . . . 
H23 H 0.2312 0.6719 0.6705 0.040 Uiso 1 1 calc R U . . . 
C24 C 0.2105(4) 0.5355(2) 0.65944(10) 0.0313(6) Uani 1 1 d . . . . . 
C25 C 0.3745(4) 0.5122(2) 0.68558(15) 0.0493(9) Uani 1 1 d . . . . . 
H25A H 0.3555 0.4696 0.7154 0.074 Uiso 1 1 calc R U . . . 
H25B H 0.4266 0.5675 0.6996 0.074 Uiso 1 1 calc R U . . . 
H25C H 0.4483 0.4842 0.6587 0.074 Uiso 1 1 calc R U . . . 
C26 C -0.1540(4) 0.4206(3) 0.58823(14) 0.0528(9) Uani 1 1 d . . . . . 
H26A H -0.1229 0.4123 0.5502 0.079 Uiso 1 1 calc R U . . . 
H26B H -0.2705 0.4404 0.5904 0.079 Uiso 1 1 calc R U . . . 
H26C H -0.1407 0.3632 0.6077 0.079 Uiso 1 1 calc R U . . . 
C27 C -0.0380(5) 0.7491(2) 0.62896(14) 0.0544(10) Uani 1 1 d . . . . . 
H27A H -0.0929 0.7678 0.6626 0.082 Uiso 1 1 calc R U . . . 
H27B H -0.1149 0.7575 0.5985 0.082 Uiso 1 1 calc R U . . . 
H27C H 0.0620 0.7861 0.6232 0.082 Uiso 1 1 calc R U . . . 
C28 C 0.6382(3) -0.06170(17) 0.59089(11) 0.0274(6) Uani 1 1 d . . . . . 
C29 C 0.8063(4) -0.0370(2) 0.59505(11) 0.0332(6) Uani 1 1 d . . . . . 
C30 C 0.9158(4) -0.0588(2) 0.55362(12) 0.0352(7) Uani 1 1 d . . . . . 
H30 H 1.0298 -0.0421 0.5570 0.042 Uiso 1 1 calc R U . . . 
C31 C 0.8644(4) -0.1040(2) 0.50755(11) 0.0340(7) Uani 1 1 d . . . . . 
C32 C 0.6985(4) -0.1283(2) 0.50384(11) 0.0369(7) Uani 1 1 d . . . . . 
H32 H 0.6611 -0.1599 0.4726 0.044 Uiso 1 1 calc R U . . . 
C33 C 0.5852(4) -0.1080(2) 0.54415(11) 0.0321(7) Uani 1 1 d . . . . . 
C34 C 0.4031(4) -0.1312(3) 0.53735(14) 0.0531(10) Uani 1 1 d . . . . . 
H34A H 0.3608 -0.1584 0.5708 0.080 Uiso 1 1 calc R U . . . 
H34B H 0.3902 -0.1743 0.5075 0.080 Uiso 1 1 calc R U . . . 
H34C H 0.3400 -0.0759 0.5293 0.080 Uiso 1 1 calc R U . . . 
C35 C 0.8677(5) 0.0128(3) 0.64428(16) 0.0656(11) Uani 1 1 d . . . . . 
H35A H 0.7909 0.0625 0.6528 0.098 Uiso 1 1 calc R U . . . 
H35B H 0.9791 0.0374 0.6371 0.098 Uiso 1 1 calc R U . . . 
H35C H 0.8730 -0.0291 0.6750 0.098 Uiso 1 1 calc R U . . . 
C36 C 0.9860(4) -0.1247(3) 0.46270(13) 0.0513(9) Uani 1 1 d . . . . . 
H36A H 1.0701 -0.1677 0.4758 0.077 Uiso 1 1 calc R U . . . 
H36B H 1.0409 -0.0686 0.4511 0.077 Uiso 1 1 calc R U . . . 
H36C H 0.9260 -0.1513 0.4320 0.077 Uiso 1 1 calc R U . . . 
B1 B 0.1722(4) 0.3660(2) 0.63779(12) 0.0292(7) Uani 1 1 d . . . . . 
B2 B 0.5088(4) -0.0327(2) 0.63539(12) 0.0277(7) Uani 1 1 d . . . . . 
  
loop_ 
 _atom_site_aniso_label 
 _atom_site_aniso_U_11 
 _atom_site_aniso_U_22 
 _atom_site_aniso_U_33 
 _atom_site_aniso_U_23 
 _atom_site_aniso_U_13 
 _atom_site_aniso_U_12 
O1 0.0389(12) 0.0305(10) 0.0315(9) 0.0006(8) 0.0064(9) 0.0097(9) 
O2 0.0323(11) 0.0295(10) 0.0295(9) 0.0024(8) 0.0059(8) 0.0061(9) 
C1 0.0293(14) 0.0270(14) 0.0278(13) -0.0010(11) -0.0033(12) -0.0021(12) 
C2 0.0397(17) 0.0285(14) 0.0360(14) 0.0008(12) 0.0019(13) 0.0004(14) 
C3 0.051(2) 0.0345(16) 0.0363(15) 0.0064(13) 0.0104(15) -0.0015(15) 
C4 0.061(2) 0.0425(19) 0.0394(16) 0.0040(14) 0.0222(16) 0.0064(17) 
C5 0.053(2) 0.0313(16) 0.0391(15) 0.0050(13) 0.0139(15) 0.0108(15) 
C6 0.0315(15) 0.0284(14) 0.0252(12) -0.0013(10) 0.0001(12) 0.0021(12) 
C7 0.0289(14) 0.0282(14) 0.0232(12) -0.0030(10) 0.0002(11) 0.0008(12) 
C8 0.0322(15) 0.0262(14) 0.0273(13) -0.0015(11) 0.0014(12) 0.0037(12) 
C9 0.0363(16) 0.0383(16) 0.0268(13) -0.0022(12) 0.0071(13) 0.0071(14) 
C10 0.0344(16) 0.0363(15) 0.0234(12) 0.0008(11) 0.0019(12) 0.0026(13) 
C11 0.0262(14) 0.0298(14) 0.0242(12) 0.0002(11) -0.0042(11) -0.0002(11) 
C12 0.0242(13) 0.0300(14) 0.0232(12) -0.0043(10) 0.0001(11) 0.0024(11) 
C13 0.0284(14) 0.0279(14) 0.0259(12) -0.0007(10) -0.0039(11) -0.0034(12) 
C14 0.0393(17) 0.0372(17) 0.0336(14) 0.0033(13) 0.0023(13) -0.0005(14) 
C15 0.051(2) 0.0354(16) 0.0351(14) 0.0087(13) 0.0005(15) -0.0055(15) 
C16 0.0446(19) 0.0292(15) 0.0437(16) 0.0037(13) -0.0103(15) -0.0001(15) 
C17 0.0354(16) 0.0309(15) 0.0399(15) 0.0012(12) 0.0008(14) 0.0013(13) 
C18 0.0272(14) 0.0290(14) 0.0315(13) -0.0010(11) -0.0037(12) 0.0004(12) 
C19 0.0311(15) 0.0325(14) 0.0239(12) -0.0003(11) 0.0020(11) 0.0067(12) 
C20 0.0330(16) 0.0398(16) 0.0274(13) -0.0017(12) -0.0023(12) 0.0075(13) 
C21 0.0370(17) 0.0475(18) 0.0299(13) 0.0045(13) -0.0038(13) 0.0159(15) 
C22 0.0470(19) 0.0337(16) 0.0265(13) 0.0032(12) 0.0081(13) 0.0152(14) 
C23 0.0404(17) 0.0285(14) 0.0308(14) -0.0011(11) 0.0028(13) 0.0025(13) 
C24 0.0319(15) 0.0327(15) 0.0292(13) -0.0018(12) -0.0012(12) 0.0045(13) 
C25 0.045(2) 0.0408(19) 0.062(2) -0.0061(16) -0.0192(17) 0.0056(16) 
C26 0.047(2) 0.057(2) 0.0548(19) -0.0089(17) -0.0151(17) 0.0012(18) 
C27 0.072(3) 0.0396(19) 0.0512(19) 0.0115(15) 0.0025(19) 0.0219(19) 
C28 0.0284(14) 0.0219(13) 0.0319(13) 0.0021(11) -0.0010(12) 0.0032(11) 
C29 0.0292(15) 0.0294(14) 0.0412(15) 0.0009(12) -0.0044(13) 0.0010(12) 
C30 0.0227(14) 0.0357(16) 0.0471(16) 0.0081(13) 0.0000(13) 0.0017(12) 
C31 0.0300(15) 0.0380(16) 0.0340(14) 0.0117(12) 0.0051(12) 0.0097(13) 
C32 0.0335(16) 0.0486(18) 0.0285(14) -0.0023(13) -0.0026(13) 0.0062(15) 
C33 0.0252(14) 0.0392(17) 0.0319(14) 0.0011(12) -0.0013(12) 0.0040(13) 
C34 0.0293(17) 0.082(3) 0.0483(18) -0.0208(18) -0.0019(15) -0.0023(18) 
C35 0.041(2) 0.083(3) 0.073(2) -0.031(2) -0.0048(19) -0.009(2) 
C36 0.0408(19) 0.068(2) 0.0447(18) 0.0089(17) 0.0133(16) 0.0112(18) 
B1 0.0287(16) 0.0318(17) 0.0270(14) -0.0031(13) -0.0062(13) 0.0002(14) 
B2 0.0221(15) 0.0279(16) 0.0330(15) -0.0023(13) -0.0048(13) -0.0003(13) 
  
_geom_special_details 
; 
 All esds (except the esd in the dihedral angle between two l.s. planes) 
 are estimated using the full covariance matrix.  The cell esds are taken 
 into account individually in the estimation of esds in distances, angles 
 and torsion angles; correlations between esds in cell parameters are only 
 used when they are defined by crystal symmetry.  An approximate (isotropic) 
 treatment of cell esds is used for estimating esds involving l.s. planes. 
; 
  
loop_ 
 _geom_bond_atom_site_label_1 
 _geom_bond_atom_site_label_2 
 _geom_bond_distance 
 _geom_bond_site_symmetry_2 
 _geom_bond_publ_flag 
O1 B1 1.367(4) . ? 
O1 C8 1.385(3) . ? 
O2 C12 1.364(3) . ? 
O2 B2 1.377(4) . ? 
C1 C2 1.403(4) . ? 
C1 C6 1.420(4) . ? 
C1 B1 1.529(4) . ? 
C2 C3 1.374(4) . ? 
C2 H2 0.9500 . ? 
C3 C4 1.384(4) . ? 
C3 H3 0.9500 . ? 
C4 C5 1.376(4) . ? 
C4 H4 0.9500 . ? 
C5 C6 1.405(4) . ? 
C5 H5 0.9500 . ? 
C6 C7 1.483(4) . ? 
C7 C8 1.397(4) . ? 
C7 C12 1.420(4) . ? 
C8 C9 1.383(4) . ? 
C9 C10 1.371(4) . ? 
C9 H9 0.9500 . ? 
C10 C11 1.402(4) . ? 
C10 H10 0.9500 . ? 
C11 C12 1.398(3) . ? 
C11 C13 1.478(4) . ? 
C13 C14 1.402(4) . ? 
C13 C18 1.411(4) . ? 
C14 C15 1.379(4) . ? 
C14 H14 0.9500 . ? 
C15 C16 1.386(5) . ? 
C15 H15 0.9500 . ? 
C16 C17 1.381(4) . ? 
C16 H16 0.9500 . ? 
C17 C18 1.406(4) . ? 
C17 H17 0.9500 . ? 
C18 B2 1.522(4) . ? 
C19 C20 1.400(4) . ? 
C19 C24 1.403(4) . ? 
C19 B1 1.578(4) . ? 
C20 C21 1.398(4) . ? 
C20 C26 1.511(4) . ? 
C21 C22 1.375(4) . ? 
C21 H21 0.9500 . ? 
C22 C23 1.378(4) . ? 
C22 C27 1.514(4) . ? 
C23 C24 1.396(4) . ? 
C23 H23 0.9500 . ? 
C24 C25 1.505(4) . ? 
C25 H25A 0.9800 . ? 
C25 H25B 0.9800 . ? 
C25 H25C 0.9800 . ? 
C26 H26A 0.9800 . ? 
C26 H26B 0.9800 . ? 
C26 H26C 0.9800 . ? 
C27 H27A 0.9800 . ? 
C27 H27B 0.9800 . ? 
C27 H27C 0.9800 . ? 
C28 C29 1.399(4) . ? 
C28 C33 1.407(4) . ? 
C28 B2 1.570(4) . ? 
C29 C30 1.386(4) . ? 
C29 C35 1.503(4) . ? 
C30 C31 1.382(4) . ? 
C30 H30 0.9500 . ? 
C31 C32 1.380(4) . ? 
C31 C36 1.507(4) . ? 
C32 C33 1.380(4) . ? 
C32 H32 0.9500 . ? 
C33 C34 1.509(4) . ? 
C34 H34A 0.9800 . ? 
C34 H34B 0.9800 . ? 
C34 H34C 0.9800 . ? 
C35 H35A 0.9800 . ? 
C35 H35B 0.9800 . ? 
C35 H35C 0.9800 . ? 
C36 H36A 0.9800 . ? 
C36 H36B 0.9800 . ? 
C36 H36C 0.9800 . ? 
  
loop_ 
 _geom_angle_atom_site_label_1 
 _geom_angle_atom_site_label_2 
 _geom_angle_atom_site_label_3 
 _geom_angle 
 _geom_angle_site_symmetry_1 
 _geom_angle_site_symmetry_3 
 _geom_angle_publ_flag 
B1 O1 C8 121.9(2) . . ? 
C12 O2 B2 124.7(2) . . ? 
C2 C1 C6 119.7(3) . . ? 
C2 C1 B1 120.4(3) . . ? 
C6 C1 B1 119.8(2) . . ? 
C3 C2 C1 121.7(3) . . ? 
C3 C2 H2 119.1 . . ? 
C1 C2 H2 119.1 . . ? 
C2 C3 C4 118.4(3) . . ? 
C2 C3 H3 120.8 . . ? 
C4 C3 H3 120.8 . . ? 
C5 C4 C3 121.7(3) . . ? 
C5 C4 H4 119.1 . . ? 
C3 C4 H4 119.1 . . ? 
C4 C5 C6 121.1(3) . . ? 
C4 C5 H5 119.4 . . ? 
C6 C5 H5 119.4 . . ? 
C5 C6 C1 117.3(2) . . ? 
C5 C6 C7 125.6(2) . . ? 
C1 C6 C7 117.1(2) . . ? 
C8 C7 C12 114.5(2) . . ? 
C8 C7 C6 120.2(2) . . ? 
C12 C7 C6 125.3(2) . . ? 
C9 C8 O1 114.4(2) . . ? 
C9 C8 C7 123.2(2) . . ? 
O1 C8 C7 122.4(2) . . ? 
C10 C9 C8 120.2(3) . . ? 
C10 C9 H9 119.9 . . ? 
C8 C9 H9 119.9 . . ? 
C9 C10 C11 120.7(3) . . ? 
C9 C10 H10 119.7 . . ? 
C11 C10 H10 119.7 . . ? 
C12 C11 C10 117.5(2) . . ? 
C12 C11 C13 120.4(2) . . ? 
C10 C11 C13 122.1(2) . . ? 
O2 C12 C11 120.1(2) . . ? 
O2 C12 C7 116.0(2) . . ? 
C11 C12 C7 123.9(2) . . ? 
C14 C13 C18 119.2(3) . . ? 
C14 C13 C11 122.0(3) . . ? 
C18 C13 C11 118.7(2) . . ? 
C15 C14 C13 120.3(3) . . ? 
C15 C14 H14 119.9 . . ? 
C13 C14 H14 119.9 . . ? 
C14 C15 C16 121.3(3) . . ? 
C14 C15 H15 119.3 . . ? 
C16 C15 H15 119.3 . . ? 
C17 C16 C15 118.7(3) . . ? 
C17 C16 H16 120.6 . . ? 
C15 C16 H16 120.6 . . ? 
C16 C17 C18 121.8(3) . . ? 
C16 C17 H17 119.1 . . ? 
C18 C17 H17 119.1 . . ? 
C17 C18 C13 118.5(3) . . ? 
C17 C18 B2 123.0(3) . . ? 
C13 C18 B2 118.5(2) . . ? 
C20 C19 C24 118.9(3) . . ? 
C20 C19 B1 121.6(3) . . ? 
C24 C19 B1 119.5(2) . . ? 
C21 C20 C19 119.3(3) . . ? 
C21 C20 C26 120.1(3) . . ? 
C19 C20 C26 120.6(3) . . ? 
C22 C21 C20 122.1(3) . . ? 
C22 C21 H21 119.0 . . ? 
C20 C21 H21 119.0 . . ? 
C21 C22 C23 118.5(3) . . ? 
C21 C22 C27 121.3(3) . . ? 
C23 C22 C27 120.1(3) . . ? 
C22 C23 C24 121.4(3) . . ? 
C22 C23 H23 119.3 . . ? 
C24 C23 H23 119.3 . . ? 
C23 C24 C19 119.9(3) . . ? 
C23 C24 C25 119.6(3) . . ? 
C19 C24 C25 120.5(3) . . ? 
C24 C25 H25A 109.5 . . ? 
C24 C25 H25B 109.5 . . ? 
H25A C25 H25B 109.5 . . ? 
C24 C25 H25C 109.5 . . ? 
H25A C25 H25C 109.5 . . ? 
H25B C25 H25C 109.5 . . ? 
C20 C26 H26A 109.5 . . ? 
C20 C26 H26B 109.5 . . ? 
H26A C26 H26B 109.5 . . ? 
C20 C26 H26C 109.5 . . ? 
H26A C26 H26C 109.5 . . ? 
H26B C26 H26C 109.5 . . ? 
C22 C27 H27A 109.5 . . ? 
C22 C27 H27B 109.5 . . ? 
H27A C27 H27B 109.5 . . ? 
C22 C27 H27C 109.5 . . ? 
H27A C27 H27C 109.5 . . ? 
H27B C27 H27C 109.5 . . ? 
C29 C28 C33 118.5(3) . . ? 
C29 C28 B2 120.9(2) . . ? 
C33 C28 B2 120.4(2) . . ? 
C30 C29 C28 119.7(3) . . ? 
C30 C29 C35 120.2(3) . . ? 
C28 C29 C35 120.1(3) . . ? 
C31 C30 C29 122.1(3) . . ? 
C31 C30 H30 119.0 . . ? 
C29 C30 H30 119.0 . . ? 
C32 C31 C30 117.9(3) . . ? 
C32 C31 C36 121.5(3) . . ? 
C30 C31 C36 120.7(3) . . ? 
C33 C32 C31 122.0(3) . . ? 
C33 C32 H32 119.0 . . ? 
C31 C32 H32 119.0 . . ? 
C32 C33 C28 119.9(3) . . ? 
C32 C33 C34 120.5(3) . . ? 
C28 C33 C34 119.6(3) . . ? 
C33 C34 H34A 109.5 . . ? 
C33 C34 H34B 109.5 . . ? 
H34A C34 H34B 109.5 . . ? 
C33 C34 H34C 109.5 . . ? 
H34A C34 H34C 109.5 . . ? 
H34B C34 H34C 109.5 . . ? 
C29 C35 H35A 109.5 . . ? 
C29 C35 H35B 109.5 . . ? 
H35A C35 H35B 109.5 . . ? 
C29 C35 H35C 109.5 . . ? 
H35A C35 H35C 109.5 . . ? 
H35B C35 H35C 109.5 . . ? 
C31 C36 H36A 109.5 . . ? 
C31 C36 H36B 109.5 . . ? 
H36A C36 H36B 109.5 . . ? 
C31 C36 H36C 109.5 . . ? 
H36A C36 H36C 109.5 . . ? 
H36B C36 H36C 109.5 . . ? 
O1 B1 C1 118.5(3) . . ? 
O1 B1 C19 117.2(2) . . ? 
C1 B1 C19 124.3(2) . . ? 
O2 B2 C18 117.5(3) . . ? 
O2 B2 C28 114.1(2) . . ? 
C18 B2 C28 128.4(3) . . ? 
  
loop_ 
 _geom_torsion_atom_site_label_1 
 _geom_torsion_atom_site_label_2 
 _geom_torsion_atom_site_label_3 
 _geom_torsion_atom_site_label_4 
 _geom_torsion 
 _geom_torsion_site_symmetry_1 
 _geom_torsion_site_symmetry_2 
 _geom_torsion_site_symmetry_3 
 _geom_torsion_site_symmetry_4 
 _geom_torsion_publ_flag 
C6 C1 C2 C3 -0.3(4) . . . . ? 
B1 C1 C2 C3 179.7(3) . . . . ? 
C1 C2 C3 C4 -1.4(5) . . . . ? 
C2 C3 C4 C5 2.4(5) . . . . ? 
C3 C4 C5 C6 -1.7(6) . . . . ? 
C4 C5 C6 C1 0.0(5) . . . . ? 
C4 C5 C6 C7 179.6(3) . . . . ? 
C2 C1 C6 C5 1.0(4) . . . . ? 
B1 C1 C6 C5 -179.0(3) . . . . ? 
C2 C1 C6 C7 -178.6(2) . . . . ? 
B1 C1 C6 C7 1.4(4) . . . . ? 
C5 C6 C7 C8 -178.8(3) . . . . ? 
C1 C6 C7 C8 0.8(4) . . . . ? 
C5 C6 C7 C12 1.5(4) . . . . ? 
C1 C6 C7 C12 -178.9(3) . . . . ? 
B1 O1 C8 C9 178.5(3) . . . . ? 
B1 O1 C8 C7 -0.7(4) . . . . ? 
C12 C7 C8 C9 -0.7(4) . . . . ? 
C6 C7 C8 C9 179.5(3) . . . . ? 
C12 C7 C8 O1 178.4(2) . . . . ? 
C6 C7 C8 O1 -1.3(4) . . . . ? 
O1 C8 C9 C10 -178.3(3) . . . . ? 
C7 C8 C9 C10 0.9(4) . . . . ? 
C8 C9 C10 C11 -0.4(4) . . . . ? 
C9 C10 C11 C12 -0.1(4) . . . . ? 
C9 C10 C11 C13 179.5(3) . . . . ? 
B2 O2 C12 C11 -2.3(4) . . . . ? 
B2 O2 C12 C7 177.7(2) . . . . ? 
C10 C11 C12 O2 -179.8(2) . . . . ? 
C13 C11 C12 O2 0.6(4) . . . . ? 
C10 C11 C12 C7 0.3(4) . . . . ? 
C13 C11 C12 C7 -179.4(2) . . . . ? 
C8 C7 C12 O2 -179.9(2) . . . . ? 
C6 C7 C12 O2 -0.1(4) . . . . ? 
C8 C7 C12 C11 0.1(4) . . . . ? 
C6 C7 C12 C11 179.9(2) . . . . ? 
C12 C11 C13 C14 -178.4(3) . . . . ? 
C10 C11 C13 C14 2.0(4) . . . . ? 
C12 C11 C13 C18 2.3(4) . . . . ? 
C10 C11 C13 C18 -177.3(2) . . . . ? 
C18 C13 C14 C15 3.7(4) . . . . ? 
C11 C13 C14 C15 -175.6(3) . . . . ? 
C13 C14 C15 C16 -1.5(5) . . . . ? 
C14 C15 C16 C17 -1.3(5) . . . . ? 
C15 C16 C17 C18 1.8(4) . . . . ? 
C16 C17 C18 C13 0.5(4) . . . . ? 
C16 C17 C18 B2 -179.9(3) . . . . ? 
C14 C13 C18 C17 -3.2(4) . . . . ? 
C11 C13 C18 C17 176.2(2) . . . . ? 
C14 C13 C18 B2 177.2(2) . . . . ? 
C11 C13 C18 B2 -3.4(4) . . . . ? 
C24 C19 C20 C21 -0.3(4) . . . . ? 
B1 C19 C20 C21 -177.1(3) . . . . ? 
C24 C19 C20 C26 178.5(3) . . . . ? 
B1 C19 C20 C26 1.8(4) . . . . ? 
C19 C20 C21 C22 1.4(4) . . . . ? 
C26 C20 C21 C22 -177.4(3) . . . . ? 
C20 C21 C22 C23 -1.1(4) . . . . ? 
C20 C21 C22 C27 177.4(3) . . . . ? 
C21 C22 C23 C24 -0.3(4) . . . . ? 
C27 C22 C23 C24 -178.7(3) . . . . ? 
C22 C23 C24 C19 1.3(4) . . . . ? 
C22 C23 C24 C25 -179.7(3) . . . . ? 
C20 C19 C24 C23 -1.0(4) . . . . ? 
B1 C19 C24 C23 175.8(3) . . . . ? 
C20 C19 C24 C25 -180.0(3) . . . . ? 
B1 C19 C24 C25 -3.1(4) . . . . ? 
C33 C28 C29 C30 -0.3(4) . . . . ? 
B2 C28 C29 C30 -176.1(2) . . . . ? 
C33 C28 C29 C35 179.8(3) . . . . ? 
B2 C28 C29 C35 3.9(4) . . . . ? 
C28 C29 C30 C31 0.5(4) . . . . ? 
C35 C29 C30 C31 -179.6(3) . . . . ? 
C29 C30 C31 C32 -0.6(4) . . . . ? 
C29 C30 C31 C36 178.6(3) . . . . ? 
C30 C31 C32 C33 0.5(4) . . . . ? 
C36 C31 C32 C33 -178.6(3) . . . . ? 
C31 C32 C33 C28 -0.4(5) . . . . ? 
C31 C32 C33 C34 176.7(3) . . . . ? 
C29 C28 C33 C32 0.2(4) . . . . ? 
B2 C28 C33 C32 176.1(3) . . . . ? 
C29 C28 C33 C34 -176.9(3) . . . . ? 
B2 C28 C33 C34 -1.0(4) . . . . ? 
C8 O1 B1 C1 2.9(4) . . . . ? 
C8 O1 B1 C19 -176.0(2) . . . . ? 
C2 C1 B1 O1 176.8(3) . . . . ? 
C6 C1 B1 O1 -3.3(4) . . . . ? 
C2 C1 B1 C19 -4.4(4) . . . . ? 
C6 C1 B1 C19 175.6(3) . . . . ? 
C20 C19 B1 O1 -85.3(3) . . . . ? 
C24 C19 B1 O1 98.0(3) . . . . ? 
C20 C19 B1 C1 95.9(3) . . . . ? 
C24 C19 B1 C1 -80.8(3) . . . . ? 
C12 O2 B2 C18 1.0(4) . . . . ? 
C12 O2 B2 C28 -179.4(2) . . . . ? 
C17 C18 B2 O2 -177.6(2) . . . . ? 
C13 C18 B2 O2 1.9(4) . . . . ? 
C17 C18 B2 C28 2.8(4) . . . . ? 
C13 C18 B2 C28 -177.6(3) . . . . ? 
C29 C28 B2 O2 83.9(3) . . . . ? 
C33 C28 B2 O2 -91.8(3) . . . . ? 
C29 C28 B2 C18 -96.5(4) . . . . ? 
C33 C28 B2 C18 87.7(4) . . . . ? 
  
_refine_diff_density_max    0.201 
_refine_diff_density_min   -0.178 
_refine_diff_density_rms    0.039 
  
_shelxl_version_number 2013-4 
  
_shelx_res_file 
; 
TITL mo_d8v19820_0m_a.res in P2(1)2(1)2(1) 
CELL 0.71073 8.015 14.7515 24.6982 90 90 90 
ZERR 4 0.0003 0.0006 0.0008 0 0 0 
LATT -1 
SYMM 0.5-X,-Y,0.5+Z 
SYMM -X,0.5+Y,0.5-Z 
SYMM 0.5+X,0.5-Y,-Z 
SFAC C  H  B  O 
UNIT 144 128 8 8 
OMIT 0 0 2 
OMIT  -3.00  52.00 
L.S. 10 
ACTA 
BOND $H 
FMAP 2 
PLAN 20 
LIST 4 
size 0.20 0.16 0.13 
wpdb -1 
mpla c28 > c33 
mpla c19 > c24 
mpla c13 > c18 
mpla c7 > c12 
mpla c1 > c6 
htab 
conf 
TEMP -80.18 
WGHT    0.062100    0.315200 
EXTI    0.018780 
FVAR       0.90031 
O1    4    0.115881    0.311124    0.678474    11.00000    0.03890    0.03053 = 
         0.03153    0.00063    0.00639    0.00968 
O2    4    0.445048    0.053120    0.628444    11.00000    0.03228    0.02946 = 
         0.02953    0.00245    0.00592    0.00607 
C1    1    0.293725    0.326417    0.596332    11.00000    0.02927    0.02704 = 
         0.02779   -0.00099   -0.00331   -0.00214 
C2    1    0.348200    0.378845    0.552345    11.00000    0.03970    0.02854 = 
         0.03598    0.00076    0.00186    0.00044 
AFIX  43 
H2    2    0.308120    0.439118    0.548550    11.00000   -1.20000 
AFIX   0 
C3    1    0.458012    0.345272    0.514615    11.00000    0.05073    0.03445 = 
         0.03627    0.00645    0.01040   -0.00148 
AFIX  43 
H3    2    0.491994    0.381072    0.484604    11.00000   -1.20000 
AFIX   0 
C4    1    0.517892    0.257992    0.521422    11.00000    0.06071    0.04247 = 
         0.03941    0.00402    0.02224    0.00641 
AFIX  43 
H4    2    0.597114    0.234845    0.496374    11.00000   -1.20000 
AFIX   0 
C5    1    0.465658    0.203883    0.563523    11.00000    0.05314    0.03128 = 
         0.03914    0.00496    0.01392    0.01076 
AFIX  43 
H5    2    0.507140    0.143747    0.566388    11.00000   -1.20000 
AFIX   0 
C6    1    0.351993    0.236064    0.602355    11.00000    0.03153    0.02837 = 
         0.02522   -0.00131    0.00010    0.00209 
C7    1    0.286739    0.183576    0.648993    11.00000    0.02892    0.02821 = 
         0.02316   -0.00296    0.00017    0.00078 
C8    1    0.171361    0.222743    0.684359    11.00000    0.03222    0.02623 = 
         0.02730   -0.00151    0.00135    0.00368 
C9    1    0.104773    0.177449    0.728346    11.00000    0.03625    0.03832 = 
         0.02678   -0.00225    0.00706    0.00714 
AFIX  43 
H9    2    0.025504    0.206878    0.750903    11.00000   -1.20000 
AFIX   0 
C10   1    0.152714    0.090223    0.739533    11.00000    0.03439    0.03633 = 
         0.02336    0.00079    0.00191    0.00257 
AFIX  43 
H10   2    0.106870    0.059764    0.769984    11.00000   -1.20000 
AFIX   0 
C11   1    0.268691    0.045538    0.706491    11.00000    0.02617    0.02979 = 
         0.02424    0.00019   -0.00417   -0.00024 
C12   1    0.332239    0.093220    0.662143    11.00000    0.02423    0.02997 = 
         0.02316   -0.00428    0.00009    0.00237 
C13   1    0.324208   -0.048189    0.717546    11.00000    0.02840    0.02789 = 
         0.02586   -0.00065   -0.00394   -0.00341 
C14   1    0.260193   -0.098955    0.760809    11.00000    0.03930    0.03718 = 
         0.03355    0.00332    0.00227   -0.00047 
AFIX  43 
H14   2    0.173047   -0.074724    0.782495    11.00000   -1.20000 
AFIX   0 
C15   1    0.323169   -0.183909    0.772024    11.00000    0.05109    0.03544 = 
         0.03508    0.00868    0.00053   -0.00546 
AFIX  43 
H15   2    0.280374   -0.216892    0.802000    11.00000   -1.20000 
AFIX   0 
C16   1    0.447646   -0.222160    0.740449    11.00000    0.04462    0.02923 = 
         0.04372    0.00367   -0.01026   -0.00009 
AFIX  43 
H16   2    0.491676   -0.280224    0.748973    11.00000   -1.20000 
AFIX   0 
C17   1    0.506402   -0.174235    0.696368    11.00000    0.03542    0.03088 = 
         0.03986    0.00119    0.00080    0.00126 
AFIX  43 
H17   2    0.589453   -0.200814    0.673982    11.00000   -1.20000 
AFIX   0 
C18   1    0.446611   -0.087136    0.683717    11.00000    0.02724    0.02903 = 
         0.03149   -0.00101   -0.00366    0.00038 
C19   1    0.108947    0.467269    0.637549    11.00000    0.03112    0.03253 = 
         0.02392   -0.00033    0.00204    0.00666 
C20   1   -0.042790    0.491657    0.613522    11.00000    0.03303    0.03982 = 
         0.02740   -0.00168   -0.00231    0.00753 
C21   1   -0.089317    0.582960    0.612224    11.00000    0.03697    0.04754 = 
         0.02989    0.00450   -0.00375    0.01587 
AFIX  43 
H21   2   -0.193512    0.599033    0.596603    11.00000   -1.20000 
AFIX   0 
C22   1    0.010978    0.650228    0.632846    11.00000    0.04703    0.03370 = 
         0.02653    0.00318    0.00813    0.01525 
C23   1    0.160537    0.626040    0.656234    11.00000    0.04036    0.02854 = 
         0.03077   -0.00113    0.00277    0.00254 
AFIX  43 
H23   2    0.231182    0.671919    0.670483    11.00000   -1.20000 
AFIX   0 
C24   1    0.210472    0.535538    0.659439    11.00000    0.03189    0.03267 = 
         0.02922   -0.00182   -0.00123    0.00450 
C25   1    0.374547    0.512156    0.685577    11.00000    0.04501    0.04076 = 
         0.06225   -0.00614   -0.01917    0.00560 
AFIX 137 
H25A  2    0.355518    0.469583    0.715405    11.00000   -1.50000 
H25B  2    0.426616    0.567461    0.699640    11.00000   -1.50000 
H25C  2    0.448344    0.484198    0.658706    11.00000   -1.50000 
AFIX   0 
C26   1   -0.153996    0.420630    0.588231    11.00000    0.04685    0.05682 = 
         0.05478   -0.00894   -0.01508    0.00119 
AFIX 137 
H26A  2   -0.122877    0.412293    0.550183    11.00000   -1.50000 
H26B  2   -0.270549    0.440363    0.590443    11.00000   -1.50000 
H26C  2   -0.140700    0.363159    0.607662    11.00000   -1.50000 
AFIX   0 
C27   1   -0.038031    0.749104    0.628956    11.00000    0.07242    0.03960 = 
         0.05117    0.01146    0.00247    0.02186 
AFIX 137 
H27A  2   -0.092897    0.767768    0.662618    11.00000   -1.50000 
H27B  2   -0.114920    0.757477    0.598512    11.00000   -1.50000 
H27C  2    0.061991    0.786088    0.623220    11.00000   -1.50000 
AFIX   0 
C28   1    0.638236   -0.061696    0.590892    11.00000    0.02840    0.02192 = 
         0.03192    0.00209   -0.00100    0.00321 
C29   1    0.806321   -0.037011    0.595051    11.00000    0.02919    0.02940 = 
         0.04115    0.00087   -0.00442    0.00102 
C30   1    0.915822   -0.058774    0.553619    11.00000    0.02265    0.03574 = 
         0.04711    0.00813    0.00001    0.00166 
AFIX  43 
H30   2    1.029820   -0.042069    0.556991    11.00000   -1.20000 
AFIX   0 
C31   1    0.864403   -0.104013    0.507551    11.00000    0.02997    0.03796 = 
         0.03398    0.01167    0.00511    0.00966 
C32   1    0.698497   -0.128269    0.503839    11.00000    0.03345    0.04864 = 
         0.02848   -0.00226   -0.00259    0.00622 
AFIX  43 
H32   2    0.661130   -0.159872    0.472595    11.00000   -1.20000 
AFIX   0 
C33   1    0.585224   -0.107994    0.544154    11.00000    0.02517    0.03923 = 
         0.03192    0.00110   -0.00127    0.00403 
C34   1    0.403102   -0.131171    0.537346    11.00000    0.02928    0.08156 = 
         0.04831   -0.02075   -0.00186   -0.00231 
AFIX 137 
H34A  2    0.360823   -0.158385    0.570842    11.00000   -1.50000 
H34B  2    0.390179   -0.174302    0.507460    11.00000   -1.50000 
H34C  2    0.339996   -0.075880    0.529315    11.00000   -1.50000 
AFIX   0 
C35   1    0.867677    0.012791    0.644284    11.00000    0.04069    0.08315 = 
         0.07309   -0.03125   -0.00475   -0.00873 
AFIX 137 
H35A  2    0.790908    0.062507    0.652771    11.00000   -1.50000 
H35B  2    0.979085    0.037408    0.637131    11.00000   -1.50000 
H35C  2    0.873034   -0.029078    0.675042    11.00000   -1.50000 
AFIX   0 
C36   1    0.985975   -0.124709    0.462701    11.00000    0.04079    0.06848 = 
         0.04469    0.00886    0.01332    0.01122 
AFIX 137 
H36A  2    1.070079   -0.167661    0.475792    11.00000   -1.50000 
H36B  2    1.040880   -0.068589    0.451148    11.00000   -1.50000 
H36C  2    0.926047   -0.151338    0.431989    11.00000   -1.50000 
AFIX   0 
B1    3    0.172191    0.365956    0.637790    11.00000    0.02872    0.03175 = 
         0.02702   -0.00312   -0.00622    0.00022 
B2    3    0.508833   -0.032737    0.635386    11.00000    0.02214    0.02793 = 
         0.03297   -0.00226   -0.00479   -0.00026 
HKLF 4 
  
REM  mo_d8v19820_0m_a.res in P2(1)2(1)2(1) 
REM R1 =  0.0483 for    4893 Fo > 4sig(Fo)  and  0.0586 for all    5706 data 
REM    368 parameters refined using      0 restraints 
  
END 
  
WGHT      0.0611      0.3271 
  
REM No hydrogen bonds found for HTAB generation 
  
REM Highest difference peak  0.201,  deepest hole -0.178,  1-sigma level  0.039 
Q1    1   0.2755  0.0603  0.6823  11.00000  0.05    0.20 
Q2    1   0.3463  0.2053  0.5698  11.00000  0.05    0.20 
Q3    1   0.2773  0.2083  0.6836  11.00000  0.05    0.18 
Q4    1   0.4733  0.3753  0.5497  11.00000  0.05    0.18 
Q5    1   0.3431  0.3571  0.5769  11.00000  0.05    0.17 
Q6    1   0.2671  0.0759  0.7360  11.00000  0.05    0.17 
Q7    1   0.1637  0.0536  0.7111  11.00000  0.05    0.17 
Q8    1  -0.1721  0.7470  0.6261  11.00000  0.05    0.16 
Q9    1   0.4170 -0.0625  0.7117  11.00000  0.05    0.16 
Q10   1   0.3195 -0.2188  0.7413  11.00000  0.05    0.16 
Q11   1   0.3227 -0.1068  0.5693  11.00000  0.05    0.16 
Q12   1   0.0003  0.7787  0.6000  11.00000  0.05    0.15 
Q13   1   0.3138  0.0604  0.6281  11.00000  0.05    0.15 
Q14   1   0.3823  0.5385  0.7270  11.00000  0.05    0.15 
Q15   1   0.3320 -0.0860  0.6890  11.00000  0.05    0.15 
Q16   1   0.6278 -0.0798  0.5696  11.00000  0.05    0.14 
Q17   1  -0.0102  0.6194  0.6019  11.00000  0.05    0.14 
Q18   1   0.7686  0.0383  0.6792  11.00000  0.05    0.14 
Q19   1   0.2839  0.3549  0.6281  11.00000  0.05    0.14 
Q20   1  -0.0318  0.3029  0.6787  11.00000  0.05    0.14 
; 
_shelx_res_checksum   49433 
  
_shelx_hkl_file 
; 
   1   0   0    1.00    0.70 
  -1   0   0    0.40    0.30 
   2   0   0 1867.71  139.39 
  -2   0   0 1662.83  140.79 
  -2   0   0 1875.41  139.29 
  -3   0   0    1.80    1.60 
  -3   0   0   21.10    4.70 
  -4   0   0 1319.47  106.29 
  -4   0   0 1313.87  106.09 
   4   0   0 1351.96  106.59 
   5   0   0    1.00    3.20 
  -5   0   0    0.90    3.20 
  -5   0   0   -1.60    2.00 
  -6   0   0 1161.68   94.69 
   6   0   0 1084.89   94.09 
  -7   0   0   -2.90    3.00 
  -8   0   0   -7.40    3.00 
  -9   0   0  -11.20    5.00 
 -10   0   0   20.80    8.30 
   1   1   0  621.14   49.40 
   1  -1   0  654.93   49.90 
  -2  -1   0 1406.46  110.49 
   2  -1   0 1403.96  111.09 
  -2   1   0 1476.25  111.09 
   3   1   0  266.17   24.30 
  -3  -1   0  276.57   24.60 
  -3   1   0  258.67   24.60 
  -3  -1   0  282.87   24.60 
   3  -1   0  280.27   25.20 
  -4  -1   0 1057.39   80.99 
  -4   1   0  970.70   81.39 
   4  -1   0  991.30   81.49 
  -4  -1   0  994.60   80.89 
  -4   1   0  960.30   80.89 
  -5   1   0 1224.18  103.99 
  -5  -1   0 1245.88  103.99 
   5  -1   0 1318.07  105.29 
  -5  -1   0 1299.87  104.29 
  -5   1   0 1338.27  105.49 
  -6  -1   0  312.87   31.30 
  -6   1   0  299.47   31.80 
   6  -1   0  294.87   31.80 
   7  -1   0   82.09   16.60 
  -7  -1   0  101.49   17.60 
  -7   1   0   77.39   15.80 
  -8   1   0   20.70    8.40 
  -8  -1   0    8.70    6.50 
  -9  -1   0    2.70    5.00 
  -9   1   0    6.60    6.40 
 -10   1   0   22.30    9.20 
 -10  -1   0   25.30    9.80 
   2  -2   0 1744.63  133.49 
  -2  -2   0 1764.22  132.29 
   2   2   0 1632.54  132.29 
  -2   2   0 1739.63  133.29 
  -3  -2   0  335.57   28.70 
   3  -2   0  324.77   29.80 
  -3   2   0  337.17   29.60 
   3   2   0  316.07   28.60 
  -3  -2   0  346.67   29.40 
  -4   2   0  695.23   56.49 
  -4  -2   0  699.23   55.69 
   4   2   0  582.44   54.79 
  -4  -2   0  686.33   56.09 
   4  -2   0  674.13   56.89 
  -5  -2   0  124.29   14.90 
  -5   2   0  140.69   19.40 
  -5  -2   0  106.19   14.10 
  -5   2   0  109.19   14.90 
   6  -2   0  152.98   20.50 
  -6   2   0  161.58   20.60 
  -6  -2   0  167.18   19.40 
  -7  -2   0   26.40    8.20 
  -7   2   0   13.70    7.50 
   7  -2   0   16.60    8.60 
  -8   2   0   -5.30    4.30 
   8  -2   0   -0.30    5.20 
  -8  -2   0   13.70    5.70 
  -9  -2   0    2.60    5.50 
  -9   2   0   -3.30    5.00 
 -10  -2   0   -9.00    6.30 
 -10   2   0   33.60   11.90 
   0  -3   0    2.70    1.00 
   0   3   0   -0.10    0.60 
  -1   3   0  653.93   50.29 
   1  -3   0  610.84   50.39 
  -1  -3   0  657.93   49.30 
   1   3   0  616.24   49.40 
  -2   3   0  613.54   48.90 
   2   3   0  590.64   47.70 
  -2  -3   0  618.54   47.60 
   2  -3   0  572.74   48.90 
  -3  -3   0   66.29    7.70 
   3   3   0   60.69    7.70 
   3  -3   0   70.49    9.20 
  -3   3   0   53.29    8.10 
   4   3   0   35.10    7.10 
  -4  -3   0   39.50    7.90 
   4  -3   0   32.80    7.90 
  -4  -3   0   44.80    7.70 
  -4   3   0   44.80    8.70 
   5  -3   0  214.18   23.70 
   5   3   0  194.78   21.50 
  -5  -3   0  216.78   21.90 
  -5   3   0  234.68   23.40 
  -5  -3   0  201.88   22.30 
   6  -3   0  164.88   22.20 
  -6   3   0  181.48   23.00 
  -6  -3   0  198.98   21.60 
  -7   3   0  281.37   32.40 
   7  -3   0  274.07   32.10 
  -7  -3   0  286.47   30.50 
  -8  -3   0  115.99   17.50 
  -9  -3   0    8.10    7.80 
  -9   3   0   19.70   10.00 
   9  -3   0   20.40   10.70 
 -10   3   0   -5.00    9.20 
   0  -4   0 1031.20   85.49 
   0   4   0 1188.78   85.49 
  -1  -4   0 1618.64  116.39 
   1   4   0 1512.35  116.69 
  -1   4   0 1508.85  117.49 
   1  -4   0 1439.56  117.69 
   2   4   0  756.12   61.29 
  -2  -4   0  784.02   60.99 
  -2   4   0  828.72   62.89 
   2  -4   0  745.43   62.79 
   3  -4   0   93.49   12.10 
  -3  -4   0  103.69   10.60 
  -3   4   0  112.29   12.30 
   3   4   0   92.69   10.70 
  -4  -4   0  156.48   15.80 
   4   4   0  143.29   15.80 
  -4  -4   0  151.28   16.80 
  -4   4   0  178.28   17.80 
   4  -4   0  135.79   17.10 
  -5  -4   0   76.29   10.10 
  -5  -4   0   74.39   10.50 
   5  -4   0   56.49   11.90 
   5   4   0   59.49    9.20 
   6  -4   0   15.60    7.70 
  -6  -4   0   23.10    6.80 
   7  -4   0   60.89   14.40 
  -7   4   0   44.60   13.30 
  -7  -4   0   63.19   12.30 
  -8   4   0    5.60    7.10 
  -8  -4   0    6.60    5.60 
   8  -4   0    2.30    6.00 
  -9   4   0   13.30   10.20 
  -9  -4   0    4.10    6.50 
   9  -4   0   17.70    9.10 
  10  -4   0   29.90   12.20 
 -10  -4   0    1.20    7.30 
 -10   4   0   15.30   10.80 
   0   5   0    3.90    1.50 
   0  -5   0    0.50    1.20 
  -1   5   0  231.68   19.40 
  -1  -5   0  227.78   18.10 
   1   5   0  214.48   18.40 
   1  -5   0  189.88   19.20 
  -2   5   0  356.26   29.30 
   2  -5   0  315.27   29.40 
  -2  -5   0  343.47   27.40 
   2   5   0  316.17   27.80 
   3  -5   0    3.60    2.60 
  -3   5   0   -1.90    2.10 
   3   5   0    2.70    2.20 
  -3  -5   0    4.60    2.30 
   4   5   0    4.70    2.20 
   4  -5   0    3.80    3.30 
  -4   5   0    5.00    3.10 
  -4  -5   0    3.10    2.20 
   5  -5   0   43.10   10.60 
  -5  -5   0   47.20    8.90 
  -5  -5   0   37.10    8.60 
   6  -5   0  256.17   29.80 
  -6  -5   0  271.67   27.10 
   7  -5   0  191.78   25.70 
  -7  -5   0  210.68   23.50 
   8  -5   0    7.40    6.70 
  -8  -5   0    6.80    5.20 
  -8   5   0    7.20    7.40 
  -9   5   0   -0.60    6.20 
   9  -5   0   -0.90    7.80 
  -9  -5   0    2.70    5.80 
 -10  -5   0   57.49   13.50 
  10  -5   0   24.00   22.40 
   0  -6   0  690.03   58.79 
   0   6   0  796.12   58.59 
   1   6   0 1947.31  151.98 
  -1   6   0 2084.79  152.88 
  -1  -6   0 2109.59  151.78 
   1  -6   0 1773.52  153.18 
  -2   6   0    3.70    2.40 
   2   6   0    2.50    1.90 
  -2  -6   0    4.50    2.00 
   2  -6   0    4.70    2.80 
  -3  -6   0    3.90    2.40 
   3   6   0    5.40    2.60 
  -3   6   0   -0.30    2.50 
   3  -6   0    4.30    3.00 
   4   6   0  313.67   29.50 
  -4  -6   0  342.67   29.10 
   4  -6   0  318.97   32.10 
   5  -6   0  483.05   43.70 
  -5  -6   0  442.36   39.40 
   5   6   0  422.76   39.90 
  -6  -6   0   -1.70    2.90 
   6  -6   0    1.60    4.40 
   7  -6   0  370.16   41.00 
  -7  -6   0  395.66   37.60 
  -8   6   0   19.00    9.40 
   8  -6   0   31.10   11.50 
  -8  -6   0   29.10    8.60 
   9  -6   0   20.00   10.90 
  -9  -6   0   18.40    8.10 
  -9   6   0   30.60   11.80 
   0  -7   0    4.80    2.50 
   0   7   0    0.30    2.00 
   1  -7   0 6341.97  537.55 
  -1   7   0 7618.84  537.15 
   1   7   0 6922.01  536.25 
  -1  -7   0 7365.06  536.05 
  -2   7   0  245.98   23.20 
   2   7   0  225.58   21.30 
  -2  -7   0  257.87   20.70 
   2  -7   0  225.58   23.20 
   3   7   0   82.19   10.80 
  -3   7   0  120.29   13.00 
   3  -7   0   98.49   13.20 
  -3  -7   0  107.79   10.70 
   4  -7   0  421.46   40.10 
   4   7   0  393.46   36.80 
  -4  -7   0  451.05   36.30 
  -5  -7   0   19.70    5.60 
   5   7   0   11.10    4.80 
   5  -7   0   28.60    8.50 
  -6  -7   0 1601.24  122.29 
   6  -7   0 1428.96  126.49 
  -7  -7   0  906.71   73.19 
   7  -7   0  783.92   77.19 
  -8  -7   0   15.50    7.50 
   8  -7   0   20.30    9.80 
  -9   7   0   32.80   14.10 
  -9  -7   0   55.49   13.20 
   9  -7   0   56.99   17.20 
   0   8   0  571.54   42.90 
   0  -8   0  473.05   43.10 
  -1   8   0   -0.20    1.30 
  -1  -8   0    0.60    1.60 
   1  -8   0    0.00    2.00 
   1   8   0    3.20    1.90 
   2   8   0  201.68   20.20 
  -2  -8   0  249.08   19.90 
   2  -8   0  183.38   28.10 
  -2   8   0  235.68   21.60 
   3   8   0   23.60    4.90 
  -3  -8   0   18.30    4.40 
   3  -8   0   12.90    5.40 
   4  -8   0   -1.40    2.90 
   4   8   0    7.10    3.10 
  -4  -8   0    0.70    2.70 
  -5  -8   0  468.95   38.30 
   5  -8   0  383.36   42.00 
  -6  -8   0  342.47   31.90 
   6  -8   0  317.07   35.50 
   7  -8   0  399.46   44.40 
  -7  -8   0  437.16   40.10 
  -8  -8   0    8.00    6.70 
   8  -8   0   -4.50    5.80 
  -9  -8   0   70.89   14.70 
  -9   8   0   31.80   15.10 
   9  -8   0   39.90   14.40 
   0  -9   0    0.50    2.40 
   0   9   0    1.00    2.00 
  -1  -9   0    2.30    2.30 
   1   9   0   -1.50    1.80 
  -1   9   0    4.90    2.30 
   1  -9   0    2.00    3.00 
   2   9   0  230.18   22.00 
   2  -9   0  221.78   24.10 
  -2  -9   0  259.37   21.40 
   3  -9   0   10.00    4.60 
  -3  -9   0    4.30    3.00 
   3   9   0    0.80    2.30 
  -4  -9   0   25.90    5.60 
   4  -9   0   21.70    7.10 
   5  -9   0  162.28   22.50 
  -5  -9   0  195.68   18.90 
  -6  -9   0   21.40    7.00 
   7  -9   0   84.39   18.90 
  -7  -9   0  116.89   15.20 
  -8  -9   0   -2.60    4.40 
   8  -9   0    4.60    6.70 
   9  -9   0    6.50    9.40 
  -9  -9   0   20.60    8.90 
  -9   9   0    7.30    7.40 
   0 -10   0   77.09   10.40 
   0  10   0   94.29   10.40 
   1  10   0   40.60    6.90 
   1 -10   0   29.90    7.40 
  -1 -10   0   32.30    6.30 
  -2 -10   0   94.09   10.50 
   2 -10   0   82.89   12.60 
   2  10   0   95.39   11.40 
  -3 -10   0   63.89    8.00 
   3 -10   0   45.10   11.00 
  -4 -10   0  412.96   34.30 
   4 -10   0  370.16   39.10 
   5 -10   0   15.90    7.30 
  -5 -10   0   17.40    5.60 
   6 -10   0   13.70    7.30 
  -6 -10   0   31.30    6.90 
  -7 -10   0   24.50    7.30 
   7 -10   0   15.20    8.30 
   8 -10   0   44.40   13.10 
  -8 -10   0   29.50    9.20 
   0 -11   0    2.30    3.40 
  -1 -11   0  362.86   31.10 
   1 -11   0  324.77   32.50 
  -2 -11   0   38.50    7.10 
   2 -11   0   37.80    9.70 
  -3 -11   0   59.29    7.90 
   3 -11   0   46.20   11.20 
  -4 -11   0   68.69    8.90 
   4 -11   0   63.09   13.10 
   5 -11   0   -0.60    3.70 
  -5 -11   0    9.10    4.20 
  -6 -11   0   75.09   10.30 
   6 -11   0   59.19   15.00 
  -7 -11   0  106.79   18.50 
   7 -11   0   72.69   18.10 
  -8 -11   0    4.00    6.10 
   0 -12   0   61.89   11.50 
  -1 -12   0   46.90    8.90 
   1 -12   0   63.09   11.40 
  -2 -12   0  164.58   16.70 
   2 -12   0  147.59   19.10 
   3 -12   0   40.40   10.70 
  -3 -12   0   36.80    7.10 
  -4 -12   0    3.60    3.30 
   4 -12   0   -0.10    7.40 
   5 -12   0   -3.10    4.60 
  -5 -12   0   -1.00    3.40 
  -6 -12   0    1.70    4.10 
   6 -12   0   -2.00    6.30 
  -7 -12   0   42.20    9.20 
   7 -12   0   29.00   11.10 
   8 -12   0   41.80   13.90 
  -8 -12   0   47.80   10.60 
   0 -13   0    2.40    3.40 
  -1 -13   0  354.66   32.90 
   1 -13   0  360.76   35.20 
   2 -13   0   78.39   15.00 
  -2 -13   0   81.39   10.90 
   3 -13   0  199.28   26.70 
  -3 -13   0  229.08   21.70 
   4 -13   0   49.20   12.50 
  -4 -13   0   52.39    9.10 
  -5 -13   0  117.59   14.10 
   6 -13   0   27.90   11.60 
  -6 -13   0   52.49   10.10 
  -7 -13   0    9.80    5.90 
   0 -14   0  549.35   49.20 
  -1 -14   0  260.27   27.20 
   1 -14   0  288.87   29.20 
   2 -14   0  178.18   37.50 
  -2 -14   0  160.78   18.30 
   3 -14   0  581.54   55.89 
  -3 -14   0  593.74   50.39 
   4 -14   0   29.90   11.80 
  -4 -14   0   38.60    8.50 
  -5 -14   0   10.00    6.20 
   5 -14   0    3.20    6.40 
  -6 -14   0    9.00    5.00 
   6 -14   0   -3.20    5.00 
   7 -14   0  199.78   31.00 
  -7 -14   0  301.77   27.50 
  -1 -15   0   90.19   13.90 
   1 -15   0  121.69   15.40 
   2 -15   0   21.10    7.90 
  -2 -15   0    9.20    4.60 
   3 -15   0    3.10    5.30 
  -3 -15   0    2.80    5.10 
   4 -15   0    2.60    6.60 
  -4 -15   0    5.70    4.50 
   5 -15   0   99.29   21.70 
  -5 -15   0  174.28   18.00 
  -6 -15   0    4.20    5.40 
   6 -15   0   12.70    8.40 
   0 -16   0   13.10    6.50 
  -1 -16   0   34.00    8.40 
   1 -16   0   44.40   11.00 
  -2 -16   0    3.20    3.20 
   2 -16   0    5.70    5.60 
  -3 -16   0    2.90    3.60 
   3 -16   0    0.10    5.80 
   4 -16   0   50.89   14.30 
  -4 -16   0   85.29   11.90 
   5 -16   0   30.10   11.80 
  -5 -16   0   41.90    9.20 
   0 -17   0    0.50    4.20 
  -1 -17   0    5.50    4.30 
   1 -17   0    8.30    5.60 
   2 -17   0    0.00    4.50 
  -2 -17   0   -2.40    2.80 
   3 -17   0    7.50    5.40 
  -3 -17   0    8.60    5.30 
  -4 -17   0  117.99   15.20 
   4 -17   0   71.99   17.90 
   0 -18   0    7.00    5.10 
  -1 -18   0    1.10    3.90 
   1 -18   0    1.20    6.40 
  -2 -18   0    3.00    4.40 
   2 -18   0    1.00    6.70 
   3 -18   0   33.90   11.80 
  -3 -18   0   31.60    8.60 
   0 -19   0   -1.50    5.50 
   1 -19   0   14.50    8.00 
  -1 -19   0    9.60    5.60 
   1   0   1   54.89    5.80 
  -1   0  -1   62.79    6.00 
  -3   0   1 1479.25  118.19 
   3   0   1 1529.95  118.79 
   3   0  -1 1482.35  118.19 
  -3   0   1 1572.24  118.29 
  -3   0  -1 1515.45  118.59 
  -3   0  -1 1478.35  118.49 
  -4   0   1  448.86   38.20 
   4   0   1  447.76   38.70 
  -4   0  -1  426.56   38.20 
  -4   0  -1  425.96   38.20 
   4   0  -1  425.16   38.10 
  -4   0   1  404.76   37.40 
  -5   0   1 1060.79   88.49 
  -5   0  -1 1006.70   87.49 
  -5   0   1 1060.39   87.79 
  -5   0  -1 1070.49   88.19 
   5   0  -1 1118.79   88.29 
   5   0   1 1065.09   88.39 
  -6   0   1  174.38   21.00 
   6   0  -1  174.78   21.20 
  -6   0  -1  167.58   21.00 
  -7   0  -1   72.29   14.70 
  -7   0   1   85.49   16.00 
  -8   0  -1   60.89   13.60 
  -8   0   1   56.19   13.20 
  -9   0   1   -7.80    6.90 
  -9   0  -1    1.50    6.40 
 -10   0   1   -1.70    6.40 
 -10   0  -1   15.00    8.70 
  -2  -1  -1 2156.48  158.68 
  -2  -1  -1 2094.99  158.28 
  -2   1   1 2111.79  158.28 
   2   1  -1 1921.01  157.58 
   2  -1   1 2092.39  158.88 
  -2   1  -1 2011.90  158.58 
   2   1   1 1905.71  157.98 
  -2  -1   1 2091.59  157.78 
   2  -1  -1 2061.99  158.38 
  -2  -1   1 2128.69  157.98 
   3   1  -1  854.41   67.29 
   3  -1   1  860.01   68.19 
  -3  -1  -1  829.22   67.39 
  -3   1   1  843.42   67.39 
  -3  -1  -1  824.32   67.59 
   3   1   1  736.93   66.79 
  -3   1  -1  811.02   67.69 
  -3  -1   1  853.31   67.19 
   3  -1  -1  868.21   67.79 
  -3  -1   1  868.81   67.09 
  -3   1  -1  853.21   68.19 
  -4  -1  -1  601.14   48.70 
  -4  -1  -1  552.54   48.50 
  -4   1   1  542.35   48.10 
   4  -1   1  556.74   49.00 
  -4   1   1  575.74   48.90 
  -4   1  -1  575.44   49.20 
  -4  -1   1  590.54   48.20 
   4  -1  -1  559.14   48.70 
  -4   1  -1  546.45   48.40 
  -4  -1   1  560.34   48.00 
  -5  -1  -1  287.17   28.50 
  -5   1   1  274.17   27.90 
  -5  -1  -1  307.77   28.80 
  -5   1   1  259.47   28.30 
   5  -1   1  311.37   33.20 
   5  -1  -1  310.87   29.30 
  -5   1  -1  234.38   31.50 
  -5  -1   1  308.97   28.40 
  -5  -1   1  273.17   28.60 
  -5   1  -1  285.87   28.50 
  -6  -1  -1  716.63   59.59 
   6  -1   1  686.33   60.19 
  -6   1   1  697.63   59.99 
  -6  -1   1  688.13   58.89 
  -6  -1   1  581.64   58.79 
   6  -1  -1  624.84   59.19 
  -6   1  -1  649.54   59.79 
  -7   1   1   50.79   12.10 
   7  -1   1   45.50   13.10 
  -7  -1  -1   61.29   13.10 
   7  -1  -1   68.89   14.40 
  -7   1  -1   72.69   15.00 
  -7  -1   1   56.59   12.60 
  -8   1   1   44.40   12.30 
  -8  -1  -1   45.40   12.50 
  -8   1  -1   37.80   11.00 
  -8  -1   1   33.00   11.10 
  -9   1   1   -4.10    5.90 
  -9  -1  -1    7.00    6.60 
  -9  -1   1   19.40    7.60 
  -9   1  -1   -4.90    4.10 
 -10   1   1   78.09   17.90 
 -10  -1  -1  113.69   21.80 
 -10  -1   1  101.79   20.50 
 -10   1  -1   77.19   17.60 
   0   2   1  512.05   38.30 
   0   2  -1  464.65   38.20 
   0  -2  -1  508.05   38.20 
  -1   2   1 2135.89  154.28 
  -1  -2  -1 1879.41  154.48 
   1  -2   1 2019.80  154.68 
   1   2  -1 1970.10  153.38 
   1   2   1 1963.40  153.88 
  -1   2  -1 2127.09  154.68 
  -1  -2   1 2019.20  153.28 
   1  -2  -1 2033.40  154.38 
  -2   2   1 1216.68   90.89 
  -2  -2  -1 1188.68   90.29 
   2  -2   1 1143.59   91.29 
   2   2  -1 1118.39   89.79 
  -2   2  -1 1169.98   91.19 
  -2  -2   1 1164.48   89.69 
   2   2   1 1099.99   90.19 
   2  -2  -1 1179.38   90.99 
  -3  -2  -1   28.40    5.40 
   3  -2   1   27.40    6.20 
  -3  -2  -1   25.80    5.60 
  -3   2   1   29.30    5.90 
   3   2  -1   27.20    5.40 
  -3  -2   1   27.40    5.50 
  -3   2  -1   26.00    5.60 
   3  -2  -1   22.70    5.60 
  -3  -2   1   36.80    4.80 
   3   2   1   16.30    4.40 
  -4   2   1   57.19    8.70 
   4  -2   1   60.79   10.70 
  -4  -2  -1   55.39    8.60 
  -4  -2  -1   51.69    8.00 
  -4  -2   1   56.39    8.20 
  -4  -2   1   70.49    8.90 
   4  -2  -1   61.79    9.20 
  -4   2  -1   48.60    9.50 
   4   2   1   55.79    8.10 
  -5  -2  -1   98.09   12.40 
  -5   2   1   89.39   12.40 
   5  -2   1  106.19   13.90 
  -5  -2  -1   85.09   12.20 
  -5  -2   1   83.79   11.70 
  -5   2  -1   68.49   12.90 
  -5   2  -1   78.99   12.40 
   5  -2  -1   93.89   13.50 
  -5  -2   1   90.09   11.80 
  -6  -2  -1    2.80    3.30 
   6  -2   1    5.10    5.00 
  -6   2   1   -0.40    2.90 
  -6   2  -1    4.40    4.40 
  -6  -2   1   -2.40    3.30 
  -6  -2   1   -0.30    3.30 
  -7   2   1   97.49   17.90 
  -7  -2  -1   98.99   14.90 
   7  -2   1   97.99   18.70 
  -7   2  -1  113.89   17.00 
  -7  -2   1   97.79   16.80 
   7  -2  -1   91.79   17.60 
   8  -2   1    3.00    5.70 
  -8  -2  -1   -0.60    4.60 
  -8   2   1    2.80    4.90 
  -8   2  -1   10.90    6.50 
  -8  -2   1    1.50    4.30 
   8  -2  -1   10.90    7.30 
  -9  -2  -1   -3.20    5.90 
  -9   2   1   26.70   10.10 
  -9  -2   1   13.60    6.90 
  -9   2  -1    0.50    7.00 
 -10   2   1   18.40   11.90 
 -10  -2  -1   36.40   11.50 
 -10  -2   1   52.69   12.60 
 -10   2  -1   16.10   12.20 
   1  -3   1  224.68   19.40 
  -1   3   1  234.68   19.00 
  -1  -3  -1  222.48   18.30 
   1   3  -1  211.08   18.00 
   1  -3  -1  218.18   19.10 
  -1   3  -1  230.88   19.30 
   2  -3   1  444.66   38.50 
  -2   3   1  517.55   38.50 
  -2  -3  -1  475.55   37.20 
   2   3  -1  443.16   36.90 
  -2   3  -1  450.65   38.30 
  -2  -3   1  458.15   36.60 
   2   3   1  426.96   37.20 
  -3  -3  -1  975.40   73.69 
   3  -3   1  893.21   75.09 
   3   3  -1  853.91   72.99 
  -3   3   1  946.51   74.49 
  -3  -3   1  924.81   72.89 
  -3   3  -1  980.60   75.09 
   3   3   1  888.91   73.59 
   3  -3  -1  920.91   74.89 
   4   3  -1   89.49   10.80 
  -4  -3  -1   92.49   11.20 
   4  -3   1   68.99   11.50 
  -4   3   1   88.49   12.00 
  -4  -3  -1  102.79   12.20 
  -4  -3   1   87.69   11.00 
   4  -3  -1  100.39   12.50 
  -4  -3   1  108.39   11.20 
   4   3   1   80.09   10.90 
  -5  -3  -1   56.79   10.60 
  -5  -3  -1   61.09    8.90 
   5  -3   1   48.50   10.90 
  -5   3   1   56.49   10.60 
  -5   3  -1   51.99   11.00 
   5  -3  -1   59.29   11.40 
  -5  -3   1   55.99   10.00 
  -5  -3   1   57.79   10.10 
   5   3   1   37.40    8.80 
   6  -3   1   23.80    8.20 
  -6  -3  -1   11.90    5.80 
  -6  -3   1   11.00    5.80 
  -6   3  -1   15.30    6.40 
  -6  -3   1   15.00    5.90 
   6  -3  -1   26.00    8.10 
  -7  -3  -1    9.60    6.00 
   7  -3   1   -1.20    5.10 
  -7   3   1   25.60    8.90 
   7  -3  -1    7.70    5.90 
  -7   3  -1   15.00    8.20 
  -7  -3   1   10.50    5.50 
  -8  -3  -1   99.19   15.50 
  -8   3   1   78.09   17.40 
   8  -3   1   96.29   20.40 
   8  -3  -1  144.69   20.50 
  -8  -3   1   97.49   17.50 
  -8   3  -1  111.09   21.10 
   9  -3   1   -9.40    6.30 
  -9   3   1   12.80    7.30 
  -9  -3  -1    4.70    5.80 
  -9   3  -1   12.90    9.30 
   9  -3  -1    6.50    6.70 
  -9  -3   1    4.60    6.70 
 -10   3   1   84.99   19.70 
 -10  -3  -1   88.89   19.50 
 -10   3  -1  118.69   22.30 
 -10  -3   1   91.19   18.60 
   0  -4  -1  236.18   19.40 
   0  -4   1  204.78   19.40 
   0   4  -1  241.08   19.30 
   0   4   1  255.77   19.40 
  -1   4   1 1930.91  144.09 
  -1  -4  -1 1874.11  143.19 
   1   4  -1 1815.42  143.09 
  -1   4  -1 1869.71  144.39 
   1   4   1 1779.02  143.49 
  -1  -4   1 2033.40  142.99 
   1  -4  -1 1819.92  144.49 
  -2  -4  -1    9.00    2.50 
  -2   4   1   16.50    3.80 
   2   4  -1   12.30    2.90 
   2  -4   1   16.70    4.00 
   2  -4  -1   11.70    3.40 
   2   4   1    9.00    2.80 
  -2   4  -1   14.50    3.90 
  -2  -4   1    9.40    2.30 
  -3  -4  -1  269.67   23.50 
  -3   4   1  288.97   25.10 
   3  -4   1  254.17   25.40 
   3   4  -1  243.58   23.20 
   3   4   1  257.87   23.80 
  -3  -4   1  270.87   23.00 
  -3   4  -1  275.07   25.10 
   3  -4  -1  262.87   25.10 
  -4  -4  -1   32.50    6.80 
   4  -4   1   28.40    7.80 
   4   4  -1   49.00    6.70 
  -4   4   1   41.80    8.30 
  -4   4  -1   49.80    9.40 
   4  -4  -1   52.89    9.70 
  -4  -4   1   40.00    7.30 
   4   4   1   45.90    8.00 
  -4  -4   1   46.30    8.30 
  -5  -4  -1    7.70    4.40 
   5   4  -1   -0.20    3.80 
  -5  -4  -1   12.00    4.20 
   5  -4   1   13.30    6.10 
   5   4   1   15.00    5.10 
  -5  -4   1   11.60    4.80 
   5  -4  -1    3.00    3.80 
   6  -4   1   67.39   14.00 
  -6  -4  -1   58.89   11.80 
   6  -4  -1   60.59   13.30 
  -6  -4   1   71.09   10.00 
  -6  -4   1   50.89   11.40 
  -7  -4  -1  107.79   15.80 
   7  -4   1  122.89   21.50 
  -7   4   1  109.69   20.30 
  -7  -4   1  110.49   15.80 
   7  -4  -1  113.89   20.50 
  -7   4  -1  133.09   19.30 
   8  -4   1    2.50    5.40 
  -8  -4  -1   -4.10    3.60 
  -8   4   1   -2.70    4.70 
  -8  -4   1    9.80    5.40 
   8  -4  -1    2.70    6.50 
   9  -4   1   10.90    8.10 
  -9   4   1    1.50    6.70 
  -9  -4  -1   25.90    9.10 
  -9   4  -1  -15.30    6.70 
  -9  -4   1   -2.80    4.90 
   9  -4  -1    6.30    8.10 
  10  -4   1    9.80   10.30 
 -10   4   1    7.80    9.60 
 -10  -4  -1   31.80   10.80 
  10  -4  -1   34.30   14.80 
 -10  -4   1   45.40   13.30 
 -10   4  -1   13.60   10.50 
   0   5  -1  110.49    9.60 
   0   5   1  103.29    9.50 
   0  -5   1   99.09    9.80 
   0  -5  -1   90.19    9.50 
   1   5  -1  137.59   11.70 
   1  -5   1  119.79   12.80 
  -1   5   1  124.59   12.20 
  -1  -5  -1  130.29   11.60 
  -1  -5   1  146.19   11.50 
   1  -5  -1  124.49   12.70 
  -1   5  -1  129.99   12.50 
   1   5   1  118.89   11.80 
  -2  -5  -1  758.12   58.29 
  -2   5   1  761.42   59.79 
   2   5  -1  703.63   58.19 
   2  -5   1  723.03   60.49 
  -2  -5   1  756.72   57.69 
   2  -5  -1  743.83   60.29 
  -2   5  -1  754.52   60.09 
   2   5   1  702.03   58.69 
  -3   5   1 1051.29   79.49 
   3  -5   1  946.51   79.99 
   3   5  -1  895.11   77.39 
  -3  -5  -1 1021.40   77.59 
   3  -5  -1  969.20   79.89 
   3   5   1  931.51   77.89 
  -3   5  -1 1011.70   79.69 
  -3  -5   1 1009.10   76.99 
   4   5  -1   37.50    7.90 
  -4   5   1   59.49   10.40 
   4  -5   1   52.29   10.90 
  -4  -5  -1   62.59    8.10 
  -4   5  -1   50.19    9.50 
   4   5   1   49.60    8.70 
  -4  -5   1   63.39    7.70 
   5   5  -1   12.70    4.50 
   5  -5   1   28.60    8.00 
  -5  -5  -1   29.00    6.80 
  -5  -5  -1   12.00    5.30 
   5  -5  -1   12.50    6.60 
  -5  -5   1   18.80    6.00 
   5   5   1   19.00    5.60 
  -5  -5   1   24.20    6.20 
   6  -5   1   87.99   16.70 
  -6  -5  -1   80.99   14.00 
  -6  -5   1   91.39   12.10 
   6  -5  -1   86.59   16.00 
  -7  -5  -1  108.69   14.70 
   7  -5   1   86.99   18.20 
  -7   5  -1  111.89   20.00 
  -7  -5   1   90.89   15.90 
   7  -5  -1   92.09   18.30 
  -8  -5  -1   46.40   11.50 
   8  -5   1   43.50   13.20 
  -8   5   1   56.19   15.00 
   8  -5  -1   79.09   17.20 
  -8  -5   1   54.99   11.50 
  -8   5  -1   63.79   15.30 
   9  -5   1   28.00   12.10 
  -9  -5  -1   39.50   11.20 
  -9   5   1   23.80   10.60 
  -9   5  -1   56.99   16.00 
  -9  -5   1   75.49   14.60 
   9  -5  -1   43.10   14.10 
  10  -5   1    9.10   13.30 
 -10  -5  -1   17.10    9.30 
 -10   5   1   -8.50   11.20 
 -10   5  -1    6.20    8.10 
  10  -5  -1   11.70    9.30 
 -10  -5   1   11.20    9.00 
   0  -6  -1  148.49   14.30 
   0   6   1  167.88   14.30 
   0   6  -1  170.68   14.20 
   0  -6   1  140.39   14.30 
   1   6  -1  822.32   66.69 
  -1  -6  -1  908.01   66.79 
   1  -6   1  779.82   68.19 
  -1   6   1  972.60   68.09 
  -1   6  -1  871.41   67.79 
  -1  -6   1  904.51   66.69 
   1   6   1  832.52   67.09 
   1  -6  -1  735.13   67.89 
  -2  -6  -1 1010.10   76.99 
  -2   6   1 1015.30   78.69 
   2  -6   1  923.31   79.39 
   2   6  -1  923.41   77.19 
  -2   6  -1 1046.60   79.19 
   2   6   1  934.81   77.59 
  -2  -6   1 1056.89   76.69 
   2  -6  -1  965.70   79.39 
   3   6  -1   64.29    8.60 
   3  -6   1   86.29   11.30 
  -3  -6  -1   76.49    9.10 
  -3   6   1   82.19   10.30 
   3  -6  -1  101.59   11.80 
  -3  -6   1   88.09    9.00 
  -3   6  -1   93.29   11.10 
   3   6   1   61.09    8.90 
   4  -6   1  170.38   20.00 
  -4  -6  -1  186.58   17.40 
  -4   6   1  141.99   20.40 
   4   6  -1  169.48   17.20 
   4  -6  -1  169.58   19.60 
   4   6   1  159.68   17.40 
  -4  -6   1  177.08   16.70 
   5   6  -1  226.78   24.20 
  -5  -6  -1  261.97   24.80 
   5  -6   1  250.87   27.70 
   5  -6  -1  242.88   27.30 
  -5  -6   1  290.97   24.80 
   5   6   1  203.08   24.00 
  -5  -6   1  288.87   26.80 
   6  -6   1  334.67   36.00 
  -6  -6  -1  326.47   32.30 
  -6  -6   1  366.76   32.20 
   6  -6  -1  304.17   35.00 
  -7  -6  -1   74.79   13.70 
   7  -6   1   77.19   17.00 
  -7  -6   1  105.29   14.00 
   7  -6  -1   61.09   16.10 
  -8   6   1   19.30    9.00 
   8  -6   1   31.80   10.50 
  -8  -6  -1   19.10    7.70 
  -8   6  -1    9.60    7.50 
   8  -6  -1    1.70    7.90 
  -8  -6   1   13.10    7.80 
   9  -6   1   19.90   11.90 
  -9  -6  -1   12.70    7.40 
  -9   6   1   18.10    8.10 
   9  -6  -1    4.90    7.90 
  -9   6  -1    0.80    8.50 
  -9  -6   1   13.90    8.10 
   0   7   1 1003.70   73.79 
   0  -7   1  821.32   73.79 
   0  -7  -1  890.11   73.89 
   0   7  -1 1029.90   73.69 
  -1  -7  -1  627.84   47.70 
   1   7  -1  592.84   47.60 
  -1   7   1  641.34   48.50 
   1  -7   1  549.95   49.20 
  -1   7  -1  629.74   48.70 
   1   7   1  591.34   48.00 
  -1  -7   1  613.84   47.60 
   1  -7  -1  506.15   48.70 
  -2   7   1  183.08   16.60 
   2  -7   1  140.59   16.80 
  -2  -7  -1  172.48   14.90 
   2   7  -1  156.48   15.10 
  -2   7  -1  153.08   18.40 
   2  -7  -1  134.89   16.40 
   2   7   1  154.38   15.40 
  -2  -7   1  178.58   14.60 
  -3   7   1   85.69   10.90 
   3   7  -1   80.19    9.70 
   3  -7   1   83.59   11.90 
  -3  -7  -1   94.49    9.80 
  -3  -7   1   83.79    9.00 
   3   7   1   67.09    9.60 
   3  -7  -1   87.69   11.90 
  -3   7  -1   89.99   11.20 
   4   7  -1  364.86   43.40 
   4  -7   1  459.55   42.30 
  -4  -7  -1  474.05   38.40 
   4  -7  -1  420.66   41.20 
  -4  -7   1  489.15   37.80 
   4   7   1  428.46   38.90 
  -5  -7  -1  638.34   54.19 
   5  -7   1  641.84   58.49 
   5   7  -1  609.24   54.69 
   5  -7  -1  609.94   57.89 
  -5  -7   1  695.83   53.99 
  -6  -7  -1  759.62   62.09 
   6  -7   1  676.23   65.69 
  -6  -7   1  761.62   61.49 
   6  -7  -1  661.73   65.19 
  -7  -7  -1  307.87   30.40 
   7  -7   1  277.77   34.20 
   7  -7  -1  236.18   33.20 
  -7  -7   1  320.87   30.00 
  -8  -7  -1   14.90    7.10 
   8  -7   1   16.70    8.40 
   8  -7  -1    2.30    5.50 
  -8   7  -1    9.00    6.80 
  -8  -7   1    3.20    5.60 
   9  -7   1   24.70   12.00 
  -9   7   1   29.00   11.70 
  -9  -7  -1   11.60    6.90 
  -9   7  -1   -2.50    9.80 
  -9  -7   1    3.50    6.60 
   9  -7  -1   -6.20    6.30 
   0  -8   1   11.20    3.60 
   0   8  -1   18.00    3.90 
   0   8   1   23.60    4.50 
   0  -8  -1   16.50    4.30 
   1  -8   1  455.15   41.60 
   1   8  -1  468.25   39.50 
  -1  -8  -1  496.95   39.70 
  -1   8   1  541.95   40.50 
  -1   8  -1  524.35   42.90 
  -1  -8   1  480.65   39.60 
   1  -8  -1  438.46   41.00 
   1   8   1  468.05   39.90 
  -2   8   1   27.20    5.80 
   2   8  -1   22.70    5.10 
  -2  -8  -1   33.10    4.70 
   2   8   1   26.10    8.00 
  -2   8  -1   29.70    6.00 
  -2  -8   1   19.90    4.20 
   2  -8  -1   27.80    7.00 
   3  -8   1  134.59   16.50 
   3   8  -1  127.59   13.50 
  -3  -8  -1  128.29   13.10 
  -3  -8   1  156.08   13.20 
   3   8   1  121.39   14.00 
   3  -8  -1  103.89   15.00 
  -4  -8  -1  294.47   24.90 
   4  -8   1  240.88   27.80 
   4   8  -1  246.58   25.00 
   4  -8  -1  278.47   28.80 
  -4  -8   1  303.87   24.50 
   4   8   1  233.58   25.10 
   5  -8   1 1058.59   95.59 
  -5  -8  -1 1191.88   91.29 
  -5  -8   1 1175.58   90.49 
   5  -8  -1 1061.89   95.39 
   6  -8   1 1072.29   94.99 
  -6  -8  -1 1127.99   89.19 
  -6  -8   1 1124.39   88.39 
   6  -8  -1  989.40   93.19 
  -7  -8  -1    8.70    5.70 
   7  -8   1   22.00    8.30 
   7  -8  -1   11.30    7.20 
  -7  -8   1   12.10    5.70 
  -8  -8  -1  108.89   16.10 
   8  -8   1  102.89   21.90 
  -8  -8   1  142.39   17.70 
   8  -8  -1  100.49   20.90 
  -9  -8  -1  101.69   17.50 
  -9   8   1   42.60   15.70 
   9  -8   1   76.09   19.30 
  -9  -8   1  123.59   17.40 
   9  -8  -1   63.89   18.90 
  -9   8  -1   74.79   19.80 
   0  -9   1  201.18   20.90 
   0   9   1  251.87   20.90 
   0  -9  -1  179.08   21.00 
   0   9  -1  263.77   20.80 
  -1  -9  -1  162.68   15.70 
   1   9  -1  156.28   15.50 
  -1   9   1  203.28   16.70 
   1  -9   1  108.49   18.40 
   1  -9  -1  145.19   16.90 
  -1  -9   1  155.38   15.60 
   1   9   1  162.28   16.00 
  -1   9  -1  194.98   16.70 
   2   9  -1  233.98   22.20 
  -2  -9  -1  264.77   23.90 
   2  -9   1  232.28   24.60 
   2   9   1  227.18   22.50 
  -2  -9   1  271.97   21.70 
   2  -9  -1  227.08   24.40 
   3  -9   1  104.29   14.90 
  -3  -9  -1  125.09   12.10 
   3   9  -1  104.69   12.20 
  -3  -9   1  129.49   11.70 
   3   9   1   87.89   12.10 
   3  -9  -1  106.09   14.90 
   4  -9   1  178.68   23.40 
  -4  -9  -1  223.28   20.30 
   4   9  -1  200.28   20.70 
   4  -9  -1  206.28   23.90 
  -4  -9   1  223.98   19.80 
  -5  -9  -1  140.99   15.70 
   5  -9   1  129.59   19.20 
   5  -9  -1  116.49   17.70 
  -5  -9   1  152.88   15.20 
  -6  -9  -1  159.68   18.10 
   6  -9   1  142.29   22.60 
  -6  -9   1  174.78   18.20 
  -7  -9  -1  328.47   31.90 
   7  -9   1  284.97   36.00 
   7  -9  -1  300.57   36.30 
  -7  -9   1  345.77   31.70 
   8  -9   1   10.00    8.70 
  -8  -9  -1   11.10    6.90 
  -8  -9   1   -6.00    7.00 
   8  -9  -1   10.60    7.40 
   9  -9   1   12.40    9.30 
  -9  -9  -1   12.70    8.20 
   9  -9  -1   23.30   10.50 
  -9   9  -1   16.30   10.10 
  -9  -9   1   15.10    8.00 
   0 -10   1   91.29   12.40 
   0  10  -1  130.89   12.30 
   0 -10  -1  101.49   12.40 
   1 -10   1   85.49   11.30 
   1  10  -1   88.99    9.80 
  -1 -10  -1   74.49    9.70 
   1  10   1  100.39   10.90 
  -1 -10   1   68.79    9.40 
   1 -10  -1   63.89   10.50 
   2  10  -1   94.69   11.80 
  -2 -10  -1  120.09   11.90 
   2 -10   1  104.39   14.30 
   2 -10  -1  105.39   14.00 
  -2 -10   1  117.19   11.70 
   3 -10   1   36.30    9.60 
  -3 -10  -1   54.29    7.40 
   3  10  -1   47.10    8.20 
   3 -10  -1   40.50   10.00 
  -3 -10   1   50.99    6.90 
  -4 -10  -1  131.59   13.40 
   4 -10   1   97.79   15.70 
  -4 -10   1  131.29   12.80 
   4 -10  -1   87.89   16.90 
   5 -10   1  116.09   21.10 
  -5 -10  -1  145.89   15.60 
  -5 -10   1  141.19   14.90 
   5 -10  -1  127.89   19.00 
   6 -10   1  103.09   20.10 
  -6 -10  -1  119.39   14.80 
  -6 -10   1  121.79   14.20 
   6 -10  -1  120.89   18.60 
  -7 -10  -1  100.39   13.50 
  -7 -10   1  100.89   13.50 
   7 -10  -1   78.59   18.00 
  -8 -10  -1  107.49   14.40 
   8 -10   1   58.09   16.80 
  -8 -10   1   93.89   13.70 
   8 -10  -1   50.29   15.40 
   0 -11  -1   34.70    7.60 
   0 -11   1   44.90    8.60 
   1 -11   1   64.19   11.50 
  -1 -11  -1   73.59    9.50 
   1 -11  -1   64.19   11.50 
  -1 -11   1   60.59    9.00 
  -2 -11  -1  292.57   24.80 
   2 -11   1  256.97   27.50 
  -2 -11   1  269.87   24.50 
   2 -11  -1  244.78   27.20 
  -3 -11  -1  108.59   11.70 
   3 -11   1   99.29   15.10 
   3 -11  -1   95.19   14.80 
  -3 -11   1  100.79   11.40 
   4 -11   1   52.29   12.60 
  -4 -11  -1   68.79    9.20 
  -4 -11   1   58.59    8.50 
   4 -11  -1   53.59   12.70 
   5 -11   1    9.00    6.30 
  -5 -11  -1    5.60    4.20 
   5 -11  -1   -1.00    4.90 
  -5 -11   1   10.50    4.00 
   6 -11   1   21.40    9.70 
  -6 -11  -1   23.10    6.90 
  -6 -11   1   41.40    7.60 
   6 -11  -1   20.80    9.50 
  -7 -11  -1    9.50    5.40 
   7 -11   1   16.50    6.90 
   7 -11  -1    3.50    7.50 
  -7 -11   1   13.30    5.80 
   8 -11   1    7.20   12.20 
  -8 -11  -1   21.60    7.80 
  -8 -11   1    9.40    6.40 
   0 -12   1  110.59   14.40 
   0 -12  -1  128.49   14.90 
  -1 -12  -1   31.70    7.10 
   1 -12   1   36.20    9.00 
  -1 -12   1   45.10    8.60 
   1 -12  -1   38.70    8.80 
   2 -12   1  145.79   19.70 
  -2 -12  -1  187.08   17.60 
  -2 -12   1  161.28   17.20 
   2 -12  -1  166.38   20.10 
   3 -12   1  150.18   19.50 
  -3 -12  -1  144.49   15.30 
  -3 -12   1  142.09   15.00 
   3 -12  -1  128.89   18.50 
  -4 -12  -1  128.59   14.30 
   4 -12   1  114.19   29.30 
  -4 -12   1  136.39   14.30 
   5 -12   1   45.90   12.60 
  -5 -12  -1   69.69    9.70 
   5 -12  -1   61.99   14.30 
  -5 -12   1   62.39    9.30 
   6 -12   1    9.80    8.00 
  -6 -12  -1    7.60    4.20 
  -6 -12   1    0.70    3.60 
   6 -12  -1    2.00    5.00 
  -7 -12  -1    5.90    5.30 
   7 -12   1    5.50    7.00 
   7 -12  -1    1.10    4.80 
  -7 -12   1   -5.20    3.10 
  -8 -12  -1   21.90    8.80 
   8 -12   1   18.20    9.50 
   8 -12  -1   21.90   10.10 
  -8 -12   1   18.10    7.30 
   0 -13   1   34.80    8.40 
   0 -13  -1   36.80    8.90 
   1 -13   1    4.90    3.80 
  -1 -13  -1    7.00    3.80 
   1 -13  -1    7.40    4.70 
  -1 -13   1   15.60    4.70 
  -2 -13  -1  444.86   37.90 
   2 -13   1  401.16   40.80 
   2 -13  -1  416.46   41.00 
  -2 -13   1  434.36   37.80 
   3 -13   1   43.30   11.80 
  -3 -13  -1   57.89    8.60 
  -3 -13   1   56.49    8.40 
   3 -13  -1   45.60   18.30 
  -4 -13  -1  302.47   25.40 
   4 -13   1  222.58   28.90 
   4 -13  -1  221.68   29.10 
  -4 -13   1  254.47   24.50 
   5 -13   1   69.39   15.20 
  -5 -13  -1   56.79   10.30 
   5 -13  -1   55.59   14.30 
  -5 -13   1   65.09    9.00 
  -6 -13  -1    0.40    4.20 
   6 -13   1    1.30    6.90 
   6 -13  -1   14.50    8.60 
  -6 -13   1    7.70    4.60 
  -7 -13  -1   95.49   13.40 
  -7 -13   1   91.79   13.10 
   0 -14   1   22.60    7.10 
   0 -14  -1   22.00    7.10 
   1 -14   1    6.10    4.50 
  -1 -14  -1    8.00    4.30 
  -1 -14   1   16.70    5.90 
   1 -14  -1    7.60    5.70 
   2 -14   1   84.69   24.30 
  -2 -14  -1   65.09   11.30 
   2 -14  -1   72.49   14.80 
  -2 -14   1   73.19   10.40 
   3 -14   1   11.70    7.60 
  -3 -14  -1   13.70    5.30 
  -3 -14   1   19.20    5.60 
   3 -14  -1   14.00    8.30 
   4 -14   1  750.52   75.39 
  -4 -14  -1  908.51   70.09 
  -4 -14   1  889.01   69.79 
   4 -14  -1  769.62   75.69 
  -5 -14  -1  404.56   36.10 
   5 -14   1  360.86   42.40 
  -5 -14   1  456.35   36.60 
   5 -14  -1  315.47   40.90 
   6 -14   1   90.79   22.00 
  -6 -14  -1  175.38   18.00 
  -6 -14   1  167.28   17.80 
   6 -14  -1  117.39   23.80 
  -7 -14  -1    7.30    6.00 
   7 -14   1   10.60    9.30 
   7 -14  -1  -14.40    7.80 
  -7 -14   1    6.30    5.10 
   0 -15  -1   -0.20    3.20 
   0 -15   1    9.90    5.00 
   1 -15   1   60.89   12.70 
  -1 -15   1   52.19   10.60 
   1 -15  -1   50.99   11.60 
   2 -15   1   11.00    6.30 
   2 -15  -1    5.30    6.20 
  -2 -15   1    3.00    3.60 
  -3 -15  -1  165.88   17.50 
   3 -15   1  112.99   21.10 
  -3 -15   1  134.99   16.30 
   3 -15  -1  144.99   20.70 
  -4 -15  -1    5.90    4.10 
   4 -15   1   14.30    7.70 
  -4 -15   1   17.50    7.30 
   4 -15  -1    4.10    5.20 
   5 -15   1  295.57   36.10 
  -5 -15  -1  326.47   30.60 
   5 -15  -1  287.67   35.90 
  -5 -15   1  314.47   30.00 
  -6 -15  -1    6.40    6.90 
   6 -15   1   16.10   10.90 
   6 -15  -1    8.10    8.90 
  -6 -15   1   25.40    7.90 
   0 -16  -1    8.80    5.00 
   0 -16   1    7.60    5.00 
  -1 -16  -1   36.30    9.30 
   1 -16   1   48.40   10.90 
  -1 -16   1   31.30    8.50 
   1 -16  -1   25.10    7.50 
  -2 -16  -1    6.80    5.00 
   2 -16   1   11.60    5.80 
  -2 -16   1   -0.30    3.90 
   2 -16  -1   20.70    8.60 
   3 -16   1  130.79   19.50 
  -3 -16  -1  113.99   15.30 
   3 -16  -1  132.19   19.40 
  -3 -16   1  106.39   14.50 
   4 -16   1   24.50   10.60 
  -4 -16  -1   33.70    7.90 
   4 -16  -1   22.90    9.90 
  -4 -16   1   25.40    7.70 
   5 -16   1   24.90   11.60 
  -5 -16  -1   25.10    7.80 
   5 -16  -1   19.30    9.10 
  -5 -16   1   22.70    7.40 
   0 -17  -1   17.40    6.60 
   0 -17   1    5.60    5.70 
   1 -17   1   25.90    8.70 
  -1 -17  -1   20.50    7.00 
  -1 -17   1   21.10    7.80 
   1 -17  -1   21.40    8.20 
  -2 -17  -1   10.90    5.80 
   2 -17   1    4.60    6.80 
   2 -17  -1    6.90    5.90 
  -2 -17   1    6.40    5.80 
   3 -17   1   12.80    7.50 
  -3 -17  -1   11.80    5.10 
  -3 -17   1   16.80    6.60 
   3 -17  -1   19.70    9.00 
   4 -17   1   12.00   10.60 
  -4 -17  -1   -0.80    5.00 
   4 -17  -1    4.40    6.50 
  -4 -17   1    3.20    4.40 
   0 -18  -1   -1.30    5.50 
   0 -18   1   -0.20    4.90 
   1 -18   1   75.59   14.90 
  -1 -18  -1   59.99   12.50 
  -1 -18   1   61.39   12.90 
   1 -18  -1   44.60   12.70 
   2 -18   1    7.30    6.90 
  -2 -18  -1   -3.30    4.80 
  -2 -18   1    1.40    5.30 
   2 -18  -1    1.10    5.90 
   3 -18   1   47.30   13.70 
  -3 -18  -1   49.40   11.00 
  -3 -18   1   38.70    9.70 
   3 -18  -1   27.90   10.40 
   0 -19   1   16.10    6.80 
  -1 -19  -1    2.60    4.80 
   1 -19  -1   23.40    8.60 
  -1 -19   1   16.80    8.00 
   0   0  -2    0.20    0.10 
   2   0   2 4918.71  370.86 
  -2   0  -2 4985.00  370.86 
   2   0  -2 4835.92  369.86 
  -2   0  -2 4828.52  370.66 
   2   0   2 4565.04  370.36 
  -2   0   2 5051.19  369.86 
  -3   0   2   44.80    6.20 
  -3   0   2   40.70    6.00 
  -3   0  -2   34.50    7.00 
   3   0  -2   42.70    6.40 
   3   0   2   49.90    7.10 
  -3   0  -2   33.50    6.80 
   4   0  -2    7.80    4.10 
  -4   0  -2   10.30    4.00 
  -4   0   2    9.60    4.10 
   4   0   2   -1.20    2.00 
  -4   0  -2    5.70    3.20 
  -4   0   2    4.20    2.50 
  -5   0   2   87.89   11.60 
  -5   0  -2   70.49   21.20 
  -5   0  -2   71.59   12.80 
  -5   0   2   89.99   11.90 
   5   0  -2   81.99   11.70 
   5   0   2   52.59   18.70 
  -6   0  -2   16.30    6.60 
  -6   0   2   13.80    5.80 
   6   0  -2    7.70    5.50 
  -6   0   2   15.00    5.50 
  -7   0  -2  101.39   18.50 
  -7   0   2  111.19   16.30 
  -8   0   2    8.60    6.00 
  -8   0  -2    2.30    5.80 
  -9   0   2   17.60    8.50 
  -9   0  -2  -11.30    4.80 
 -10   0   2   69.29   17.10 
   2  -1   2 5307.67  405.76 
  -2  -1  -2 5367.76  405.26 
  -2  -1  -2 5610.24  405.86 
  -2   1   2 5472.65  405.36 
   2  -1  -2 5210.78  404.96 
  -2   1  -2 5199.98  405.56 
  -2  -1   2 5421.86  404.46 
   2   1   2 5009.90  404.96 
   3  -1   2   81.69   10.40 
  -3   1   2   85.49    9.80 
  -3  -1  -2   77.29    9.80 
  -3  -1  -2   86.89   10.40 
   3   1  -2   95.79    9.90 
   3  -1  -2   77.09    9.80 
  -3  -1   2   77.49    9.20 
  -3   1  -2   92.69   10.70 
  -3   1  -2   85.49   10.60 
   3   1   2   86.19   10.00 
  -3  -1   2   83.39    9.30 
  -4  -1  -2  136.79   15.20 
  -4  -1  -2  139.49   15.60 
  -4   1   2  123.19   14.80 
   4   1  -2  145.19   15.20 
   4  -1   2  141.79   16.00 
  -4   1  -2  141.59   16.00 
  -4  -1   2  134.09   14.60 
  -4   1  -2  128.99   15.30 
   4  -1  -2  131.89   15.30 
  -4  -1   2  128.09   14.50 
  -5   1   2  810.72   68.39 
  -5  -1  -2  790.52   68.29 
  -5   1   2  843.62   67.69 
  -5  -1  -2  766.02   67.99 
   5  -1   2  763.02   68.79 
   5  -1  -2  823.52   68.49 
  -5  -1   2  770.92   66.99 
  -5   1  -2  814.62   69.09 
  -5   1  -2  791.62   68.19 
  -5  -1   2  846.02   67.59 
  -6   1   2   35.50    9.30 
  -6  -1  -2   37.40    9.70 
   6  -1   2   35.50    9.60 
   6  -1  -2   48.00   11.20 
  -6  -1   2   33.50    8.80 
  -6  -1   2   36.80    8.20 
  -6   1  -2   33.90    9.20 
  -7   1   2  160.08   21.30 
  -7  -1  -2  157.08   19.90 
   7  -1   2  145.39   21.00 
  -7  -1   2  152.58   19.30 
  -7   1  -2  143.29   20.30 
   7  -1  -2  136.89   19.60 
  -8  -1  -2   59.49   14.40 
  -8   1   2   41.50   11.90 
  -8  -1   2   48.30   12.60 
  -8   1  -2   47.00   13.20 
   8  -1  -2   77.79   16.40 
  -9  -1  -2   -0.80    4.50 
  -9   1   2   -7.10    4.90 
  -9  -1   2   -4.70    5.10 
  -9   1  -2   15.90    7.10 
 -10   1   2   23.10   11.90 
 -10  -1  -2   26.10   10.80 
 -10   1  -2   58.59   15.40 
 -10  -1   2   14.90   10.30 
   0   2  -2   74.09    6.80 
   0  -2   2   72.49    6.90 
   0   2   2   89.79    7.00 
   1   2  -2 3365.36  261.07 
  -1   2   2 3732.23  262.07 
   1  -2   2 3416.96  262.77 
  -1  -2  -2 3319.57  261.87 
  -1   2  -2 3535.45  262.77 
   1  -2  -2 3526.55  262.17 
   1   2   2 3238.18  261.97 
  -2  -2  -2  378.26   29.60 
   2  -2   2  374.66   30.60 
  -2   2   2  370.76   29.60 
   2   2  -2  338.67   28.50 
   2  -2  -2  358.16   29.80 
   2   2   2  326.77   29.20 
  -2   2  -2  338.47   30.10 
  -2  -2   2  334.07   29.40 
  -3  -2  -2  255.77   22.40 
   3  -2   2  258.67   23.50 
   3   2  -2  232.98   21.30 
  -3   2   2  251.57   22.30 
  -3  -2  -2  238.08   22.70 
   3   2   2  203.48   21.60 
  -3  -2   2  223.78   21.40 
   3  -2  -2  257.57   22.90 
  -3  -2   2  246.98   21.30 
  -3   2  -2  243.98   22.90 
  -4  -2  -2  593.44   51.39 
   4  -2   2  605.44   52.19 
  -4   2   2  656.73   51.29 
  -4  -2  -2  581.44   50.59 
  -4   2  -2  573.54   51.19 
  -4  -2   2  604.94   49.90 
   4   2   2  537.25   50.19 
  -4  -2   2  596.64   50.19 
   4  -2  -2  606.14   51.49 
  -4   2  -2  638.94   52.89 
  -5  -2  -2  460.15   42.30 
  -5   2   2  465.05   41.00 
   5  -2   2  400.56   41.40 
  -5  -2  -2  431.16   41.20 
  -5  -2   2  441.06   40.30 
  -5   2  -2  430.16   42.00 
  -5  -2   2  479.45   40.50 
  -5   2  -2  467.15   41.60 
   5  -2  -2  483.55   42.30 
  -6   2   2   26.40    7.60 
  -6  -2  -2   34.90    8.60 
   6  -2   2   19.00    8.10 
   6  -2  -2   19.10    7.10 
  -6  -2   2   26.80    7.50 
  -6  -2   2   25.00    6.70 
  -6   2  -2   31.00    9.50 
  -7  -2  -2  160.78   20.40 
  -7   2   2  176.58   22.10 
   7  -2   2  122.69   20.30 
  -7  -2   2  160.08   20.40 
  -7   2  -2  174.58   22.90 
   7  -2  -2  179.98   22.00 
  -8   2   2   21.70    7.80 
  -8  -2  -2   17.60    7.60 
   8  -2  -2    8.10    7.00 
  -8  -2   2   16.90    6.60 
  -9   2   2   33.20   10.80 
  -9  -2  -2    8.10    9.30 
  -9  -2   2   10.80    8.00 
  -9   2  -2   24.70    9.90 
   9  -2  -2    8.20    8.70 
 -10   2   2   33.30   13.70 
 -10  -2  -2   27.10   11.90 
 -10  -2   2   34.60   10.80 
 -10   2  -2   30.60   13.80 
   0  -3   2 1790.62  152.58 
   0   3   2 2010.30  153.38 
   0  -3  -2 2182.08  152.38 
   0   3  -2 2013.20  152.28 
   1   3  -2 2933.11  223.48 
  -1  -3  -2 2824.82  224.08 
  -1   3   2 3206.48  224.58 
   1  -3   2 2887.81  225.28 
   1   3   2 2739.13  224.28 
   1  -3  -2 2993.20  224.78 
  -1   3  -2 3042.40  225.18 
   2   3  -2  169.88   15.20 
  -2  -3  -2  191.78   16.10 
  -2   3   2  180.18   16.40 
   2  -3   2  180.58   17.20 
  -2  -3   2  169.08   14.80 
  -2   3  -2  187.08   17.30 
   2   3   2  163.88   15.80 
   2  -3  -2  169.48   16.50 
  -3  -3  -2  150.78   14.70 
   3  -3   2  149.19   16.10 
   3   3  -2  143.99   14.10 
  -3   3   2  153.88   15.40 
  -3  -3   2  150.58   13.80 
  -3   3  -2  145.29   15.50 
  -3  -3   2  148.59   14.70 
   3   3   2  145.69   14.80 
   3  -3  -2  123.59   14.90 
   4  -3   2   27.10    7.60 
  -4  -3  -2   38.90    7.70 
   4   3  -2   36.50    6.80 
  -4  -3  -2   30.70    6.80 
  -4   3   2   32.80    6.80 
   4   3   2   26.90    6.20 
  -4  -3   2   39.70    6.90 
  -4  -3   2   33.70    6.80 
  -4   3  -2   30.00    7.40 
   4  -3  -2   34.90    8.20 
   5  -3   2    1.80    4.10 
  -5   3   2    4.90    3.60 
  -5  -3  -2    1.70    3.40 
   5  -3  -2    1.20    3.50 
  -5  -3   2   -2.40    2.70 
  -5  -3   2    1.60    2.60 
   5   3   2    4.40    3.40 
  -6  -3  -2  252.97   26.30 
   6  -3   2  277.37   28.90 
  -6   3  -2  219.48   27.20 
  -6  -3   2  243.58   25.30 
   6  -3  -2  244.58   27.50 
  -6  -3   2  227.28   25.30 
   7  -3   2  244.28   31.20 
  -7   3   2  291.57   32.50 
  -7  -3  -2  287.67   30.50 
   7  -3  -2  314.57   32.80 
  -7   3  -2  262.47   32.00 
  -7  -3   2  296.27   30.40 
   8  -3   2    7.10    7.70 
  -8  -3  -2    6.60    6.00 
  -8   3   2    3.00    5.30 
   8  -3  -2   22.40    8.10 
  -8  -3   2   15.70    6.20 
  -8   3  -2   34.20   10.90 
   9  -3   2   -9.10    6.30 
  -9  -3  -2   -1.70    5.90 
  -9   3   2   20.50    6.10 
   9  -3  -2    5.20    7.50 
  -9   3  -2    6.80    7.20 
  -9  -3   2    0.50    7.20 
 -10  -3  -2   11.70    7.60 
 -10   3   2   -2.80    9.10 
 -10  -3   2   11.70    7.90 
 -10   3  -2   11.20   10.60 
   1  -4   2  219.48   20.60 
  -1   4   2  259.27   20.20 
   1   4  -2  230.58   19.30 
  -1  -4  -2  229.78   19.50 
   1  -4  -2  217.28   20.20 
  -1  -4   2  271.97   19.10 
   1   4   2  207.58   19.60 
  -1   4  -2  235.78   20.60 
   2   4  -2   56.29    6.20 
   2  -4   2   56.49    7.80 
  -2  -4  -2   61.59    6.80 
  -2   4   2   55.69    7.10 
  -2  -4   2   59.99    6.00 
  -2   4  -2   66.89    8.10 
   2  -4  -2   46.80    7.10 
   2   4   2   55.39    6.80 
   3   4  -2  262.77   23.10 
   3  -4   2  260.77   25.50 
  -3   4   2  267.47   24.50 
  -3  -4  -2  277.97   23.70 
  -3   4  -2  258.47   24.90 
   3  -4  -2  270.07   24.90 
   3   4   2  235.18   23.50 
  -3  -4   2  266.27   22.50 
  -4   4   2  688.83   54.39 
   4   4  -2  574.24   52.19 
  -4  -4  -2  688.43   53.39 
   4  -4   2  616.84   55.19 
  -4  -4   2  635.84   53.19 
  -4  -4   2  675.73   52.19 
  -4   4  -2  683.53   54.99 
   4  -4  -2  602.94   54.39 
   4   4   2  545.75   52.59 
  -5  -4  -2   -0.90    3.20 
   5   4  -2    8.00    3.80 
   5  -4   2    2.10    4.10 
  -5  -4  -2   12.50    4.20 
   5  -4  -2   10.80    5.30 
  -5  -4   2   16.40    4.80 
   5   4   2    1.90    3.50 
  -5  -4   2    5.20    3.70 
   6  -4   2   44.40   11.10 
  -6  -4  -2   44.90    9.40 
  -6  -4   2   37.60    8.50 
   6  -4  -2   39.70   10.50 
  -6  -4   2   53.89   10.60 
  -6   4  -2   45.90   12.00 
  -7  -4  -2  335.57   36.50 
   7  -4   2  413.56   40.60 
  -7  -4   2  374.86   36.20 
   7  -4  -2  336.37   38.40 
  -7   4  -2  398.36   40.50 
  -8   4   2    0.20    5.30 
  -8  -4  -2   -0.20    4.30 
   8  -4   2   -0.10    6.50 
  -8  -4   2    9.40    5.40 
  -8   4  -2    1.30    5.20 
  -9  -4  -2   19.10    7.70 
  -9   4   2   24.40   12.10 
   9  -4   2   17.10    9.70 
   9  -4  -2   -7.20    7.60 
  -9  -4   2   32.60   11.10 
  -9   4  -2   17.00    9.80 
 -10   4   2   64.89   18.10 
 -10  -4  -2   50.49   13.60 
 -10  -4   2   26.40   11.40 
  10  -4  -2   41.40   14.60 
 -10   4  -2   16.10   14.10 
   0   5   2  220.38   17.90 
   0   5  -2  230.18   17.80 
   0  -5   2  174.88   17.90 
   0  -5  -2  210.08   17.90 
  -1  -5  -2 1777.72  131.69 
  -1   5   2 1897.91  132.49 
   1  -5   2 1543.65  132.99 
   1   5  -2 1745.53  131.39 
   1  -5  -2 1609.74  132.69 
  -1  -5   2 1931.41  131.39 
   1   5   2 1554.14  131.89 
  -1   5  -2 1656.93  132.69 
  -2   5   2   86.29    9.60 
   2  -5   2   84.99   10.40 
  -2  -5  -2   83.89    8.80 
   2   5  -2   81.69    8.40 
  -2  -5   2   90.19    8.10 
  -2   5  -2   79.69    9.90 
   2  -5  -2   91.69   10.40 
   2   5   2   69.79    8.70 
   3   5  -2  486.65   42.20 
   3  -5   2  472.45   44.70 
  -3  -5  -2  560.54   42.90 
  -3   5   2  544.85   44.10 
   3  -5  -2  516.75   44.70 
  -3  -5   2  507.05   41.50 
  -3   5  -2  549.45   44.90 
   3   5   2  486.55   43.00 
  -4  -5  -2  121.19   12.90 
   4  -5   2  129.39   15.50 
   4   5  -2  103.89   12.20 
  -4   5   2  100.69   13.30 
   4   5   2   80.89   15.10 
  -4  -5   2  115.79   11.90 
  -4   5  -2  110.19   13.70 
   5  -5   2   36.20    9.70 
  -5  -5  -2   41.90    8.50 
  -5  -5  -2   30.50    8.30 
   5   5  -2   37.20    8.90 
   5   5   2   38.50    8.20 
  -5  -5   2   48.00    9.40 
  -5  -5   2   33.30    6.70 
   5  -5  -2   32.60    9.20 
   6  -5   2  342.37   37.30 
   6   5  -2  308.17   33.40 
  -6  -5  -2  369.76   34.90 
  -6  -5   2  343.07   34.70 
   6  -5  -2  356.26   36.90 
  -6  -5   2  440.36   34.90 
   7  -5   2  251.77   31.60 
  -7  -5  -2  258.47   29.10 
  -7   5  -2  259.17   32.20 
  -7  -5   2  325.47   29.50 
   7  -5  -2  267.57   31.80 
  -8  -5  -2  161.68   19.80 
   8  -5   2  105.99   22.20 
  -8   5   2  114.09   22.40 
   8  -5  -2  145.19   21.70 
  -8  -5   2  109.99   17.00 
  -8   5  -2  151.08   22.60 
  -9   5   2   93.49   21.70 
   9  -5   2   93.59   21.70 
  -9  -5  -2  102.59   18.90 
  -9   5  -2  114.19   22.70 
  -9  -5   2   84.39   17.20 
   9  -5  -2   92.59   20.70 
  10  -5   2    7.80    9.30 
 -10   5   2   -4.60    7.90 
 -10  -5  -2    4.50    8.60 
 -10  -5   2   11.60    8.80 
  10  -5  -2  -14.50    7.70 
 -10   5  -2    9.30   11.00 
   0  -6  -2  601.24   48.50 
   0  -6   2  518.55   48.40 
   0   6  -2  679.83   48.30 
   0   6   2  624.74   48.40 
  -1   6   2 2866.11  194.28 
   1   6  -2 2549.65  192.98 
   1  -6   2 2275.87  194.68 
  -1  -6  -2 2642.24  193.28 
  -1  -6   2 2656.23  193.08 
   1  -6  -2 2279.47  194.38 
  -1   6  -2 2534.85  194.38 
   1   6   2 2408.36  193.68 
  -2  -6  -2 1381.56  106.19 
  -2   6   2 1506.85  107.79 
   2   6  -2 1304.47  105.99 
   2  -6   2 1292.37  108.59 
  -2   6  -2 1357.76  108.09 
   2   6   2 1260.97  106.69 
   2  -6  -2 1309.07  108.19 
  -2  -6   2 1521.45  105.49 
   3  -6   2  236.08   23.90 
  -3   6   2  249.28   22.70 
   3   6  -2  206.18   20.70 
  -3  -6  -2  252.67   21.40 
   3  -6  -2  221.68   23.10 
   3   6   2  224.88   21.60 
  -3  -6   2  245.38   20.20 
  -3   6  -2  223.08   22.90 
  -4   6   2  913.51   77.99 
   4  -6   2  948.41   78.79 
  -4  -6  -2 1034.50   75.69 
   4   6  -2  856.61   74.79 
  -4  -6   2  974.10   74.09 
   4  -6  -2  904.51   77.79 
   4   6   2  870.81   75.59 
   5  -6   2   34.00    9.70 
  -5  -6  -2   30.30    7.30 
   5   6  -2   22.70    6.70 
  -5  -6   2   34.30    6.80 
   5  -6  -2   35.10    9.60 
  -5  -6   2   29.60    7.80 
  -6  -6  -2  178.38   20.70 
   6  -6   2  197.48   24.20 
   6  -6  -2  160.88   22.40 
  -6  -6   2  197.38   20.00 
  -7  -6  -2  388.66   34.40 
   7  -6   2  239.98   38.80 
   7  -6  -2  287.27   35.40 
  -7  -6   2  343.57   32.30 
  -8  -6  -2  179.58   28.00 
   8  -6   2  205.48   28.20 
  -8   6  -2  202.18   28.70 
  -8  -6   2  233.28   24.50 
   8  -6  -2  179.08   26.50 
  -9  -6  -2  157.08   20.40 
  -9   6   2  113.39   23.40 
   9  -6   2  100.99   21.30 
  -9  -6   2  153.88   19.00 
   9  -6  -2   92.99   22.00 
  -9   6  -2   88.69   21.30 
   0  -7   2 5372.06  467.25 
   0  -7  -2 5886.11  467.25 
   0   7  -2 6825.72  467.05 
   0   7   2 6497.35  467.25 
   1  -7   2 1258.57  114.29 
   1   7  -2 1486.35  112.69 
  -1  -7  -2 1523.15  112.89 
  -1   7   2 1626.44  113.79 
   1  -7  -2 1363.56  114.29 
   1   7   2 1403.36  113.29 
  -1   7  -2 1509.15  113.99 
  -1  -7   2 1485.15  112.79 
   2   7  -2  421.26   38.20 
  -2   7   2  526.85   40.10 
  -2  -7  -2  511.85   38.60 
   2  -7   2  439.86   40.90 
   2  -7  -2  432.06   40.50 
   2   7   2  425.86   39.00 
  -2  -7   2  520.05   37.90 
   3  -7   2   38.60    8.90 
  -3   7   2   59.89    8.30 
  -3  -7  -2   61.39    7.60 
   3   7  -2   48.70    6.80 
   3  -7  -2   49.40    9.60 
   3   7   2   52.29    7.40 
  -3   7  -2   57.99    9.80 
  -3  -7   2   60.79    6.70 
  -4  -7  -2   43.60    8.10 
   4  -7   2   49.20   10.80 
   4   7  -2   41.70    7.90 
   4   7   2   50.69    8.90 
  -4  -7   2   45.80    6.90 
   4  -7  -2   42.10    9.60 
   5  -7   2  449.26   43.50 
   5   7  -2  413.16   39.30 
  -5  -7  -2  464.95   39.70 
   5  -7  -2  426.06   42.60 
  -5  -7   2  456.05   38.60 
  -6  -7  -2  513.85   45.20 
   6  -7   2  478.35   48.90 
   6  -7  -2  452.75   47.80 
  -6  -7   2  525.95   44.10 
   7  -7   2  949.90   89.09 
  -7  -7  -2  993.70   84.79 
  -7  -7   2 1050.49   83.79 
  -8  -7  -2   90.69   16.70 
   8  -7   2   98.19   20.00 
   8  -7  -2   90.09   19.00 
  -8  -7   2   93.19   15.90 
  -8   7  -2   79.39   19.80 
   9  -7   2   -9.30    6.70 
  -9  -7  -2   -3.30    4.90 
  -9   7   2  -17.20    7.70 
   9  -7  -2    3.80    7.00 
  -9  -7   2    6.90    6.70 
  -9   7  -2  -10.80    7.40 
   0  -8  -2 3487.05  259.07 
   0   8   2 3428.66  261.07 
   0  -8   2 3216.48  258.97 
  -1   8   2  400.56   30.00 
   1   8  -2  342.17   28.80 
  -1  -8  -2  357.76   29.10 
   1  -8   2  313.27   30.60 
  -1  -8   2  327.17   28.90 
  -1   8  -2  383.76   36.00 
   1  -8  -2  294.57   30.10 
  -2  -8  -2   34.90    5.30 
   2  -8   2   29.90   11.20 
   2   8  -2   37.30    5.60 
  -2   8   2   47.00    6.70 
  -2   8  -2   39.00    7.10 
  -2  -8   2   36.50    4.90 
   2   8   2   35.00    6.40 
   2  -8  -2   29.30    7.10 
  -3  -8  -2   48.80   11.00 
   3  -8   2   41.00    9.50 
   3   8  -2   48.20    6.60 
   3  -8  -2   51.99   10.20 
   3   8   2   33.90    7.10 
  -3  -8   2   52.99    6.30 
   4   8  -2   41.30    8.30 
   4  -8   2   45.70   10.70 
  -4  -8  -2   58.59    8.30 
  -4  -8   2   52.39    7.00 
   4  -8  -2   44.40   10.40 
   5   8  -2  964.70   87.09 
   5  -8   2 1042.60   91.89 
  -5  -8  -2 1177.78   87.59 
  -5  -8   2 1147.09   85.99 
   5  -8  -2 1012.80   90.99 
   6  -8   2  127.39   19.70 
  -6  -8  -2  154.68   17.80 
   6  -8  -2  118.19   19.30 
  -6  -8   2  157.28   16.90 
  -7  -8  -2   -0.90    4.40 
   7  -8   2   10.40    7.50 
   7  -8  -2    2.80    6.50 
  -7  -8   2    5.90    4.80 
  -8  -8  -2   49.50   11.40 
   8  -8   2   37.00   12.60 
   8  -8  -2   27.50   10.90 
  -8  -8   2   59.29   11.80 
  -9   8   2   17.00    9.20 
   9  -8   2   -8.10    8.00 
  -9  -8  -2   -2.80    7.00 
   9  -8  -2    7.70    8.40 
  -9  -8   2   23.00    9.50 
  -9   8  -2   12.60   10.00 
   0   9  -2  251.57   19.80 
   0  -9  -2  180.58   21.40 
   0   9   2  233.08   19.90 
   0  -9   2  176.08   19.80 
  -1   9   2   85.29    9.00 
   1   9  -2   65.29    9.50 
  -1  -9   2   69.39    8.50 
  -1   9  -2   70.89    8.80 
   1   9   2   60.49    8.40 
   1  -9  -2   58.19    9.10 
   2   9  -2  340.67   33.40 
  -2  -9  -2  420.66   31.90 
   2  -9   2  354.26   34.60 
  -2  -9   2  401.06   31.40 
   2  -9  -2  366.86   34.70 
   2   9   2  333.47   32.30 
   3   9  -2    2.20    2.20 
   3  -9   2   -0.30    2.60 
  -3  -9  -2    1.70    2.60 
   3  -9  -2    1.20    3.00 
  -3  -9   2    0.10    1.90 
   3   9   2   -1.90    2.70 
   4  -9   2   67.19   13.20 
  -4  -9  -2   71.09    9.50 
   4   9  -2   61.29   10.40 
  -4  -9   2   70.89   10.20 
   4  -9  -2   54.69   12.20 
   5  -9   2    1.20    4.80 
  -5  -9  -2    3.70    3.70 
  -5  -9   2   12.90    4.60 
   5  -9  -2    9.00    5.60 
  -6  -9  -2    7.10    5.10 
   6  -9   2   13.60    7.10 
  -6  -9   2    1.80    4.00 
  -7  -9  -2   28.00    8.10 
   7  -9   2   17.40    7.10 
   7  -9  -2    7.20    7.50 
  -7  -9   2   13.20    5.10 
   8  -9   2    0.60    5.30 
  -8  -9  -2    5.60    6.20 
  -8  -9   2    8.50    5.90 
   8  -9  -2   -1.80    6.20 
  -9  -9  -2   30.00   10.30 
   9  -9   2   10.80    8.00 
  -9   9  -2    7.80   10.10 
   9  -9  -2    2.90    9.10 
   0 -10   2  497.45   48.50 
   0 -10  -2  552.64   48.60 
   0  10  -2  686.63   48.20 
  -1 -10  -2   61.49    8.20 
   1 -10   2   55.09   10.10 
   1  10  -2   64.19    8.20 
  -1 -10   2   58.19   13.80 
   1 -10  -2   53.59    9.90 
  -2 -10  -2   41.80    6.90 
   2  10  -2   34.30    6.50 
   2 -10   2   36.40    8.90 
   2 -10  -2   36.20    8.40 
  -2 -10   2   38.40    7.90 
   3  10  -2    0.80    3.00 
  -3 -10  -2    3.70    2.80 
   3 -10   2    3.40    4.50 
  -3 -10   2    4.60    2.50 
   3 -10  -2    8.40    5.10 
   4 -10   2  101.59   18.90 
  -4 -10  -2  146.29   14.90 
   4 -10  -2  111.79   17.40 
  -4 -10   2  152.08   14.10 
   5 -10   2  110.09   17.10 
  -5 -10  -2  120.29   14.10 
   5 -10  -2  114.99   17.50 
  -5 -10   2  139.99   14.10 
   6 -10   2    8.00    7.20 
  -6 -10  -2    5.50    4.00 
  -6 -10   2   10.30    4.80 
   6 -10  -2   15.80    6.80 
   7 -10   2   -4.30    5.10 
  -7 -10  -2    2.40    7.60 
   7 -10  -2   -0.80    6.30 
  -7 -10   2    5.70    4.90 
  -8 -10  -2   -0.70    4.90 
   8 -10   2   -1.20    5.60 
  -8 -10   2    5.70    9.10 
   8 -10  -2   -2.60    6.90 
   0 -11  -2  250.97   23.30 
   0 -11   2  216.18   23.10 
  -1 -11  -2  560.24   42.40 
   1 -11   2  441.66   43.30 
   1 -11  -2  488.95   43.70 
  -1 -11   2  464.75   41.70 
  -2 -11  -2   26.90    5.70 
   2 -11   2   18.00    6.80 
  -2 -11   2   14.20    4.70 
   2 -11  -2   26.10    6.90 
  -3 -11  -2  237.68   21.10 
   3 -11   2  209.78   24.90 
  -3 -11   2  226.08   20.60 
   3 -11  -2  194.08   24.40 
  -4 -11  -2   81.19   10.10 
   4 -11   2   58.99   13.40 
   4 -11  -2   63.79   14.60 
  -4 -11   2   77.89    9.40 
   5 -11   2   63.59   14.50 
  -5 -11  -2   54.49   10.10 
  -5 -11   2   67.79    9.00 
   5 -11  -2   59.89   13.50 
   6 -11   2   26.00    9.30 
  -6 -11  -2    9.20    5.50 
  -6 -11   2   25.10    5.90 
   6 -11  -2    6.20    6.80 
   7 -11   2   38.60   13.40 
  -7 -11  -2   29.50    7.90 
   7 -11  -2   21.40   10.30 
  -7 -11   2   40.30    8.50 
   8 -11   2   16.90   12.10 
  -8 -11  -2   28.40    8.60 
   8 -11  -2    5.40    9.30 
  -8 -11   2   20.60    7.40 
   0 -12  -2   88.69   11.80 
   0 -12   2   76.29   11.90 
  -1 -12  -2  144.19   15.30 
   1 -12   2  125.29   16.20 
   1 -12  -2  113.09   15.90 
  -1 -12   2  142.39   15.30 
  -2 -12  -2   56.99    9.00 
   2 -12   2   74.09   13.70 
   2 -12  -2   55.79   11.80 
  -2 -12   2   75.89    9.40 
  -3 -12  -2  154.78   16.00 
   3 -12   2  135.69   19.40 
  -3 -12   2  167.98   16.30 
   3 -12  -2  137.09   19.50 
   4 -12   2   22.60   11.10 
  -4 -12  -2   21.50    5.40 
  -4 -12   2   16.40    5.20 
   4 -12  -2   19.70   12.70 
   5 -12   2   43.30   12.20 
  -5 -12  -2   65.69    9.80 
   5 -12  -2   34.40   11.00 
  -5 -12   2   68.29    8.70 
   6 -12   2   12.70    7.90 
  -6 -12  -2   23.00    7.10 
  -6 -12   2   28.00    6.60 
   6 -12  -2   10.30    8.10 
  -7 -12  -2   23.60    7.20 
   7 -12   2   15.50    9.80 
   7 -12  -2   21.90   10.30 
  -7 -12   2   25.40    7.20 
   8 -12   2   19.30   11.00 
  -8 -12  -2   41.30    9.60 
   8 -12  -2    9.20    9.70 
  -8 -12   2   37.50    9.10 
   0 -13  -2   20.00    6.30 
   0 -13   2   12.80    5.50 
  -1 -13  -2  179.78   18.60 
   1 -13   2  172.28   20.20 
  -1 -13   2  169.98   18.70 
   1 -13  -2  151.38   19.40 
   2 -13   2   85.09   16.30 
  -2 -13  -2  118.69   13.40 
  -2 -13   2  105.99   12.90 
   2 -13  -2  102.99   15.60 
  -3 -13  -2  430.76   35.80 
   3 -13   2  363.56   39.70 
  -3 -13   2  390.16   35.10 
  -4 -13  -2  367.16   31.40 
   4 -13   2  316.67   36.30 
  -4 -13   2  341.27   30.60 
   4 -13  -2  303.07   35.90 
   5 -13   2  113.09   22.40 
  -5 -13  -2  163.38   19.70 
   5 -13  -2   97.49   20.20 
  -5 -13   2  157.38   15.80 
   6 -13   2    4.40    7.20 
  -6 -13  -2    4.10    5.50 
  -6 -13   2   18.00    5.90 
   6 -13  -2   21.60    9.30 
  -7 -13  -2   10.40    6.20 
   7 -13   2   -2.80    7.80 
  -7 -13   2    2.40    4.40 
   0 -14  -2   78.49   12.20 
   0 -14   2   79.29   11.90 
   1 -14   2  131.39   16.80 
  -1 -14  -2  121.69   15.10 
  -1 -14   2  109.79   14.90 
   1 -14  -2  138.19   17.30 
  -2 -14  -2   23.40    5.90 
   2 -14   2   22.40    8.70 
  -2 -14   2   14.60    5.20 
   2 -14  -2    9.20    5.90 
   3 -14   2   63.99   14.30 
  -3 -14  -2   63.69    9.60 
  -3 -14   2   55.09    9.80 
   3 -14  -2   48.10   12.60 
  -4 -14  -2   63.39   16.70 
   4 -14   2   79.59   16.70 
   4 -14  -2   68.89   15.70 
  -4 -14   2   71.19   10.40 
  -5 -14  -2   19.50    6.60 
   5 -14   2    8.70    8.00 
   5 -14  -2    5.50    7.30 
  -5 -14   2   20.70    6.30 
   6 -14   2  162.28   29.00 
  -6 -14  -2  186.68   21.00 
  -6 -14   2  237.68   21.40 
   6 -14  -2  125.79   25.90 
  -7 -14  -2  147.69   18.00 
   7 -14   2  106.19   23.90 
  -7 -14   2  156.18   17.40 
   7 -14  -2  100.39   22.80 
   0 -15   2  100.59   15.10 
   0 -15  -2  105.49   14.90 
   1 -15   2  167.58   20.10 
  -1 -15  -2  154.88   18.40 
  -1 -15   2  154.48   18.30 
   1 -15  -2  139.39   19.20 
   2 -15   2   -1.00    4.40 
  -2 -15  -2   -3.20    2.70 
   2 -15  -2   -1.60    4.10 
  -2 -15   2    1.40    2.80 
   3 -15   2   60.79   15.10 
  -3 -15  -2   91.59   11.90 
  -3 -15   2   76.69   10.80 
   3 -15  -2   58.89   14.60 
  -4 -15  -2   46.90    9.00 
   4 -15   2   50.19   12.90 
   4 -15  -2   34.90   11.80 
  -4 -15   2   51.39    9.40 
  -5 -15  -2   20.70    7.30 
   5 -15   2   12.90    9.50 
  -5 -15   2   34.90    8.00 
   5 -15  -2   28.60    9.70 
  -6 -15  -2  335.87   29.80 
   6 -15  -2  201.68   32.50 
  -6 -15   2  288.97   28.50 
   0 -16   2   74.29   14.00 
   0 -16  -2   95.19   13.90 
   1 -16   2    9.50    6.10 
  -1 -16  -2    2.40    4.40 
  -1 -16   2   -1.10    3.70 
   1 -16  -2   10.90    6.90 
  -2 -16  -2   10.10    4.40 
   2 -16   2   -0.90    4.60 
   2 -16  -2    1.50    4.40 
  -2 -16   2    3.10    4.80 
   3 -16   2   71.99   15.80 
  -3 -16  -2   64.29   11.80 
  -3 -16   2   57.29   11.00 
   3 -16  -2   71.09   15.30 
  -4 -16  -2   67.09   12.50 
   4 -16   2   86.79   17.60 
   4 -16  -2   51.69   13.70 
  -4 -16   2   72.89   12.50 
   5 -16   2   13.80    7.90 
  -5 -16  -2    3.50    5.60 
   5 -16  -2    4.40    5.80 
  -5 -16   2   15.00    6.00 
   0 -17  -2   29.80    8.90 
   0 -17   2   37.00    8.90 
  -1 -17  -2   35.70    9.60 
   1 -17   2   39.30    9.90 
   1 -17  -2   49.30   11.70 
  -1 -17   2   33.50    8.70 
   2 -17   2   11.40    7.60 
  -2 -17  -2    6.00    4.50 
  -2 -17   2   -4.40    4.10 
   2 -17  -2   -0.80    6.00 
  -3 -17  -2   14.20    6.20 
   3 -17   2    7.00    7.00 
  -3 -17   2   13.20    6.10 
   3 -17  -2   15.80    7.40 
  -4 -17  -2   46.90   10.60 
   4 -17  -2   19.20   11.00 
  -4 -17   2   27.40    8.30 
   0 -18   2   -8.00    3.90 
   0 -18  -2    1.00    5.50 
   1 -18   2   -9.10    4.50 
  -1 -18  -2    7.20    6.40 
  -1 -18   2    2.30    6.40 
   1 -18  -2    2.00    5.90 
  -2 -18  -2    5.20    5.10 
   2 -18   2    4.60    6.10 
  -2 -18   2    4.00    5.40 
   2 -18  -2   -0.60    4.60 
  -3 -18  -2   49.80   11.50 
   3 -18   2   40.30   14.00 
   3 -18  -2   30.80   12.30 
  -3 -18   2   29.80    8.60 
   0 -19   2   58.39   13.30 
   0 -19  -2   53.89   16.20 
  -1 -19  -2   43.30   18.20 
   1 -19   2   52.59   20.60 
  -1 -19   2   32.00   11.00 
   1 -19  -2   43.20   12.50 
   0   0  -3    0.80    0.40 
  -1   0   3    1.90    0.70 
   1   0  -3    1.70    0.70 
  -1   0  -3    3.20    1.50 
  -1   0  -3    2.20    1.40 
   1   0   3    0.80    1.00 
  -2   0   3  169.38   14.00 
  -2   0  -3  159.88   15.20 
   2   0   3  133.09   14.40 
  -2   0  -3  145.09   14.70 
   2   0   3  161.88   15.20 
  -3   0   3    1.00    1.80 
   3   0   3    0.80    1.90 
   3   0  -3    1.00    1.70 
  -3   0  -3    1.60    1.50 
  -3   0  -3   -0.90    1.40 
   4   0   3   97.99   12.40 
  -4   0   3   90.09   11.10 
   4   0  -3  100.19   11.70 
  -4   0  -3   80.39   11.40 
  -4   0  -3   85.89   11.80 
  -4   0   3   90.49   11.20 
  -5   0  -3  148.19   18.60 
  -5   0   3  163.08   18.20 
  -5   0  -3  162.18   19.10 
  -5   0   3  170.98   18.90 
   5   0  -3  174.98   18.90 
  -6   0   3  789.42   69.69 
  -6   0  -3  817.22   71.69 
   6   0  -3  839.02   71.19 
  -6   0   3  839.52   70.89 
   7   0  -3  176.78   21.70 
  -7   0   3  167.68   21.80 
  -7   0  -3  155.68   21.80 
  -8   0   3   24.40    8.10 
  -8   0  -3   22.60   10.50 
  -9   0  -3   13.80    8.20 
  -9   0   3    3.90    9.10 
 -10   0  -3   13.20    8.90 
 -10   0   3   35.50   11.20 
   0   1  -3 2048.40  155.58 
  -2  -1  -3 7425.36  557.74 
   2  -1   3 7282.27  558.24 
   2   1  -3 7356.46  556.44 
  -2  -1  -3 7703.83  558.44 
  -2  -1   3 7489.45  556.44 
   2  -1  -3 7267.87  557.04 
  -2   1  -3 7559.54  558.34 
   2   1   3 6903.41  557.44 
  -2  -1   3 7292.67  556.24 
  -2   1  -3 7133.19  558.14 
   3   1  -3  161.68   14.80 
  -3   1   3  153.68   15.10 
  -3  -1  -3  142.99   15.40 
  -3  -1  -3  154.78   16.10 
   3  -1   3  158.28   16.50 
  -3  -1   3  163.78   14.90 
  -3   1  -3  147.99   15.80 
  -3  -1   3  139.99   14.30 
   3   1   3  139.49   15.20 
   3  -1  -3  146.59   15.20 
  -3   1  -3  156.18   16.10 
   4   1  -3 2275.87  172.98 
   4  -1   3 2280.67  174.98 
  -4   1   3 2203.38  172.88 
  -4  -1  -3 2167.88  174.18 
  -4  -1  -3 2293.67  174.18 
  -4  -1   3 2228.38  172.58 
  -4   1  -3 2142.79  174.08 
   4  -1  -3 2383.16  173.98 
  -4   1  -3 2256.77  174.78 
  -4  -1   3 2256.57  172.68 
   4   1   3 1934.61  172.98 
   5  -1   3  651.83   58.19 
  -5  -1  -3  615.04   57.19 
  -5   1   3  654.93   57.39 
  -5  -1  -3  695.93   57.89 
   5   1  -3  681.13   56.79 
  -5   1  -3  625.14   57.39 
  -5  -1   3  680.03   56.59 
  -5   1  -3  684.23   58.59 
   5  -1  -3  676.63   57.49 
  -5  -1   3  650.03   56.09 
  -6   1   3  115.99   16.40 
  -6  -1  -3  114.29   16.00 
   6  -1   3  113.19   16.50 
   6  -1  -3  112.69   16.10 
  -6  -1   3  108.59   14.20 
  -6  -1   3  100.79   14.70 
  -6   1  -3  147.09   17.60 
  -7   1   3  160.38   20.60 
  -7  -1  -3  148.09   19.90 
  -7  -1   3  152.38   19.30 
   7  -1  -3  125.49   18.80 
  -7   1  -3  138.39   20.10 
  -8  -1  -3   10.30    7.90 
  -8   1   3   35.00   10.50 
   8  -1  -3   17.90    9.00 
  -8  -1   3   40.80   10.70 
  -9   1   3   35.20   10.50 
  -9  -1  -3   33.90   10.20 
  -9  -1   3    2.60   11.70 
  -9   1  -3    9.90    8.60 
 -10   1   3   60.19   15.20 
 -10  -1  -3   29.10   12.80 
 -10   1  -3   27.30   11.70 
 -10  -1   3   38.80   12.20 
   0  -2   3 1187.88   95.49 
   0   2  -3 1201.58   95.39 
   0  -2  -3 1279.97   96.19 
   0   2   3 1327.77   95.49 
   1  -2   3 2044.60  159.78 
   1   2  -3 1918.41  157.68 
  -1   2   3 2361.56  158.88 
  -1  -2  -3 1913.61  158.88 
   1  -2  -3 2095.89  158.88 
  -1  -2   3 2198.68  157.58 
  -1   2  -3 2035.00  159.68 
   2   2  -3 4033.40  316.77 
  -2  -2  -3 4262.17  318.27 
  -2   2   3 4299.87  317.87 
   2  -2   3 4135.99  319.17 
   2   2   3 3909.01  318.07 
  -2  -2   3 4389.96  317.17 
   2  -2  -3 4209.78  318.17 
  -2   2  -3 4145.69  318.97 
  -2  -2   3 4156.08  316.57 
   3  -2   3 2253.37  178.98 
  -3   2   3 2424.76  177.68 
  -3  -2  -3 2377.66  178.08 
  -3  -2  -3 2382.06  178.98 
  -3  -2   3 2253.27  176.68 
  -3   2  -3 2285.77  178.68 
   3  -2  -3 2217.28  177.78 
   3   2   3 2124.99  177.58 
  -3  -2   3 2339.47  176.48 
   4  -2   3 2389.76  186.58 
  -4  -2  -3 2413.96  186.08 
  -4  -2  -3 2518.05  185.48 
  -4   2   3 2480.35  184.98 
  -4   2  -3 2430.16  186.78 
   4   2   3 2152.58  184.58 
  -4  -2   3 2489.55  183.88 
  -4  -2   3 2384.26  184.08 
   4  -2  -3 2430.46  185.58 
  -4   2  -3 1931.81  195.18 
  -5   2   3   13.10    4.40 
  -5  -2  -3    3.90    3.40 
   5  -2   3    2.60    3.60 
  -5  -2  -3    1.90    3.80 
  -5  -2   3    8.50    3.80 
  -5  -2   3    3.60    2.60 
   5  -2  -3   -3.10    3.70 
   5   2   3    2.40    2.60 
  -5   2  -3    8.40    4.50 
  -5   2  -3    5.30    3.60 
  -6   2   3   -1.90    3.90 
   6  -2   3    3.00    4.90 
  -6  -2  -3   18.40    6.60 
  -6   2  -3   24.20    7.60 
   6  -2  -3   10.70    6.90 
  -6  -2   3    9.80    4.60 
  -7  -2  -3  110.19   16.70 
  -7   2   3  118.59   17.40 
   7  -2   3  102.39   19.50 
  -7  -2   3  140.79   16.90 
   7  -2  -3  107.49   19.60 
  -7   2  -3  120.89   17.90 
  -8  -2  -3   57.99   13.50 
  -8   2   3   49.70   14.50 
   8  -2   3   63.59   16.00 
  -8   2  -3   72.89   16.30 
  -8  -2   3   77.69   14.50 
   8  -2  -3   65.49   15.70 
  -9  -2  -3   47.50   13.00 
  -9   2   3   30.00   11.50 
   9  -2  -3   30.20   12.10 
  -9   2  -3   39.10   12.90 
  -9  -2   3   29.90   13.10 
 -10  -2  -3    1.70    9.30 
 -10   2   3   22.80   11.90 
 -10  -2   3   21.90    9.50 
 -10   2  -3   22.50   13.40 
   0   3   3 3078.79  215.78 
   0  -3   3 2523.85  215.68 
   0  -3  -3 3039.50  215.68 
   0   3  -3 2702.83  215.48 
  -1  -3  -3 1678.63  135.89 
  -1   3   3 2085.99  136.19 
   1  -3   3 1695.53  136.89 
   1   3  -3 1753.52  134.89 
   1  -3  -3 1806.82  136.29 
   1   3   3 1642.64  135.99 
  -1   3  -3 1759.22  136.79 
   2  -3   3 1067.29   81.99 
   2   3  -3 1002.40   79.19 
  -2  -3  -3 1075.89   80.49 
  -2   3   3 1081.99   80.49 
  -2   3  -3 1068.39   81.69 
   2  -3  -3 1039.30   80.79 
   2   3   3  952.20   80.29 
  -2  -3   3  919.21   79.49 
   3   3  -3  167.98   17.10 
   3  -3   3  212.98   20.30 
  -3   3   3  200.98   18.70 
  -3  -3  -3  200.18   18.50 
   3   3   3  181.68   18.40 
  -3   3  -3  183.38   19.20 
  -3  -3   3  198.18   17.10 
  -3  -3   3  196.98   17.90 
   3  -3  -3  187.08   18.80 
   4  -3   3   87.99   12.60 
  -4   3   3   87.09   11.40 
  -4  -3  -3   95.09   11.40 
   4   3  -3   74.69    9.90 
  -4  -3  -3   83.29   11.80 
  -4  -3   3   89.79   10.10 
  -4   3  -3   93.39   11.90 
  -4  -3   3   94.99   10.90 
   4   3   3   78.19   10.80 
   4  -3  -3   86.79   11.80 
   5  -3   3   44.60   10.50 
  -5  -3  -3   54.59   10.00 
  -5   3   3   44.70    9.20 
  -5  -3  -3   52.79   10.30 
  -5  -3   3   59.39    9.90 
   5   3   3   27.40    7.50 
   5  -3  -3   45.80   12.70 
  -5  -3   3   54.89    9.80 
  -5   3  -3   54.09   11.30 
  -6  -3  -3   56.79   11.70 
   6  -3   3   70.69   14.40 
  -6  -3   3   62.49   11.30 
   6  -3  -3   73.19   14.50 
  -6   3  -3   65.29   14.00 
   7  -3   3  513.55   52.99 
  -7   3   3  510.55   52.39 
  -7  -3  -3  584.74   51.59 
  -7   3  -3  563.64   53.89 
   7  -3  -3  525.15   52.09 
  -7  -3   3  558.34   50.09 
  -8  -3  -3   52.69   12.40 
   8  -3   3   49.20   13.70 
  -8   3   3   47.90   13.90 
   8  -3  -3   58.09   13.60 
  -8  -3   3   61.99   12.30 
  -8   3  -3   64.89   14.00 
  -9  -3  -3  100.59   18.10 
  -9   3   3   92.29   18.90 
  -9  -3   3   96.79   17.90 
   9  -3  -3  118.89   21.70 
  -9   3  -3   76.89   20.20 
 -10  -3  -3   19.50    9.60 
 -10   3   3    4.30    9.80 
 -10  -3   3    8.90    7.10 
 -10   3  -3   13.80   10.20 
   0  -4   3 3950.30  333.37 
   0   4   3 4828.72  333.47 
  -1  -4  -3 1781.82  136.09 
   1   4  -3 1817.92  135.19 
   1  -4   3 1648.14  137.19 
  -1  -4   3 2001.20  135.29 
  -1   4  -3 1756.92  137.09 
   1   4   3 1622.44  136.19 
  -2  -4  -3 2052.59  156.38 
   2  -4   3 1995.70  158.18 
  -2   4   3 2171.08  156.88 
   2  -4  -3 1963.20  157.18 
   2   4   3 1869.71  156.38 
  -2   4  -3 2148.69  158.08 
  -2  -4   3 2018.20  154.68 
  -3  -4  -3  331.07   27.50 
  -3   4   3  330.17   28.00 
   3   4  -3  298.87   26.20 
   3  -4   3  285.17   28.70 
   3  -4  -3  315.17   28.40 
  -3   4  -3  298.57   28.40 
  -3  -4   3  318.67   25.70 
   3   4   3  281.17   27.20 
  -4  -4  -3  254.47   23.60 
   4  -4   3  229.58   25.40 
   4   4  -3  231.08   22.40 
  -4   4   3  247.68   24.10 
  -4   4  -3  235.68   24.40 
   4   4   3  190.48   27.80 
  -4  -4   3  264.87   23.40 
  -4  -4   3  240.08   21.90 
   4  -4  -3  268.67   25.20 
  -5   4   3   57.59   10.90 
  -5  -4  -3   66.29   11.90 
   5   4  -3   52.49    7.90 
   5  -4   3   50.49   11.70 
  -5  -4  -3   56.79   10.50 
   5  -4  -3   44.90   10.40 
   5   4   3   47.40   10.00 
  -5  -4   3   68.79    8.80 
  -5  -4   3   49.70    9.50 
   6  -4   3  256.97   29.80 
  -6  -4  -3  290.57   28.50 
  -6  -4   3  288.47   33.10 
  -6   4  -3  261.77   30.20 
  -6  -4   3  231.68   26.40 
   6  -4  -3  287.97   30.10 
   7  -4   3   52.49   13.80 
  -7  -4  -3   68.29   13.10 
  -7   4  -3   66.89   15.30 
  -7  -4   3   91.49   12.70 
   7  -4  -3   58.79   14.10 
  -8   4   3  237.18   54.59 
  -8  -4  -3  268.27   31.10 
   8  -4   3  269.77   34.20 
   8  -4  -3  278.37   39.40 
  -8   4  -3  283.27   34.60 
  -8  -4   3  292.57   30.40 
   9  -4   3    2.00    6.90 
  -9  -4  -3   18.80    9.00 
  -9   4   3   12.40    8.40 
   9  -4  -3   -5.50    7.70 
  -9   4  -3   -4.40    8.60 
  -9  -4   3   26.60    7.70 
 -10  -4  -3   85.79   17.80 
 -10   4   3   60.49   17.50 
 -10  -4   3   71.59   15.20 
  10  -4  -3   65.39   17.80 
 -10   4  -3   50.09   19.10 
   0  -5  -3  319.77   25.50 
   0   5  -3  308.47   25.20 
   0  -5   3  270.57   25.50 
   0   5   3  332.07   25.60 
   1   5  -3 1024.30   76.89 
  -1  -5  -3 1064.49   77.69 
  -1   5   3 1171.48   78.29 
   1  -5   3  859.31   78.59 
  -1  -5   3 1065.29   76.99 
  -1   5  -3  926.51   78.39 
   1  -5  -3  993.70   78.59 
   1   5   3  857.71   77.59 
  -2   5   3  849.91   61.29 
  -2  -5  -3  765.42   60.29 
   2  -5   3  737.33   62.29 
   2   5  -3  698.43   59.39 
   2  -5  -3  734.73   61.59 
  -2   5  -3  788.12   62.19 
   2   5   3  703.73   60.59 
  -2  -5   3  800.62   58.89 
  -3  -5  -3 3447.05  255.67 
   3  -5   3 3371.36  258.37 
  -3   5   3 3590.84  256.77 
   3   5  -3 3170.78  254.67 
  -3  -5   3 3358.86  253.77 
   3  -5  -3 3292.07  257.27 
  -3   5  -3 3362.46  257.87 
   3   5   3 3049.99  255.77 
  -4   5   3   16.00    4.90 
   4   5  -3   25.50    5.60 
  -4  -5  -3   20.10    5.40 
   4  -5   3   22.40    6.90 
  -4   5  -3   27.90    6.60 
  -4  -5   3   21.70    4.70 
   4   5   3   17.80    5.10 
   4  -5  -3   29.10    8.60 
  -5  -5  -3   18.70    6.00 
   5  -5   3    3.70    5.00 
   5   5  -3   22.50    5.60 
  -5  -5   3   22.90    5.80 
  -5  -5   3   17.80    4.80 
  -6  -5  -3   77.79   13.80 
   6  -5   3   79.89   16.10 
  -6  -5   3   80.19   11.60 
   6  -5  -3   87.39   16.00 
  -6  -5   3   88.39   12.90 
   7  -5   3  219.88   27.70 
  -7  -5  -3  231.08   25.70 
  -7   5  -3  233.68   29.00 
   7  -5  -3  190.88   26.50 
  -7  -5   3  227.98   24.30 
   8  -5   3   15.00    9.00 
  -8   5   3   33.10   11.30 
   8  -5  -3   13.60    9.50 
  -8  -5   3   22.00    8.40 
  -8   5  -3   20.90   10.50 
  -9   5   3  186.88   29.50 
  -9  -5  -3  213.58   27.40 
   9  -5   3  214.28   30.40 
  -9   5  -3  277.67   33.80 
  -9  -5   3  211.48   27.20 
   9  -5  -3  220.58   31.20 
 -10  -5  -3   64.99   18.20 
 -10   5   3  124.89   24.60 
  10  -5   3  107.69   22.70 
 -10   5  -3   90.39   21.80 
 -10  -5   3  128.09   17.80 
  10  -5  -3   79.49   20.60 
   0   6   3   18.80    3.70 
   0  -6   3   14.20    3.70 
   0   6  -3   15.40    3.20 
   0  -6  -3   24.20    3.50 
  -1  -6  -3  661.83   51.29 
   1   6  -3  668.73   50.79 
  -1   6   3  749.53   52.09 
   1  -6   3  578.14   52.69 
  -1  -6   3  670.63   50.99 
   1  -6  -3  581.54   52.19 
  -1   6  -3  632.24   52.29 
   1   6   3  618.34   51.79 
   2   6  -3  702.23   60.09 
   2  -6   3  699.53   62.89 
  -2  -6  -3  774.42   60.79 
  -2   6   3  886.71   62.29 
  -2  -6   3  836.82   59.69 
   2   6   3  671.93   61.09 
   2  -6  -3  762.02   62.69 
  -2   6  -3  787.52   62.79 
  -3   6   3  798.52   60.29 
  -3  -6  -3  764.82   58.99 
   3   6  -3  649.54   57.89 
   3  -6   3  682.33   61.29 
  -3  -6   3  771.82   57.19 
   3  -6  -3  725.93   60.99 
  -3   6  -3  739.93   60.99 
   3   6   3  666.43   59.19 
   4   6  -3  886.01   73.39 
   4  -6   3  846.92   76.89 
  -4   6   3  980.20   76.89 
   4  -6  -3  916.51   76.49 
   4   6   3  853.91   74.39 
  -4  -6   3  974.30   72.39 
   5   6  -3  210.88   23.50 
   5  -6   3  222.38   26.20 
  -5  -6  -3  259.87   24.40 
  -5  -6   3  256.57   22.50 
   5  -6  -3  207.68   25.10 
  -5  -6   3  238.48   23.80 
  -6  -6  -3  156.18   17.80 
   6   6  -3  124.99   16.60 
   6  -6   3  144.29   20.20 
  -6  -6   3  130.69   16.90 
   6  -6  -3  143.09   20.00 
  -6  -6   3  166.78   16.90 
  -7  -6  -3  433.06   42.20 
   7  -6   3  347.37   55.69 
  -7   6  -3  441.66   53.39 
  -7  -6   3  481.95   41.20 
   7  -6  -3  447.16   45.90 
  -8  -6  -3  172.18   22.20 
   8  -6   3  145.29   26.60 
  -8   6  -3  150.28   27.90 
   8  -6  -3  144.49   25.80 
  -8  -6   3  167.68   20.00 
   9  -6   3   23.30   11.80 
  -9   6   3   57.99   14.40 
  -9  -6  -3   28.70   10.10 
   9  -6  -3   24.00   11.40 
  -9   6  -3   26.80   11.10 
   0  -7  -3  107.29   11.20 
   0   7  -3  128.49   11.10 
   0  -7   3   86.19   11.00 
   0   7   3  116.89   11.30 
  -1  -7  -3  229.98   18.70 
  -1   7   3  257.97   19.50 
   1  -7   3  195.38   20.00 
   1   7  -3  193.48   17.90 
  -1   7  -3  199.28   19.20 
  -1  -7   3  189.68   18.10 
   1   7   3  215.98   19.20 
   1  -7  -3  192.48   19.50 
  -2  -7  -3  179.58   16.60 
  -2   7   3  200.88   17.80 
   2  -7   3  174.48   18.90 
   2   7  -3  171.18   16.20 
   2   7   3  171.88   17.30 
   2  -7  -3  164.38   18.20 
  -2  -7   3  194.68   15.80 
  -3   7   3  328.17   28.90 
   3   7  -3  296.07   26.90 
   3  -7   3  286.97   29.90 
  -3  -7  -3  321.97   27.50 
   3   7   3  282.47   27.90 
  -3   7  -3  320.87   30.00 
  -3  -7   3  352.66   26.10 
   3  -7  -3  280.47   29.30 
  -4  -7  -3  145.99   15.20 
   4   7  -3  138.29   14.70 
   4  -7   3  150.98   18.40 
   4  -7  -3  127.59   17.00 
  -4  -7   3  144.69   13.70 
   4   7   3  121.69   15.10 
   5   7  -3  430.86   42.30 
  -5  -7  -3  537.15   43.60 
   5  -7   3  483.75   46.90 
  -5  -7   3  500.45   41.30 
   5  -7  -3  485.55   46.00 
   6  -7   3  508.55   49.60 
  -6  -7  -3  496.75   45.30 
  -6  -7   3  548.55   44.00 
   6  -7  -3  465.85   47.90 
  -6  -7   3  451.25   49.40 
   7  -7   3  347.17   40.10 
  -7  -7  -3  359.06   36.40 
  -7  -7   3  381.56   35.00 
   8  -7   3   15.90   10.00 
  -8  -7  -3   36.20    9.40 
  -8  -7   3   21.00    7.70 
   8  -7  -3   28.40   11.50 
  -8   7  -3   22.60    9.70 
  -9   7   3   30.70   13.10 
   9  -7   3   45.70   16.40 
  -9  -7  -3   66.49   14.90 
  -9   7  -3   62.29   17.60 
  -9  -7   3   76.79   15.20 
   9  -7  -3   63.89   17.20 
   0  -8  -3  971.60   77.99 
   0   8  -3 1096.99   77.59 
   0  -8   3  824.92   77.79 
   0   8   3 1036.10   77.99 
   1  -8   3   41.90    7.90 
   1   8  -3   45.60    5.60 
  -1  -8  -3   49.60    6.10 
  -1   8   3   51.69    6.50 
  -1  -8   3   37.10    5.70 
   1   8   3   38.90    6.80 
  -1   8  -3   33.50    6.80 
   1  -8  -3   30.50    6.70 
  -2  -8  -3   82.29    8.50 
   2  -8   3   52.39   12.90 
  -2   8   3   71.99    9.10 
   2   8  -3   64.19    8.00 
  -2  -8   3   74.69    7.70 
   2   8   3   63.49    8.70 
  -2   8  -3   70.89    9.80 
   2  -8  -3   73.19   10.10 
  -3  -8  -3  456.45   37.20 
   3  -8   3  468.65   41.60 
   3   8  -3  401.46   36.80 
   3   8   3  389.46   37.80 
  -3  -8   3  491.95   36.00 
   3  -8  -3  422.96   40.10 
  -4  -8  -3  354.96   30.00 
   4  -8   3  344.87   33.70 
   4   8  -3  311.07   29.50 
  -4  -8   3  336.77   28.00 
   4  -8  -3  281.87   31.90 
   5  -8   3  936.01   82.89 
  -5  -8  -3 1054.59   78.89 
   5   8  -3  872.41   77.79 
   5  -8  -3  945.31   82.29 
  -6  -8  -3  263.87   27.30 
   6  -8   3  263.27   31.50 
   6  -8  -3  233.38   30.00 
  -6  -8   3  299.17   26.10 
   7  -8   3   12.20    6.90 
  -7  -8  -3    4.70    5.70 
   7  -8  -3   -4.60    4.30 
  -7  -8   3    3.90    4.40 
   8  -8   3   21.30    9.40 
  -8  -8  -3   23.10    8.20 
   8  -8  -3   24.70   11.30 
  -8   8  -3    9.00    8.00 
  -8  -8   3   20.60    5.70 
  -9  -8  -3   -2.80    5.40 
  -9  -8   3    1.00    6.80 
   9  -8  -3   16.00   10.50 
   0  -9  -3 1009.80   84.69 
   0   9   3 1157.98   84.79 
   0   9  -3 1190.08   84.89 
   0  -9   3  906.41   84.59 
   1  -9   3  529.05   51.59 
  -1   9   3  678.93   50.89 
   1   9  -3  628.24   49.40 
  -1  -9  -3  638.34   49.99 
   1   9   3  593.54   50.49 
  -1   9  -3  687.83   50.99 
  -1  -9   3  560.24   49.70 
   1  -9  -3  571.14   51.29 
  -2  -9  -3   25.30    5.20 
   2  -9   3   29.10    7.30 
   2   9  -3   26.70    5.00 
  -2  -9   3   32.10    5.30 
   2   9   3   19.40    5.30 
   2  -9  -3   20.00    6.00 
  -3  -9  -3   18.60    4.80 
   3   9  -3   18.60    5.50 
   3  -9   3   16.30    6.00 
   3  -9  -3    9.70    5.40 
  -3  -9   3   24.20    4.40 
  -4  -9  -3 1165.98   84.39 
   4   9  -3  956.30   83.89 
   4  -9   3  986.50   88.49 
   4  -9  -3  950.40   87.49 
  -4  -9   3 1124.89   82.39 
  -5  -9  -3  435.06   38.90 
   5  -9   3  454.15   43.90 
   5   9  -3  382.96   38.60 
   5  -9  -3  396.36   42.20 
  -5  -9   3  490.35   37.50 
   6  -9   3  225.98   28.90 
  -6  -9  -3  255.57   25.20 
   6  -9  -3  194.58   42.80 
  -6  -9   3  244.38   23.30 
  -7  -9  -3  110.29   16.00 
   7  -9   3   90.69   19.20 
  -7  -9   3  102.39   13.50 
   7  -9  -3   71.79   17.90 
   8  -9   3   60.89   15.20 
  -8  -9  -3   95.09   16.80 
   8  -9  -3   47.20   14.20 
  -8  -9   3   70.19   12.80 
   9  -9   3   49.30   15.30 
  -9  -9  -3   48.20   13.80 
  -9   9  -3   26.40   14.20 
   9  -9  -3   62.09   19.60 
  -9  -9   3   61.69   12.50 
   0 -10   3    3.20    3.60 
   0  10  -3   12.00    4.10 
   0 -10  -3   12.10    4.50 
   1 -10   3   26.60    6.90 
   1  10  -3   30.60    5.80 
  -1 -10  -3   29.00    5.90 
  -1 -10   3   25.90    5.60 
   1 -10  -3   21.30    6.00 
   2 -10   3   10.30    5.30 
  -2 -10  -3    6.30    3.20 
   2  10  -3    0.00    2.40 
  -2 -10   3    4.70    2.70 
   2 -10  -3   -1.50    2.70 
   3  10  -3   46.40    8.30 
   3 -10   3   42.00   10.50 
  -3 -10  -3   61.59    8.20 
   3 -10  -3   57.09   11.70 
  -3 -10   3   58.99    8.80 
  -4 -10  -3   59.19    8.30 
   4 -10   3   50.79   12.70 
   4  10  -3   37.40    7.80 
   4 -10  -3   54.49   12.00 
  -4 -10   3   56.69    7.20 
  -5 -10  -3   61.49   10.70 
   5 -10   3   51.99   13.40 
   5 -10  -3   50.59   12.60 
  -5 -10   3   63.99    8.60 
   6 -10   3    7.80    7.50 
  -6 -10  -3   20.30    6.10 
   6 -10  -3   16.40    6.80 
  -6 -10   3   22.40    5.70 
  -7 -10  -3    9.80    6.10 
   7 -10   3   12.30    7.20 
   7 -10  -3   12.60    7.80 
  -7 -10   3   18.60    6.10 
   8 -10   3   -1.20    5.30 
  -8 -10  -3    1.70    7.40 
   8 -10  -3   12.90    7.30 
  -8 -10   3    8.90    6.50 
   0 -11  -3  458.15   38.40 
   0 -11   3  400.86   38.00 
   1 -11   3   30.20    7.90 
   1  11  -3   35.60    7.70 
  -1 -11  -3   44.10    7.70 
   1 -11  -3   32.40    7.80 
  -1 -11   3   28.30    6.50 
  -2 -11  -3  305.17   24.20 
   2 -11   3  253.77   27.00 
   2  11  -3  228.28   23.30 
  -2 -11   3  244.98   23.30 
   2 -11  -3  246.68   26.60 
  -3 -11  -3   20.50    5.20 
   3 -11   3   10.60    5.90 
   3 -11  -3   10.00    5.70 
  -3 -11   3   16.30    4.60 
  -4 -11  -3    3.00    3.60 
   4 -11   3    6.80    5.20 
  -4 -11   3    0.10    2.50 
   4 -11  -3   -1.90    3.50 
  -5 -11  -3    4.40    3.30 
   5 -11   3    4.00    5.00 
  -5 -11   3    3.40    2.90 
   5 -11  -3   -2.80    4.00 
   6 -11   3   38.60   12.20 
  -6 -11  -3   42.20    9.50 
   6 -11  -3   46.70   12.40 
  -6 -11   3   48.40    8.80 
   7 -11   3    4.30    4.90 
  -7 -11  -3    2.20    4.70 
   7 -11  -3   -0.10    7.80 
  -7 -11   3   14.10    5.30 
   8 -11   3    0.80    9.30 
  -8 -11  -3   31.30    9.10 
  -8 -11   3   36.50   11.10 
   8 -11  -3   18.20   12.60 
   0 -12  -3    0.70    3.10 
   0 -12   3   11.60    4.70 
  -1 -12  -3  120.99   13.80 
   1 -12   3  116.59   15.70 
   1 -12  -3  132.09   15.70 
  -1 -12   3   99.79   13.30 
   2 -12   3  546.35   51.09 
  -2 -12  -3  652.03   48.10 
   2 -12  -3  555.34   51.29 
  -2 -12   3  494.95   46.80 
  -3 -12  -3  754.82   54.69 
   3 -12   3  624.44   58.99 
   3 -12  -3  583.24   58.19 
  -3 -12   3  619.54   53.49 
   4 -12   3   -3.60    5.70 
  -4 -12  -3    3.20    3.40 
  -4 -12   3    6.70    3.40 
   4 -12  -3    7.10    6.40 
   5 -12   3   -0.10    5.60 
  -5 -12  -3   23.90    6.10 
   5 -12  -3    9.30    6.30 
  -5 -12   3   15.20    4.60 
   6 -12   3   -4.90    5.00 
  -6 -12  -3    7.50    5.20 
   6 -12  -3    7.80    7.10 
  -6 -12   3    9.90    4.00 
   7 -12   3   38.40   12.00 
  -7 -12  -3   52.89   10.90 
   7 -12  -3   42.20   13.90 
  -7 -12   3   51.19    9.40 
   8 -12   3   40.60   12.90 
  -8 -12  -3   36.10   11.10 
  -8 -12   3   28.20    8.20 
   8 -12  -3    3.50    9.70 
   0 -13   3   25.80    7.20 
   0 -13  -3   34.00    7.50 
   1 -13   3    2.80    3.60 
  -1 -13  -3   15.70    5.50 
   1 -13  -3    6.10    4.60 
  -1 -13   3    5.60    4.00 
   2 -13   3  190.68   22.80 
  -2 -13  -3  214.98   20.30 
   2 -13  -3  194.78   22.60 
  -2 -13   3  170.88   19.40 
  -3 -13  -3  671.43   51.29 
   3 -13   3  613.64   56.29 
  -3 -13   3  577.74   50.19 
   3 -13  -3  511.45   55.79 
   4 -13   3  318.37   35.20 
  -4 -13  -3  355.66   30.40 
  -4 -13   3  323.27   29.20 
   4 -13  -3  261.97   33.50 
   5 -13   3   27.20   10.70 
  -5 -13  -3   32.60    7.50 
  -5 -13   3   28.40    6.80 
   6 -13   3   34.70   12.00 
  -6 -13  -3   36.60    8.40 
  -6 -13   3   38.40    8.00 
   6 -13  -3   12.10    9.20 
  -7 -13  -3   80.59   13.30 
   7 -13   3   47.10   15.70 
   7 -13  -3   23.10   18.40 
  -7 -13   3   61.89   13.20 
   0 -14  -3    1.30    3.00 
   0 -14   3    4.90    5.20 
   1 -14   3   48.20   11.00 
  -1 -14  -3   64.79   11.20 
  -1 -14   3   38.90    9.00 
   1 -14  -3   46.70   10.80 
  -2 -14  -3   28.60    6.90 
   2 -14   3   15.50    6.80 
  -2 -14   3   23.70    5.90 
   2 -14  -3   13.60    6.90 
   3 -14   3    3.20    5.40 
  -3 -14  -3    7.00    4.30 
   3 -14  -3    3.90    6.00 
  -3 -14   3    6.20    3.60 
   4 -14   3    9.10    7.20 
  -4 -14  -3   12.10    5.70 
  -4 -14   3   24.70    6.30 
   4 -14  -3   17.90    8.10 
  -5 -14  -3   80.89   11.50 
   5 -14   3   76.99   17.50 
   5 -14  -3   76.29   17.40 
  -5 -14   3   87.59   11.70 
  -6 -14  -3  171.08   18.60 
   6 -14   3  103.69   22.70 
   6 -14  -3  114.29   23.20 
  -6 -14   3  164.78   18.30 
   7 -14   3   22.00   11.60 
  -7 -14  -3   38.40    9.60 
   7 -14  -3    7.20    8.80 
  -7 -14   3   27.60    7.90 
   0 -15   3  147.19   18.00 
   0 -15  -3  146.19   18.50 
  -1 -15  -3  175.28   20.10 
   1 -15   3  122.29   30.30 
  -1 -15   3  170.48   19.70 
   1 -15  -3  187.48   22.00 
  -2 -15  -3   75.09   12.90 
   2 -15   3   79.39   15.10 
  -2 -15   3   62.99   11.40 
   2 -15  -3   65.49   14.00 
  -3 -15  -3    7.40    4.80 
   3 -15   3   12.10    7.50 
  -3 -15   3   18.20    5.50 
   3 -15  -3   10.30    7.80 
   4 -15   3   58.89   15.10 
  -4 -15  -3   46.70    9.70 
   4 -15  -3   50.99   12.40 
  -4 -15   3   41.50    9.70 
   5 -15   3   38.80   13.60 
   5 -15  -3   50.49   14.90 
   6 -15   3  209.08   31.90 
  -6 -15  -3  311.77   28.70 
   6 -15  -3  214.58   31.80 
  -6 -15   3  297.37   27.50 
   0 -16   3    2.60    4.60 
   0 -16  -3    4.30    4.40 
  -1 -16  -3   53.39   11.00 
   1 -16   3   46.10   11.00 
   1 -16  -3   51.29   12.10 
  -1 -16   3   42.00    9.70 
  -2 -16  -3   10.50    4.20 
   2 -16   3   10.50    7.60 
  -2 -16   3    6.10    4.90 
   2 -16  -3    0.40    4.80 
  -3 -16  -3   20.90    6.90 
   3 -16   3   18.30    8.90 
  -3 -16   3   14.00    5.70 
   3 -16  -3   16.80    8.70 
  -4 -16  -3   13.20    6.70 
   4 -16   3   25.20   10.90 
  -4 -16   3   20.80    6.30 
   4 -16  -3   16.30   10.10 
  -5 -16  -3   34.60    9.10 
   5 -16   3   24.10   11.80 
  -5 -16   3   31.50    8.30 
   5 -16  -3   11.80   10.30 
   0 -17  -3    6.40    5.20 
   0 -17   3   13.70    5.50 
  -1 -17  -3   13.00    5.90 
   1 -17   3    6.90    6.30 
  -1 -17   3   -2.30    4.90 
   1 -17  -3    2.10    5.90 
   2 -17   3   22.40    8.60 
  -2 -17  -3   26.40    7.50 
   2 -17  -3   35.50   11.00 
  -2 -17   3   32.40    9.00 
  -3 -17  -3    7.40    5.20 
   3 -17   3   10.50    6.80 
  -3 -17   3    8.90    5.90 
   3 -17  -3   -9.60    5.60 
  -4 -17  -3  135.09   16.10 
   4 -17   3   79.49   28.60 
  -4 -17   3   93.39   15.60 
   4 -17  -3   61.79   17.40 
   0 -18   3   14.90    7.00 
   0 -18  -3   21.60    8.80 
  -1 -18  -3   11.00    6.10 
   1 -18   3    7.10    7.70 
   1 -18  -3    7.20    5.60 
  -1 -18   3   -2.70    4.90 
  -2 -18  -3    2.10    4.80 
   2 -18   3    6.60    6.60 
  -2 -18   3   -3.90    4.80 
  -3 -18  -3   58.99   12.50 
   3 -18   3   51.09   13.90 
   3 -18  -3   49.40   12.00 
  -3 -18   3   49.40   11.90 
   0 -19  -3   15.30    8.70 
   0 -19   3    9.70    7.60 
   0   0   4 2659.63  201.88 
  -2   0   4   40.70    4.70 
   2   0  -4   37.20    4.80 
  -2   0  -4   48.30    6.40 
   2   0   4   44.80    6.00 
  -2   0  -4   26.90    5.60 
  -3   0  -4 1115.39   87.59 
   3   0   4 1169.28   88.49 
   3   0  -4 1067.09   85.89 
   3   0   4  965.70   86.69 
  -3   0  -4 1119.79   87.99 
  -3   0   4 1110.19   85.79 
  -4   0   4   31.00    6.90 
  -4   0  -4   43.50    8.30 
   4   0  -4   46.00    6.80 
  -4   0   4   30.20    6.40 
  -4   0  -4   31.70    7.70 
   5   0  -4  127.09   16.30 
  -5   0   4  153.18   16.40 
  -5   0  -4  153.78   18.30 
  -5   0   4  149.99   17.10 
  -5   0  -4  139.59   17.60 
  -6   0   4  137.69   17.80 
   6   0  -4  148.99   18.00 
  -6   0  -4  137.79   18.40 
  -6   0   4  132.09   16.70 
  -7   0  -4    9.50    7.00 
  -7   0   4    6.70    6.10 
   7   0  -4    1.00    4.10 
  -8   0  -4   23.20   11.30 
  -8   0   4   21.50    6.70 
  -9   0  -4   66.59   17.50 
  -9   0   4   36.70   17.40 
 -10   0  -4    7.90    9.30 
 -10   0   4  -12.30    7.10 
   0   1  -4   68.09    5.90 
   0  -1   4   71.49    6.00 
   0   1   4   56.69    5.70 
   0   1  -4   57.79    5.70 
   0  -1  -4   63.29    5.70 
  -2   1   4 2924.41  251.97 
  -2  -1  -4 3275.27  252.07 
   2  -1   4 3418.56  252.87 
   2   1  -4 3330.47  250.27 
  -2  -1   4 3266.27  250.17 
   2  -1  -4 3298.27  251.07 
  -2   1  -4 3378.26  252.67 
  -2   1  -4 3387.26  252.77 
   2   1   4 3058.49  251.77 
  -2  -1   4 3564.84  250.37 
   3  -1   4  891.01   72.19 
  -3  -1  -4  895.61   71.69 
   3   1  -4  873.61   69.79 
  -3  -1  -4  892.41   72.09 
  -3   1   4  934.51   70.39 
  -3   1  -4  870.51   71.99 
  -3  -1   4  895.41   69.79 
  -3  -1   4  899.51   69.79 
   3  -1  -4  871.51   70.59 
  -3   1  -4  873.31   71.89 
   3   1   4  792.52   70.89 
   4  -1   4 1181.18   95.59 
  -4   1   4 1184.68   93.39 
  -4  -1  -4 1223.28   94.99 
  -4  -1  -4 1130.89   94.99 
   4   1  -4 1213.48   93.29 
  -4   1  -4 1034.80   97.79 
  -4   1  -4 1256.27   95.89 
  -4  -1   4 1156.28   92.79 
   4   1   4 1022.00   93.69 
   4  -1  -4 1188.68   93.99 
  -4  -1   4 1238.48   93.19 
  -5   1   4  634.24   53.19 
  -5  -1  -4  592.04   54.49 
   5   1  -4  601.64   52.99 
   5  -1   4  615.44   55.29 
  -5  -1  -4  612.94   54.29 
  -5   1   4  664.43   54.39 
  -5  -1   4  614.14   52.79 
   5  -1  -4  679.93   54.59 
  -5  -1   4  615.74   52.59 
  -5   1  -4  607.64   54.89 
  -5   1  -4  551.74   54.99 
  -6   1   4  272.97   28.70 
   6  -1   4  302.07   31.80 
  -6  -1  -4  311.47   31.00 
  -6   1   4  303.47   30.60 
  -6  -1   4  277.97   28.80 
   6  -1  -4  301.57   30.60 
  -6  -1   4  244.78   31.90 
  -6   1  -4  307.97   31.60 
  -7  -1  -4  157.18   20.20 
  -7   1   4  128.69   19.40 
  -7  -1   4  129.29   18.30 
  -7   1  -4  151.18   21.00 
   7  -1  -4  133.29   18.70 
  -8   1   4   37.50   11.20 
  -8   1  -4   14.70    9.00 
  -8  -1   4   35.00   10.40 
   8  -1  -4   40.80   11.60 
  -9  -1  -4   17.50    9.20 
  -9   1   4   11.40    7.90 
  -9   1  -4   25.60   11.20 
  -9  -1   4   13.70    7.40 
 -10  -1  -4  123.09   23.20 
 -10   1   4  110.19   22.60 
 -10   1  -4   90.29   22.30 
 -10  -1   4  155.18   22.60 
   1  -2   4 5915.01  436.26 
   1   2   4 5561.54  435.36 
   2   2  -4 4348.06  336.97 
   2  -2   4 4526.65  339.97 
  -2   2   4 4717.93  338.17 
  -2  -2  -4 4575.54  338.97 
  -2   2  -4 4524.75  339.77 
  -2  -2   4 4643.94  337.27 
   2   2   4 4129.99  338.67 
  -2  -2   4 4506.15  336.77 
   2  -2  -4 4007.00  338.17 
  -3  -2  -4 1659.83  127.49 
  -3  -2  -4 1686.13  126.59 
  -3   2   4 1662.23  125.59 
  -3   2  -4 1575.74  126.99 
   3  -2  -4 1633.64  126.09 
  -3  -2   4 1630.24  124.69 
   3   2   4 1470.95  125.99 
  -3   2  -4 1545.45  127.29 
  -3  -2   4 1617.84  124.39 
  -4  -2  -4  567.94   49.20 
   4  -2   4  579.74   49.50 
  -4  -2  -4  573.34   48.20 
  -4   2   4  562.84   47.20 
   4   2   4  467.05   47.20 
  -4  -2   4  535.05   46.30 
  -4  -2   4  570.94   46.30 
  -4   2  -4  554.64   48.70 
  -4   2  -4  586.04   49.60 
   4  -2  -4  576.44   48.20 
  -5  -2  -4   36.80    8.60 
  -5  -2  -4   42.20    9.50 
  -5   2   4   36.10    8.60 
   5  -2   4   51.69   10.60 
   5  -2  -4   41.10    9.30 
  -5   2  -4   54.69   11.00 
  -5  -2   4   33.00    7.30 
  -5  -2   4   39.90    7.70 
   5   2   4   26.70    7.90 
  -6   2   4   59.59   12.20 
   6  -2   4   54.19   12.30 
  -6  -2  -4   43.20   10.20 
  -6   2  -4   50.89   12.00 
  -6  -2   4   55.79   10.70 
   6  -2  -4   51.29   11.70 
  -6  -2   4   59.19   10.80 
  -7  -2  -4  115.69   18.40 
  -7   2   4  126.89   19.00 
   7  -2   4  133.59   20.40 
  -7   2  -4  155.48   21.00 
  -7  -2   4  154.08   18.40 
   7  -2  -4  141.79   19.90 
  -8   2   4   21.90    9.60 
  -8  -2   4   39.70    9.40 
   8  -2  -4   36.50   10.70 
  -8   2  -4   28.60   10.50 
  -9   2   4   89.69   20.40 
  -9  -2  -4  109.89   20.60 
  -9   2  -4   74.59   18.30 
  -9  -2   4  121.09   16.70 
   9  -2  -4   94.19   20.10 
 -10  -2  -4    3.80    8.30 
 -10   2   4    2.30    9.20 
 -10   2  -4    5.00    8.40 
 -10  -2   4   12.80    8.50 
   0  -3  -4  584.94   41.80 
   0   3   4  563.94   41.90 
   0   3  -4  500.05   41.60 
   0  -3   4  478.15   41.80 
   1   3  -4 1631.34  122.39 
  -1  -3  -4 1550.44  123.79 
   1  -3   4 1536.75  124.79 
   1  -3  -4 1685.53  123.89 
   1   3   4 1470.65  123.89 
  -1  -3   4 1771.42  122.49 
  -1   3  -4 1618.44  124.69 
   2   3  -4  436.46   35.90 
   2  -3   4  457.95   39.10 
  -2  -3  -4  456.25   37.50 
  -2   3   4  475.85   37.20 
  -2   3  -4  474.55   38.70 
   2  -3  -4  471.45   37.70 
   2   3   4  426.86   37.50 
  -2  -3   4  444.86   35.40 
  -3  -3  -4  624.24   48.60 
   3   3  -4  561.74   46.60 
   3  -3   4  577.84   49.90 
  -3   3   4  618.24   48.10 
   3  -3  -4  572.54   48.50 
   3   3   4  506.85   47.90 
  -3  -3   4  570.14   46.10 
  -3   3  -4  586.74   49.80 
  -3  -3   4  606.84   47.10 
   4  -3   4   95.59   13.40 
  -4  -3  -4   85.79   17.30 
  -4   3   4  120.19   12.80 
  -4  -3  -4  106.19   12.90 
  -4  -3   4  102.09   11.60 
   4   3   4   79.79   15.50 
  -4  -3   4  106.59   11.10 
   4  -3  -4  109.79   13.40 
  -4   3  -4   97.79   13.00 
   5  -3   4  145.29   18.80 
  -5  -3  -4  182.08   18.30 
  -5  -3  -4  150.48   18.20 
  -5   3   4  171.48   18.00 
  -5  -3   4  148.89   16.40 
   5  -3  -4  121.59   22.20 
  -5   3  -4  129.89   18.20 
   5   3   4  114.79   16.40 
  -5  -3   4  156.88   16.10 
  -6  -3  -4   88.79   13.40 
   6  -3   4   92.59   16.90 
  -6   3  -4   88.99   17.00 
   6  -3  -4  108.59   15.30 
  -6  -3   4   93.49   12.70 
  -6  -3   4   77.89   12.00 
  -7   3   4   84.39   16.90 
   7  -3   4  108.29   19.70 
  -7  -3  -4   90.99   16.80 
  -7   3  -4   82.59   17.30 
  -7  -3   4   82.79   14.80 
   7  -3  -4   82.39   16.90 
   8  -3   4  159.38   24.40 
  -8   3   4  161.48   23.90 
  -8   3  -4  188.68   25.90 
  -8  -3   4  170.98   21.00 
   8  -3  -4  169.88   24.60 
  -9  -3  -4    6.10    6.40 
  -9   3   4   28.90   12.10 
   9  -3  -4    2.30    6.30 
  -9   3  -4    6.50    8.50 
  -9  -3   4   27.40    9.00 
 -10  -3  -4   11.40    9.70 
 -10   3   4   31.50   12.10 
 -10  -3   4   36.30   11.50 
  10  -3  -4   10.20    9.30 
 -10   3  -4   32.40   19.70 
   1  -4   4  728.63   61.39 
   1   4  -4  836.22   59.09 
  -1  -4  -4  771.52   60.19 
   1  -4  -4  796.32   60.69 
  -1   4  -4  739.13   61.09 
   1   4   4  722.03   60.49 
   2   4  -4  127.69   11.50 
   2  -4   4  130.09   14.20 
  -2   4   4  138.89   12.80 
  -2  -4  -4  131.59   12.80 
  -2   4  -4  135.19   14.00 
  -2  -4   4  130.89   11.00 
   2   4   4  124.79   12.90 
   2  -4  -4  121.59   13.10 
   3   4  -4   66.49    8.10 
   3  -4   4   77.99   10.70 
  -3   4   4   73.59    9.20 
  -3  -4  -4   84.29    9.70 
  -3   4  -4   73.29   10.10 
   3  -4  -4   86.09   10.20 
   3   4   4   67.99    9.10 
  -3  -4   4   75.89    7.60 
   4   4  -4  107.09   12.80 
  -4   4   4  133.49   15.40 
  -4  -4  -4  150.98   15.20 
  -4   4  -4  120.49   15.10 
  -4  -4   4  115.39   13.30 
  -4  -4   4  142.19   12.90 
   4  -4  -4  125.29   15.20 
   4   4   4  117.19   14.10 
  -5  -4  -4   51.39   10.20 
  -5   4   4   51.19   10.00 
   5  -4   4   54.59   11.40 
   5  -4  -4   41.60   10.20 
  -5  -4   4   48.80    7.60 
  -5  -4   4   58.09    9.80 
   6  -4   4   11.40    6.60 
  -6  -4  -4   47.80    9.90 
  -6  -4   4   34.30    7.50 
  -6   4  -4   29.90    8.90 
  -6  -4   4   26.50    7.60 
   6  -4  -4   26.10    9.90 
   7  -4   4    0.90    4.70 
  -7  -4  -4   24.10    6.80 
  -7  -4   4    5.80    5.10 
   7  -4  -4    6.50    6.30 
  -7   4  -4   14.70    7.90 
   8  -4   4   63.29   17.00 
  -8  -4  -4   53.09   13.80 
  -8   4   4   56.09   15.80 
  -8   4  -4   61.09   15.80 
   8  -4  -4   63.19   16.40 
  -8  -4   4   43.30   11.90 
  -9   4   4  116.19   21.50 
  -9  -4  -4  118.09   20.90 
   9  -4   4  119.59   24.30 
  -9  -4   4  132.29   17.60 
   9  -4  -4   90.79   20.40 
  -9   4  -4   88.69   21.10 
 -10  -4  -4   17.40    8.50 
 -10   4   4   21.20   10.10 
 -10   4  -4    7.60    9.60 
  10  -4  -4   15.40   10.40 
 -10  -4   4   -2.60    6.00 
   0   5   4  729.03   55.49 
   0  -5  -4  760.82   55.39 
   0   5  -4  715.03   55.09 
   0  -5   4  599.64   55.29 
   1   5  -4 1831.92  128.09 
   1  -5   4 1541.35  130.29 
  -1  -5  -4 1771.32  129.09 
  -1  -5   4 1689.63  128.29 
   1  -5  -4 1680.73  129.79 
  -1   5  -4 1661.73  130.09 
   1   5   4 1541.25  129.39 
   2   5  -4  517.95   43.60 
   2  -5   4  536.25   46.90 
  -2  -5  -4  540.95   44.90 
  -2   5   4  594.54   45.40 
  -2  -5   4  626.64   43.20 
  -2   5  -4  554.84   46.50 
   2   5   4  506.05   45.20 
   2  -5  -4  530.45   45.90 
   3  -5   4  715.33   60.39 
  -3   5   4  753.72   58.49 
  -3  -5  -4  765.72   58.19 
   3   5  -4  697.23   56.59 
  -3  -5   4  722.43   55.69 
   3   5   4  602.94   57.69 
   3  -5  -4  713.53   59.19 
   4  -5   4  197.38   21.60 
  -4   5   4  201.28   19.40 
   4   5  -4  164.98   17.50 
  -4  -5  -4  183.28   19.00 
   4   5   4  163.38   18.60 
   4  -5  -4  177.88   20.80 
  -4  -5   4  185.08   16.70 
  -4   5  -4  184.28   20.30 
  -4  -5   4  182.08   18.30 
  -5  -5  -4   42.30    9.20 
   5  -5   4   58.79   12.40 
   5   5  -4   40.80    7.80 
   5  -5  -4   32.80    9.70 
  -5  -5   4   47.00    7.00 
  -5  -5   4   52.39    9.10 
   6  -5   4  133.49   20.10 
  -6  -5  -4  156.48   18.70 
   6  -5  -4  162.38   20.40 
  -6  -5   4  124.39   16.70 
  -6  -5   4  160.28   17.00 
   7  -5   4    7.90    7.00 
  -7  -5  -4   11.50    6.10 
   7  -5  -4   12.30    7.20 
  -7   5  -4    0.20    4.50 
  -7  -5   4    6.30    5.00 
  -8   5   4  272.47   34.20 
   8  -5   4  296.87   35.70 
  -8  -5  -4  297.37   32.40 
   8  -5  -4  265.97   34.10 
  -8   5  -4  310.67   36.60 
  -8  -5   4  302.07   31.00 
  -9  -5  -4   64.89   15.50 
   9  -5   4   37.10   13.90 
  -9   5   4   52.19   14.50 
  -9  -5   4   60.39   13.90 
   9  -5  -4   46.40   16.20 
  -9   5  -4   75.69   19.00 
   0   6  -4  473.45   36.70 
   0   6   4  470.25   37.10 
   0  -6  -4  483.35   37.10 
   0  -6   4  385.76   37.00 
   1  -6   4 1376.36  117.89 
  -1  -6  -4 1623.74  116.59 
   1   6  -4 1630.14  115.69 
  -1   6  -4 1499.65  117.49 
   1   6   4 1491.95  117.09 
  -1  -6   4 1435.06  115.89 
   1  -6  -4 1472.05  117.39 
  -2  -6  -4  135.09   14.00 
   2   6  -4  125.19   13.10 
   2  -6   4  142.49   16.20 
  -2   6   4  183.98   15.30 
   2  -6  -4  162.18   15.80 
  -2   6  -4  149.79   15.80 
   2   6   4  131.99   14.40 
  -2  -6   4  164.88   13.00 
  -3   6   4  349.47   28.10 
   3   6  -4  277.47   25.80 
   3  -6   4  295.37   29.50 
  -3  -6  -4  291.57   26.90 
   3  -6  -4  282.67   28.30 
   3   6   4  282.57   27.30 
  -3   6  -4  316.37   29.10 
  -3  -6   4  322.37   25.00 
   4  -6   4  407.56   40.30 
   4   6  -4  395.66   36.20 
  -4  -6  -4  466.45   37.90 
  -4   6   4  471.15   39.70 
   4  -6  -4  411.46   39.10 
   4   6   4  381.16   37.50 
  -4  -6   4  440.86   35.20 
   5  -6   4   52.19   11.60 
   5   6  -4   48.80    8.40 
  -5  -6  -4   55.29   10.20 
  -5  -6   4   48.00    8.90 
   5  -6  -4   29.00    9.10 
  -5  -6   4   40.20    7.20 
   6   6  -4   -4.10    2.40 
  -6  -6  -4    1.60    3.50 
   6  -6   4    6.70    5.10 
   6  -6  -4   -1.20    3.40 
  -6  -6   4    4.10    3.60 
  -6  -6   4    7.70    6.90 
   7  -6   4  132.89   24.30 
  -7  -6  -4  173.48   20.10 
   7  -6  -4  166.98   22.80 
  -7  -6   4  167.88   18.70 
  -7   6  -4  128.39   23.90 
   8  -6   4  219.28   29.90 
  -8  -6  -4  207.68   25.80 
  -8  -6   4  212.58   23.90 
   8  -6  -4  201.18   27.80 
  -8   6  -4  248.88   31.80 
  -9  -6  -4   34.90   11.40 
   9  -6   4   16.20   10.50 
  -9   6   4   29.90   12.70 
  -9  -6   4   42.90   10.70 
   9  -6  -4   38.30   10.80 
  -9   6  -4   30.40   13.80 
   0   7   4  157.68   14.30 
   0  -7   4  128.99   14.10 
   0  -7  -4  152.68   14.20 
   0   7  -4  144.59   13.50 
  -1  -7  -4 1310.87   97.79 
  -1   7   4 1440.26   98.79 
   1   7  -4 1291.77   97.09 
   1   7   4 1177.28   98.49 
   1  -7  -4 1150.08   98.69 
  -1  -7   4 1145.69   97.39 
  -1   7  -4 1275.17   98.89 
   2   7  -4  358.26   31.80 
  -2  -7  -4  419.76   32.90 
   2  -7   4  347.57   34.90 
  -2   7   4  427.66   33.60 
   2   7   4  359.76   34.00 
  -2  -7   4  446.46   31.70 
  -2   7  -4  370.86   37.30 
   2  -7  -4  355.16   34.20 
  -3  -7  -4   71.89   11.40 
  -3   7   4   84.89   10.70 
   3   7  -4   72.19    8.80 
   3  -7   4   75.49   11.80 
   3   7   4   70.39    9.80 
  -3  -7   4   94.69    8.40 
  -3   7  -4   85.59   11.40 
   3  -7  -4   89.39   11.60 
   4  -7   4   37.60    9.60 
  -4  -7  -4   38.40    7.60 
   4   7  -4   37.10    7.00 
  -4  -7   4   51.49    6.30 
   4  -7  -4   28.30    8.30 
   5  -7   4  160.38   20.90 
  -5  -7  -4  171.58   18.40 
   5   7  -4  140.59   19.10 
  -5  -7   4  159.28   18.00 
   5  -7  -4  150.58   19.80 
  -5  -7   4  159.28   15.90 
  -6  -7  -4  462.05   42.20 
   6   7  -4  435.16   41.10 
   6  -7   4  450.25   46.00 
   6  -7  -4  450.85   45.00 
  -6  -7   4  410.46   41.20 
  -6  -7   4  504.65   40.10 
  -7  -7  -4   48.20   11.20 
   7  -7   4   39.20   12.20 
  -7  -7   4   58.69   10.70 
  -8  -7  -4  112.19   15.80 
   8  -7   4   73.79   17.90 
  -8   7  -4  106.69   22.10 
  -8  -7   4  112.69   14.70 
   8  -7  -4   63.79   16.90 
  -9  -7  -4   69.49   14.70 
  -9   7   4   52.59   13.70 
   9  -7   4   67.59   17.30 
  -9   7  -4   62.39   17.70 
  -9  -7   4   63.69   13.90 
   9  -7  -4   55.09   16.10 
   0   8  -4  116.69   11.20 
   0  -8   4   91.69   11.70 
   0   8   4  116.49   11.80 
   0  -8  -4  115.49   11.90 
   1   8  -4  847.92   64.09 
  -1  -8  -4  851.01   64.79 
  -1   8   4  955.70   65.79 
   1  -8   4  724.53   66.39 
   1  -8  -4  741.53   65.99 
   1   8   4  780.22   65.49 
  -1   8  -4  837.62   65.79 
  -1  -8   4  760.02   64.49 
   2  -8   4  407.56   45.40 
   2   8  -4  471.75   39.20 
   2   8   4  437.66   40.60 
   2  -8  -4  465.85   42.00 
  -2  -8   4  522.15   39.10 
  -2   8  -4  556.94   42.50 
  -3  -8  -4  196.08   18.80 
   3  -8   4  165.88   21.00 
   3   8  -4  179.18   18.00 
   3   8   4  171.08   19.30 
  -3  -8   4  236.68   17.50 
   3  -8  -4  205.48   21.60 
   4  -8   4  251.77   27.30 
   4   8  -4  208.48   22.30 
  -4  -8  -4  263.07   23.70 
   4  -8  -4  224.38   25.50 
  -4  -8   4  263.27   21.50 
   5  -8   4  310.87   36.20 
  -5  -8  -4  408.36   34.00 
   5   8  -4  317.47   32.20 
   5  -8  -4  336.87   35.90 
  -5  -8   4  382.36   30.90 
   6  -8   4  170.48   22.70 
  -6  -8  -4  141.39   18.70 
  -6  -8   4  146.79   21.80 
   6  -8  -4  149.79   21.00 
  -6  -8   4  181.78   17.40 
  -7  -8  -4  201.28   23.00 
   7  -8   4  189.28   26.40 
   7  -8  -4  161.88   24.60 
  -7  -8   4  214.28   21.40 
  -8  -8  -4   -4.40    4.20 
   8  -8   4    3.70    4.70 
  -8   8  -4  -10.30    5.50 
   8  -8  -4   12.80    7.80 
  -8  -8   4   -4.20    4.80 
   9  -8   4   13.10    9.20 
  -9  -8  -4   24.50    9.80 
  -9   8  -4   12.90    9.60 
   9  -8  -4   12.60    9.90 
   0   9   4   14.10    3.90 
   0  -9   4    7.30    3.80 
   0  -9  -4   11.70    3.80 
   1  -9   4  514.65   47.60 
  -1  -9  -4  599.14   46.00 
   1   9  -4  605.34   45.30 
   1  -9  -4  489.65   46.80 
  -1  -9   4  491.35   45.60 
  -1   9  -4  648.84   47.00 
   1   9   4  541.85   46.50 
   2   9  -4  315.87   28.50 
   2  -9   4  297.37   31.60 
  -2  -9  -4  370.66   29.30 
  -2  -9   4  357.56   28.60 
   2  -9  -4  319.67   31.30 
   3  -9   4  319.27   34.20 
  -3  -9  -4  386.56   31.30 
   3   9  -4  319.07   30.40 
   3  -9  -4  325.77   33.70 
  -3  -9   4  395.36   29.80 
   4  -9   4  473.55   49.20 
   4   9  -4  484.15   45.10 
  -4  -9  -4  606.84   46.30 
  -4  -9   4  592.74   43.80 
   4  -9  -4  482.95   48.70 
   5  -9   4  268.67   31.60 
   5   9  -4  261.67   27.40 
  -5  -9  -4  291.87   28.10 
  -5  -9   4  323.47   26.00 
   5  -9  -4  280.27   31.30 
   6  -9   4   44.50   12.00 
  -6  -9  -4   38.80    9.20 
  -6  -9   4   57.99    9.20 
   6  -9  -4   33.50   17.30 
  -7  -9  -4   70.69   14.00 
   7  -9   4   83.79   18.70 
  -7  -9   4  101.79   12.50 
   7  -9  -4   52.29   14.90 
   8  -9   4   10.70    7.50 
  -8  -9  -4    2.80    6.40 
  -8  -9   4   13.80    6.20 
   8  -9  -4   17.20    8.30 
  -9  -9  -4   28.30    9.60 
   9  -9   4    9.60   10.50 
  -9   9  -4    8.10    8.90 
  -9  -9   4   49.30    9.90 
   0 -10  -4  684.83   59.79 
   0  10  -4  769.92   58.89 
  -1 -10  -4   30.30    6.10 
   1 -10   4   24.80    7.00 
   1  10  -4   39.60    5.60 
  -1  10  -4   33.90    7.70 
  -1 -10   4   22.90    5.50 
   1 -10  -4   24.00    6.30 
   2 -10   4   84.59   12.70 
  -2 -10  -4  101.79   10.80 
   2  10  -4   88.49   10.10 
   2 -10  -4   91.69   12.60 
  -2 -10   4   83.09   10.10 
  -3 -10  -4  267.37   22.90 
   3 -10   4  253.37   26.80 
   3  10  -4  212.18   22.10 
  -3 -10   4  270.17   21.80 
   3 -10  -4  195.08   24.70 
  -4 -10  -4  128.49   13.90 
   4  10  -4  113.89   13.40 
   4 -10   4  109.69   17.20 
   4 -10  -4   85.39   16.90 
  -4 -10   4  127.59   14.00 
  -5 -10  -4   84.39   11.50 
   5 -10   4   89.69   17.50 
  -5 -10   4   86.99    9.80 
   5 -10  -4   57.39   13.40 
   6 -10   4   90.79   18.30 
  -6 -10  -4  107.39   14.30 
  -6 -10   4  128.49   12.90 
   6 -10  -4   71.09   17.30 
   7 -10   4   76.69   18.00 
  -7 -10  -4   89.39   13.70 
   7 -10  -4   60.39   16.10 
  -7 -10   4  106.49   12.40 
  -8 -10  -4   42.30   10.70 
   8 -10   4   37.30   13.60 
  -8 -10   4   40.40    9.50 
   8 -10  -4   38.30   13.20 
   0 -11  -4  122.39   14.50 
   0 -11   4  131.49   15.20 
   1 -11   4   25.50    7.30 
   1  11  -4   43.10    6.30 
  -1 -11  -4   32.10    6.80 
   1 -11  -4   33.70    7.60 
  -1 -11   4   30.40    6.80 
  -2 -11  -4   33.40    6.60 
   2  11  -4   23.20    5.30 
   2 -11   4   26.30    8.00 
  -2 -11   4   27.80    6.00 
   2 -11  -4   35.80    8.50 
   3 -11   4   76.59   14.70 
   3  11  -4   62.19    9.20 
  -3 -11  -4   94.29   10.70 
  -3 -11   4   82.19    9.60 
   3 -11  -4   74.59   14.40 
  -4 -11  -4   26.50    6.30 
   4 -11   4   18.00    7.20 
  -4 -11   4   14.10    4.30 
   4 -11  -4   15.60    6.70 
   5 -11   4    8.90    6.30 
  -5 -11  -4   13.20    5.00 
   5 -11  -4    7.10    6.30 
  -5 -11   4   12.20    4.20 
   6 -11   4   13.90    8.50 
  -6 -11  -4   15.60    7.10 
   6 -11  -4   13.10    7.20 
  -6 -11   4   12.80    4.70 
  -7 -11  -4  134.89   17.60 
   7 -11   4   99.79   21.80 
  -7 -11   4  149.49   15.80 
   7 -11  -4  101.89   20.50 
  -8 -11  -4   37.80   10.40 
   8 -11   4   36.50   11.90 
  -8 -11   4   39.20    9.20 
   8 -11  -4   14.60   13.70 
   0 -12  -4    1.80    3.20 
   0 -12   4    0.60    3.50 
   1 -12   4   77.59   14.40 
  -1 -12  -4  112.79   12.70 
  -1 -12   4  105.19   12.60 
   1 -12  -4   81.99   12.70 
   2 -12   4  253.27   28.50 
  -2 -12  -4  307.47   25.50 
   2 -12  -4  234.48   27.30 
  -2 -12   4  248.88   24.60 
  -3 -12  -4  362.56   30.30 
   3 -12   4  297.57   33.90 
  -3 -12   4  310.67   29.10 
   3 -12  -4  336.37   34.30 
   4 -12   4  259.17   50.39 
  -4 -12  -4  309.17   27.00 
  -4 -12   4  272.67   25.10 
   4 -12  -4  247.28   30.50 
  -5 -12  -4   14.30    5.30 
   5 -12   4    3.90    5.50 
   5 -12  -4    3.80    4.80 
  -5 -12   4   14.20    4.50 
   6 -12   4   33.00   10.30 
  -6 -12  -4   29.60    7.40 
   6 -12  -4   30.90    9.70 
  -6 -12   4   45.70    8.50 
  -7 -12  -4    4.70    4.90 
   7 -12   4    1.60    7.30 
  -7 -12   4    8.90    4.70 
   7 -12  -4   14.20   10.10 
  -8 -12  -4   70.99   15.10 
   8 -12   4   31.90   13.70 
  -8 -12   4   96.79   12.60 
   8 -12  -4   50.79   15.70 
   0 -13  -4  267.17   25.70 
   0 -13   4  220.78   24.80 
   1 -13   4  162.08   20.40 
  -1 -13  -4  199.28   19.70 
   1 -13  -4  185.08   20.90 
  -1 -13   4  165.48   19.00 
   2 -13   4   49.99   11.60 
  -2 -13  -4   45.20    8.70 
   2 -13  -4   29.90   10.60 
  -2 -13   4   43.10    8.40 
   3 -13   4    6.40    6.60 
  -3 -13  -4    9.50    5.10 
  -3 -13   4   21.80    5.60 
   3 -13  -4   14.30    6.80 
  -4 -13  -4  517.55   40.10 
   4 -13   4  413.76   44.40 
   4 -13  -4  432.76   45.00 
  -4 -13   4  401.86   38.00 
   5 -13   4   16.20    8.80 
  -5 -13  -4   17.40    6.20 
  -5 -13   4   19.20    5.40 
   5 -13  -4   15.70    7.20 
  -6 -13  -4   10.20    5.10 
   6 -13   4   25.80    9.70 
   6 -13  -4   -3.00    7.10 
  -6 -13   4   15.80    5.10 
  -7 -13  -4   61.09   11.60 
   7 -13   4   18.40   10.40 
   7 -13  -4   21.90   16.90 
  -7 -13   4   48.00    9.30 
   0 -14   4    6.30    4.40 
   0 -14  -4    4.20    4.20 
  -1 -14  -4   17.40    6.20 
   1 -14   4   11.30    5.70 
  -1 -14   4    5.90    4.20 
   1 -14  -4    2.50    7.10 
  -2 -14  -4   17.30    5.60 
   2 -14   4   25.50    7.80 
  -2 -14   4    8.20    4.60 
   2 -14  -4   11.30    5.70 
  -3 -14  -4    5.60    4.00 
   3 -14   4   -3.40    5.30 
   3 -14  -4    5.70    4.80 
  -3 -14   4    1.20    3.10 
  -4 -14  -4   68.79   11.50 
   4 -14   4   67.69   16.10 
  -4 -14   4   62.39    9.60 
   4 -14  -4   63.59   15.40 
  -5 -14  -4   47.10    9.40 
   5 -14   4   42.60   12.40 
  -5 -14   4   47.30    8.50 
   5 -14  -4   38.50   12.00 
   6 -14   4    1.70    7.20 
  -6 -14  -4   13.40    6.10 
  -6 -14   4   17.80    6.00 
   6 -14  -4    3.70    7.40 
   7 -14   4   58.79   17.60 
   7 -14  -4   84.69   19.20 
   0 -15  -4  177.88   21.80 
   0 -15   4  198.88   22.00 
  -1 -15  -4   20.00    6.70 
   1 -15  -4   30.20    8.90 
  -1 -15   4   43.20    8.80 
  -2 -15  -4   93.19   12.10 
   2 -15   4   74.89   15.00 
   2 -15  -4   63.49   13.30 
  -2 -15   4   53.29   11.00 
   3 -15   4    9.20    8.10 
  -3 -15  -4   34.40    7.40 
  -3 -15   4   22.00    6.50 
   3 -15  -4   22.70    9.20 
   4 -15   4    6.90    5.60 
  -4 -15  -4    5.50    4.40 
  -4 -15   4   -0.30    4.00 
   4 -15  -4    3.00    4.60 
   5 -15   4  169.08   26.30 
  -5 -15  -4  210.08   21.80 
   5 -15  -4  156.48   24.70 
  -5 -15   4  211.38   21.30 
  -6 -15  -4    9.00    6.70 
   6 -15   4    0.30    8.10 
  -6 -15   4   23.40    6.50 
   6 -15  -4    3.40    7.50 
   0 -16   4    4.80    5.40 
   0 -16  -4    5.00    5.00 
   1 -16   4   49.00   11.70 
  -1 -16  -4   48.70   10.30 
   1 -16  -4   59.59   12.40 
  -1 -16   4   63.09   18.00 
  -2 -16  -4   27.90    8.00 
   2 -16   4   13.70    7.70 
   2 -16  -4   20.50    8.90 
  -2 -16   4   22.60    8.20 
   3 -16   4    7.30    7.50 
  -3 -16  -4   23.70    6.90 
  -3 -16   4   26.50    9.30 
   3 -16  -4   14.80    9.10 
   4 -16   4   -2.60    5.40 
  -4 -16  -4    5.50    5.70 
   4 -16  -4   -5.50    6.10 
  -4 -16   4    2.50    4.50 
   5 -16   4   12.80   10.50 
  -5 -16  -4   17.90    6.70 
  -5 -16   4    0.30    5.00 
   5 -16  -4    3.90    6.70 
   0 -17  -4   13.00    6.40 
   0 -17   4   18.20    7.30 
   1 -17   4   15.20    5.90 
  -1 -17  -4   10.50    6.20 
  -1 -17   4   -0.50    4.10 
   1 -17  -4   10.40    6.30 
  -2 -17  -4   18.80    6.10 
   2 -17   4   22.90    8.70 
  -2 -17   4    8.40    5.10 
   2 -17  -4    7.50    7.10 
   3 -17   4    4.40    6.60 
  -3 -17  -4   -4.60    4.00 
  -3 -17   4   10.30    5.20 
   3 -17  -4    0.90    5.90 
  -4 -17  -4  127.29   17.30 
   4 -17  -4  111.09   21.10 
  -4 -17   4  141.09   17.00 
   0 -18   4  118.59   17.80 
   0 -18  -4  136.29   18.90 
   1 -18   4   19.00    8.10 
  -1 -18  -4   15.10    8.20 
   1 -18  -4    4.60    6.20 
  -1 -18   4    7.90    7.30 
   2 -18   4   11.40    8.30 
  -2 -18  -4   11.50    5.80 
   2 -18  -4    4.10    7.90 
  -2 -18   4   11.10    6.30 
  -3 -18  -4   27.60    9.10 
   3 -18   4  -10.80    8.00 
  -3 -18   4   16.00    7.40 
   3 -18  -4    6.40    8.00 
   0 -19  -4   -2.70    5.60 
   0 -19   4   -1.80    5.80 
   0   0   5    1.90    0.80 
   0   0  -5    3.00    1.00 
   2   0  -5 2982.10  224.28 
  -2   0  -5 2973.60  226.18 
  -2   0  -5 3022.20  226.58 
  -2   0   5 3008.30  223.88 
   2   0   5 2719.43  225.78 
  -3   0   5  208.38   18.30 
   3   0  -5  209.68   18.60 
  -3   0  -5  209.78   20.50 
  -3   0  -5  196.98   20.00 
   3   0   5  179.58   19.40 
  -4   0  -5  249.28   26.00 
   4   0  -5  249.97   23.30 
  -4   0   5  248.08   23.30 
  -4   0   5  249.88   22.90 
  -4   0  -5  229.68   24.40 
   5   0  -5  117.29   15.00 
  -5   0   5  134.69   14.80 
  -5   0   5  122.39   14.90 
  -5   0  -5  117.09   16.20 
   6   0  -5  216.48   29.70 
  -6   0  -5  259.17   27.90 
  -6   0   5  248.38   25.30 
  -7   0  -5   35.40   11.00 
   7   0  -5   35.20   10.00 
  -7   0   5   37.10   10.40 
  -8   0   5   15.70    7.10 
  -8   0  -5   -1.00    6.60 
  -9   0  -5   -9.10    4.50 
  -9   0   5    9.20    6.80 
 -10   0   5   29.30   13.80 
 -10   0  -5   31.80   12.90 
   0  -1  -5    1.70    1.00 
   0   1   5    2.90    1.10 
   0   1  -5    0.40    0.80 
   0   1  -5    2.00    0.90 
   1  -1   5 4637.94  340.17 
  -1  -1  -5 4511.55  339.57 
   1   1   5 4230.98  339.47 
  -1   1  -5 4479.75  339.87 
   2  -1   5 5605.04  395.46 
  -2  -1  -5 5195.48  394.26 
  -2   1   5 4698.13  392.76 
   2   1  -5 5237.38  391.96 
   2   1   5 4765.72  393.86 
  -2   1  -5 5284.37  394.86 
  -2  -1   5 5456.15  391.86 
  -2   1  -5 5141.39  394.66 
   2  -1  -5 5159.98  392.86 
  -2  -1   5 5162.88  391.96 
  -3  -1  -5  295.57   26.90 
   3  -1   5  292.07   27.60 
  -3   1   5  301.97   25.40 
   3   1  -5  299.67   25.00 
  -3  -1  -5  284.77   27.20 
  -3  -1   5  295.07   24.90 
  -3  -1   5  310.67   25.10 
   3  -1  -5  259.47   25.50 
  -3   1  -5  297.17   27.50 
  -3   1  -5  287.77   27.20 
   3   1   5  268.47   26.40 
   4   1  -5  332.77   29.70 
   4  -1   5  324.17   32.00 
  -4  -1  -5  331.27   31.40 
  -4   1   5  377.86   30.40 
  -4  -1  -5  335.67   32.70 
  -4  -1   5  350.86   29.70 
   4  -1  -5  333.17   30.40 
   4   1   5  269.97   30.80 
  -4  -1   5  335.37   29.40 
  -4   1  -5  341.17   32.00 
  -4   1  -5  323.17   31.50 
  -5   1   5  734.33   59.79 
  -5  -1  -5  667.73   61.09 
   5  -1   5  646.74   61.79 
   5   1  -5  696.73   59.59 
  -5  -1   5  701.53   59.39 
   5  -1  -5  750.42   60.89 
  -5  -1   5  701.43   59.09 
  -5   1  -5  758.02   63.09 
  -6   1   5   46.30    9.40 
  -6   1   5   40.70    9.80 
  -6  -1  -5   50.09   11.30 
   6  -1  -5   46.80   10.50 
  -6  -1   5   45.40    9.30 
  -6  -1   5   48.70    9.60 
  -6   1  -5   42.50   11.00 
  -7   1   5  392.66   39.50 
  -7  -1  -5  392.16   40.10 
   7  -1  -5  404.56   39.70 
  -7   1  -5  352.06   39.70 
  -7  -1   5  386.96   38.10 
  -8  -1  -5   90.49   18.40 
  -8   1   5   99.89   18.70 
  -8   1  -5   88.89   18.90 
   8  -1  -5  108.89   19.70 
  -8  -1   5   98.89   17.40 
  -9  -1  -5   13.90    8.10 
  -9   1   5    6.10    6.60 
  -9   1  -5    6.00    7.00 
  -9  -1   5   -1.90    6.30 
 -10   1   5  -10.30    8.70 
 -10  -1  -5   -9.80    6.40 
 -10   1  -5   13.90    8.60 
 -10  -1   5   -7.60    5.90 
   1  -2   5 6299.47  455.05 
  -1  -2  -5 5979.50  454.15 
  -1   2  -5 5979.50  454.75 
   1   2   5 5674.43  454.05 
   2  -2   5 5580.24  423.16 
  -2  -2  -5 5918.91  422.46 
  -2   2   5 5795.92  420.76 
  -2   2  -5 5475.55  422.96 
  -2   2  -5 5417.56  422.76 
   2  -2  -5 5469.35  421.26 
   2   2   5 5025.00  421.76 
  -2  -2   5 5704.53  419.76 
  -2  -2   5 5472.65  419.36 
  -3  -2  -5 3179.88  229.98 
   3  -2   5 2998.40  230.88 
  -3   2   5 3125.99  228.38 
   3   2   5 2699.93  229.08 
  -3   2  -5 2955.90  230.78 
  -3  -2   5 2933.51  227.68 
  -3   2  -5 2915.91  230.28 
   3  -2  -5 2937.21  228.88 
  -3  -2   5 3009.20  227.08 
  -4  -2  -5  706.63   56.99 
  -4  -2  -5  652.43   57.49 
  -4   2   5  727.43   55.79 
   4  -2   5  655.83   57.89 
  -4  -2   5  661.13   54.59 
   4  -2  -5  674.53   56.29 
  -4  -2   5  664.23   54.39 
  -4   2  -5  653.93   57.19 
  -4   2  -5  687.33   58.09 
   4   2   5  590.54   55.89 
  -5   2   5  124.59   14.00 
   5  -2   5  127.49   16.40 
  -5  -2  -5  105.29   14.40 
  -5  -2   5  105.89   12.90 
  -5   2  -5  131.79   16.60 
  -5  -2   5   96.19   12.70 
   5  -2  -5  102.79   14.40 
   6  -2   5  187.38   24.90 
  -6  -2  -5  235.88   25.30 
  -6  -2   5  226.98   23.00 
  -6  -2   5  203.28   22.50 
  -6   2  -5  229.88   26.00 
   6  -2  -5  218.98   24.90 
   7  -2   5   64.89   14.20 
  -7   2   5   39.30   10.60 
  -7  -2  -5   39.80   11.20 
  -7   2  -5   49.00   12.90 
  -7  -2   5   33.10    9.10 
   7  -2  -5   43.30   12.20 
  -8  -2  -5   75.99   16.30 
  -8   2   5   98.69   18.20 
  -8   2  -5   84.29   18.60 
   8  -2  -5   88.09   17.70 
  -8  -2   5   93.39   16.60 
  -9   2   5  132.39   24.50 
  -9  -2  -5  137.89   21.90 
   9  -2  -5  195.08   24.70 
  -9   2  -5  176.18   26.50 
  -9  -2   5  134.39   20.80 
 -10   2   5   25.50   11.40 
 -10  -2  -5   28.70   13.30 
 -10  -2   5   42.20   11.20 
   0  -3  -5 2840.42  201.68 
   0  -3   5 2477.35  201.88 
   0   3   5 2765.72  201.88 
   0   3  -5 2505.65  201.58 
   1   3  -5 1432.06  102.29 
   1  -3   5 1331.07  105.19 
  -1  -3  -5 1285.17  103.99 
  -1   3  -5 1353.16  104.99 
   1  -3  -5 1487.25  103.99 
   1   3   5 1238.18  104.09 
  -1  -3   5 1295.77  102.49 
  -2   3   5  757.72   54.29 
  -2  -3  -5  674.53   54.89 
   2   3  -5  654.23   52.79 
   2  -3   5  743.03   56.89 
  -2  -3   5  658.43   52.19 
  -2   3  -5  714.83   56.09 
   2  -3  -5  657.23   54.59 
   2   3   5  612.34   54.69 
  -3  -3  -5  428.36   35.50 
   3  -3   5  413.96   36.80 
  -3   3   5  443.26   34.70 
  -3   3  -5  398.26   36.10 
  -3  -3   5  415.86   32.70 
   3  -3  -5  411.16   35.30 
  -3  -3   5  387.66   33.70 
   3   3   5  340.17   34.60 
  -4  -3  -5  156.18   16.60 
   4  -3   5  145.59   17.70 
  -4  -3  -5  138.29   17.10 
  -4   3   5  154.28   16.10 
   4   3   5  127.29   15.80 
  -4  -3   5  152.78   14.40 
   4  -3  -5  139.19   16.30 
  -4  -3   5  146.29   14.90 
  -4   3  -5  154.78   17.40 
  -4   3  -5  149.79   17.80 
  -5  -3  -5  218.18   23.30 
   5  -3   5  211.58   24.50 
  -5   3   5  233.98   22.70 
  -5  -3   5  219.18   21.60 
  -5  -3   5  210.98   21.00 
  -5   3  -5  222.68   25.00 
   5  -3  -5  211.18   23.60 
   6  -3   5   25.90    9.20 
  -6  -3  -5   50.99   10.80 
   6  -3  -5   43.80   10.90 
  -6   3  -5   33.40    9.40 
  -6  -3   5   33.50    8.20 
  -6  -3   5   30.70    7.70 
  -7  -3  -5    6.80    5.10 
   7  -3   5    6.50    5.60 
  -7   3   5    7.30    5.40 
   7  -3  -5   14.70    6.40 
  -7  -3   5    7.00    5.40 
  -7   3  -5    2.70    5.90 
   8  -3   5   68.59   16.70 
  -8  -3  -5   65.19   14.60 
  -8   3   5   62.29   14.50 
  -8   3  -5   60.49   16.30 
  -8  -3   5   75.29   13.90 
   8  -3  -5   77.99   17.60 
  -9  -3  -5   46.30   13.20 
  -9   3   5   35.50   12.20 
  -9   3  -5   23.00   11.30 
  -9  -3   5   30.70   10.30 
   9  -3  -5   29.60   11.20 
 -10   3   5   -6.70    6.20 
 -10  -3  -5   17.00    9.90 
 -10  -3   5   10.00    6.80 
 -10   3  -5   -1.70    6.90 
  10  -3  -5    7.20    7.40 
   0   4   5 3055.79  226.78 
   0  -4  -5 3183.18  226.48 
   0  -4   5 2675.83  226.68 
   1  -4   5  610.24   51.29 
   1   4  -5  675.43   48.60 
  -1   4   5  740.93   50.09 
  -1  -4  -5  583.94   49.90 
  -1   4  -5  609.74   50.89 
   1   4   5  547.35   50.09 
  -1  -4   5  597.04   48.80 
   1  -4  -5  670.33   50.29 
   2  -4   5  273.17   25.60 
  -2   4   5  301.27   23.70 
  -2  -4  -5  293.57   24.20 
   2   4  -5  249.58   22.00 
  -2   4  -5  287.47   25.40 
   2  -4  -5  265.37   24.10 
  -2  -4   5  285.97   21.60 
   2   4   5  234.68   23.80 
  -3  -4  -5   72.49    9.10 
  -3   4   5   73.09    8.90 
   3   4  -5   60.19    7.30 
   3  -4   5   71.99   10.40 
  -3  -4   5   67.59    6.80 
  -3   4  -5   78.19   10.10 
   3   4   5   49.30    9.20 
  -3  -4   5   75.89    8.00 
   3  -4  -5   66.69    9.20 
   4  -4   5  647.34   57.09 
  -4  -4  -5  669.83   54.79 
   4   4  -5  615.44   52.49 
  -4   4   5  704.63   58.39 
  -4   4  -5  622.14   55.69 
   4   4   5  590.54   54.29 
  -4  -4   5  690.13   51.89 
  -4  -4   5  658.73   52.99 
   4  -4  -5  598.14   54.79 
   5  -4   5   25.30    8.00 
  -5   4   5   29.80    7.60 
  -5  -4  -5   28.40    7.40 
  -5  -4   5   35.30    7.10 
  -5  -4   5   24.80    5.50 
  -5   4  -5   18.10    6.40 
   5  -4  -5   24.80    7.10 
   6  -4   5  158.08   21.20 
  -6  -4  -5  162.08   19.90 
   6  -4  -5  167.08   21.40 
  -6  -4   5  180.78   19.40 
  -6  -4   5  147.59   17.60 
  -6   4  -5  174.98   22.20 
  -7  -4  -5  456.45   44.40 
   7  -4   5  420.46   46.10 
  -7   4  -5  435.56   46.60 
   7  -4  -5  443.86   45.60 
  -7  -4   5  494.15   42.50 
   8  -4   5  168.28   28.90 
  -8  -4  -5  197.28   24.60 
  -8   4   5  118.39   24.40 
  -8  -4   5  215.88   23.00 
   8  -4  -5  187.18   25.30 
  -8   4  -5  167.48   25.50 
  -9  -4  -5   76.39   15.70 
   9  -4   5   46.10   14.40 
  -9   4   5   53.99   14.00 
  -9   4  -5   67.19   18.50 
  -9  -4   5   51.49   11.60 
   9  -4  -5   41.00   13.10 
 -10   4   5   19.20    9.70 
 -10  -4  -5   -8.50    7.20 
 -10  -4   5    2.60    7.30 
  10  -4  -5    5.90   10.00 
   0   5   5  530.45   42.10 
   0  -5   5  464.15   42.00 
   0  -5  -5  584.14   42.00 
   0   5  -5  510.65   41.60 
   1  -5   5    9.80    3.30 
   1   5  -5   13.90    2.80 
  -1  -5  -5   17.40    3.50 
  -1   5   5   10.20    2.80 
  -1  -5   5    9.80    2.30 
  -1   5  -5    6.60    2.80 
   1   5   5   15.00    3.60 
   1  -5  -5    8.60    2.80 
  -2  -5  -5 1505.65  118.89 
   2  -5   5 1439.66  120.79 
  -2   5   5 1765.42  119.19 
  -2  -5   5 1679.13  116.69 
  -2   5  -5 1518.45  120.49 
   2  -5  -5 1443.96  119.49 
   2   5   5 1318.47  118.89 
   3  -5   5  630.84   54.19 
  -3  -5  -5  653.23   51.89 
   3   5  -5  590.54   49.90 
  -3   5   5  669.53   51.79 
   3  -5  -5  616.24   52.69 
  -3   5  -5  671.53   53.99 
   3   5   5  491.85   57.39 
  -3  -5   5  633.04   48.80 
   4   5  -5  360.26   33.20 
  -4  -5  -5  416.96   35.40 
  -4   5   5  411.66   35.30 
   4  -5   5  381.06   37.30 
  -4   5  -5  374.36   40.10 
  -4  -5   5  413.26   32.30 
   4   5   5  346.97   34.90 
  -4  -5   5  405.36   34.00 
   4  -5  -5  380.26   37.30 
   5  -5   5   40.60   10.30 
  -5  -5  -5   41.70    8.80 
   5   5  -5   37.30    7.40 
  -5  -5   5   37.60    6.80 
   5  -5  -5   41.40   10.00 
  -5  -5   5   42.80    8.20 
   6  -5   5  130.49   20.10 
  -6  -5  -5  174.18   19.80 
  -6  -5   5  159.98   17.10 
  -6   5  -5  146.09   20.90 
  -6  -5   5  150.68   17.70 
   6  -5  -5  158.78   20.70 
  -7  -5  -5  121.99   17.50 
   7  -5   5  106.29   24.80 
  -7  -5   5  140.19   16.10 
  -7   5  -5  117.59   26.10 
   7  -5  -5  114.59   20.70 
   8  -5   5  542.75   57.79 
  -8  -5  -5  560.74   54.69 
  -8  -5   5  592.24   52.09 
  -8   5  -5  566.14   58.29 
   8  -5  -5  582.74   57.29 
  -9   5   5   94.09   21.00 
  -9  -5  -5  130.69   22.40 
   9  -5   5   94.19   21.10 
  -9  -5   5  140.49   19.30 
   9  -5  -5   84.49   21.20 
  -9   5  -5  125.99   24.40 
   0  -6  -5   29.50    4.30 
   0  -6   5   20.70    4.50 
   0   6  -5   26.50    3.90 
   0   6   5   21.50    4.40 
  -1  -6  -5 1086.49   78.99 
   1   6  -5 1138.89   77.89 
   1  -6   5  927.01   80.29 
  -1  -6   5  930.51   78.19 
   1   6   5  932.21   79.29 
  -1   6  -5  976.70   79.79 
   1  -6  -5 1035.40   79.69 
  -2   6   5  352.06   27.20 
   2  -6   5  287.37   28.70 
   2   6  -5  279.97   25.20 
  -2  -6  -5  336.07   27.00 
   2   6   5  291.37   27.20 
  -2   6  -5  284.17   28.00 
  -2  -6   5  340.47   25.10 
   2  -6  -5  285.47   27.60 
   3   6  -5  407.66   35.20 
  -3  -6  -5  439.76   36.90 
  -3   6   5  481.55   37.40 
   3  -6   5  417.46   39.40 
  -3   6  -5  439.76   38.80 
  -3  -6   5  471.65   34.30 
   3  -6  -5  410.86   38.00 
   3   6   5  346.87   36.60 
   4   6  -5  192.68   18.70 
  -4   6   5  202.08   23.10 
   4  -6   5  189.28   22.50 
  -4  -6  -5  223.58   20.60 
   4  -6  -5  185.28   21.00 
  -4  -6   5  202.68   17.60 
   4   6   5  168.78   22.40 
   5  -6   5   87.29   16.90 
  -5  -6  -5  149.39   15.70 
   5   6  -5   97.39   12.90 
  -5  -6   5  119.29   12.30 
  -5  -6   5  114.69   13.60 
   5  -6  -5  112.09   15.70 
  -6  -6  -5   42.30    9.80 
   6  -6   5   28.20   10.20 
  -6  -6   5   37.10    9.10 
  -6  -6   5   46.10    8.40 
   6  -6  -5   49.20   11.60 
   7  -6   5  236.78   29.50 
  -7  -6  -5  236.08   26.40 
  -7   6  -5  237.68   29.70 
  -7  -6   5  220.68   23.60 
   7  -6  -5  208.18   26.90 
   8  -6   5  246.18   32.90 
  -8  -6  -5  252.27   29.60 
   8  -6  -5  246.68   32.00 
  -8  -6   5  280.67   28.20 
  -8   6  -5  295.07   36.20 
  -9   6   5   66.59   18.40 
   9  -6   5   73.59   19.40 
  -9  -6  -5  108.29   19.80 
  -9   6  -5   80.89   19.80 
  -9  -6   5  107.99   14.90 
   9  -6  -5   60.59   16.00 
   0  -7   5   88.39   11.00 
   0   7   5  103.39   11.10 
   0   7  -5  124.39   10.70 
   0  -7  -5  101.39   10.80 
  -1  -7  -5   27.80    5.10 
   1  -7   5   29.90    6.50 
  -1   7   5   34.30    6.90 
   1   7  -5   30.70    4.10 
   1  -7  -5   23.30    5.30 
  -1  -7   5   30.60    4.60 
   1   7   5   19.40    7.60 
  -1   7  -5   25.90    5.50 
   2  -7   5  409.66   39.60 
  -2  -7  -5  476.75   37.60 
   2   7  -5  402.96   36.00 
  -2   7  -5  494.25   40.70 
   2  -7  -5  432.16   38.90 
  -2  -7   5  512.95   36.20 
   2   7   5  407.06   38.00 
   3  -7   5  683.63   61.59 
  -3  -7  -5  717.03   58.49 
  -3   7   5  810.92   59.59 
   3   7  -5  663.23   57.09 
  -3  -7   5  763.92   56.09 
   3   7   5  644.14   58.99 
   3  -7  -5  681.63   60.29 
  -3   7  -5  756.12   61.19 
  -4  -7  -5  359.06   32.00 
   4  -7   5  300.47   34.20 
   4   7  -5  325.67   30.50 
  -4  -7   5  377.26   29.20 
   4  -7  -5  374.06   34.50 
   5  -7   5  202.38   24.80 
   5   7  -5  209.68   20.60 
  -5  -7  -5  232.08   22.30 
   5  -7  -5  215.28   24.00 
  -5  -7   5  195.58   20.90 
  -5  -7   5  177.08   18.50 
   6   7  -5   20.80    6.80 
   6  -7   5   34.30    9.90 
  -6  -7  -5   25.70    7.80 
  -6  -7   5   38.40    8.10 
   6  -7  -5   40.70   10.80 
  -6  -7   5   28.60    8.20 
   7  -7   5   10.10    8.00 
  -7  -7  -5   22.50    7.80 
   7  -7  -5   15.90   10.80 
  -7  -7   5   19.40    5.90 
  -7   7  -5   23.10    9.10 
   8  -7   5   37.80   12.30 
  -8  -7  -5   66.89   13.30 
   8  -7  -5   53.69   14.70 
  -8   7  -5   33.80   12.10 
  -8  -7   5   53.89   11.20 
  -9  -7  -5   -1.20    7.00 
  -9   7   5    8.10    8.80 
   9  -7   5   12.70   10.20 
  -9  -7   5   12.20    6.40 
  -9   7  -5   -8.10    6.60 
   9  -7  -5   13.20   10.30 
   0   8  -5   24.10    4.80 
   0  -8  -5   34.20    6.00 
   0   8   5   31.90    6.00 
   0  -8   5   28.90    5.90 
   1   8  -5 2600.84  179.78 
   1  -8   5 2132.59  182.38 
  -1   8   5 2679.33  181.38 
  -1  -8  -5 2399.66  182.68 
  -1   8  -5 2438.56  181.68 
  -1  -8   5 2137.19  180.28 
   1   8   5 2338.07  181.78 
   1  -8  -5 1994.20  184.08 
   2   8  -5   95.89   11.10 
   2  -8   5  105.79   16.50 
  -2  -8  -5  129.99   12.60 
  -2   8   5  128.39   13.00 
  -2   8  -5  126.79   14.10 
  -2  -8   5  129.59   11.60 
   2  -8  -5  127.09   14.30 
   2   8   5  103.09   12.90 
  -3  -8  -5   54.39    7.60 
   3   8  -5   46.50    6.30 
   3  -8   5   37.40    9.80 
   3  -8  -5   36.90    9.00 
  -3  -8   5   47.90    5.70 
  -4  -8  -5  113.29   13.70 
   4   8  -5  108.19   12.60 
   4  -8   5  105.19   15.70 
  -4  -8   5  134.99   11.70 
   4  -8  -5  101.29   15.20 
   5  -8   5   13.70    6.50 
  -5  -8  -5   13.10    6.00 
  -5  -8   5   11.80    3.70 
   5  -8  -5    9.10    5.70 
  -6  -8  -5   59.79   12.30 
   6   8  -5   52.69   10.60 
   6  -8   5   67.39   16.20 
  -6  -8   5   79.59   10.00 
  -6  -8   5   84.99   11.90 
   6  -8  -5   70.09   14.60 
  -7  -8  -5   40.20   12.00 
   7  -8   5   39.90   13.80 
  -7  -8   5   65.79   10.60 
   7  -8  -5   41.70   12.90 
   8  -8   5   47.60   14.30 
  -8  -8  -5   40.60   10.60 
  -8   8  -5   30.70   12.60 
  -8  -8   5   58.19   10.80 
   8  -8  -5   37.60   12.10 
  -9  -8  -5   23.10    9.20 
   9  -8   5   16.20    8.60 
  -9   8  -5    0.90    8.00 
  -9  -8   5    6.90    7.10 
   9  -8  -5   20.50   12.30 
   0  -9   5   77.09   10.70 
   0   9  -5  103.69   10.10 
   0  -9  -5   93.79   10.90 
  -1  -9  -5  410.46   32.00 
   1   9  -5  382.96   30.70 
   1  -9   5  315.67   32.90 
  -1   9  -5  428.26   32.70 
   1  -9  -5  326.87   32.50 
  -1  -9   5  332.07   31.40 
  -2  -9  -5  390.16   29.40 
   2   9  -5  298.47   27.60 
   2  -9   5  334.87   31.90 
  -2  -9   5  314.27   27.70 
   2  -9  -5  306.77   30.70 
  -3  -9  -5  838.92   60.99 
   3  -9   5  701.83   64.19 
   3   9  -5  663.03   59.39 
   3  -9  -5  661.03   62.99 
  -3  -9   5  813.22   58.89 
  -4  -9  -5 1297.77   91.89 
   4   9  -5 1046.30   90.29 
   4  -9   5 1075.79   95.59 
  -4  -9   5 1165.48   88.49 
   4  -9  -5 1059.69   94.39 
   5   9  -5  329.87   32.50 
   5  -9   5  363.56   38.20 
  -5  -9  -5  369.86   33.70 
   5  -9  -5  342.27   36.50 
  -5  -9   5  379.46   30.80 
  -6  -9  -5  134.19   17.90 
   6  -9   5  167.18   22.10 
   6  -9  -5  169.38   39.30 
  -6  -9   5  157.88   16.00 
   7  -9   5   23.10    9.20 
  -7  -9  -5   17.20    7.20 
  -7  -9   5   26.80    6.90 
   7  -9  -5   21.20    9.70 
  -8  -9  -5    6.40    7.40 
   8  -9   5    5.00    6.80 
  -8   9  -5    3.50    6.50 
  -8  -9   5    2.10    5.20 
   8  -9  -5   -3.20    4.60 
  -9  -9  -5   14.00    8.50 
   9  -9   5   -0.10    7.20 
  -9   9  -5    8.10    8.70 
  -9  -9   5   12.10    6.50 
   0 -10   5   69.59   10.30 
   0  10  -5   87.99    9.50 
   0 -10  -5   68.59    9.70 
  -1 -10  -5   53.99    7.70 
   1 -10   5   47.40    9.40 
   1  10  -5   49.20    6.90 
  -1 -10   5   43.20    8.00 
  -1  10  -5   61.09    8.50 
   1 -10  -5   58.19    8.60 
   2 -10   5   26.10    7.80 
  -2 -10  -5   30.00    6.20 
  -2 -10   5   23.90    5.30 
   2 -10  -5   33.10    8.20 
   3  10  -5  136.19   15.30 
  -3 -10  -5  166.78   16.30 
   3 -10   5  155.88   19.50 
  -3 -10   5  159.58   14.70 
   3 -10  -5  127.29   18.00 
   4  10  -5  227.48   24.80 
  -4 -10  -5  309.87   26.60 
   4 -10   5  222.98   28.80 
  -4 -10   5  309.87   24.00 
   4 -10  -5  261.97   29.40 
  -5 -10  -5  278.57   25.30 
   5  10  -5  206.88   23.90 
   5 -10   5  240.28   29.40 
  -5 -10   5  263.77   22.40 
   5 -10  -5  239.88   27.90 
   6 -10   5    9.00    5.10 
  -6 -10  -5   11.20    5.60 
   6 -10  -5    8.80    5.90 
  -6 -10   5   13.90    4.60 
  -7 -10  -5   58.49   12.30 
   7 -10   5   60.59   14.50 
   7 -10  -5   44.20   12.70 
  -7 -10   5   61.79    9.40 
   8 -10   5   11.50    8.90 
  -8 -10  -5    2.40    6.30 
   8 -10  -5   -0.60    7.30 
  -8 -10   5   17.60    5.30 
   0 -11   5  179.18   20.20 
   0 -11  -5  216.08   20.70 
   1 -11   5   85.39   13.80 
  -1 -11  -5  113.79   12.90 
   1  11  -5  135.19   12.30 
   1 -11  -5  111.79   14.10 
  -1 -11   5   92.79   12.30 
   2  11  -5  237.88   20.70 
   2 -11   5  224.48   24.30 
   2 -11  -5  206.08   23.40 
  -2 -11   5  194.08   22.80 
   3 -11   5  158.58   21.50 
   3  11  -5  188.58   17.70 
   3 -11  -5  177.28   21.30 
  -3 -11   5  170.58   17.10 
   4 -11   5    7.30    6.40 
  -4 -11  -5   12.70    5.30 
   4  11  -5   21.30    5.90 
  -4 -11   5   25.30    5.20 
   4 -11  -5   14.70    7.00 
  -5 -11  -5    8.70    5.20 
   5 -11   5   -0.60    4.50 
  -5 -11   5   13.80    4.10 
   5 -11  -5   11.10    6.40 
  -6 -11  -5    9.40    5.90 
   6 -11   5    7.90    6.40 
   6 -11  -5   13.10    7.40 
  -6 -11   5    6.50    4.00 
  -7 -11  -5  104.69   16.00 
   7 -11   5   76.79   18.60 
  -7 -11   5  110.89   13.10 
   7 -11  -5   79.19   18.30 
  -8 -11  -5   20.30    9.30 
   8 -11   5   28.70   10.20 
  -8 -11   5   51.19    9.50 
   8 -11  -5   33.30   15.00 
   0 -12   5  154.78   18.10 
   0 -12  -5  168.18   18.10 
  -1 -12  -5  392.86   31.10 
   1 -12   5  310.87   32.20 
  -1 -12   5  309.07   30.20 
   1 -12  -5  292.07   31.10 
  -2 -12  -5  914.11   64.49 
   2 -12   5  705.33   66.89 
   2 -12  -5  746.73   66.79 
  -2 -12   5  717.33   63.19 
   3 -12   5  660.73   63.19 
  -3 -12  -5  797.22   59.29 
  -3 -12   5  666.43   57.69 
   3 -12  -5  688.73   63.19 
  -4 -12  -5    6.40    4.60 
   4 -12  -5    2.60    5.80 
  -4 -12   5    9.40    3.80 
  -5 -12  -5   61.29   11.60 
   5 -12   5   56.99   13.80 
  -5 -12   5   73.79    9.10 
   5 -12  -5   57.39   13.90 
  -6 -12  -5   15.50    6.00 
   6 -12   5    3.20    7.20 
  -6 -12   5   11.20    4.90 
   6 -12  -5    4.00    6.90 
   7 -12   5   -6.50    6.50 
  -7 -12  -5   10.80    6.10 
  -7 -12   5    6.30    4.60 
   7 -12  -5    4.50    8.30 
   0 -13  -5    4.10    3.70 
   0 -13   5   -1.40    3.10 
  -1 -13  -5  228.88   21.30 
   1 -13   5  164.68   21.50 
   1 -13  -5  226.28   23.00 
  -1 -13   5  170.58   20.20 
   2 -13   5  133.29   18.60 
  -2 -13  -5  171.78   17.10 
   2 -13  -5  130.69   18.60 
  -2 -13   5  150.18   16.60 
  -3 -13  -5  315.77   26.70 
   3 -13   5  246.48   29.90 
   3 -13  -5  251.27   29.40 
  -3 -13   5  259.37   25.50 
  -4 -13  -5    9.10    5.30 
   4 -13   5   19.80    8.50 
   4 -13  -5   13.00    7.90 
  -4 -13   5   12.00    4.70 
  -5 -13  -5   28.20    7.30 
   5 -13   5   21.90    8.70 
   5 -13  -5   18.20    7.70 
  -5 -13   5   26.60    6.40 
  -6 -13  -5    3.40    5.20 
   6 -13   5   20.20    7.90 
  -6 -13   5   -1.00    3.50 
   6 -13  -5   10.50    7.00 
   7 -13   5   12.00    7.80 
  -7 -13  -5    4.90    5.40 
   7 -13  -5    2.80    8.50 
  -7 -13   5   -0.30    4.60 
   0 -14   5    6.50    4.40 
  -1 -14  -5   71.59   14.00 
   1 -14   5   47.80   11.00 
   1 -14  -5   65.89   12.20 
  -1 -14   5   41.60    9.30 
   2 -14   5   52.79   12.10 
  -2 -14  -5   44.90   11.20 
  -2 -14   5   47.10    9.50 
   2 -14  -5   47.50   11.40 
   3 -14   5   72.09   14.90 
   3 -14  -5   49.60   12.90 
  -3 -14   5   66.59   11.00 
   4 -14   5   43.20   12.10 
  -4 -14  -5   40.00    8.30 
   4 -14  -5   28.10    9.90 
  -4 -14   5   35.00    7.50 
  -5 -14  -5   84.59   12.50 
   5 -14   5   74.09   17.30 
  -5 -14   5   94.99   11.90 
   5 -14  -5   64.39   15.50 
   6 -14   5   24.10    8.70 
  -6 -14  -5    4.60    4.70 
   6 -14  -5    5.70    6.70 
  -6 -14   5   12.00    5.10 
   0 -15   5   -4.10    2.70 
   0 -15  -5   -0.60    3.20 
  -1 -15  -5   -3.10    3.60 
   1 -15   5   -2.10    3.50 
   1 -15  -5   -6.30    3.20 
  -1 -15   5   -2.10    4.40 
   2 -15   5   11.30    6.70 
  -2 -15  -5    5.10    4.10 
  -2 -15   5    2.70    4.10 
   2 -15  -5    5.90    5.70 
  -3 -15  -5    4.20    4.00 
   3 -15  -5    0.00    5.20 
  -3 -15   5   -2.50    3.40 
  -4 -15  -5   40.50    9.30 
   4 -15   5   17.10    9.70 
   4 -15  -5   50.79   13.30 
  -4 -15   5   37.20    8.30 
  -5 -15  -5  121.89   15.40 
   5 -15   5  103.79   21.60 
  -5 -15   5  108.29   13.90 
   5 -15  -5   81.09   19.10 
  -6 -15  -5   29.00    8.70 
  -6 -15   5   23.50    8.10 
   6 -15  -5   30.70   11.70 
   0 -16   5  178.68   22.90 
   0 -16  -5  229.28   24.70 
  -1 -16  -5   12.60    6.60 
   1 -16   5   21.20    8.10 
   1 -16  -5   22.10    7.60 
  -1 -16   5   13.70    6.90 
  -2 -16  -5   18.50    6.50 
   2 -16   5   17.20    8.70 
   2 -16  -5   42.40   10.50 
  -2 -16   5   19.10    5.90 
   3 -16   5   73.29   15.60 
  -3 -16  -5   60.99   12.00 
   3 -16  -5   47.40   13.50 
  -3 -16   5   56.19   11.50 
  -4 -16  -5  140.59   16.20 
   4 -16   5   83.79   19.10 
  -4 -16   5   90.59   14.10 
   4 -16  -5   87.19   19.00 
  -5 -16  -5  109.29   15.30 
   5 -16   5   80.49   19.20 
  -5 -16   5  107.19   13.70 
   5 -16  -5   67.29   16.10 
   0 -17   5    1.10    4.60 
   0 -17  -5    2.00    5.50 
  -1 -17  -5   -3.20    4.00 
   1 -17   5   -4.30    5.60 
   1 -17  -5   -3.20    3.40 
  -1 -17   5   -5.60    3.90 
   2 -17   5   35.20   11.00 
  -2 -17  -5   22.90    7.70 
   2 -17  -5   31.70   10.80 
  -2 -17   5   40.40   10.00 
   3 -17   5   23.50    9.50 
  -3 -17  -5   48.60   10.50 
  -3 -17   5   29.70    9.10 
   3 -17  -5   39.30   12.00 
  -4 -17  -5   21.80    7.30 
   4 -17   5   16.90   14.60 
   4 -17  -5   28.70   10.00 
  -4 -17   5   26.40    8.60 
   0 -18   5    2.00    5.80 
   0 -18  -5   14.40    7.80 
  -1 -18  -5    4.80    6.20 
   1 -18   5   19.60    7.40 
   1 -18  -5   14.80    8.00 
  -1 -18   5    5.30    5.90 
  -2 -18  -5   21.00    8.10 
   2 -18   5    0.70    5.40 
   2 -18  -5    4.50    6.90 
  -2 -18   5    8.80    6.90 
  -3 -18  -5   -2.40    6.10 
   3 -18   5   -1.30    9.80 
   3 -18  -5   -7.20    5.80 
  -3 -18   5    2.90    5.10 
   0   0   6 1472.95  115.09 
   0   0  -6 1536.15  114.99 
   1   0   6 1021.40   84.49 
  -1   0   6 1083.59   82.59 
   1   0  -6 1183.78   82.69 
  -1   0  -6 1036.10   84.59 
  -2   0   6  252.17   19.80 
  -2   0  -6  219.28   22.20 
   2   0   6  242.88   22.20 
   2   0  -6  250.87   20.30 
  -2   0  -6  241.48   22.30 
  -3   0  -6  768.02   63.09 
   3   0   6  705.73   62.19 
  -3   0   6  791.32   59.89 
  -3   0  -6  733.23   62.39 
   3   0  -6  762.72   60.39 
  -4   0  -6   12.90    4.80 
  -4   0  -6    4.20    3.30 
  -4   0   6    3.90    2.90 
   4   0  -6    0.50    2.30 
   5   0  -6   28.80    7.10 
  -5   0   6   24.70    5.80 
  -5   0  -6   16.70    6.70 
  -5   0   6   19.60    5.50 
   6   0  -6   76.79   13.50 
  -6   0   6   77.99   11.30 
  -6   0   6   73.79   13.40 
  -6   0  -6   80.39   15.00 
   7   0  -6    4.30    5.70 
  -7   0  -6    9.00    5.80 
  -7   0   6   14.50    6.50 
  -8   0  -6   23.10    9.80 
  -8   0   6   12.40    7.20 
  -9   0   6  139.29   21.00 
  -9   0  -6  118.99   23.40 
 -10   0   6   12.60   11.80 
 -10   0  -6   25.20   10.30 
   0   1   6 2263.77  179.48 
   0  -1  -6 2439.56  179.48 
   0  -1   6 2377.46  179.58 
   0   1  -6 2347.07  179.48 
   1  -1   6 9204.38  727.83 
  -1   1  -6 9600.14  728.03 
  -1   1  -6 9999.00  728.33 
  -2  -1  -6   51.89    7.10 
   2  -1   6   56.09    7.60 
  -2   1   6   61.69    6.70 
   2   1  -6   51.49    5.20 
  -2   1  -6   50.39    7.30 
  -2  -1   6   53.89    5.00 
   2   1   6   51.69    6.90 
  -2   1  -6   54.69    7.50 
   2  -1  -6   44.30    5.80 
  -3  -1  -6  257.57   24.40 
  -3   1   6  267.37   22.40 
   3  -1   6  283.77   25.60 
   3   1  -6  253.27   22.10 
  -3  -1  -6  273.57   25.20 
  -3   1  -6  264.87   25.00 
  -3  -1   6  279.37   22.50 
   3  -1  -6  242.48   22.90 
   3   1   6  206.78   23.30 
  -3   1  -6  236.98   24.40 
  -3  -1   6  256.87   22.00 
  -4   1   6   81.19   10.00 
   4   1  -6   85.59   10.00 
   4  -1   6   64.49   12.50 
  -4  -1  -6   90.09   11.90 
  -4  -1  -6   78.09   11.70 
  -4   1  -6   78.69   11.80 
  -4  -1   6   93.39    9.90 
   4  -1  -6   84.59   10.80 
   4   1   6   70.49   10.30 
  -4  -1   6   79.39    9.80 
  -4   1  -6   83.59   11.80 
  -5   1   6  105.39   12.70 
  -5  -1  -6   93.29   13.90 
   5   1  -6  109.09   13.10 
   5  -1   6   97.99   14.70 
  -5  -1   6   96.89   12.50 
   5  -1  -6  111.29   14.10 
  -5  -1   6   96.19   12.00 
  -5   1  -6  106.39   14.90 
  -6   1   6  670.53   58.59 
  -6  -1  -6  687.23   59.89 
  -6   1   6  626.54   56.79 
   6  -1  -6  653.73   58.49 
  -6   1  -6  667.43   60.49 
  -6  -1   6  654.03   56.69 
  -6  -1   6  657.43   57.29 
  -7  -1  -6   16.40    8.00 
  -7   1   6   36.30   10.10 
   7  -1  -6   32.50   10.00 
  -7  -1   6   43.20   10.30 
  -7   1  -6   28.10   10.20 
  -8   1   6   72.29   15.80 
  -8  -1  -6   69.59   16.00 
  -8   1  -6   69.79   16.40 
   8  -1  -6   95.49   18.20 
  -8  -1   6   82.39   15.40 
  -9  -1  -6   87.79   18.70 
  -9  -1   6   87.79   17.90 
  -9   1  -6  111.09   22.20 
 -10   1   6   49.60   15.40 
 -10  -1  -6   65.09   15.80 
 -10  -1   6   45.60   12.70 
   0   2  -6   11.10    2.20 
   0   2   6   10.00    2.30 
   0   2  -6    8.50    2.10 
   0  -2   6    6.60    1.90 
   0  -2  -6   12.70    2.40 
   1  -2   6 1145.89   88.89 
  -1  -2  -6 1128.49   88.09 
   1   2   6 1042.30   87.89 
  -1   2  -6 1074.59   88.59 
  -1   2  -6 1098.49   88.59 
   1  -2  -6 1290.27   87.29 
   2  -2   6 3278.37  252.67 
  -2  -2  -6 3353.36  251.77 
  -2   2   6 3712.03  250.07 
   2  -2  -6 3151.18  250.37 
  -2  -2   6 3154.28  248.38 
   2   2   6 2865.41  251.17 
  -2   2  -6 3262.87  252.57 
  -2   2  -6 3271.77  252.37 
  -2  -2   6 3460.45  248.68 
   3  -2   6 3248.97  249.18 
  -3   2   6 3344.27  246.08 
  -3  -2  -6 3363.16  248.08 
   3  -2  -6 3187.58  246.78 
  -3   2  -6 3162.48  248.88 
  -3  -2   6 3353.76  245.18 
  -3   2  -6 3162.58  248.58 
  -3  -2   6 3259.87  244.78 
   3   2   6 2808.62  247.18 
  -4  -2  -6   77.99   10.80 
  -4   2   6   74.69    9.40 
   4  -2   6   83.19   11.90 
  -4  -2  -6   68.59   10.60 
   4  -2  -6   79.99   10.20 
  -4  -2   6   68.69    8.40 
  -4   2  -6   55.69   11.10 
  -4   2  -6   66.79   12.20 
  -4  -2   6   77.69    8.80 
   4   2   6   43.10    9.70 
   5  -2   6  381.96   38.00 
  -5   2   6  375.76   38.20 
  -5  -2  -6  388.86   36.90 
   5  -2  -6  393.76   36.50 
  -5   2  -6  379.76   37.90 
  -5  -2   6  381.26   34.20 
  -5  -2   6  389.96   34.20 
  -6   2   6  107.59   18.60 
  -6  -2  -6   97.99   14.60 
   6  -2   6  119.89   17.00 
  -6  -2   6  119.79   22.30 
  -6   2  -6   87.89   17.10 
   6  -2  -6  106.29   15.60 
  -6  -2   6   85.79   12.80 
  -7  -2  -6  113.69   20.30 
  -7   2   6  132.99   19.00 
   7  -2   6  127.59   19.60 
  -7   2  -6  133.39   20.30 
  -7  -2   6  138.49   17.30 
   7  -2  -6  129.89   18.50 
  -8   2   6   11.90    6.50 
  -8  -2  -6    1.80    5.40 
   8  -2  -6    6.00    6.00 
  -8  -2   6   12.00    6.60 
  -8   2  -6   -1.30    5.70 
  -9  -2  -6   42.10   13.00 
  -9   2   6   56.19   15.00 
  -9   2  -6   43.80   14.90 
  -9  -2   6   74.19   15.10 
   9  -2  -6   63.09   16.30 
 -10  -2  -6   39.10   13.90 
 -10   2   6   41.40   13.90 
 -10  -2   6   59.29   12.70 
   0  -3   6  578.24   50.79 
   0  -3  -6  701.13   50.29 
   0   3  -6  630.34   50.29 
   0   3   6  648.74   50.49 
   1   3  -6  683.13   47.40 
  -1  -3  -6  619.24   49.60 
   1  -3   6  604.64   50.49 
  -1  -3   6  597.74   47.90 
  -1   3  -6  605.64   50.19 
   1   3   6  563.94   49.50 
   1  -3  -6  664.63   49.20 
   2   3  -6 1508.15  122.39 
  -2   3   6 1830.72  124.19 
  -2  -3  -6 1636.24  125.29 
   2  -3   6 1616.84  126.69 
   2   3   6 1403.36  124.89 
  -2  -3   6 1621.94  122.59 
  -2   3  -6 1583.14  126.19 
  -2  -3   6 1659.93  121.99 
   2  -3  -6 1608.44  124.69 
  -3   3   6 1202.38   89.29 
  -3  -3  -6 1199.28   90.89 
   3  -3   6 1159.58   92.29 
  -3  -3   6 1142.89   87.19 
  -3   3  -6 1103.19   91.49 
  -3  -3   6 1153.98   87.99 
   3  -3  -6 1097.19   89.89 
   3   3   6  993.30   90.09 
  -3   3  -6 1126.99   92.19 
  -4  -3  -6  815.22   69.09 
  -4   3   6  793.72   66.09 
  -4  -3  -6  840.92   67.79 
   4  -3   6  809.42   73.59 
  -4  -3   6  797.02   64.99 
   4   3   6  710.43   66.79 
  -4  -3   6  872.11   64.59 
   4  -3  -6  816.72   67.39 
  -4   3  -6  827.92   68.79 
   5  -3   6    6.70    5.00 
  -5  -3  -6   11.20    5.40 
  -5   3   6    9.40    4.60 
   5  -3  -6   11.70    5.30 
  -5  -3   6    3.90    3.30 
  -5   3  -6    8.10    5.40 
  -5  -3   6   12.80    4.20 
   6  -3   6  209.88   25.70 
  -6  -3  -6  198.48   23.60 
  -6  -3   6  188.98   21.10 
  -6   3  -6  205.58   25.70 
   6  -3  -6  219.48   24.50 
  -6  -3   6  211.58   21.60 
   7  -3   6  111.89   20.90 
  -7  -3  -6  115.79   16.90 
  -7  -3   6   98.29   14.60 
   7  -3  -6  118.19   18.00 
  -7   3  -6  116.59   17.80 
  -7  -3   6  107.79   14.90 
   8  -3   6   11.50    8.90 
  -8  -3  -6   23.30    9.30 
   8  -3  -6    6.10    8.20 
  -8  -3   6   13.10    6.90 
  -8   3  -6    1.90    5.20 
  -9  -3  -6    4.60    6.10 
  -9   3   6   21.40    9.10 
  -9  -3   6   26.60    9.20 
   9  -3  -6   13.00    9.70 
  -9   3  -6   23.10   11.10 
 -10  -3  -6   43.80   14.40 
 -10   3   6   52.19   14.60 
 -10   3  -6   27.00   13.60 
  10  -3  -6   59.19   16.80 
 -10  -3   6   81.79   16.50 
   0  -4  -6  271.87   20.50 
   0   4   6  230.38   20.50 
   0  -4   6  222.08   20.60 
   1  -4   6  381.66   34.70 
   1   4  -6  456.05   31.90 
  -1  -4  -6  392.06   33.70 
  -1   4   6  471.85   33.50 
   1   4   6  345.87   33.60 
   1  -4  -6  442.96   33.70 
  -1  -4   6  380.16   32.40 
  -1   4  -6  403.16   34.50 
  -2   4   6 2463.85  164.08 
   2  -4   6 2002.50  166.18 
  -2  -4  -6 2112.99  164.58 
   2   4  -6 2000.80  162.08 
  -2  -4   6 2453.75  161.68 
  -2   4  -6 2073.19  165.78 
   2  -4  -6 2055.09  164.48 
   2   4   6 1842.92  164.38 
   3   4  -6  221.68   19.30 
  -3   4   6  241.08   20.90 
  -3  -4  -6  230.98   21.60 
   3  -4   6  219.98   23.20 
  -3  -4   6  243.38   19.70 
  -3  -4   6  226.18   18.40 
   3   4   6  207.58   21.30 
   3  -4  -6  214.88   21.50 
  -3   4  -6  197.68   22.00 
   4  -4   6  344.77   34.00 
  -4   4   6  324.87   33.40 
  -4  -4  -6  377.76   32.20 
  -4  -4   6  332.77   29.50 
  -4  -4   6  359.56   28.50 
  -4   4  -6  356.96   33.10 
   4  -4  -6  341.27   31.80 
   4   4   6  283.27   30.90 
  -5  -4  -6   24.30    6.90 
   5  -4   6   13.90    6.20 
  -5   4   6   21.90    6.20 
   5  -4  -6   13.70    6.60 
  -5  -4   6   18.40    4.70 
  -5   4  -6   17.50    6.90 
  -5  -4   6   15.60    5.00 
  -6  -4  -6  123.19   16.30 
   6  -4   6  138.09   18.80 
   6  -4  -6  109.49   17.10 
  -6   4  -6  100.79   19.00 
  -6  -4   6  109.69   13.70 
  -6  -4   6  110.29   14.20 
  -7  -4  -6  449.46   43.50 
   7  -4   6  446.86   46.30 
   7  -4  -6  406.36   43.70 
  -7  -4   6  458.35   41.00 
  -7   4  -6  414.56   45.90 
  -7  -4   6  457.75   41.40 
   8  -4   6  168.28   25.90 
  -8  -4  -6  214.18   25.80 
  -8   4   6  192.18   25.70 
  -8   4  -6  166.08   26.40 
   8  -4  -6  207.08   26.80 
  -8  -4   6  198.58   23.10 
  -9  -4  -6   24.80   11.20 
  -9   4   6   31.10   10.80 
  -9   4  -6   14.80   12.40 
  -9  -4   6   29.90    9.50 
   9  -4  -6   39.60   12.70 
 -10   4   6    7.70   10.30 
  10  -4  -6  -13.40    9.20 
 -10   4  -6   19.30   11.80 
   0   5  -6  454.75   38.20 
   0   5   6  494.45   39.00 
   0  -5  -6  547.25   38.70 
   0  -5   6  410.46   38.60 
   1  -5   6  339.07   30.70 
  -1  -5  -6  349.87   29.40 
   1   5  -6  386.46   27.90 
  -1   5   6  424.26   29.70 
  -1   5  -6  342.87   30.30 
   1  -5  -6  381.46   29.80 
   1   5   6  285.67   29.40 
  -1  -5   6  309.17   28.30 
  -2  -5  -6  412.36   34.40 
   2  -5   6  385.86   36.20 
   2   5  -6  374.26   32.20 
  -2   5   6  488.95   34.40 
   2  -5  -6  392.36   34.70 
   2   5   6  336.37   34.20 
  -2   5  -6  395.26   35.80 
  -2  -5   6  459.95   32.10 
   3  -5   6 3023.90  236.48 
  -3  -5  -6 3184.98  234.08 
   3   5  -6 2868.31  231.48 
  -3   5   6 3383.86  233.68 
  -3  -5   6 3081.59  230.38 
   3   5   6 2665.13  233.68 
   3  -5  -6 2926.91  234.38 
  -3   5  -6 3123.99  235.88 
  -4   5   6  805.12   58.69 
  -4  -5  -6  752.22   58.99 
   4   5  -6  669.73   56.19 
   4  -5   6  729.13   61.69 
   4  -5  -6  643.04   62.49 
  -4  -5   6  690.23   56.59 
  -4  -5   6  709.63   54.99 
   4   5   6  559.64   57.69 
  -5  -5  -6   60.59   11.00 
   5  -5   6   49.60   11.70 
  -5  -5   6   53.09    7.40 
  -5  -5   6   56.19    9.50 
   5  -5  -6   53.09   11.10 
  -6  -5  -6   83.89   14.80 
   6  -5   6   99.89   18.00 
   6  -5  -6   82.49   15.70 
  -6   5  -6   66.39   14.90 
  -6  -5   6   99.89   12.40 
  -6  -5   6   74.39   10.50 
   7  -5   6    3.10    5.10 
  -7  -5  -6    9.30    5.70 
   7  -5  -6   26.70    8.20 
  -7  -5   6    5.10    4.50 
  -7  -5   6   10.50    5.40 
  -7   5  -6   16.80    8.20 
  -8  -5  -6   90.59   17.50 
   8  -5   6   71.19   17.30 
  -8   5  -6   68.79   17.00 
  -8  -5   6  109.09   14.70 
   8  -5  -6   81.59   19.70 
  -9   5   6  554.74   56.39 
   9  -5   6  545.05   57.69 
  -9  -5  -6  492.45   53.19 
  -9   5  -6  521.25   57.69 
  -9  -5   6  576.84   50.99 
   9  -5  -6  522.65   55.39 
   0   6  -6 1637.74  126.09 
   0  -6   6 1422.26  126.69 
   0   6   6 1686.23  126.99 
   0  -6  -6 1794.72  126.59 
   1   6  -6   90.99    7.90 
  -1   6   6   92.19    9.20 
   1  -6   6   80.09   10.20 
  -1  -6  -6   84.59    9.00 
   1   6   6   87.49    9.70 
  -1  -6   6   73.19    8.30 
   1  -6  -6   75.59    9.20 
  -1   6  -6   82.09    9.80 
  -2  -6  -6  310.67   26.70 
  -2   6   6  358.16   26.90 
   2  -6   6  275.97   28.50 
   2   6  -6  288.77   24.80 
  -2   6  -6  287.47   27.90 
  -2  -6   6  323.47   24.70 
   2  -6  -6  271.37   27.00 
   3  -6   6  475.85   51.19 
   3   6  -6  519.65   43.20 
  -3   6   6  602.54   45.40 
   3  -6  -6  511.15   46.10 
   3   6   6  486.35   45.40 
  -3   6  -6  509.85   46.70 
  -3  -6   6  593.24   42.10 
  -4  -6  -6  430.76   37.60 
   4  -6   6  423.46   40.50 
   4   6  -6  384.96   35.30 
   4  -6  -6  400.26   38.50 
  -4  -6   6  438.76   34.00 
  -4  -6   6  428.76   36.20 
   5   6  -6  195.48   19.30 
   5  -6   6  214.28   24.60 
  -5  -6  -6  200.68   21.40 
   5  -6  -6  168.58   21.60 
  -5  -6   6  177.88   17.60 
  -5  -6   6  206.98   20.00 
   6  -6   6    1.40    4.60 
  -6  -6  -6    6.70    4.20 
  -6   6  -6    2.80    5.30 
   6  -6  -6    5.50    5.20 
  -6  -6   6    3.60    2.70 
  -7  -6  -6  115.79   16.00 
   7  -6   6  102.79   19.60 
  -7  -6   6  101.49   13.40 
  -7   6  -6   91.39   19.20 
  -7  -6   6  107.79   14.80 
   7  -6  -6   77.99   17.00 
  -8  -6  -6  117.19   21.30 
   8  -6   6  140.99   25.70 
  -8  -6   6  156.48   18.40 
   8  -6  -6  136.49   20.80 
  -8   6  -6  148.49   26.90 
  -9   6   6   33.70   11.60 
  -9  -6  -6   34.20   11.30 
   9  -6   6   10.00    9.90 
   9  -6  -6   24.90   11.80 
  -9  -6   6   23.90    8.20 
  -9   6  -6   36.60   13.00 
   0   7  -6    0.00    1.30 
   0  -7   6    0.70    1.60 
   0  -7  -6   -1.60    1.30 
   1  -7   6  428.06   40.00 
   1   7  -6  507.95   37.20 
  -1  -7  -6  496.75   38.50 
  -1   7   6  531.85   39.00 
  -1   7  -6  452.65   39.20 
   1  -7  -6  456.15   39.10 
   1   7   6  419.96   38.90 
  -1  -7   6  416.46   37.80 
  -2  -7  -6   89.09   10.20 
  -2   7   6  107.29   10.50 
   2   7  -6   77.29    8.40 
   2  -7   6   83.29   11.60 
  -2   7  -6   91.59   11.50 
   2   7   6   86.79   10.50 
  -2  -7   6   83.79    8.40 
   2  -7  -6   73.29   10.50 
   3  -7   6   95.49   13.70 
  -3   7   6  107.19   11.50 
   3   7  -6   72.99    9.30 
  -3  -7  -6  105.09   11.80 
   3   7   6   92.39   11.10 
  -3  -7   6  102.59    8.90 
   3  -7  -6   88.09   12.30 
  -3   7  -6   79.79   12.20 
   4   7  -6   80.99    9.60 
  -4  -7  -6   80.59   11.10 
   4  -7   6   78.59   14.70 
   4  -7  -6   68.09   13.20 
  -4  -7   6   82.69    8.30 
   5  -7   6  125.89   18.60 
   5   7  -6  117.39   14.30 
  -5  -7  -6  151.78   16.80 
   5  -7  -6  132.99   17.60 
  -5  -7   6  115.59   12.60 
  -5  -7   6  140.69   15.20 
   6  -7   6   93.39   18.90 
  -6  -7  -6  126.19   15.90 
  -6  -7   6  117.79   14.50 
   6  -7  -6  120.89   17.90 
  -6  -7   6  102.99   12.40 
   7  -7   6   77.99   17.30 
  -7   7  -6   55.79   15.10 
   7  -7  -6   67.69   16.80 
  -7  -7   6   96.49   11.70 
   8  -7   6   -1.20    5.20 
  -8  -7  -6   -4.20    4.90 
  -8  -7   6    4.70    4.50 
   8  -7  -6    0.70    5.20 
  -8   7  -6   -8.50    4.60 
  -9  -7  -6   -6.70    6.70 
   9  -7  -6    0.70    8.30 
  -9  -7   6    2.80    5.00 
   0   8  -6 1539.55  107.89 
   0  -8  -6 1405.66  109.69 
   0   8   6 1389.16  108.69 
   0  -8   6 1195.08  108.49 
  -1   8   6  230.68   18.70 
   1  -8   6  159.58   18.90 
  -1  -8  -6  225.38   18.30 
   1   8  -6  206.68   16.80 
   1   8   6  163.78   18.10 
   1  -8  -6  167.68   18.30 
  -1  -8   6  158.18   17.20 
  -1   8  -6  199.28   18.70 
   2   8  -6   60.69    7.20 
  -2  -8  -6   77.09    8.70 
  -2  -8   6   73.09    7.50 
   2  -8  -6   50.89    9.90 
   2   8   6   45.40    8.80 
  -2   8  -6   67.09    9.50 
   3   8  -6  133.19   13.80 
   3  -8   6  144.59   17.90 
  -3  -8  -6  141.59   15.30 
   3  -8  -6  121.99   16.30 
  -3  -8   6  161.78   13.20 
   4  -8   6  244.18   29.30 
  -4  -8  -6  321.27   27.60 
   4   8  -6  253.07   25.40 
   4  -8  -6  260.87   28.50 
  -4  -8   6  310.77   23.90 
  -5  -8  -6  248.68   24.10 
   5  -8   6  230.78   27.20 
   5   8  -6  206.28   21.60 
  -5  -8   6  195.38   19.40 
   5  -8  -6  202.48   24.60 
  -5  -8   6  263.47   23.50 
  -6  -8  -6  197.58   22.30 
   6   8  -6  185.28   20.60 
  -6  -8   6  215.18   19.50 
  -6  -8   6  173.88   20.90 
   6  -8  -6  168.68   23.00 
   7  -8   6   30.30   11.40 
  -7  -8  -6   51.69   11.10 
   7  -8  -6   52.99   13.40 
  -7  -8   6   41.30    8.30 
  -8  -8  -6    8.40    6.40 
   8  -8   6   12.70    8.80 
  -8  -8   6   11.20    6.10 
   8  -8  -6   26.80   11.00 
  -8   8  -6    8.70    8.30 
  -9  -8  -6   -6.00    6.40 
   9  -8  -6    5.40    7.80 
  -9  -8   6    1.00    5.60 
  -9   8  -6  -12.90    6.00 
   0   9  -6   -0.60    1.60 
   0  -9   6    4.50    2.40 
   0  -9  -6   -0.50    2.20 
   1  -9   6  465.05   46.40 
   1   9  -6  582.34   43.90 
  -1  -9  -6  633.74   45.70 
   1  -9  -6  504.85   45.90 
  -1  -9   6  482.75   44.70 
  -1   9  -6  576.84   45.90 
   2  -9   6  135.39   17.60 
  -2  -9  -6  168.78   15.80 
   2   9  -6  148.99   14.40 
  -2  -9   6  156.98   14.90 
   2  -9  -6  152.88   17.30 
  -3  -9  -6    4.80    4.10 
   3   9  -6    4.60    3.10 
   3  -9   6    4.60    5.10 
   3  -9  -6   24.10    6.30 
  -3  -9   6    9.90    3.20 
  -4  -9  -6    9.30    5.10 
   4  -9   6   20.30    7.40 
   4   9  -6    3.70    3.30 
  -4  -9   6    7.80    2.70 
   4  -9  -6   -3.80    4.40 
   5   9  -6   30.90    7.10 
  -5  -9  -6   28.50    7.60 
   5  -9   6   15.80    7.90 
   5  -9  -6   16.70    8.00 
  -5  -9   6   24.70    4.90 
  -6  -9  -6  108.59   14.20 
   6  -9   6   90.29   18.40 
   6   9  -6   60.49   11.70 
  -6  -9   6   81.29   10.00 
  -6  -9   6   71.59   12.80 
   7  -9   6   10.00    6.60 
  -7  -9  -6   -2.50    4.30 
   7  -9  -6   -6.50    5.00 
  -7  -9   6    6.60    4.30 
  -8  -9  -6  177.58   20.90 
   8  -9   6  118.99   23.50 
  -8   9  -6  105.59   23.10 
   8  -9  -6  105.49   22.20 
   0 -10  -6    5.20    3.20 
   0 -10   6    5.20    4.00 
   0  10  -6    4.60    2.60 
   1  10  -6  171.38   16.70 
  -1 -10  -6  180.28   16.40 
   1 -10   6  139.29   17.40 
   1 -10  -6  135.19   16.70 
  -1  10  -6  178.38   16.80 
  -1 -10   6  135.39   15.50 
  -2 -10  -6  136.49   13.70 
   2 -10   6  109.99   15.60 
   2  10  -6  113.49   12.10 
   2 -10  -6  128.09   15.40 
  -2 -10   6  108.39   12.40 
   3 -10   6 1382.46  117.69 
  -3 -10  -6 1679.23  113.89 
   3  10  -6 1343.57  112.09 
  -3 -10   6 1360.46  111.29 
   3 -10  -6 1395.96  116.59 
   4  10  -6  675.63   62.89 
  -4 -10  -6  911.21   64.69 
   4 -10   6  775.72   68.79 
  -4 -10   6  727.53   60.69 
   4 -10  -6  754.82   67.29 
  -5 -10  -6  211.28   21.00 
   5  10  -6  172.08   19.50 
   5 -10   6  181.48   24.30 
   5 -10  -6  165.98   22.40 
  -6 -10  -6   51.69   11.60 
   6 -10   6   32.30   10.80 
   6 -10  -6   56.89   12.70 
  -6 -10   6   38.70    7.30 
  -7 -10  -6    2.90    4.40 
   7 -10   6   12.60    7.80 
  -7 -10   6   11.80    5.00 
   7 -10  -6   12.10    8.40 
   8 -10   6   46.20   16.80 
  -8 -10  -6   68.69   14.20 
  -8 -10   6   71.19   11.20 
  -8  10  -6   30.10   15.30 
   8 -10  -6   43.30   14.50 
   0 -11   6   -0.40    2.80 
   0  11  -6   -1.80    2.80 
   0 -11  -6   -0.60    2.60 
   1 -11   6  156.58   20.30 
   1  11  -6  212.88   18.40 
  -1 -11  -6  220.58   19.80 
  -1 -11   6  170.68   19.90 
   1 -11  -6  191.98   20.70 
   2 -11   6  790.42   68.49 
   2  11  -6  802.02   63.69 
  -2 -11  -6  940.51   65.29 
  -2 -11   6  704.13   63.69 
   2 -11  -6  709.43   66.89 
   3  11  -6  123.89   14.20 
   3 -11   6  140.59   19.10 
  -3 -11  -6  173.78   16.20 
   3 -11  -6  148.09   18.60 
  -3 -11   6  130.79   14.10 
   4  11  -6  317.47   31.10 
  -4 -11  -6  373.66   32.20 
   4 -11   6  345.47   36.90 
   4 -11  -6  288.47   34.50 
  -4 -11   6  386.86   30.90 
  -5 -11  -6  135.09   16.10 
   5 -11   6  127.09   22.40 
   5 -11  -6  142.79   19.30 
  -5 -11   6  124.29   13.40 
  -6 -11  -6   44.80    9.80 
   6 -11   6   14.00    8.40 
  -6 -11   6   33.20    6.60 
   6 -11  -6   25.60    9.70 
  -7 -11  -6  169.38   20.30 
   7 -11   6  110.19   23.00 
  -7 -11   6  200.68   18.00 
   7 -11  -6  120.29   24.30 
   8 -11   6   14.50    9.30 
  -8 -11  -6    1.90    7.00 
  -8 -11   6   -0.90    4.80 
   8 -11  -6  -10.80   10.80 
   0 -12  -6   39.20    8.50 
   0 -12   6   47.60    9.30 
  -1 -12  -6  225.58   20.70 
   1 -12   6  188.18   21.90 
  -1 -12   6  165.78   19.80 
   1 -12  -6  202.68   21.60 
   2 -12   6  545.85   51.59 
  -2 -12   6  581.24   48.10 
   2 -12  -6  560.64   51.19 
   3 -12   6  591.94   56.89 
  -3 -12  -6  726.33   53.09 
   3 -12  -6  552.64   55.59 
  -3 -12   6  592.54   51.29 
   4 -12   6   76.79   26.00 
  -4 -12  -6   62.89   10.50 
  -4 -12   6   55.89    7.70 
   4 -12  -6   31.60   11.00 
   5 -12   6    4.30    6.20 
  -5 -12  -6    8.30    5.10 
   5 -12  -6   14.40    6.20 
  -5 -12   6   12.90    4.10 
   6 -12   6   17.00    8.90 
  -6 -12  -6   13.00    6.20 
  -6 -12   6   12.90    4.70 
   6 -12  -6    8.60    7.00 
  -7 -12  -6   27.60    8.90 
   7 -12   6   23.70   10.00 
  -7 -12   6   19.60    5.80 
   7 -12  -6   11.60    9.00 
   0 -13   6   41.50    9.50 
   0 -13  -6   30.80    8.10 
   1 -13   6   30.30    8.50 
  -1 -13  -6   41.10    8.30 
   1 -13  -6   31.70    8.40 
  -1 -13   6   29.60    7.90 
  -2 -13  -6   68.29    9.70 
   2 -13   6   37.00   10.70 
   2 -13  -6   47.30   11.40 
  -2 -13   6   50.19    9.60 
  -3 -13  -6   39.80    8.10 
   3 -13   6   24.00    8.70 
   3 -13  -6   15.30    7.20 
  -3 -13   6   28.40    6.70 
  -4 -13  -6  102.09   13.10 
   4 -13   6   81.29   17.40 
  -4 -13   6  106.99   11.90 
   4 -13  -6   79.69   16.60 
  -5 -13  -6   16.60    6.00 
   5 -13   6    1.10    7.00 
   5 -13  -6    3.50    4.60 
  -5 -13   6   10.60    4.60 
  -6 -13  -6   55.39   11.40 
   6 -13   6   50.29   14.90 
  -6 -13   6   55.69    9.40 
   6 -13  -6   37.80   12.70 
   7 -13   6   12.40    7.60 
  -7 -13  -6   14.40    6.80 
  -7 -13   6   10.50    5.20 
   7 -13  -6   12.10    9.60 
   0 -14  -6   49.80   10.40 
   0 -14   6   36.70    9.10 
   1 -14   6   53.69   11.70 
  -1 -14  -6   59.59   10.90 
  -1 -14   6   37.40    9.00 
   1 -14  -6   52.49   11.20 
  -2 -14  -6  140.39   15.40 
   2 -14   6   92.69   17.70 
   2 -14  -6  107.49   15.90 
  -2 -14   6  111.29   14.40 
  -3 -14  -6   46.50    8.90 
   3 -14   6   25.20   10.00 
   3 -14  -6   42.80   10.60 
  -3 -14   6   33.10    7.20 
  -4 -14  -6    5.20    3.90 
   4 -14   6    2.60    6.20 
  -4 -14   6   -0.90    2.70 
   4 -14  -6    0.90    4.70 
   5 -14   6    6.10    7.60 
  -5 -14  -6    6.10    4.90 
  -5 -14   6    6.10    4.40 
   6 -14   6   -4.90    6.60 
  -6 -14  -6   14.50    5.90 
  -6 -14   6   14.40    5.80 
   6 -14  -6    8.00    8.20 
   0 -15  -6    5.80    3.90 
   0 -15   6    3.20    4.70 
   1 -15   6   21.60    9.10 
  -1 -15  -6   45.90   10.00 
   1 -15  -6   22.40    8.00 
  -1 -15   6   17.20    6.60 
  -2 -15  -6   11.60    5.00 
   2 -15   6    3.40    4.50 
   2 -15  -6    7.60    5.40 
  -2 -15   6    9.10    4.50 
  -3 -15  -6   29.90    7.60 
   3 -15   6   34.70   10.50 
  -3 -15   6   24.90    7.00 
   3 -15  -6   25.20    9.50 
   4 -15   6   27.80   11.40 
  -4 -15  -6   39.50    8.90 
  -4 -15   6   53.19    9.40 
   4 -15  -6   35.30   11.40 
  -5 -15  -6    6.60    5.50 
   5 -15   6    2.70    6.30 
   5 -15  -6    1.60    5.10 
  -5 -15   6    2.30    3.90 
  -6 -15  -6   77.49   13.90 
   6 -15  -6   59.49   14.80 
  -6 -15   6   75.19   11.50 
   0 -16   6   -2.70    4.40 
   0 -16  -6   -2.10    4.10 
  -1 -16  -6    5.20    4.50 
   1 -16   6   12.00    6.60 
   1 -16  -6   28.90    9.10 
  -1 -16   6   15.10    5.30 
  -2 -16  -6   27.80    8.40 
   2 -16   6   17.50    7.70 
  -2 -16   6   26.00    7.80 
   2 -16  -6   22.50    7.50 
   3 -16   6   -2.60    7.40 
  -3 -16  -6    9.50    4.50 
  -3 -16   6    8.60    4.60 
   3 -16  -6    2.30    6.10 
  -4 -16  -6   42.50    9.20 
   4 -16   6   24.80   10.50 
   4 -16  -6   21.50    9.90 
  -4 -16   6   29.50    8.10 
  -5 -16  -6   17.00    7.20 
   5 -16   6   -2.80    6.80 
   5 -16  -6    8.10    7.00 
  -5 -16   6   14.50    6.50 
   0 -17   6   24.70    8.90 
   0 -17  -6   26.70    8.90 
  -1 -17  -6    4.70    5.90 
   1 -17   6   25.60    8.80 
  -1 -17   6   23.40    7.40 
   1 -17  -6   19.00    7.70 
   2 -17   6   24.70   10.00 
  -2 -17  -6   34.20    9.30 
  -2 -17   6   16.60    6.50 
   2 -17  -6   24.50    9.10 
  -3 -17  -6   13.20    6.10 
   3 -17   6   -1.60    6.60 
  -3 -17   6   10.00    5.60 
   3 -17  -6   11.30   12.50 
  -4 -17  -6   54.19   11.70 
   4 -17  -6   26.70   11.50 
  -4 -17   6   38.90    9.40 
   0 -18   6  105.19   18.00 
   0 -18  -6   91.09   17.20 
   1 -18   6    0.00    6.40 
  -1 -18  -6   13.50    7.00 
  -1 -18   6   10.80    7.50 
  -2 -18  -6   -8.60    5.00 
   2 -18   6    1.60    6.50 
  -2 -18   6    0.50    5.90 
   2 -18  -6   -3.10    6.00 
   3 -18   6   65.99   20.00 
  -3 -18  -6   82.49   16.10 
  -3 -18   6   77.39   14.50 
   3 -18  -6   81.49   17.20 
   0   0   7    1.50    1.20 
   1   0   7 6764.52  536.55 
  -1   0  -7 7369.26  536.75 
  -2   0   7  252.17   18.10 
  -2   0  -7  199.48   21.00 
   2   0  -7  237.98   18.80 
  -2   0  -7  210.98   20.80 
   2   0   7  189.58   20.20 
   3   0   7 1522.25  133.99 
   3   0  -7 1719.43  132.19 
  -3   0  -7 1813.62  135.49 
  -3   0  -7 1662.83  135.19 
  -3   0   7 1808.32  131.49 
  -4   0   7  808.02   66.79 
  -4   0  -7  868.31   70.49 
  -4   0  -7  814.32   70.39 
   4   0  -7  845.62   67.79 
  -5   0   7    3.70    3.40 
  -5   0  -7   -0.20    3.10 
   5   0  -7    5.80    3.50 
  -5   0   7    5.40    3.20 
   6   0  -7  148.69   17.60 
  -6   0   7  118.09   16.90 
  -6   0   7  158.68   17.40 
  -6   0  -7  150.88   19.80 
   7   0  -7   11.00    6.20 
  -7   0  -7   11.10    5.80 
  -7   0   7    2.30    5.00 
  -8   0  -7    0.20    4.70 
  -8   0   7    5.30    5.80 
  -9   0   7    3.00    6.40 
  -9   0  -7    0.20    5.90 
 -10   0   7  -12.40    7.60 
 -10   0  -7    8.60   12.50 
   0   1  -7 1422.16  109.89 
   0  -1  -7 1426.56  109.89 
   0  -1   7 1376.96  109.99 
   0   1  -7 1509.05  110.39 
   1  -1   7 1165.38  101.19 
  -1  -1  -7 1302.77  101.19 
  -1   1   7 1356.96   99.59 
   1   1  -7 1482.45   98.79 
  -1   1  -7 1230.78  101.29 
  -1  -1   7 1184.18   98.99 
  -1   1  -7 1274.77  101.69 
   1  -1  -7 1473.85   99.69 
   1   1   7 1215.98  101.09 
  -2  -1  -7 2215.58  169.48 
   2   1  -7 2264.87  166.48 
   2  -1   7 2039.20  169.38 
   2  -1  -7 2141.69  167.38 
  -2   1  -7 2205.58  169.88 
  -2  -1   7 2452.35  165.88 
   2   1   7 1997.20  168.98 
  -2   1  -7 2140.19  169.88 
   3   1  -7   68.79    7.50 
  -3  -1  -7   67.09    9.50 
  -3  -1  -7   62.59    9.10 
  -3   1   7   63.49    7.40 
   3  -1   7   82.39   10.50 
   3  -1  -7   58.89    8.00 
  -3   1  -7   69.29    9.80 
  -3   1  -7   60.49    9.40 
  -3  -1   7   78.79    7.50 
  -3  -1   7   76.99    7.60 
   3   1   7   52.79    8.50 
   4  -1   7   54.49   10.90 
  -4  -1  -7   67.79    9.90 
   4   1  -7   53.39    7.60 
  -4   1   7   60.69    7.90 
  -4  -1  -7   58.29   10.80 
  -4  -1   7   63.99    7.70 
  -4  -1   7   56.59    7.50 
   4  -1  -7   58.79    8.50 
  -4   1  -7   48.30   10.10 
  -4   1  -7   66.29   11.70 
   4   1   7   48.50    9.60 
   5   1  -7  148.29   17.20 
  -5  -1  -7  161.08   19.50 
  -5   1   7  170.48   17.40 
  -5  -1   7  160.28   17.20 
  -5  -1   7  163.68   17.10 
   5  -1  -7  183.58   18.90 
  -5   1  -7  155.78   19.50 
  -6   1   7   77.69   11.60 
  -6  -1  -7   61.99   13.50 
  -6   1   7   64.69   14.90 
  -6  -1   7   77.29   11.30 
  -6   1  -7   64.79   13.90 
  -7  -1  -7   87.79   18.00 
  -7   1   7  116.99   16.40 
  -7   1  -7  106.49   19.40 
  -7  -1   7  111.39   15.40 
   7  -1  -7  106.19   16.20 
  -8   1   7   30.00   10.40 
  -8  -1  -7   35.40   11.80 
  -8   1  -7   20.30   10.50 
   8  -1  -7   20.60    8.50 
  -8  -1   7   24.40    9.10 
  -9  -1  -7   -5.60    4.90 
  -9   1   7   -2.50    5.60 
  -9  -1   7    3.30    6.70 
  -9   1  -7   -2.90    5.60 
 -10   1   7   12.40    9.30 
 -10  -1  -7    6.20   11.70 
 -10  -1   7    8.30    7.20 
 -10   1  -7    2.60    7.80 
   0   2   7  895.31   72.59 
   0  -2   7  963.70   72.79 
   0   2  -7  928.91   72.59 
   0   2  -7  888.21   72.49 
   0  -2  -7 1001.70   72.49 
   1  -2   7  564.54   45.90 
  -1   2   7  612.34   44.00 
  -1  -2  -7  543.15   45.10 
   1   2   7  500.75   45.00 
  -1   2  -7  525.95   45.60 
   1  -2  -7  630.04   44.10 
  -1   2  -7  533.95   45.60 
  -2   2   7 5371.26  351.86 
   2  -2   7 4729.83  355.06 
  -2  -2  -7 4753.52  353.96 
   2  -2  -7 4539.05  352.36 
  -2   2  -7 4511.25  354.56 
  -2   2  -7 4545.55  354.66 
  -2  -2   7 4309.97  349.96 
   2   2   7 4114.29  353.46 
  -2  -2   7 4795.32  349.96 
  -3   2   7 3110.19  223.58 
   3  -2   7 2930.01  227.08 
  -3  -2  -7 3016.70  225.98 
  -3   2  -7 2787.62  226.38 
  -3  -2   7 2871.31  222.18 
  -3   2  -7 2954.30  226.98 
  -3  -2   7 3087.99  222.48 
   3  -2  -7 2863.71  224.38 
   3   2   7 2607.94  225.18 
   4  -2   7 1589.84  141.29 
  -4   2   7 1724.03  128.69 
  -4  -2  -7 1656.53  132.19 
  -4  -2   7 1728.03  127.89 
   4   2   7 1417.66  129.99 
   4  -2  -7 1686.83  129.99 
  -4  -2   7 1721.23  127.69 
  -4   2  -7 1570.24  131.49 
  -5   2   7   55.79   12.20 
  -5  -2  -7   66.29   12.20 
   5  -2   7   57.09   12.50 
   5  -2  -7   57.09   11.00 
  -5  -2   7   58.59    8.70 
  -5  -2   7   73.29    9.10 
  -5   2  -7   55.69   11.80 
   6  -2   7  472.45   46.60 
  -6   2   7  493.95   43.10 
  -6  -2  -7  494.45   45.60 
  -6   2  -7  519.35   47.40 
   6  -2  -7  457.55   44.20 
  -6  -2   7  455.55   42.00 
  -6  -2   7  437.26   41.80 
  -7   2   7  176.98   21.40 
  -7  -2  -7  158.08   21.90 
  -7  -2   7  140.89   17.90 
  -7   2  -7  137.09   21.50 
  -7  -2   7  195.68   20.50 
   7  -2  -7  154.98   21.40 
  -8  -2  -7  131.09   20.20 
  -8   2   7  136.29   20.00 
  -8  -2   7  148.89   19.10 
  -8   2  -7  153.88   22.30 
   8  -2  -7  140.09   20.60 
  -9  -2  -7   40.90   12.80 
  -9   2   7   39.00   11.50 
  -9  -2   7   54.59   12.80 
   9  -2  -7   58.49   15.00 
  -9   2  -7   57.39   15.30 
 -10   2   7    8.40    9.10 
 -10  -2  -7   -8.10   11.50 
 -10   2  -7   10.20    8.60 
 -10  -2   7   10.80    8.00 
   0   3  -7  228.38   18.60 
   0   3   7  200.48   18.50 
   0  -3   7  199.78   20.00 
   0  -3  -7  237.18   18.50 
  -1   3   7  363.06   26.30 
  -1  -3  -7  304.87   26.80 
   1  -3   7  294.27   27.60 
   1   3  -7  355.66   24.60 
  -1  -3   7  305.57   25.00 
   1  -3  -7  344.67   26.30 
  -1   3  -7  282.87   27.20 
   1   3   7  279.67   26.80 
   2  -3   7 1558.04  125.39 
  -2   3   7 1852.21  122.69 
  -2  -3  -7 1571.44  123.99 
   2  -3  -7 1465.75  122.89 
   2   3   7 1378.16  123.69 
  -2  -3   7 1763.62  120.29 
  -2   3  -7 1496.65  125.09 
  -2   3  -7 1520.55  124.79 
  -2  -3   7 1638.14  120.59 
  -3   3   7 4511.75  317.17 
   3  -3   7 4212.28  320.67 
  -3  -3  -7 4358.86  319.17 
  -3   3  -7 4012.70  319.77 
   3  -3  -7 4136.69  317.97 
  -3   3  -7 4194.08  320.67 
   3   3   7 3586.84  318.27 
  -3  -3   7 4014.10  314.77 
  -3  -3   7 4324.57  315.57 
  -4  -3  -7  270.37   26.00 
   4  -3   7  258.47   27.60 
  -4  -3  -7  269.57   27.20 
  -4   3   7  286.67   24.60 
  -4   3  -7  291.07   28.30 
   4  -3  -7  242.98   25.00 
   4   3   7  224.08   25.10 
  -4   3  -7  242.98   26.30 
  -4  -3   7  278.27   22.60 
  -4  -3   7  244.88   22.90 
   5  -3   7  175.48   22.60 
  -5  -3  -7  205.68   22.00 
  -5   3   7  203.58   20.20 
  -5  -3   7  203.18   19.30 
  -5  -3   7  186.78   18.50 
   5  -3  -7  184.28   21.10 
  -5   3  -7  168.88   22.30 
   6  -3   7  219.08   26.00 
  -6  -3  -7  227.78   25.00 
   6  -3  -7  194.88   24.20 
  -6  -3   7  223.68   21.90 
  -6   3  -7  214.48   26.50 
  -6  -3   7  192.78   21.10 
  -7  -3  -7   50.49   12.50 
   7  -3   7   47.40   12.50 
   7  -3  -7   38.00   10.90 
  -7   3  -7   40.10   12.90 
  -7  -3   7   42.30    9.30 
  -7  -3   7   30.70    8.40 
  -8  -3  -7  312.47   36.00 
  -8   3   7  324.27   37.00 
  -8  -3   7  354.36   34.20 
   8  -3  -7  356.76   37.60 
  -8   3  -7  314.87   38.70 
  -9  -3  -7   11.60    7.40 
  -9   3   7   19.40    8.40 
   9  -3  -7   -1.70    9.30 
  -9   3  -7   17.80    9.20 
  -9  -3   7    5.10    7.20 
 -10  -3  -7   -4.90    8.80 
 -10   3   7   10.60    8.20 
 -10  -3   7    5.20    6.20 
 -10   3  -7   14.50   11.90 
  10  -3  -7   11.00   10.80 
   0   4   7  102.69   10.50 
   0  -4  -7  114.09   10.30 
   0  -4   7  104.29   10.60 
  -1   4   7 2820.72  194.68 
   1  -4   7 2356.26  196.08 
   1   4  -7 2799.22  192.88 
  -1  -4  -7 2529.35  195.18 
   1  -4  -7 2772.72  194.88 
  -1   4  -7 2424.26  195.78 
   1   4   7 2239.08  195.08 
  -1  -4   7 2382.96  193.58 
  -2   4   7  161.78   12.80 
  -2  -4  -7  126.99   13.20 
   2   4  -7  126.69   10.60 
   2  -4   7  128.99   14.60 
   2  -4  -7  128.09   13.00 
  -2   4  -7  119.29   13.70 
  -2  -4   7  130.19   10.30 
   2   4   7   92.59   12.40 
   3  -4   7  551.84   47.60 
  -3  -4  -7  595.24   46.00 
  -3   4   7  624.04   44.50 
   3   4  -7  525.15   42.40 
  -3  -4   7  554.54   42.70 
   3  -4  -7  518.75   45.10 
   3   4   7  467.75   45.00 
  -3   4  -7  507.05   53.59 
  -3  -4   7  473.25   42.00 
   4  -4   7   68.99   13.30 
  -4   4   7   82.99   14.10 
  -4  -4  -7   88.69   11.50 
  -4  -4   7   85.39    8.30 
  -4  -4   7   73.79    9.10 
   4   4   7   62.59   10.10 
   4  -4  -7   85.59   11.40 
  -4   4  -7   83.99   12.00 
  -4   4  -7   85.79   12.80 
  -5  -4  -7   24.70    6.80 
   5  -4   7   32.80    8.90 
  -5   4   7   18.90    5.90 
  -5   4  -7   25.20    8.50 
  -5  -4   7   22.10    5.20 
   5  -4  -7   27.70    7.70 
  -5  -4   7   12.30    4.00 
   6  -4   7  134.09   19.30 
  -6  -4  -7  130.59   17.20 
  -6  -4   7  123.69   14.80 
  -6  -4   7  121.19   14.30 
   6  -4  -7  132.59   18.60 
  -6   4  -7  110.79   20.10 
  -7  -4  -7  316.47   34.20 
  -7  -4   7  295.97   31.20 
   7  -4  -7  355.16   36.40 
  -7  -4   7  359.46   32.00 
  -7   4  -7  265.57   54.99 
  -8   4   7  314.47   37.70 
  -8  -4  -7  361.06   37.50 
   8  -4   7  331.47   39.30 
   8  -4  -7  323.87   37.50 
  -8  -4   7  353.46   34.00 
  -8   4  -7  318.07   39.40 
  -9   4   7   13.20    9.50 
  -9  -4  -7   22.50   10.30 
   9  -4  -7   25.30   13.20 
  -9  -4   7   23.00    8.50 
  -9   4  -7   22.10   10.50 
   0  -5  -7 1953.20  137.39 
   0   5   7 1793.02  137.69 
   0  -5   7 1623.04  137.69 
   0   5  -7 1758.62  137.09 
  -1  -5  -7  311.97   26.60 
   1  -5   7  300.97   28.00 
  -1   5   7  353.86   26.70 
   1   5  -7  350.96   24.90 
   1  -5  -7  332.87   26.80 
  -1  -5   7  295.77   25.60 
  -1   5  -7  296.87   27.40 
   1   5   7  252.37   26.60 
   2  -5   7  717.83   59.69 
  -2  -5  -7  721.53   57.49 
   2   5  -7  687.43   54.89 
  -2   5  -7  740.53   59.19 
   2  -5  -7  715.73   57.69 
  -2  -5   7  729.23   54.89 
   2   5   7  656.03   57.69 
  -3   5   7  492.85   37.30 
   3  -5   7  427.56   39.80 
   3   5  -7  422.76   35.00 
  -3  -5  -7  421.76   37.60 
   3  -5  -7  399.66   37.70 
  -3   5  -7  456.75   39.70 
   3   5   7  372.36   37.30 
  -3  -5   7  457.45   33.80 
   4  -5   7  826.02   70.09 
   4   5  -7  725.13   63.89 
  -4   5   7  918.31   66.69 
  -4  -5  -7  854.11   67.49 
  -4  -5   7  788.82   64.39 
   4  -5  -7  651.53   70.09 
  -4  -5   7  847.02   62.89 
  -5  -5  -7   61.99   11.60 
   5  -5   7   61.49   13.30 
   5  -5  -7   54.59   11.20 
  -5  -5   7   61.89    8.50 
  -5  -5   7   62.09    7.50 
  -5   5  -7   44.80   11.60 
   6  -5   7   74.69   15.60 
  -6  -5  -7   96.09   13.30 
  -6  -5   7   85.29   11.00 
   6  -5  -7   84.09   15.50 
  -6  -5   7   74.39    9.90 
  -6   5  -7   53.29   14.00 
   7  -5   7   38.90   11.20 
  -7  -5  -7   43.40   12.00 
   7  -5  -7   58.69   13.50 
  -7  -5   7   57.19   10.30 
  -7   5  -7   43.20   12.80 
  -7  -5   7   52.29    9.70 
   8  -5   7  167.58   25.60 
  -8  -5  -7  212.38   25.90 
  -8   5  -7  174.68   26.80 
  -8  -5   7  198.38   21.70 
   8  -5  -7  147.39   31.80 
   9  -5   7   63.19   18.40 
  -9  -5  -7   70.89   16.40 
  -9   5   7   69.99   18.30 
   9  -5  -7  117.79   22.30 
  -9   5  -7  108.19   21.80 
   0   6  -7  719.43   57.59 
   0  -6   7  632.84   58.19 
   0   6   7  708.83   58.29 
   0  -6  -7  849.52   58.49 
   1   6  -7  977.70   69.49 
   1  -6   7  825.92   72.69 
  -1   6   7  993.60   71.39 
  -1  -6  -7  959.00   71.29 
   1   6   7  814.72   71.79 
   1  -6  -7  937.31   71.69 
  -1   6  -7  889.51   72.19 
  -1  -6   7  789.52   70.29 
   2  -6   7  311.77   30.70 
   2   6  -7  305.97   26.40 
  -2  -6  -7  347.77   28.90 
   2  -6  -7  365.36   29.80 
  -2   6  -7  352.76   30.50 
  -2  -6   7  339.37   26.60 
   2   6   7  288.07   28.90 
  -3  -6  -7  253.27   24.70 
   3  -6   7  247.78   30.80 
  -3   6   7  308.77   24.80 
   3   6  -7  250.57   22.60 
   3   6   7  219.78   24.60 
  -3   6  -7  266.27   26.50 
   3  -6  -7  249.88   25.30 
  -3  -6   7  304.47   21.60 
   4   6  -7   15.00    3.90 
   4  -6   7   12.20    5.80 
  -4  -6  -7   19.60    5.80 
   4  -6  -7   12.90    5.10 
  -4  -6   7   12.50    4.00 
  -4  -6   7   11.90    2.80 
  -5  -6  -7  337.87   32.00 
   5  -6   7  330.47   34.90 
  -5  -6   7  304.37   27.50 
  -5  -6   7  323.67   29.70 
   5  -6  -7  362.96   33.80 
   6  -6   7    9.10    6.70 
  -6  -6  -7   10.20    5.20 
  -6  -6   7   10.80    4.90 
   6  -6  -7   11.30    6.90 
  -6   6  -7    2.10    5.50 
  -6  -6   7    8.80    3.30 
   7  -6   7  103.59   20.70 
  -7  -6  -7   65.79   23.30 
   7  -6  -7   93.89   18.50 
  -7   6  -7   80.19   19.00 
  -7  -6   7  122.49   14.40 
  -7  -6   7  116.69   13.60 
   8  -6   7   42.60   13.90 
  -8  -6  -7   62.49   14.30 
   8  -6  -7   54.99   14.90 
  -8   6  -7   67.29   16.50 
  -8  -6   7   80.79   13.20 
  -9   6   7   27.10   11.50 
  -9  -6  -7   34.90   10.80 
   9  -6   7   16.90   10.20 
   9  -6  -7   33.60   10.60 
  -9   6  -7   31.70   12.00 
  -9  -6   7   20.40    8.20 
   0  -7  -7 1205.78   89.99 
   0  -7   7  982.50   90.19 
   0   7   7 1170.38   90.39 
   0   7  -7 1213.48   89.49 
  -1  -7  -7  435.26   34.10 
   1  -7   7  374.06   35.50 
   1   7  -7  429.76   32.50 
  -1   7   7  454.95   34.40 
  -1  -7   7  351.96   33.30 
  -1   7  -7  402.26   34.90 
   1  -7  -7  405.06   34.60 
   1   7   7  374.16   34.60 
  -2  -7  -7  335.67   28.10 
   2  -7   7  324.67   30.80 
   2   7  -7  294.37   26.00 
  -2   7  -7  349.57   30.10 
   2   7   7  288.97   28.50 
  -2  -7   7  327.07   26.30 
  -3   7   7  611.64   50.69 
   3  -7   7  552.64   50.19 
  -3  -7  -7  558.44   47.10 
   3   7  -7  517.95   44.80 
  -3  -7   7  613.64   44.00 
   3  -7  -7  533.55   48.20 
  -3   7  -7  498.35   49.50 
  -4  -7  -7  373.06   33.90 
   4  -7   7  338.57   36.30 
   4   7  -7  334.67   31.30 
   4  -7  -7  347.47   34.80 
  -4  -7   7  413.36   29.90 
  -5  -7  -7  240.98   22.90 
   5   7  -7  186.48   19.80 
   5  -7   7  199.98   24.80 
  -5  -7   7  193.48   17.80 
  -5  -7   7  190.18   19.90 
   5  -7  -7  209.88   23.80 
   6  -7   7   60.19   14.80 
  -6  -7  -7   96.49   13.50 
  -6  -7   7   66.39    8.90 
   6  -7  -7   82.19   15.90 
  -6  -7   7   76.59   10.90 
   7  -7   7   93.99   20.00 
  -7  -7  -7  112.59   18.60 
   7  -7  -7   96.39   19.30 
  -7   7  -7   79.59   18.40 
  -7  -7   7   95.99   12.40 
  -7  -7   7   76.09   13.20 
   8  -7   7   -9.30    4.50 
  -8  -7  -7    8.80    5.60 
  -8  -7   7    7.80    4.70 
   8  -7  -7   -9.20    5.70 
  -8   7  -7   -3.00    5.90 
   9  -7   7   49.20   16.10 
  -9  -7  -7   39.00   12.80 
  -9  -7   7   57.69   11.70 
   9  -7  -7   56.69   15.80 
  -9   7  -7   40.60   15.20 
   0  -8   7  362.86   35.50 
   0   8   7  382.36   35.40 
   0   8  -7  433.66   34.60 
   0  -8  -7  479.95   35.70 
   1  -8   7 1086.59   97.59 
  -1   8   7 1387.66   96.69 
   1   8  -7 1321.07   94.49 
  -1  -8  -7 1336.37   96.09 
  -1   8  -7 1281.47   96.99 
   1   8   7 1074.99   96.49 
  -1  -8   7 1069.59   95.39 
   1  -8  -7 1182.38   96.69 
  -2  -8  -7  221.18   19.90 
   2   8  -7  204.18   18.20 
  -2  -8   7  199.38   18.30 
   2  -8  -7  207.38   21.10 
  -2   8  -7  214.68   21.40 
  -3  -8  -7   80.09   10.60 
   3  -8   7   70.89   13.60 
   3   8  -7   71.79    8.70 
   3  -8  -7   62.39   11.90 
  -3  -8   7   99.59    8.50 
   4   8  -7  245.48   22.50 
   4  -8   7  245.68   27.60 
  -4  -8  -7  265.77   24.70 
  -4  -8   7  236.08   20.50 
   4  -8  -7  231.98   25.80 
  -5  -8  -7   64.69   11.90 
   5   8  -7   53.69    8.20 
   5  -8   7   56.69   13.30 
   5  -8  -7   57.99   12.30 
  -5  -8   7   51.69    9.10 
  -5  -8   7   50.59    6.70 
  -6  -8  -7   29.60    9.20 
   6  -8   7   36.20   11.40 
   6   8  -7   16.80    6.20 
  -6  -8   7   31.70    5.80 
   6  -8  -7   30.50    9.20 
  -6  -8   7   19.40    6.40 
  -7  -8  -7   61.59   12.50 
   7  -8   7   25.70   11.60 
   7  -8  -7   40.00   11.30 
  -7  -8   7   55.39    9.00 
  -7  -8   7   34.40    9.30 
  -7   8  -7   29.30   10.70 
   8  -8   7   20.20    8.80 
  -8  -8  -7    3.20    6.70 
  -8   8  -7    7.00    8.30 
   8  -8  -7   14.00    9.10 
  -8  -8   7   25.70    7.40 
  -9  -8  -7   17.00    9.60 
   9  -8   7   28.40   11.30 
  -9  -8   7   34.50    8.50 
  -9   8  -7   25.20   10.00 
   0  -9  -7   49.30    7.40 
   0  -9   7   42.70    8.30 
   0   9  -7   50.09    6.60 
   1   9  -7  900.01   63.79 
   1  -9   7  680.23   66.49 
  -1  -9  -7  897.91   65.29 
   1  -9  -7  755.72   65.99 
  -1  -9   7  693.63   64.59 
  -1   9  -7  892.51   66.19 
   2  -9   7  323.67   34.40 
   2   9  -7  375.26   30.70 
  -2  -9  -7  438.56   32.80 
  -2  -9   7  344.07   31.00 
   2  -9  -7  351.46   33.80 
   3   9  -7  196.38   19.60 
  -3  -9  -7  236.48   21.70 
   3  -9   7  210.68   24.50 
   3  -9  -7  219.38   23.50 
  -3  -9   7  226.48   19.20 
   4   9  -7  445.36   39.60 
  -4  -9  -7  529.45   41.80 
   4  -9   7  459.55   45.30 
  -4  -9   7  442.06   37.60 
   4  -9  -7  466.35   43.90 
   5   9  -7   91.99   13.10 
   5  -9   7  127.29   18.00 
  -5  -9  -7  148.29   15.90 
  -5  -9   7  104.39   11.00 
   5  -9  -7   99.49   18.40 
   6   9  -7   76.19   13.10 
  -6  -9  -7   95.19   18.90 
   6  -9   7   60.29   15.90 
  -6  -9   7  111.99   11.30 
  -6  -9   7  101.19   13.30 
   6  -9  -7   67.09   24.00 
  -7  -9  -7   83.49   15.30 
   7  -9   7   71.09   17.30 
  -7  -9   7   78.09   10.70 
   7  -9  -7   74.19   15.70 
   8  -9   7   56.89   16.10 
  -8  -9  -7   66.79   14.40 
   8  -9  -7   34.60   13.30 
  -8   9  -7   60.59   18.10 
  -8  -9   7   84.79   11.10 
   0  10  -7  760.32   53.29 
   0 -10  -7  635.74   53.99 
   0 -10   7  544.75   54.09 
   1  10  -7  201.28   17.40 
   1 -10   7  166.68   20.10 
  -1 -10  -7  197.48   18.60 
   1 -10  -7  195.88   19.80 
  -1  10  -7  195.58   18.90 
  -1 -10   7  159.58   18.20 
   2 -10   7  694.23   63.39 
   2  10  -7  721.43   58.59 
  -2 -10  -7  865.81   60.69 
   2 -10  -7  702.83   62.19 
  -2 -10   7  673.93   59.09 
  -3 -10  -7  111.89   12.10 
   3 -10   7   95.29   16.40 
   3  10  -7   90.59    9.60 
   3 -10  -7   71.39   13.60 
  -3 -10   7   61.49    8.80 
   4 -10   7  530.85   46.60 
   4  10  -7  457.05   39.50 
  -4 -10   7  444.46   37.60 
   4 -10  -7  424.36   43.40 
   5  10  -7   45.70    9.00 
   5 -10   7   63.39   23.60 
  -5 -10  -7   63.19   11.30 
  -5 -10   7   61.39    7.50 
   5 -10  -7   61.19   13.40 
   6  10  -7    2.20    4.80 
   6 -10   7    2.20    4.90 
  -6 -10  -7    7.10    5.10 
  -6 -10   7    5.50    3.40 
  -6 -10   7    9.40    4.80 
   6 -10  -7    2.60    5.10 
  -7 -10  -7   11.60    6.70 
   7 -10   7   14.00    7.70 
  -7 -10   7    6.50    4.10 
   7 -10  -7    4.40    7.10 
  -8 -10  -7   46.10   11.80 
  -8 -10   7   49.30    8.90 
   8 -10  -7   20.20   12.40 
   0  11  -7  271.37   21.90 
   0 -11  -7  218.08   22.60 
   0 -11   7  193.58   22.60 
   1  11  -7  282.87   22.80 
   1 -11   7  231.58   25.60 
  -1 -11  -7  293.47   24.60 
  -1 -11   7  186.08   25.60 
   1 -11  -7  236.58   25.10 
   2  11  -7  883.21   66.99 
   2 -11   7  871.11   72.49 
   2 -11  -7  808.12   70.69 
  -2 -11   7  770.72   67.29 
   3 -11   7  142.89   20.60 
  -3 -11  -7  207.28   18.50 
   3  11  -7  160.88   16.40 
  -3 -11   7  158.08   16.20 
   3 -11  -7  154.58   20.00 
   4  11  -7   26.60    5.60 
  -4 -11  -7   19.60    6.40 
   4 -11   7    7.20    6.70 
  -4 -11   7   25.40    5.30 
   4 -11  -7   28.70    8.90 
  -5 -11  -7    4.90    5.30 
   5 -11   7   -4.70    4.60 
   5  11  -7   -2.10    5.00 
  -5 -11   7   15.90    4.30 
   5 -11  -7    8.70    6.70 
  -6 -11  -7   69.69   12.60 
   6 -11   7   56.89   14.70 
   6 -11  -7   58.09   14.70 
  -6 -11   7   61.49    8.50 
   7 -11   7   17.10    9.50 
  -7 -11  -7   13.80    7.40 
   7 -11  -7    5.50    7.40 
  -7 -11   7   20.20    5.60 
   8 -11   7   80.99   20.00 
  -8 -11  -7   85.99   15.70 
   8 -11  -7   53.09   24.50 
  -8  11  -7   63.69   18.10 
   0 -12   7   31.20    7.70 
   0 -12  -7   32.00    7.30 
  -1 -12  -7  526.55   41.30 
   1 -12   7  449.26   42.90 
  -1 -12   7  447.96   40.80 
   1 -12  -7  417.96   41.50 
   2 -12   7  469.15   46.80 
   2  12  -7  559.54   42.80 
  -2 -12   7  482.25   43.30 
   2 -12  -7  490.85   46.60 
   3  12  -7   78.89   10.50 
   3 -12   7   92.29   16.80 
  -3 -12  -7  121.79   13.10 
  -3 -12   7   84.89   11.00 
   3 -12  -7   73.09   14.70 
   4 -12   7  212.38   31.40 
  -4 -12  -7  285.57   31.60 
   4  12  -7  229.98   22.70 
   4 -12  -7  233.88   27.40 
  -4 -12   7  205.98   21.00 
   5 -12   7   11.00    7.60 
  -5 -12  -7   25.90    7.40 
   5 -12  -7   15.30    7.30 
  -5 -12   7   26.00    5.80 
   6 -12   7   48.80   14.00 
  -6 -12  -7   39.60   10.70 
   6 -12  -7   43.20   12.60 
  -6 -12   7   62.69    8.50 
   7 -12   7    0.90    6.30 
  -7 -12  -7    9.50    6.10 
   7 -12  -7    7.50    7.80 
  -7 -12   7    6.70    4.10 
   0 -13   7   36.40    9.20 
   0 -13  -7   38.50    8.60 
   1 -13   7  119.29   16.50 
  -1 -13  -7  126.29   15.00 
  -1 -13   7  112.49   14.60 
   1 -13  -7  125.59   16.00 
  -2 -13  -7    6.50    4.10 
   2 -13   7    1.00    4.00 
  -2 -13   7    2.00    3.40 
   2 -13  -7   -2.00    6.70 
   3 -13   7   46.40   12.30 
  -3 -13  -7   59.49   10.70 
  -3 -13   7   48.80    9.10 
   3 -13  -7   56.29   12.30 
  -4 -13  -7   94.59   11.70 
   4 -13   7   67.39   15.10 
   4 -13  -7   55.19   13.70 
  -4 -13   7   65.19    9.40 
  -5 -13  -7    5.50    4.60 
   5 -13   7   -2.30    6.60 
   5 -13  -7    9.10    5.70 
  -5 -13   7   17.50    4.90 
   6 -13   7   15.30    9.60 
  -6 -13  -7   20.20    8.00 
  -6 -13   7   32.30    6.40 
   7 -13   7    9.20    7.70 
  -7 -13  -7    4.30    6.20 
  -7 -13   7   13.10    5.30 
   7 -13  -7   -0.60    7.20 
   0 -14   7    2.60    4.30 
   0 -14  -7    9.40    4.30 
  -1 -14  -7   49.99    9.80 
   1 -14   7   53.89   11.50 
  -1 -14   7   41.30    9.50 
   1 -14  -7   49.70   11.20 
  -2 -14  -7   51.79    9.70 
   2 -14   7   51.09   11.70 
   2 -14  -7   42.00   10.00 
  -2 -14   7   31.10    8.40 
  -3 -14  -7    8.80    4.60 
   3 -14   7    5.50    5.70 
   3 -14  -7    2.80    5.30 
  -3 -14   7   -1.20    3.30 
   4 -14   7    2.50    6.00 
  -4 -14  -7    9.70    6.00 
   4 -14  -7   22.60    8.70 
  -4 -14   7    8.10    4.90 
   5 -14   7   37.90   11.80 
  -5 -14  -7   40.40    9.20 
  -5 -14   7   41.60    8.10 
   5 -14  -7   15.30    9.80 
  -6 -14  -7   29.80    9.10 
   6 -14   7   22.60   12.90 
   6 -14  -7   31.20   11.80 
  -6 -14   7   25.40    6.70 
   0 -15   7   -1.50    3.80 
   0 -15  -7   -4.70    2.70 
  -1 -15  -7    1.30    3.50 
   1 -15   7    0.70    3.50 
   1 -15  -7   -4.40    2.90 
   2 -15   7   74.49   15.30 
  -2 -15  -7  116.69   14.50 
  -2 -15   7   90.89   12.80 
   2 -15  -7   53.49   13.90 
   3 -15   7    2.40    7.30 
  -3 -15  -7    5.20    4.30 
  -3 -15   7    0.20    3.60 
   3 -15  -7    6.40    6.20 
  -4 -15  -7   47.00    9.40 
   4 -15   7   33.80   11.60 
  -4 -15   7   31.60    8.50 
   4 -15  -7   36.40   11.60 
   5 -15   7   22.10    8.50 
  -5 -15  -7   26.60    7.80 
   5 -15  -7   13.70    8.50 
  -5 -15   7   18.10    5.90 
  -6 -15  -7   30.10    8.70 
   6 -15   7   30.60   10.80 
   6 -15  -7    8.00    8.80 
  -6 -15   7   18.30    6.50 
   0 -16  -7    3.10    5.10 
   0 -16   7   14.70    7.90 
  -1 -16  -7   37.70    8.30 
   1 -16   7   23.40    8.60 
  -1 -16   7   11.80    7.00 
   1 -16  -7   27.90    9.40 
   2 -16   7  110.59   15.70 
  -2 -16  -7   77.99   14.00 
   2 -16  -7   79.59   16.30 
  -2 -16   7   66.59   12.90 
   3 -16   7   33.60   12.60 
  -3 -16  -7   81.69   13.70 
  -3 -16   7   83.09   13.50 
   3 -16  -7   59.99   14.60 
  -4 -16  -7   74.69   11.40 
   4 -16   7   74.49   17.10 
   4 -16  -7   62.29   15.80 
  -4 -16   7   68.89   12.20 
  -5 -16  -7   69.39   12.80 
   5 -16   7   68.09   18.20 
   5 -16  -7   52.79   14.50 
  -5 -16   7   67.59   11.60 
   0 -17   7    9.20    5.60 
   0 -17  -7    3.80    4.90 
   1 -17   7    1.00    6.00 
  -1 -17  -7   10.50    6.50 
  -1 -17   7   12.20    6.70 
   1 -17  -7    6.50    6.60 
   2 -17   7   47.00   12.30 
  -2 -17  -7   55.39   11.60 
  -2 -17   7   33.80    9.20 
   2 -17  -7   50.89   12.90 
  -3 -17  -7    7.60    6.40 
   3 -17   7   14.10    7.80 
  -3 -17   7    9.10    7.10 
   3 -17  -7    4.80    7.50 
   4 -17   7   42.10   15.00 
   4 -17  -7    7.70    8.20 
  -4 -17   7   18.70    8.00 
   0 -18   7    7.40    7.60 
   1 -18   7   88.29   16.90 
  -1 -18   7   61.29   13.30 
   1 -18  -7   51.59   13.70 
  -2 -18  -7   23.80   10.80 
   2 -18   7   20.40    9.50 
   2 -18  -7   17.30    8.60 
  -2 -18   7   21.20    8.00 
   0   0  -8 3087.39  229.68 
   0   0   8 2945.81  229.88 
   1   0   8 3512.55  285.37 
  -1   0   8 3410.36  283.17 
   1   0  -8 4274.97  283.17 
  -1   0  -8 3739.83  285.47 
   2   0   8  250.07   27.10 
   2   0  -8  293.87   25.20 
  -2   0  -8  313.57   27.90 
  -2   0  -8  315.47   28.50 
  -2   0   8  363.36   24.60 
   3   0   8   -1.30    1.20 
  -3   0  -8    1.40    2.40 
  -3   0   8    1.60    1.40 
  -3   0  -8   -3.30    1.90 
   3   0  -8   -0.70    1.80 
   4   0  -8  436.86   35.70 
  -4   0   8  440.36   34.70 
   4   0   8  356.76   36.90 
  -4   0  -8  398.86   39.00 
  -4   0  -8  392.26   38.20 
   5   0  -8   71.89   11.10 
  -5   0  -8   87.99   12.80 
  -5   0   8   93.39   11.70 
  -5   0   8   85.69   10.90 
  -6   0  -8   23.60    8.90 
   6   0  -8   46.00    9.10 
  -6   0   8   39.00    9.00 
  -6   0   8   33.90    8.00 
  -7   0  -8  155.88   21.20 
  -7   0   8  124.59   18.00 
   7   0  -8  140.49   18.50 
  -8   0  -8   14.40    6.10 
  -8   0   8    8.60    5.10 
  -9   0  -8   -1.90    6.60 
 -10   0  -8   14.40    8.00 
 -10   0   8   12.90    9.90 
   0  -1  -8   80.99    8.10 
   0  -1   8   91.79    8.50 
   0   1  -8  101.19    8.90 
   0   1   8   72.29    8.10 
  -1  -1  -8  397.76   33.40 
   1  -1   8  359.86   33.40 
   1   1  -8  439.26   30.90 
  -1   1   8  396.06   31.70 
  -1   1  -8  399.06   34.00 
   1  -1  -8  457.25   31.70 
  -1  -1   8  368.76   31.20 
   1   1   8  390.76   33.40 
  -1   1  -8  392.46   33.60 
  -2  -1  -8  412.96   35.70 
   2  -1   8  372.76   35.50 
   2   1  -8  430.16   32.60 
   2   1   8  362.26   35.10 
  -2   1  -8  409.56   36.20 
  -2   1  -8  414.56   36.00 
   2  -1  -8  400.06   33.50 
  -2  -1   8  478.65   32.00 
  -3   1   8  858.11   65.19 
  -3  -1  -8  872.41   68.79 
  -3  -1  -8  821.22   69.29 
   3  -1  -8  823.82   66.29 
  -3  -1   8  861.21   64.49 
  -3   1  -8  837.42   69.29 
  -3   1  -8  849.32   69.09 
   3   1   8  708.83   67.59 
  -4   1   8   63.39    8.30 
   4   1  -8   68.59    8.50 
  -4  -1  -8   53.19   10.80 
  -4  -1  -8   53.09   10.80 
  -4   1  -8   56.99   11.20 
   4  -1  -8   73.39    9.40 
  -4  -1   8   72.19    8.30 
   4   1   8   58.39   10.80 
  -4   1  -8   86.59   11.60 
  -4  -1   8   69.29    8.20 
  -5   1   8  142.59   15.50 
  -5  -1  -8  156.68   18.20 
   5   1  -8  129.89   15.30 
  -5  -1   8  139.59   15.40 
  -5   1  -8  125.89   17.70 
   5  -1  -8  144.79   16.90 
  -5  -1   8  152.28   15.50 
  -6  -1  -8  157.78   21.30 
  -6   1   8  134.69   22.10 
  -6   1   8  172.48   19.50 
  -6  -1   8  189.88   19.90 
  -6   1  -8  166.28   22.30 
   6  -1  -8  197.78   21.70 
  -6  -1   8  203.38   19.70 
  -7  -1  -8   62.99   14.20 
  -7   1   8   86.49   15.70 
  -7  -1   8   64.89   12.40 
  -7   1  -8   80.79   16.70 
   7  -1  -8  102.99   14.90 
  -7  -1   8   79.39   14.00 
  -8   1   8   37.90    9.20 
  -8  -1  -8   14.90    8.20 
   8  -1  -8   37.40   10.90 
  -8  -1   8   35.30    9.90 
  -8   1  -8   19.00    8.90 
  -9  -1  -8   21.00   10.10 
  -9   1   8    3.00    8.90 
  -9  -1   8   11.70    9.40 
  -9   1  -8   21.30   11.00 
 -10  -1  -8    5.90    8.50 
 -10   1   8   15.90    8.90 
 -10  -1   8   17.10    8.70 
 -10   1  -8  -10.70    6.70 
   0   2  -8   25.90    4.90 
   0  -2  -8   26.10    3.70 
   0   2  -8   23.80    3.70 
   0   2   8   27.90    3.80 
   1   2  -8  845.32   64.79 
  -1  -2  -8  832.92   67.19 
   1  -2   8  848.32   67.99 
  -1   2   8  867.01   65.89 
  -1   2  -8  800.12   67.69 
  -1   2  -8  837.02   67.79 
   1   2   8  776.12   67.09 
   1  -2  -8  977.40   66.09 
  -2  -2  -8  119.99   12.70 
   2  -2   8  123.09   13.70 
  -2   2   8  130.79   10.80 
   2  -2  -8  117.79   11.40 
  -2   2  -8  120.79   13.30 
  -2   2  -8  101.19   12.70 
   2   2   8  104.19   12.30 
  -3   2   8  219.58   18.40 
  -3  -2  -8  212.58   20.90 
   3  -2   8  210.18   21.80 
  -3   2  -8  192.88   21.10 
   3  -2  -8  187.78   19.10 
  -3   2  -8  217.88   21.80 
  -3  -2   8  208.28   17.20 
   3   2   8  161.68   19.80 
  -3  -2   8  229.78   17.30 
  -4  -2  -8  180.68   20.30 
  -4   2   8  211.08   18.60 
  -4  -2  -8  168.88   20.60 
   4  -2   8  186.58   21.40 
  -4  -2   8  187.38   17.30 
  -4   2  -8  216.18   22.10 
  -4  -2   8  196.98   17.30 
  -4   2  -8  195.38   21.20 
   4  -2  -8  172.78   19.10 
   4   2   8  166.18   19.80 
  -5  -2  -8   44.50   10.20 
   5  -2   8   34.50   10.20 
  -5   2   8   48.00    8.50 
  -5   2  -8   46.70   11.20 
   5  -2  -8   41.70    9.60 
  -5  -2   8   42.60    7.40 
  -5  -2   8   40.70    7.30 
   6  -2   8   62.39   13.60 
  -6   2   8   59.69   10.40 
  -6  -2  -8   55.49   12.60 
  -6   2  -8   47.60   12.60 
  -6  -2   8   43.20    9.10 
  -6  -2   8   66.69    9.70 
   6  -2  -8   46.90   11.60 
  -7  -2  -8   14.80    8.30 
  -7   2   8   27.40    8.50 
  -7   2  -8   22.20    9.20 
  -7  -2   8   32.20    7.60 
   7  -2  -8   24.00    9.00 
  -7  -2   8   27.30    7.00 
  -8  -2  -8   25.10    8.40 
  -8   2   8   19.60    7.50 
  -8   2  -8   15.60    8.60 
   8  -2  -8   25.60    9.60 
  -8  -2   8    0.80    5.90 
  -9   2   8   57.19   13.70 
  -9  -2  -8   56.39   15.20 
  -9   2  -8   56.09   15.30 
   9  -2  -8   39.10   22.30 
  -9  -2   8   64.19   13.40 
 -10   2   8    7.30   11.90 
 -10  -2  -8   16.00   10.50 
 -10  -2   8   10.50    7.50 
 -10   2  -8   29.50   12.80 
   0  -3   8    9.30    2.50 
   0  -3  -8   11.30    2.50 
   0   3  -8    6.40    2.10 
   0   3  -8    7.40    2.20 
   0   3   8    6.50    2.30 
  -1  -3  -8   20.00    4.10 
   1  -3   8   12.90    3.60 
   1   3  -8   24.10    2.10 
  -1   3   8   24.90    3.40 
   1   3  -8   16.40    2.20 
  -1   3  -8   21.80    4.70 
   1  -3  -8   24.80    3.40 
  -1   3  -8   18.00    4.20 
   1   3   8   17.70    4.10 
  -2  -3  -8 5371.56  397.16 
   2  -3   8 5418.56  398.66 
   2  -3  -8 5185.48  395.76 
  -2   3  -8 5355.46  398.56 
   2   3   8 4736.23  396.76 
  -2   3  -8 5139.49  397.96 
  -3   3   8 3395.26  234.08 
   3  -3   8 3096.49  238.08 
  -3  -3  -8 3147.98  236.48 
   3  -3  -8 3000.80  235.08 
  -3  -3   8 3232.08  232.18 
  -3  -3   8 2856.51  231.48 
   3   3   8 2562.24  235.58 
  -3   3  -8 2959.80  237.28 
  -3   3  -8 3233.38  238.68 
  -4  -3  -8 2090.39  179.28 
  -4   3   8 2416.76  175.98 
  -4  -3  -8 2319.47  178.38 
   4  -3   8 2279.07  180.28 
  -4   3  -8 2140.49  178.98 
   4  -3  -8 2183.68  176.98 
  -4  -3   8 2397.26  174.48 
  -4   3  -8 2224.98  179.88 
  -4  -3   8 2304.17  173.68 
  -5  -3  -8  115.39   14.60 
  -5   3   8   99.69   12.60 
   5  -3   8  108.19   15.80 
  -5  -3   8   90.89   11.50 
  -5  -3   8  100.69   11.20 
   5  -3  -8  100.59   16.20 
  -5   3  -8  104.39   15.60 
   6  -3   8  887.71   79.59 
  -6  -3  -8  939.91   77.89 
  -6   3  -8  954.70   80.19 
  -6  -3   8  922.31   73.79 
  -6  -3   8  797.22   72.59 
   6  -3  -8  891.61   77.09 
   7  -3   8  492.15   59.69 
  -7  -3  -8  588.44   53.19 
  -7   3  -8  568.64   61.59 
   7  -3  -8  558.64   52.89 
  -7  -3   8  533.85   48.60 
  -8  -3  -8  161.48   22.00 
  -8   3   8  162.98   22.20 
  -8   3  -8  122.29   24.30 
  -8  -3   8  190.38   21.20 
   8  -3  -8  144.59   24.90 
  -9   3   8  184.98   27.40 
  -9  -3  -8  218.88   28.30 
  -9   3  -8  222.48   30.40 
   9  -3  -8  207.38   29.10 
  -9  -3   8  227.48   25.70 
   0  -4  -8   24.60    3.70 
   0   4   8   19.00    4.10 
   0   4  -8   19.10    3.70 
   0  -4   8   21.00    4.20 
  -1  -4  -8 2281.27  177.48 
   1  -4   8 2200.58  178.78 
  -1   4   8 2487.95  177.08 
   1   4  -8 2494.35  175.18 
   1   4   8 2073.89  177.68 
  -1   4  -8 2169.48  178.28 
  -1  -4   8 2240.18  176.08 
   1  -4  -8 2506.85  177.18 
  -2  -4  -8 2829.92  209.68 
   2   4  -8 2661.03  205.88 
   2  -4   8 2809.32  211.58 
   2   4   8 2415.86  209.38 
  -2   4  -8 2718.93  210.78 
   2  -4  -8 2755.32  208.98 
  -2  -4   8 2833.72  205.88 
  -3   4   8  488.05   35.30 
  -3  -4  -8  439.06   36.80 
   3  -4   8  405.86   38.40 
  -3   4  -8  389.96   38.00 
  -3   4  -8  386.36   37.30 
   3  -4  -8  366.06   35.50 
  -3  -4   8  415.76   33.00 
   3   4   8  370.66   36.20 
  -3  -4   8  437.76   32.10 
   4  -4   8  115.69   16.00 
  -4   4   8  131.69   14.20 
  -4  -4  -8  113.99   14.50 
   4  -4  -8  106.29   13.80 
  -4  -4   8  112.19   10.70 
  -4  -4   8  123.39   11.90 
  -4   4  -8  116.19   16.20 
  -5  -4  -8  272.97   28.20 
  -5   4   8  281.47   26.40 
   5  -4   8  256.87   29.80 
  -5  -4   8  279.77   24.90 
  -5  -4   8  270.47   23.80 
   5  -4  -8  246.28   27.30 
  -5   4  -8  277.27   30.00 
  -6  -4  -8   28.00    8.40 
   6  -4   8   20.30    8.50 
  -6  -4   8   15.00    4.80 
  -6  -4   8   24.40    5.90 
  -6   4  -8   33.40   10.30 
   6  -4  -8   17.60    8.10 
  -7  -4  -8  139.19   19.50 
   7  -4   8  135.79   20.80 
   7  -4  -8  130.69   19.20 
  -7   4  -8  118.59   19.10 
  -7  -4   8  133.39   16.50 
  -7  -4   8  155.98   16.90 
  -8   4   8  313.37   40.20 
   8  -4   8  366.96   43.90 
  -8  -4  -8  390.06   41.10 
   8  -4  -8  369.96   41.30 
  -8  -4   8  439.66   38.10 
  -8   4  -8  432.36   45.80 
  -9   4   8  157.58   23.40 
  -9  -4  -8  119.99   23.20 
  -9  -4   8  176.48   20.50 
  -9   4  -8  110.29   24.40 
   9  -4  -8  137.99   24.90 
   0  -5   8  668.73   55.99 
   0   5   8  672.93   55.79 
   0   5  -8  672.93   55.09 
   0  -5  -8  767.42   55.49 
   1  -5   8  141.49   16.00 
  -1   5   8  172.58   15.00 
   1   5  -8  177.88   13.30 
  -1  -5  -8  175.68   15.40 
   1  -5  -8  177.28   15.20 
  -1   5  -8  152.48   15.90 
  -1  -5   8  134.39   14.00 
   1   5   8  141.39   15.30 
  -2  -5  -8  122.29   12.60 
   2   5  -8  108.49    9.80 
   2  -5   8  131.59   14.60 
   2   5   8  102.39   14.10 
  -2   5  -8  108.79   13.30 
   2  -5  -8  124.39   12.60 
  -2  -5   8  114.19    9.90 
  -3  -5  -8  188.18   18.80 
   3  -5   8  180.08   20.50 
   3   5  -8  171.18   15.40 
   3  -5  -8  180.78   18.50 
  -3   5  -8  184.28   19.80 
   3   5   8  151.78   18.00 
  -3  -5   8  195.08   14.70 
  -3  -5   8  179.48   15.70 
  -4   5   8  179.88   16.50 
   4  -5   8  151.88   19.20 
  -4  -5  -8  169.98   17.80 
  -4  -5   8  143.79   14.30 
  -4  -5   8  133.89   12.80 
   5  -5   8   37.80    9.60 
  -5  -5  -8   29.50    8.10 
  -5   5  -8   40.10   10.90 
   5  -5  -8   26.00    8.00 
  -5  -5   8   37.40    6.70 
  -5  -5   8   28.40    5.10 
   6  -5   8  244.08   29.00 
  -6  -5  -8  271.87   26.80 
  -6  -5   8  194.08   21.20 
  -6   5  -8  238.58   28.70 
  -6  -5   8  239.28   23.20 
   6  -5  -8  243.48   26.90 
   7  -5   8    8.50    7.00 
  -7  -5   8   17.50    6.30 
  -7   5  -8   15.90    8.50 
  -7  -5   8   17.40    5.60 
   7  -5  -8   14.30    7.30 
   8  -5   8   46.20   14.40 
  -8  -5  -8   49.50   13.40 
  -8   5  -8   37.70   11.70 
  -8  -5   8   43.10    9.90 
  -9   5   8   30.60   10.70 
   9  -5   8    8.50    7.80 
  -9  -5  -8   17.10   10.10 
  -9  -5   8   19.20    7.30 
   9  -5  -8   29.80   11.60 
  -9   5  -8   21.00   12.30 
   0   6   8  121.39   12.60 
   0  -6  -8  128.09   12.20 
   0   6  -8  127.49   11.90 
   0  -6   8  106.69   12.30 
  -1  -6  -8  239.98   21.30 
  -1   6   8  260.17   21.50 
   1   6  -8  257.67   19.60 
   1  -6   8  203.78   22.50 
  -1   6  -8  245.28   22.30 
   1  -6  -8  255.97   21.70 
  -1  -6   8  231.68   20.70 
   1   6   8  206.48   22.20 
   2  -6   8  323.47   30.60 
  -2  -6  -8  356.06   28.70 
   2   6  -8  304.97   25.70 
  -2   6  -8  333.97   30.00 
   2  -6  -8  337.67   28.90 
   2   6   8  284.07   28.50 
  -2  -6   8  320.47   26.00 
  -3   6   8  131.09   12.30 
   3  -6   8  107.79   14.60 
  -3  -6  -8  129.49   13.40 
   3   6   8   78.69   13.30 
  -3  -6   8  111.09    9.40 
  -3   6  -8   89.09   13.20 
   3  -6  -8   92.79   14.10 
   4  -6   8   40.20   10.20 
  -4  -6  -8   36.70    8.10 
   4   6  -8   33.40    5.00 
  -4  -6   8   31.20    3.90 
   4  -6  -8   27.30    7.70 
  -4  -6   8   29.20    5.60 
   5  -6   8  229.58   28.60 
  -5  -6  -8  283.27   27.10 
   5  -6  -8  240.48   27.00 
  -5  -6   8  285.67   24.40 
  -5  -6   8  243.18   21.80 
   6  -6   8   -3.90    4.80 
  -6  -6  -8    3.00    4.70 
  -6   6  -8    1.60    4.60 
  -6  -6   8    2.00    2.20 
  -6  -6   8    0.30    3.10 
   6  -6  -8    1.60    4.00 
  -7  -6  -8   73.59   15.00 
   7  -6   8   72.69   17.60 
  -7  -6   8   82.29   11.10 
  -7  -6   8   96.89   11.90 
   7  -6  -8   70.59   15.50 
  -7   6  -8   69.29   17.00 
  -8  -6  -8  108.19   19.80 
   8  -6   8  100.99   21.20 
  -8   6  -8  114.39   23.50 
   8  -6  -8  105.39   21.00 
  -9   6   8    2.60    8.10 
  -9  -6  -8   11.20    8.40 
   9  -6   8   30.70   17.80 
   9  -6  -8   16.20   10.40 
  -9   6  -8   26.50   18.90 
  -9  -6   8    0.60    5.00 
   0   7   8   74.59    9.60 
   0  -7   8   75.59    9.80 
   0   7  -8   90.99    9.20 
   0  -7  -8   96.89    9.90 
   1  -7   8  152.38   18.00 
  -1   7   8  193.38   17.10 
   1   7  -8  198.98   15.20 
  -1  -7   8  164.28   16.20 
   1   7   8  153.98   17.10 
  -1   7  -8  188.58   17.70 
   1  -7  -8  163.88   17.00 
   2   7  -8  911.31   75.69 
   2  -7   8 1007.40   81.39 
  -2  -7  -8 1069.19   78.59 
  -2  -7   8  964.90   76.29 
   2   7   8  897.71   78.99 
   2  -7  -8  960.50   79.09 
  -2   7  -8 1068.29   80.59 
  -3  -7  -8  363.46   32.00 
   3   7  -8  337.37   29.20 
   3  -7   8  362.16   34.80 
   3  -7  -8  320.87   32.40 
  -3  -7   8  374.26   28.50 
  -4  -7  -8  182.18   19.30 
   4  -7   8  172.08   21.60 
   4   7  -8  166.28   16.40 
  -4  -7   8  185.48   15.00 
   4  -7  -8  161.58   19.70 
   5   7  -8   61.29    8.40 
  -5  -7  -8   71.59   12.70 
   5  -7   8   46.30   12.50 
   5  -7  -8   69.79   12.90 
  -5  -7   8   64.69    7.10 
  -5  -7   8   56.59    8.80 
   6  -7   8   28.30   10.50 
  -6  -7  -8   49.40   10.50 
  -6   7  -8   39.00   11.20 
  -6  -7   8   41.00    8.30 
  -6  -7   8   36.80    6.40 
   6  -7  -8   40.50   10.60 
   7  -7   8   67.79   17.20 
  -7  -7  -8   77.09   15.60 
  -7  -7   8   75.59   11.20 
  -7   7  -8   75.39   18.20 
   7  -7  -8   97.19   19.00 
  -7  -7   8   87.39   13.00 
  -8  -7  -8   32.10   11.30 
   8  -7   8   44.50   12.60 
  -8   7  -8   54.49   13.80 
   8  -7  -8   38.80   12.50 
  -8  -7   8   52.19    9.60 
  -9  -7  -8   46.50   13.50 
   9  -7   8   42.50   13.90 
  -9  -7   8   66.39   11.60 
   9  -7  -8   40.90   14.00 
  -9   7  -8   47.10   13.50 
   0  -8  -8 1092.29   77.29 
   0  -8   8  827.32   77.19 
   0   8   8  907.11   77.29 
   0   8  -8 1023.50   76.19 
  -1  -8  -8   60.39    7.30 
   1   8  -8   52.99    5.80 
   1  -8   8   42.00    8.90 
  -1   8  -8   40.80    7.60 
  -1  -8   8   52.99    7.00 
   1  -8  -8   39.90    7.80 
   2   8  -8  102.29   10.20 
  -2  -8  -8  118.49   12.30 
   2  -8   8  106.39   14.80 
   2  -8  -8  110.89   13.20 
  -2   8  -8  118.39   13.50 
  -2  -8   8   91.39   10.40 
   3   8  -8   10.70    2.90 
   3  -8   8   22.80    7.80 
  -3  -8  -8   12.80    4.70 
   3  -8  -8    8.50    4.90 
  -3  -8   8   11.20    2.80 
   4  -8   8  100.29   15.60 
  -4  -8  -8  112.39   13.70 
   4   8  -8  104.49   11.30 
   4  -8  -8   87.89   14.00 
  -4  -8   8  101.19    9.60 
  -5  -8  -8   48.70   10.00 
   5  -8   8   26.30   10.00 
   5   8  -8   51.59    7.20 
  -5  -8   8   43.60    8.00 
  -5  -8   8   36.10    5.10 
   5  -8  -8   37.40    9.70 
  -6  -8  -8   36.40    9.90 
   6  -8   8   22.10    9.10 
  -6  -8   8   42.10    8.10 
   6  -8  -8   29.80    9.20 
  -6  -8   8   52.99    6.70 
   7  -8   8   18.10    9.60 
  -7  -8  -8   31.50   10.20 
  -7   8  -8   39.50   11.80 
   7  -8  -8   33.10   11.00 
  -7  -8   8   53.19    9.60 
  -7  -8   8   42.00    9.10 
   8  -8   8    2.50    7.30 
  -8  -8  -8   21.80    8.50 
   8  -8  -8   19.60    7.40 
  -8  -8   8   19.90    6.40 
  -8   8  -8   -2.00    8.20 
  -9  -8  -8   14.30    9.80 
   9  -8   8   -0.30   11.60 
   9  -8  -8   25.70   11.60 
  -9  -8   8   12.30    5.80 
  -9   8  -8   16.80   11.00 
   0  -9   8  288.37   30.10 
   0   9  -8  363.76   29.00 
   0  -9  -8  349.07   29.90 
   1  -9   8   39.20    8.40 
   1   9  -8   34.70    5.00 
  -1  -9  -8   44.90    6.60 
  -1  -9   8   29.00    6.30 
  -1   9  -8   30.60    6.80 
   1  -9  -8   36.50    7.60 
   2   9  -8   62.99    7.50 
   2  -9   8   76.89   13.30 
  -2  -9  -8   84.09    9.80 
  -2  -9   8   62.69    8.10 
   2  -9  -8   51.59   10.30 
   3   9  -8  234.78   20.50 
  -3  -9  -8  263.17   22.90 
   3  -9   8  241.08   26.40 
  -3  -9   8  193.68   19.60 
   3  -9  -8  227.08   24.40 
  -4  -9  -8   28.40    7.50 
   4  -9   8   23.10    8.80 
   4   9  -8   22.20    5.20 
  -4  -9   8   21.40    4.00 
   4  -9  -8   27.90    8.00 
   5   9  -8   45.30    9.00 
  -5  -9  -8   57.69   11.50 
   5  -9   8   53.69   13.40 
  -5  -9   8   62.19    6.80 
  -5  -9   8   59.89   10.10 
   5  -9  -8   48.80   11.80 
  -6  -9  -8   19.50    7.70 
   6  -9   8    8.00    6.20 
   6   9  -8   15.90    9.50 
   6  -9  -8    8.50    8.80 
  -7  -9  -8   66.09   13.90 
   7  -9   8   54.59   14.10 
  -7  -9   8   38.00    9.50 
  -7   9  -8   38.00   12.80 
   7  -9  -8   50.39   13.20 
  -7  -9   8   66.59    8.40 
   8  -9   8   28.50   12.00 
  -8  -9  -8   13.60    7.80 
   8  -9  -8   23.40   11.00 
  -8  -9   8   29.30    6.60 
  -8   9  -8   46.20   14.70 
   0 -10   8  379.16   39.70 
   0  10  -8  539.85   38.70 
   0 -10  -8  437.96   39.30 
   1 -10   8   65.29   12.20 
  -1 -10  -8   90.99   10.20 
   1  10  -8   92.79    9.00 
  -1 -10   8   61.89    9.70 
   1 -10  -8   62.79   10.10 
  -1  10  -8   77.09   10.20 
   2  10  -8  773.32   62.69 
   2 -10   8  737.03   67.69 
  -2 -10  -8  913.71   65.09 
  -2 -10   8  722.63   63.39 
   2 -10  -8  798.62   67.19 
   3  10  -8  859.11   68.49 
   3 -10   8  948.31   75.89 
   3 -10  -8  889.41   73.39 
  -3 -10   8  771.12   67.79 
  -4 -10  -8  336.77   28.30 
   4  10  -8  280.17   25.90 
   4 -10   8  294.57   31.80 
  -4 -10   8  249.38   24.00 
   4 -10  -8  272.47   30.00 
   5  10  -8  161.88   18.70 
   5 -10   8  177.48   33.70 
  -5 -10  -8  199.98   20.90 
  -5 -10   8  193.98   16.70 
   5 -10  -8  148.89   21.70 
   6  10  -8   23.80    7.90 
  -6 -10  -8   40.40    9.70 
   6 -10   8   30.40   10.80 
  -6 -10   8   48.40    8.70 
   6 -10  -8   19.70    9.90 
   7 -10   8   16.60    7.80 
  -7 -10  -8   20.60    9.30 
   7 -10  -8   16.50    8.60 
  -7 -10   8   32.50    5.90 
   8 -10   8   30.10   10.80 
  -8 -10  -8   18.30    9.20 
   8 -10  -8    8.80   10.30 
  -8 -10   8   26.50    6.10 
  -8  10  -8   15.80    8.70 
   0 -11   8 2226.78  190.18 
   0 -11  -8 2638.14  190.18 
  -1 -11  -8  869.91   63.89 
   1  11  -8  853.11   61.89 
   1 -11   8  654.63   64.89 
  -1 -11   8  673.63   63.09 
   1 -11  -8  769.92   64.79 
   2  11  -8  646.74   50.29 
   2 -11   8  637.64   55.69 
   2 -11  -8  621.34   54.29 
  -2 -11   8  552.64   50.59 
  -3 -11  -8  185.68   17.40 
   3 -11   8  158.98   20.10 
  -3 -11   8  123.69   14.60 
   3 -11  -8  145.19   18.90 
   4  11  -8   59.09   13.10 
  -4 -11  -8   76.69   12.30 
   4 -11   8   59.19   13.40 
   4 -11  -8   56.19   12.70 
  -4 -11   8   57.19    7.70 
   5 -11   8   68.59   16.10 
   5  11  -8   92.09   12.70 
  -5 -11  -8  111.89   14.10 
   5 -11  -8   76.89   16.40 
  -5 -11   8  106.99   10.90 
   6 -11   8  189.48   26.50 
  -6 -11  -8  182.58   22.00 
   6  11  -8  159.68   20.50 
  -6 -11   8  197.58   17.60 
  -6 -11   8  175.98   20.50 
   6 -11  -8  157.38   23.40 
   7 -11   8   41.20   13.40 
  -7 -11  -8   27.70    9.00 
   7 -11  -8   17.60    8.90 
  -7 -11   8   40.60    7.30 
   8 -11   8   86.09   19.60 
  -8 -11  -8  105.49   18.20 
  -8  11  -8   55.89   16.40 
  -8 -11   8   96.59   11.80 
   0 -12   8   68.09   12.60 
   0 -12  -8   84.59   11.50 
  -1 -12  -8   73.29    9.90 
   1 -12   8   40.30   10.30 
  -1 -12   8   61.79   10.90 
   1 -12  -8   55.69   11.10 
   2  12  -8  307.47   27.70 
  -2 -12  -8  352.76   29.70 
   2 -12   8  293.07   32.40 
   2 -12  -8  327.77   32.10 
  -2 -12   8  286.97   28.60 
   3 -12   8  183.98   24.60 
   3  12  -8  196.88   19.90 
  -3 -12  -8  234.28   21.80 
   3 -12  -8  210.08   25.20 
   4 -12   8   -3.20    5.80 
   4  12  -8   -5.40    3.40 
  -4 -12  -8    5.20    4.40 
  -4 -12   8    6.60    3.50 
   4 -12  -8   -6.80    3.40 
  -5 -12  -8   74.19   12.50 
   5 -12   8   52.69   14.20 
   5  12  -8   57.79   10.60 
  -5 -12   8   59.19    8.40 
   5 -12  -8   45.90   13.10 
   6 -12   8   33.30   11.50 
  -6 -12  -8   34.90    9.00 
   6 -12  -8   24.90   10.40 
  -6 -12   8   36.70    6.90 
   7 -12   8   35.50   15.40 
  -7 -12  -8   41.60   11.10 
   7 -12  -8   42.00   12.20 
  -7 -12   8   36.70    7.10 
   0 -13  -8   91.79   12.50 
   0 -13   8   69.09   13.20 
  -1 -13  -8   17.60    5.70 
   1 -13   8    0.80    3.70 
  -1 -13   8    2.00    4.40 
   1 -13  -8    3.20    4.20 
   2 -13   8  163.08   20.10 
  -2 -13   8  142.39   16.70 
   2 -13  -8  145.39   19.10 
  -3 -13  -8   80.49   11.00 
   3 -13   8   48.30   13.00 
  -3 -13   8   63.79    9.40 
   3 -13  -8   64.99   13.30 
   4 -13   8   23.50    8.90 
  -4 -13  -8   16.80    5.90 
  -4 -13   8   17.20    5.20 
   4 -13  -8    6.00    6.50 
  -5 -13  -8   10.50    5.40 
   5 -13   8    6.00    6.70 
   5 -13  -8    9.70    6.20 
  -5 -13   8   14.70    4.50 
   6 -13   8    4.60    6.00 
  -6 -13  -8   -2.70    4.50 
   6 -13  -8   -3.60    4.80 
  -6 -13   8    0.90    3.30 
   7 -13   8  -10.10    5.90 
  -7 -13  -8   20.40    8.50 
  -7 -13   8   10.90    4.80 
   7 -13  -8    4.10    6.90 
   0 -14   8   24.40    7.00 
   0 -14  -8   38.50    8.80 
   1 -14   8   -0.80    4.80 
  -1 -14  -8    1.10    3.90 
  -1 -14   8    9.70    4.80 
   1 -14  -8   10.10    5.20 
   2 -14   8   37.10   10.10 
  -2 -14  -8   41.50    8.80 
  -2 -14   8   30.70    8.00 
   2 -14  -8   39.50   10.10 
   3 -14   8   83.79   17.00 
  -3 -14  -8  103.99   13.80 
   3 -14  -8  120.79   16.90 
  -3 -14   8   82.39   12.10 
  -4 -14  -8   21.60    7.30 
   4 -14   8   14.90    7.40 
   4 -14  -8   19.40    8.70 
  -4 -14   8   27.90    6.60 
  -5 -14  -8   -3.30    3.70 
   5 -14   8  -11.80    5.70 
   5 -14  -8    0.70    5.40 
  -5 -14   8    0.70    3.70 
  -6 -14  -8   13.90    6.70 
  -6 -14   8   14.40    5.50 
   0 -15  -8   11.80    5.80 
   0 -15   8    7.00    5.40 
  -1 -15  -8    4.40    3.90 
   1 -15   8    6.00    4.70 
   1 -15  -8    0.50    3.50 
  -1 -15   8    2.30    4.10 
  -2 -15  -8   19.10    6.60 
   2 -15   8   17.50    6.90 
  -2 -15   8    3.50    4.60 
   2 -15  -8   23.10    7.70 
   3 -15   8   59.49   13.20 
  -3 -15  -8   71.49   12.30 
  -3 -15   8   54.49   10.10 
   3 -15  -8   43.30   11.60 
   4 -15   8   -2.00    7.10 
  -4 -15  -8    9.60    5.50 
   4 -15  -8    9.60    7.40 
  -4 -15   8    7.30    4.80 
  -5 -15  -8    5.30    4.40 
   5 -15   8   11.10    7.10 
   5 -15  -8   13.10    8.60 
  -5 -15   8   11.10    5.00 
   0 -16  -8   65.59   13.30 
   1 -16   8   92.79   16.90 
  -1 -16  -8  126.19   16.30 
   1 -16  -8  113.59   16.80 
  -1 -16   8   90.19   16.50 
  -2 -16  -8   34.80    9.10 
   2 -16   8   12.90    8.40 
   2 -16  -8   25.20    8.90 
  -2 -16   8   27.30    7.60 
   3 -16   8   -1.20    5.40 
  -3 -16  -8    4.60    5.80 
  -3 -16   8   11.90    5.50 
   3 -16  -8   15.80    8.00 
   4 -16   8   43.20   13.70 
  -4 -16  -8   52.39   10.50 
  -4 -16   8   39.90    9.60 
   5 -16   8   18.70   10.40 
  -5 -16  -8   22.10   13.00 
   5 -16  -8   19.70   10.70 
  -5 -16   8   33.40    8.50 
   0 -17  -8   10.90    6.30 
   0 -17   8    5.80    7.00 
   1 -17   8   46.00   11.90 
  -1 -17  -8   47.40   12.30 
   1 -17  -8   57.79   13.10 
  -1 -17   8   45.20   11.40 
   2 -17   8   17.70    7.80 
  -2 -17  -8   23.60    8.10 
  -2 -17   8   26.70   10.20 
   2 -17  -8   14.80    7.70 
  -3 -17  -8  232.18   24.10 
   3 -17   8  164.08   24.80 
   3 -17  -8  173.38   25.40 
  -3 -17   8  190.58   23.40 
   4 -17   8   44.30   14.40 
  -4 -17  -8   48.20   11.00 
   4 -17  -8   49.80   13.10 
  -4 -17   8   53.29   11.40 
   0 -18   8   31.60   10.10 
   0 -18  -8   38.80   10.90 
  -1 -18  -8  142.19   19.80 
   1 -18   8  117.19   18.50 
   1 -18  -8  160.68   20.60 
  -1 -18   8  102.19   18.50 
   2 -18   8   47.20   12.60 
  -2 -18  -8   45.50   11.10 
  -2 -18   8   42.10   10.90 
   2 -18  -8   29.10   11.60 
   0   0   9   11.50    2.60 
  -1   0   9   60.19    6.30 
   1   0   9   70.19    8.20 
   1   0  -9   76.29    6.40 
  -1   0  -9   69.99    8.10 
  -2   0  -9  425.16   36.00 
  -2   0  -9  431.66   36.70 
   2   0   9  393.36   35.50 
   2   0  -9  404.86   32.90 
  -3   0  -9  603.84   53.89 
  -3   0   9  679.73   49.40 
  -3   0  -9  617.34   53.59 
   3   0   9  557.14   52.79 
   3   0  -9  655.53   50.69 
   4   0  -9   21.00    5.00 
   4   0   9   26.60    6.40 
  -4   0   9   18.50    4.10 
  -4   0  -9   14.80    5.70 
  -4   0  -9   30.80    7.50 
  -5   0   9   53.79    7.70 
  -5   0   9   51.89    9.30 
  -5   0  -9   39.80   10.40 
   5   0  -9   47.80    8.80 
  -6   0   9   82.39   11.70 
   6   0  -9   61.19   11.60 
  -6   0  -9   58.59   13.60 
  -7   0  -9  228.48   28.40 
  -7   0   9  234.48   26.70 
   7   0  -9  252.97   27.10 
  -8   0   9   -7.80    4.00 
  -8   0  -9    1.60    5.20 
  -9   0   9   32.60   10.30 
  -9   0  -9   22.40   10.80 
   0   1  -9   60.49    6.20 
   0   1  -9   57.79    6.60 
   0   1   9   49.60    6.00 
   0  -1  -9   54.19    6.10 
   0  -1   9   61.29    6.40 
  -1  -1  -9  657.23   52.29 
  -1   1   9  607.04   50.49 
   1  -1   9  597.14   52.29 
   1   1  -9  705.53   49.70 
  -1  -1   9  611.44   50.09 
  -1   1  -9  664.13   52.59 
   1  -1  -9  744.53   50.39 
   1   1   9  584.24   51.99 
  -1   1  -9  641.74   52.89 
   2  -1   9 2037.10  172.18 
  -2  -1  -9 2339.67  172.58 
   2   1  -9 2371.36  168.78 
   2   1   9 2048.40  171.98 
  -2   1  -9 2291.27  172.88 
   2  -1  -9 2173.28  169.68 
  -2   1  -9 2264.67  173.18 
  -2  -1   9 2214.18  168.08 
  -3  -1  -9  384.86   35.80 
   3   1  -9  384.66   32.60 
  -3  -1  -9  402.56   44.50 
  -3   1   9  449.06   32.50 
  -3  -1   9  425.96   31.50 
  -3   1  -9  359.26   35.70 
   3  -1  -9  399.46   33.60 
  -3   1  -9  395.26   36.40 
   3   1   9  336.57   37.50 
  -4   1   9   29.00    5.50 
   4   1  -9   33.20    5.70 
  -4  -1  -9   35.50    8.10 
  -4  -1  -9   29.50    7.80 
  -4   1  -9   20.00    6.40 
   4  -1  -9   21.60    5.70 
  -4  -1   9   32.90    4.70 
  -4   1  -9   22.40    6.90 
   4   1   9   26.80    6.50 
  -4  -1   9   20.70    4.80 
   5   1  -9   22.90    5.40 
  -5   1   9   20.90    4.70 
  -5  -1  -9    8.00    4.30 
  -5  -1   9   20.80    5.50 
  -5  -1   9   25.10    5.30 
   5  -1  -9   18.20    5.70 
  -5   1  -9   26.90    8.10 
  -6   1   9  293.47   29.20 
  -6   1   9  272.17   27.10 
  -6  -1  -9  289.57   30.90 
   6   1  -9  270.67   27.50 
  -6   1  -9  275.97   31.30 
  -6  -1   9  249.58   27.00 
   6  -1  -9  295.67   29.50 
  -6  -1   9  312.77   27.50 
  -7   1   9   -2.60    4.10 
  -7  -1  -9    1.90    5.30 
  -7  -1   9   10.50    5.60 
   7  -1  -9    2.00    4.70 
  -7  -1   9   -0.20    4.30 
  -7   1  -9    3.80    5.80 
  -8   1   9   -0.70    4.40 
  -8  -1  -9    6.40    5.60 
  -8   1  -9   -5.70    4.50 
  -8  -1   9    2.10    4.50 
  -9   1   9   11.00    8.70 
  -9  -1  -9   25.30   10.80 
  -9  -1   9   18.10    9.00 
  -9   1  -9   19.70   10.80 
   0  -2  -9 1858.21  136.19 
   0   2  -9 1806.02  136.19 
   0   2   9 1660.83  136.29 
   0   2  -9 1768.02  136.49 
   1   2  -9  585.14   44.50 
   1   2  -9  559.44   44.00 
  -1  -2  -9  582.44   46.80 
  -1   2   9  571.84   45.40 
  -1   2  -9  559.34   47.30 
   1   2   9  516.25   46.60 
  -1   2  -9  564.34   47.20 
   1  -2  -9  660.73   45.40 
  -2  -2  -9  223.88   19.80 
  -2   2   9  230.28   17.20 
   2  -2   9  195.58   20.30 
  -2   2  -9  179.38   19.60 
   2  -2  -9  191.38   17.60 
   2   2   9  177.98   19.00 
  -2   2  -9  203.68   20.00 
   3  -2   9 1130.89   90.29 
  -3  -2  -9 1178.18   89.19 
  -3  -2   9 1146.49   84.19 
  -3   2  -9 1107.29   89.79 
  -3  -2   9 1147.79   83.79 
  -3   2  -9 1034.30   90.39 
   3  -2  -9 1063.89   86.69 
   3   2   9  945.11   87.99 
  -4   2   9   24.20    5.20 
  -4  -2  -9   16.90    6.50 
   4  -2   9   16.30    6.00 
  -4  -2  -9   19.70    6.30 
  -4   2  -9   23.90    6.80 
   4   2   9   21.00    6.10 
  -4  -2   9   26.10    4.50 
  -4  -2   9   23.40    4.30 
  -4   2  -9   24.00    7.30 
   4  -2  -9   19.60    5.40 
   5  -2   9  446.76   44.60 
  -5   2   9  487.75   40.40 
  -5  -2  -9  451.65   43.20 
  -5  -2   9  452.55   39.30 
  -5   2  -9  444.96   44.40 
   5  -2  -9  484.25   42.40 
  -5  -2   9  470.25   39.40 
  -6  -2  -9  732.83   63.69 
  -6   2   9  755.62   60.19 
  -6  -2   9  744.53   59.19 
   6  -2  -9  741.93   62.49 
  -6  -2   9  605.04   58.29 
  -6   2  -9  649.43   63.89 
  -7   2   9   34.90    9.60 
  -7  -2  -9   39.50   11.10 
   7  -2  -9   53.29   13.00 
  -7  -2   9   45.20    9.80 
  -8  -2  -9   27.50   10.10 
  -8   2   9   26.40    9.90 
  -8  -2   9   17.20    7.40 
  -8   2  -9   22.00    9.40 
   8  -2  -9   34.50    9.70 
  -9  -2  -9   86.59   19.10 
  -9  -2   9   95.79   16.70 
  -9   2  -9   92.89   19.40 
   9  -2  -9   93.99   19.30 
   0   3  -9  390.76   32.80 
   0  -3   9  403.76   33.00 
   0  -3  -9  451.35   32.80 
   0   3   9  376.36   32.90 
   0   3  -9  383.96   32.80 
   1  -3   9 4456.95  339.07 
   1   3  -9 4488.95  335.27 
  -1  -3  -9 4650.33  338.07 
   1   3  -9 4368.96  335.37 
  -1   3   9 4625.44  336.97 
   1   3   9 4066.09  337.97 
  -1   3  -9 4354.56  338.67 
  -2  -3  -9 1132.09   84.49 
   2  -3   9 1076.99   85.69 
  -2   3  -9 1090.19   85.29 
   2   3   9  922.41   83.69 
  -2   3  -9 1069.49   85.49 
   2  -3  -9 1044.40   82.69 
  -3  -3  -9 2047.20  154.08 
   3  -3   9 2105.19  156.08 
  -3  -3   9 1924.21  148.39 
  -3  -3   9 2089.69  148.59 
  -3   3  -9 1985.60  155.48 
   3   3   9 1706.63  153.18 
   3  -3  -9 1928.81  152.28 
  -3   3  -9 1877.21  155.88 
  -4   3   9 1199.88   90.99 
  -4  -3  -9 1128.39   93.79 
   4  -3   9 1126.49   95.69 
   4  -3  -9 1103.99   92.39 
  -4  -3   9 1134.09   88.69 
  -4   3  -9 1070.89   95.09 
  -4  -3   9 1236.98   89.49 
  -5   3   9  274.37   25.90 
  -5  -3  -9  274.27   28.10 
   5  -3   9  275.67   30.00 
  -5   3  -9  270.67   29.60 
  -5  -3   9  261.97   23.80 
   5  -3  -9  244.08   27.00 
  -5  -3   9  285.77   24.60 
  -6  -3  -9 1011.40   83.49 
   6  -3   9  923.81   84.89 
  -6  -3   9 1002.10   78.69 
   6  -3  -9  982.90   82.39 
  -6   3  -9  976.30   85.49 
  -6  -3   9  897.51   77.79 
  -7  -3  -9  233.28   31.90 
  -7  -3   9  261.07   24.10 
  -7  -3   9  225.88   23.30 
   7  -3  -9  198.08   26.40 
  -7   3  -9  197.88   28.10 
  -8   3   9   49.00   12.50 
  -8  -3  -9   32.80   10.40 
  -8  -3   9   24.70    7.50 
   8  -3  -9   16.40    9.70 
  -8   3  -9   19.20    9.70 
  -9  -3  -9    4.30    6.40 
  -9   3   9   -1.30    5.30 
   9  -3  -9   10.50    8.50 
  -9  -3   9   -1.50    5.30 
  -9   3  -9    4.20    9.20 
   0  -4   9   65.99    7.90 
   0   4   9   69.89    8.00 
   0  -4  -9   78.99    7.80 
   0   4  -9   67.59    7.60 
   1  -4   9   22.20    5.10 
   1   4  -9   20.40    2.30 
  -1  -4  -9   16.90    4.10 
  -1   4   9   22.80    4.20 
   1  -4  -9   22.90    4.10 
   1   4   9   21.10    4.60 
  -1  -4   9   21.00    2.90 
  -1   4  -9   18.70    4.50 
   2  -4   9  580.14   50.39 
  -2  -4  -9  634.24   49.10 
   2  -4  -9  602.34   47.90 
  -2   4  -9  582.34   50.29 
   2   4   9  515.25   48.40 
  -2   4  -9  604.34   49.99 
   3  -4   9  439.96   41.30 
  -3   4   9  514.55   37.80 
  -3   4  -9  404.26   40.10 
   3  -4  -9  401.76   38.30 
  -3   4  -9  459.65   41.60 
  -3  -4   9  505.15   34.50 
   3   4   9  378.36   38.90 
  -3  -4   9  452.45   34.90 
  -4  -4  -9  588.14   48.80 
   4  -4   9  487.55   49.60 
  -4   4   9  609.14   46.40 
  -4   4  -9  518.95   49.99 
  -4  -4   9  520.95   42.80 
   4  -4  -9  524.15   47.30 
  -4  -4   9  575.94   44.10 
  -5   4   9  943.21   72.09 
   5  -4   9  799.72   75.99 
  -5  -4  -9  854.11   74.09 
  -5   4  -9  833.12   76.39 
  -5  -4   9  894.41   68.89 
  -5  -4   9  902.91   70.09 
   5  -4  -9  837.32   73.49 
   6  -4   9  325.47   39.60 
  -6  -4  -9  438.46   39.80 
   6  -4  -9  395.16   38.80 
  -6  -4   9  352.36   33.60 
  -6  -4   9  413.56   35.10 
  -6   4  -9  442.56   42.80 
  -7  -4  -9  142.89   27.00 
   7  -4   9  128.39   23.80 
  -7  -4   9  158.98   17.30 
  -7   4  -9  175.58   23.80 
  -7  -4   9  146.79   17.80 
   7  -4  -9  171.78   22.20 
  -8  -4  -9  305.67   35.20 
  -8   4  -9  295.47   37.30 
   8  -4  -9  274.57   34.10 
  -8  -4   9  353.36   31.70 
  -9  -4  -9  209.48   27.80 
  -9   4   9  220.28   28.20 
   9  -4  -9  161.38   29.20 
  -9   4  -9  173.68   32.20 
  -9  -4   9  229.98   24.20 
   0  -5  -9    6.20    2.30 
   0  -5   9   -2.10    1.40 
   0   5   9    2.90    2.20 
   0   5  -9   -0.80    1.60 
   1   5  -9  174.48   13.80 
  -1  -5  -9  171.78   16.00 
   1  -5   9  145.29   16.90 
  -1   5   9  181.68   15.80 
  -1   5  -9  150.48   16.50 
   1   5   9  155.88   16.20 
   1  -5  -9  186.88   15.90 
   2  -5   9   56.69   10.40 
  -2  -5  -9   60.49    8.40 
   2   5  -9   58.59    5.60 
  -2   5   9   72.49    7.70 
  -2  -5   9   64.99    5.90 
  -2   5  -9   77.09    9.80 
   2   5   9   56.49    8.10 
   2  -5  -9   61.79    8.10 
   3  -5   9  581.14   55.79 
  -3  -5  -9  649.93   52.69 
  -3   5   9  703.73   53.49 
   3   5   9  497.65   51.69 
  -3  -5   9  654.73   48.40 
  -3  -5   9  663.33   47.60 
  -3   5  -9  588.74   53.39 
   3  -5  -9  581.14   51.89 
  -4   5   9   53.69    7.50 
   4  -5   9   37.40   10.50 
  -4  -5  -9   53.39    9.90 
   4  -5  -9   35.90   10.70 
  -4  -5   9   46.50    4.70 
  -4   5  -9   32.60    9.40 
  -4  -5   9   45.00    5.90 
  -5  -5  -9  102.59   13.30 
   5  -5   9   85.49   15.90 
  -5   5  -9   65.89   14.20 
   5  -5  -9   85.49   12.60 
  -5  -5   9   68.69    7.80 
  -5  -5   9   73.39    9.30 
  -6  -5  -9   98.89   15.20 
   6  -5   9   99.09   18.90 
  -6   5  -9  100.99   19.10 
   6  -5  -9  107.89   16.00 
  -6  -5   9  106.19   12.90 
  -6  -5   9  103.39   11.50 
  -7  -5  -9   91.89   17.00 
   7  -5   9   64.49   16.50 
  -7  -5   9   92.59   11.50 
  -7   5  -9   77.19   17.80 
   7  -5  -9   73.39   15.30 
   8  -5   9   11.80    8.40 
  -8  -5  -9   25.70    9.30 
  -8  -5   9   27.30    7.50 
  -8   5  -9   32.80   11.70 
   8  -5  -9   40.50   17.80 
  -9  -5  -9   76.99   17.80 
  -9   5   9  100.49   21.10 
   9  -5  -9   76.19   18.60 
  -9   5  -9   74.99   20.10 
  -9  -5   9  121.69   15.00 
   0   6  -9  194.48   17.20 
   0  -6   9  172.88   18.00 
   0   6   9  169.18   18.40 
   0  -6  -9  218.88   17.70 
  -1  -6  -9  366.46   30.10 
   1  -6   9  365.46   32.10 
  -1   6   9  336.07   31.80 
   1   6  -9  374.86   27.90 
   1  -6  -9  345.27   29.90 
  -1   6  -9  350.36   31.00 
   1   6   9  319.07   30.50 
  -1  -6   9  338.47   29.30 
   2  -6   9  565.24   47.70 
  -2  -6  -9  609.44   45.40 
   2   6  -9  519.25   41.80 
  -2   6  -9  554.64   46.60 
   2   6   9  464.75   45.00 
   2  -6  -9  518.15   44.90 
   3  -6   9  100.19   13.70 
  -3  -6  -9   94.59   11.90 
   3   6  -9   84.09    8.80 
  -3   6   9  119.39   11.10 
  -3   6  -9   86.79   12.50 
   3  -6  -9   78.79   15.80 
  -4  -6  -9  152.48   18.60 
   4  -6   9  146.29   20.70 
   4  -6  -9  154.88   19.10 
  -4  -6   9  192.78   14.50 
  -4  -6   9  191.88   19.50 
   5  -6   9   53.29   13.30 
  -5  -6  -9   82.29   12.30 
  -5   6  -9   75.29   15.60 
  -5  -6   9   80.69    9.20 
  -5  -6   9   66.09    7.30 
   5  -6  -9   62.09   12.60 
   6  -6   9  150.18   22.00 
  -6  -6  -9  160.48   19.70 
  -6  -6   9  136.99   16.00 
   6  -6  -9  146.19   19.20 
  -6  -6   9  153.48   14.60 
  -6   6  -9  149.69   21.90 
  -7  -6  -9   29.40    9.10 
   7  -6   9   13.00    8.40 
   7  -6  -9   14.70    7.10 
  -7   6  -9   25.90   10.20 
  -7  -6   9   25.30    6.30 
   8  -6   9   55.09   15.90 
  -8  -6  -9   74.89   15.40 
   8  -6  -9   59.39   15.70 
  -8   6  -9   56.39   16.40 
  -9   6   9   45.50   12.80 
   9  -6   9   29.30   12.70 
  -9  -6  -9   10.80    9.90 
  -9  -6   9   28.60    7.50 
   9  -6  -9   25.60   10.40 
   0  -7  -9  292.77   27.30 
   0   7  -9  283.67   24.70 
   0   7   9  313.47   26.30 
   0  -7   9  262.87   25.90 
   1  -7   9  150.88   17.60 
  -1   7   9  166.58   16.50 
  -1  -7  -9  193.58   16.80 
   1   7  -9  198.28   14.70 
   1   7   9  142.09   16.70 
  -1  -7   9  151.48   15.80 
  -1   7  -9  169.58   17.30 
   1  -7  -9  170.38   18.90 
  -2   7   9   63.59    7.60 
   2   7  -9   42.50    5.10 
   2  -7   9   41.40    9.40 
  -2  -7  -9   57.49    7.80 
  -2  -7   9   40.30    5.50 
  -2   7  -9   50.89    8.90 
   2  -7  -9   42.80    8.00 
   3   7  -9   67.69    7.50 
   3  -7   9   55.79   12.30 
  -3  -7  -9   96.09   11.10 
   3  -7  -9   62.69   10.00 
  -3  -7   9   71.29    7.00 
   4   7  -9   22.40    4.40 
  -4  -7  -9   22.40    6.80 
   4  -7   9   27.00    8.20 
   4  -7  -9    8.10    5.10 
  -4  -7   9   21.90    3.10 
  -4  -7   9   24.60    4.70 
  -5  -7  -9  193.58   20.50 
   5  -7   9  150.48   22.20 
  -5  -7   9  178.78   17.20 
   5  -7  -9  161.58   20.90 
  -5  -7   9  161.58   14.60 
  -6  -7  -9  110.39   15.70 
   6  -7  -9   75.79   16.10 
  -6   7  -9   88.59   27.80 
  -6  -7   9  120.09   11.50 
  -6  -7   9  118.29   13.40 
  -7  -7  -9   60.99   12.90 
   7  -7   9   42.80   12.90 
  -7  -7   9   66.49    8.80 
  -7   7  -9   53.99   14.00 
   7  -7  -9   44.20   13.30 
  -8  -7  -9   55.89   13.40 
   8  -7  -9   49.00   14.40 
  -8  -7   9   74.99   10.20 
   9  -7   9   14.40   10.40 
  -9   7  -9    9.50    7.40 
   9  -7  -9    9.90    7.60 
  -9  -7   9    6.20    5.90 
   0   8  -9  256.07   21.60 
   0  -8   9  215.58   22.80 
   0  -8  -9  247.58   22.20 
  -1  -8  -9   17.80    4.50 
   1   8  -9   18.00    3.30 
   1  -8   9   15.20    5.30 
  -1   8  -9   16.10    5.00 
  -1  -8   9   12.20    3.70 
   1  -8  -9   17.70    4.80 
   2   8  -9   21.00    3.90 
  -2  -8  -9   30.60    6.20 
   2  -8   9   25.30    7.30 
  -2   8  -9   24.70    6.40 
  -2  -8   9   22.40    4.50 
   2  -8  -9   21.70    5.90 
  -3  -8  -9  407.26   34.30 
   3  -8   9  380.56   37.50 
   3   8  -9  374.56   31.40 
   3  -8  -9  362.76   35.10 
  -3  -8   9  372.46   30.90 
  -4  -8  -9  190.58   19.50 
   4  -8   9  170.68   22.00 
   4   8  -9  167.28   16.30 
   4  -8  -9  164.08   20.00 
  -4  -8   9  165.78   14.70 
   5  -8   9   41.40   12.50 
  -5  -8  -9   68.99   12.30 
   5   8  -9   60.29    7.90 
  -5  -8   9   52.39    6.20 
  -5  -8   9   53.19    8.30 
   5  -8  -9   60.59   12.20 
   6  -8   9    1.10    5.60 
  -6  -8  -9    9.20    7.20 
  -6  -8   9    0.60    3.70 
  -6   8  -9    1.30    4.70 
   6  -8  -9   13.80    6.60 
  -6  -8   9    8.50    2.90 
   7  -8   9    7.80    7.20 
  -7  -8  -9    1.40    5.20 
  -7  -8   9    5.60    5.90 
  -7  -8   9    5.30    3.70 
  -7   8  -9    9.40    6.80 
   7  -8  -9    7.50    6.50 
  -8  -8  -9   50.99   13.00 
   8  -8   9   53.39   14.40 
  -8  -8   9   63.59    9.50 
   8  -8  -9   43.00   12.90 
  -8   8  -9   51.99   15.20 
   9  -8   9   73.09   18.30 
  -9   8  -9   30.20   14.50 
   9  -8  -9   87.49   18.10 
   0  -9   9  210.78   24.30 
   0   9  -9  275.27   23.30 
   0  -9  -9  296.77   24.70 
   1  -9   9   32.10    7.60 
   1   9  -9   46.00    5.70 
  -1  -9  -9   49.10    7.00 
  -1  -9   9   41.30    7.40 
  -1   9  -9   40.30    7.60 
   1  -9  -9   35.30    7.70 
  -2  -9  -9   69.69    8.90 
   2   9  -9   52.39    6.40 
   2  -9   9   52.69   11.30 
  -2  -9   9   57.59    7.50 
   2  -9  -9   53.69   10.20 
  -3  -9  -9   52.99    9.50 
   3   9  -9   47.50    6.50 
   3  -9   9   61.09   12.70 
  -3  -9   9   43.60    6.00 
   3  -9  -9   52.99   10.50 
   4  -9   9  108.79   16.40 
  -4  -9  -9  106.59   13.70 
   4   9  -9   93.99   10.80 
   4  -9  -9   90.39   14.30 
  -4  -9   9   93.59    9.60 
   5  -9   9   64.89   15.20 
  -5  -9  -9   73.49   12.60 
   5   9  -9   62.39   10.10 
   5  -9  -9   49.40   12.30 
  -5  -9   9   71.49    9.50 
  -5  -9   9   64.39    7.20 
  -6  -9  -9   55.09   12.70 
   6  -9   9   66.19   16.10 
   6  -9  -9   40.80   12.00 
  -6  -9   9   63.99    9.90 
  -6  -9   9   73.39    7.80 
   7  -9   9    2.80    7.60 
  -7  -9  -9   13.50    7.80 
  -7  -9   9   16.10    4.70 
  -7   9  -9   25.70   10.40 
   7  -9  -9    3.90    6.80 
  -8  -9  -9   10.90    7.60 
   8  -9   9    4.50    7.70 
  -8   9  -9   18.10   10.80 
   8  -9  -9    9.30    9.60 
   0 -10   9 2278.27  208.28 
   0 -10  -9 2691.33  207.98 
   0  10  -9 3065.79  206.98 
   1 -10   9   14.30    5.40 
  -1 -10  -9    7.10    4.20 
   1  10  -9    9.50    3.10 
  -1  10  -9   15.60    5.30 
   1 -10  -9   12.20    4.80 
  -1 -10   9   15.20    4.90 
   2  10  -9   77.59    9.20 
  -2 -10  -9  103.69   11.60 
   2 -10   9   79.79   14.40 
  -2 -10   9   83.29   10.00 
   2 -10  -9   82.39   12.50 
   3 -10   9  245.68   26.30 
   3  10  -9  224.38   20.20 
  -3 -10   9  201.28   19.70 
   3 -10  -9  212.68   23.80 
   4 -10   9  252.07   29.70 
  -4 -10  -9  296.17   26.30 
   4  10  -9  257.97   23.60 
   4 -10  -9  228.58   27.10 
  -4 -10   9  238.48   22.00 
   5  10  -9    6.60    4.80 
  -5 -10  -9   10.30    7.30 
   5 -10   9   -1.80    4.20 
  -5 -10   9    3.30    3.70 
   5 -10  -9    9.10    6.30 
  -5 -10   9    7.00    3.00 
  -6 -10  -9  173.48   21.60 
   6 -10   9  169.18   25.20 
   6 -10  -9  151.38   22.40 
  -6 -10   9  213.58   17.60 
  -6 -10   9  199.98   22.30 
   7 -10   9   -6.60    4.90 
  -7 -10  -9    1.30    6.20 
  -7 -10   9    3.80    4.00 
  -7  10  -9   -0.90    4.90 
  -8 -10  -9   90.89   17.30 
   8 -10   9   49.10   15.30 
  -8 -10   9   87.99   10.70 
  -8  10  -9   71.19   18.20 
   0 -11   9  117.29   17.10 
   0  11  -9  192.78   16.40 
   0 -11  -9  153.38   17.30 
   1 -11   9  574.84   53.19 
  -1 -11  -9  685.93   51.39 
   1  11  -9  641.84   48.90 
  -1 -11   9  549.74   50.79 
   1 -11  -9  536.95   51.39 
   2  11  -9  116.19   12.80 
  -2 -11  -9  160.38   15.30 
   2 -11   9  117.89   16.80 
   2 -11  -9  132.79   16.80 
  -2 -11   9   95.89   12.90 
   3 -11   9  467.55   43.70 
   3  11  -9  455.75   36.90 
  -3 -11   9  390.66   36.50 
   3 -11  -9  432.36   41.40 
   4 -11   9  210.68   27.60 
  -4 -11  -9  290.47   25.80 
   4  11  -9  226.58   22.70 
  -4 -11   9  246.88   21.90 
   4 -11  -9  218.48   26.80 
  -5 -11  -9   66.29   11.70 
   5 -11   9   64.09   15.40 
   5 -11  -9   37.30   10.90 
  -5 -11   9   66.89    8.10 
   6 -11   9   14.20    8.90 
   6  11  -9   15.00    7.30 
  -6 -11  -9   21.40    8.10 
   6 -11  -9   20.10    9.00 
  -6 -11   9   32.90    5.80 
  -6 -11   9   27.30   10.40 
  -7 -11  -9   18.20    8.60 
   7 -11   9    8.60    8.10 
  -7 -11   9   21.70    5.20 
   7 -11  -9   19.30    8.50 
   8 -11   9   29.20   10.90 
  -8 -11  -9   14.60   16.10 
  -8  11  -9   36.80   12.60 
   0 -12  -9   48.20    9.50 
   0 -12   9   35.50    8.80 
  -1 -12  -9  307.87   28.30 
   1  12  -9  353.86   26.90 
   1 -12   9  252.27   29.70 
   1 -12  -9  265.27   29.00 
  -1 -12   9  287.97   28.50 
  -2 -12  -9   96.29   11.40 
   2 -12   9   75.69   14.20 
   2  12  -9   64.89    8.80 
   2 -12  -9   59.19   12.40 
   3 -12   9  135.69   19.30 
  -3 -12  -9  157.28   19.40 
   3  12  -9  140.59   14.30 
  -3 -12   9  115.39   14.10 
  -4 -12  -9  140.59   15.50 
   4 -12   9   99.09   19.80 
   4  12  -9  115.79   13.70 
   4 -12  -9  108.79   19.30 
  -4 -12   9  118.19   13.20 
  -5 -12  -9   -0.70    3.70 
   5  12  -9   -0.50    5.20 
   5 -12   9   -5.00    4.40 
   5 -12  -9   11.80    6.80 
  -5 -12   9    1.40    3.90 
  -6 -12  -9   28.70    8.20 
   6 -12   9   13.10    8.20 
   6 -12  -9    8.30    7.70 
  -6 -12   9   16.40    4.70 
  -7 -12  -9   -4.70    4.70 
   7 -12   9    9.00   12.60 
  -7 -12   9    3.50    3.60 
   7 -12  -9   12.40    7.10 
   0 -13   9  116.59   15.60 
   1 -13   9  160.38   20.20 
  -1 -13  -9  153.18   29.30 
  -1 -13   9  153.38   18.30 
   1 -13  -9  172.68   20.90 
   2 -13   9   28.00    9.00 
  -2 -13  -9   42.50    8.60 
   2 -13  -9   33.90    9.80 
  -2 -13   9   29.00    7.60 
  -3 -13  -9  226.98   21.50 
   3  13  -9  200.28   21.70 
   3 -13   9  167.18   24.20 
  -3 -13   9  182.78   19.40 
   3 -13  -9  175.68   22.50 
   4  13  -9    0.10    4.20 
   4 -13   9    6.20    5.70 
  -4 -13  -9    8.80    4.40 
   4 -13  -9   -1.90    3.90 
  -4 -13   9    4.70    3.80 
   5 -13   9   39.80   11.90 
  -5 -13  -9   20.40    7.10 
  -5 -13   9   32.20    6.70 
   5 -13  -9   29.70    9.80 
  -6 -13  -9   12.80    7.50 
   6 -13   9   10.80    8.90 
   6 -13  -9   -3.80    6.50 
  -6 -13   9   12.40    4.90 
   7 -13   9   -0.90    6.40 
   7 -13  -9    4.10    8.20 
   0 -14   9   63.79   12.00 
   0 -14  -9   73.89   11.30 
   1 -14   9   17.40    6.80 
  -1 -14  -9   20.80    6.70 
   1 -14  -9   18.50    6.30 
  -1 -14   9   13.40    6.30 
   2 -14   9   44.90   11.60 
  -2 -14  -9   51.89    9.90 
   2 -14  -9   22.80    8.80 
  -2 -14   9   50.09    9.60 
   3 -14   9   -0.20    4.40 
  -3 -14  -9   -0.60    3.30 
  -3 -14   9   -2.60    3.90 
   3 -14  -9    4.20    5.10 
   4 -14   9    6.20    6.20 
  -4 -14  -9   11.00    5.70 
   4 -14  -9   13.30    6.20 
  -4 -14   9    7.30    4.60 
  -5 -14  -9   10.80    6.20 
   5 -14   9   24.40   11.80 
   5 -14  -9   31.60   10.50 
  -5 -14   9   13.60    5.80 
  -6 -14  -9  -11.50    5.00 
   6 -14  -9    2.80    8.20 
  -6 -14   9    1.30    4.00 
   0 -15   9   17.10    7.20 
   0 -15  -9   15.20    5.90 
   1 -15   9   64.29   12.70 
  -1 -15  -9   55.49   11.90 
   1 -15  -9   48.40   11.70 
  -1 -15   9   65.69   12.70 
  -2 -15  -9   34.50    8.70 
   2 -15   9   18.60    8.80 
   2 -15  -9   34.70    9.40 
  -2 -15   9   35.80    8.30 
   3 -15   9   15.00    7.50 
  -3 -15  -9   42.70    9.50 
  -3 -15   9   37.70    8.30 
   3 -15  -9   37.40   10.80 
   4 -15   9   12.10    6.90 
  -4 -15  -9   28.70    7.70 
   4 -15  -9   29.30    9.90 
  -4 -15   9    4.10    5.50 
  -5 -15  -9   64.29   13.20 
  -5 -15   9   73.39   10.60 
   0 -16  -9   -2.70    3.50 
   0 -16   9    4.90    5.50 
  -1 -16  -9    6.70    4.50 
   1 -16   9   -4.80    3.60 
   1 -16  -9   10.70    6.00 
  -1 -16   9    1.30    4.90 
  -2 -16  -9   31.00    8.40 
   2 -16   9   26.70    9.00 
   2 -16  -9   29.00    8.80 
  -2 -16   9   20.40    8.00 
   3 -16   9    9.40    7.30 
  -3 -16  -9   15.20    6.60 
  -3 -16   9   14.90    6.40 
   3 -16  -9   14.90    8.40 
  -4 -16  -9    3.40    6.10 
   4 -16   9   14.20    8.50 
  -4 -16   9   18.50    6.20 
   4 -16  -9    6.80    6.30 
   0 -17  -9    6.20    5.10 
   0 -17   9   -6.20    5.20 
  -1 -17  -9  135.09   17.90 
   1 -17   9  129.59   19.10 
   1 -17  -9  125.19   18.00 
  -1 -17   9  103.99   18.60 
  -2 -17  -9    5.80    6.80 
   2 -17   9   39.10   10.80 
   2 -17  -9   26.40   15.10 
  -2 -17   9   18.20    7.60 
   3 -17   9   70.49   16.10 
  -3 -17   9   93.59   14.60 
   3 -17  -9   68.19   16.30 
   0 -18   9   13.70    9.00 
   0 -18  -9   27.20    8.80 
   1 -18   9   35.40   11.00 
  -1 -18  -9   23.20    7.90 
  -1 -18   9   14.10    8.80 
   1 -18  -9   21.00    9.20 
  -2 -18  -9   15.30    6.70 
   2 -18  -9   10.40    6.30 
  -2 -18   9   11.30    6.60 
   0   0 -10  588.74   44.70 
   0   0  10  535.05   44.90 
  -1   0  10  307.87   27.10 
  -1   0 -10  375.16   29.50 
   1   0  10  320.27   29.10 
   1   0 -10  358.46   26.80 
   2   0  10  646.04   57.19 
  -2   0  10  712.43   53.59 
  -2   0 -10  716.43   58.49 
  -2   0 -10  701.83   57.59 
  -3   0  10    7.00    1.80 
   3   0 -10    7.10    2.30 
   3   0  10    3.60    2.50 
  -3   0 -10    9.80    3.60 
  -3   0 -10    6.10    2.90 
  -4   0  10    6.70    2.40 
  -4   0 -10   -2.30    2.50 
   4   0 -10   -0.50    2.10 
   5   0 -10    5.50    3.60 
  -5   0  10    1.90    2.50 
  -5   0  10    1.80    2.60 
  -5   0 -10    2.70    3.60 
  -6   0  10   75.69   12.10 
  -6   0  10   90.79   11.50 
  -6   0 -10   97.69   17.30 
   6   0 -10   86.69   12.40 
   7   0 -10   15.40    6.90 
  -7   0  10   13.70    5.40 
  -7   0  10    4.80    5.40 
  -7   0 -10   15.80   12.70 
  -8   0 -10   -7.40    5.10 
  -8   0  10    4.70    4.90 
  -9   0  10    7.00    7.60 
  -9   0 -10   -0.20    6.60 
   0  -1 -10   79.29    8.30 
   0   1  10   75.29    8.50 
   0  -1  10   85.09    8.80 
   0   1 -10   90.69    8.50 
   0   1 -10   90.99    9.20 
  -1   1  10  706.53   60.59 
   1  -1  10  731.53   62.59 
   1   1 -10  832.72   59.79 
  -1  -1 -10  817.32   62.59 
  -1  -1  10  731.83   60.39 
  -1   1 -10  781.12   63.29 
   1  -1 -10  882.91   60.49 
  -1   1 -10  804.92   62.79 
   1   1  10  724.93   62.39 
  -2  -1 -10  194.88   19.30 
  -2   1  10  225.98   16.40 
   2   1 -10  195.78   16.00 
   2  -1  10  176.98   19.10 
   2   1  10  181.28   19.00 
  -2   1 -10  208.18   20.20 
   2  -1 -10  200.08   16.90 
  -2  -1  10  178.08   15.50 
  -2   1 -10  204.88   19.80 
  -3  -1 -10  419.86   39.50 
   3   1 -10  413.36   34.70 
  -3  -1 -10  465.05   39.40 
  -3   1  10  495.35   34.80 
  -3   1 -10  387.26   38.50 
   3  -1 -10  416.46   36.00 
  -3  -1  10  476.05   33.70 
  -3   1 -10  397.66   39.10 
   3   1  10  370.36   37.80 
  -4   1  10  250.27   22.00 
   4   1 -10  248.58   22.40 
  -4  -1 -10  260.27   26.30 
  -4   1 -10  247.58   26.30 
   4  -1 -10  250.07   23.70 
  -4  -1  10  256.97   21.40 
  -4  -1  10  248.58   22.30 
  -5  -1 -10   64.59   13.40 
   5   1 -10   66.99    9.50 
  -5   1  10   79.89    9.80 
  -5   1 -10   82.99   15.00 
   5  -1 -10   88.29   11.40 
  -5  -1  10   71.89    9.70 
  -5  -1  10   78.69    9.40 
   6   1 -10   24.90    6.10 
  -6   1  10    4.90    5.20 
  -6   1  10    9.60    4.90 
  -6  -1 -10   11.90    6.30 
  -6  -1  10   12.10    5.00 
   6  -1 -10   19.80    6.90 
  -6   1 -10    8.60    7.10 
  -6  -1  10   10.20    4.60 
  -7   1  10   13.80    7.00 
   7  -1 -10   31.90    9.10 
  -7  -1  10   22.00    9.00 
  -7   1 -10   16.00    7.80 
  -7  -1  10   27.30    6.90 
  -8  -1 -10   13.40    8.00 
  -8   1  10   -2.80    4.80 
  -8   1 -10    2.90    7.10 
  -8  -1  10   18.90    7.30 
   8  -1 -10   10.60    6.90 
  -9  -1 -10    1.40    8.00 
  -9   1  10    5.00    7.50 
  -9   1 -10   12.10    9.70 
  -9  -1  10   -1.90    7.30 
   0   2  10   42.30    5.50 
   0  -2 -10   49.00    5.60 
   0   2 -10   46.20    5.50 
  -1   2  10  702.93   57.89 
   1   2 -10  728.93   57.09 
   1   2 -10  725.63   56.49 
  -1  -2 -10  796.22   59.59 
  -1   2 -10  750.72   60.09 
   1   2  10  668.23   59.19 
   1  -2 -10  826.12   57.79 
  -1   2 -10  718.73   59.69 
  -2  -2 -10   14.00    4.40 
  -2   2  10   17.60    3.20 
  -2   2 -10   22.10    5.50 
  -2   2 -10   25.20    5.90 
   2  -2 -10   13.70    3.30 
   2   2  10   14.00    4.30 
  -3   2  10  668.23   47.50 
  -3  -2 -10  622.14   51.19 
  -3  -2  10  561.34   45.80 
   3   2  10  490.75   49.90 
   3  -2 -10  564.34   48.60 
  -3   2 -10  557.54   51.49 
  -3  -2  10  676.23   45.40 
  -3   2 -10  560.14   51.39 
  -4  -2 -10  120.99   14.90 
  -4   2  10  102.89   11.20 
  -4   2 -10  106.89   14.70 
   4  -2 -10  116.59   13.10 
  -4  -2  10  105.29   10.40 
  -4  -2  10  104.59   10.10 
  -5  -2 -10  305.57   33.10 
  -5   2  10  363.86   30.30 
  -5   2 -10  320.37   34.40 
  -5  -2  10  349.57   29.10 
  -5  -2  10  338.67   29.30 
   5  -2 -10  304.37   31.60 
  -6  -2 -10  356.26   34.40 
  -6   2  10  309.07   29.50 
  -6   2 -10  330.17   35.00 
  -6  -2  10  285.37   28.60 
  -6  -2  10  307.47   28.60 
   6  -2 -10  310.97   32.00 
  -7   2  10  161.98   21.40 
  -7  -2 -10  150.48   23.00 
  -7   2 -10  179.28   24.10 
  -7  -2  10  183.98   19.30 
   7  -2 -10  194.88   22.70 
  -7  -2  10  162.48   19.40 
  -8  -2 -10   41.90   11.20 
  -8   2  10   26.50   10.40 
  -8   2 -10   37.50   12.30 
   8  -2 -10   38.30   10.90 
  -8  -2  10   50.29   10.70 
  -9  -2 -10   15.60    7.00 
  -9   2  10   14.00    7.10 
   9  -2 -10   -4.30    6.80 
  -9  -2  10    4.50    5.90 
  -9   2 -10    1.80    6.60 
   0   3 -10  705.73   56.99 
   0   3  10  664.83   55.39 
   0   3 -10  667.73   55.09 
   0  -3 -10  742.43   55.09 
  -1   3  10 1566.04  120.39 
   1   3 -10 1575.04  118.79 
   1   3 -10 1536.75  118.69 
   1  -3  10 1536.75  122.49 
  -1  -3 -10 1629.14  121.59 
   1   3  10 1420.46  121.49 
  -1   3 -10 1480.95  122.09 
   1  -3 -10 1773.42  120.39 
  -1   3 -10 1519.55  122.19 
  -2  -3 -10  419.96   35.50 
   2  -3  10  403.86   36.60 
  -2   3  10  467.75   33.30 
  -2   3 -10  388.36   36.00 
  -2   3 -10  401.46   36.40 
   2  -3 -10  406.16   33.80 
   2   3  10  347.87   34.80 
   3  -3  10  611.24   51.79 
   3   3  10  544.65   49.40 
  -3   3 -10  583.54   51.29 
   3  -3 -10  577.34   48.20 
  -3   3 -10  595.94   51.09 
  -4  -3 -10  966.70   80.09 
   4  -3  10  972.70   81.99 
  -4   3  10 1056.99   76.69 
  -4   3 -10  915.31   81.19 
   4  -3 -10  926.31   78.19 
  -4  -3  10  897.61   75.79 
  -4  -3  10  975.50   74.29 
  -5  -3 -10  619.24   58.49 
  -5   3  10  728.43   55.79 
   5  -3  10  636.74   60.49 
  -5   3 -10  641.24   60.39 
   5  -3 -10  654.43   57.49 
  -5  -3  10  683.03   53.89 
  -5  -3  10  663.03   53.39 
  -6  -3 -10  487.15   42.40 
   6  -3  10  396.56   42.80 
  -6  -3  10  429.16   36.10 
  -6   3 -10  417.76   42.90 
  -6  -3  10  364.06   35.20 
   6  -3 -10  386.16   39.60 
  -7  -3 -10   94.69   18.00 
  -7   3 -10   85.89   18.40 
   7  -3 -10  103.79   18.40 
  -7  -3  10  123.89   14.40 
  -8   3  10   38.90   12.60 
  -8  -3 -10   61.79   14.30 
  -8   3 -10   48.10   14.90 
   8  -3 -10   43.40   12.70 
  -8  -3  10   50.39   10.80 
  -9   3  10   13.50    7.40 
  -9  -3 -10    2.00    5.10 
  -9  -3  10   13.30    6.60 
   9  -3 -10   -2.80    7.40 
  -9   3 -10   -7.20    6.70 
   0   4  10  991.70   82.89 
   0  -4 -10 1208.68   82.79 
   0  -4  10 1018.20   82.99 
   0   4 -10 1009.50   82.79 
   0   4 -10 1048.40   82.69 
   1   4 -10   11.00    1.60 
  -1   4  10    9.90    3.00 
   1   4 -10    5.40    1.70 
  -1  -4 -10   11.80    3.70 
   1  -4  10   18.30    4.70 
  -1  -4  10    9.80    2.20 
   1   4  10    9.90    3.10 
  -1   4 -10   12.50    3.60 
   1  -4 -10   10.20    2.90 
  -1   4 -10    8.40    3.20 
  -2  -4 -10 1090.79   83.39 
  -2   4  10 1203.48   81.49 
   2  -4  10 1011.60   84.79 
   2   4  10  922.71   82.89 
  -2   4 -10  987.90   83.99 
   2  -4 -10  986.30   81.79 
  -2   4 -10 1052.49   84.89 
  -3  -4 -10  276.77   25.40 
   3  -4  10  273.57   27.10 
  -3   4 -10  263.17   26.10 
   3  -4 -10  254.27   24.10 
  -3   4 -10  284.47   27.20 
   3   4  10  218.58   24.30 
  -4  -4 -10 2310.47  174.18 
   4  -4  10 2161.58  176.18 
  -4   4  10 2537.35  171.18 
  -4  -4  10 2051.09  167.18 
   4  -4 -10 2004.20  172.18 
  -4  -4  10 2266.97  168.08 
  -4   4 -10 2085.39  175.78 
  -5  -4 -10 1332.17  105.09 
  -5   4  10 1405.26  101.89 
   5  -4  10 1260.57  107.29 
  -5  -4  10 1197.38   98.09 
   5  -4 -10 1192.98  103.39 
  -5  -4  10 1292.87   99.29 
  -5   4 -10 1195.08  106.59 
   6  -4  10  115.09   21.40 
  -6  -4 -10  149.88   19.00 
   6  -4 -10  148.59   18.60 
  -6   4 -10  116.79   21.40 
  -6  -4  10  144.59   14.80 
  -6  -4  10  118.59   13.50 
  -7  -4 -10   70.39   15.20 
   7  -4  10   45.00   14.60 
   7  -4 -10   71.29   14.80 
  -7  -4  10   89.29   11.10 
  -7  -4  10   67.59   10.00 
  -7   4 -10   50.89   14.80 
  -8  -4 -10   92.59   17.60 
   8  -4 -10   73.59   16.50 
  -8  -4  10   93.79   13.10 
  -8  -4  10   75.79   13.10 
  -8   4 -10   71.09   17.50 
  -9   4  10   95.39   19.80 
  -9  -4 -10  101.49   20.30 
  -9  -4  10   87.79   14.40 
   9  -4 -10   61.79   17.90 
  -9   4 -10   51.79   16.00 
   0  -5  10   71.29    8.50 
   0   5  10   70.99    8.40 
   0   5 -10   67.59    7.90 
   0  -5 -10   73.29    8.10 
   1  -5  10  185.18   19.20 
   1   5 -10  196.18   15.50 
  -1  -5 -10  201.18   18.00 
  -1   5  10  180.48   17.30 
  -1  -5  10  174.38   17.60 
   1  -5 -10  208.98   17.60 
  -1   5 -10  179.38   18.40 
   2  -5  10   38.40    8.30 
  -2  -5 -10   41.80    7.70 
  -2   5  10   41.20    5.40 
  -2   5 -10   28.80    6.80 
   2  -5 -10   32.70    6.20 
   2   5  10   31.40    6.30 
  -3   5  10  182.68   16.10 
  -3  -5 -10  168.48   17.80 
   3  -5  10  161.48   20.50 
  -3   5 -10  161.28   22.60 
   3  -5 -10  147.89   16.90 
  -3   5 -10  161.28   18.50 
   4  -5  10   68.39   14.00 
  -4   5  10   86.09   10.00 
  -4  -5 -10   68.19   10.80 
   4  -5 -10   71.69   11.10 
  -4  -5  10   72.09    7.50 
  -4   5 -10   76.99   14.30 
  -4  -5  10   77.39    6.50 
  -5  -5 -10  244.28   24.70 
   5  -5  10  193.78   25.80 
   5  -5 -10  206.58   23.80 
  -5  -5  10  208.88   18.30 
  -5   5 -10  225.18   26.50 
  -5  -5  10  229.78   19.90 
  -6  -5 -10  432.56   41.20 
   6  -5  10  433.36   44.20 
  -6   5 -10  387.46   42.70 
  -6  -5  10  402.46   34.40 
  -6  -5  10  427.16   36.10 
   6  -5 -10  396.66   40.70 
  -7  -5 -10   40.70   11.00 
   7  -5  10   39.90   12.30 
  -7  -5  10   28.80    7.50 
  -7  -5  10   39.70    7.50 
  -7   5 -10   25.10   10.10 
   7  -5 -10   38.40   10.30 
   8  -5  10   25.80   11.00 
  -8  -5 -10   26.40    9.60 
   8  -5 -10   13.90   11.30 
  -8   5 -10   21.20    9.10 
  -8  -5  10   33.80    7.70 
  -9   5  10   60.59   16.50 
  -9  -5 -10   78.79   18.30 
   9  -5 -10   72.09   17.80 
  -9  -5  10   99.09   15.10 
   0  -6  10    4.50    2.70 
   0   6 -10   -0.10    1.60 
   0   6  10    7.50    2.60 
   0  -6 -10    4.80    2.30 
   1   6 -10  232.58   17.70 
  -1  -6 -10  213.18   20.40 
   1  -6  10  194.48   21.30 
  -1   6  10  229.38   20.10 
  -1  -6  10  206.38   19.10 
   1  -6 -10  225.78   19.90 
  -1   6 -10  212.68   20.70 
   1   6  10  194.78   20.30 
  -2  -6 -10   65.79    9.10 
   2  -6  10   81.29   11.00 
   2   6 -10   61.09    6.10 
  -2   6  10   77.39    8.50 
   2  -6 -10   67.09    8.90 
  -2   6 -10   64.19   16.90 
  -2  -6  10   71.79    6.90 
   2   6  10   58.99    8.70 
  -3  -6 -10   82.79   10.80 
   3  -6  10   68.99   13.40 
   3   6 -10   77.59    7.10 
  -3   6  10   90.29    9.70 
  -3   6 -10   82.59   11.70 
  -3  -6  10   73.49    6.90 
  -3  -6  10   78.89    7.30 
   3  -6 -10   72.29   10.40 
   4  -6  10  191.88   24.80 
  -4  -6 -10  222.38   23.40 
   4  -6 -10  199.78   23.00 
  -4  -6  10  231.48   19.00 
  -4   6 -10  243.98   26.40 
   5  -6  10  544.65   53.39 
  -5  -6 -10  605.14   50.99 
  -5  -6  10  543.35   43.60 
  -5   6 -10  568.84   53.99 
  -5  -6  10  585.94   45.80 
   5  -6 -10  496.85   49.80 
  -6  -6 -10   41.00    9.70 
   6  -6  10   22.40   10.10 
  -6   6 -10   20.10   10.10 
  -6  -6  10   33.30    5.30 
  -6  -6  10   37.80    7.50 
   6  -6 -10   19.70    8.80 
  -7  -6 -10   42.90   10.30 
   7  -6  10   39.90   12.60 
  -7  -6  10   41.50    7.20 
  -7   6 -10   23.40   11.10 
   7  -6 -10   43.40   11.40 
  -7  -6  10   33.90    7.60 
   8  -6  10   38.20   12.80 
  -8  -6 -10   29.80   11.00 
  -8  -6  10   49.50    8.80 
   8  -6 -10   32.90   11.90 
  -8   6 -10   38.10   12.50 
  -9  -6 -10   -3.70    6.70 
   9  -6  10    2.60    8.80 
   9  -6 -10    6.10    8.80 
  -9   6 -10  -10.40    6.80 
  -9  -6  10   10.90    5.50 
   0   7  10   50.59    7.20 
   0  -7 -10   42.80    7.00 
   0  -7  10   37.90    7.40 
   0   7 -10   40.40    5.80 
  -1  -7 -10   15.40    4.30 
   1   7 -10   16.10    2.90 
  -1   7  10   15.30    4.20 
   1  -7  10   14.00    5.20 
   1  -7 -10   20.80    4.90 
  -1  -7  10   13.50    4.00 
   1   7  10   20.10    5.20 
  -1   7 -10   17.20    4.50 
   2  -7  10  231.38   24.50 
  -2   7  10  271.17   22.20 
  -2  -7 -10  266.57   22.80 
  -2   7 -10  234.38   23.70 
  -2  -7  10  223.88   20.10 
   2  -7 -10  191.08   21.90 
  -3  -7 -10  134.89   14.20 
   3   7 -10  102.09   10.20 
   3  -7  10  113.59   15.80 
   3  -7 -10  106.39   13.50 
  -3  -7  10  106.39    9.90 
  -4  -7 -10  299.67   28.30 
   4  -7  10  272.17   30.50 
  -4  -7  10  292.47   22.70 
   4  -7 -10  244.98   27.70 
  -5  -7 -10   29.00    8.30 
   5  -7  10   30.40   10.70 
  -5   7 -10   38.10   11.00 
   5  -7 -10   26.60    8.70 
  -5  -7  10   38.00    6.30 
  -5  -7  10   37.00    4.30 
   6  -7  10  133.89   19.90 
  -6  -7 -10  150.28   31.10 
  -6  -7  10  111.89   13.10 
  -6   7 -10  109.49   21.10 
  -6  -7  10  133.09   11.70 
   6  -7 -10   90.49   17.50 
  -7  -7 -10   88.69   16.80 
   7  -7  10   57.49   15.90 
  -7   7 -10   59.09   15.80 
   7  -7 -10   59.09   16.90 
  -7  -7  10   81.29    9.60 
  -7  -7  10   71.59   10.10 
   8  -7  10    8.80   10.20 
  -8  -7 -10   -0.50    6.20 
  -8   7 -10    9.30    8.60 
  -8  -7  10   28.70    8.00 
   8  -7 -10   13.00    8.20 
   9  -7  10   99.39   21.80 
  -9  -7 -10  139.29   27.60 
   9  -7 -10   91.89   19.10 
  -9   7 -10   87.99   21.20 
   0  -8  10  305.97   29.80 
   0  -8 -10  333.77   29.00 
   0   8 -10  345.37   28.40 
   1   8 -10  129.99   11.90 
  -1  -8 -10  156.18   14.30 
   1  -8  10  119.29   15.30 
   1  -8 -10  126.39   14.10 
  -1  -8  10  124.89   13.60 
  -1   8 -10  135.99   14.60 
  -2  -8 -10    4.20    3.70 
   2  -8  10    8.50    4.60 
   2   8 -10    5.10    2.00 
   2  -8 -10    1.60    3.10 
  -2   8 -10   10.20    4.00 
  -2  -8  10    1.30    1.80 
  -3  -8 -10  103.19   12.10 
   3  -8  10  113.99   15.00 
   3   8 -10   80.99    8.80 
   3  -8 -10   71.69   11.40 
  -3  -8  10   81.79    8.50 
   4  -8  10  105.99   18.60 
  -4  -8 -10  131.29   15.10 
   4   8 -10  110.99   11.20 
   4  -8 -10   99.89   14.80 
  -4  -8  10   96.99    9.80 
  -4  -8  10  112.29   11.50 
  -5  -8 -10  132.99   17.20 
   5  -8  10  118.59   21.20 
  -5  -8  10  125.29   13.80 
  -5  -8  10  141.39   11.90 
   5  -8 -10  121.19   17.30 
   6  -8  10   46.50   12.60 
  -6  -8 -10   52.59   12.10 
  -6  -8  10   54.69    6.30 
   6  -8 -10   45.40   11.60 
  -6  -8  10   45.40    8.20 
  -6   8 -10   44.20   12.50 
   7  -8  10   38.90   12.60 
  -7  -8 -10   28.70    9.70 
  -7   8 -10   32.10   11.20 
  -7  -8  10   40.50    6.10 
  -7  -8  10   42.30    8.00 
   7  -8 -10   31.60   10.20 
  -8  -8 -10   22.60    9.20 
   8  -8  10   30.60   11.90 
   8  -8 -10    6.60    7.10 
  -8   8 -10   12.30    8.60 
  -8  -8  10   28.50    8.40 
   0  -9  10  237.08   24.80 
   0  -9 -10  249.78   23.70 
   0   9 -10  276.47   23.00 
  -1  -9 -10  160.58   15.60 
   1   9 -10  144.19   13.40 
   1  -9  10  123.99   16.80 
  -1  -9  10  132.29   15.20 
   1  -9 -10  149.39   16.00 
  -1   9 -10  166.38   16.20 
   2  -9  10   44.90   10.10 
  -2  -9 -10   49.00    8.50 
   2   9 -10   55.69    6.00 
  -2  -9  10   41.90    6.50 
   2  -9 -10   32.20    8.20 
  -3  -9 -10  364.56   31.60 
   3   9 -10  344.07   28.60 
   3  -9  10  382.66   36.00 
   3  -9 -10  314.87   32.40 
  -3  -9  10  309.57   28.20 
  -4  -9 -10  303.97   28.40 
   4   9 -10  285.07   25.00 
   4  -9  10  276.87   31.70 
   4  -9 -10  256.77   29.10 
  -4  -9  10  278.27   23.60 
   5  -9  10   93.09   18.30 
   5   9 -10   73.09    9.70 
  -5  -9 -10   88.39   13.20 
   5  -9 -10   70.29   14.30 
  -5  -9  10   86.39    8.50 
  -5  -9  10   75.39   10.30 
   6  -9  10   12.40    7.30 
  -6  -9 -10   19.80    7.80 
   6  -9 -10    1.70    4.50 
  -6   9 -10    5.00    6.00 
  -6  -9  10   10.40    4.20 
  -6  -9  10   10.00    3.00 
  -7  -9 -10   66.69   14.30 
   7  -9  10   58.19   15.30 
  -7  -9  10   87.59    9.10 
   7  -9 -10   58.49   15.20 
  -7   9 -10   66.59   17.30 
  -8  -9 -10   79.69   16.80 
  -8   9 -10   85.29   30.10 
  -8  -9  10   83.69   11.00 
   8  -9 -10   58.99   14.80 
   0 -10  10  192.38   23.10 
   0  10 -10  263.77   21.90 
   0 -10 -10  243.88   23.20 
  -1 -10 -10 1467.85  108.99 
   1 -10  10 1226.38  110.89 
   1  10 -10 1498.65  106.69 
  -1  10 -10 1508.45  109.79 
   1 -10 -10 1321.57  109.69 
  -1 -10  10 1190.78  108.49 
  -2 -10 -10  565.54   43.10 
   2  10 -10  489.05   40.20 
   2 -10  10  469.05   45.90 
   2 -10 -10  500.85   44.50 
  -2 -10  10  448.66   41.30 
   3 -10  10  320.47   32.70 
   3  10 -10  325.37   26.40 
   3 -10 -10  309.97   30.80 
  -3 -10  10  266.97   26.00 
   4 -10  10   85.89   16.90 
   4  10 -10   64.49    9.60 
  -4 -10 -10  109.79   12.70 
   4 -10 -10   84.69   15.60 
  -4 -10  10   72.79    8.50 
   5 -10  10   29.80   10.70 
   5  10 -10   24.00    5.90 
  -5 -10 -10   35.40    8.80 
  -5 -10  10   29.70    6.60 
  -5 -10  10   26.60    4.90 
  -6 -10 -10   73.99   13.00 
   6 -10  10   34.50   13.40 
  -6 -10  10   64.19    7.40 
  -6 -10  10   50.79    9.50 
  -7 -10 -10   41.90   11.00 
   7 -10  10   27.80   10.60 
  -7 -10  10   33.10    5.70 
   7 -10 -10   32.80   10.40 
  -7  10 -10   11.00    8.10 
  -8 -10 -10    3.90    6.40 
  -8  10 -10   -1.20    8.90 
   8 -10 -10   14.60    8.30 
   0  11 -10   16.90    4.60 
   0 -11  10   17.70    6.20 
   0 -11 -10    7.60    4.80 
   1 -11  10 1519.85  131.69 
  -1 -11 -10 1900.01  130.09 
   1  11 -10 1819.82  127.19 
   1 -11 -10 1554.24  130.29 
  -1 -11  10 1370.76  128.89 
   2 -11  10  501.15   46.50 
   2  11 -10  509.35   40.00 
  -2 -11  10  413.36   40.90 
   2 -11 -10  523.35   44.90 
   3 -11  10  361.76   38.00 
   3  11 -10  361.36   31.50 
  -3 -11 -10  443.06   34.80 
   3 -11 -10  383.26   36.60 
  -3 -11  10  314.67   31.40 
   4  11 -10  277.77   25.20 
   4 -11  10  236.48   30.40 
  -4 -11 -10  311.67   28.10 
  -4 -11  10  264.07   24.30 
  -5 -11 -10  244.38   24.90 
   5  11 -10  216.08   22.10 
   5 -11  10  243.58   29.70 
   5 -11 -10  180.78   25.60 
  -5 -11  10  231.58   20.40 
   6 -11  10   27.70   10.60 
   6  11 -10   11.70    6.70 
  -6 -11 -10   22.70    8.20 
  -6 -11  10   28.60    5.10 
   6 -11 -10   11.10    7.30 
   7 -11  10   21.10    9.20 
  -7 -11 -10   16.50    8.30 
  -7 -11  10   26.60    6.00 
  -7  11 -10   30.10   11.70 
   7 -11 -10   14.90    8.80 
   0 -12 -10  522.75   44.90 
   0 -12  10  484.45   45.50 
   1  12 -10  203.78   18.30 
  -1 -12 -10  211.38   20.70 
   1 -12  10  159.68   21.50 
  -1 -12  10  182.68   20.50 
   1 -12 -10  191.38   21.30 
  -2 -12 -10  527.15   40.70 
   2  12 -10  442.26   37.90 
   2 -12  10  428.16   43.70 
  -2 -12  10  426.36   39.60 
   2 -12 -10  425.76   42.20 
   3 -12  10   77.19   16.90 
  -3 -12 -10  135.79   14.80 
   3  12 -10  112.69   13.40 
  -3 -12  10  107.39   12.90 
   3 -12 -10  110.89   16.40 
  -4 -12 -10   12.80    6.10 
   4 -12  10   14.20    8.40 
   4 -12 -10   10.40    6.60 
  -4 -12  10   18.10    4.80 
   5 -12  10   95.09   19.00 
  -5 -12 -10  117.99   14.80 
  -5 -12  10   81.69   10.60 
   5 -12 -10  109.09   19.50 
   6 -12  10   32.70   11.50 
  -6 -12 -10   28.40    8.80 
   6 -12 -10   25.80    8.70 
  -6 -12  10   28.30    6.10 
  -7 -12 -10   16.00    7.80 
   7 -12  10   25.20    9.90 
   7 -12 -10   10.00    6.80 
   0 -13  10  439.56   42.70 
   0 -13 -10  487.15   42.60 
  -1 -13 -10   18.70    6.70 
   1 -13  10    8.90    5.70 
   1 -13 -10   18.30    6.20 
  -1 -13  10   18.30    6.60 
  -2 -13 -10  124.89   14.00 
   2 -13  10   85.69   16.90 
  -2 -13  10   93.09   13.00 
   2 -13 -10   84.49   15.60 
   3 -13  10    4.50    6.80 
   3  13 -10    3.10    3.90 
  -3 -13 -10    9.80    4.60 
   3 -13 -10   14.10    6.90 
  -3 -13  10    3.00    4.00 
   4 -13  10    4.00    6.60 
  -4 -13 -10   19.60    6.20 
   4  13 -10   18.80    5.90 
   4 -13 -10    9.20    6.60 
  -4 -13  10   19.90    9.30 
   5 -13  10   27.50    9.40 
  -5 -13 -10   29.60    8.90 
  -5 -13  10   24.00    8.30 
   5 -13 -10    4.20    6.60 
  -6 -13 -10    5.00    5.60 
   6 -13  10   -7.90    7.50 
   6 -13 -10   13.80    8.00 
  -6 -13  10    1.70    3.60 
   0 -14 -10    0.30    3.30 
   0 -14  10   -1.60    3.50 
   1 -14  10   42.20   11.30 
  -1 -14 -10   46.70   10.10 
  -1 -14  10   53.09   10.90 
   1 -14 -10   55.39   11.30 
  -2 -14 -10   13.20    6.30 
   2 -14  10   10.60    6.20 
  -2 -14  10   11.10    5.00 
   2 -14 -10    0.80    4.70 
   3 -14  10    2.90    6.00 
  -3 -14 -10    0.20    4.00 
  -3 -14  10    5.40    4.50 
   3 -14 -10   -0.90    3.60 
  -4 -14 -10   19.80    6.80 
   4 -14  10    4.20    6.60 
  -4 -14  10    8.80    4.80 
   4 -14 -10   -2.00    5.10 
  -5 -14 -10    2.70    4.80 
   5 -14 -10   11.30    6.90 
  -5 -14  10   -8.80    3.60 
   6 -14  10   17.10   11.20 
  -6 -14 -10   78.19   20.30 
   6 -14 -10   32.50   11.20 
   0 -15  10   -2.20    3.50 
   0 -15 -10   -2.60    3.70 
   1 -15  10   12.60    7.00 
  -1 -15 -10   10.60    5.90 
   1 -15 -10    1.00    5.40 
  -1 -15  10   11.10    5.80 
  -2 -15 -10   12.60    6.20 
   2 -15  10    1.30    4.70 
  -2 -15  10    5.00    5.70 
   2 -15 -10    5.70    4.60 
   3 -15  10   17.70    7.80 
  -3 -15 -10   25.40    7.70 
  -3 -15  10   15.70    6.10 
   3 -15 -10    6.50    5.60 
   4 -15  10   10.50    7.30 
  -4 -15 -10   11.40    6.60 
   4 -15 -10    6.70    7.70 
  -4 -15  10   11.20    5.70 
   5 -15  10    2.40    8.80 
  -5 -15 -10    3.90    5.30 
   5 -15 -10   16.60    7.80 
  -5 -15  10    3.30    4.70 
   0 -16 -10    3.20    4.20 
   0 -16  10    9.40    5.60 
   1 -16  10    0.00    4.40 
  -1 -16 -10    0.70    4.40 
  -1 -16  10   -4.70    6.20 
   1 -16 -10   -4.50    4.50 
  -2 -16 -10    3.20    4.50 
   2 -16  10   22.20    8.10 
   2 -16 -10    3.30    4.60 
  -2 -16  10    9.50    5.30 
  -3 -16 -10   24.80    7.80 
   3 -16  10   24.30   10.70 
  -3 -16  10   21.10    7.30 
   3 -16 -10   33.70   10.70 
   4 -16  10   16.40    9.50 
  -4 -16 -10   31.40   11.60 
   4 -16 -10   15.90    8.10 
  -4 -16  10   31.80    7.60 
   0 -17 -10   84.09   16.40 
   0 -17  10  110.59   16.20 
  -1 -17 -10   26.20    8.40 
   1 -17  10   22.30    9.40 
   1 -17 -10   19.90    9.50 
  -1 -17  10   24.70    9.00 
  -2 -17 -10    6.30   10.80 
   2 -17  10   26.60    8.90 
  -2 -17  10   10.40    6.70 
   2 -17 -10   11.20    7.90 
  -3 -17 -10    6.90    5.50 
   3 -17  10    3.20    8.90 
  -3 -17  10   10.60    6.70 
   3 -17 -10   17.40    8.10 
   0 -18  10   46.10   12.40 
   0 -18 -10   68.09   14.10 
   1 -18  10   -2.60    7.70 
  -1 -18 -10   20.90    8.10 
  -1 -18  10    7.10    6.50 
   1 -18 -10   -1.90    6.50 
   0   0  11    1.60    1.60 
   0   0 -11    2.30    1.40 
  -1   0  11  401.86   39.70 
   1   0  11  471.65   40.90 
   1   0 -11  559.94   38.50 
  -1   0 -11  522.25   41.10 
  -2   0 -11   62.59    8.70 
  -2   0 -11   62.29    9.20 
   2   0 -11   56.09    6.20 
   2   0  11   69.59    8.80 
  -2   0  11   62.89    5.90 
  -3   0 -11  182.58   21.40 
   3   0 -11  219.68   18.30 
  -3   0  11  224.88   16.70 
   3   0  11  169.98   20.30 
  -3   0 -11  171.78   20.40 
   4   0 -11  149.49   15.20 
  -4   0 -11  144.99   18.00 
  -4   0  11  150.38   13.50 
   5   0 -11   29.10    6.50 
  -5   0  11   35.40    5.90 
  -5   0 -11   21.70    7.90 
  -6   0  11   29.90    6.10 
  -6   0  11   19.70    6.40 
   6   0 -11   24.30    6.90 
  -6   0 -11   27.70    8.70 
  -7   0  11   37.40    8.50 
  -7   0 -11   27.20    9.60 
  -7   0  11   39.90    8.40 
   7   0 -11   39.40    9.70 
  -8   0  11   -1.70    4.80 
  -8   0 -11    1.90    6.60 
  -9   0  11   21.40   10.10 
  -9   0 -11   26.20   10.30 
   0   1 -11  175.98   15.30 
   0   1 -11  172.48   16.10 
   0   1  11  161.98   15.50 
   0  -1  11  163.08   15.70 
   0  -1 -11  186.28   15.50 
  -1  -1 -11  252.37   21.50 
   1  -1  11  215.58   21.40 
   1   1 -11  239.18   18.80 
  -1   1  11  199.38   19.50 
   1   1  11  220.28   21.30 
   1  -1 -11  269.37   19.50 
  -1   1 -11  247.78   22.20 
  -1   1 -11  249.88   21.70 
  -1  -1  11  228.48   19.50 
  -2  -1 -11 1142.29   90.39 
   2   1 -11 1196.78   86.39 
   2  -1  11 1012.20   90.09 
  -2   1  11 1180.18   86.89 
  -2   1 -11 1200.08   90.99 
  -2  -1  11 1054.99   85.99 
   2   1  11 1048.10   89.99 
  -2   1 -11 1166.08   91.39 
   2  -1 -11 1141.09   87.29 
   3  -1  11   89.19   12.50 
  -3  -1 -11  116.89   14.10 
   3   1 -11   94.79    9.70 
  -3  -1 -11  107.89   13.30 
  -3   1  11  120.29    9.70 
   3  -1 -11  103.29   10.80 
   3   1  11   79.79   12.10 
  -3   1 -11   94.59   13.20 
  -3  -1  11  113.09    8.70 
  -3   1 -11   81.89   12.50 
   4   1 -11    7.20    2.70 
  -4  -1 -11    6.50    4.20 
  -4   1  11    3.50    2.30 
  -4   1 -11   13.70    5.00 
  -4  -1  11    6.00    1.80 
  -4  -1  11    5.20    2.10 
   4  -1 -11    9.90    3.80 
  -5   1  11   56.49    7.80 
   5   1 -11   50.59    8.10 
  -5  -1 -11   54.99   12.10 
  -5   1 -11   59.89   12.50 
  -5  -1  11   69.99    7.90 
  -5  -1  11   56.89    8.10 
   5  -1 -11   54.69   10.30 
  -6   1  11   92.89   10.50 
  -6  -1 -11   42.70   11.90 
  -6  -1  11   78.89    9.70 
   6  -1 -11   80.19   13.60 
  -6   1 -11   58.09   13.90 
  -6  -1  11   46.60    9.80 
  -7  -1 -11   45.10   12.40 
  -7   1  11   44.10   11.60 
  -7   1 -11   47.40   13.10 
  -7  -1  11   51.79   10.70 
  -7  -1  11   61.09    9.00 
   7  -1 -11   76.29   14.50 
  -8   1  11   10.20    6.40 
  -8  -1 -11    4.20    5.90 
  -8  -1  11    1.70    5.20 
  -8   1 -11    2.70    6.00 
   8  -1 -11   -0.30    5.30 
  -9  -1 -11   21.80   11.20 
  -9   1  11   26.30   10.30 
  -9   1 -11   20.60   10.10 
  -9  -1  11   15.00    7.60 
   0  -2 -11  975.40   72.59 
   0   2 -11  930.31   73.09 
   0   2 -11  929.71   72.49 
   0   2  11  868.61   72.79 
  -1  -2 -11   36.40    5.90 
  -1   2  11   42.50    5.30 
   1   2 -11   41.70    4.00 
   1   2 -11   40.30    4.60 
  -1   2 -11   45.50    6.30 
   1   2  11   42.40    6.20 
   1  -2 -11   49.99    5.20 
  -1   2 -11   40.80    6.30 
  -2   2  11  232.88   18.50 
  -2  -2 -11  221.48   21.20 
  -2   2 -11  231.38   22.10 
   2   2  11  203.78   20.90 
   2  -2 -11  198.98   18.70 
  -2   2 -11  220.18   21.90 
  -3   2 -11  373.16   35.30 
  -3   2 -11  393.66   35.60 
   3  -2 -11  380.66   32.30 
   3   2  11  359.66   34.30 
  -4  -2 -11   19.80    6.00 
  -4   2  11   18.40    4.00 
   4  -2 -11   22.80    5.60 
  -4   2 -11   12.00    5.10 
  -4  -2  11   18.30    2.80 
  -4  -2  11   18.30    4.90 
  -5   2  11 1417.16  105.29 
  -5  -2 -11 1431.46  111.09 
  -5  -2  11 1363.66  103.69 
   5  -2 -11 1321.37  107.69 
  -5  -2  11 1247.78  104.09 
  -5   2 -11 1203.08  110.39 
  -6   2  11  387.56   32.00 
  -6  -2 -11  340.47   36.00 
   6  -2 -11  347.67   35.50 
  -6  -2  11  286.57   30.30 
  -6  -2  11  359.86   30.50 
  -6   2 -11  328.07   36.70 
  -7  -2 -11  122.39   21.20 
  -7   2  11  103.39   16.30 
  -7   2 -11   97.69   19.30 
   7  -2 -11  130.09   17.70 
  -7  -2  11  128.69   15.20 
  -8   2  11   18.10    8.40 
  -8  -2 -11   14.30    8.10 
  -8   2 -11   26.30   10.20 
  -8  -2  11   39.80    9.60 
   8  -2 -11   41.50   10.40 
  -9   2  11   -4.30    6.40 
  -9  -2 -11   30.00   11.00 
  -9   2 -11    2.30    8.80 
  -9  -2  11    0.00    5.70 
   9  -2 -11    1.30    9.00 
   0   3 -11 3805.02  291.97 
   0  -3 -11 4270.57  291.87 
   0   3  11 3565.94  291.97 
   0   3 -11 3659.83  291.67 
  -1  -3 -11  498.35   39.50 
  -1   3  11  464.55   38.40 
   1  -3  11  465.85   40.30 
   1   3 -11  472.75   36.60 
   1   3 -11  475.35   36.90 
   1   3  11  428.46   39.40 
   1  -3 -11  527.75   38.20 
  -1   3 -11  447.36   40.00 
  -1   3 -11  460.25   40.00 
  -2  -3 -11  308.17   26.90 
   2  -3  11  312.87   28.40 
  -2   3  11  325.07   24.50 
   2   3  11  219.18   28.00 
   2  -3 -11  275.07   24.70 
  -2   3 -11  273.07   27.20 
  -2   3 -11  295.97   27.70 
  -3  -3 -11  234.88   22.10 
   3  -3  11  198.38   22.60 
  -3   3 -11  231.48   22.70 
  -3   3 -11  218.28   22.80 
   3   3  11  193.48   21.10 
   3  -3 -11  194.88   19.80 
  -4  -3 -11  173.78   20.70 
   4  -3  11  177.28   22.30 
  -4   3  11  202.78   17.90 
  -4  -3  11  178.88   15.20 
  -4   3 -11  183.18   22.10 
   4  -3 -11  173.68   19.20 
  -4  -3  11  205.18   15.20 
  -5  -3 -11  456.45   43.60 
   5  -3  11  449.46   45.30 
  -5   3  11  523.05   40.10 
  -5  -3  11  435.96   37.40 
   5  -3 -11  443.76   41.80 
  -5   3 -11  437.56   44.70 
  -5  -3  11  470.35   37.70 
  -6  -3 -11  244.38   27.00 
  -6   3 -11  227.68   28.00 
  -6  -3  11  245.98   21.90 
  -6  -3  11  203.48   21.10 
   6  -3 -11  230.58   25.60 
  -7  -3 -11  112.59   20.40 
  -7  -3  11  155.08   15.60 
  -7  -3  11  115.69   14.10 
   7  -3 -11  111.49   20.00 
  -7   3 -11   90.59   20.40 
  -8   3  11    8.30    6.90 
  -8  -3 -11    6.20    5.20 
  -8   3 -11    1.60    6.60 
  -8  -3  11   -7.00    3.50 
   8  -3 -11   -7.30    6.10 
  -8  -3  11   -0.60    5.20 
  -9  -3 -11   26.00   10.80 
  -9   3  11   14.70    7.20 
   9  -3 -11   18.40   10.60 
  -9  -3  11   50.39    9.90 
  -9   3 -11   29.30   11.50 
   0   4 -11  498.35   42.70 
   0   4  11  483.65   42.90 
   0  -4  11  518.05   43.00 
   0  -4 -11  599.04   42.70 
   0   4 -11  519.05   42.70 
   1   4 -11 1880.51  139.19 
  -1   4  11 1914.41  141.39 
   1   4 -11 1778.92  139.49 
   1  -4  11 1898.01  143.59 
   1   4  11 1710.53  142.29 
  -1   4 -11 1863.21  142.99 
  -1   4 -11 1757.42  142.99 
   2  -4  11  649.24   56.19 
  -2  -4 -11  688.73   54.79 
  -2   4  11  726.83   52.79 
  -2   4 -11  714.23   56.69 
   2   4  11  587.24   54.39 
  -2   4 -11  605.34   55.29 
   2  -4 -11  634.34   53.09 
  -3  -4 -11  424.86   38.10 
  -3   4  11  502.55   35.60 
  -3   4 -11  364.86   48.40 
   3  -4 -11  374.76   36.20 
  -3   4 -11  407.86   39.00 
   4  -4  11  562.94   49.70 
  -4  -4 -11  518.25   46.80 
  -4   4 -11  486.45   48.30 
   4  -4 -11  526.85   45.60 
   5  -4  11  811.02   73.69 
  -5   4  11  897.61   67.79 
  -5  -4 -11  814.32   71.09 
  -5  -4  11  802.12   63.99 
   5  -4 -11  779.02   69.59 
  -5   4 -11  831.72   73.69 
   6  -4  11  206.58   28.00 
  -6  -4 -11  225.18   26.50 
  -6  -4  11  235.58   21.80 
   6  -4 -11  225.58   26.00 
  -6  -4  11  228.68   20.80 
  -6   4 -11  280.37   30.60 
   7  -4  11   16.30    8.30 
  -7  -4 -11   15.60    8.30 
  -7  -4  11   20.80    5.70 
   7  -4 -11   27.40    9.30 
  -7   4 -11    3.30    7.30 
  -7  -4  11   25.70    6.10 
  -8  -4 -11   67.39   14.40 
  -8   4 -11   36.80   12.80 
   8  -4 -11   61.29   14.80 
  -8  -4  11   67.09   15.80 
  -9   4  11   25.00   11.10 
  -9  -4  11   10.40    7.20 
  -9   4 -11   44.80   23.20 
   9  -4 -11   41.30   13.00 
   0  -5  11    7.40    3.00 
   0   5  11   15.10    4.10 
   0   5 -11   18.90    4.20 
   0  -5 -11   17.50    4.00 
   0   5 -11    8.00    3.30 
  -1   5  11  271.57   24.40 
   1  -5  11  280.17   26.40 
   1   5 -11  287.47   22.20 
   1   5 -11  251.37   23.00 
  -1  -5 -11  295.77   25.00 
  -1   5 -11  269.17   25.60 
   1  -5 -11  324.97   24.60 
  -1  -5  11  272.67   23.50 
  -1   5 -11  287.57   26.30 
   1   5  11  252.27   25.10 
   2  -5  11  506.95   43.90 
  -2  -5 -11  469.35   41.40 
  -2   5  11  538.05   40.40 
  -2   5 -11  474.35   42.60 
  -2   5 -11  500.55   43.70 
   2  -5 -11  470.95   40.60 
   2   5  11  437.36   41.80 
  -3   5  11   48.70    5.90 
  -3  -5 -11   33.60    7.50 
   3  -5  11   40.00    9.40 
  -3   5 -11   34.00    8.10 
   3  -5 -11   20.40    6.10 
  -3   5 -11   35.40    8.60 
  -4  -5 -11   78.59   11.40 
   4  -5  11   60.89   13.00 
  -4   5  11   72.59    8.90 
  -4   5 -11   80.89   15.00 
   4  -5 -11   57.49   11.00 
   5  -5  11  526.95   53.59 
  -5  -5 -11  616.84   51.99 
  -5  -5  11  565.64   43.90 
   5  -5 -11  508.65   50.09 
  -5  -5  11  601.74   45.20 
  -5   5 -11  535.15   53.39 
  -6  -5 -11  284.67   28.10 
   6  -5  11  203.78   27.90 
   6  -5 -11  207.48   25.40 
  -6  -5  11  225.08   20.00 
  -6   5 -11  192.68   27.60 
  -6  -5  11  254.67   21.60 
   7  -5  11   90.59   19.20 
  -7  -5 -11   75.09   15.30 
  -7  -5  11   88.99   11.50 
   7  -5 -11  110.09   18.60 
  -7   5 -11   67.49   16.80 
  -7  -5  11   85.59   10.50 
  -8  -5 -11   31.70   11.20 
  -8  -5  11   44.00    8.70 
   8  -5 -11   44.30   12.90 
  -8   5 -11   17.60   11.20 
  -9  -5 -11   32.70   11.80 
  -9   5  11   25.80   10.60 
  -9   5 -11   18.60   11.30 
  -9  -5  11   11.80    6.70 
   9  -5 -11    6.80    9.60 
   0   6  11   53.89    7.50 
   0   6 -11   59.89    7.10 
   0  -6 -11   60.59    7.30 
   0  -6  11   47.50    7.50 
   1   6 -11   23.30    4.60 
   1  -6  11   20.00    5.50 
  -1   6  11   18.10    4.70 
  -1  -6 -11   12.10    4.10 
  -1  -6  11   22.50    4.40 
   1   6  11   26.80    5.70 
  -1   6 -11   15.90    4.70 
   1  -6 -11   28.90    5.50 
  -2  -6 -11   11.60    4.30 
   2  -6  11   13.60    5.30 
   2   6 -11   11.00    1.70 
  -2   6  11   16.00    3.80 
  -2  -6  11   16.10    2.30 
   2  -6 -11   10.80    4.30 
  -2   6 -11   13.00    4.60 
  -3   6  11   41.00    6.80 
   3  -6  11   30.10    9.30 
  -3  -6 -11   35.80    7.80 
   3  -6 -11   20.80    6.20 
  -3   6 -11   40.20   10.00 
  -4  -6 -11  364.96   34.80 
   4  -6  11  358.46   37.80 
  -4  -6  11  401.76   29.00 
  -4   6 -11  380.26   38.00 
   4  -6 -11  311.67   34.00 
   5  -6  11   18.70    8.00 
  -5  -6 -11   29.90    8.60 
  -5   6 -11   20.00    8.60 
   5  -6 -11   13.50    6.70 
  -5  -6  11   24.70    3.10 
  -5  -6  11   31.40    4.50 
  -6  -6 -11  150.08   22.50 
  -6   6 -11  112.99   32.90 
  -6  -6  11  141.59   14.20 
  -6  -6  11  135.69   12.40 
   6  -6 -11  120.89   18.30 
   7  -6  11    1.70    4.60 
  -7  -6 -11    2.70    5.70 
  -7   6 -11    5.10    6.70 
   7  -6 -11    5.50    6.50 
  -7  -6  11    1.10    3.60 
  -7  -6  11    3.70    3.10 
  -8  -6 -11   -0.10    5.80 
   8  -6  11   17.10    9.30 
   8  -6 -11   -0.50    6.20 
  -8  -6  11    4.60    3.30 
  -8   6 -11    1.30    7.10 
  -9  -6 -11   30.80   10.50 
  -9   6 -11   11.00   10.80 
   9  -6 -11   20.40   10.70 
   0   7 -11  400.36   33.50 
   0  -7  11  404.56   35.30 
   0   7  11  360.96   34.90 
   0  -7 -11  429.46   34.20 
  -1  -7 -11  324.07   28.40 
   1   7 -11  334.77   26.00 
  -1   7  11  326.17   28.70 
   1  -7  11  301.47   30.40 
   1  -7 -11  324.57   28.40 
  -1   7 -11  323.37   29.40 
  -1  -7  11  309.17   27.90 
  -2  -7 -11  174.98   16.50 
   2   7 -11  131.09   12.50 
   2  -7  11  135.79   17.80 
   2  -7 -11  144.09   16.00 
  -2  -7  11  166.58   13.90 
  -2   7 -11  162.08   17.40 
   3   7 -11  149.99   13.10 
  -3  -7 -11  172.78   17.80 
   3  -7  11  150.58   20.00 
   3  -7 -11  137.49   16.90 
  -3  -7  11  164.38   13.30 
  -4  -7 -11   96.29   13.40 
   4  -7  11  113.19   16.50 
   4  -7 -11   77.29   12.40 
  -4  -7  11  101.89    9.00 
  -4  -7  11   87.19    8.20 
  -5  -7 -11  124.29   15.90 
   5  -7  11   89.49   18.30 
  -5   7 -11  122.99   18.70 
   5  -7 -11   81.69   15.80 
  -5  -7  11  121.69    9.90 
  -6  -7 -11   29.40    8.80 
   6  -7  11   27.40    9.50 
  -6   7 -11   18.50    8.20 
  -6  -7  11   17.80    4.90 
  -6  -7  11   27.00    3.60 
   6  -7 -11   21.10    7.60 
  -7  -7 -11   64.39   13.90 
   7  -7  11   41.70   14.10 
  -7  -7  11   62.09    9.80 
  -7   7 -11   50.79   13.60 
  -7  -7  11   71.89    7.90 
   7  -7 -11   56.39   20.70 
  -8  -7 -11   61.49   15.80 
   8  -7  11   70.69   17.80 
  -8  -7  11   94.89   10.60 
  -8   7 -11   85.49   21.20 
   8  -7 -11   49.80   14.50 
  -9  -7 -11    1.50    8.10 
   9  -7  11   -0.70    6.30 
  -9   7 -11    9.20    9.90 
   9  -7 -11   -9.10    7.30 
   0   8 -11  139.79   13.80 
   0  -8  11  121.29   15.20 
   0  -8 -11  154.88   14.80 
  -1  -8 -11   23.00    5.70 
   1   8 -11   28.80    3.90 
   1  -8  11   30.80    7.10 
  -1  -8  11   23.10    5.50 
  -1   8 -11   29.90    6.60 
   1  -8 -11   27.00    6.00 
  -2  -8 -11  179.48   16.00 
   2   8 -11  117.49   11.90 
   2  -8  11  141.79   17.50 
   2  -8 -11  144.79   15.70 
  -2   8 -11  131.59   16.00 
  -2  -8  11  134.79   13.30 
   3  -8  11   54.89   12.40 
  -3  -8 -11   64.49    9.50 
   3  -8 -11   45.70    9.80 
  -3  -8  11   53.29    6.20 
  -4  -8 -11   79.19   11.90 
   4  -8  11   78.29   15.60 
   4  -8 -11   62.99   12.90 
  -4  -8  11   70.19    7.30 
  -4  -8  11   85.49    8.60 
  -5  -8 -11   -5.20    3.70 
   5  -8  11   -5.40    3.90 
  -5   8 -11   -2.00    4.40 
   5  -8 -11   -6.70    2.80 
  -5  -8  11    2.50    2.30 
  -5  -8  11    0.40    1.50 
  -6  -8 -11  115.09   15.70 
   6  -8  11   65.19   16.10 
  -6   8 -11   82.09   18.20 
  -6  -8  11   95.59   11.10 
  -6  -8  11  105.09    9.20 
   6  -8 -11   73.19   16.30 
   7  -8  11   65.59   17.60 
  -7  -8 -11   87.59   16.60 
  -7  -8  11   93.79    9.30 
   7  -8 -11   72.89   15.80 
  -7   8 -11   66.69   17.10 
   8  -8  11   38.10   13.40 
  -8  -8 -11   25.70    9.00 
  -8  -8  11   25.70    5.20 
   8  -8 -11    6.00    9.10 
  -8   8 -11   21.70   12.10 
   0  -9 -11  124.69   13.80 
   0   9 -11  125.09   12.80 
   0  -9  11  127.39   14.90 
   1  -9  11  274.97   31.10 
   1   9 -11  359.46   27.40 
  -1  -9 -11  346.97   29.60 
  -1  -9  11  319.37   29.70 
   1  -9 -11  315.27   30.00 
  -1   9 -11  339.07   30.40 
   2   9 -11  430.76   34.30 
   2  -9  11  452.05   41.10 
   2  -9 -11  436.96   38.50 
  -2  -9  11  385.26   35.50 
   3   9 -11   94.99    9.30 
  -3  -9 -11   80.99   11.80 
   3  -9  11   83.59   15.60 
  -3  -9  11   86.09    9.30 
   3  -9 -11   86.49   12.60 
   4  -9  11  317.07   36.20 
  -4  -9 -11  402.56   33.70 
   4   9 -11  350.76   29.20 
  -4  -9  11  342.07   28.30 
   4  -9 -11  293.97   33.40 
   5  -9  11  340.57   44.10 
  -5  -9 -11  381.06   36.00 
  -5  -9  11  376.96   31.00 
   5  -9 -11  327.97   36.10 
  -5  -9  11  349.67   29.10 
  -6  -9 -11   61.89   12.90 
   6  -9  11   36.50   12.10 
   6  -9 -11   45.50   11.80 
  -6   9 -11   33.70   11.70 
  -6  -9  11   52.79    8.00 
  -6  -9  11   57.59    6.20 
  -7  -9 -11  110.99   18.60 
   7  -9  11   92.59   20.80 
  -7   9 -11   83.49   19.50 
   7  -9 -11   61.99   16.50 
  -7  -9  11  106.19   10.10 
   8  -9  11   35.30   13.10 
  -8  -9 -11   21.10   10.70 
  -8   9 -11   33.20   12.80 
   8  -9 -11   14.50    8.80 
   0  10 -11    4.30    3.40 
   0 -10 -11    8.70    4.90 
   0 -10  11    7.30    4.40 
  -1 -10 -11 2540.75  184.58 
   1 -10  11 2110.09  186.58 
   1  10 -11 2477.15  181.88 
   1 -10 -11 2170.68  184.78 
  -1  10 -11 2528.95  185.18 
  -2 -10 -11  224.18   20.00 
   2 -10  11  183.58   22.50 
   2  10 -11  173.48   16.60 
  -2 -10  11  172.38   18.00 
   2 -10 -11  194.48   21.00 
   3  10 -11   92.89   10.30 
  -3 -10 -11  103.89   13.20 
   3 -10  11   93.99   17.60 
  -3 -10  11   91.79   10.50 
   3 -10 -11  112.89   14.60 
  -4 -10 -11   45.60    9.30 
   4 -10  11   29.30    9.00 
   4  10 -11   46.80    6.70 
  -4 -10  11   37.80    5.70 
   4 -10 -11   40.60   10.60 
   5  10 -11  125.89   13.20 
  -5 -10 -11  146.99   17.00 
   5 -10  11  112.69   20.80 
  -5 -10  11  102.79   12.60 
   5 -10 -11  100.29   19.50 
  -5 -10  11  113.19   11.30 
  -6 -10 -11   41.40   10.10 
   6 -10  11   33.20   11.40 
   6 -10 -11   29.80    9.10 
  -6 -10  11   34.40    5.10 
  -6 -10  11   22.00    6.10 
  -6  10 -11   28.90   10.00 
  -7 -10 -11   55.39   13.60 
   7 -10  11   34.10   12.90 
  -7 -10  11   63.49    7.30 
  -7  10 -11   54.49   16.20 
   7 -10 -11   43.40   13.00 
  -8 -10 -11    9.40    8.70 
   8 -10  11   15.50    8.80 
   8 -10 -11    8.60    8.40 
  -8  10 -11  -10.40    7.20 
   0 -11 -11  268.27   26.90 
   0 -11  11  233.78   27.20 
   0  11 -11  327.67   25.70 
   1  11 -11  838.52   63.29 
   1 -11  11  689.53   67.29 
  -1 -11 -11  866.61   65.59 
   1 -11 -11  727.53   65.79 
   2 -11  11  150.88   20.30 
  -2 -11 -11  204.48   19.00 
   2  11 -11  174.08   15.70 
   2 -11 -11  147.39   19.00 
  -2 -11  11  139.09   16.60 
   3  11 -11  100.79   11.40 
  -3 -11 -11  111.19   13.90 
   3 -11  11  106.39   18.80 
   3 -11 -11  108.39   15.40 
  -3 -11  11  107.29   12.20 
   4  11 -11   15.80    4.70 
  -4 -11 -11   20.40    6.80 
   4 -11  11    4.10    5.50 
  -4 -11  11   24.30    4.80 
   4 -11 -11   14.40    7.40 
   5 -11  11   12.10    7.30 
   5  11 -11   14.60    5.60 
  -5 -11 -11   35.50    9.10 
  -5 -11  11   20.30    4.50 
  -5 -11  11   16.40    5.00 
   5 -11 -11   16.10    7.90 
   6 -11  11   38.80   13.60 
  -6 -11 -11   48.50   11.70 
  -6 -11  11   55.39    7.00 
   6 -11 -11   29.40    9.80 
  -7 -11 -11   10.40    7.40 
   7 -11  11   15.00    8.30 
   7 -11 -11    7.80    8.90 
  -7  11 -11   -7.10    8.10 
   0 -12 -11  340.77   31.60 
   0 -12  11  316.57   32.20 
   1  12 -11  416.96   33.40 
   1 -12  11  358.36   37.90 
  -1 -12 -11  432.16   36.40 
   1 -12 -11  375.66   36.60 
  -1 -12  11  362.16   36.00 
   2  12 -11  310.27   27.70 
   2 -12  11  300.77   33.10 
  -2 -12 -11  397.36   40.10 
   2 -12 -11  302.27   35.90 
  -2 -12  11  320.97   29.90 
   3 -12  11   48.40   13.00 
   3  12 -11   74.69    9.30 
  -3 -12 -11   88.99   11.70 
   3 -12 -11   76.09   14.70 
  -3 -12  11   70.79   10.20 
   4  12 -11   11.40    4.80 
   4 -12  11   11.70    7.50 
  -4 -12 -11    5.50    5.10 
  -4 -12  11    3.70    3.90 
   4 -12 -11    1.60    5.00 
  -5 -12 -11   33.80    8.90 
   5  12 -11   39.30    8.70 
   5 -12  11   38.30   12.80 
  -5 -12  11   27.70    6.00 
   5 -12 -11   15.50    9.50 
   6 -12  11   23.60   10.30 
  -6 -12 -11   22.90    8.70 
  -6 -12  11   27.20    5.80 
   7 -12  11   68.29   17.30 
   7 -12 -11  101.09   19.90 
  -7  12 -11   83.79   19.50 
   0 -13 -11   35.40    8.70 
   0 -13  11   26.50    8.20 
   1 -13  11   31.10    8.50 
  -1 -13 -11   22.70    6.80 
  -1 -13  11   19.30    6.80 
   1 -13 -11   18.90    7.50 
   2  13 -11    5.30    3.10 
   2 -13  11   -5.00    5.10 
  -2 -13 -11    8.80    4.30 
   2 -13 -11    6.90    5.20 
  -2 -13  11   -1.10    4.00 
  -3 -13 -11   15.10    5.70 
   3  13 -11    4.90    3.90 
  -3 -13  11   12.50    5.60 
   3 -13 -11   -0.90    5.10 
   4  13 -11   51.19    9.00 
  -4 -13 -11   54.09   10.90 
   4 -13  11   21.70   11.50 
  -4 -13  11   54.59    9.30 
   4 -13 -11   59.49   13.40 
  -5 -13 -11   10.90    6.90 
   5 -13  11   17.10    7.80 
   5 -13 -11    3.50    5.60 
  -5 -13  11    4.70    3.60 
   6 -13  11   17.40   12.00 
  -6 -13 -11   41.20   10.30 
   6 -13 -11   30.80   10.50 
   0 -14 -11   32.40    8.10 
   0 -14  11    7.30    6.20 
  -1 -14 -11   76.89   11.70 
   1 -14  11   76.79   15.00 
  -1 -14  11   77.69   13.70 
   1 -14 -11   68.79   13.80 
   2 -14  11  164.08   22.90 
  -2 -14 -11  201.18   21.10 
  -2 -14  11  173.28   20.20 
   2 -14 -11  174.78   22.10 
  -3 -14 -11  138.49   15.70 
   3 -14  11   71.29   17.00 
  -3 -14  11  115.39   14.40 
   3 -14 -11   90.19   17.80 
  -4 -14 -11   16.20    7.00 
   4 -14  11   -2.70    5.80 
   4 -14 -11    4.10    6.00 
  -4 -14  11    8.00    4.70 
  -5 -14 -11   22.40    7.70 
   5 -14  11    9.00   10.10 
   5 -14 -11   42.80   10.80 
  -5 -14  11   12.90    5.10 
  -6 -14 -11   12.00    7.30 
   6 -14  11    6.40    8.30 
   6 -14 -11   15.20    8.90 
   0 -15  11   32.40    9.70 
   0 -15 -11   28.90    8.30 
  -1 -15 -11  102.79   14.00 
   1 -15  11   76.89   15.10 
   1 -15 -11   70.39   14.50 
  -1 -15  11   81.39   14.80 
  -2 -15 -11   37.20    9.40 
   2 -15  11   30.60    9.10 
  -2 -15  11   22.30    7.80 
   2 -15 -11   21.20    8.30 
   3 -15  11   36.10   11.30 
  -3 -15 -11   49.99   10.70 
   3 -15 -11   35.30   10.50 
  -3 -15  11   45.10    9.90 
   4 -15  11   16.80    8.70 
  -4 -15 -11    5.00    5.20 
   4 -15 -11    7.10    6.90 
  -4 -15  11    8.30    5.30 
   5 -15  11   10.50    7.60 
  -5 -15 -11   14.60    8.60 
   5 -15 -11    3.40    5.40 
   0 -16 -11   18.00    6.90 
   0 -16  11    7.60    7.30 
   1 -16  11   54.49   12.20 
  -1 -16 -11   61.59   11.70 
  -1 -16  11   35.00    9.40 
   1 -16 -11   26.90    9.10 
   2 -16  11  175.88   24.80 
  -2 -16 -11  239.88   24.80 
  -2 -16  11  206.18   24.20 
   2 -16 -11  210.98   26.00 
   3 -16  11   -8.70    5.40 
  -3 -16 -11    9.70    6.20 
  -3 -16  11    0.80    4.70 
   3 -16 -11   -0.50    7.00 
  -4 -16 -11   53.69   12.00 
   4 -16  11   13.30   11.60 
   4 -16 -11   49.90   13.20 
  -4 -16  11   43.00    8.80 
   0 -17  11   31.60   10.00 
   0 -17 -11   43.20   17.70 
   1 -17  11   85.49   16.70 
   1 -17 -11   52.09   17.60 
  -2 -17 -11   19.00    7.40 
   2 -17  11   43.00   12.10 
  -2 -17  11   30.30    9.40 
   2 -17 -11   15.20    8.70 
   3 -17  11   19.40    8.70 
  -3 -17 -11   -0.80    5.40 
   3 -17 -11   -8.50    4.30 
  -3 -17  11    6.00    6.20 
   0 -18  11    2.30    6.60 
   0 -18 -11    4.20    5.60 
   0   0 -12   21.00    3.90 
   0   0  12   21.30    4.10 
   1   0 -12  342.27   25.00 
  -1   0  12  289.07   25.50 
   1   0  12  271.97   27.20 
  -1   0 -12  339.27   27.80 
   2   0  12 3693.33  306.67 
  -2   0 -12 4350.56  307.47 
  -2   0 -12 4143.69  308.27 
   2   0 -12 3989.70  303.07 
  -2   0  12 3797.62  302.77 
  -3   0 -12   18.70    5.80 
   3   0 -12   16.90    3.90 
  -3   0 -12   17.40    6.20 
  -3   0  12   11.70    2.40 
   3   0  12   20.80    6.00 
  -4   0  12  465.25   35.70 
   4   0 -12  431.86   37.70 
  -4   0 -12  429.16   41.50 
  -5   0 -12   -2.50    2.40 
  -5   0  12   -2.10    1.80 
   5   0 -12    1.30    2.70 
  -6   0  12  191.08   22.60 
  -6   0  12  256.47   21.90 
   6   0 -12  233.98   23.60 
  -6   0 -12  210.68   26.60 
  -7   0  12  164.38   17.20 
  -7   0  12  155.28   19.90 
  -7   0 -12  139.89   21.20 
  -8   0 -12    3.00    6.40 
  -8   0  12   -4.10    5.10 
  -9   0  12   -8.30    6.90 
  -9   0 -12    4.00    7.40 
   0   1 -12  296.87   25.10 
   0  -1 -12  279.27   23.80 
   0  -1  12  265.67   24.30 
   0   1  12  275.47   24.30 
   0   1 -12  293.67   23.90 
   1  -1  12  624.34   57.59 
  -1  -1 -12  776.72   57.89 
   1   1 -12  760.32   54.99 
  -1   1  12  648.24   55.79 
   1  -1 -12  796.32   55.49 
  -1   1 -12  698.73   57.69 
  -1  -1  12  688.23   55.59 
   1   1  12  674.43   57.69 
  -1   1 -12  704.83   58.59 
  -2  -1 -12  715.83   54.59 
  -2   1  12  636.54   50.49 
   2  -1  12  587.44   53.89 
   2   1 -12  671.23   49.99 
   2  -1 -12  643.84   50.89 
  -2   1 -12  631.34   54.79 
   2   1  12  571.74   53.59 
  -2   1 -12  725.53   54.89 
  -2  -1  12  630.14   49.90 
   3  -1  12   22.10    5.50 
  -3  -1 -12   19.30    6.10 
  -3   1  12   20.10    3.00 
  -3  -1 -12   13.60    5.30 
   3   1 -12   16.50    3.20 
  -3   1 -12   22.80    6.50 
  -3  -1  12   15.30    2.20 
   3  -1 -12   14.20    3.90 
   3   1  12   15.70    5.30 
  -3   1 -12   15.90    5.60 
  -4  -1 -12  175.08   21.70 
  -4   1  12  221.88   17.90 
   4   1 -12  195.38   18.30 
  -4  -1  12  214.28   18.50 
   4  -1 -12  194.28   19.70 
  -4  -1  12  209.08   18.40 
  -4   1 -12  199.58   22.80 
   5   1 -12  185.08   18.80 
  -5  -1 -12  196.28   23.30 
  -5   1  12  214.38   18.50 
  -5   1 -12  195.08   23.60 
  -5  -1  12  218.58   17.70 
  -5  -1  12  169.28   18.30 
   5  -1 -12  180.48   20.30 
  -6  -1 -12   60.79   13.90 
  -6   1  12   65.49    9.50 
  -6   1 -12   51.39   12.70 
  -6  -1  12   47.90    9.20 
  -6  -1  12   68.39    8.50 
   6  -1 -12   61.59   12.10 
  -7   1  12    3.80    4.60 
  -7  -1 -12   -1.90    5.70 
   7  -1 -12    8.40    5.70 
  -7  -1  12    1.80    3.00 
  -7   1 -12    0.90    6.10 
  -7  -1  12   -1.10    4.00 
  -8  -1 -12   -8.40    4.20 
  -8   1  12  -12.80    5.60 
  -8   1 -12    0.10    5.40 
  -8  -1  12   -3.10    5.20 
   8  -1 -12   -3.20    5.20 
  -9   1  12   11.50    8.90 
  -9  -1 -12   22.50    9.90 
  -9   1 -12   18.70   10.10 
  -9  -1  12    7.90    6.80 
   0   2 -12  939.71   72.49 
   0   2  12  814.62   72.69 
   0   2 -12  960.20   73.29 
   0  -2 -12  979.40   72.59 
   1   2 -12  837.02   65.59 
  -1   2  12  808.72   67.09 
  -1  -2 -12  897.01   68.69 
   1   2 -12  857.51   66.49 
  -1   2 -12  876.51   69.09 
  -1   2 -12  820.72   69.29 
   1   2  12  754.92   68.39 
   1  -2 -12  983.80   66.89 
  -2  -2 -12  276.37   27.10 
  -2   2  12  319.87   24.70 
   2  -2 -12  280.87   24.80 
  -2   2 -12  314.57   28.30 
  -2   2 -12  288.87   28.10 
  -3  -2 -12   46.00    8.90 
  -3   2 -12   32.40    8.30 
   3   2  12   42.70    8.80 
  -3   2 -12   56.59   10.30 
   3  -2 -12   45.00    6.40 
  -4  -2 -12   10.70    5.40 
  -4   2  12   14.00    3.40 
  -4   2 -12    9.50    4.90 
  -4  -2  12   12.90    2.00 
  -4  -2  12    6.00    1.90 
   4  -2 -12   11.60    4.20 
  -5  -2 -12  608.94   56.99 
  -5   2  12  700.63   52.09 
  -5  -2  12  593.54   50.79 
  -5   2 -12  587.24   57.59 
   5  -2 -12  612.64   54.29 
  -5  -2  12  655.53   50.09 
  -6   2  12  565.64   45.00 
  -6  -2 -12  518.05   49.99 
  -6   2 -12  509.75   51.09 
  -6  -2  12  561.44   43.50 
  -6  -2  12  446.86   43.50 
  -7  -2 -12  195.18   25.40 
  -7   2  12  163.28   23.10 
  -7  -2  12  225.58   21.70 
  -7   2 -12  179.88   26.60 
   7  -2 -12  206.28   24.40 
  -7  -2  12  218.78   20.50 
  -8  -2 -12    8.00    8.10 
  -8   2  12    2.50    6.40 
  -8  -2  12    7.70    5.60 
   8  -2 -12    7.00    5.70 
  -8  -2  12   10.10    5.50 
  -8   2 -12    8.30    6.60 
  -9  -2 -12   38.90   11.70 
  -9   2  12   25.20    9.70 
  -9  -2  12   37.00    9.80 
  -9   2 -12   19.00   11.10 
   9  -2 -12   21.60    9.60 
   0   3  12    5.80    2.30 
   0  -3 -12    4.60    2.60 
   0   3 -12    0.90    1.60 
   1   3 -12  192.18   16.20 
   1   3 -12  201.68   16.70 
  -1  -3 -12  220.28   19.20 
  -1   3  12  205.18   18.10 
  -1   3 -12  195.58   19.50 
   1  -3 -12  238.48   17.90 
  -1   3 -12  195.48   19.50 
   1   3  12  165.48   18.50 
  -2   3  12  230.38   19.40 
  -2  -3 -12  227.88   21.70 
   2   3  12  187.78   21.00 
   2  -3 -12  224.58   19.70 
  -2   3 -12  243.08   22.80 
  -2   3 -12  217.48   22.40 
  -3   3  12  271.07   21.00 
  -3  -3 -12  252.87   24.50 
  -3   3 -12  249.58   25.50 
   3   3  12  169.68   25.40 
   3  -3 -12  228.78   22.00 
   4  -3  12  236.58   27.50 
  -4  -3 -12  241.18   26.10 
  -4   3  12  284.67   22.80 
  -4   3 -12  264.67   28.10 
   4  -3 -12  235.88   24.40 
  -5   3  12  110.19   11.80 
  -5  -3 -12  102.29   15.10 
  -5  -3  12  101.59    9.80 
  -5   3 -12   93.29   17.50 
  -5  -3  12   92.79    9.30 
   5  -3 -12   89.39   13.20 
  -6  -3 -12  433.66   41.70 
  -6  -3  12  423.56   35.00 
  -6  -3  12  411.76   34.70 
   6  -3 -12  391.96   39.70 
  -6   3 -12  394.66   42.60 
  -7  -3 -12  109.29   20.30 
  -7  -3  12  127.19   14.50 
   7  -3 -12  141.29   18.70 
  -7  -3  12  131.39   14.30 
  -7   3 -12  116.79   21.90 
  -8   3  12  -12.20    5.80 
  -8  -3 -12   -1.50    4.40 
  -8   3 -12   -5.60    5.00 
   8  -3 -12   10.40    8.10 
  -9   3  12   28.70   10.80 
  -9  -3 -12   36.00   12.00 
   9  -3 -12   44.10   15.30 
  -9  -3  12   33.00    8.60 
   0   4 -12  145.09   14.20 
   0   4 -12  154.68   14.50 
   0  -4 -12  156.58   14.10 
   0   4  12  134.39   14.40 
   1  -4  12  809.52   65.99 
   1   4 -12  780.22   61.69 
  -1  -4 -12  864.61   64.79 
  -1   4  12  770.62   63.69 
   1   4 -12  787.42   61.89 
   1   4  12  678.03   66.99 
  -1   4 -12  775.32   65.29 
  -1   4 -12  783.92   65.49 
   1  -4 -12  945.71   63.79 
  -2   4  12  370.06   28.90 
  -2  -4 -12  295.67   32.80 
   2  -4  12  362.96   32.70 
  -2   4 -12  349.87   31.80 
  -2   4 -12  347.67   32.10 
   2   4  12  306.97   30.50 
   2  -4 -12  336.27   29.20 
  -3  -4 -12  213.98   21.30 
  -3   4  12  222.68   18.30 
   3  -4  12  221.08   22.90 
   3  -4 -12  160.38   18.70 
  -3   4 -12  200.38   22.30 
  -3   4 -12  171.48   20.90 
  -4   4  12  542.45   40.10 
   4  -4  12  491.15   45.90 
  -4  -4 -12  468.95   43.40 
  -4   4 -12  429.96   44.60 
   4  -4 -12  427.46   41.30 
  -5  -4 -12 1336.77  111.59 
  -5   4  12 1585.54  107.89 
   5  -4  12 1299.97  114.19 
   5  -4 -12 1234.38  109.59 
  -5  -4  12 1312.47  103.39 
  -5  -4  12 1368.66  103.59 
  -5   4 -12 1310.37  113.79 
  -6  -4 -12  172.08   21.40 
   6  -4  12  157.88   22.90 
  -6  -4  12  156.58   15.10 
  -6   4 -12  154.38   22.00 
   6  -4 -12  161.18   20.50 
  -6  -4  12  155.68   14.60 
  -7  -4 -12   19.90    7.40 
  -7  -4  12   21.90    5.10 
   7  -4 -12   -2.10    6.30 
  -7  -4  12    9.70    4.10 
  -7   4 -12   15.40    9.00 
  -8  -4 -12    6.80    6.60 
   8  -4 -12   20.30    8.10 
  -8  -4  12    7.20    4.60 
  -8   4 -12   12.30    8.80 
  -9   4  12   87.19   18.50 
  -9  -4 -12   85.69   29.30 
   9  -4 -12  104.79   20.20 
  -9   4 -12   61.59   15.50 
  -9  -4  12   87.59   13.30 
   0  -5  12 1955.20  156.88 
   0   5  12 1922.11  156.98 
   0  -5 -12 2268.77  156.48 
   0   5 -12 1917.91  156.58 
   0   5 -12 2050.49  156.38 
   1   5 -12  653.33   54.69 
   1   5 -12  718.33   54.09 
  -1  -5 -12  730.93   57.19 
   1  -5  12  722.83   58.79 
  -1  -5  12  691.93   55.29 
   1  -5 -12  755.22   56.29 
  -1   5 -12  710.43   58.49 
   1   5  12  631.84   57.29 
  -1   5 -12  684.43   57.79 
   2  -5  12   94.09   13.20 
  -2  -5 -12  118.09   12.80 
  -2   5  12  114.19   11.60 
   2  -5 -12   94.79   11.10 
  -2   5 -12  105.29   13.60 
   2   5  12   84.49   11.70 
  -2   5 -12  114.09   13.80 
  -3  -5 -12   14.60    5.10 
  -3   5  12   15.40    3.90 
   3  -5  12   25.70    7.70 
  -3   5 -12    5.70    4.30 
   3  -5 -12   12.60    4.60 
  -3   5 -12   14.40    6.10 
  -4   5  12    6.00    3.50 
  -4  -5 -12    1.00    4.00 
   4  -5  12    6.80    4.90 
  -4   5 -12    4.00    6.10 
   4  -5 -12   -0.10    3.80 
  -5  -5 -12  121.89   16.70 
   5  -5  12  129.39   19.30 
  -5  -5  12  119.39   10.30 
  -5  -5  12  136.29   10.00 
  -5   5 -12   94.39   18.90 
   5  -5 -12  102.99   15.80 
   6  -5  12  303.67   38.70 
  -6  -5 -12  398.96   41.80 
  -6  -5  12  345.67   28.90 
   6  -5 -12  339.37   35.40 
  -6  -5  12  353.36   28.00 
  -6   5 -12  312.47   37.60 
  -7  -5 -12  140.29   20.70 
   7  -5  12  153.48   23.40 
  -7   5 -12  155.68   23.80 
  -7  -5  12  159.58   14.70 
   7  -5 -12  131.59   20.10 
  -7  -5  12  138.89   15.20 
  -8  -5 -12   29.90   10.40 
   8  -5 -12   37.60   11.50 
  -8  -5  12   33.10    7.00 
  -8   5 -12   38.40   13.20 
  -9  -5 -12   38.80   13.00 
  -9   5  12   14.10    8.90 
  -9   5 -12   12.50   10.80 
   9  -5 -12   10.10   10.90 
   0   6 -12  137.79   13.10 
   0   6  12  118.29   13.70 
   0  -6  12  112.99   13.50 
   0  -6 -12  140.19   13.40 
  -1   6  12  270.07   24.60 
   1  -6  12  268.87   26.50 
  -1  -6 -12  305.27   25.00 
   1   6  12  242.98   25.00 
  -1  -6  12  266.17   23.40 
  -1   6 -12  284.37   25.70 
   2  -6  12    2.80    4.70 
  -2   6  12    4.60    2.80 
  -2  -6 -12    7.30    4.30 
  -2   6 -12    8.50    3.50 
  -2   6 -12   12.70    4.80 
   2  -6 -12    8.90    3.90 
  -3   6  12   32.10    5.90 
   3  -6  12   32.70    8.90 
  -3  -6 -12   31.30    7.50 
   3  -6 -12   25.10    6.30 
  -3   6 -12   24.30    7.90 
   4  -6  12  103.49   15.40 
  -4  -6 -12   94.19   13.40 
   4  -6 -12   78.99   12.30 
  -4   6 -12   91.79   17.20 
  -5  -6 -12  559.34   47.50 
   5  -6  12  478.35   49.40 
  -5   6 -12  496.15   49.60 
   5  -6 -12  467.25   45.50 
   6  -6  12  278.87   37.90 
  -6  -6 -12  350.76   36.40 
   6  -6 -12  330.77   35.80 
  -6   6 -12  361.06   40.10 
  -6  -6  12  397.56   28.60 
   7  -6  12   69.19   17.20 
  -7  -6 -12  101.59   18.10 
  -7  -6  12  107.89    9.90 
   7  -6 -12   98.09   18.30 
  -7  -6  12   90.29   11.00 
  -7   6 -12   78.19   18.10 
  -8  -6 -12   79.99   16.90 
   8  -6  12   51.09   16.10 
   8  -6 -12   61.99   14.20 
  -8   6 -12   66.99   17.80 
  -8  -6  12   88.89   10.20 
  -9  -6 -12   -1.90    7.60 
   9  -6 -12    6.40    8.90 
  -9   6 -12   11.90    8.90 
   0  -7 -12   61.99    8.00 
   0  -7  12   46.50    8.90 
   0   7 -12   67.09    7.80 
   1   7 -12  133.89   10.80 
  -1  -7 -12  130.09   13.30 
   1  -7  12  100.39   14.20 
  -1  -7  12  116.69   12.50 
  -1   7 -12  107.69   13.50 
   1  -7 -12  115.89   12.90 
  -2  -7 -12   30.00    6.80 
   2  -7  12   21.90    9.60 
   2   7 -12   22.40    2.90 
  -2   7 -12   19.90    6.10 
   2  -7 -12   24.90    6.10 
  -2  -7  12   23.70    3.90 
   3  -7  12   19.80    7.30 
  -3  -7 -12   25.10    6.50 
   3  -7 -12   18.40    6.00 
  -4  -7 -12   51.99   10.60 
   4  -7  12   47.80   11.90 
   4  -7 -12   56.09   11.20 
  -4   7 -12   57.49   12.90 
  -5  -7 -12    2.80    4.50 
   5  -7  12   10.60    5.90 
  -5  -7  12    4.90    1.20 
   5  -7 -12   -0.30    4.40 
  -5   7 -12    5.90    5.60 
  -5  -7  12    4.20    1.50 
   6  -7  12   29.40   11.60 
  -6  -7 -12   49.10   11.80 
   6  -7 -12   34.30   10.20 
  -6  -7  12   59.59    5.40 
  -6   7 -12   70.29   15.60 
  -7  -7 -12   10.40    7.00 
   7  -7  12   11.00    8.20 
  -7  -7  12   28.80    5.30 
  -7   7 -12   14.90    8.70 
   8  -7  12   23.30   12.90 
  -8  -7 -12   44.60   13.30 
  -8  -7  12   43.80    6.50 
   8  -7 -12   23.90    9.40 
  -8   7 -12   34.20   13.10 
   0   8 -12   74.69    9.20 
   0  -8 -12   86.29   10.20 
   0  -8  12   84.39   11.10 
   1  -8  12   25.20    7.00 
   1   8 -12   28.30    3.70 
  -1  -8 -12   19.20    5.30 
  -1   8 -12   25.00    9.00 
  -1  -8  12   26.50    5.90 
   1  -8 -12   18.00    5.20 
   2  -8  12  103.89   14.70 
  -2  -8 -12  101.99   11.70 
   2   8 -12   72.79    7.90 
  -2  -8  12   89.99    9.40 
   2  -8 -12   83.89   11.30 
  -2   8 -12   95.19   12.50 
   3   8 -12  188.48   16.60 
  -3  -8 -12  206.38   21.10 
   3  -8  12  215.98   24.50 
   3  -8 -12  199.98   21.50 
  -3  -8  12  202.88   17.00 
   4  -8  12   16.60    7.60 
  -4  -8 -12   31.10    8.20 
   4  -8 -12   31.10    8.10 
  -4  -8  12   23.70    3.10 
  -4  -8  12   28.60    3.50 
  -5  -8 -12   60.89   19.50 
   5  -8  12   66.69   16.20 
   5  -8 -12   40.80   11.70 
  -5  -8  12   74.09    7.00 
  -5  -8  12   76.59    7.40 
  -5   8 -12   71.79   15.90 
  -6  -8 -12   15.00    6.80 
   6  -8  12   11.20    8.10 
  -6  -8  12   11.70    2.30 
  -6   8 -12   14.50    8.60 
   6  -8 -12   17.70    6.70 
  -7  -8 -12  133.39   20.00 
   7  -8  12  158.38   27.20 
  -7   8 -12   81.59   21.10 
  -7  -8  12  144.99   12.20 
  -8  -8 -12   25.80   10.40 
   8  -8  12   29.50   20.00 
   8  -8 -12   22.70    8.90 
  -8   8 -12   25.00   14.70 
   0   9 -12  173.48   15.80 
   0  -9  12  139.99   17.50 
   0  -9 -12  155.68   16.60 
  -1  -9 -12  891.21   65.19 
   1   9 -12  834.42   61.79 
   1  -9  12  744.33   67.09 
  -1   9 -12  836.22   65.49 
   1  -9 -12  760.22   64.79 
  -1  -9  12  652.03   63.89 
  -2  -9 -12  364.36   30.20 
   2  -9  12  342.97   33.50 
   2   9 -12  320.47   26.40 
   2  -9 -12  305.87   30.30 
  -2  -9  12  287.67   27.80 
   3   9 -12   10.40    2.50 
   3  -9  12    7.60    5.70 
  -3  -9 -12    2.70    4.20 
   3  -9 -12    3.70    3.60 
  -3  -9  12    6.70    2.50 
   4   9 -12   94.49   10.10 
   4  -9  12   75.49   17.40 
  -4  -9 -12  116.29   14.30 
   4  -9 -12   75.29   14.30 
  -4  -9  12   93.49    9.70 
  -4  -9  12  103.09    9.60 
   5  -9  12   81.29   21.10 
  -5  -9 -12   95.39   14.00 
  -5  -9  12   89.09   12.50 
   5  -9 -12   63.29   14.70 
  -5  -9  12   96.79    8.60 
  -6  -9 -12    7.20    5.80 
   6  -9  12    1.20    5.40 
  -6  -9  12   10.10    3.50 
  -6  -9  12    4.00    2.10 
   6  -9 -12   12.80    6.80 
  -6   9 -12    0.00    5.60 
  -7  -9 -12   21.40    9.50 
   7  -9  12   10.80    7.50 
   7  -9 -12   35.50    9.40 
  -7   9 -12   34.70   11.80 
  -7  -9  12   20.80    3.80 
   8  -9  12   21.20    9.90 
  -8   9 -12    7.70    9.20 
   8  -9 -12   36.20   10.30 
   0  10 -12 1132.09   81.99 
   0 -10 -12 1081.59   83.59 
   0 -10  12  861.71   83.79 
  -1 -10 -12   57.79    9.70 
   1  10 -12   56.79    6.90 
   1 -10  12   65.09   12.10 
  -1  10 -12   56.49    9.60 
  -1 -10  12   44.90    8.70 
   1 -10 -12   56.69   10.10 
   2 -10  12   23.90    7.60 
  -2 -10 -12   26.60    6.80 
   2  10 -12   22.40    4.10 
  -2 -10  12   23.90    5.50 
   2 -10 -12   19.20    6.30 
  -3 -10 -12   20.60    6.30 
   3 -10  12   27.20    9.50 
   3  10 -12   19.10    4.40 
  -3 -10  12   34.00    5.40 
   3 -10 -12   19.10    6.90 
   4  10 -12   97.29   10.10 
  -4 -10 -12   93.19   13.10 
   4 -10  12   68.59   16.00 
  -4 -10  12   91.69    9.60 
   4 -10 -12   74.19   14.40 
  -5 -10 -12   72.59   13.40 
   5 -10  12   75.19   17.30 
   5 -10 -12   69.39   16.00 
  -5 -10  12   75.29    9.10 
  -5 -10  12   77.59    8.00 
   6 -10  12  123.29   24.10 
  -6 -10 -12  181.18   20.80 
   6 -10 -12  108.29   20.40 
  -6  10 -12  113.09   23.40 
  -6 -10  12  146.49   12.80 
   7 -10  12   -0.90    6.50 
  -7 -10 -12    6.00    7.40 
   7 -10 -12   11.20    7.40 
  -7  10 -12   11.60    8.70 
   0 -11 -12  627.54   55.79 
   0  11 -12  760.02   54.59 
   0 -11  12  578.24   56.89 
  -1 -11 -12  410.76   33.00 
   1 -11  12  388.96   35.90 
   1 -11 -12  339.17   32.90 
  -1 -11  12  275.67   31.30 
   2  11 -12  607.14   47.90 
   2 -11  12  594.94   54.99 
   2 -11 -12  606.44   52.69 
  -2 -11  12  559.54   49.80 
   3 -11  12  112.19   18.00 
  -3 -11 -12  147.29   17.20 
   3  11 -12  135.99   13.30 
  -3 -11  12  126.79   14.10 
   3 -11 -12  123.59   17.00 
   4  11 -12  386.06   34.20 
   4 -11  12  404.26   47.60 
  -4 -11 -12  479.05   38.80 
  -4 -11  12  379.86   33.80 
   4 -11 -12  382.66   39.60 
   5  11 -12    3.60    3.90 
   5 -11  12    2.50    6.40 
  -5 -11 -12    6.60    4.90 
   5 -11 -12   18.40    8.60 
  -5 -11  12    1.20    2.10 
  -5 -11  12   -0.80    3.30 
  -6 -11 -12   33.10   10.20 
   6 -11  12   32.80   12.40 
   6 -11 -12   13.10    8.50 
  -6 -11  12   36.30    5.10 
  -6  11 -12   32.20   12.00 
  -7 -11 -12   14.30    8.10 
   7 -11 -12   13.70    9.70 
  -7  11 -12   21.60    9.30 
   0 -12  12  153.58   19.40 
   0 -12 -12  161.68   19.30 
   1 -12  12  405.86   41.90 
   1  12 -12  478.75   37.00 
  -1 -12 -12  490.35   48.50 
   1 -12 -12  370.86   42.70 
  -2 -12 -12  111.49   13.10 
   2 -12  12  103.69   14.80 
  -2 -12  12   76.79   11.80 
   2 -12 -12   74.49   14.50 
   3 -12  12   32.40    9.90 
   3  12 -12   39.90    6.90 
  -3 -12  12   24.60    6.50 
   3 -12 -12   38.80    9.80 
   4 -12  12   17.50   10.40 
  -4 -12 -12   49.90   10.30 
   4  12 -12   50.59    7.90 
   4 -12 -12   34.80   10.10 
  -4 -12  12   41.90    7.50 
  -5 -12 -12   39.00    9.90 
   5  12 -12   28.10    6.70 
   5 -12  12   30.90   11.00 
   5 -12 -12   16.50    9.10 
  -5 -12  12   33.90    6.00 
   6 -12  12   39.10   14.30 
  -6 -12 -12   80.09   14.10 
   6 -12 -12   55.29   13.60 
  -7 -12 -12   70.29   14.50 
   7 -12  12   34.90   13.40 
  -7  12 -12   60.49   16.40 
   7 -12 -12   71.49   15.80 
   0 -13  12   13.90    6.40 
   0 -13 -12   23.50    7.60 
  -1 -13 -12  230.08   22.90 
   1 -13  12  193.68   24.30 
  -1 -13  12  200.08   22.60 
   1 -13 -12  213.38   23.80 
   2  13 -12   50.49    7.00 
  -2 -13 -12   43.00    9.10 
   2 -13  12   41.80   10.50 
  -2 -13  12   38.90   10.10 
   2 -13 -12   36.00   10.10 
  -3 -13 -12   61.49   10.70 
   3 -13  12   41.30   16.20 
   3  13 -12   45.50    8.20 
  -3 -13  12   45.40    8.80 
   3 -13 -12   37.20   10.80 
   4  13 -12   -4.40    5.20 
  -4 -13 -12    5.40    5.20 
   4 -13  12   -1.90    6.10 
  -4 -13  12   10.40    4.90 
   4 -13 -12    5.20    5.30 
   5 -13  12   46.40   13.40 
  -5 -13 -12   49.80   11.40 
  -5 -13  12   50.89    8.10 
   5 -13 -12   36.20   11.50 
   6 -13  12   56.49   15.50 
  -6 -13 -12   86.29   18.70 
   6 -13 -12   57.69   14.80 
   0 -14 -12   11.60    5.30 
   0 -14  12    2.40    5.60 
   1 -14  12   66.99   14.00 
  -1 -14 -12   55.89   11.30 
   1 -14 -12   57.89   12.00 
  -1 -14  12   54.09   11.50 
  -2 -14 -12  131.39   15.80 
   2 -14  12  123.59   18.00 
   2 -14 -12   98.69   15.90 
  -2 -14  12  119.79   15.70 
   3  14 -12    1.80    4.60 
   3 -14  12    3.40    5.70 
  -3 -14 -12    1.00    4.50 
  -3 -14  12    7.00    4.40 
   3 -14 -12   -6.00    4.20 
   4 -14  12   -0.30    8.80 
  -4 -14 -12   21.40    7.20 
  -4 -14  12    6.00    4.90 
   4 -14 -12   15.40    7.50 
   5 -14  12    2.50    5.80 
  -5 -14 -12   -0.60    6.20 
  -5 -14  12   11.10    8.60 
   5 -14 -12    4.50    6.50 
   0 -15  12   28.40    9.20 
   0 -15 -12   28.90    9.10 
  -1 -15 -12   16.00    6.60 
   1 -15  12   12.50    8.30 
  -1 -15  12   23.70    7.60 
   1 -15 -12   14.30    7.50 
  -2 -15 -12    1.40    4.40 
   2 -15  12   -5.10    3.70 
  -2 -15  12   -0.90    4.30 
   2 -15 -12    8.80    5.90 
  -3 -15 -12   99.39   13.30 
   3 -15  12   46.30   13.10 
  -3 -15  12   54.99   11.30 
   3 -15 -12   63.49   14.70 
  -4 -15 -12    1.10    5.40 
   4 -15  12    9.20    8.10 
  -4 -15  12   14.00    5.90 
   4 -15 -12    8.70    7.30 
   5 -15  12    2.60   13.70 
  -5 -15 -12   10.40    7.20 
   5 -15 -12    1.10    7.30 
   0 -16  12   65.59   15.00 
   0 -16 -12   86.79   15.80 
  -1 -16 -12    4.10    4.70 
   1 -16  12   -1.30    6.60 
   1 -16 -12    7.30    5.50 
  -1 -16  12    4.40    5.90 
   2 -16  12    8.10    7.30 
  -2 -16 -12   20.40    8.00 
   2 -16 -12   12.20    7.10 
   3 -16  12   33.80   11.90 
  -3 -16  12   28.80    8.40 
   4 -16  12   18.60   10.30 
  -4 -16 -12   37.60    9.90 
   4 -16 -12   25.60   10.30 
   0 -17 -12   -1.40    5.10 
   0 -17  12   -1.10    6.60 
  -1 -17 -12   80.79   15.80 
   1 -17  12  124.09   18.20 
  -1 -17  12  119.09   17.80 
  -2 -17 -12   43.90   11.00 
   2 -17  12   30.70   12.00 
  -2 -17  12   39.90    9.60 
   2 -17 -12   25.40    9.20 
   0   0 -13    1.50    1.80 
   0   0  13    1.10    1.50 
   1   0  13   76.79   10.00 
  -1   0  13   78.49    8.60 
   1   0 -13   95.79    8.20 
  -1   0 -13   93.49   10.40 
   2   0 -13  817.32   63.99 
   2   0  13  764.92   67.79 
  -2   0 -13  866.81   69.49 
  -2   0 -13  858.41   68.19 
  -3   0  13  349.67   26.70 
   3   0 -13  331.17   28.00 
  -3   0 -13  360.06   32.40 
   3   0  13  283.17   30.80 
  -3   0 -13  334.87   32.80 
  -4   0  13   39.80    4.50 
  -4   0 -13   27.70    8.20 
   4   0 -13   33.40    6.20 
  -5   0 -13   91.19   16.60 
   5   0 -13   98.79   12.50 
  -5   0  13  108.69   10.40 
  -6   0  13    8.10    4.40 
   6   0 -13   16.20    5.90 
  -6   0 -13    9.40    6.50 
  -6   0  13   22.80    4.80 
  -7   0  13    5.20    3.80 
   7   0 -13    2.40    4.70 
  -7   0 -13   -4.50    4.30 
  -7   0  13   -9.40    5.00 
  -8   0 -13   15.70    9.30 
  -8   0  13   24.40    8.60 
  -9   0 -13   19.30   16.40 
  -9   0  13    9.60    7.90 
   0   1  13  678.73   59.59 
   0  -1 -13  797.32   59.29 
   0  -1  13  723.23   59.79 
   0   1 -13  768.32   59.19 
   0   1 -13  763.62   60.49 
   1  -1  13  551.64   50.09 
  -1  -1 -13  654.83   50.19 
   1   1 -13  652.93   47.10 
  -1   1  13  531.85   48.00 
  -1  -1  13  556.44   48.20 
  -1   1 -13  651.93   51.39 
   1   1  13  508.35   49.60 
  -1   1 -13  643.94   50.29 
   1  -1 -13  695.43   47.80 
   2   1 -13 1083.29   82.99 
  -2  -1 -13 1171.78   87.79 
  -2   1  13 1014.30   83.59 
   2  -1  13  969.20   87.09 
  -2   1 -13 1184.68   88.19 
  -2   1 -13 1139.09   88.69 
   2  -1 -13 1082.89   83.89 
  -2  -1  13 1046.20   83.09 
  -3  -1 -13  443.66   42.30 
  -3   1  13  505.95   36.70 
   3  -1  13  416.16   41.00 
  -3  -1 -13  484.95   41.70 
   3   1 -13  497.45   36.70 
  -3  -1  13  439.86   35.60 
  -3   1 -13  475.55   42.70 
   3   1  13  383.56   40.40 
  -3   1 -13  471.65   42.00 
   3  -1 -13  445.96   37.90 
  -4   1  13  140.69   12.20 
  -4  -1 -13  130.39   17.00 
   4   1 -13  128.39   12.70 
  -4  -1  13  140.29   11.60 
  -4   1 -13  109.69   16.40 
  -4  -1  13  122.09   12.50 
   4  -1 -13  134.69   14.30 
  -5   1  13 1033.00   73.49 
   5   1 -13  910.21   74.29 
  -5  -1 -13  866.61   79.39 
  -5   1 -13  902.41   80.39 
   5  -1 -13  924.71   76.29 
  -5  -1  13 1023.10   72.39 
  -5  -1  13  792.12   73.59 
  -6  -1 -13   37.60   11.20 
  -6  -1  13   37.40    7.90 
  -6   1 -13   44.00   12.30 
  -6  -1  13   51.19    6.80 
   6  -1 -13   50.09   10.40 
  -7  -1 -13   59.59   13.60 
  -7   1  13   80.89   10.20 
  -7   1  13   58.69   11.40 
  -7  -1  13   72.79   11.80 
  -7  -1  13   59.49   11.40 
   7  -1 -13   43.80   11.30 
  -7   1 -13   37.70   12.00 
  -8   1  13   10.80    7.20 
   8  -1 -13   17.80    8.30 
  -8  -1  13    8.60    6.60 
  -8   1 -13   21.30   10.50 
  -9   1  13    3.40    6.50 
  -9  -1 -13   -0.40   13.70 
  -9  -1  13   12.10    6.30 
  -9   1 -13   -6.90    6.90 
   0   2 -13  629.74   50.79 
   0  -2 -13  667.13   50.09 
   0  -2  13  567.94   50.29 
   0   2  13  557.44   50.19 
   0   2 -13  688.63   50.19 
  -1  -2 -13 3148.59  232.98 
   1   2 -13 3024.40  229.68 
  -1   2  13 2696.73  231.18 
   1   2 -13 3069.19  230.88 
  -1   2 -13 3101.19  233.38 
  -1   2 -13 3026.00  233.88 
   1  -2 -13 3457.85  230.98 
   1   2  13 2687.33  232.78 
  -2  -2 -13  388.56   33.80 
  -2   2  13  375.46   30.80 
   2   2  13  351.36   33.60 
  -2   2 -13  364.76   34.60 
   2  -2 -13  384.06   31.10 
  -2   2 -13  390.46   34.40 
  -3  -2 -13  154.38   16.70 
  -3   2  13  145.19   12.60 
  -3   2 -13  120.69   16.20 
  -3   2 -13  132.29   16.70 
   3  -2 -13  122.79   13.40 
  -4   2  13  508.45   36.40 
  -4  -2 -13  421.76   41.00 
   4  -2 -13  423.66   38.50 
  -4  -2  13  419.86   34.60 
  -4   2 -13  455.05   42.50 
  -4  -2  13  431.56   34.00 
  -5  -2 -13 1129.79   95.39 
  -5   2  13 1231.18   89.19 
   5  -2 -13 1047.10   91.79 
  -5  -2  13 1060.19   87.99 
  -5   2 -13 1051.29   95.89 
  -5  -2  13 1215.98   87.49 
  -6   2  13  399.86   33.30 
  -6  -2 -13  380.46   38.80 
  -6  -2  13  380.26   31.30 
   6  -2 -13  327.37   39.10 
  -6  -2  13  360.46   32.20 
  -7  -2 -13   19.00    8.00 
  -7  -2  13   27.30    5.50 
  -7   2 -13   10.00    6.80 
   7  -2 -13   17.30    7.90 
  -7  -2  13   15.90    5.50 
  -8   2  13   31.90    9.40 
  -8  -2 -13   27.60   10.30 
   8  -2 -13    6.80    6.90 
  -8  -2  13   29.20   12.20 
  -8   2 -13    8.20    8.10 
  -9  -2 -13   29.30   14.40 
  -9   2  13   19.40    7.40 
  -9  -2  13   19.50    7.70 
   9  -2 -13   13.00    9.70 
  -9   2 -13   17.70   10.30 
   0   3  13  547.25   48.30 
   0   3 -13  561.14   47.80 
   0   3 -13  583.64   48.40 
   0  -3 -13  684.93   48.30 
  -1  -3 -13  305.47   25.40 
   1   3 -13  301.77   23.10 
   1   3 -13  277.47   22.30 
  -1   3  13  263.47   24.10 
  -1   3 -13  249.08   25.50 
   1   3  13  271.47   25.50 
  -1   3 -13  287.67   25.80 
  -2   3  13  767.52   57.89 
  -2  -3 -13  747.73   63.59 
  -2   3 -13  804.22   62.09 
   2   3  13  613.54   59.79 
   2  -3 -13  713.53   57.99 
  -2   3 -13  730.83   61.49 
  -3  -3 -13   75.49   10.70 
  -3   3  13   75.99    8.10 
   3  -3 -13   69.19    9.10 
  -3   3 -13   70.89   12.80 
  -3   3 -13   71.49   11.00 
  -4   3  13  460.45   33.30 
  -4  -3 -13  384.66   37.30 
  -4   3 -13  378.36   38.60 
   4  -3 -13  335.07   34.60 
  -5  -3 -13  273.27   31.30 
  -5   3  13  360.76   27.70 
  -5   3 -13  261.07   32.40 
  -5  -3  13  299.37   24.60 
   5  -3 -13  275.57   29.60 
  -5  -3  13  327.27   24.30 
  -6  -3 -13  595.24   56.19 
  -6   3 -13  628.64   59.09 
  -6  -3  13  599.04   48.60 
   6  -3 -13  589.34   54.09 
  -6  -3  13  603.14   48.00 
  -7  -3 -13   95.29   17.90 
  -7  -3  13  103.19   11.90 
  -7   3 -13   86.09   18.60 
   7  -3 -13   87.89   16.50 
  -7  -3  13   89.89   10.80 
  -8  -3 -13    2.40    6.60 
  -8  -3  13   12.60    5.00 
  -8   3 -13   11.40    6.90 
   8  -3 -13   24.70    9.00 
  -9  -3 -13   64.59   15.80 
  -9   3  13   22.20   12.70 
  -9  -3  13   65.69   11.70 
  -9   3 -13   35.10   13.50 
   0  -4 -13  721.83   52.09 
   0   4  13  579.74   52.19 
   0   4 -13  662.53   52.29 
   0   4 -13  605.84   51.79 
   1  -4  13   63.59    9.30 
  -1  -4 -13   65.19    8.70 
   1   4 -13   59.19    6.10 
  -1   4  13   59.89    7.60 
   1   4 -13   58.89    5.90 
   1   4  13   57.29    8.10 
  -1   4 -13   52.89    8.40 
   1  -4 -13   84.29    8.10 
  -1   4 -13   68.49    9.20 
   2  -4  13  311.97   30.30 
  -2   4  13  331.27   27.00 
  -2  -4 -13  335.37   29.10 
  -2   4 -13  302.07   29.70 
  -2   4 -13  312.97   30.20 
   2   4  13  273.67   28.40 
   2  -4 -13  322.97   27.30 
  -3  -4 -13   54.09   10.00 
  -3   4  13   54.89    6.70 
   3  -4  13   48.30   10.80 
   3  -4 -13   50.29    8.70 
  -3   4 -13   52.59   10.90 
  -3   4 -13   52.89   10.20 
  -4   4  13   68.79    7.70 
   4  -4  13   51.09   12.50 
  -4  -4 -13   58.59   11.40 
   4  -4 -13   43.50    8.90 
  -4   4 -13   39.50   10.00 
  -5   4  13  637.64   45.80 
  -5  -4 -13  526.95   49.80 
   5  -4  13  510.55   51.89 
  -5   4 -13  526.05   51.89 
   5  -4 -13  456.35   47.20 
  -6  -4 -13   12.60   10.20 
  -6  -4  13   18.10    3.30 
   6  -4 -13   16.30    6.90 
  -6   4 -13   12.80    7.90 
  -7  -4 -13  137.19   19.50 
  -7   4 -13   98.69   21.00 
  -7  -4  13  129.09   12.80 
   7  -4 -13  126.29   18.70 
  -7  -4  13  124.29   12.80 
  -8  -4 -13   -3.70    5.10 
  -8  -4  13   -7.70    3.40 
   8  -4 -13    0.30    6.70 
  -8   4 -13   -5.20    8.10 
  -9  -4 -13   58.79   15.60 
  -9   4  13   37.20   12.90 
   9  -4 -13   18.80   11.60 
  -9   4 -13   58.19   16.90 
   0  -5  13  914.01   74.59 
   0   5 -13  934.91   74.19 
   0   5  13  831.12   74.49 
   0  -5 -13 1073.79   74.39 
   0   5 -13  908.91   74.39 
   1   5 -13    5.20    1.70 
  -1   5  13   -0.50    1.90 
   1   5 -13    4.40    1.50 
   1  -5  13    5.90    3.50 
  -1  -5 -13    4.60    2.90 
   1   5  13    0.40    2.60 
  -1   5 -13    4.40    3.10 
   1  -5 -13    2.60    2.30 
  -1   5 -13    4.80    3.50 
   2  -5  13   83.49   11.80 
  -2   5  13   75.79    9.20 
  -2  -5 -13   75.49   10.30 
  -2   5 -13   67.79   10.60 
   2  -5 -13   70.99    9.10 
  -2   5 -13   82.79   11.60 
   3  -5  13  271.97   29.90 
  -3   5  13  316.07   25.50 
  -3  -5 -13  294.67   28.00 
  -3   5 -13  299.47   30.20 
   3  -5 -13  250.67   26.30 
  -4   5  13  173.18   15.40 
   4  -5  13  148.89   20.30 
  -4  -5 -13  136.49   18.00 
  -4   5 -13  157.58   20.40 
   4  -5 -13  119.89   16.20 
   5  -5  13 1378.96  114.09 
  -5  -5 -13 1415.06  110.89 
  -5   5 -13 1298.67  113.09 
   5  -5 -13 1253.47  108.59 
   6  -5  13   22.50   10.40 
  -6  -5 -13   27.80    8.60 
  -6  -5  13   25.00    3.40 
   6  -5 -13   22.20    8.20 
  -6   5 -13   35.20   14.60 
  -7  -5 -13  132.69   20.30 
   7  -5 -13  133.99   20.30 
  -7  -5  13  152.88   13.70 
  -7  -5  13  151.28   14.20 
  -7   5 -13  136.39   25.00 
  -8  -5 -13    6.10    6.00 
  -8   5 -13    5.50    8.40 
   8  -5 -13    4.50    7.90 
  -8  -5  13    1.00    3.30 
  -9   5  13   12.70    9.20 
  -9   5 -13    9.80   11.30 
   9  -5 -13   17.80    9.60 
   0   6 -13  423.56   35.70 
   0   6 -13  404.46   36.30 
   0   6  13  394.76   36.60 
   0  -6  13  440.16   36.90 
   0  -6 -13  456.95   36.00 
  -1  -6 -13  430.46   34.10 
   1  -6  13  381.56   35.50 
   1   6 -13  415.46   31.50 
   1   6 -13  352.76   31.80 
  -1   6  13  359.26   33.40 
  -1   6 -13  364.56   34.40 
  -1   6 -13  349.87   34.90 
   1  -6 -13  450.05   33.80 
  -1  -6  13  390.66   32.20 
   2  -6  13   30.90    8.70 
  -2   6  13   36.80    6.50 
  -2  -6 -13   40.60    8.10 
   2  -6 -13   33.60    7.00 
  -2   6 -13   41.70    8.40 
  -2   6 -13   30.20    8.20 
  -3  -6 -13  115.79   14.00 
   3  -6  13   94.19   14.90 
   3  -6 -13   99.29   12.70 
  -3   6 -13  119.59   15.90 
  -4  -6 -13   47.40   10.30 
   4  -6  13   44.40   11.70 
  -4   6 -13   55.19   12.80 
   4  -6 -13   42.60    8.90 
   5  -6  13   15.30    7.80 
  -5  -6 -13   11.10    6.10 
   5  -6 -13   16.60    6.60 
  -5   6 -13   19.30    8.40 
   6  -6  13    7.20    6.10 
  -6   6 -13   11.40    6.90 
   6  -6 -13   15.50    7.20 
  -7  -6 -13   12.70    8.00 
   7  -6  13   12.90    8.10 
  -7  -6  13   30.50    3.70 
   7  -6 -13   12.90    8.20 
  -7   6 -13   53.49   13.90 
  -7  -6  13   22.10    4.50 
  -8  -6 -13   26.10   10.50 
   8  -6 -13   25.50   10.10 
  -8   6 -13   47.30   14.70 
  -8  -6  13   40.10    7.90 
   0   7 -13    8.50    3.20 
   0  -7  13    5.70    3.60 
   0  -7 -13    9.00    3.50 
  -1  -7 -13   58.19    8.20 
   1  -7  13   43.60    9.60 
   1   7 -13   53.19    5.50 
  -1   7 -13   68.09    8.90 
  -1  -7  13   44.20    6.80 
   1  -7 -13   52.89    7.80 
   2  -7  13   19.80    7.20 
   2   7 -13   21.70    2.50 
   2   7 -13   21.00    2.90 
  -2  -7 -13   29.80    7.10 
   2  -7 -13   22.30    5.80 
  -2   7 -13   17.10    6.10 
  -2  -7  13   25.10    3.00 
  -3  -7 -13   48.60    9.90 
   3  -7  13   50.59   11.60 
   3  -7 -13   46.70    9.40 
  -3   7 -13   59.89   12.20 
   4  -7  13   53.49   12.60 
  -4  -7 -13   40.90    9.60 
   4  -7 -13   60.09   11.00 
  -4   7 -13   41.80   11.20 
  -5  -7 -13    4.10    5.10 
   5  -7  13    5.80    5.80 
  -5   7 -13    7.80    7.20 
   5  -7 -13    8.30    4.70 
  -6  -7 -13  112.49   16.40 
   6  -7  13  124.69   22.10 
   6  -7 -13   89.89   16.70 
  -6   7 -13   74.19   17.80 
   7  -7  13   51.09   15.30 
  -7  -7 -13   58.39   13.40 
  -7  -7  13   65.89    6.00 
  -7   7 -13   42.00   14.30 
   8  -7  13   13.80    9.40 
  -8  -7 -13    8.60    9.10 
   8  -7 -13   -5.80    5.40 
  -8   7 -13   20.70    9.30 
   0  -8  13   20.80    6.20 
   0  -8 -13   17.60    4.60 
   0   8 -13   18.10    4.40 
  -1  -8 -13  578.64   48.30 
   1  -8  13  561.14   50.89 
   1   8 -13  613.24   45.40 
  -1   8 -13  575.74   52.59 
  -1  -8  13  529.65   47.70 
   1  -8 -13  583.44   48.50 
   2  -8  13  114.79   16.30 
   2   8 -13  124.49   11.00 
  -2  -8 -13  136.09   14.80 
   2  -8 -13  102.79   14.00 
  -2   8 -13  128.99   18.50 
  -2  -8  13  136.19   12.30 
  -3  -8 -13  107.99   13.50 
   3  -8  13   90.09   16.80 
   3  -8 -13   91.29   12.80 
   4  -8  13   70.49   15.10 
  -4  -8 -13   96.19   13.00 
  -4   8 -13   76.39   16.00 
   4  -8 -13   67.69   13.20 
   5  -8  13   73.19   15.80 
  -5  -8 -13   80.89   14.10 
  -5   8 -13   58.49   14.70 
   5  -8 -13   66.59   13.50 
  -6  -8 -13   49.20   12.20 
   6  -8  13   48.90   14.80 
  -6   8 -13   34.60   11.90 
   6  -8 -13   51.49   11.70 
  -7  -8 -13    4.00    5.80 
   7  -8  13   20.00    8.40 
   7  -8 -13  -10.50    3.90 
  -7   8 -13   15.20    8.00 
   8  -8  13   49.90   16.20 
  -8  -8 -13   77.39   26.50 
  -8   8 -13   30.00   13.70 
   8  -8 -13   25.30   12.10 
   0   9 -13 1275.27   95.99 
   0  -9 -13 1364.76   97.59 
   0  -9  13 1006.20   97.69 
   1   9 -13  158.58   14.40 
   1  -9  13  147.89   19.10 
  -1  -9 -13  167.28   17.20 
  -1   9 -13  178.48   17.80 
   1  -9 -13  183.78   18.00 
  -1  -9  13  140.99   16.60 
   2   9 -13  723.33   58.19 
   2  -9  13  736.23   65.79 
  -2  -9 -13  876.21   62.89 
   2  -9 -13  686.93   62.39 
  -2  -9  13  719.33   59.99 
   3  -9  13   38.00   11.00 
   3   9 -13   59.19    5.60 
  -3  -9 -13   42.50    9.60 
   3  -9 -13   34.60    9.20 
  -4  -9 -13   51.29   10.70 
   4  -9  13   36.30   10.90 
   4  -9 -13   37.10    9.10 
   5  -9  13  114.89   21.20 
  -5  -9 -13  142.39   17.50 
   5  -9 -13  109.49   17.20 
  -5   9 -13  116.09   21.60 
  -6  -9 -13   52.59   12.40 
   6  -9  13   44.50   13.70 
   6  -9 -13   50.59   12.20 
  -6   9 -13   45.80   14.10 
   7  -9  13   43.00   13.30 
  -7  -9 -13   54.79   13.30 
   7  -9 -13   42.10   12.00 
  -7   9 -13   48.70   15.00 
   8  -9  13   63.29   17.10 
  -8  -9 -13   77.59   17.40 
   8  -9 -13   47.30   14.80 
  -8   9 -13   73.39   18.30 
   0 -10 -13  686.23   57.99 
   0  10 -13  699.03   56.39 
   1  10 -13  657.83   49.00 
   1 -10  13  572.74   54.59 
  -1 -10 -13  702.53   52.49 
  -1 -10  13  508.35   51.39 
   1 -10 -13  575.24   52.29 
  -1  10 -13  650.73   52.79 
  -2 -10 -13  121.49   13.40 
   2  10 -13   98.79    9.80 
   2 -10  13   97.09   17.60 
   2 -10 -13   72.99   12.20 
  -2 -10  13  103.59   11.50 
   3 -10  13  158.08   21.40 
  -3 -10 -13  178.78   18.50 
   3  10 -13  142.89   14.10 
   3 -10 -13  136.89   18.10 
  -3 -10  13  166.58   15.10 
   4 -10  13   67.09   16.00 
   4  10 -13   81.69    8.00 
  -4 -10 -13   69.09   12.50 
  -4 -10  13   81.29    8.30 
   4 -10 -13   64.89   13.30 
  -5 -10 -13   36.90    9.30 
   5 -10  13   13.40    8.20 
   5 -10 -13   23.30    8.40 
  -5  10 -13   45.30   11.90 
   6 -10  13   71.49   16.80 
  -6 -10 -13   91.09   15.70 
   6 -10 -13   54.49   12.70 
  -6  10 -13   59.19   15.30 
   7 -10  13   80.39   20.10 
  -7 -10 -13   98.99   17.70 
  -7  10 -13   86.49   20.70 
   7 -10 -13   79.29   17.10 
   0 -11 -13   82.59   11.70 
   0 -11  13   75.29   14.10 
   0  11 -13   86.89   10.10 
   1  11 -13  727.23   51.09 
   1 -11  13  565.74   56.09 
  -1 -11 -13  699.73   54.19 
   1 -11 -13  600.84   54.39 
  -1 -11  13  529.45   53.39 
   2  11 -13   87.99    9.60 
   2 -11  13   69.39   15.10 
  -2 -11 -13   95.89   13.20 
   2 -11 -13   74.39   13.60 
  -2 -11  13  101.79   11.70 
   3 -11  13   38.50   10.90 
  -3 -11 -13   30.10    7.90 
   3  11 -13   36.20    5.50 
  -3 -11  13   44.40    7.10 
   3 -11 -13   17.40    8.70 
  -4 -11 -13   31.00    8.10 
   4  11 -13   24.50    5.10 
   4 -11 -13   13.70    7.10 
  -5 -11 -13   18.10    7.60 
   5 -11  13    8.30    9.20 
  -5 -11  13   12.60    3.30 
   5 -11 -13    9.00    6.40 
   6 -11  13    6.40    7.20 
  -6 -11 -13   28.40    9.40 
  -6  11 -13   22.90   10.00 
   6 -11 -13   12.60    7.20 
  -7 -11 -13   -3.80    8.10 
   7 -11  13   14.90    9.40 
   7 -11 -13   -6.40    6.00 
  -7  11 -13   -3.00    9.00 
   0 -12  13   11.70    6.70 
   0 -12 -13   15.40    5.30 
  -1 -12 -13  660.03   55.19 
   1 -12  13  606.84   57.79 
   1  12 -13  691.33   52.19 
   1 -12 -13  624.84   56.09 
  -1 -12  13  599.64   55.99 
  -2 -12 -13  300.47   26.50 
   2 -12  13  240.68   28.70 
   2  12 -13  251.97   22.80 
  -2 -12  13  258.97   25.40 
   2 -12 -13  234.88   27.00 
   3 -12  13   10.30    6.50 
   3  12 -13   15.20    4.40 
  -3 -12 -13    5.90    4.50 
   3 -12 -13   19.90    7.50 
  -3 -12  13   10.90    4.60 
   4 -12  13  142.19   26.50 
   4  12 -13  160.18   17.10 
  -4 -12 -13  218.08   21.50 
  -4 -12  13  180.68   16.90 
   4 -12 -13  150.18   21.60 
   5 -12  13  157.88   23.80 
  -5 -12 -13  221.78   22.70 
   5 -12 -13  145.19   22.60 
  -5 -12  13  176.68   16.20 
  -6 -12 -13   27.70    8.80 
   6 -12  13   20.20   11.60 
  -6  12 -13    4.00    7.60 
   6 -12 -13   13.10    8.20 
   0 -13 -13  779.72   62.09 
   0 -13  13  634.04   61.79 
  -1 -13 -13   65.59   11.90 
   1 -13  13   70.49   14.20 
   1 -13 -13   75.59   13.50 
  -1 -13  13   78.69   13.50 
   2  13 -13   64.19    8.60 
   2 -13  13   55.09   12.70 
  -2 -13 -13   80.79   11.50 
   2 -13 -13   44.20   11.50 
  -2 -13  13   62.89   10.90 
  -3 -13 -13   15.90    5.90 
   3 -13  13    0.20    5.60 
   3  13 -13   10.00    4.30 
   3 -13 -13   -1.20    5.20 
  -3 -13  13   16.90    5.10 
  -4 -13 -13   10.40    5.70 
   4  13 -13   13.20    6.10 
   4 -13  13   10.10    8.00 
  -4 -13  13    5.80    4.00 
   4 -13 -13    6.00    5.70 
   5 -13  13   18.20   11.70 
  -5 -13 -13   40.00   10.40 
   5 -13 -13   27.30   10.30 
  -6 -13 -13   20.60    9.40 
   6 -13 -13   10.90    8.60 
   0 -14 -13    9.30    5.40 
   0 -14  13    2.40    5.60 
  -1 -14 -13   61.09   11.90 
   1 -14  13   38.80   11.60 
   1 -14 -13   56.09   12.20 
  -1 -14  13   76.99   13.20 
   2 -14  13    2.60    6.70 
  -2 -14 -13    8.80    5.00 
  -2 -14  13    9.20    5.60 
   2 -14 -13   15.50    7.60 
  -3 -14 -13   15.40    6.90 
   3 -14  13    0.30    5.20 
   3  14 -13   17.20    8.60 
   3 -14 -13    9.20    6.60 
   4 -14  13   33.00    9.90 
  -4 -14 -13   35.70    9.20 
   4 -14 -13   20.60    8.70 
  -4 -14  13   11.60    5.90 
   5 -14  13   26.00   10.20 
   5 -14 -13   19.30   11.30 
   0 -15  13   28.70    9.40 
   0 -15 -13   31.00    9.10 
  -1 -15 -13   51.49   11.10 
   1 -15  13   59.19   12.10 
  -1 -15  13   56.99   11.70 
   1 -15 -13   41.70   10.80 
  -2 -15 -13   71.89   13.00 
   2 -15  13   64.09   14.60 
  -2 -15  13   63.49   12.30 
   2 -15 -13   50.69   13.30 
   3 -15  13   12.10    6.90 
  -3 -15 -13   22.00    7.40 
  -3 -15  13   13.90    6.90 
   3 -15 -13    8.30    7.60 
   4 -15  13   39.70   12.70 
  -4 -15 -13   66.69   19.20 
   4 -15 -13   24.70   14.10 
   0 -16  13   -1.80    5.60 
   0 -16 -13   -1.20    4.30 
  -1 -16 -13    1.80    5.50 
   1 -16  13   18.20    7.60 
  -1 -16  13    3.40    5.70 
   1 -16 -13    0.30    6.10 
  -2 -16 -13  161.28   20.70 
   2 -16  13  138.19   20.70 
  -2 -16  13  140.99   18.70 
   3 -16  13   15.20   11.40 
  -3 -16 -13   24.40    8.60 
  -3 -16  13   32.30    8.60 
   3 -16 -13   17.30    7.40 
   0 -17 -13   38.80   10.40 
   0 -17  13   44.80   12.20 
   1 -17  13   22.10    8.90 
  -1 -17 -13   12.70    7.00 
   1 -17 -13   10.00    7.70 
  -1 -17  13   22.00    8.90 
  -2 -17 -13    4.90    5.90 
   2 -17  13    6.30    8.20 
   2 -17 -13   -4.50    5.50 
  -2 -17  13   -5.40    5.80 
   0   0  14  175.88   18.20 
   0   0 -14  222.88   18.10 
   1   0 -14   59.59    5.70 
  -1   0  14   52.29    6.30 
  -1   0 -14   45.50    7.10 
   1   0  14   47.90    7.60 
   2   0  14  257.07   27.40 
  -2   0  14  276.27   23.50 
  -2   0 -14  315.37   27.60 
   2   0 -14  297.27   23.40 
  -2   0 -14  280.27   28.00 
   3   0 -14   42.50    5.50 
  -3   0 -14   29.40    9.70 
  -3   0  14   34.80    4.30 
  -3   0 -14   48.10    9.60 
   3   0  14   26.60    7.20 
  -4   0 -14  191.68   22.70 
  -4   0  14  215.38   17.00 
   4   0 -14  188.78   18.80 
  -5   0 -14   78.69   15.00 
  -5   0  14   95.59    8.80 
   5   0 -14   70.79   10.30 
   6   0 -14  173.98   19.20 
  -6   0 -14  182.18   23.40 
  -6   0  14  205.18   17.40 
  -6   0  14  157.68   19.10 
   7   0 -14   -1.70    3.70 
  -7   0  14    8.90    4.80 
  -7   0  14    2.80    2.50 
  -7   0 -14    6.00    7.50 
  -8   0 -14   -2.30    6.60 
  -8   0  14    6.10    5.30 
  -9   0  14  118.19   17.40 
  -9   0 -14  110.79   22.00 
   0  -1  14   48.40    6.70 
   0   1 -14   60.09    7.70 
   0   1  14   42.00    6.30 
   0   1 -14   47.70    6.20 
   0  -1 -14   51.19    6.50 
  -1  -1 -14   61.79    8.20 
   1   1 -14   66.49    5.90 
  -1   1  14   55.49    6.80 
   1  -1  14   43.00    8.20 
  -1   1 -14   69.19    8.50 
   1  -1 -14   61.19    6.30 
  -1   1 -14   53.09    8.20 
  -1  -1  14   53.89    6.60 
   1   1  14   55.09    8.00 
  -2  -1 -14  354.46   29.80 
   2  -1  14  273.37   31.10 
   2   1 -14  322.07   25.00 
  -2   1  14  281.37   25.70 
   2  -1 -14  330.27   26.00 
  -2   1 -14  353.46   30.00 
   2   1  14  263.87   28.50 
  -2  -1  14  323.67   25.40 
   3   1 -14  535.25   39.90 
  -3   1  14  521.25   39.90 
   3  -1  14  434.96   44.10 
  -3  -1 -14  532.75   45.30 
  -3   1 -14  490.25   45.80 
  -3  -1  14  471.85   38.90 
   3  -1 -14  479.85   41.10 
  -3   1 -14  549.35   46.00 
  -4  -1 -14  779.52   67.69 
   4   1 -14  757.02   64.19 
  -4   1  14  863.51   61.39 
  -4  -1  14  778.62   60.19 
  -4   1 -14  735.63   67.79 
   4  -1 -14  747.43   63.59 
  -5   1  14  440.16   31.50 
  -5  -1 -14  373.66   37.90 
   5   1 -14  356.46   32.00 
  -5  -1  14  422.56   30.30 
  -5   1 -14  349.17   38.00 
  -5  -1  14  300.87   31.40 
   5  -1 -14  354.56   34.10 
  -6  -1 -14  367.86   40.80 
  -6   1  14  453.85   34.90 
  -6   1 -14  364.56   41.00 
  -6  -1  14  358.16   35.10 
   6  -1 -14  393.56   37.70 
  -6  -1  14  446.06   33.70 
  -7   1  14    9.10    5.50 
  -7  -1 -14   -2.90    4.90 
  -7  -1  14   12.20    3.30 
   7  -1 -14   22.00    7.40 
  -8  -1 -14    8.10    8.00 
  -8   1  14   52.69   11.60 
  -8  -1  14   24.50    7.70 
  -8   1 -14   51.59   13.70 
   8  -1 -14   15.00    9.30 
  -9  -1 -14   16.30   10.00 
  -9   1  14   21.20    7.70 
  -9   1 -14    7.30    7.40 
  -9  -1  14   33.30    8.70 
   0  -2 -14  566.14   42.20 
   0   2 -14  519.85   42.90 
   0   2 -14  529.25   42.00 
   0  -2  14  476.65   42.40 
   0   2  14  479.05   42.40 
  -1   2  14  367.86   34.90 
   1   2 -14  417.96   34.70 
   1   2 -14  445.56   33.50 
  -1  -2 -14  456.75   36.80 
   1  -2 -14  480.75   34.70 
   1   2  14  385.36   36.50 
  -1   2 -14  439.76   36.90 
  -1   2 -14  428.56   37.50 
  -1  -2  14  409.06   34.60 
  -2   2  14  405.76   35.30 
  -2  -2 -14  450.75   38.80 
   2  -2 -14  438.76   35.50 
   2   2  14  394.36   38.10 
  -2   2 -14  480.95   43.60 
  -2   2 -14  472.35   39.50 
  -3   2  14  103.59    9.80 
  -3  -2 -14   98.79   13.10 
   3  -2 -14   94.29   10.80 
  -3   2 -14   89.49   13.20 
  -3   2 -14   95.49   13.80 
  -4   2  14  321.07   24.50 
  -4  -2 -14  302.37   29.80 
  -4   2 -14  248.68   29.40 
   4  -2 -14  257.87   26.40 
  -5   2  14  153.38   13.90 
  -5  -2 -14  138.49   18.50 
  -5   2 -14  134.29   18.90 
  -5  -2  14  132.79   12.70 
   5  -2 -14  104.49   15.60 
  -5  -2  14  147.59   11.60 
  -6  -2 -14   57.09   13.90 
  -6   2  14   89.79    9.70 
  -6  -2  14   73.59    7.90 
   6  -2 -14   72.59   13.10 
  -6   2 -14   82.29   16.70 
  -6  -2  14   64.19    8.70 
  -7  -2 -14  107.09   20.60 
  -7  -2  14  136.29   14.80 
  -7  -2  14  135.39   13.20 
   7  -2 -14  122.79   18.20 
  -7   2 -14  105.29   21.00 
  -8  -2 -14   24.80   10.10 
  -8   2  14   45.50   11.10 
  -8  -2  14   27.70    7.20 
  -8   2 -14   26.30   10.80 
   8  -2 -14   34.20    9.60 
  -9   2  14   12.30    9.10 
  -9  -2 -14   27.40   10.30 
  -9  -2  14   36.70    8.70 
  -9   2 -14   19.00   10.20 
   9  -2 -14   10.30    9.80 
   0   3  14   33.20    6.20 
   0  -3 -14   45.60    6.00 
   0   3 -14   41.10    6.30 
   0   3 -14   35.40    5.40 
   1   3 -14   40.50    4.50 
   1   3 -14   43.90    5.20 
  -1  -3 -14   47.70    7.10 
  -1   3  14   42.40    6.00 
   1   3  14   49.00    6.80 
  -1   3 -14   42.20    7.90 
   1  -3 -14   51.29    6.00 
  -1   3 -14   43.30    7.80 
  -2  -3 -14    3.30    2.50 
  -2   3  14    4.90    2.50 
   2   3  14    2.80    2.40 
   2  -3 -14    8.00    2.80 
  -2   3 -14    3.80    3.20 
  -3   3  14  169.98   15.20 
  -3  -3 -14  174.48   18.80 
  -3   3 -14  159.88   19.20 
  -3   3 -14  156.18   20.10 
   3  -3 -14  152.98   16.00 
  -4   3  14   11.50    3.30 
  -4  -3 -14   10.30    4.90 
  -4   3 -14   11.00    6.30 
   4  -3 -14    1.80    3.70 
  -5   3  14   30.80    6.00 
  -5  -3 -14   34.30    9.70 
  -5   3 -14   34.30   10.20 
   5  -3 -14   23.50    7.80 
  -6  -3 -14   69.29   18.10 
  -6   3 -14   63.29   18.10 
   6  -3 -14   64.69   13.10 
  -6  -3  14   75.49    7.70 
  -7  -3 -14   94.99   19.30 
  -7  -3  14  112.89   11.60 
  -7  -3  14  103.29   10.90 
   7  -3 -14   94.39   17.40 
  -7   3 -14  120.79   22.20 
  -8   3  14    0.50    6.30 
  -8  -3 -14    9.50    8.80 
  -8   3 -14    2.40    7.80 
  -8  -3  14    4.00    4.90 
   8  -3 -14   20.90    9.50 
  -9  -3 -14    1.40    6.90 
  -9   3  14    2.60   11.80 
  -9   3 -14    5.50    8.40 
   9  -3 -14   19.90    9.80 
   0   4 -14    1.70    1.60 
   0   4 -14   -0.30    2.00 
   0   4  14    3.00    2.00 
   0  -4 -14    4.30    2.80 
  -1  -4 -14  219.58   22.50 
   1   4 -14  194.28   16.80 
  -1   4  14  213.18   19.30 
   1   4 -14  207.08   17.20 
   1  -4 -14  249.08   19.00 
  -1   4 -14  194.38   20.20 
  -1   4 -14  189.38   20.20 
   1   4  14  184.18   19.90 
  -2  -4 -14  144.49   16.40 
  -2   4  14  158.08   14.90 
   2  -4 -14  144.29   14.70 
  -2   4 -14  160.28   18.10 
  -2   4 -14  161.18   18.00 
  -3  -4 -14   23.60    6.60 
   3  -4  14   19.20    7.10 
   3  -4 -14   21.70    5.50 
  -3   4 -14   36.20    8.60 
  -4   4  14  247.08   20.30 
  -4  -4 -14  214.78   23.70 
   4  -4 -14  182.58   21.50 
  -4   4 -14  223.38   25.60 
  -5  -4 -14  597.04   57.39 
  -5   4  14  743.13   53.29 
   5  -4 -14  568.04   55.19 
  -5   4 -14  624.84   59.89 
  -6  -4 -14  157.98   22.30 
  -6  -4  14  203.08   14.70 
  -6   4 -14  153.68   24.80 
  -6  -4  14  177.88   14.70 
   6  -4 -14  181.58   22.30 
  -7  -4 -14   13.80    7.60 
   7  -4 -14    2.40    4.80 
  -7  -4  14    0.60    2.10 
  -7  -4  14    6.30    2.40 
  -7   4 -14    3.20    7.60 
  -8  -4 -14   40.90   12.90 
  -8  -4  14   52.09    8.00 
   8  -4 -14   58.69   14.40 
  -8   4 -14   56.39   14.80 
  -9  -4 -14   -5.50    8.40 
  -9   4  14   12.00    8.90 
   9  -4 -14   12.80    9.70 
  -9   4 -14   23.30   10.60 
   0   5 -14   79.99    9.70 
   0   5 -14   89.49   10.00 
   0   5  14   83.29   10.20 
  -1   5  14 1087.09   92.09 
   1  -5  14 1193.98   94.49 
  -1  -5 -14 1271.37   92.89 
   1   5 -14 1101.89   89.79 
   1   5 -14 1169.58   89.49 
   1  -5 -14 1327.67   91.99 
  -1   5 -14 1145.89   93.89 
   1   5  14 1052.49   93.09 
  -1   5 -14 1151.38   93.59 
  -2   5  14   19.40    4.90 
   2  -5  14   29.10    7.60 
  -2  -5 -14   11.80    5.00 
  -2   5 -14   17.00    6.00 
   2  -5 -14   19.80    4.80 
  -2   5 -14   22.70    6.20 
  -3   5  14    8.70    3.10 
   3  -5  14   -3.10    4.50 
  -3  -5 -14    4.10    3.70 
  -3   5 -14   11.10    5.90 
   4  -5  14    0.70    4.40 
  -4   5  14    1.90    2.50 
  -4  -5 -14   -1.90    3.10 
   4  -5 -14   -4.60    2.60 
  -4   5 -14    1.70    3.90 
   5  -5  14   14.20    8.30 
  -5  -5 -14   19.20    7.30 
   5  -5 -14    7.80    5.40 
  -5   5 -14   17.30    8.10 
   6  -5  14  366.56   40.70 
  -6  -5 -14  381.26   38.10 
  -6   5 -14  378.36   40.90 
   6  -5 -14  336.87   36.30 
  -7  -5 -14   54.59   13.00 
   7  -5 -14   32.60   10.70 
  -7  -5  14   62.59    7.20 
  -7   5 -14   56.99   15.30 
  -8  -5 -14   -8.40    4.30 
  -8   5 -14   -5.50    6.00 
   8  -5 -14    9.40    7.80 
   0  -6  14  691.33   59.39 
   0  -6 -14  801.22   58.99 
   0   6 -14  665.63   58.99 
   0   6 -14  739.93   58.69 
   1  -6  14   35.70    9.10 
  -1   6  14   59.99    8.10 
  -1  -6 -14   54.89    8.20 
   1   6 -14   59.89    5.80 
   1   6 -14   47.90    6.20 
   1  -6 -14   71.59    8.20 
  -1   6 -14   59.79    9.00 
  -1   6 -14   52.99    9.70 
  -2  -6 -14   28.60    7.10 
   2  -6  14   20.30    6.90 
  -2   6  14   22.70    5.50 
   2  -6 -14   30.40    6.30 
  -2   6 -14   28.80    7.80 
  -2   6 -14   40.10    8.60 
   3  -6  14  219.18   25.40 
  -3  -6 -14  237.38   23.70 
  -3   6 -14  231.38   25.90 
   3  -6 -14  216.18   22.30 
  -4  -6 -14   -5.50    2.60 
   4  -6  14    2.20    5.00 
   4  -6 -14   -0.90    2.90 
  -4   6 -14    0.80    4.80 
  -5  -6 -14  221.48   24.80 
   5  -6  14  217.78   27.70 
  -5   6 -14  226.38   28.00 
   5  -6 -14  198.78   23.30 
  -6  -6 -14  142.29   18.90 
   6  -6  14  112.49   22.10 
   6  -6 -14  101.49   18.50 
  -6   6 -14  144.99   21.20 
  -7  -6 -14   19.70    9.20 
   7  -6  14   24.30    9.80 
   7  -6 -14   16.40    9.10 
  -7   6 -14   46.10   13.70 
  -8  -6 -14   27.70   10.00 
   8  -6 -14   12.40   10.80 
  -8   6 -14    3.70    9.10 
   0  -7 -14  118.49   12.80 
   0   7 -14  105.49   12.90 
   0  -7  14  108.79   13.40 
   0   7 -14  124.59   12.40 
   1   7 -14   47.40    5.00 
   1  -7  14   49.50   10.30 
  -1  -7 -14   43.10    8.10 
   1   7 -14   45.70    6.20 
  -1  -7  14   52.09    6.60 
   1  -7 -14   41.90    7.60 
  -1   7 -14   45.80    9.30 
  -1   7 -14   44.40    8.10 
  -2  -7 -14   73.29    9.70 
   2  -7  14   45.20   10.30 
  -2   7 -14   45.30    9.50 
   2  -7 -14   43.50    8.90 
  -2   7 -14   66.39   12.10 
  -3  -7 -14    7.70    4.50 
   3  -7  14    0.10    3.60 
   3  -7 -14    2.60    3.50 
  -3   7 -14   -1.30    3.00 
  -4  -7 -14   59.19   11.40 
   4  -7  14   38.10   11.10 
  -4   7 -14   55.09   12.80 
   4  -7 -14   44.70    9.70 
   5  -7  14  263.47   32.40 
  -5  -7 -14  294.47   30.30 
   5  -7 -14  259.77   28.60 
  -5   7 -14  310.07   33.50 
  -6  -7 -14   18.50    8.40 
   6  -7  14   24.00    9.30 
   6  -7 -14   25.20    7.90 
  -6   7 -14   20.70   10.30 
   7  -7  14    3.90    6.70 
  -7  -7 -14    9.90    6.30 
  -7   7 -14   -1.80    5.80 
   7  -7 -14   -0.40    9.30 
  -8  -7 -14    1.10    7.70 
   8  -7 -14   15.60    8.10 
   0   8 -14   80.39    9.90 
   0  -8 -14  100.59   11.20 
   0  -8  14   91.49   12.00 
   1  -8  14  731.53   63.69 
   1   8 -14  778.22   57.89 
  -1  -8 -14  805.02   61.29 
   1  -8 -14  720.23   60.99 
  -1  -8  14  678.73   60.09 
  -1   8 -14  726.53   61.89 
   2   8 -14  141.89   13.20 
  -2  -8 -14  175.98   17.30 
   2  -8  14  193.48   20.80 
   2   8 -14  144.69   12.50 
  -2  -8  14  148.49   15.30 
   2  -8 -14  141.29   16.40 
   3  -8  14   72.59   15.40 
  -3  -8 -14   95.19   12.40 
   3  -8 -14   68.09   12.50 
  -3   8 -14   82.79   16.30 
   4  -8  14  214.48   26.80 
  -4  -8 -14  235.38   23.70 
  -4   8 -14  208.38   26.60 
   4  -8 -14  183.88   22.50 
  -5  -8 -14   39.00   10.00 
  -5   8 -14   41.60   13.80 
   5  -8 -14   46.80   11.20 
   6  -8  14  161.58   23.00 
  -6  -8 -14  114.09   19.60 
   6  -8 -14  119.19   17.70 
  -6   8 -14  117.69   22.20 
  -7  -8 -14   62.59   13.10 
   7  -8  14   56.79   15.70 
   7  -8 -14   38.90   11.90 
  -7   8 -14   49.80   14.90 
   8  -8  14   -4.70    7.50 
  -8  -8 -14    2.60    6.70 
   8  -8 -14   -3.40    7.70 
  -8   8 -14   -1.60    8.20 
   0  -9 -14  568.54   47.80 
   0   9 -14  560.84   46.50 
   1   9 -14 1258.87   89.19 
  -1  -9 -14 1264.17   92.69 
   1  -9  14  906.51  103.39 
  -1   9 -14 1209.18   93.29 
   1  -9 -14 1176.78   92.89 
  -1  -9  14  988.20   91.49 
  -2  -9 -14  259.67   23.10 
   2   9 -14  207.48   18.40 
   2  -9  14  211.88   25.60 
  -2  -9  14  233.08   20.20 
   2  -9 -14  202.28   22.60 
   3  -9  14   44.00   11.70 
  -3  -9 -14   39.10    9.00 
   3  -9 -14   36.20    9.20 
   4  -9  14   25.10    8.90 
  -4  -9 -14   44.00    9.60 
  -4   9 -14   27.60    9.30 
   4  -9 -14   28.80    8.20 
   5  -9  14   60.09   14.00 
  -5  -9 -14   65.39   12.30 
  -5   9 -14   34.10   10.80 
   5  -9 -14   21.00    8.40 
   6  -9  14   11.00    7.70 
  -6  -9 -14    1.60    6.20 
   6  -9 -14   15.00    6.80 
  -6   9 -14   10.90    8.60 
   7  -9  14   66.69   16.80 
  -7  -9 -14   58.09   14.90 
  -7   9 -14   76.99   18.20 
   7  -9 -14   60.19   14.80 
   0  10 -14  820.52   62.29 
   0 -10  14  629.14   63.79 
   0 -10 -14  822.72   63.69 
  -1 -10 -14    5.10    4.40 
   1  10 -14    7.00    2.90 
   1 -10  14    7.60    6.00 
  -1 -10  14    9.40    4.00 
   1 -10 -14    6.70    4.70 
  -1  10 -14    4.40    4.30 
  -2 -10 -14   76.99   10.30 
   2 -10  14   38.20   11.00 
   2  10 -14   55.09    6.20 
   2 -10 -14   49.90   10.40 
  -2 -10  14   46.10    8.10 
   3 -10  14    7.20    6.00 
  -3 -10 -14    5.30    4.70 
   3  10 -14    0.80    2.30 
  -3 -10  14    8.50    3.00 
   3 -10 -14    9.40    5.50 
   4 -10  14   10.90    7.90 
  -4 -10 -14    3.20    4.60 
   4 -10 -14    0.00    4.70 
  -5 -10 -14  107.89   15.80 
   5 -10  14  132.79   22.80 
  -5  10 -14   85.69   18.90 
   5 -10 -14   85.19   16.90 
   6 -10  14   23.60   11.40 
  -6 -10 -14   25.90    9.60 
   6 -10 -14   18.60    8.10 
  -6  10 -14   19.50   11.00 
   7 -10  14    2.40    7.40 
  -7 -10 -14    6.20    7.50 
  -7  10 -14    2.50    7.50 
   7 -10 -14   11.00    8.00 
   0  11 -14   48.90    7.20 
   0 -11  14   42.10   12.40 
   1 -11  14  160.48   23.50 
  -1 -11 -14  245.48   22.90 
   1  11 -14  239.58   19.60 
  -1 -11  14  198.68   22.00 
   1 -11 -14  220.08   23.10 
  -2 -11 -14   10.30    5.00 
   2 -11  14   14.30    7.20 
   2  11 -14   13.80    3.50 
   2 -11 -14   14.90    6.10 
  -2 -11  14   18.10    5.80 
  -3 -11 -14  149.69   16.40 
   3  11 -14  125.19   12.30 
   3 -11  14  140.29   20.20 
  -3 -11  14  119.89   12.90 
   3 -11 -14   99.49   18.40 
   4  11 -14   82.29    8.10 
   4 -11  14   72.19   17.10 
  -4 -11 -14   90.99   13.50 
   4 -11 -14   80.59   14.90 
  -4 -11  14   86.79    8.40 
   5 -11  14   78.49   17.60 
  -5 -11 -14  102.49   14.80 
   5 -11 -14   73.69   15.60 
  -5  11 -14   58.49   14.30 
  -6 -11 -14   16.20    7.90 
   6 -11  14    5.80    7.50 
   6 -11 -14    6.60    7.00 
  -6  11 -14    6.40    8.10 
   7 -11  14   11.20   10.30 
  -7 -11 -14    9.40    7.00 
   7 -11 -14   12.60    8.00 
  -7  11 -14    5.80   10.00 
   0 -12 -14  479.15   40.10 
   0 -12  14  375.86   40.00 
   1  12 -14  136.49   13.00 
   1 -12  14  128.89   17.70 
  -1 -12 -14  125.89   15.70 
  -1 -12  14  112.49   15.90 
   1 -12 -14  104.49   15.50 
   2  12 -14   63.59    8.50 
   2 -12  14   60.19   14.60 
  -2 -12 -14   80.09   11.40 
   2 -12 -14   82.79   14.50 
  -2 -12  14   81.99   11.30 
   3 -12  14   27.70    8.80 
  -3 -12 -14   16.00    6.20 
   3  12 -14   19.40    4.60 
  -3 -12  14   21.50    5.00 
   3 -12 -14    5.70    6.40 
  -4 -12 -14   -2.10    4.10 
   4 -12  14    7.70    6.20 
   4  12 -14   -1.10    3.20 
   4 -12 -14    5.00    4.50 
  -4 -12  14    3.20    2.80 
   5 -12  14    8.50    8.70 
  -5 -12 -14   22.10    8.60 
   5 -12 -14    7.50    5.80 
   6 -12  14  106.09   21.50 
  -6 -12 -14  121.69   20.30 
   6 -12 -14   65.79   15.70 
  -6  12 -14   96.09   21.20 
   0 -13  14   67.09   13.80 
   0 -13 -14   62.99   12.40 
   1 -13  14  553.54   55.19 
  -1 -13 -14  700.03   53.69 
   1  13 -14  651.43   50.09 
  -1 -13  14  582.94   53.29 
   1 -13 -14  492.25   52.69 
   2  13 -14    8.60    4.20 
  -2 -13 -14   17.90    6.20 
   2 -13  14   -3.80    5.90 
   2 -13 -14   12.30    7.20 
  -2 -13  14    4.80    5.30 
   3 -13  14   42.60   12.10 
   3  13 -14   39.30    7.30 
  -3 -13 -14   61.99   11.20 
   3 -13 -14   40.80   11.00 
  -3 -13  14   48.00    8.50 
  -4 -13 -14   12.00    6.40 
   4 -13  14   28.70    9.90 
  -4 -13  14   23.70    4.90 
   4 -13 -14   17.00    8.30 
   5 -13  14   77.69   19.10 
  -5 -13 -14   99.19   14.60 
   5 -13 -14   55.89   14.40 
   6 -13  14   -7.30    8.10 
  -6 -13 -14    4.50    7.00 
   0 -14  14   67.49   13.30 
   0 -14 -14   44.90   11.00 
  -1 -14 -14   45.80    9.70 
   1 -14  14   33.30    9.00 
   1 -14 -14   25.10    9.00 
  -1 -14  14   40.10   10.40 
   2 -14  14   10.00    6.10 
  -2 -14 -14   15.00    6.30 
   2  14 -14    9.10    4.90 
   2 -14 -14   13.60    6.80 
  -2 -14  14   21.90    6.50 
  -3 -14 -14   14.90    6.30 
   3 -14 -14   13.40    7.90 
  -3 -14  14   16.20    5.70 
  -4 -14 -14    1.20    5.00 
   4 -14  14    6.00    8.40 
  -4 -14  14  -13.40    5.40 
   4 -14 -14   -1.00    4.00 
  -5 -14 -14    1.10    5.70 
   5 -14  14    2.00    7.00 
   0 -15  14    8.90    6.80 
   0 -15 -14    1.90    5.50 
  -1 -15 -14   18.20    6.50 
   1 -15  14    9.20    7.60 
   1 -15 -14   28.00    8.20 
  -1 -15  14   15.50    7.70 
  -2 -15 -14  115.19   15.00 
   2 -15  14   80.49   17.00 
   2 -15 -14   79.39   15.90 
  -2 -15  14   81.49   14.90 
  -3 -15 -14   69.89   13.40 
   3 -15  14   60.09   13.70 
  -3 -15  14   58.89   10.80 
   3 -15 -14   54.09   13.00 
  -4 -15 -14  145.59   18.80 
   4 -15  14  121.49   22.70 
   0 -16 -14    3.00    5.40 
   0 -16  14   22.00    8.80 
  -1 -16 -14   16.60    7.70 
   1 -16  14   -0.80    7.10 
  -1 -16  14   21.40    8.40 
   2 -16  14   75.99   16.70 
  -2 -16 -14  103.09   15.40 
  -2 -16  14  102.59   14.60 
   3 -16  14   -1.80    8.70 
  -3 -16 -14    2.70    4.80 
   3 -16 -14   10.70    6.90 
   0 -17  14    3.90    6.60 
   0 -17 -14    3.20    4.90 
  -1 -17 -14   50.09   11.70 
   1 -17  14   35.80   11.40 
   1 -17 -14   47.20   13.00 
  -1 -17  14   37.00   10.60 
   0   0  15   -2.20    1.70 
   0   0 -15    1.40    1.90 
  -1   0  15    0.30    1.60 
  -1   0 -15    0.00    2.10 
   1   0 -15    4.00    1.50 
   1   0  15    1.60    2.10 
  -2   0 -15   82.69   12.60 
  -2   0 -15  103.19   12.30 
   2   0  15   83.59   11.80 
  -2   0  15   81.49    8.70 
   2   0 -15   96.79    8.70 
  -3   0 -15   14.90    5.60 
  -3   0  15    3.70    1.70 
   3   0 -15    5.80    2.80 
   4   0 -15  182.88   18.10 
  -4   0  15  194.68   16.30 
  -4   0 -15  204.58   22.80 
  -5   0 -15  274.57   30.40 
  -5   0  15  281.77   22.90 
   5   0 -15  265.07   25.30 
  -6   0  15   46.70    6.40 
  -6   0  15   51.19    9.50 
  -6   0 -15   35.10   17.70 
   6   0 -15   44.30    8.60 
  -7   0  15    9.00    5.20 
  -7   0 -15   13.80    8.00 
   7   0 -15    8.60    6.10 
  -8   0  15    9.60    5.80 
  -9   0  15    4.70    6.60 
  -9   0 -15    4.80    7.10 
   0   1 -15  466.35   37.10 
   0   1 -15  488.15   38.90 
   0  -1 -15  480.05   37.20 
   0   1  15  425.36   37.80 
   0  -1  15  390.86   37.70 
   1  -1  15  276.87   28.10 
  -1  -1 -15  317.27   27.90 
  -1   1  15  269.27   26.20 
   1   1 -15  325.17   25.10 
  -1   1 -15  319.37   29.30 
  -1  -1  15  293.77   26.30 
  -1   1 -15  357.06   28.60 
   1  -1 -15  356.66   25.80 
   1   1  15  280.87   28.10 
  -2  -1 -15  563.84   51.59 
   2  -1  15  552.54   50.89 
  -2   1  15  560.74   47.30 
   2   1  15  526.25   50.49 
  -2   1 -15  652.33   51.79 
  -2   1 -15  654.53   52.79 
   2  -1 -15  641.64   47.40 
  -2  -1  15  605.64   46.90 
  -3   1  15  429.46   35.60 
   3   1 -15  465.55   35.40 
  -3  -1 -15  481.75   41.20 
  -3  -1  15  429.66   34.70 
  -3   1 -15  433.66   41.00 
   3  -1 -15  428.76   36.70 
  -4  -1 -15  457.75   41.00 
   4   1 -15  438.66   37.50 
  -4   1  15  440.16   34.10 
  -4  -1  15  384.66   32.90 
   4  -1 -15  421.16   36.50 
  -4   1 -15  412.96   40.90 
   5   1 -15  650.03   55.39 
  -5   1  15  791.42   54.99 
  -5  -1 -15  652.83   61.99 
  -5  -1  15  695.93   53.49 
   5  -1 -15  675.93   57.99 
  -5   1 -15  666.33   62.69 
  -5  -1  15  659.23   55.39 
  -6   1  15  140.69   13.40 
  -6  -1 -15  108.79   21.40 
  -6  -1  15  140.39   12.30 
   6  -1 -15  123.89   16.30 
  -6  -1  15  118.19   13.80 
  -7  -1 -15    4.50    6.30 
  -7   1  15   12.90    4.80 
  -7   1  15    9.30    6.10 
  -7  -1  15   12.10    3.60 
  -7   1 -15   10.40    7.70 
   7  -1 -15   32.80   10.20 
  -7  -1  15   11.10    5.20 
  -8   1  15   22.60    9.00 
  -8  -1 -15   34.70   12.10 
   8  -1 -15   52.99   11.40 
  -8   1 -15   26.50   10.80 
  -9   1  15   46.50   10.50 
  -9  -1 -15   45.10   13.40 
  -9   1 -15   41.00   14.30 
   0  -2  15   51.29    6.90 
   0  -2 -15   49.99    6.40 
   0   2 -15   49.10    7.20 
   0   2  15   42.40    6.40 
   0   2 -15   45.90    6.10 
  -1  -2 -15  427.36   33.50 
   1   2 -15  391.46   30.00 
  -1   2  15  347.57   31.60 
  -1   2 -15  384.86   33.40 
   1  -2 -15  438.96   31.30 
   1   2  15  293.57   37.70 
  -1   2 -15  368.06   33.90 
  -1  -2  15  331.67   32.00 
  -2   2  15    9.70    2.80 
   2   2 -15   11.20    1.60 
  -2  -2 -15   11.70    4.40 
   2  -2 -15   25.20    4.20 
   2   2  15    1.50    3.50 
  -2   2 -15   11.10    4.60 
  -2   2 -15    7.30    5.00 
  -3   2  15  184.48   15.70 
  -3  -2 -15  179.98   19.50 
   3  -2 -15  157.48   16.30 
  -3   2 -15  160.58   19.90 
  -4  -2 -15   50.39   11.20 
  -4   2  15   61.99    6.80 
   4  -2 -15   46.40    8.90 
  -4   2 -15   64.19   13.30 
  -5   2  15  501.85   38.10 
  -5  -2 -15  498.15   45.50 
  -5   2 -15  444.26   45.40 
  -5  -2  15  455.25   36.30 
   5  -2 -15  456.65   41.40 
  -5  -2  15  430.66   35.60 
  -6  -2 -15  176.78   24.90 
  -6   2  15  242.18   20.50 
  -6  -2  15  213.58   19.40 
  -6   2 -15  190.28   27.90 
  -6  -2  15  232.08   18.10 
   6  -2 -15  202.18   23.40 
  -7  -2 -15   14.80    6.90 
  -7   2 -15    3.10    7.00 
  -7  -2  15    8.10    4.30 
   7  -2 -15    5.60    6.70 
  -8  -2 -15   -7.90    4.70 
  -8   2  15    4.70    6.40 
  -8   2 -15   -9.40    5.50 
  -8  -2  15    6.10    4.50 
   8  -2 -15    5.20    6.40 
  -9   2  15   17.00    9.20 
  -9  -2 -15   27.90   12.90 
  -9   2 -15   35.40   12.80 
   9  -2 -15   11.90   10.20 
   0   3  15  505.95   46.10 
   0  -3 -15  621.84   45.80 
   0   3 -15  550.24   45.40 
   0   3 -15  550.64   46.20 
   1   3 -15  120.19   11.00 
  -1  -3 -15  106.89   12.80 
  -1   3  15  111.39   11.90 
   1   3  15   95.59   12.50 
   1  -3 -15  130.99   11.50 
  -1   3 -15  114.69   13.50 
  -1   3 -15  116.59   13.10 
  -2   3  15  160.18   15.30 
  -2  -3 -15  178.98   17.90 
  -2   3 -15  183.28   18.80 
   2   3  15  118.79   18.90 
  -2   3 -15  177.18   18.70 
   2  -3 -15  160.18   15.40 
  -3  -3 -15   28.80    7.10 
  -3   3  15   34.90    5.30 
   3  -3 -15   35.80    6.60 
  -3   3 -15   40.10    9.60 
  -4   3  15  165.78   15.20 
  -4  -3 -15  173.58   19.90 
  -4   3 -15  164.98   20.60 
   4  -3 -15  138.09   16.80 
  -5  -3 -15  407.26   41.70 
  -5   3  15  494.95   36.50 
   5  -3 -15  393.56   38.80 
  -5   3 -15  386.46   42.90 
  -6  -3 -15   57.59   12.50 
   6  -3 -15   41.60   10.00 
  -6  -3  15   41.50    4.50 
  -6   3 -15   33.80   12.20 
  -6  -3  15   44.90    4.10 
  -7  -3 -15   15.60    6.90 
  -7  -3  15   14.90    3.60 
  -7   3 -15    3.40    6.90 
  -7  -3  15   14.80    3.00 
   7  -3 -15    5.90    7.20 
  -8  -3 -15   12.00    6.90 
  -8   3  15   30.10    9.50 
   8  -3 -15   11.30    7.50 
  -8  -3  15   15.00    5.40 
  -8   3 -15   20.30   11.00 
  -9  -3 -15   82.09   18.70 
  -9   3  15  118.79   20.70 
   9  -3 -15   88.19   19.40 
  -9   3 -15   61.29   18.50 
   0   4 -15  211.18   19.20 
   0   4  15  169.28   18.70 
   0   4 -15  201.38   18.50 
   0  -4 -15  216.78   18.80 
  -1  -4 -15  545.15   43.20 
   1   4 -15  527.05   40.30 
  -1   4  15  437.16   43.80 
   1   4 -15  492.55   39.70 
  -1   4 -15  518.45   44.00 
  -1   4 -15  515.25   43.70 
   1  -4 -15  583.94   41.80 
   1   4  15  425.76   42.80 
  -2   4  15   21.00    5.50 
  -2  -4 -15   23.60    6.40 
  -2   4 -15   19.10    5.40 
  -2   4 -15   20.70    6.10 
   2  -4 -15   19.00    4.50 
  -3  -4 -15   47.40    9.60 
  -3   4  15   45.80    6.50 
  -3   4 -15   52.39   11.00 
   3  -4 -15   33.40    6.90 
  -4  -4 -15  409.06   39.30 
  -4   4  15  452.25   35.20 
   4  -4 -15  359.46   36.70 
  -4   4 -15  446.16   42.10 
  -5  -4 -15   62.49   13.00 
  -5   4  15   91.29   10.30 
  -5   4 -15   57.49   14.60 
   5  -4 -15   64.39   11.90 
  -6  -4 -15  171.68   22.20 
  -6   4 -15  148.19   22.30 
   6  -4 -15  151.58   19.80 
  -7  -4 -15   32.60   10.20 
  -7   4 -15   31.40   11.50 
   7  -4 -15   22.80    7.90 
  -7  -4  15   30.50    3.40 
  -8  -4 -15   64.09   14.70 
   8  -4 -15   36.30   11.90 
  -8   4 -15   60.39   14.90 
   0   5  15  705.13   67.39 
   0  -5 -15  981.70   67.49 
   0   5 -15  875.61   67.39 
   0   5 -15  782.22   66.89 
   1   5 -15  396.76   32.40 
  -1   5  15  361.56   34.10 
   1   5 -15  419.36   31.70 
  -1  -5 -15  415.06   34.80 
  -1   5 -15  403.16   35.70 
  -1   5 -15  411.06   36.10 
   1  -5 -15  364.76   39.50 
  -2  -5 -15   94.49   12.10 
   2  -5  15   84.09   12.80 
  -2   5  15   78.49   10.00 
  -2   5 -15   89.89   12.10 
  -2   5 -15   91.59   12.10 
   2  -5 -15   88.49   16.70 
  -3  -5 -15   38.90    8.60 
  -3   5  15   46.80    6.50 
   3  -5  15   31.50    9.40 
  -3   5 -15   38.90   10.20 
  -4  -5 -15   44.70    9.80 
   4  -5  15   56.79   13.10 
   4  -5 -15   50.99    9.50 
  -4   5 -15   46.70   11.50 
   5  -5  15   38.40   11.80 
  -5  -5 -15   27.80    8.80 
  -5   5 -15   31.90   10.80 
   5  -5 -15   34.50    8.70 
  -6  -5 -15  195.58   23.90 
  -6   5 -15  178.08   25.70 
   6  -5 -15  165.98   21.10 
  -7  -5 -15   51.59   11.90 
   7  -5 -15   34.10   10.60 
  -7   5 -15   55.99   14.60 
  -8  -5 -15    1.30    6.20 
   8  -5 -15   18.70    7.80 
  -8   5 -15   -2.90    7.90 
   0   6 -15  184.28   18.00 
   0   6 -15  181.08   18.20 
   0  -6 -15  199.48   18.30 
   0  -6  15  177.98   18.40 
   1  -6  15   13.30    5.20 
   1   6 -15   11.00    2.70 
  -1  -6 -15    7.30    3.80 
   1   6 -15   10.80    2.20 
  -1   6 -15    7.40    4.30 
   1  -6 -15    8.70    3.50 
  -1   6 -15   14.70    5.20 
   2  -6  15   13.30    7.40 
  -2  -6 -15   17.40    5.70 
   2  -6 -15   19.90    5.30 
  -2   6 -15   16.30    5.30 
   3  -6  15   39.60   10.80 
  -3  -6 -15   36.40    8.70 
  -3   6 -15   31.90    9.40 
   3  -6 -15   43.30    8.70 
  -4  -6 -15  169.58   19.80 
   4  -6  15  185.08   22.80 
  -4   6 -15  164.68   21.80 
   4  -6 -15  138.89   17.80 
  -5  -6 -15  238.18   30.70 
   5  -6  15  235.08   28.40 
  -5   6 -15  237.28   28.00 
   5  -6 -15  185.98   23.30 
   6  -6  15  240.08   30.20 
  -6  -6 -15  237.78   26.90 
   6  -6 -15  190.18   24.90 
  -6   6 -15  212.88   28.90 
  -7  -6 -15   84.89   17.20 
  -7   6 -15  115.39   23.00 
   7  -6 -15   93.99   17.90 
  -8  -6 -15   12.30   10.30 
  -8   6 -15  -17.20    8.50 
   8  -6 -15    8.30    9.10 
   0   7 -15  263.57   22.50 
   0   7 -15  231.78   23.20 
   0  -7  15  221.58   23.20 
   0  -7 -15  259.07   22.90 
   1   7 -15   88.29    8.40 
   1  -7  15   93.69   13.10 
   1   7 -15   92.99    9.80 
  -1  -7 -15   96.59   11.40 
  -1   7 -15   98.39   12.70 
  -1   7 -15   95.69   12.10 
  -1  -7  15   83.09    9.50 
   1  -7 -15   88.49   10.90 
   2  -7  15  577.64   53.89 
  -2  -7 -15  633.74   51.19 
  -2   7 -15  602.54   52.59 
  -2   7 -15  603.64   53.69 
   2  -7 -15  563.34   50.09 
   3  -7  15   10.70    7.10 
  -3  -7 -15   23.60    7.20 
   3  -7 -15   15.60    5.50 
  -3   7 -15   31.30    9.00 
   4  -7  15   78.19   16.40 
  -4  -7 -15   88.89   15.20 
  -4   7 -15   83.09   16.30 
   4  -7 -15   92.79   13.10 
  -5  -7 -15   47.70   11.70 
   5  -7  15   37.80   11.80 
   5  -7 -15   48.40   10.50 
  -5   7 -15   51.29   14.50 
  -6  -7 -15   21.50    8.30 
   6  -7  15    2.60    7.80 
  -6   7 -15    9.90    7.20 
   6  -7 -15    8.20    6.40 
  -7  -7 -15   26.20    9.20 
   7  -7  15   15.00    8.90 
   7  -7 -15    7.80    7.40 
  -7   7 -15   28.50   11.80 
  -8  -7 -15   20.30   11.20 
   8  -7 -15   32.70   10.90 
  -8   7 -15   30.90   12.50 
   0   8 -15    6.10    2.80 
   0   8 -15    3.20    3.10 
   0  -8 -15    5.70    3.40 
   0  -8  15    3.20    3.50 
  -1  -8 -15  175.88   16.90 
   1   8 -15  154.18   13.20 
   1  -8  15  129.29   17.80 
   1   8 -15  139.59   14.70 
   1  -8 -15  167.88   16.90 
  -1   8 -15  168.78   18.60 
  -1  -8  15  128.99   14.80 
  -1   8 -15  152.48   16.80 
   2   8 -15  326.77   26.80 
  -2  -8 -15  365.66   32.30 
   2   8 -15  347.37   27.10 
   2  -8  15  354.36   35.50 
  -2   8 -15  351.96   35.20 
   2  -8 -15  344.87   31.90 
   3  -8  15  936.41   82.39 
  -3  -8 -15 1058.59   79.19 
  -3   8 -15  969.50   82.69 
   3  -8 -15  819.12   77.49 
   4  -8  15   11.20    7.80 
   4  -8 -15    7.50    5.30 
  -4   8 -15   26.30    9.50 
   5  -8  15   47.60   13.20 
  -5  -8 -15   65.39   12.40 
  -5   8 -15   48.60   13.10 
   5  -8 -15   32.40    9.40 
  -6  -8 -15    1.30    6.00 
   6  -8  15   -0.50    5.60 
  -6   8 -15    2.80    6.00 
   6  -8 -15    6.70    5.80 
  -7  -8 -15   31.50    9.50 
   7  -8  15   17.20   11.10 
   7  -8 -15   29.30    9.00 
  -7   8 -15   40.00   11.20 
   8  -8  15   21.30   11.80 
  -8  -8 -15   32.80   11.10 
   8  -8 -15   10.80    9.90 
  -8   8 -15   41.60   13.40 
   0   9 -15  528.65   40.70 
   0  -9 -15  518.95   42.00 
   0  -9  15  393.46   42.10 
   1   9 -15  445.86   33.10 
  -1  -9 -15  448.36   36.80 
  -1  -9  15  334.27   35.10 
  -1   9 -15  418.36   37.00 
   1  -9 -15  396.06   36.40 
   2   9 -15  998.60   82.49 
   2  -9  15 1093.39   90.59 
  -2  -9 -15 1203.88   86.79 
   2  -9 -15  949.80   85.99 
  -2  -9  15 1066.09   82.69 
  -3  -9 -15  151.78   17.10 
   3  -9  15  127.89   18.90 
   3  -9 -15  119.29   16.50 
  -3   9 -15  137.99   19.60 
  -4  -9 -15  295.17   27.70 
   4  -9  15  242.98   29.50 
   4  -9 -15  202.38   25.70 
  -4   9 -15  290.97   31.30 
  -5  -9 -15    1.60    5.00 
   5  -9  15   10.20    7.90 
   5  -9 -15    6.00    6.00 
  -5   9 -15    6.60    6.60 
  -6  -9 -15   58.69   13.10 
   6  -9  15   41.60   14.50 
   6  -9 -15   40.20   10.50 
  -6   9 -15   78.89   17.20 
  -7  -9 -15   31.90   11.60 
   7  -9  15   41.00   15.80 
  -7   9 -15   45.60   14.70 
   7  -9 -15   31.60   10.70 
   0 -10 -15    5.40    4.10 
   0 -10  15    2.80    3.80 
   0  10 -15    2.70    3.50 
   1  10 -15  140.19   12.50 
   1 -10  15  157.98   18.90 
  -1 -10 -15  129.89   15.30 
   1 -10 -15  120.39   15.50 
  -1 -10  15  122.69   15.10 
  -2 -10 -15   72.89   10.40 
   2 -10  15   70.89   14.70 
   2  10 -15   59.79    6.70 
   2 -10 -15   57.29   11.20 
  -2 -10  15   57.09    8.20 
  -3 -10 -15   -1.20    3.30 
   3 -10  15    7.90    7.00 
   3 -10 -15   -0.30    3.90 
  -4 -10 -15   42.60   10.50 
   4 -10  15   59.39   14.70 
  -4  10 -15   45.40   12.80 
   5 -10  15    7.70    6.50 
  -5 -10 -15    0.70    4.10 
   5 -10 -15   -2.50    4.40 
  -5  10 -15   -4.20    4.80 
   6 -10  15   48.10   14.10 
  -6 -10 -15   32.40   11.20 
   6 -10 -15   49.99   12.40 
  -6  10 -15   45.00   13.60 
  -7 -10 -15    9.40    7.80 
   7 -10 -15    5.70    6.60 
   0  11 -15  341.17   28.20 
   0 -11 -15  276.07   32.30 
  -1 -11 -15   18.30    6.20 
   1  11 -15   19.30    4.40 
   1 -11  15   19.80    7.70 
  -1 -11  15   39.20    8.80 
   1 -11 -15   13.20    6.40 
   2 -11  15   28.50    9.70 
   2  11 -15   33.90    5.10 
  -2 -11 -15   43.50    9.00 
  -2 -11  15   26.70    6.10 
   3 -11  15   45.50   11.10 
  -3 -11 -15   28.20    7.90 
  -3 -11  15   26.60    4.70 
   3 -11 -15   17.60    7.50 
  -4 -11 -15   97.99   13.80 
   4 -11  15   89.49   18.80 
   4 -11 -15   70.59   14.50 
  -4  11 -15   68.69   15.80 
  -5 -11 -15   11.80    7.10 
   5 -11  15   10.60    8.30 
   5 -11 -15   18.40    8.90 
  -5  11 -15    9.10    8.00 
  -6 -11 -15    1.60    6.30 
   6 -11  15   10.90    9.30 
  -6  11 -15   16.50    8.70 
   6 -11 -15   14.20    7.50 
   7 -11  15   -0.20    7.80 
  -7  11 -15   14.30    9.90 
   7 -11 -15  -16.80    6.80 
   0 -12 -15  503.75   43.60 
   0 -12  15  445.16   44.30 
  -1 -12 -15  116.29   15.60 
   1 -12  15  142.59   19.10 
   1  12 -15  138.79   12.80 
   1 -12 -15  105.59   15.70 
  -1 -12  15  111.49   15.60 
   2  12 -15    4.10    2.90 
   2 -12  15   -7.10    4.60 
  -2 -12 -15    1.20    3.60 
   2 -12 -15    1.60    4.20 
  -2 -12  15    3.70    3.90 
   3 -12  15   -1.30    5.50 
   3  12 -15    2.30    3.10 
  -3 -12 -15    1.70    4.00 
  -3 -12  15    2.90    3.20 
   3 -12 -15    1.80    3.90 
   4 -12  15    8.30    7.10 
  -4 -12 -15    9.00    5.70 
   4 -12 -15    1.40    4.40 
   5 -12  15   44.10   14.40 
  -5 -12 -15   51.29   12.20 
  -5  12 -15   54.79   14.50 
   5 -12 -15   40.60   11.90 
   6 -12  15   22.80   10.60 
  -6 -12 -15   40.80   10.90 
  -6  12 -15   43.20   13.70 
   6 -12 -15   22.80   11.10 
   0 -13 -15 1265.97  101.59 
   0 -13  15 1194.98  102.69 
   1 -13  15  120.39   17.70 
   1  13 -15  138.39   13.60 
  -1 -13 -15  151.08   17.60 
   1 -13 -15  114.29   16.60 
  -1 -13  15  119.89   16.90 
   2 -13  15   27.20   10.40 
  -2 -13 -15   38.30    9.30 
   2  13 -15   37.50    7.00 
   2 -13 -15   30.00    9.80 
  -2 -13  15   47.80    9.50 
   3 -13  15   12.70    6.90 
  -3 -13 -15   11.70    6.10 
   3  13 -15    8.20    4.60 
  -3 -13  15    6.50    4.50 
   3 -13 -15    6.70    6.20 
  -4 -13 -15   56.19   11.40 
   4 -13  15   18.90    9.70 
   4 -13 -15   47.30   11.50 
  -5 -13 -15   38.20   15.60 
   5 -13  15   35.20   13.10 
  -5  13 -15   20.70   10.00 
   5 -13 -15   18.50    8.90 
   0 -14 -15   69.69   14.10 
   0 -14  15  116.59   15.40 
  -1 -14 -15   71.99   13.20 
   1 -14  15   64.39   14.60 
   1 -14 -15   60.39   13.50 
  -1 -14  15   90.19   14.70 
   2 -14  15   55.39   15.10 
  -2 -14 -15   41.10   10.10 
   2 -14 -15   35.40   10.10 
  -3 -14 -15   23.40    7.10 
   3 -14  15   13.40    9.00 
   3 -14 -15   10.20    6.30 
  -3 -14  15   11.90    5.60 
   4 -14  15   47.50   13.80 
  -4 -14 -15   42.80   11.00 
   4 -14 -15   28.60   10.20 
   5 -14  15   48.00   15.10 
  -5 -14 -15   31.80    9.50 
   5 -14 -15   44.60   12.90 
   0 -15 -15   -1.00    4.00 
   0 -15  15    3.30    5.30 
  -1 -15 -15   19.10    6.90 
   1 -15  15    5.50    8.10 
  -1 -15  15    1.10    6.20 
   1 -15 -15   12.60    7.00 
  -2 -15 -15   50.99   11.10 
   2 -15  15   39.40   13.70 
   2 -15 -15   36.30   11.20 
  -2 -15  15   58.99   11.80 
   3 -15 -15   92.99   18.60 
  -4 -15 -15   18.10    8.30 
   4 -15  15   16.30    9.00 
   4 -15 -15    3.40    6.30 
   0 -16  15   13.40    7.40 
   0 -16 -15    2.90    6.60 
  -1 -16 -15   11.80    7.60 
   1 -16  15    3.30    8.00 
  -1 -16  15   11.30    6.60 
   1 -16 -15   15.20    7.50 
   2 -16  15   81.29   18.30 
  -2 -16 -15   74.09   13.70 
   2 -16 -15   68.99   15.30 
   3 -16  15   49.70   12.40 
  -3 -16 -15   14.60    7.10 
   3 -16 -15    9.30    8.20 
   0   0 -16   68.79    8.20 
   0   0  16   63.39    8.30 
   1   0  16   10.20    4.50 
  -1   0  16   10.40    3.20 
  -1   0 -16   18.00    4.80 
  -1   0 -16   11.70    4.50 
   1   0 -16   13.20    2.80 
  -2   0 -16 2305.27  172.58 
   2   0  16 2137.19  170.88 
  -2   0 -16 1755.62  179.08 
   2   0 -16 2338.77  166.18 
  -2   0  16 2214.18  166.78 
  -3   0  16   73.29    7.60 
   3   0 -16   76.69    8.50 
  -3   0 -16   76.49   13.40 
   4   0 -16   61.29    7.70 
  -4   0 -16   54.99   12.00 
  -4   0  16   45.20    5.60 
  -5   0 -16  850.81   74.29 
  -5   0  16  849.02   65.19 
   5   0 -16  811.02   67.79 
  -6   0 -16   95.49   18.40 
  -6   0  16  106.89   13.30 
   6   0 -16  112.09   13.50 
  -6   0  16  118.59   11.00 
  -7   0  16   13.50    3.60 
  -7   0 -16    5.90    6.50 
   7   0 -16   10.70    5.70 
  -7   0  16   10.70    5.70 
  -8   0  16   -3.10    4.90 
  -8   0 -16    4.30    7.70 
  -9   0 -16  100.79   21.60 
   0   1 -16  363.66   28.80 
   0  -1 -16  364.86   28.90 
   0   1 -16  336.87   30.20 
   0   1  16  295.47   29.20 
   0  -1  16  315.97   29.50 
  -1   1  16  389.56   37.00 
  -1  -1 -16  463.05   38.80 
   1   1 -16  496.35   35.80 
   1  -1  16  407.76   39.00 
   1  -1 -16  509.25   36.40 
  -1   1 -16  457.15   40.20 
   1   1  16  391.46   40.80 
  -1   1 -16  469.65   39.00 
  -1  -1  16  428.06   37.10 
   2  -1  16  516.95   48.10 
  -2   1  16  519.15   44.30 
  -2  -1 -16  610.44   48.40 
   2   1 -16  544.55   43.20 
   2   1  16  456.45   47.10 
  -2  -1  16  583.24   44.10 
   2  -1 -16  550.44   44.10 
  -2   1 -16  591.54   48.50 
  -2   1 -16  619.74   50.09 
  -3  -1 -16  371.06   34.20 
  -3   1  16  304.57   28.60 
   3   1 -16  382.96   28.50 
   3  -1 -16  338.67   29.80 
  -3   1 -16  357.76   34.30 
  -3  -1  16  359.26   28.00 
   4   1 -16  532.75   41.70 
  -4   1  16  531.45   42.00 
  -4  -1 -16  552.64   49.00 
  -4   1 -16  524.75   49.10 
   4  -1 -16  513.45   44.20 
  -4  -1  16  505.55   40.80 
  -5   1  16  330.87   26.00 
   5   1 -16  306.17   26.30 
  -5  -1 -16  280.67   32.00 
  -5   1 -16  332.87   34.20 
  -5  -1  16  289.07   26.00 
   5  -1 -16  310.27   29.10 
  -6   1  16   23.00    4.80 
  -6  -1 -16   18.90    8.30 
   6  -1 -16   31.20    7.50 
  -6  -1  16   21.20    3.60 
  -6   1 -16   31.70    9.80 
  -7  -1 -16   49.80   13.50 
  -7   1  16   55.49    7.40 
   7  -1 -16   36.60   11.00 
  -7   1 -16   42.70   12.40 
  -7  -1  16   40.60    6.00 
  -7  -1  16   46.90    8.50 
  -8  -1 -16   42.90   13.90 
  -8   1  16   51.49   12.00 
  -8   1 -16   49.50   15.00 
  -8  -1  16   71.69   10.30 
   8  -1 -16   67.59   13.90 
  -9  -1 -16   21.10    9.40 
  -9   1  16   18.00    8.90 
  -9   1 -16   27.80   12.80 
   0  -2  16   98.09   12.10 
   0   2 -16  126.09   13.00 
   0  -2 -16  118.69   11.80 
   0   2  16   94.69   11.70 
   0   2 -16  123.39   11.70 
   1   2 -16  204.88   18.20 
  -1  -2 -16  208.88   19.70 
  -1   2  16  154.58   17.80 
   1   2 -16  207.98   16.60 
  -1   2 -16  225.18   20.20 
   1  -2 -16  227.88   17.80 
  -1  -2  16  181.28   17.80 
   1   2  16  176.08   19.50 
  -1   2 -16  210.68   20.70 
   2   2 -16  143.39   11.30 
  -2   2  16  119.89   13.00 
  -2  -2 -16  136.09   16.00 
   2   2 -16  145.89   11.60 
  -2   2 -16  144.89   16.50 
   2   2  16  111.99   15.40 
  -2   2 -16  139.09   17.10 
   2  -2 -16  142.59   13.20 
  -3  -2 -16  394.46   34.60 
  -3   2  16  347.37   29.50 
  -3   2 -16  368.46   34.80 
   3  -2 -16  329.67   30.40 
  -4   2  16  123.59   12.00 
  -4  -2 -16  114.99   16.10 
   4  -2 -16  121.69   14.00 
  -4   2 -16  145.19   18.60 
  -5  -2 -16  449.95   45.80 
  -5   2  16  518.65   39.40 
   5  -2 -16  465.55   42.70 
  -5   2 -16  452.85   47.10 
  -6   2  16  180.98   16.40 
  -6  -2 -16  144.39   21.60 
  -6  -2  16  175.08   14.80 
  -6  -2  16  178.58   15.10 
  -6   2 -16  176.68   23.60 
   6  -2 -16  122.29   18.90 
  -7  -2 -16   57.29   13.70 
   7  -2 -16   42.90   10.30 
  -7  -2  16   49.30    5.70 
  -7  -2  16   48.10    6.30 
  -7   2 -16   47.90   12.80 
  -8  -2 -16    9.00    6.80 
  -8   2  16   10.00    6.80 
  -8  -2  16   13.00    4.60 
   8  -2 -16   15.90    7.60 
  -8   2 -16    2.50    7.10 
   0   3  16  154.38   17.30 
   0  -3 -16  193.58   17.10 
   0   3 -16  188.08   16.90 
   0   3 -16  178.98   17.70 
   1   3 -16  322.77   26.40 
  -1   3  16  269.37   27.00 
   1   3 -16  306.17   25.10 
  -1  -3 -16  315.27   31.20 
  -1   3 -16  337.97   29.70 
   1   3  16  280.67   28.30 
  -1   3 -16  317.77   28.90 
   1  -3 -16  365.16   27.00 
  -2   3  16  290.37   27.50 
  -2  -3 -16  323.57   30.30 
   2  -3 -16  334.47   27.70 
  -2   3 -16  352.96   31.50 
  -2   3 -16  326.17   31.40 
  -3  -3 -16   30.50    7.70 
  -3   3  16   34.70    6.10 
  -3   3 -16   41.70   10.60 
   3  -3 -16   34.10    6.70 
  -4   3  16   22.00    4.40 
  -4  -3 -16    9.50    5.60 
   4  -3 -16    6.10    4.30 
  -4   3 -16   13.80    6.00 
  -5  -3 -16   10.90    6.10 
  -5   3  16    5.60    3.10 
   5  -3 -16    0.90    4.10 
  -5   3 -16    8.10    5.10 
  -6  -3 -16   50.69   13.00 
  -6   3 -16   63.79   15.20 
   6  -3 -16   58.89   12.20 
  -7  -3 -16    3.70    4.80 
   7  -3 -16   -7.30    4.40 
  -7   3 -16    8.90    7.10 
  -8   3  16   -3.90    5.80 
  -8  -3 -16   -0.80    6.90 
   8  -3 -16   -0.60    8.80 
  -8   3 -16    9.00    7.80 
   0   4  16   30.60    6.10 
   0   4 -16   30.50    5.80 
   0   4 -16   44.30    6.40 
  -1  -4 -16   35.10    7.10 
  -1   4  16   30.30    6.00 
   1   4 -16   35.40    4.40 
  -1   4 -16   22.10    6.00 
   1  -4 -16   33.70    5.70 
  -1   4 -16   29.60    6.60 
   1   4  16   18.30    6.30 
  -2   4  16  289.87   27.40 
  -2  -4 -16  348.77   30.20 
   2  -4 -16  307.37   27.50 
  -2   4 -16  310.77   30.70 
  -2   4 -16  340.87   31.10 
  -3  -4 -16   10.30    5.20 
  -3   4  16   15.20    4.10 
   3  -4 -16   19.10    5.00 
  -3   4 -16    0.90    4.40 
  -4  -4 -16   37.00    9.60 
  -4   4  16   47.80    6.70 
  -4   4 -16   44.80   11.20 
   4  -4 -16   45.90   11.10 
  -5   4  16   50.19   10.90 
  -5  -4 -16   37.00    9.60 
  -5   4 -16   45.70   11.90 
   5  -4 -16   30.20    8.50 
  -6  -4 -16    8.20    6.60 
  -6   4 -16   14.80    8.00 
   6  -4 -16    8.70    6.30 
  -7  -4 -16    1.70    5.10 
   7  -4 -16    1.40    5.70 
  -7   4 -16  -10.90    4.40 
  -8  -4 -16   19.50    9.20 
  -8   4 -16    2.00    9.10 
   8  -4 -16   15.90    9.20 
   0   5 -16  193.38   19.20 
   0   5 -16  200.68   19.60 
   0  -5 -16  225.88   19.80 
   1   5 -16  221.88   17.90 
  -1   5  16  176.48   20.00 
  -1  -5 -16  220.48   20.90
[truncated: 126,408 more chars]
