# Supplementary material for: Double boron–oxygen-fused polycyclic aromatic hydrocarbons: skeletal editing and applications as organic optoelectronic materials
Source: Nat Commun. 2023 Nov 4;14:7089. doi: 10.1038/s41467-023-42973-1 (PMC10625603; doi:10.1038/s41467-023-42973-1)
Supplement: Supplementary file 14 — Source Data [file 41467_2023_42973_MOESM14_ESM.zip › CIF_BO3a_CCDC1954665.cif]

data_mo_d8v19630_0m
_audit_creation_date               2023-10-14
_audit_creation_method
;
Olex2 1.5
(compiled 2022.04.07 svn.rca3783a0 for OlexSys, GUI svn.r6498)
;
_shelx_SHELXL_version_number       '2019/2'
_audit_contact_author_address      ?
_audit_contact_author_email        ?
_audit_contact_author_name         ''
_audit_contact_author_phone        ?
_publ_contact_author_id_orcid      ?
_publ_section_references
;
Dolomanov, O.V., Bourhis, L.J., Gildea, R.J, Howard, J.A.K. & Puschmann, H.
 (2009), J. Appl. Cryst. 42, 339-341.

Sheldrick, G.M. (2008). Acta Cryst. A64, 112-122.

Sheldrick, G.M. (2015). Acta Cryst. C71, 3-8.
;
_chemical_name_common              ?
_chemical_name_systematic
;
 ? 
;
_chemical_formula_moiety           'C36 H32 B2 O2, [+ solvents]'
_chemical_formula_sum              'C36 H32 B2 O2'
_chemical_formula_weight           518.23
_chemical_melting_point            ?
loop_
  _atom_type_symbol
  _atom_type_description
  _atom_type_scat_dispersion_real
  _atom_type_scat_dispersion_imag
  _atom_type_scat_source
 'C' 'C' 0.0033 0.0016 'International Tables Vol C Tables 4.2.6.8 and 6.1.1.4'
 'H' 'H' 0.0000 0.0000 'International Tables Vol C Tables 4.2.6.8 and 6.1.1.4'
 'B' 'B' 0.0013 0.0007 'International Tables Vol C Tables 4.2.6.8 and 6.1.1.4'
 'O' 'O' 0.0106 0.0060 'International Tables Vol C Tables 4.2.6.8 and 6.1.1.4'

_shelx_space_group_comment
;
The symmetry employed for this shelxl refinement is uniquely defined
by the following loop, which should always be used as a source of
symmetry information in preference to the above space-group names.
They are only intended as comments.
;
_space_group_crystal_system        'monoclinic'
_space_group_IT_number             15
_space_group_name_H-M_alt          'C 1 2/c 1'
_space_group_name_Hall             '-C 2yc'
loop_
  _space_group_symop_operation_xyz
 'x, y, z'
 '-x, y, -z+1/2'
 'x+1/2, y+1/2, z'
 '-x+1/2, y+1/2, -z+1/2'
 '-x, -y, -z'
 'x, -y, z-1/2'
 '-x+1/2, -y+1/2, -z'
 'x+1/2, -y+1/2, z-1/2'

_cell_length_a                     34.7317(9)
_cell_length_b                     7.7855(2)
_cell_length_c                     24.5964(6)
_cell_angle_alpha                  90
_cell_angle_beta                   98.6690(10)
_cell_angle_gamma                  90
_cell_volume                       6575.0(3)
_cell_formula_units_Z              8
_cell_measurement_reflns_used      9949
_cell_measurement_temperature      293(2)
_cell_measurement_theta_max        26.78
_cell_measurement_theta_min        2.37
_shelx_estimated_absorpt_T_max     0.992
_shelx_estimated_absorpt_T_min     0.988
_exptl_absorpt_coefficient_mu      0.062
_exptl_absorpt_correction_T_max    0.7456
_exptl_absorpt_correction_T_min    0.6856
_exptl_absorpt_correction_type     multi-scan
_exptl_absorpt_process_details
;
SADABS-2016/2 (Bruker,2016/2) was used for absorption correction.
wR2(int) was 0.1247 before and 0.0545 after correction.
The Ratio of minimum to maximum transmission is 0.9195.
The \l/2 correction factor is Not present.
;
_exptl_absorpt_special_details     ?
_exptl_crystal_colour              colorless
_exptl_crystal_density_diffrn      1.047
_exptl_crystal_density_meas        ?
_exptl_crystal_density_method      ?
_exptl_crystal_description         prismatic
_exptl_crystal_F_000               2192
_exptl_crystal_size_max            0.2
_exptl_crystal_size_mid            0.17
_exptl_crystal_size_min            0.13
_exptl_special_details
;
 ? 
;
_exptl_transmission_factor_max     ?
_exptl_transmission_factor_min     ?
_diffrn_reflns_av_R_equivalents    0.0409
_diffrn_reflns_av_unetI/netI       0.0295
_diffrn_reflns_Laue_measured_fraction_full  0.992
_diffrn_reflns_Laue_measured_fraction_max  0.993
_diffrn_reflns_limit_h_max         42
_diffrn_reflns_limit_h_min         -42
_diffrn_reflns_limit_k_max         9
_diffrn_reflns_limit_k_min         -9
_diffrn_reflns_limit_l_max         30
_diffrn_reflns_limit_l_min         -30
_diffrn_reflns_number              37277
_diffrn_reflns_point_group_measured_fraction_full  0.992
_diffrn_reflns_point_group_measured_fraction_max  0.993
_diffrn_reflns_theta_full          25.242
_diffrn_reflns_theta_max           25.996
_diffrn_reflns_theta_min           2.784
_diffrn_ambient_temperature        293.04
_diffrn_detector_area_resol_mean   ?
_diffrn_measured_fraction_theta_full  0.992
_diffrn_measured_fraction_theta_max  0.993
_diffrn_measurement_device_type    'Bruker APEX-II CCD'
_diffrn_measurement_method         '\f and \w scans'
_diffrn_radiation_type             MoK\a
_diffrn_radiation_wavelength       0.71073
_diffrn_source                     ?
_diffrn_source_current             1.4
_diffrn_source_power               0.07
_diffrn_source_voltage             50.0
_diffrn_standards_number           0
_reflns_Friedel_coverage           0.000
_reflns_Friedel_fraction_full      .
_reflns_Friedel_fraction_max       .
_reflns_number_gt                  4492
_reflns_number_total               6409
_reflns_special_details
;
 Reflections were merged by SHELXL according to the crystal
 class for the calculation of statistics and refinement.
 
 Structure factors included contributions from the .fab file.
 
 _reflns_Friedel_fraction is defined as the number of unique
 Friedel pairs measured divided by the number that would be
 possible theoretically, ignoring centric projections and
 systematic absences.
;
_reflns_threshold_expression       'I > 2\s(I)'
_computing_cell_refinement         'SAINT v8.37A (Bruker, 2015)'
_computing_data_collection         'Bruker APEX2'
_computing_data_reduction          'SAINT v8.37A (Bruker, 2015)'
_computing_molecular_graphics      'Olex2 1.5 (Dolomanov et al., 2009)'
_computing_publication_material    'Olex2 1.5 (Dolomanov et al., 2009)'
_computing_structure_refinement    'SHELXL 2019/2 (Sheldrick, 2015)'
_computing_structure_solution      'SHELXS  (Sheldrick, 2008)'
_refine_diff_density_max           0.215
_refine_diff_density_min           -0.139
_refine_diff_density_rms           0.030
_refine_ls_extinction_coef         0.0026(7)
_refine_ls_extinction_expression  
 'Fc^*^=kFc[1+0.001xFc^2^\l^3^/sin(2\q)]^-1/4^'
_refine_ls_extinction_method       'SHELXL-2019/2 (Sheldrick 2019)'
_refine_ls_goodness_of_fit_ref     1.020
_refine_ls_hydrogen_treatment      constr
_refine_ls_matrix_type             full
_refine_ls_number_parameters       368
_refine_ls_number_reflns           6409
_refine_ls_number_restraints       0
_refine_ls_R_factor_all            0.0749
_refine_ls_R_factor_gt             0.0509
_refine_ls_restrained_S_all        1.020
_refine_ls_shift/su_max            0.001
_refine_ls_shift/su_mean           0.000
_refine_ls_structure_factor_coef   Fsqd
_refine_ls_weighting_details      
 'w=1/[\s^2^(Fo^2^)+(0.0744P)^2^+2.7069P] where P=(Fo^2^+2Fc^2^)/3'
_refine_ls_weighting_scheme        calc
_refine_ls_wR_factor_gt            0.1354
_refine_ls_wR_factor_ref           0.1561
_refine_special_details            ?
_olex2_refinement_description
;
1. Fixed Uiso
 At 1.2 times of:
  All C(H) groups
 At 1.5 times of:
  All C(H,H,H) groups
2.a Aromatic/amide H refined with riding coordinates:
 C2(H2), C3(H3), C4(H4), C5(H5), C8(H8), C11(H11), C14(H14), C15(H15),
 C16(H16), C17(H17), C21(H21), C23(H23), C30(H30), C32(H32)
2.b Idealised Me refined as rotating group:
 C25(H25A,H25B,H25C), C26(H26A,H26B,H26C), C27(H27A,H27B,H27C), C34(H34A,H34B,
 H34C), C35(H35A,H35B,H35C), C36(H36A,H36B,H36C)
;
_atom_sites_solution_hydrogens     geom
_atom_sites_solution_primary       direct
_atom_sites_solution_secondary     ?
loop_
  _atom_site_label
  _atom_site_type_symbol
  _atom_site_fract_x
  _atom_site_fract_y
  _atom_site_fract_z
  _atom_site_U_iso_or_equiv
  _atom_site_adp_type
  _atom_site_occupancy
  _atom_site_site_symmetry_order
  _atom_site_calc_flag
  _atom_site_refinement_flags_posn
  _atom_site_refinement_flags_adp
  _atom_site_refinement_flags_occupancy
  _atom_site_disorder_assembly
  _atom_site_disorder_group
 O1 O 0.49213(3) 0.44308(15) 0.35007(5) 0.0542(3) Uani 1 1 d . . . . .
 C1 C 0.44947(4) 0.5821(2) 0.41055(7) 0.0471(4) Uani 1 1 d . . . . .
 B1 B 0.45505(5) 0.4645(2) 0.36175(8) 0.0478(4) Uani 1 1 d . . . . .
 O2 O 0.62792(3) 0.47285(16) 0.38425(5) 0.0582(3) Uani 1 1 d . . . . .
 C2 C 0.41264(5) 0.6156(2) 0.42465(8) 0.0568(4) Uani 1 1 d . . . . .
 H2 H 0.390794 0.565921 0.404118 0.068 Uiso 1 1 calc R U . . .
 B2 B 0.66336(5) 0.5068(3) 0.41520(8) 0.0524(5) Uani 1 1 d . . . . .
 C3 C 0.40807(5) 0.7204(2) 0.46816(8) 0.0624(5) Uani 1 1 d . . . . .
 H3 H 0.383371 0.742180 0.476824 0.075 Uiso 1 1 calc R U . . .
 C4 C 0.44054(5) 0.7930(2) 0.49888(7) 0.0595(5) Uani 1 1 d . . . . .
 H4 H 0.437581 0.863340 0.528524 0.071 Uiso 1 1 calc R U . . .
 C5 C 0.47709(5) 0.7629(2) 0.48635(7) 0.0528(4) Uani 1 1 d . . . . .
 H5 H 0.498582 0.813376 0.507478 0.063 Uiso 1 1 calc R U . . .
 C6 C 0.48241(4) 0.6569(2) 0.44211(6) 0.0441(4) Uani 1 1 d . . . . .
 C7 C 0.52093(4) 0.61788(19) 0.42750(6) 0.0444(4) Uani 1 1 d . . . . .
 C8 C 0.55567(4) 0.6750(2) 0.45785(7) 0.0476(4) Uani 1 1 d . . . . .
 H8 H 0.554274 0.745371 0.488046 0.057 Uiso 1 1 calc R U . . .
 C9 C 0.59241(4) 0.6328(2) 0.44561(6) 0.0478(4) Uani 1 1 d . . . . .
 C10 C 0.59338(4) 0.5283(2) 0.39948(7) 0.0499(4) Uani 1 1 d . . . . .
 C11 C 0.55983(5) 0.4716(2) 0.36751(7) 0.0536(4) Uani 1 1 d . . . . .
 H11 H 0.561231 0.405412 0.336379 0.064 Uiso 1 1 calc R U . . .
 C12 C 0.52420(4) 0.5134(2) 0.38192(7) 0.0473(4) Uani 1 1 d . . . . .
 C13 C 0.62898(5) 0.6852(2) 0.47981(7) 0.0504(4) Uani 1 1 d . . . . .
 C14 C 0.63006(5) 0.7914(3) 0.52549(8) 0.0682(5) Uani 1 1 d . . . . .
 H14 H 0.606964 0.835936 0.534400 0.082 Uiso 1 1 calc R U . . .
 C15 C 0.66472(6) 0.8312(3) 0.55759(9) 0.0772(6) Uani 1 1 d . . . . .
 H15 H 0.664836 0.902002 0.588063 0.093 Uiso 1 1 calc R U . . .
 C16 C 0.69935(6) 0.7675(3) 0.54516(9) 0.0741(6) Uani 1 1 d . . . . .
 H16 H 0.722745 0.794240 0.567219 0.089 Uiso 1 1 calc R U . . .
 C17 C 0.69899(5) 0.6646(3) 0.50014(8) 0.0632(5) Uani 1 1 d . . . . .
 H17 H 0.722430 0.622224 0.491720 0.076 Uiso 1 1 calc R U . . .
 C18 C 0.66422(4) 0.6212(2) 0.46629(7) 0.0515(4) Uani 1 1 d . . . . .
 C19 C 0.42151(4) 0.3631(2) 0.32560(6) 0.0464(4) Uani 1 1 d . . . . .
 C20 C 0.41526(5) 0.1893(2) 0.33663(6) 0.0506(4) Uani 1 1 d . . . . .
 C21 C 0.38403(5) 0.1038(2) 0.30691(7) 0.0614(5) Uani 1 1 d . . . . .
 H21 H 0.379746 -0.010483 0.315269 0.074 Uiso 1 1 calc R U . . .
 C22 C 0.35901(5) 0.1821(3) 0.26525(8) 0.0641(5) Uani 1 1 d . . . . .
 C23 C 0.36575(5) 0.3524(2) 0.25409(8) 0.0636(5) Uani 1 1 d . . . . .
 H23 H 0.349348 0.407346 0.226052 0.076 Uiso 1 1 calc R U . . .
 C24 C 0.39619(5) 0.4435(2) 0.28343(7) 0.0551(4) Uani 1 1 d . . . . .
 C25 C 0.40220(7) 0.6285(3) 0.26894(10) 0.0884(7) Uani 1 1 d . . . . .
 H25A H 0.394235 0.701510 0.296661 0.133 Uiso 1 1 calc R U . . .
 H25B H 0.386953 0.654142 0.234004 0.133 Uiso 1 1 calc R U . . .
 H25C H 0.429251 0.647759 0.266918 0.133 Uiso 1 1 calc R U . . .
 C26 C 0.44260(6) 0.0950(3) 0.37972(8) 0.0712(5) Uani 1 1 d . . . . .
 H26A H 0.430799 -0.010779 0.388606 0.107 Uiso 1 1 calc R U . . .
 H26B H 0.448012 0.164825 0.412153 0.107 Uiso 1 1 calc R U . . .
 H26C H 0.466454 0.070909 0.365920 0.107 Uiso 1 1 calc R U . . .
 C27 C 0.32583(8) 0.0848(3) 0.23245(11) 0.1064(9) Uani 1 1 d . . . . .
 H27A H 0.331229 0.067261 0.195715 0.160 Uiso 1 1 calc R U . . .
 H27B H 0.302203 0.149666 0.231252 0.160 Uiso 1 1 calc R U . . .
 H27C H 0.322924 -0.024349 0.249508 0.160 Uiso 1 1 calc R U . . .
 C28 C 0.70006(5) 0.4214(2) 0.39603(7) 0.0539(4) Uani 1 1 d . . . . .
 C29 C 0.72152(5) 0.5045(2) 0.36003(7) 0.0577(5) Uani 1 1 d . . . . .
 C30 C 0.75419(5) 0.4255(3) 0.34510(8) 0.0735(6) Uani 1 1 d . . . . .
 H30 H 0.768117 0.481564 0.320931 0.088 Uiso 1 1 calc R U . . .
 C31 C 0.76656(6) 0.2664(3) 0.36503(9) 0.0782(6) Uani 1 1 d . . . . .
 C32 C 0.74529(6) 0.1856(3) 0.40015(9) 0.0786(6) Uani 1 1 d . . . . .
 H32 H 0.753186 0.077644 0.413699 0.094 Uiso 1 1 calc R U . . .
 C33 C 0.71232(5) 0.2593(3) 0.41620(8) 0.0662(5) Uani 1 1 d . . . . .
 C34 C 0.69018(8) 0.1646(3) 0.45549(12) 0.1043(9) Uani 1 1 d . . . . .
 H34A H 0.690158 0.231912 0.488189 0.156 Uiso 1 1 calc R U . . .
 H34B H 0.702506 0.056059 0.464995 0.156 Uiso 1 1 calc R U . . .
 H34C H 0.663849 0.145742 0.438209 0.156 Uiso 1 1 calc R U . . .
 C35 C 0.70942(6) 0.6796(3) 0.33734(10) 0.0802(6) Uani 1 1 d . . . . .
 H35A H 0.686729 0.668762 0.309961 0.120 Uiso 1 1 calc R U . . .
 H35B H 0.730254 0.729324 0.321038 0.120 Uiso 1 1 calc R U . . .
 H35C H 0.703576 0.752184 0.366575 0.120 Uiso 1 1 calc R U . . .
 C36 C 0.80219(8) 0.1803(4) 0.34829(14) 0.1329(12) Uani 1 1 d . . . . .
 H36A H 0.795024 0.122637 0.313742 0.199 Uiso 1 1 calc R U . . .
 H36B H 0.812455 0.098276 0.375853 0.199 Uiso 1 1 calc R U . . .
 H36C H 0.821632 0.265468 0.344678 0.199 Uiso 1 1 calc R U . . .

loop_
  _atom_site_aniso_label
  _atom_site_aniso_U_11
  _atom_site_aniso_U_22
  _atom_site_aniso_U_33
  _atom_site_aniso_U_23
  _atom_site_aniso_U_13
  _atom_site_aniso_U_12
 O1 0.0389(6) 0.0663(7) 0.0556(7) -0.0147(6) 0.0012(5) -0.0014(5)
 C1 0.0420(8) 0.0462(9) 0.0526(9) 0.0032(7) 0.0056(7) 0.0020(7)
 B1 0.0406(9) 0.0501(10) 0.0518(10) 0.0028(8) 0.0036(8) 0.0011(8)
 O2 0.0388(6) 0.0745(8) 0.0607(7) -0.0144(6) 0.0060(5) 0.0050(5)
 C2 0.0428(9) 0.0609(10) 0.0667(11) -0.0020(9) 0.0085(8) -0.0008(8)
 B2 0.0414(10) 0.0561(11) 0.0587(11) 0.0033(9) 0.0038(8) 0.0010(8)
 C3 0.0479(10) 0.0706(12) 0.0720(12) -0.0016(10) 0.0200(9) 0.0071(9)
 C4 0.0617(11) 0.0637(11) 0.0551(10) -0.0046(9) 0.0154(8) 0.0119(9)
 C5 0.0497(9) 0.0573(10) 0.0505(9) -0.0034(8) 0.0039(7) 0.0055(8)
 C6 0.0421(8) 0.0452(8) 0.0440(8) 0.0024(7) 0.0033(6) 0.0042(7)
 C7 0.0417(8) 0.0447(8) 0.0454(8) -0.0007(7) 0.0020(7) 0.0021(7)
 C8 0.0440(9) 0.0497(9) 0.0479(9) -0.0057(7) 0.0027(7) 0.0024(7)
 C9 0.0419(8) 0.0494(9) 0.0508(9) -0.0014(7) 0.0029(7) 0.0020(7)
 C10 0.0371(8) 0.0583(10) 0.0541(9) -0.0047(8) 0.0063(7) 0.0041(7)
 C11 0.0440(9) 0.0637(10) 0.0523(9) -0.0128(8) 0.0047(7) 0.0015(8)
 C12 0.0387(8) 0.0524(9) 0.0490(9) -0.0045(7) 0.0005(7) -0.0008(7)
 C13 0.0434(9) 0.0537(9) 0.0526(9) -0.0019(8) 0.0024(7) -0.0019(7)
 C14 0.0467(10) 0.0840(14) 0.0726(12) -0.0241(11) 0.0047(9) -0.0023(9)
 C15 0.0578(12) 0.0978(16) 0.0727(13) -0.0288(12) -0.0008(10) -0.0102(11)
 C16 0.0494(11) 0.0945(15) 0.0729(13) -0.0126(12) -0.0087(9) -0.0110(10)
 C17 0.0422(9) 0.0751(12) 0.0693(12) -0.0040(10) -0.0011(8) -0.0010(8)
 C18 0.0401(8) 0.0559(10) 0.0568(10) 0.0026(8) 0.0018(7) -0.0009(7)
 C19 0.0412(8) 0.0491(9) 0.0485(8) -0.0030(7) 0.0054(7) -0.0007(7)
 C20 0.0545(10) 0.0504(9) 0.0466(9) -0.0017(7) 0.0066(7) 0.0010(7)
 C21 0.0721(12) 0.0503(10) 0.0606(11) -0.0019(8) 0.0065(9) -0.0119(9)
 C22 0.0606(11) 0.0689(12) 0.0589(11) -0.0054(9) -0.0034(9) -0.0157(9)
 C23 0.0568(11) 0.0668(12) 0.0611(11) 0.0061(9) -0.0111(9) -0.0033(9)
 C24 0.0526(10) 0.0503(9) 0.0595(10) 0.0023(8) -0.0005(8) -0.0031(8)
 C25 0.0971(17) 0.0596(12) 0.0979(16) 0.0170(12) -0.0193(13) -0.0087(11)
 C26 0.0827(14) 0.0652(12) 0.0621(11) 0.0091(10) -0.0007(10) 0.0089(10)
 C27 0.1057(19) 0.1051(19) 0.0960(17) -0.0036(15) -0.0254(14) -0.0449(16)
 C28 0.0399(9) 0.0641(11) 0.0562(10) -0.0017(8) 0.0024(7) 0.0021(8)
 C29 0.0441(9) 0.0695(12) 0.0576(10) -0.0018(9) 0.0016(8) 0.0000(8)
 C30 0.0507(11) 0.1013(16) 0.0708(12) 0.0007(12) 0.0167(9) -0.0005(11)
 C31 0.0494(11) 0.1030(17) 0.0828(14) -0.0063(13) 0.0121(10) 0.0205(11)
 C32 0.0655(13) 0.0839(14) 0.0847(14) 0.0057(12) 0.0063(11) 0.0313(11)
 C33 0.0575(11) 0.0700(12) 0.0718(12) 0.0067(10) 0.0115(9) 0.0125(9)
 C34 0.1086(19) 0.0906(17) 0.123(2) 0.0364(16) 0.0489(17) 0.0206(15)
 C35 0.0739(14) 0.0799(14) 0.0856(15) 0.0158(12) 0.0078(11) -0.0016(11)
 C36 0.0822(18) 0.169(3) 0.156(3) 0.002(2) 0.0449(18) 0.0537(19)

_geom_special_details
;
 All esds (except the esd in the dihedral angle between two l.s. planes)
 are estimated using the full covariance matrix.  The cell esds are taken
 into account individually in the estimation of esds in distances, angles
 and torsion angles; correlations between esds in cell parameters are only
 used when they are defined by crystal symmetry.  An approximate (isotropic)
 treatment of cell esds is used for estimating esds involving l.s. planes.
;
loop_
  _geom_bond_atom_site_label_1
  _geom_bond_atom_site_label_2
  _geom_bond_distance
  _geom_bond_site_symmetry_2
  _geom_bond_publ_flag
 O1 B1 1.371(2) . ?
 O1 C12 1.3750(18) . ?
 C1 B1 1.545(2) . ?
 C1 C2 1.399(2) . ?
 C1 C6 1.408(2) . ?
 B1 C19 1.568(2) . ?
 O2 B2 1.372(2) . ?
 O2 C10 1.3787(18) . ?
 C2 H2 0.9300 . ?
 C2 C3 1.374(3) . ?
 B2 C18 1.537(3) . ?
 B2 C28 1.572(3) . ?
 C3 H3 0.9300 . ?
 C3 C4 1.380(3) . ?
 C4 H4 0.9300 . ?
 C4 C5 1.371(2) . ?
 C5 H5 0.9300 . ?
 C5 C6 1.400(2) . ?
 C6 C7 1.468(2) . ?
 C7 C8 1.393(2) . ?
 C7 C12 1.404(2) . ?
 C8 H8 0.9300 . ?
 C8 C9 1.394(2) . ?
 C9 C10 1.401(2) . ?
 C9 C13 1.471(2) . ?
 C10 C11 1.377(2) . ?
 C11 H11 0.9300 . ?
 C11 C12 1.377(2) . ?
 C13 C14 1.391(2) . ?
 C13 C18 1.407(2) . ?
 C14 H14 0.9300 . ?
 C14 C15 1.372(2) . ?
 C15 H15 0.9300 . ?
 C15 C16 1.377(3) . ?
 C16 H16 0.9300 . ?
 C16 C17 1.365(3) . ?
 C17 H17 0.9300 . ?
 C17 C18 1.401(2) . ?
 C19 C20 1.404(2) . ?
 C19 C24 1.402(2) . ?
 C20 C21 1.384(2) . ?
 C20 C26 1.503(2) . ?
 C21 H21 0.9300 . ?
 C21 C22 1.382(3) . ?
 C22 C23 1.381(3) . ?
 C22 C27 1.507(3) . ?
 C23 H23 0.9300 . ?
 C23 C24 1.383(2) . ?
 C24 C25 1.506(3) . ?
 C25 H25A 0.9600 . ?
 C25 H25B 0.9600 . ?
 C25 H25C 0.9600 . ?
 C26 H26A 0.9600 . ?
 C26 H26B 0.9600 . ?
 C26 H26C 0.9600 . ?
 C27 H27A 0.9600 . ?
 C27 H27B 0.9600 . ?
 C27 H27C 0.9600 . ?
 C28 C29 1.399(2) . ?
 C28 C33 1.398(3) . ?
 C29 C30 1.388(3) . ?
 C29 C35 1.509(3) . ?
 C30 H30 0.9300 . ?
 C30 C31 1.376(3) . ?
 C31 C32 1.371(3) . ?
 C31 C36 1.518(3) . ?
 C32 H32 0.9300 . ?
 C32 C33 1.390(3) . ?
 C33 C34 1.514(3) . ?
 C34 H34A 0.9600 . ?
 C34 H34B 0.9600 . ?
 C34 H34C 0.9600 . ?
 C35 H35A 0.9600 . ?
 C35 H35B 0.9600 . ?
 C35 H35C 0.9600 . ?
 C36 H36A 0.9600 . ?
 C36 H36B 0.9600 . ?
 C36 H36C 0.9600 . ?

loop_
  _geom_angle_atom_site_label_1
  _geom_angle_atom_site_label_2
  _geom_angle_atom_site_label_3
  _geom_angle
  _geom_angle_site_symmetry_1
  _geom_angle_site_symmetry_3
  _geom_angle_publ_flag
 B1 O1 C12 122.54(13) . . ?
 C2 C1 B1 121.96(15) . . ?
 C2 C1 C6 118.91(15) . . ?
 C6 C1 B1 119.13(14) . . ?
 O1 B1 C1 117.81(14) . . ?
 O1 B1 C19 117.45(15) . . ?
 C1 B1 C19 124.71(14) . . ?
 B2 O2 C10 122.24(14) . . ?
 C1 C2 H2 119.3 . . ?
 C3 C2 C1 121.41(16) . . ?
 C3 C2 H2 119.3 . . ?
 O2 B2 C18 118.07(15) . . ?
 O2 B2 C28 116.90(16) . . ?
 C18 B2 C28 125.01(15) . . ?
 C2 C3 H3 120.4 . . ?
 C2 C3 C4 119.25(16) . . ?
 C4 C3 H3 120.4 . . ?
 C3 C4 H4 119.5 . . ?
 C5 C4 C3 120.99(17) . . ?
 C5 C4 H4 119.5 . . ?
 C4 C5 H5 119.6 . . ?
 C4 C5 C6 120.72(16) . . ?
 C6 C5 H5 119.6 . . ?
 C1 C6 C7 118.29(14) . . ?
 C5 C6 C1 118.73(14) . . ?
 C5 C6 C7 122.97(14) . . ?
 C8 C7 C6 123.39(14) . . ?
 C8 C7 C12 116.46(14) . . ?
 C12 C7 C6 120.12(13) . . ?
 C7 C8 H8 118.1 . . ?
 C7 C8 C9 123.81(15) . . ?
 C9 C8 H8 118.1 . . ?
 C8 C9 C10 116.51(14) . . ?
 C8 C9 C13 123.42(15) . . ?
 C10 C9 C13 120.00(14) . . ?
 O2 C10 C9 122.01(14) . . ?
 C11 C10 O2 116.13(14) . . ?
 C11 C10 C9 121.84(15) . . ?
 C10 C11 H11 120.2 . . ?
 C12 C11 C10 119.56(15) . . ?
 C12 C11 H11 120.2 . . ?
 O1 C12 C7 121.99(14) . . ?
 O1 C12 C11 116.21(14) . . ?
 C11 C12 C7 121.78(14) . . ?
 C14 C13 C9 122.84(15) . . ?
 C14 C13 C18 118.88(15) . . ?
 C18 C13 C9 118.27(15) . . ?
 C13 C14 H14 119.5 . . ?
 C15 C14 C13 120.91(18) . . ?
 C15 C14 H14 119.5 . . ?
 C14 C15 H15 119.6 . . ?
 C14 C15 C16 120.71(19) . . ?
 C16 C15 H15 119.6 . . ?
 C15 C16 H16 120.3 . . ?
 C17 C16 C15 119.33(17) . . ?
 C17 C16 H16 120.3 . . ?
 C16 C17 H17 119.2 . . ?
 C16 C17 C18 121.67(18) . . ?
 C18 C17 H17 119.2 . . ?
 C13 C18 B2 119.21(14) . . ?
 C17 C18 B2 122.30(16) . . ?
 C17 C18 C13 118.49(16) . . ?
 C20 C19 B1 119.93(14) . . ?
 C24 C19 B1 121.65(14) . . ?
 C24 C19 C20 118.37(14) . . ?
 C19 C20 C26 120.48(15) . . ?
 C21 C20 C19 119.58(15) . . ?
 C21 C20 C26 119.93(16) . . ?
 C20 C21 H21 118.8 . . ?
 C22 C21 C20 122.32(17) . . ?
 C22 C21 H21 118.8 . . ?
 C21 C22 C27 121.32(19) . . ?
 C23 C22 C21 117.68(16) . . ?
 C23 C22 C27 120.99(18) . . ?
 C22 C23 H23 119.1 . . ?
 C22 C23 C24 121.87(17) . . ?
 C24 C23 H23 119.1 . . ?
 C19 C24 C25 120.53(16) . . ?
 C23 C24 C19 120.16(16) . . ?
 C23 C24 C25 119.31(16) . . ?
 C24 C25 H25A 109.5 . . ?
 C24 C25 H25B 109.5 . . ?
 C24 C25 H25C 109.5 . . ?
 H25A C25 H25B 109.5 . . ?
 H25A C25 H25C 109.5 . . ?
 H25B C25 H25C 109.5 . . ?
 C20 C26 H26A 109.5 . . ?
 C20 C26 H26B 109.5 . . ?
 C20 C26 H26C 109.5 . . ?
 H26A C26 H26B 109.5 . . ?
 H26A C26 H26C 109.5 . . ?
 H26B C26 H26C 109.5 . . ?
 C22 C27 H27A 109.5 . . ?
 C22 C27 H27B 109.5 . . ?
 C22 C27 H27C 109.5 . . ?
 H27A C27 H27B 109.5 . . ?
 H27A C27 H27C 109.5 . . ?
 H27B C27 H27C 109.5 . . ?
 C29 C28 B2 121.86(16) . . ?
 C33 C28 B2 119.52(16) . . ?
 C33 C28 C29 118.61(16) . . ?
 C28 C29 C35 120.45(17) . . ?
 C30 C29 C28 119.82(18) . . ?
 C30 C29 C35 119.73(18) . . ?
 C29 C30 H30 119.1 . . ?
 C31 C30 C29 121.89(19) . . ?
 C31 C30 H30 119.1 . . ?
 C30 C31 C36 121.6(2) . . ?
 C32 C31 C30 117.93(18) . . ?
 C32 C31 C36 120.4(2) . . ?
 C31 C32 H32 118.9 . . ?
 C31 C32 C33 122.3(2) . . ?
 C33 C32 H32 118.9 . . ?
 C28 C33 C34 120.59(17) . . ?
 C32 C33 C28 119.46(19) . . ?
 C32 C33 C34 119.95(19) . . ?
 C33 C34 H34A 109.5 . . ?
 C33 C34 H34B 109.5 . . ?
 C33 C34 H34C 109.5 . . ?
 H34A C34 H34B 109.5 . . ?
 H34A C34 H34C 109.5 . . ?
 H34B C34 H34C 109.5 . . ?
 C29 C35 H35A 109.5 . . ?
 C29 C35 H35B 109.5 . . ?
 C29 C35 H35C 109.5 . . ?
 H35A C35 H35B 109.5 . . ?
 H35A C35 H35C 109.5 . . ?
 H35B C35 H35C 109.5 . . ?
 C31 C36 H36A 109.5 . . ?
 C31 C36 H36B 109.5 . . ?
 C31 C36 H36C 109.5 . . ?
 H36A C36 H36B 109.5 . . ?
 H36A C36 H36C 109.5 . . ?
 H36B C36 H36C 109.5 . . ?

loop_
  _geom_torsion_atom_site_label_1
  _geom_torsion_atom_site_label_2
  _geom_torsion_atom_site_label_3
  _geom_torsion_atom_site_label_4
  _geom_torsion
  _geom_torsion_site_symmetry_1
  _geom_torsion_site_symmetry_2
  _geom_torsion_site_symmetry_3
  _geom_torsion_site_symmetry_4
  _geom_torsion_publ_flag
 O1 B1 C19 C20 80.3(2) . . . . ?
 O1 B1 C19 C24 -102.34(19) . . . . ?
 C1 B1 C19 C20 -97.7(2) . . . . ?
 C1 B1 C19 C24 79.6(2) . . . . ?
 C1 C2 C3 C4 -0.5(3) . . . . ?
 C1 C6 C7 C8 -175.58(14) . . . . ?
 C1 C6 C7 C12 2.2(2) . . . . ?
 B1 O1 C12 C7 -2.6(2) . . . . ?
 B1 O1 C12 C11 175.67(15) . . . . ?
 B1 C1 C2 C3 179.97(16) . . . . ?
 B1 C1 C6 C5 -179.79(15) . . . . ?
 B1 C1 C6 C7 -0.7(2) . . . . ?
 B1 C19 C20 C21 175.78(16) . . . . ?
 B1 C19 C20 C26 -5.3(2) . . . . ?
 B1 C19 C24 C23 -176.84(17) . . . . ?
 B1 C19 C24 C25 4.2(3) . . . . ?
 O2 B2 C18 C13 0.7(3) . . . . ?
 O2 B2 C18 C17 -179.32(16) . . . . ?
 O2 B2 C28 C29 91.4(2) . . . . ?
 O2 B2 C28 C33 -90.0(2) . . . . ?
 O2 C10 C11 C12 176.32(15) . . . . ?
 C2 C1 B1 O1 178.17(15) . . . . ?
 C2 C1 B1 C19 -3.8(3) . . . . ?
 C2 C1 C6 C5 -0.3(2) . . . . ?
 C2 C1 C6 C7 178.81(14) . . . . ?
 C2 C3 C4 C5 0.4(3) . . . . ?
 B2 O2 C10 C9 4.4(3) . . . . ?
 B2 O2 C10 C11 -174.04(16) . . . . ?
 B2 C28 C29 C30 178.71(17) . . . . ?
 B2 C28 C29 C35 -1.2(3) . . . . ?
 B2 C28 C33 C32 -178.60(18) . . . . ?
 B2 C28 C33 C34 1.0(3) . . . . ?
 C3 C4 C5 C6 -0.3(3) . . . . ?
 C4 C5 C6 C1 0.2(2) . . . . ?
 C4 C5 C6 C7 -178.86(16) . . . . ?
 C5 C6 C7 C8 3.4(2) . . . . ?
 C5 C6 C7 C12 -178.73(15) . . . . ?
 C6 C1 B1 O1 -2.3(2) . . . . ?
 C6 C1 B1 C19 175.76(15) . . . . ?
 C6 C1 C2 C3 0.4(3) . . . . ?
 C6 C7 C8 C9 177.29(15) . . . . ?
 C6 C7 C12 O1 -0.7(2) . . . . ?
 C6 C7 C12 C11 -178.89(15) . . . . ?
 C7 C8 C9 C10 0.7(2) . . . . ?
 C7 C8 C9 C13 -176.20(15) . . . . ?
 C8 C7 C12 O1 177.25(14) . . . . ?
 C8 C7 C12 C11 -0.9(2) . . . . ?
 C8 C9 C10 O2 -177.70(15) . . . . ?
 C8 C9 C10 C11 0.7(3) . . . . ?
 C8 C9 C13 C14 -4.4(3) . . . . ?
 C8 C9 C13 C18 173.96(15) . . . . ?
 C9 C10 C11 C12 -2.1(3) . . . . ?
 C9 C13 C14 C15 177.24(18) . . . . ?
 C9 C13 C18 B2 2.8(2) . . . . ?
 C9 C13 C18 C17 -177.23(15) . . . . ?
 C10 O2 B2 C18 -4.3(3) . . . . ?
 C10 O2 B2 C28 174.41(15) . . . . ?
 C10 C9 C13 C14 178.76(18) . . . . ?
 C10 C9 C13 C18 -2.9(2) . . . . ?
 C10 C11 C12 O1 -176.00(15) . . . . ?
 C10 C11 C12 C7 2.3(3) . . . . ?
 C12 O1 B1 C1 4.0(2) . . . . ?
 C12 O1 B1 C19 -174.20(14) . . . . ?
 C12 C7 C8 C9 -0.6(2) . . . . ?
 C13 C9 C10 O2 -0.7(3) . . . . ?
 C13 C9 C10 C11 177.72(16) . . . . ?
 C13 C14 C15 C16 0.3(3) . . . . ?
 C14 C13 C18 B2 -178.78(17) . . . . ?
 C14 C13 C18 C17 1.2(3) . . . . ?
 C14 C15 C16 C17 0.5(4) . . . . ?
 C15 C16 C17 C18 -0.3(3) . . . . ?
 C16 C17 C18 B2 179.49(19) . . . . ?
 C16 C17 C18 C13 -0.5(3) . . . . ?
 C18 B2 C28 C29 -90.0(2) . . . . ?
 C18 B2 C28 C33 88.6(2) . . . . ?
 C18 C13 C14 C15 -1.1(3) . . . . ?
 C19 C20 C21 C22 1.8(3) . . . . ?
 C20 C19 C24 C23 0.5(3) . . . . ?
 C20 C19 C24 C25 -178.44(19) . . . . ?
 C20 C21 C22 C23 -0.7(3) . . . . ?
 C20 C21 C22 C27 178.3(2) . . . . ?
 C21 C22 C23 C24 -0.4(3) . . . . ?
 C22 C23 C24 C19 0.5(3) . . . . ?
 C22 C23 C24 C25 179.5(2) . . . . ?
 C24 C19 C20 C21 -1.6(2) . . . . ?
 C24 C19 C20 C26 177.29(16) . . . . ?
 C26 C20 C21 C22 -177.15(18) . . . . ?
 C27 C22 C23 C24 -179.5(2) . . . . ?
 C28 B2 C18 C13 -177.95(16) . . . . ?
 C28 B2 C18 C17 2.1(3) . . . . ?
 C28 C29 C30 C31 -0.4(3) . . . . ?
 C29 C28 C33 C32 0.1(3) . . . . ?
 C29 C28 C33 C34 179.7(2) . . . . ?
 C29 C30 C31 C32 0.7(3) . . . . ?
 C29 C30 C31 C36 179.7(2) . . . . ?
 C30 C31 C32 C33 -0.5(3) . . . . ?
 C31 C32 C33 C28 0.2(3) . . . . ?
 C31 C32 C33 C34 -179.5(2) . . . . ?
 C33 C28 C29 C30 0.1(3) . . . . ?
 C33 C28 C29 C35 -179.87(18) . . . . ?
 C35 C29 C30 C31 179.48(19) . . . . ?
 C36 C31 C32 C33 -179.5(2) . . . . ?

_smtbx_masks_special_details       ?
loop_
  _smtbx_masks_void_nr
  _smtbx_masks_void_average_x
  _smtbx_masks_void_average_y
  _smtbx_masks_void_average_z
  _smtbx_masks_void_volume
  _smtbx_masks_void_count_electrons
  _smtbx_masks_void_content
 1 0.000 0.023 0.250 258.0 66.9 '2 ?'
 2 0.000 -0.541 0.750 258.0 66.9 '2 ?'
 3 0.500 -0.458 0.750 258.0 66.9 '2 ?'
 4 0.500 0.105 0.250 258.0 66.9 '2 ?'

_smtbx_masks_void_probe_radius     1.2
_smtbx_masks_void_truncation_radius  1.2
_shelx_res_file
;
TITL mo_d8v19630_0m_a.res in C2/c
    mo_d8v19630_0m.res
    created by SHELXL-2019/2 at 22:05:15 on 14-Oct-2023
CELL 0.71073 34.7317 7.7855 24.5964 90 98.669 90
ZERR 8 0.0009 0.0002 0.0006 0 0.001 0
LATT 7
SYMM -X,+Y,0.5-Z
SFAC C H B O
UNIT 288 256 16 16

L.S. 50
PLAN  10
SIZE 0.2 0.17 0.13
TEMP 19.89
MPLA C28 C29 C30 C31 C32 C33
MPLA C19 C20 C21 C22 C23 C24
MPLA C13 C14 C15 C16 C17 C18
MPLA C1 C2 C3 C4 C5 C6
CONF
BOND $H
LIST 4
wpdb -1
htab
fmap 2
acta
MORE -1
ABIN
OMIT -3 52
OMIT -5 1 2
OMIT -6 2 4
OMIT -5 1 4
OMIT 4 2 0
OMIT 4 0 0
OMIT -7 1 6
OMIT 0 0 2
OMIT -6 4 7
OMIT -21 1 4
OMIT 6 4 8
OMIT -10 2 15
OMIT -1 1 2
REM <olex2.extras>
REM <HklSrc "%.\\mo_d8v19630_0m.hkl">
REM </olex2.extras>

WGHT    0.074400    2.706900
EXTI    0.002570
FVAR       0.45722
O1    4    0.492132    0.443081    0.350070    11.00000    0.03887    0.06628 =
         0.05561   -0.01472    0.00117   -0.00141
C1    1    0.449469    0.582102    0.410552    11.00000    0.04202    0.04621 =
         0.05264    0.00316    0.00564    0.00204
B1    3    0.455047    0.464491    0.361751    11.00000    0.04060    0.05011 =
         0.05176    0.00277    0.00359    0.00107
O2    4    0.627917    0.472848    0.384248    11.00000    0.03882    0.07453 =
         0.06072   -0.01440    0.00600    0.00505
C2    1    0.412640    0.615624    0.424646    11.00000    0.04283    0.06093 =
         0.06668   -0.00203    0.00848   -0.00075
AFIX  43
H2    2    0.390794    0.565921    0.404118    11.00000   -1.20000
AFIX   0
B2    3    0.663361    0.506784    0.415202    11.00000    0.04136    0.05609 =
         0.05871    0.00332    0.00383    0.00096
C3    1    0.408066    0.720398    0.468162    11.00000    0.04790    0.07064 =
         0.07204   -0.00156    0.02002    0.00706
AFIX  43
H3    2    0.383371    0.742180    0.476824    11.00000   -1.20000
AFIX   0
C4    1    0.440542    0.792970    0.498882    11.00000    0.06175    0.06371 =
         0.05511   -0.00458    0.01542    0.01193
AFIX  43
H4    2    0.437581    0.863340    0.528524    11.00000   -1.20000
AFIX   0
C5    1    0.477090    0.762870    0.486352    11.00000    0.04967    0.05729 =
         0.05045   -0.00344    0.00393    0.00551
AFIX  43
H5    2    0.498582    0.813376    0.507478    11.00000   -1.20000
AFIX   0
C6    1    0.482412    0.656943    0.442105    11.00000    0.04206    0.04523 =
         0.04401    0.00240    0.00328    0.00421
C7    1    0.520931    0.617875    0.427495    11.00000    0.04170    0.04471 =
         0.04538   -0.00073    0.00204    0.00213
C8    1    0.555673    0.675003    0.457853    11.00000    0.04396    0.04975 =
         0.04786   -0.00569    0.00274    0.00236
AFIX  43
H8    2    0.554274    0.745371    0.488046    11.00000   -1.20000
AFIX   0
C9    1    0.592414    0.632840    0.445611    11.00000    0.04187    0.04935 =
         0.05083   -0.00141    0.00293    0.00195
C10   1    0.593381    0.528300    0.399476    11.00000    0.03709    0.05829 =
         0.05407   -0.00468    0.00625    0.00405
C11   1    0.559834    0.471551    0.367508    11.00000    0.04397    0.06369 =
         0.05233   -0.01281    0.00471    0.00155
AFIX  43
H11   2    0.561231    0.405412    0.336379    11.00000   -1.20000
AFIX   0
C12   1    0.524199    0.513356    0.381922    11.00000    0.03867    0.05242 =
         0.04900   -0.00455    0.00051   -0.00084
C13   1    0.628983    0.685211    0.479806    11.00000    0.04337    0.05371 =
         0.05258   -0.00194    0.00238   -0.00188
C14   1    0.630058    0.791353    0.525487    11.00000    0.04668    0.08396 =
         0.07259   -0.02410    0.00471   -0.00232
AFIX  43
H14   2    0.606964    0.835936    0.534400    11.00000   -1.20000
AFIX   0
C15   1    0.664722    0.831198    0.557587    11.00000    0.05778    0.09781 =
         0.07271   -0.02880   -0.00081   -0.01017
AFIX  43
H15   2    0.664836    0.902002    0.588063    11.00000   -1.20000
AFIX   0
C16   1    0.699355    0.767467    0.545162    11.00000    0.04944    0.09449 =
         0.07290   -0.01257   -0.00872   -0.01102
AFIX  43
H16   2    0.722745    0.794240    0.567219    11.00000   -1.20000
AFIX   0
C17   1    0.698995    0.664591    0.500135    11.00000    0.04217    0.07508 =
         0.06929   -0.00397   -0.00106   -0.00097
AFIX  43
H17   2    0.722430    0.622224    0.491720    11.00000   -1.20000
AFIX   0
C18   1    0.664224    0.621231    0.466289    11.00000    0.04007    0.05594 =
         0.05682    0.00263    0.00181   -0.00088
C19   1    0.421507    0.363143    0.325597    11.00000    0.04122    0.04913 =
         0.04854   -0.00298    0.00536   -0.00071
C20   1    0.415257    0.189299    0.336627    11.00000    0.05451    0.05042 =
         0.04655   -0.00166    0.00663    0.00099
C21   1    0.384035    0.103765    0.306908    11.00000    0.07213    0.05029 =
         0.06056   -0.00186    0.00649   -0.01190
AFIX  43
H21   2    0.379746   -0.010483    0.315269    11.00000   -1.20000
AFIX   0
C22   1    0.359005    0.182110    0.265247    11.00000    0.06064    0.06887 =
         0.05893   -0.00540   -0.00342   -0.01566
C23   1    0.365750    0.352380    0.254092    11.00000    0.05678    0.06681 =
         0.06110    0.00606   -0.01107   -0.00326
AFIX  43
H23   2    0.349348    0.407346    0.226052    11.00000   -1.20000
AFIX   0
C24   1    0.396194    0.443466    0.283425    11.00000    0.05260    0.05029 =
         0.05955    0.00235   -0.00049   -0.00311
C25   1    0.402203    0.628489    0.268939    11.00000    0.09711    0.05959 =
         0.09787    0.01696   -0.01935   -0.00869
AFIX 137
H25A  2    0.394235    0.701510    0.296661    11.00000   -1.50000
H25B  2    0.386953    0.654142    0.234004    11.00000   -1.50000
H25C  2    0.429251    0.647759    0.266918    11.00000   -1.50000
AFIX   0
C26   1    0.442602    0.095045    0.379721    11.00000    0.08270    0.06518 =
         0.06213    0.00913   -0.00074    0.00891
AFIX 137
H26A  2    0.430799   -0.010779    0.388606    11.00000   -1.50000
H26B  2    0.448012    0.164825    0.412153    11.00000   -1.50000
H26C  2    0.466454    0.070909    0.365920    11.00000   -1.50000
AFIX   0
C27   1    0.325829    0.084844    0.232454    11.00000    0.10572    0.10506 =
         0.09604   -0.00363   -0.02538   -0.04491
AFIX 137
H27A  2    0.331229    0.067261    0.195715    11.00000   -1.50000
H27B  2    0.302203    0.149666    0.231252    11.00000   -1.50000
H27C  2    0.322924   -0.024349    0.249508    11.00000   -1.50000
AFIX   0
C28   1    0.700060    0.421387    0.396035    11.00000    0.03987    0.06410 =
         0.05621   -0.00168    0.00235    0.00207
C29   1    0.721519    0.504474    0.360026    11.00000    0.04407    0.06953 =
         0.05762   -0.00184    0.00161    0.00000
C30   1    0.754187    0.425450    0.345096    11.00000    0.05072    0.10128 =
         0.07075    0.00067    0.01670   -0.00050
AFIX  43
H30   2    0.768117    0.481564    0.320931    11.00000   -1.20000
AFIX   0
C31   1    0.766559    0.266429    0.365027    11.00000    0.04942    0.10305 =
         0.08281   -0.00630    0.01215    0.02053
C32   1    0.745285    0.185575    0.400149    11.00000    0.06553    0.08385 =
         0.08475    0.00574    0.00629    0.03134
AFIX  43
H32   2    0.753186    0.077644    0.413699    11.00000   -1.20000
AFIX   0
C33   1    0.712325    0.259324    0.416201    11.00000    0.05746    0.07003 =
         0.07180    0.00669    0.01150    0.01247
C34   1    0.690183    0.164588    0.455495    11.00000    0.10860    0.09056 =
         0.12331    0.03638    0.04886    0.02065
AFIX 137
H34A  2    0.690158    0.231912    0.488189    11.00000   -1.50000
H34B  2    0.702506    0.056059    0.464995    11.00000   -1.50000
H34C  2    0.663849    0.145742    0.438209    11.00000   -1.50000
AFIX   0
C35   1    0.709419    0.679613    0.337337    11.00000    0.07388    0.07991 =
         0.08565    0.01576    0.00782   -0.00162
AFIX 137
H35A  2    0.686729    0.668762    0.309961    11.00000   -1.50000
H35B  2    0.730254    0.729324    0.321038    11.00000   -1.50000
H35C  2    0.703576    0.752184    0.366575    11.00000   -1.50000
AFIX   0
C36   1    0.802192    0.180285    0.348286    11.00000    0.08215    0.16859 =
         0.15625    0.00238    0.04489    0.05372
AFIX 137
H36A  2    0.795024    0.122637    0.313742    11.00000   -1.50000
H36B  2    0.812455    0.098276    0.375853    11.00000   -1.50000
H36C  2    0.821632    0.265468    0.344678    11.00000   -1.50000
AFIX   0
HKLF 4


REM  mo_d8v19630_0m_a.res in C2/c
REM wR2 = 0.1561, GooF = S = 1.020, Restrained GooF = 1.020 for all data
REM R1 = 0.0509 for 4492 Fo > 4sig(Fo) and 0.0749 for all 6409 data
REM 368 parameters refined using 0 restraints

END

WGHT      0.0720      2.7616

REM No hydrogen bonds found for HTAB generation

REM Highest difference peak  0.215,  deepest hole -0.139,  1-sigma level  0.030
Q1    1   0.4203  0.6978  0.2992  11.00000  0.05    0.22
Q2    1   0.3640  0.6777  0.2695  11.00000  0.05    0.16
Q3    1   0.4507 -0.0405  0.3619  11.00000  0.05    0.15
Q4    1   0.6623  0.2335  0.4629  11.00000  0.05    0.15
Q5    1   0.4496  0.5165  0.3868  11.00000  0.05    0.15
Q6    1   0.6781  0.7104  0.3411  11.00000  0.05    0.14
Q7    1   0.4739  0.1683  0.3912  11.00000  0.05    0.14
Q8    1   0.5634  0.3161  0.3393  11.00000  0.05    0.14
Q9    1   0.4340  0.4216  0.3397  11.00000  0.05    0.13
Q10   1   0.4146  0.2829  0.3412  11.00000  0.05    0.13
;
_shelx_res_checksum                41579
_shelx_hkl_file
;
   4   0   0    6.80    1.00
  -6   0   0 2608.34   53.59
   6   0   0 2636.44   53.39
   6   0   0 2658.03   53.89
  -8   0   0 1528.85   34.50
   8   0   0 1511.55   34.50
   8   0   0 1492.75   33.80
  -8   0   0 1498.55   34.10
 -10   0   0 3174.98   66.99
  10   0   0 3045.90   66.79
  10   0   0 3145.89   65.99
 -10   0   0 3269.77   67.09
 -12   0   0  370.76   14.00
 -12   0   0  344.07   13.70
  12   0   0  365.66   13.30
  12   0   0  358.56   13.90
 -14   0   0  121.19    7.80
  14   0   0  112.09    7.80
 -14   0   0  131.49    8.40
  14   0   0  120.79    7.60
 -16   0   0  239.78   11.90
 -16   0   0  231.58   12.30
  16   0   0  220.68   12.00
  16   0   0  221.98   11.30
  16   0   0  207.58   10.80
 -18   0   0  589.84   22.60
  18   0   0  585.44   20.90
  18   0   0  590.34   20.90
  18   0   0  581.14   22.30
 -18   0   0  608.44   21.90
 -20   0   0  328.57   16.30
 -20   0   0  325.27   16.90
  20   0   0  329.27   15.30
  20   0   0  376.66   16.30
  20   0   0  342.57   17.00
  22   0   0    5.80    3.30
 -22   0   0   21.00    6.50
  22   0   0   16.40    4.10
 -22   0   0    5.80    3.10
  22   0   0   11.50    3.60
  24   0   0  431.06   19.10
 -24   0   0  447.66   22.20
  24   0   0  439.36   19.40
 -24   0   0  445.36   20.40
  26   0   0 2707.23   67.79
 -26   0   0 2915.71   71.19
 -26   0   0 2698.63   73.79
 -28   0   0 3254.77   80.29
  28   0   0 3141.49   76.49
 -28   0   0 3146.59   83.89
 -30   0   0   80.09   10.80
  30   0   0  109.39    9.90
 -30   0   0   92.49   10.70
  32   0   0    8.90    4.10
 -32   0   0   10.20    5.80
 -32   0   0   10.20    5.00
 -34   0   0   27.80    7.20
  34   0   0   21.30    5.70
 -34   0   0   14.30    5.70
 -36   0   0  167.78   15.40
 -36   0   0  166.08   17.10
  36   0   0  164.98   12.30
 -38   0   0    9.30    4.60
  38   0   0   -3.10    3.40
 -38   0   0   -1.70    4.70
 -40   0   0   13.90    6.80
 -40   0   0    8.70    7.00
  40   0   0   19.70    5.20
 -42   0   0   -0.90    6.00
  42   0   0   -6.70    3.60
 -42   0   0    1.10    8.40
 -44   0   0    8.20    8.00
 -44   0   0   21.80    7.90
  -3  -1   0  224.78    9.60
  -3  -1   0  214.28    7.60
   3  -1   0  252.97    9.20
   3  -1   0  212.88    7.40
   3   1   0  256.27    8.10
   3   1   0  271.17    8.60
  -3   1   0  262.07    8.10
  -3   1   0  242.78   10.00
  -5  -1   0   44.90    2.00
  -5  -1   0   41.50    3.00
   5  -1   0   44.80    3.10
   5  -1   0   45.60    3.80
  -5  -1   0   46.20    3.50
  -5   1   0   40.70    3.80
   5   1   0   41.10    3.30
   5   1   0   41.00    3.40
  -5   1   0   46.20    3.30
   7  -1   0  429.46   12.50
  -7  -1   0  449.16   12.00
  -7  -1   0  424.06   13.90
   7   1   0  366.66   16.00
   7   1   0  436.06   12.60
  -7   1   0  436.36   13.00
  -7   1   0  453.15   15.60
   9  -1   0 4492.85   90.69
   9  -1   0 4484.05   93.99
  -9  -1   0 4587.14   93.39
   9   1   0 4544.35   90.09
   9   1   0 4584.34   93.39
  -9   1   0 4579.04   91.19
  -9   1   0 4531.35   94.89
  11  -1   0  203.98    9.10
 -11  -1   0  206.48   10.30
  11  -1   0  190.68   10.10
 -11  -1   0  198.98    8.60
 -11   1   0  197.68   10.70
  11   1   0  202.78    8.40
 -11   1   0  208.48    9.20
  11   1   0  206.58   10.30
 -13  -1   0   -0.50    1.10
 -13  -1   0    1.80    1.20
  13  -1   0    5.00    2.20
  13  -1   0    1.10    1.10
  13   1   0    1.70    0.70
 -13   1   0    1.60    1.30
  13   1   0   -0.60    1.10
 -13   1   0    0.30    1.40
  13   1   0   -1.10    1.20
 -15  -1   0  125.99    8.10
  15  -1   0  140.09    9.40
  15  -1   0  138.09    8.60
 -15  -1   0  134.69    9.20
  15   1   0  123.89    9.00
 -15   1   0  135.69    9.90
  15   1   0  133.79    5.50
  15   1   0  124.79    7.30
 -15   1   0  135.49    8.30
 -17  -1   0 1382.06   37.40
  17  -1   0 1371.56   38.00
  17  -1   0 1358.76   41.50
 -17  -1   0 1388.06   39.40
  17  -1   0 1432.66   39.70
 -17   1   0 1454.55   37.50
  17   1   0 1383.86   39.80
  17   1   0 1374.06   31.10
 -17   1   0 1420.56   41.40
  17   1   0 1401.16   35.60
  19  -1   0  339.17   16.50
  19  -1   0  321.97   17.70
  19  -1   0  364.56   16.70
 -19  -1   0  342.77   18.40
 -19  -1   0  351.26   16.20
  19   1   0  338.87   11.40
  19   1   0  335.87   14.40
  19   1   0  323.27   16.80
 -19   1   0  366.36   16.00
 -19   1   0  340.57   18.00
  21  -1   0   18.40    4.80
 -21  -1   0   11.20    4.30
  21  -1   0    7.60    3.10
  21  -1   0    9.50    4.20
 -21  -1   0    9.10    3.60
  21   1   0   15.20    3.60
 -21   1   0   11.30    4.20
  21   1   0   11.50    2.80
  21   1   0   14.10    4.40
 -21   1   0   10.20    3.40
  23  -1   0  249.18   16.50
  23  -1   0  274.47   16.10
 -23  -1   0  278.47   16.40
  23  -1   0  264.87   15.50
  23   1   0  271.97   13.90
 -23   1   0  289.77   17.90
 -23   1   0  285.27   15.20
  23   1   0  276.87   10.80
  25  -1   0   72.39    9.70
 -25  -1   0   85.59    9.40
 -25  -1   0   70.79    9.00
 -25   1   0   66.59   10.90
  25   1   0   84.49    5.80
  25   1   0   91.99    8.00
 -25   1   0   67.09    7.90
 -27  -1   0  824.02   33.10
 -27  -1   0  914.81   34.10
  27  -1   0  924.31   35.60
  27   1   0  866.11   24.10
 -27   1   0  901.61   37.00
 -27   1   0  916.81   32.80
 -29  -1   0  213.58   15.80
 -29  -1   0  199.68   16.00
  29  -1   0  210.88   16.20
 -29   1   0  195.48   14.50
 -29   1   0  187.08   16.80
  29   1   0  211.28    9.70
  31  -1   0  205.78   31.80
 -31  -1   0  203.48   16.20
 -31  -1   0  189.78   15.90
 -31   1   0  182.98   14.80
  31   1   0  205.28    9.40
 -31   1   0  206.38   18.30
 -33  -1   0   84.89   10.60
 -33  -1   0  101.69   12.30
  33  -1   0  107.79   12.00
 -33   1   0   99.69   11.90
  33   1   0  104.09    6.30
 -33   1   0  102.59   14.10
 -35  -1   0    7.30    4.90
 -35  -1   0    9.90    5.80
  35  -1   0    3.00    5.30
 -35   1   0    6.00    4.70
  35   1   0    7.60    2.30
 -35   1   0    2.80    5.90
  37  -1   0    8.00    4.60
 -37  -1   0    7.30    6.30
 -37   1   0    2.20    4.70
 -37   1   0    5.30    6.40
 -39  -1   0   31.40    8.70
 -39  -1   0   30.30    8.70
  39  -1   0   26.10    8.10
 -39   1   0   30.20    8.50
 -39   1   0   34.70   10.70
  41  -1   0   -7.60    5.90
 -41  -1   0   10.80    8.20
 -41  -1   0   -0.80    6.10
 -41   1   0   10.60    7.50
 -41   1   0   -4.70    7.20
  43  -1   0    8.40    6.20
 -43  -1   0    7.50    7.00
 -43  -1   0   -4.00    4.90
 -43   1   0    2.40    8.30
 -43   1   0    4.10    6.30
   0  -2   0   54.79    5.10
   0  -2   0   58.29    4.50
   0   2   0   51.89    4.30
   0   2   0   50.89    5.10
  -4  -2   0   22.60    3.60
  -4  -2   0   23.60    3.10
  -4  -2   0   34.60    3.80
  -4  -2   0   27.20    3.50
   4  -2   0   23.90    2.90
   4  -2   0   31.80    4.10
  -4  -2   0   29.00    3.40
   4   2   0   22.20    3.40
  -4   2   0   25.00    3.10
  -4   2   0   27.00    4.70
   4   2   0   23.60    3.20
   6  -2   0   14.00    3.30
   6  -2   0   21.20    4.10
  -6  -2   0   14.30    2.50
  -6  -2   0   12.20    2.60
  -6  -2   0   10.60    2.50
  -6   2   0   15.00    2.80
  -6   2   0   13.20    3.50
   6   2   0   14.30    2.90
   6   2   0    9.40    2.50
  -8  -2   0  228.98   11.00
   8  -2   0  214.58    9.30
   8  -2   0  206.58   11.30
  -8  -2   0  213.38    9.40
  -8  -2   0  211.78    7.40
  -8   2   0  206.78    9.90
  -8   2   0  226.48   12.60
   8   2   0  180.28   14.20
   8   2   0  209.08   10.60
  10  -2   0  576.14   17.70
 -10  -2   0  574.14   17.10
 -10  -2   0  581.64   20.00
  10  -2   0  573.64   21.20
 -10  -2   0  577.64   12.90
  10   2   0  575.64   18.80
 -10   2   0  559.04   18.80
  10   2   0  575.44   20.10
 -10   2   0  572.14   22.40
 -12  -2   0  323.57   14.80
  12  -2   0  320.67   12.60
 -12  -2   0  325.57   11.90
  12  -2   0  324.17   15.60
 -12   2   0  305.17   16.20
  12   2   0  323.67   13.60
 -12   2   0  309.17   13.60
  12   2   0  330.67   14.90
  14  -2   0  797.62   23.70
  14  -2   0  740.53   27.00
 -14  -2   0  780.22   26.60
 -14  -2   0  779.72   22.40
  14   2   0  808.22   24.90
 -14   2   0  802.42   25.30
  14   2   0  754.12   26.30
 -14   2   0  830.92   29.80
  16  -2   0   63.09    5.90
  16  -2   0   56.39    6.70
 -16  -2   0   56.49    5.40
 -16  -2   0   60.99    6.80
  16  -2   0   64.59    8.70
  16   2   0   49.90    5.80
 -16   2   0   52.29    5.90
  16   2   0   45.60    6.20
 -16   2   0   58.69    7.60
  18  -2   0 1676.33   53.19
  18  -2   0 1716.33   45.00
 -18  -2   0 1768.32   44.10
 -18  -2   0 1729.13   48.40
  18  -2   0 1723.83   49.10
  18   2   0 1675.13   48.20
 -18   2   0 1790.22   46.40
 -18   2   0 1767.62   52.39
  18   2   0 1726.93   44.70
  20  -2   0   -0.60    2.00
 -20  -2   0   -0.10    1.90
  20  -2   0   -1.10    1.60
 -20  -2   0    3.00    2.50
  20  -2   0    4.30    3.00
  20   2   0   -3.40    2.00
  20   2   0    5.40    3.10
 -20   2   0   -4.20    1.50
 -20   2   0    1.00    2.50
  22  -2   0   36.40    7.90
 -22  -2   0   25.10    6.20
 -22  -2   0   24.20    5.10
  22  -2   0   20.70    4.60
 -22   2   0   25.40    5.70
 -22   2   0   22.80    6.50
  22   2   0   27.60    5.70
  24  -2   0    8.50    4.60
 -24  -2   0    5.90    3.40
 -24  -2   0    5.70    3.30
 -24   2   0    4.30    3.10
 -24   2   0    4.90    4.00
  24   2   0    9.40    3.80
 -26  -2   0    5.50    3.80
 -26  -2   0   -2.10    3.10
  26  -2   0    6.80    4.80
  26   2   0    6.10    3.40
 -26   2   0    7.90    4.70
 -26   2   0    9.40    4.20
  28  -2   0   32.30    8.80
 -28  -2   0   26.60    6.30
 -28  -2   0   26.60    7.00
 -28   2   0   30.20    9.00
 -28   2   0   26.60    7.00
 -30  -2   0   -3.60    3.40
  30  -2   0   -1.20    5.30
 -30  -2   0   -0.10    3.90
 -30   2   0    2.50    4.20
 -30   2   0   -3.90    2.50
  32  -2   0   43.30   10.10
 -32  -2   0   42.50    8.80
 -32  -2   0   61.79   10.60
 -32   2   0   49.99   13.60
 -32   2   0   41.90    9.10
 -34  -2   0   71.29   11.80
 -34  -2   0   82.19   11.40
  34  -2   0   78.89   14.10
 -34   2   0   71.59   11.90
 -34   2   0   60.19   13.20
 -36  -2   0    1.30    4.30
  36  -2   0    2.40    5.70
 -36   2   0    8.20    5.90
 -36   2   0    5.60    7.00
 -38  -2   0    5.10    5.60
  38  -2   0    1.30    6.00
 -38  -2   0    8.20    6.10
 -38   2   0   -5.50    4.50
 -38   2   0    0.00    6.00
  40  -2   0   18.50    8.40
 -40  -2   0    3.90    4.80
 -40  -2   0   26.20    9.10
 -40   2   0   13.00    6.80
 -40   2   0   12.00    8.00
 -42  -2   0   -9.80    4.40
 -42  -2   0   -2.10    6.30
  42  -2   0   -6.50    6.30
 -42   2   0    2.70    6.70
 -42   2   0    7.70    7.50
   1  -3   0    3.60    2.60
  -1  -3   0   11.20    3.60
   1  -3   0    6.70    2.50
  -1  -3   0    6.70    2.90
  -1  -3   0   14.20    3.30
  -1  -3   0    6.30    2.70
   1  -3   0    6.30    2.90
  -1  -3   0    5.80    2.30
   1   3   0   11.70    2.90
  -1   3   0    9.50    3.30
   1   3   0    6.20    2.90
  -1   3   0   10.30    2.70
   3  -3   0  128.29    8.00
  -3  -3   0  138.39    9.40
  -3  -3   0  136.19    9.20
  -3  -3   0  115.79    8.10
  -3  -3   0  131.39    9.40
   3  -3   0  118.89   10.30
   3  -3   0  126.39    9.60
  -3  -3   0  121.99    8.20
   3   3   0  115.59    7.90
   3   3   0  126.79    8.90
  -3   3   0  115.89    7.70
  -3   3   0  130.69   10.10
  -5  -3   0  103.19    7.80
  -5  -3   0  111.49    7.80
  -5  -3   0  109.69    8.30
   5  -3   0  103.89    7.30
  -5  -3   0  105.29    8.00
   5  -3   0  104.89    9.90
  -5  -3   0  102.79    7.80
   5  -3   0  110.59    9.10
  -5   3   0  105.59    7.50
   5   3   0   96.09    7.70
   5   3   0  106.39    8.00
  -5   3   0  119.09    9.80
  -7  -3   0  863.31   26.00
  -7  -3   0  853.21   25.30
  -7  -3   0  853.01   26.90
   7  -3   0  832.02   29.00
   7  -3   0  861.21   25.40
  -7  -3   0  850.51   27.00
  -7  -3   0  829.42   26.20
   7   3   0  861.01   27.10
  -7   3   0  856.51   26.00
  -7   3   0  824.22   30.30
   7   3   0  805.42   26.40
   9  -3   0  100.79    8.90
  -9  -3   0   95.69    7.50
  -9  -3   0   98.89    8.00
   9  -3   0   86.99    6.80
  -9  -3   0   97.69    7.80
  -9  -3   0   92.99    7.70
   9  -3   0  102.29   10.70
  -9  -3   0   95.69    6.30
   9   3   0   91.79    7.70
  -9   3   0   86.39    7.20
   9   3   0   94.99    8.00
  -9   3   0  107.59   10.10
  11  -3   0  697.23   26.20
 -11  -3   0  647.74   23.60
 -11  -3   0  645.54   18.00
 -11  -3   0  676.63   21.80
  11  -3   0  662.63   29.60
  11  -3   0  643.24   21.30
 -11   3   0  633.24   27.30
 -11   3   0  647.04   23.00
  11   3   0  642.64   24.00
  11   3   0  649.64   23.10
  13  -3   0   42.80    8.60
  13  -3   0   43.80    7.40
 -13  -3   0   42.90    5.20
  13  -3   0   41.90    4.90
 -13  -3   0   40.00    3.10
 -13  -3   0   37.60    6.50
  13   3   0   40.60    6.70
  13   3   0   38.40    6.30
 -13   3   0   30.10    7.00
 -13   3   0   38.70    6.20
  15  -3   0   99.39   12.60
  15  -3   0   95.39    9.60
 -15  -3   0  105.09    7.40
  15  -3   0   94.99    7.50
 -15  -3   0  123.99   12.80
  15   3   0   96.49    8.70
  15   3   0   86.29    9.10
 -15   3   0  110.39   11.50
 -15   3   0  119.99    9.90
  17  -3   0  913.21   29.00
 -17  -3   0  957.60   33.40
 -17  -3   0 1023.20   28.30
  17  -3   0 1014.60   40.80
  17  -3   0  956.10   34.80
 -17   3   0  943.91   37.60
 -17   3   0  963.40   32.20
  17   3   0  928.71   33.30
  17   3   0  918.31   31.00
 -19  -3   0    1.40    2.00
  19  -3   0    5.20    4.30
  19  -3   0    2.90    2.40
 -19  -3   0   -1.80    2.30
 -19   3   0    1.50    2.60
  19   3   0    4.80    3.30
 -19   3   0    5.90    3.90
  21  -3   0    5.70    3.00
 -21  -3   0    3.00    2.60
  21  -3   0   -1.70    2.40
 -21  -3   0    5.40    3.70
  21   3   0    0.50    3.30
 -21   3   0   13.30    4.50
 -21   3   0    1.60    3.60
 -23  -3   0    0.90    2.30
 -23  -3   0    7.50    4.30
  23  -3   0    5.40    3.70
 -23   3   0    1.40    3.10
 -23   3   0    4.80    4.50
  23   3   0    3.50    4.40
  25  -3   0    2.00    4.30
 -25  -3   0    3.20    3.60
 -25  -3   0    6.20    3.50
  25   3   0   -4.70    3.20
 -25   3   0    1.10    3.80
 -25   3   0    1.50    2.60
 -27  -3   0   62.39    7.70
 -27  -3   0   67.49   11.10
  27  -3   0   46.50   10.90
 -27   3   0   53.79   11.30
 -27   3   0   57.19    9.90
  29  -3   0   -4.80    3.60
 -29  -3   0   -1.50    3.20
 -29   3   0   -0.90    4.60
 -29   3   0    0.20    3.80
 -31  -3   0   61.09   10.20
 -31  -3   0   59.59   11.00
  31  -3   0   75.49   13.90
 -31   3   0   60.79   11.00
 -31   3   0   65.59   14.20
 -33  -3   0    6.70    5.40
 -33  -3   0    7.00    5.00
  33  -3   0   20.10    7.60
 -33   3   0    9.90    8.00
 -33   3   0   14.60    6.30
  35  -3   0    5.30    5.80
 -35  -3   0   -2.90    4.00
 -35   3   0   -9.20    3.90
 -35   3   0    5.00    6.00
  37  -3   0   14.00    7.60
 -37  -3   0   10.50    5.70
 -37  -3   0   18.60    7.10
 -37   3   0   18.20    8.50
 -37   3   0    6.50    5.80
 -39  -3   0    4.80    4.50
 -39  -3   0    7.20    5.50
  39  -3   0  -14.30    5.80
 -39   3   0    2.20    5.30
 -39   3   0    2.00    7.90
  41  -3   0   -4.40    6.30
 -41  -3   0    3.90    6.00
 -41  -3   0    0.90    5.90
 -41   3   0   -0.70    7.20
 -41   3   0   10.50   12.30
   0  -4   0   27.50    6.10
   0  -4   0   28.40    6.60
   0  -4   0   27.30    6.50
   0  -4   0   36.90    6.00
   0   4   0   34.00    6.80
   0   4   0   26.20    5.00
  -2  -4   0   97.29    9.70
   2  -4   0   97.29   10.40
  -2  -4   0   97.99    8.20
  -2  -4   0   89.99    9.00
  -2  -4   0   98.69    9.20
   2  -4   0   95.49    8.00
   2  -4   0   83.79    9.20
  -2  -4   0   98.19    8.50
  -2   4   0   83.29    7.80
   2   4   0   91.49    9.10
   2   4   0  127.89    9.60
  -2   4   0   89.09    9.70
  -4  -4   0  751.42   27.70
  -4  -4   0  745.73   26.30
   4  -4   0  747.63   32.20
   4  -4   0  752.92   29.40
  -4  -4   0  729.63   28.30
  -4  -4   0  750.52   26.00
  -4  -4   0  760.32   28.40
   4  -4   0  740.43   25.30
  -4   4   0  728.83   29.80
   4   4   0  738.63   26.00
  -4   4   0  736.13   25.50
   4   4   0  787.72   28.10
  -6  -4   0   10.20    3.50
  -6  -4   0    6.60    3.50
  -6  -4   0    8.90    3.50
   6  -4   0    0.40    2.80
  -6  -4   0   12.80    4.00
   6  -4   0   18.60    4.00
   6  -4   0   11.20    3.90
  -6  -4   0   14.50    3.90
  -6   4   0    6.80    4.20
  -6   4   0   11.30    3.50
  -8  -4   0  102.59    9.80
  -8  -4   0  115.39    9.60
  -8  -4   0  119.89    9.30
  -8  -4   0  113.99    9.50
   8  -4   0  111.39   10.60
  -8  -4   0  118.89    9.50
   8  -4   0  114.29    9.00
  -8   4   0  120.29   12.00
  -8   4   0  115.59    9.20
   8   4   0  120.39    9.80
   8   4   0  120.09    9.90
  10  -4   0  129.69    9.40
 -10  -4   0  120.19    8.80
  10  -4   0  124.99   11.30
 -10  -4   0  119.69   10.20
 -10  -4   0  123.49   10.30
 -10  -4   0  114.39    9.90
  10  -4   0  119.49   13.10
 -10  -4   0  118.29    9.80
 -10   4   0   89.69   11.00
  10   4   0  124.09   10.00
 -10   4   0  137.59   10.40
  10   4   0  119.29   10.10
 -12  -4   0  626.74   23.60
 -12  -4   0  612.14   20.20
  12  -4   0  579.94   26.60
  12  -4   0  609.24   31.60
 -12  -4   0  567.94   24.00
 -12  -4   0  605.44   25.50
  12  -4   0  636.14   22.80
 -12  -4   0  635.44   25.20
 -12   4   0  641.44   24.80
  12   4   0  573.94   25.00
 -12   4   0  642.24   30.20
  12   4   0  602.04   24.70
 -14  -4   0   60.59    5.20
 -14  -4   0   66.49    8.10
 -14  -4   0   62.99    8.40
  14  -4   0   53.09    6.50
 -14  -4   0   54.59    7.40
 -14  -4   0   66.29    8.60
  14  -4   0   76.89    9.50
  14  -4   0   66.09   12.50
 -14   4   0   82.39   11.40
 -14   4   0   46.50    8.20
  14   4   0   55.89    7.80
  14   4   0   61.29    8.10
  16  -4   0   13.70    6.00
 -16  -4   0   16.30    6.80
 -16  -4   0   11.90    3.70
  16  -4   0    9.60    3.70
 -16  -4   0   14.00    2.60
 -16  -4   0    3.10    3.80
 -16   4   0   11.10    4.30
 -16   4   0    6.10    5.20
  16   4   0   14.90    5.00
  18  -4   0   47.10    7.20
 -18  -4   0   54.59    6.30
  18  -4   0   47.80   10.60
 -18  -4   0   39.80    8.00
 -18   4   0   47.70    8.50
  18   4   0   58.39    7.70
 -18   4   0   44.10   10.30
  20  -4   0   70.19   11.30
  20  -4   0   64.29   13.20
 -20  -4   0   66.89    7.00
 -20  -4   0   78.89   10.00
 -20   4   0   65.79    8.80
  20   4   0   61.89   11.00
 -20   4   0   61.69   12.10
 -22  -4   0   -2.10    2.30
 -22  -4   0    1.70    3.10
  22  -4   0    7.20    5.80
 -22   4   0   -1.40    3.90
  22   4   0   -4.80    3.40
 -22   4   0    1.80    3.90
 -24  -4   0   10.10    4.00
 -24  -4   0   10.30    5.20
  24  -4   0    7.80    6.40
  24   4   0    4.00    4.30
 -24   4   0   17.00    6.00
 -24   4   0   12.90    6.60
  26  -4   0   -9.70    4.40
 -26  -4   0   -0.30    2.50
 -26  -4   0    0.50    3.50
 -26   4   0    0.00    3.60
 -26   4   0   -4.00    4.30
 -28  -4   0    4.00    3.30
 -28  -4   0    1.00    3.50
  28  -4   0    0.00    5.30
 -28   4   0    4.60    4.00
 -28   4   0   -3.80    5.50
 -30  -4   0   43.60   10.00
 -30  -4   0   32.50    7.30
  30  -4   0   23.60    9.60
 -30   4   0   49.20   12.00
 -30   4   0   36.90    8.60
 -32  -4   0  122.19   14.10
  32  -4   0  122.29   20.40
 -32  -4   0  113.09   11.40
 -32   4   0   83.99   17.10
 -32   4   0  115.89   14.10
 -34  -4   0   -3.20    3.80
 -34  -4   0   -1.10    4.30
  34  -4   0    3.50    6.10
 -34   4   0    2.70    6.30
 -34   4   0   -4.20    4.60
 -36  -4   0   13.40    8.00
  36  -4   0    8.80    8.00
 -36  -4   0   12.70    6.00
 -36   4   0    6.70    7.00
 -36   4   0    4.80    7.30
 -38  -4   0   -0.50    5.20
 -38  -4   0    2.50    7.40
  38  -4   0    2.80    8.60
 -38   4   0   -5.80    6.30
 -38   4   0    3.20    7.00
 -40  -4   0   -2.40    5.40
 -40  -4   0   -8.60    4.60
  40  -4   0    9.90    9.10
 -40   4   0   -2.80    8.90
 -40   4   0    5.30    6.30
  -1  -5   0   64.69    8.50
   1  -5   0   60.39   11.10
   1  -5   0   81.39    8.90
  -1  -5   0   72.49   11.70
  -1  -5   0   59.89    8.00
  -1  -5   0   62.69    7.50
  -1  -5   0   62.49    8.70
   1  -5   0   62.39    7.50
   1  -5   0   67.19   13.30
  -1   5   0   50.09    7.80
   1   5   0   60.59    7.60
  -1   5   0   72.69   13.80
   1   5   0   70.89    9.20
   3  -5   0   39.60    8.10
  -3  -5   0   39.60    7.70
  -3  -5   0   51.29    6.90
  -3  -5   0   53.69    9.00
   3  -5   0   38.70    6.80
   3  -5   0   56.49   10.50
  -3  -5   0   48.60    7.70
  -3  -5   0   47.30    8.90
   3   5   0   44.70    8.40
  -3   5   0   54.89    8.20
   3   5   0   35.10    6.80
  -3   5   0   44.30    8.90
  -5  -5   0   29.30    7.70
  -5  -5   0   25.50    6.80
  -5  -5   0   26.10    6.80
   5  -5   0   24.60    5.30
  -5  -5   0   23.10    6.40
   5  -5   0   17.80    6.20
   5  -5   0   25.70    6.40
  -5   5   0   27.50    7.20
  -5   5   0   28.70    6.10
  -7  -5   0   10.00    4.40
  -7  -5   0   12.40    4.80
  -7  -5   0   12.00    4.30
   7  -5   0    9.50    4.20
  -7  -5   0   16.90    4.70
   7  -5   0   12.40    5.90
   7  -5   0   15.80    3.90
  -7  -5   0   10.40    4.20
  -7   5   0    7.40    4.80
  -7   5   0   14.50    4.50
  -9  -5   0   38.70    7.40
   9  -5   0   34.10    6.40
   9  -5   0   34.60    8.60
  -9  -5   0   28.10    6.40
  -9  -5   0   33.30    6.50
  -9  -5   0   31.50    7.00
  -9  -5   0   31.40    6.30
  -9   5   0   31.80    7.70
  -9   5   0   36.90    6.80
 -11  -5   0  240.08   15.90
  11  -5   0  257.77   15.10
 -11  -5   0  260.17   16.20
  11  -5   0  244.18   21.00
 -11  -5   0  288.17   15.50
 -11  -5   0  270.77   17.30
 -11  -5   0  244.78   16.60
 -11   5   0  254.07   20.30
  11   5   0  244.58   16.50
 -11   5   0  244.68   19.70
  13  -5   0  232.88   20.90
  13  -5   0  252.17   14.80
 -13  -5   0  245.68   15.60
 -13  -5   0  231.78   13.10
 -13  -5   0  235.58   16.20
 -13  -5   0  257.37   17.20
 -13   5   0  249.97   16.40
  13   5   0  247.58   16.30
 -13   5   0  294.57   21.60
 -15  -5   0    3.00    2.20
  15  -5   0    1.10    2.60
 -15  -5   0   -5.80    3.90
 -15  -5   0    1.90    4.00
  15  -5   0    1.90    3.10
 -15  -5   0    5.00    3.90
 -15   5   0    5.50    3.10
 -15   5   0   -3.20    3.50
  17  -5   0  191.08   20.20
 -17  -5   0  161.68    8.50
 -17  -5   0  202.38   15.10
 -17  -5   0  191.08   15.40
 -17  -5   0  184.88   12.30
 -17   5   0  210.88   19.80
 -17   5   0  186.68   14.80
  17   5   0  187.08   14.70
 -19  -5   0   31.80    7.60
 -19  -5   0   31.80    6.30
 -19  -5   0   45.70    9.10
  19  -5   0   31.40   10.50
 -19   5   0   38.90   10.50
  19   5   0   38.90    7.70
 -19   5   0   40.00    8.60
 -21  -5   0  122.49    9.90
  21  -5   0  162.28   18.90
 -21  -5   0  104.99   11.50
 -21  -5   0  118.59   12.80
 -21   5   0  105.59   17.50
  21   5   0  113.79   11.90
 -21   5   0  119.99   12.40
 -23  -5   0    9.60    5.60
 -23  -5   0    5.00    3.60
  23  -5   0    6.90    6.30
  23   5   0    4.10    4.20
 -23   5   0    6.20    5.20
 -25  -5   0   31.50    8.60
 -25  -5   0   29.40    6.00
 -25   5   0   28.00    8.90
 -25   5   0   36.30    8.90
 -27  -5   0   -3.90    4.70
  27  -5   0    7.40    6.30
 -27  -5   0    1.80    2.60
 -27   5   0    2.30    5.10
 -27   5   0    7.50    5.10
 -29  -5   0    2.30    3.60
  29  -5   0    9.00    6.50
 -29  -5   0   -2.30    3.60
 -29   5   0    3.10    6.40
 -31  -5   0   21.60    8.20
 -31  -5   0   23.30    5.90
  31  -5   0   29.60   10.10
 -31   5   0   32.70    9.40
 -31   5   0   12.80    8.90
  33  -5   0   42.90   13.50
 -33  -5   0   24.50    7.20
 -33  -5   0   23.30    9.50
 -33   5   0   42.80   12.80
 -33   5   0   36.40    9.40
 -35  -5   0   14.20    7.70
 -35  -5   0   32.60    8.10
  35  -5   0   22.50   11.40
 -35   5   0   48.60   11.20
 -35   5   0   23.00   12.20
 -37  -5   0   -7.90    4.40
  37  -5   0   -5.50    8.90
 -37  -5   0   -6.40    5.40
 -37   5   0    1.70    6.00
 -37   5   0    3.60    8.70
   0  -6   0  315.17   18.80
   0  -6   0  329.57   23.80
   0  -6   0  316.97   26.30
   0  -6   0  322.77   18.80
   0  -6   0  305.67   21.40
   0   6   0  313.87   18.80
   0   6   0  340.67   22.20
   2  -6   0   -0.10    2.60
  -2  -6   0    2.90    3.40
  -2  -6   0    0.40    3.80
   2  -6   0    0.90    3.50
   2  -6   0   -2.40    2.00
  -2  -6   0    2.00    3.30
  -2  -6   0    0.90    4.10
  -2  -6   0   -1.10    2.80
   2  -6   0    5.00    4.90
  -2   6   0    1.60    3.90
   2   6   0    1.80    4.10
  -2   6   0   -2.30    2.90
   2   6   0    0.40    3.20
  -4  -6   0  132.19   13.30
  -4  -6   0  112.29   12.80
  -4  -6   0  131.49   12.30
   4  -6   0  138.69   11.90
   4  -6   0  132.09   15.60
  -4  -6   0  148.09   14.30
  -4  -6   0  130.39   12.00
  -4   6   0  142.29   12.10
  -4   6   0  151.68   15.70
  -6  -6   0   25.20    6.70
  -6  -6   0   16.20    5.40
  -6  -6   0   24.90    7.00
  -6  -6   0   14.30    5.30
   6  -6   0   27.60    8.40
   6  -6   0   18.40    5.10
  -6   6   0    3.30    5.40
  -6   6   0    6.40    4.20
  -8  -6   0   -0.70    3.40
  -8  -6   0    3.10    3.20
  -8  -6   0   -5.90    3.10
   8  -6   0    7.50    5.70
   8  -6   0   -0.90    3.10
  -8  -6   0   -0.10    3.20
  -8   6   0   -1.20    2.30
 -10  -6   0   36.10    7.70
 -10  -6   0   17.50    6.20
  10  -6   0   25.40    6.20
 -10  -6   0   21.40    6.20
 -10  -6   0   23.00    6.90
  10  -6   0   24.90    9.60
 -10   6   0   30.60    7.50
 -10   6   0   23.10    8.30
 -12  -6   0    2.20    4.30
 -12  -6   0   -1.60    3.20
 -12  -6   0   -2.20    3.50
 -12  -6   0    1.10    3.10
  12  -6   0    7.90    5.70
 -12   6   0   -3.00    3.20
 -12   6   0   -4.60    3.10
  14  -6   0   80.59   16.60
 -14  -6   0   91.29   10.80
 -14  -6   0   91.09   11.00
 -14  -6   0   70.59    8.10
 -14  -6   0   72.19    9.70
 -14   6   0   87.49   15.20
 -14   6   0   83.29   10.20
 -16  -6   0   -2.40    4.20
 -16  -6   0    3.60    4.40
  16  -6   0    7.20    7.40
 -16  -6   0    0.40    2.60
 -16  -6   0    6.80    5.10
 -16   6   0   12.20    7.60
 -16   6   0    1.70    3.80
 -18  -6   0   75.69    6.70
 -18  -6   0   50.29    8.30
 -18  -6   0   70.49   11.50
 -18   6   0   72.89   11.50
 -18   6   0   79.39   16.30
 -20  -6   0   75.59    8.50
 -20  -6   0   58.49   11.30
  20  -6   0   78.59   16.50
 -20   6   0   83.39   15.90
 -20   6   0   91.39   11.80
 -22  -6   0   11.50    6.10
 -22  -6   0    8.90    3.90
  22  -6   0   24.30    9.50
 -22   6   0   15.60    6.50
 -22   6   0   22.10    9.00
 -24  -6   0    1.20    4.50
  24  -6   0    4.60    6.60
 -24  -6   0   -1.40    3.00
 -24   6   0   -0.20    5.70
 -24   6   0    6.10    4.40
  26  -6   0   35.90   12.00
 -26  -6   0   19.90    6.70
 -26  -6   0    8.10    4.20
 -26   6   0   21.80    6.80
 -26   6   0   23.20   11.00
 -28  -6   0   27.40    8.80
  28  -6   0   27.80   11.60
 -28  -6   0   37.10    7.30
 -28   6   0   35.20   12.60
 -28   6   0   37.10    9.90
 -30  -6   0    9.70    6.50
 -30  -6   0   10.40    5.00
  30  -6   0    1.70    7.70
 -30   6   0    6.70    5.80
 -30   6   0    6.20    7.70
 -32  -6   0    4.20    5.70
 -32  -6   0    7.70    5.00
  32  -6   0   12.10    8.70
 -32   6   0   25.30   18.50
 -32   6   0   15.40    7.30
  34  -6   0   23.40   13.20
 -34  -6   0   14.80    7.40
 -34   6   0   53.49   11.80
 -34   6   0   11.70   10.80
   1  -7   0  242.08   20.60
  -1  -7   0  259.27   21.10
   1  -7   0  246.28   17.90
   1  -7   0  250.37   22.30
  -1  -7   0  273.17   22.30
  -1  -7   0  227.28   17.30
  -1   7   0  264.37   18.50
   1   7   0  243.78   17.80
   1   7   0  266.77   20.90
  -1   7   0  255.77   20.70
  -3  -7   0    2.50    5.00
  -3  -7   0   11.40    5.10
  -3  -7   0   13.90    6.40
   3  -7   0    9.40    6.20
   3  -7   0   -0.40    5.40
   3  -7   0    8.90    5.20
  -3   7   0    6.60    4.60
  -3   7   0    3.90    5.40
   5  -7   0    7.00    4.20
   5  -7   0    5.30    5.60
  -5  -7   0    6.70    5.10
   5  -7   0    4.00    5.20
  -5  -7   0   12.80    5.30
  -5  -7   0    7.00    3.90
  -5   7   0   -4.30    3.90
  -5   7   0   11.10    5.40
  -7  -7   0    3.00    3.80
   7  -7   0   -1.80    4.50
  -7  -7   0    1.10    3.60
  -7  -7   0    3.00    3.50
  -7   7   0    1.60    5.70
  -7   7   0    4.80    4.30
  -9  -7   0    0.70    4.00
   9  -7   0   -2.80    5.00
  -9  -7   0    5.30    3.60
  -9  -7   0   -0.50    3.80
  -9   7   0    6.50    6.50
  -9   7   0   -0.30    4.00
 -11  -7   0   11.20    5.80
  11  -7   0   10.30    7.20
 -11  -7   0    3.10    3.50
 -11   7   0    4.60    4.00
 -11   7   0   -1.10    5.00
 -13  -7   0   70.99   11.60
 -13  -7   0   53.49    9.80
 -13  -7   0   62.69   10.00
  13  -7   0   62.89   14.80
 -13   7   0   53.19    9.90
 -13   7   0   55.39   13.90
 -15  -7   0   25.00    7.40
  15  -7   0   24.70    9.50
 -15  -7   0   17.10    6.60
 -15   7   0    9.90    6.70
 -15   7   0   22.60    9.90
 -17  -7   0   41.60    7.20
  17  -7   0   37.20   12.20
 -17  -7   0   25.90    8.30
 -17  -7   0   39.80    8.30
 -17   7   0   27.20    8.50
 -17   7   0   28.00   10.20
 -19  -7   0   86.49   13.90
 -19  -7   0   73.09    7.80
 -19  -7   0   85.89   10.60
  19  -7   0   58.39   16.50
 -19   7   0  112.99   13.40
 -19   7   0   94.09   17.20
 -21  -7   0   65.19    9.20
 -21  -7   0   94.29   14.80
  21  -7   0   84.19   18.40
 -21   7   0   85.89   17.40
 -21   7   0   76.89   13.20
 -23  -7   0   -5.50    3.80
  23  -7   0    3.20    6.30
 -23  -7   0    4.40    3.70
 -23   7   0   -8.80    7.90
 -23   7   0    5.70    8.30
 -25  -7   0    8.20    4.80
 -25  -7   0   18.00    6.70
  25  -7   0   22.50   10.60
 -25   7   0   26.70   12.10
 -25   7   0   13.50    7.00
  27  -7   0   74.79   17.70
 -27  -7   0   49.99    8.30
 -27  -7   0   48.80   11.70
 -27   7   0   32.40    9.30
 -27   7   0   49.10   15.00
 -29  -7   0   -4.10    5.60
 -29  -7   0    7.60    4.50
 -29   7   0   13.60    7.10
 -29   7   0    5.70    8.90
  31  -7   0  -12.00    7.70
 -31  -7   0    7.60    7.20
 -31   7   0   -1.90    8.70
 -31   7   0   -2.30    5.70
   0  -8   0   15.10    5.60
   0  -8   0   -2.10    5.00
   0  -8   0    9.90    5.60
   0   8   0    1.20    5.00
   0   8   0    7.40    5.80
  -2  -8   0    1.50    4.40
   2  -8   0    3.80    4.90
  -2  -8   0   -9.60    5.60
   2  -8   0    3.10    4.50
  -2  -8   0    2.90    6.00
   2  -8   0   -0.60    5.60
  -2   8   0    4.30    5.20
  -2   8   0   -2.90    5.10
  -4  -8   0    0.20    4.70
   4  -8   0    8.50    5.20
  -4  -8   0    0.80    4.60
   4  -8   0    1.20    6.80
   4  -8   0    6.70    3.70
  -4  -8   0    4.90    5.70
  -4   8   0    4.40    5.10
  -4   8   0    7.20   11.40
  -6  -8   0   -5.90    4.60
  -6  -8   0    1.20    4.40
  -6  -8   0   10.20    5.20
   6  -8   0   -0.40    5.00
   6  -8   0   -3.70    4.20
   6  -8   0   -8.90    3.30
  -6   8   0    4.60    6.90
  -6   8   0    7.40    4.80
  -8  -8   0    6.70    5.60
   8  -8   0    2.70    4.30
  -8  -8   0    7.50    5.20
   8  -8   0   -2.40    4.40
  -8  -8   0   -1.10    4.00
   8  -8   0   -8.30    5.20
  -8   8   0   -2.90    5.60
  -8   8   0   -7.60    3.80
 -10  -8   0   10.70    6.30
 -10  -8   0   20.00    7.40
 -10  -8   0   17.00    6.90
  10  -8   0   18.90    9.30
 -10   8   0   14.90    8.60
 -10   8   0   19.70    6.60
  12  -8   0   47.00   14.10
 -12  -8   0   23.70    8.30
 -12  -8   0   36.00    8.70
 -12  -8   0   38.80    9.00
 -12   8   0   19.70    9.30
 -12   8   0   38.70    9.50
 -14  -8   0    1.70    5.60
 -14  -8   0    4.50    4.90
  14  -8   0    2.20    6.10
 -14  -8   0    2.90    5.10
 -14   8   0    6.30    8.20
 -14   8   0   -0.70    5.70
 -16  -8   0  197.08   17.70
 -16  -8   0  195.48   18.20
 -16  -8   0  181.88   15.30
  16  -8   0  198.88   25.00
 -16   8   0  197.28   23.90
 -16   8   0  186.68   17.70
 -18  -8   0    6.80    4.80
 -18  -8   0    2.80    7.50
  18  -8   0   34.80   13.30
 -18  -8   0   14.40    6.70
 -18   8   0   15.80    7.00
 -18   8   0   20.00    9.50
 -20  -8   0  121.19   12.40
 -20  -8   0  122.39   10.30
  20  -8   0  115.39   22.80
 -20  -8   0  120.39   15.40
 -20   8   0  112.79   20.90
 -20   8   0  110.39   16.30
 -22  -8   0    3.30    7.90
  22  -8   0   16.90   17.40
 -22  -8   0   21.60    5.80
 -22   8   0   13.10   10.10
 -22   8   0   13.00    7.10
  24  -8   0    3.80    8.10
 -24  -8   0    1.70    4.30
 -24  -8   0   -2.70    6.00
 -24   8   0   -1.70    8.00
 -24   8   0   -3.20    5.90
 -26  -8   0    2.50    4.10
 -26  -8   0   -2.90    6.50
  26  -8   0   15.50   12.20
 -26   8   0   -3.40    8.10
 -26   8   0   -6.10    7.00
   1  -9   0    4.60    6.60
   1  -9   0   10.20    5.70
  -1  -9   0    2.00    5.50
  -1  -9   0   -2.10    5.00
   1  -9   0   12.50    8.40
  -1  -9   0   11.10    6.70
  -1   9   0   24.70    8.60
  -3  -9   0   12.30    6.20
  -3  -9   0    5.20    6.60
   3  -9   0   12.80    9.00
   3  -9   0   14.50    6.10
  -3  -9   0   16.20    6.00
   3  -9   0   25.50    9.40
  -3   9   0   -4.10    7.30
  -3   9   0   10.20    7.40
  -5  -9   0    6.40    5.70
  -5  -9   0    3.50    6.50
   5  -9   0  -16.20    6.20
   5  -9   0    1.80    5.50
   5  -9   0   -3.50    4.90
  -5  -9   0   -5.10    5.40
  -5   9   0   -4.40    5.30
  -5   9   0   11.50    8.70
  -7  -9   0   10.40    5.70
  -7  -9   0   -7.70    4.60
   7  -9   0    4.00    7.70
  -7  -9   0   -8.40    5.40
   7  -9   0   13.10    5.60
   7  -9   0   -2.50    5.90
  -7   9   0   -1.40    6.90
  -7   9   0   -4.40    4.40
   9  -9   0   -6.80    6.80
   9  -9   0    1.10    8.30
  -9  -9   0    6.10    5.40
   9  -9   0   -7.80    5.50
  -9  -9   0   13.90    7.00
  -9   9   0   -1.10    6.20
  -9   9   0   11.60    8.00
  11  -9   0   26.50   12.00
 -11  -9   0    9.60    7.80
  11  -9   0    8.90    8.10
 -11  -9   0   34.80    9.10
  11  -9   0   16.80   11.50
 -11  -9   0   36.70    9.50
 -11   9   0   16.90   11.20
 -11   9   0   27.10    8.30
 -13  -9   0   44.80   12.20
 -13  -9   0   47.90   12.10
  13  -9   0    8.20   12.10
 -13  -9   0   50.19   10.10
  13  -9   0   24.00   12.40
 -13   9   0   57.79   11.60
 -13   9   0   62.59   16.50
 -15  -9   0   61.09   12.70
  15  -9   0   70.59   18.40
 -15  -9   0   74.99   13.30
 -15  -9   0   55.79   10.70
 -15   9   0   60.39   12.20
 -15   9   0   46.00   15.00
 -17  -9   0   21.50    8.90
  17  -9   0   34.60   14.80
 -17  -9   0   24.20    7.70
 -17  -9   0   24.10   11.00
 -17   9   0   21.00   12.90
 -17   9   0   30.00    9.80
 -19  -9   0    5.70    6.00
 -19  -9   0    4.70    7.40
  19  -9   0   -6.00   10.90
 -19   9   0   12.60    8.40
 -19   9   0    9.60   11.10
   0 -10   0   -5.80    5.30
   0 -10   0   -1.60    7.80
   0 -10   0    5.10    8.90
  -2 -10   0    1.00    8.10
   2 -10   0   15.30    8.90
   2 -10   0    9.20    7.60
  -2 -10   0    6.20    7.60
   2 -10   0   -3.60    7.80
  -2 -10   0    3.40    8.20
  -4 -10   0    5.00    7.40
   4 -10   0    4.30    7.30
   4 -10   0  -10.60    7.50
  -4 -10   0    4.20    8.10
  -4 -10   0   -1.40    8.70
  -4  10   0   12.80   10.00
  -6 -10   0   11.80   10.10
   6 -10   0    5.60    7.50
  -6 -10   0    8.30    8.70
  -6 -10   0   -7.50    4.20
   6 -10   0   -3.90    7.90
   6 -10   0    1.00    9.40
  -6  10   0   -5.50    6.90
  -6  10   0    9.40   10.10
 -44   0   1   -0.60    5.00
 -44   0   1    3.80    8.50
  42   0  -1   -0.40    4.10
 -42   0   1    4.80    5.90
 -42   0   1   -6.00    5.10
 -40   0   1   -0.80    4.40
  40   0  -1   -2.70    3.80
 -40   0   1    2.90    7.00
 -38   0   1    2.50    4.00
 -38   0   1    0.60    4.60
  38   0  -1    2.30    3.60
 -36   0   1   -2.80    3.90
  36   0  -1   -1.10    3.40
 -36   0   1   -2.40    4.00
  34   0  -1   -0.50    3.00
 -34   0   1   10.40    6.10
 -34   0   1    1.20    3.40
  32   0  -1    0.70    3.10
 -32   0   1   -3.80    2.60
 -32   0   1    0.20    4.00
  30   0  -1    7.00    3.80
 -30   0   1    7.10    4.30
 -30   0   1   -1.50    3.50
  28   0  -1    3.30    3.50
 -28   0   1    4.10    5.20
 -28   0   1    0.50    4.10
  26   0  -1    1.50    2.60
 -26   0   1    1.10    3.30
 -26   0   1    2.20    2.90
 -24   0   1   -3.30    1.60
  24   0  -1    5.00    3.00
  24   0  -1    4.20    2.10
 -24   0   1   -2.90    2.20
 -22   0   1    0.80    2.30
  22   0  -1   -1.00    2.00
  22   0  -1    0.70    1.60
  22   0  -1   -3.50    1.40
 -22   0   1    0.40    1.60
  20   0  -1    0.40    2.00
 -20   0   1    2.10    2.10
  20   0  -1    0.00    1.70
 -18   0   1    1.50    1.60
 -18   0   1    0.80    1.70
  18   0  -1   -0.10    1.80
  18   0  -1   -0.90    1.50
 -16   0   1    0.60    1.40
  16   0  -1    1.20    1.40
  16   0  -1   -1.00    0.90
 -16   0   1    7.00    2.50
 -14   0   1   -0.90    0.80
 -14   0   1    1.30    1.10
  14   0  -1   -1.60    1.10
  14   0  -1   -1.20    0.80
  12   0  -1    0.60    1.00
  12   0  -1   -0.60    0.90
 -12   0   1   -1.70    0.70
 -12   0   1    1.50    1.20
  10   0  -1   -0.30    0.80
 -10   0   1    1.60    1.10
 -10   0   1    0.30    0.80
  10   0  -1    0.80    0.80
  -8   0   1    1.50    1.00
   8   0  -1   -0.30    0.70
  -8   0   1   -0.50    0.40
   8   0  -1    0.50    0.60
   6   0  -1   -0.10    0.50
  -6   0   1    0.10    0.50
   6   0  -1    0.50    0.60
  -6   0   1    0.20    0.60
  -4   0   1    1.80    0.70
  -4   0   1   -0.20    0.20
   4   0  -1    0.30    0.30
   2   0   1    0.10    0.10
   4   0   1    0.40    0.50
   4   0   1    0.00    0.20
  -4   0  -1   -0.10    0.30
  -4   0  -1   -0.10    0.20
   6   0   1    2.30    0.90
   6   0   1    2.50    0.80
   6   0   1    1.60    0.80
   8   0   1   -0.70    0.50
  -8   0  -1    0.50    0.70
   8   0   1    0.80    0.90
 -10   0  -1    1.00    0.80
 -10   0  -1    0.40    0.80
  10   0   1    1.70    1.20
  10   0   1    0.10    0.80
  12   0   1   -0.90    0.90
 -12   0  -1    0.40    0.90
  12   0   1   -1.60    0.80
  12   0   1    0.80    1.20
 -12   0  -1   -1.10    0.60
  14   0   1    0.40    1.10
  14   0   1    1.10    1.50
 -14   0  -1    0.20    1.20
 -14   0  -1   -0.60    0.80
  14   0   1    3.50    1.70
  16   0   1    0.40    1.10
  16   0   1    1.30    1.50
 -16   0  -1    1.20    1.50
 -16   0  -1   -0.90    1.10
  16   0   1    2.10    1.90
  18   0   1    0.90    1.70
  18   0   1    0.70    1.50
 -18   0  -1   -2.00    1.50
  18   0   1   -1.50    1.20
 -18   0  -1   -0.70    1.70
  20   0   1   -1.10    1.70
 -20   0  -1   -1.10    1.80
 -20   0  -1   -1.30    1.60
  20   0   1    2.30    1.90
 -22   0  -1    1.30    1.70
  22   0   1    3.60    2.50
  22   0   1    0.60    1.70
  22   0   1    2.10    2.50
 -22   0  -1    2.80    3.40
 -24   0  -1   -1.50    2.10
 -24   0  -1   -4.50    1.90
  24   0   1   -1.90    1.80
  24   0   1    0.90    2.40
  26   0   1   -2.00    3.40
  26   0   1   -3.90    2.60
 -26   0  -1    2.50    4.20
 -26   0  -1   -3.00    3.30
 -28   0  -1    4.80    5.60
 -28   0  -1    0.20    5.20
  28   0   1    5.70    4.60
  30   0   1    4.40    3.20
 -30   0  -1    3.50    4.20
 -30   0  -1   -2.30    3.30
 -32   0  -1    3.00    3.70
  32   0   1    0.60    2.80
 -34   0  -1   -2.10    3.50
 -34   0  -1    3.80    4.30
  34   0   1   -3.80    3.00
 -36   0  -1    3.90    4.50
 -36   0  -1   -4.10    4.20
  36   0   1    0.80    3.00
 -38   0  -1    7.10    5.70
  38   0   1   -1.30    3.20
 -38   0  -1    7.00    5.30
 -40   0  -1   -3.90    3.60
 -40   0  -1    1.90    3.80
  40   0   1   -6.10    2.80
  42   0   1   -8.60    3.30
 -42   0  -1   -5.30    6.00
 -42   0  -1    2.70    7.20
 -44   0  -1    2.80    6.40
 -44   0  -1    4.10    7.30
 -43  -1   1   37.00   10.20
 -43  -1   1   41.70   11.20
  43  -1  -1   33.90    8.70
 -43   1   1   25.50   11.50
 -43   1   1   49.70   14.10
 -41  -1   1   79.49   13.60
  41  -1  -1   69.69   12.20
 -41  -1   1   85.09   13.80
 -41   1   1   75.39   15.30
 -41   1   1   57.89   12.60
 -39  -1   1   11.60    6.20
 -39  -1   1    3.80    6.20
  39  -1  -1   19.80    7.20
 -39   1   1   -0.50    5.70
 -39   1   1    3.10    5.60
 -37  -1   1   21.40    7.30
  37  -1  -1   19.70    7.00
 -37  -1   1   13.20    6.40
 -37   1   1   -0.40    4.80
  37   1  -1   11.50    2.60
 -37   1   1    2.80    4.90
 -35  -1   1   61.69   10.20
 -35  -1   1   57.29   11.10
  35  -1  -1   58.19   11.10
 -35   1   1   42.40    9.00
  35   1  -1   48.70    5.00
 -35   1   1   37.80   10.30
 -33  -1   1   79.89   10.70
 -33  -1   1   85.09   12.80
  33  -1  -1   90.19   11.90
 -33   1   1   72.69   12.70
 -33   1   1   63.79   18.60
  33   1  -1   87.29    6.40
  31  -1  -1  225.08   18.70
 -31  -1   1  205.98   16.60
 -31  -1   1  221.38   16.60
 -31   1   1  192.38   17.60
  31   1  -1  233.58   11.00
 -31   1   1  237.98   16.70
 -29  -1   1  269.97   18.00
 -29  -1   1  246.08   17.60
  29  -1  -1  285.37   19.40
 -29   1   1  251.87   16.50
  29   1  -1  255.37   11.80
 -29   1   1  261.67   19.60
  27  -1  -1   -4.00    2.70
 -27  -1   1    0.30    3.10
 -27  -1   1   -1.10    3.50
  27   1  -1    0.80    2.00
 -27   1   1    3.20    3.50
 -27   1   1    0.50    3.10
 -25  -1   1   54.79    7.20
  25  -1  -1   56.19    9.60
 -25  -1   1   44.80    7.90
 -25   1   1   45.80    8.60
  25   1  -1   38.20    4.60
  25   1  -1   50.79    6.30
 -25   1   1   47.00    7.50
 -23  -1   1  483.15   22.30
  23  -1  -1  511.65   22.20
  23  -1  -1  482.45   24.00
 -23  -1   1  485.25   21.90
  23  -1  -1  485.65   22.00
 -23   1   1  476.55   23.90
 -23   1   1  501.15   20.80
  23   1  -1  516.15   17.00
  23   1  -1  513.85   20.00
 -21  -1   1   15.40    4.30
  21  -1  -1    8.00    3.80
 -21  -1   1    9.30    3.60
  21  -1  -1   17.90    4.40
 -21   1   1    5.10    3.50
 -21   1   1    9.10    2.80
  21   1  -1   10.40    3.40
  21   1  -1    9.40    3.90
  21   1  -1    7.20    2.20
 -19  -1   1  207.58   12.40
  19  -1  -1  205.98   12.30
  19  -1  -1  223.58   12.90
  19   1  -1  210.38   11.10
 -19   1   1  213.48   13.90
  19   1  -1  203.78   13.80
 -19   1   1  218.68   11.70
 -17  -1   1  148.89   10.30
 -17  -1   1  140.49    9.30
  17  -1  -1  145.99   10.20
  17  -1  -1  162.88   10.00
 -17   1   1  153.78   11.20
  17   1  -1  142.49   10.10
 -17   1   1  147.39    9.00
  17   1  -1  145.39    8.50
 -15  -1   1  884.31   27.80
 -15  -1   1  880.11   25.90
  15  -1  -1  866.61   26.00
  15  -1  -1  828.82   27.00
 -15   1   1  916.11   25.40
  15   1  -1  846.52   27.40
  15   1  -1  859.81   24.50
 -15   1   1  899.71   29.20
  13  -1  -1 1689.23   41.20
 -13  -1   1 1720.73   41.00
 -13  -1   1 1764.02   43.70
  13  -1  -1 1780.12   44.50
  13   1  -1 1712.63   40.20
 -13   1   1 1754.82   45.00
 -13   1   1 1721.43   40.50
  13   1  -1 1679.73   43.20
 -11  -1   1  127.69    7.90
  11  -1  -1  120.39    7.80
  11  -1  -1  126.69    6.80
 -11  -1   1  125.59    6.70
  11   1  -1  126.59    6.80
  11   1  -1  121.89    7.70
 -11   1   1  122.09    8.20
 -11   1   1  132.69    6.80
  -9  -1   1  557.64   15.40
  -9  -1   1  544.95   17.40
   9  -1  -1  535.55   17.50
   9   1  -1  539.35   17.30
  -9   1   1  523.95   18.00
   9   1  -1  492.05   18.00
  -9   1   1  545.85   15.30
   7  -1  -1  619.14   15.80
  -7  -1   1  620.84   18.00
  -7  -1   1  615.24   16.30
  -7   1   1  611.24   16.00
   7   1  -1  619.44   13.50
   7   1  -1  606.94   17.10
  -7   1   1  660.53   19.50
  -5  -1   1 1865.21   36.50
   5  -1  -1 1858.41   40.90
   5  -1  -1 1850.81   37.70
  -5  -1   1 1793.72   40.10
  -5  -1   1 1858.11   39.60
   5   1  -1 1831.12   36.90
  -5   1   1 1824.02   38.20
  -5   1   1 1822.22   41.10
   5   1  -1 1859.51   40.50
   5   1  -1 1835.52   39.90
  -1   1   1  362.66   10.60
   1   1  -1  318.57   10.70
   1   1  -1  327.17   10.60
   1   1  -1  355.96   11.10
   1   1  -1  344.57   10.30
  -1   1   1  362.06    9.00
   1  -1   1 1293.37   32.10
   1   1   1 1500.05   29.80
  -1   1  -1 1307.37   32.40
   1   1   1 1503.05   30.30
  -1   1  -1 1421.96   32.90
  -1   1  -1 1507.65   31.20
  -3  -1  -1  127.39    5.50
   3  -1   1  130.19    6.70
   3  -1   1  126.29    5.60
  -3  -1  -1  126.89    4.70
   3  -1   1  123.79    6.90
   3   1   1  127.89    5.30
  -3   1  -1  122.49    6.80
   3   1   1  126.29    4.80
  -3   1  -1  122.79    6.70
  -3   1  -1  121.29    7.10
  -7  -1  -1 2206.78   46.90
   7  -1   1 2105.99   49.80
   7  -1   1 2042.40   45.40
  -7  -1  -1 1922.51   45.60
  -7   1  -1 2152.48   46.10
  -7   1  -1 2169.78   49.10
   7   1   1 2219.78   43.80
   9  -1   1  666.63   22.40
   9  -1   1  674.53   18.90
  -9  -1  -1  689.63   17.60
  -9  -1  -1  699.03   20.40
   9  -1   1  676.83   21.00
  -9   1  -1  678.73   21.80
   9   1   1  661.93   20.10
   9   1   1  670.43   17.20
  -9   1  -1  702.93   19.60
 -11  -1  -1  150.88    8.80
  11  -1   1  143.19    9.50
  11  -1   1  152.18    8.90
 -11  -1  -1  157.38    7.40
  11  -1   1  151.98    7.80
  11   1   1  142.79    8.50
 -11   1  -1  152.78    8.00
 -11   1  -1  142.49    9.20
 -13  -1  -1  766.52   21.60
  13  -1   1  714.73   22.10
  13  -1   1  718.83   25.40
  13  -1   1  745.13   24.00
 -13  -1  -1  712.43   23.30
  13   1   1  728.83   23.70
 -13   1  -1  771.12   25.50
  13   1   1  731.23   20.20
 -13   1  -1  782.62   23.10
  13   1   1  699.53   15.50
  15  -1   1 1104.19   31.10
  15  -1   1 1058.69   31.90
  15  -1   1 1048.30   33.50
 -15  -1  -1 1121.89   32.10
 -15  -1  -1 1053.79   29.40
  15   1   1 1079.79   23.10
 -15   1  -1 1051.89   33.20
 -15   1  -1 1101.49   30.30
  15   1   1 1081.69   27.90
  15   1   1 1048.20   31.90
  17  -1   1   56.29    6.80
 -17  -1  -1   58.19    6.30
 -17  -1  -1   48.60    5.40
  17  -1   1   41.20    5.10
  17  -1   1   50.39    5.90
  17   1   1   50.49    5.00
  17   1   1   52.29    3.30
 -17   1  -1   49.60    5.50
  17   1   1   62.09    6.50
 -17   1  -1   50.99    6.50
  19  -1   1    0.50    2.70
  19  -1   1    0.10    1.60
 -19  -1  -1    0.80    2.20
 -19  -1  -1    0.40    1.70
  19   1   1    1.70    2.20
  19   1   1   -1.00    1.00
 -19   1  -1    1.30    2.10
  19   1   1    1.90    1.70
 -19   1  -1    3.80    2.60
 -21  -1  -1  126.19   10.30
  21  -1   1  121.59    9.70
 -21  -1  -1  117.59    9.60
  21  -1   1  110.49    9.50
  21  -1   1  118.39   10.60
 -21   1  -1  116.99    9.40
  21   1   1  116.69    8.20
  21   1   1  102.29    9.40
 -21   1  -1  100.09   10.20
 -23  -1  -1   -2.20    1.50
  23  -1   1    1.70    2.10
  23  -1   1    2.20    3.00
 -23  -1  -1   -0.30    2.00
 -23   1  -1    3.50    3.00
 -23   1  -1   -2.10    2.30
  23   1   1   -0.90    1.20
 -25  -1  -1  249.28   15.70
 -25  -1  -1  239.98   15.40
  25  -1   1  255.07   16.70
 -25   1  -1  229.38   14.70
  25   1   1  222.98    9.20
 -25   1  -1  245.48   17.60
  25   1   1  229.48   13.10
  27  -1   1  338.97   20.20
 -27  -1  -1  353.46   20.00
 -27  -1  -1  329.97   19.60
  27   1   1  328.67   17.20
  27   1   1  335.57   12.00
 -27   1  -1  364.86   22.70
 -27   1  -1  355.26   19.40
  29  -1   1   21.40    6.80
 -29  -1  -1   18.30    6.50
 -29  -1  -1   18.30    6.30
 -29   1  -1   16.10    6.10
 -29   1  -1   19.20    6.80
  29   1   1   23.50    3.60
 -31  -1  -1   53.79   10.50
 -31  -1  -1   51.39    9.20
 -31   1  -1   64.49   12.00
  31   1   1   65.19    4.80
 -31   1  -1   56.79   10.20
  33  -1   1   -9.00    3.40
 -33  -1  -1   -2.00    3.40
 -33  -1  -1    5.00    5.10
  33   1   1    0.80    1.70
 -33   1  -1   -0.30    3.50
 -33   1  -1   -4.70    3.40
  35  -1   1    7.50    5.10
 -35  -1  -1    6.90    4.90
 -35  -1  -1    4.60    5.60
 -35   1  -1   13.70    6.20
 -35   1  -1    9.30    6.00
  37  -1   1   25.10    7.20
 -37  -1  -1   28.10    7.60
 -37   1  -1   36.00    9.30
 -37   1  -1   45.80   10.90
 -39  -1  -1   -4.80    4.30
 -39  -1  -1    0.40    3.70
  39  -1   1    3.10    5.20
 -39   1  -1    4.80    5.30
 -39   1  -1   -0.30    5.10
 -41  -1  -1   46.60   10.70
 -41  -1  -1   40.50   10.00
  41  -1   1   30.40    8.30
 -41   1  -1   34.50   11.10
 -41   1  -1   24.90    8.00
 -43  -1  -1    3.50    5.60
  43  -1   1    1.20    5.80
 -43   1  -1   11.00    7.20
 -43   1  -1    3.30    7.70
 -42  -2   1   56.59   13.10
 -42  -2   1   47.00   11.30
  42  -2  -1   58.39   11.90
 -42   2   1   62.69   12.30
 -42   2   1   47.80   12.40
 -40  -2   1    6.50    5.30
  40  -2  -1   25.30    8.40
 -40  -2   1    4.10    6.30
 -40   2   1   18.00    8.50
 -40   2   1    8.40    6.90
  38  -2  -1   10.70    6.20
 -38  -2   1    3.80    4.40
 -38  -2   1    4.40    5.20
 -38   2   1    6.60    5.60
 -38   2   1   -7.70    5.80
  36  -2  -1   -8.20    3.90
 -36  -2   1    0.50    4.10
 -36  -2   1   -3.80    4.30
 -36   2   1    3.70    5.90
 -36   2   1   -4.10    3.30
  34  -2  -1  142.79   16.20
 -34  -2   1  152.98   15.10
 -34  -2   1  139.69   14.30
 -34   2   1  136.99   16.70
 -34   2   1  141.29   14.20
 -32  -2   1   12.60    6.30
 -32  -2   1   16.00    6.10
  32  -2  -1   17.70    6.70
 -32   2   1   15.20    6.00
  30  -2  -1   55.09   11.50
 -30  -2   1   47.10    9.10
 -30  -2   1   43.70    9.20
 -30   2   1   51.09    9.10
 -30   2   1   50.59   10.30
 -28  -2   1  282.67   18.10
  28  -2  -1  286.77   21.40
 -28  -2   1  287.97   19.10
 -28   2   1  271.07   20.70
 -28   2   1  253.27   17.00
 -26  -2   1  167.18   13.90
  26  -2  -1  160.78   15.40
 -26  -2   1  173.18   13.20
 -26   2   1  177.38   13.20
 -26   2   1  150.38   14.80
  26   2  -1  166.78   13.00
  24  -2  -1   29.40    7.90
 -24  -2   1   27.00    6.40
 -24  -2   1   21.10    5.60
 -24   2   1   30.40    6.30
 -24   2   1   26.60    6.90
  24   2  -1   18.10    5.30
 -22  -2   1   24.20    6.20
  22  -2  -1   21.10    4.70
 -22  -2   1   30.00    5.80
  22  -2  -1   28.70    7.80
 -22   2   1   24.10    5.40
  22   2  -1   37.10   10.00
 -22   2   1   26.00    6.80
 -20  -2   1    3.00    2.70
 -20  -2   1    2.80    2.50
  20  -2  -1    2.50    2.30
  20  -2  -1    4.30    2.30
 -20   2   1    5.30    3.60
  20   2  -1   -0.90    2.50
  20   2  -1   -0.50    2.50
  18  -2  -1   81.39    7.20
 -18  -2   1   86.89    8.60
  18  -2  -1   69.89    7.90
 -18  -2   1   76.39    7.10
  18   2  -1   83.99    8.40
  18   2  -1   73.59    7.30
 -18   2   1   82.49    7.50
 -18   2   1   84.99    9.30
  16  -2  -1  549.95   22.80
 -16  -2   1  559.54   22.60
 -16  -2   1  601.44   19.70
  16  -2  -1  537.15   19.50
 -16   2   1  630.94   26.30
  16   2  -1  563.14   22.70
  16   2  -1  548.65   20.80
 -16   2   1  596.34   20.90
 -14  -2   1   96.09    6.70
 -14  -2   1  108.19    8.80
  14  -2  -1  110.29    7.20
  14  -2  -1  104.19    8.80
 -14   2   1   98.29    9.20
 -14   2   1   90.99    7.10
  14   2  -1  106.29    8.60
  14   2  -1   99.99    8.00
 -12  -2   1   11.50    3.10
  12  -2  -1   13.80    2.90
  12  -2  -1   13.70    3.30
 -12  -2   1    9.20    2.50
  12   2  -1   10.30    3.30
 -12   2   1    7.30    2.30
  12   2  -1    9.50    2.70
 -12   2   1    8.60    3.20
 -10  -2   1  328.37   12.60
 -10  -2   1  326.07   14.20
  10  -2  -1  321.97   14.90
  10  -2  -1  338.57   12.00
  10   2  -1  337.07   13.90
  10   2  -1  340.47   14.70
 -10   2   1  345.37   13.10
 -10   2   1  340.67   16.10
  10   2  -1  298.87    9.80
  -8  -2   1  989.60   26.30
   8  -2  -1  953.50   28.30
  -8  -2   1  947.51   22.10
  -8  -2   1  945.51   27.10
   8  -2  -1  936.51   24.10
  -8   2   1  992.30   29.80
   8   2  -1  895.81   23.10
   8   2  -1  942.61   27.30
   8   2  -1  944.91   26.70
  -8   2   1  960.40   25.40
   6  -2  -1  394.06   12.70
  -6  -2   1  403.66   15.00
   6  -2  -1  386.46   15.40
  -6  -2   1  389.36   12.70
  -6  -2   1  401.76   14.70
  -6  -2   1  388.06   14.30
   6   2  -1  396.56   14.80
   6   2  -1  366.96   12.90
  -6   2   1  403.66   13.30
   6   2  -1  351.16   17.70
  -6   2   1  406.06   16.40
  -4  -2   1 2161.48   49.70
  -4  -2   1 2180.18   49.00
   4  -2  -1 2189.28   46.50
  -4  -2   1 2160.38   48.00
  -4  -2   1 2134.09   48.60
  -4  -2   1 2202.58   49.30
   4  -2  -1 2183.38   50.19
   4   2  -1 2110.69   49.50
   4   2  -1 2178.18   49.00
  -4   2   1 2130.09   50.89
   4   2  -1 2114.69   48.80
  -4   2   1 2131.99   46.60
   4   2  -1 2050.49   48.10
  -2  -2   1   -1.00    1.10
  -2  -2   1    1.20    2.10
   2  -2  -1    1.60    1.20
  -2  -2   1    1.10    1.30
  -2  -2   1    1.80    1.40
  -2  -2   1   -1.30    1.20
   2  -2  -1    7.80    2.50
  -2   2   1    1.90    1.30
   2   2  -1    1.20    1.40
   2   2  -1    2.10    1.70
   0  -2  -1 6227.48  120.49
   0  -2   1 5942.71  122.49
   0  -2   1 5282.07  127.99
   0   2  -1 6330.87  122.59
   0   2   1 6119.29  120.49
  -2  -2  -1  197.38    9.00
  -2  -2  -1  195.28    8.50
  -2  -2  -1  190.88    9.00
   2  -2   1  189.38    8.90
  -2  -2  -1  183.48    8.20
   2  -2   1  205.48   10.70
   2  -2   1  186.38   10.70
  -2   2  -1  192.98   10.70
  -2   2  -1  193.78    9.00
   2   2   1  192.98    8.40
   2   2   1  185.88    8.30
   2   2   1  180.68    8.70
  -4  -2  -1   64.69    4.90
  -4  -2  -1   62.19    5.80
   4  -2   1   58.49    5.90
  -4  -2  -1   61.49    4.70
  -4  -2  -1   62.89    4.90
   4  -2   1   54.99    5.40
   4  -2   1   61.39    6.40
  -4   2  -1   76.09    6.70
   4   2   1   46.00    7.30
   4   2   1   64.99    4.80
  -4   2  -1   58.39    4.90
  -6  -2  -1  666.13   20.00
   6  -2   1  653.23   19.80
   6  -2   1  658.63   24.40
   6  -2   1  691.93   23.00
  -6  -2  -1  665.73   18.60
   6   2   1  671.43   20.20
   6   2   1  670.63   19.30
  -6   2  -1  659.33   20.30
  -6   2  -1  703.23   24.00
  -8  -2  -1 1409.46   32.40
  -8  -2  -1 1395.46   35.40
   8  -2   1 1379.66   38.10
  -8  -2  -1 1355.06   30.40
   8  -2   1 1396.46   34.40
   8  -2   1 1341.17   40.50
  -8   2  -1 1401.06   35.40
   8   2   1 1358.16   35.30
  -8   2  -1 1403.86   39.60
   8   2   1 1422.86   33.70
  10  -2   1  314.17   16.90
 -10  -2  -1  316.37   10.90
  10  -2   1  304.37   14.70
 -10  -2  -1  324.97   13.90
  10  -2   1  301.47   12.30
 -10  -2  -1  319.37    7.90
  10   2   1  302.67   13.60
 -10   2  -1  317.47   16.30
 -10   2  -1  325.17   13.70
 -12  -2  -1   49.70    4.10
  12  -2   1   56.69    6.40
  12  -2   1   59.99    7.40
 -12  -2  -1   47.40    5.50
  12  -2   1   52.99    4.80
  12   2   1   50.59    5.20
 -12   2  -1   55.89    7.00
  12   2   1   53.49    5.70
 -12   2  -1   57.59    5.70
  14  -2   1 1607.94   48.80
  14  -2   1 1572.04   44.80
 -14  -2  -1 1627.74   43.60
  14  -2   1 1603.24   40.50
 -14  -2  -1 1605.74   38.20
  14   2   1 1601.54   43.50
  14   2   1 1626.44   40.30
 -14   2  -1 1627.74   42.50
 -14   2  -1 1651.93   47.70
 -16  -2  -1  569.04   22.50
  16  -2   1  534.65   22.70
  16  -2   1  548.75   19.90
  16  -2   1  587.34   26.40
 -16  -2  -1  577.94   18.90
  16   2   1  549.85   19.60
 -16   2  -1  563.04   21.50
  16   2   1  540.65   22.10
 -16   2  -1  577.44   25.30
 -18  -2  -1   44.10    5.40
  18  -2   1   38.00    6.80
  18  -2   1   38.80    7.40
  18  -2   1   42.30    8.10
 -18  -2  -1   40.60    6.80
  18   2   1   37.20    6.40
 -18   2  -1   40.10    6.60
  18   2   1   31.00    5.30
 -18   2  -1   30.20    6.90
  20  -2   1    4.00    3.30
  20  -2   1    2.70    2.50
 -20  -2  -1    0.90    1.90
  20  -2   1    3.40    2.20
 -20  -2  -1    1.90    1.90
 -20   2  -1    2.30    2.50
  20   2   1    4.40    2.80
 -20   2  -1   -0.70    2.60
  20   2   1    3.50    2.60
 -22  -2  -1   59.49    8.00
  22  -2   1   62.39   10.60
  22  -2   1   73.59    7.50
 -22  -2  -1   62.79    7.10
  22   2   1   67.09    6.80
 -22   2  -1   61.39    7.70
 -22   2  -1   63.49   10.60
 -24  -2  -1    8.20    4.00
  24  -2   1    0.30    3.10
  24   2   1   -1.70    1.90
 -24   2  -1    3.90    3.70
 -24   2  -1    8.60    4.40
 -26  -2  -1  124.59   11.90
 -26  -2  -1  120.59   10.90
  26  -2   1  134.99   13.70
 -26   2  -1  106.99   10.90
  26   2   1  107.59    9.70
 -26   2  -1  106.19   12.70
 -28  -2  -1    7.70    4.40
 -28  -2  -1   10.80    5.40
  28  -2   1   11.80    6.10
 -28   2  -1   15.00    5.70
 -28   2  -1   20.90    7.00
  30  -2   1   52.89   10.90
 -30  -2  -1   53.99   10.00
 -30  -2  -1   55.19    9.50
 -30   2  -1   34.50    9.90
 -30   2  -1   46.60    9.50
  32  -2   1    0.00    4.40
 -32  -2  -1   -0.40    3.80
 -32   2  -1    1.50    5.70
  34  -2   1   23.80    8.30
 -34  -2  -1   16.10    5.50
 -34  -2  -1   21.70    6.90
 -34   2  -1   12.40    7.80
 -34   2  -1   13.20    6.50
  36  -2   1   29.20    8.00
 -36  -2  -1   26.00    7.50
 -36  -2  -1   23.40    7.00
 -36   2  -1    7.10    5.80
 -36   2  -1    9.40    6.90
  38  -2   1   21.60    7.80
 -38  -2  -1    7.40    7.00
 -38  -2  -1   18.90    6.80
 -38   2  -1    3.30    6.40
 -38   2  -1   12.30    7.80
  40  -2   1    3.60    5.60
 -40  -2  -1   10.70    5.90
 -40  -2  -1   -0.50    5.90
 -40   2  -1    7.80    5.80
 -40   2  -1    4.10    8.10
 -42  -2  -1   20.00    8.70
 -42  -2  -1   23.70    8.60
 -42   2  -1   17.60    9.20
 -42   2  -1   21.20   10.90
  41  -3  -1   49.90   12.90
 -41  -3   1   40.10   10.30
 -41  -3   1   46.30   11.70
 -41   3   1    9.40   13.40
 -41   3   1   46.40   10.60
  39  -3  -1   -4.30    6.70
 -39  -3   1   12.40    6.90
 -39  -3   1    9.20    5.80
 -39   3   1   -1.40    4.10
 -39   3   1    6.10    8.70
 -37  -3   1    7.70    4.10
  37  -3  -1    7.40    6.10
 -37  -3   1   -2.50    4.60
 -37   3   1    4.00    6.90
 -37   3   1   -1.50    5.00
  35  -3  -1    3.20    5.40
 -35  -3   1    4.80    4.50
 -35  -3   1   10.70    5.10
 -35   3   1   -7.20    3.20
 -35   3   1   -2.50    4.20
  33  -3  -1   41.10   11.00
 -33  -3   1   46.30    9.70
 -33  -3   1   24.70    7.40
 -33   3   1   47.80    9.90
 -33   3   1   48.60   11.70
  31  -3  -1   64.89   12.80
 -31  -3   1   41.60    8.70
 -31  -3   1   42.90    9.20
 -31   3   1   44.50    9.20
 -31   3   1   56.19   12.50
  29  -3  -1   19.50    8.70
 -29  -3   1   12.70    6.90
 -29  -3   1    9.90    4.90
 -29   3   1   17.00    6.20
 -29   3   1   20.40    8.10
 -27  -3   1  153.58   12.50
 -27  -3   1  144.99   13.90
  27  -3  -1  142.39   16.60
 -27   3   1  158.18   16.90
 -27   3   1  136.19   13.40
  25  -3  -1   92.39   12.50
 -25  -3   1   75.39    8.50
 -25   3   1  102.39   13.20
  25   3  -1   93.19   10.50
 -25   3   1   92.19   10.30
  23  -3  -1  108.19   13.40
 -23  -3   1   89.29    8.50
 -23  -3   1   94.69   10.40
  23   3  -1   96.99   10.00
 -23   3   1   86.89   11.60
 -23   3   1   84.29    9.30
  21  -3  -1   44.70    9.90
  21  -3  -1   58.59    6.90
 -21  -3   1   54.59    6.70
 -21  -3   1   58.59    9.40
 -21   3   1   65.09   11.10
 -21   3   1   66.99    7.80
 -19  -3   1  216.48   14.90
 -19  -3   1  222.58   12.10
  19  -3  -1  213.98   12.20
 -19   3   1  208.28   16.60
  19   3  -1  216.58   14.00
 -19   3   1  156.78   18.90
  17  -3  -1 1880.21   48.00
 -17  -3   1 1960.60   54.19
  17  -3  -1 1905.31   55.19
 -17  -3   1 2003.60   48.00
 -17   3   1 1980.80   51.79
  17   3  -1 1939.61   54.69
 -17   3   1 1956.60   59.09
  17   3  -1 1924.51   52.09
  15  -3  -1  240.18   15.40
  15  -3  -1  259.57   12.40
 -15  -3   1  275.77   12.80
 -15  -3   1  269.27   15.90
  15   3  -1  270.97   14.80
  15   3  -1  262.87   15.40
 -15   3   1  265.57   17.70
 -15   3   1  269.17   14.20
  13  -3  -1 2657.83   59.79
 -13  -3   1 2656.73   65.09
 -13  -3   1 2444.96   56.29
  13  -3  -1 2596.64   66.99
 -13  -3   1 2689.93   60.89
  13   3  -1 2619.14   65.79
  13   3  -1 2635.44   64.09
 -13   3   1 2729.83   63.09
 -13   3   1 2739.23   71.19
 -11  -3   1   24.00    4.80
  11  -3  -1   13.10    3.10
 -11  -3   1   16.60    2.80
 -11  -3   1   11.00    3.70
  11  -3  -1   20.50    4.70
 -11  -3   1   16.40    4.20
 -11   3   1   15.10    4.60
 -11   3   1   19.90    4.30
  11   3  -1   23.80    4.90
  11   3  -1   13.80    3.80
  -9  -3   1   35.60    5.70
   9  -3  -1   44.80    5.80
   9  -3  -1   39.80    4.30
  -9  -3   1   40.70    4.20
  -9  -3   1   53.59    6.10
  -9  -3   1   46.50    5.50
  -9   3   1   46.90    6.50
   9   3  -1   48.90    5.70
  -9   3   1   38.10    4.70
   9   3  -1   42.70    5.20
   7  -3  -1    0.00    1.50
  -7  -3   1   -0.80    1.50
   7  -3  -1    0.70    1.40
  -7  -3   1   -1.10    1.40
  -7  -3   1   -0.60    1.20
  -7  -3   1   -1.00    1.60
  -7  -3   1    0.40    1.60
   7   3  -1   -0.30    1.20
  -7   3   1    0.70    1.30
  -7   3   1   -0.90    1.50
   7   3  -1    6.50    2.30
   5  -3  -1  241.68   11.00
  -5  -3   1  238.58   12.20
  -5  -3   1  239.58   12.40
   5  -3  -1  250.37   13.50
  -5  -3   1  242.08   12.80
  -5  -3   1  237.18   12.10
  -5  -3   1  250.37   13.30
   5   3  -1  240.58   13.10
   5   3  -1  237.48   12.30
  -5   3   1  231.98   13.90
  -5   3   1  233.58   11.10
   3  -3  -1 1003.20   27.80
  -3  -3   1 1017.40   31.10
   3  -3  -1 1025.20   31.50
  -3  -3   1 1007.00   29.70
  -3  -3   1 1017.20   29.60
  -3  -3   1 1076.79   32.20
  -3  -3   1 1001.10   31.10
   3   3  -1 1053.49   29.90
  -3   3   1  983.80   31.90
   3   3  -1 1048.00   31.40
  -3   3   1  959.40   27.50
  -1  -3   1  836.62   26.00
  -1  -3   1  852.61   29.00
   1  -3  -1  855.51   24.70
  -1  -3   1  849.72   28.30
  -1  -3   1  850.61   28.60
   1  -3  -1  893.71   28.10
   1   3  -1  898.01   26.60
  -1   3   1  884.01   25.00
   1   3  -1  907.81   28.90
  -1   3   1  844.72   27.90
   1  -3   1 1056.29   34.20
   1  -3   1 1090.79   33.40
  -1  -3  -1 1047.90   31.10
   1  -3   1 1036.60   29.80
  -1  -3  -1 1022.40   28.60
  -1  -3  -1 1051.69   31.20
  -1  -3  -1 1044.20   28.60
  -1   3  -1 1061.89   30.10
   1   3   1 1045.60   28.70
   1   3   1 1031.30   31.00
  -1   3  -1 1066.19   33.30
   3  -3   1   21.80    4.70
  -3  -3  -1   27.90    3.70
  -3  -3  -1   19.50    4.00
  -3  -3  -1   31.20    5.10
  -3  -3  -1   27.20    4.40
   3  -3   1   16.20    4.50
   3  -3   1   30.90    5.00
  -3   3  -1   28.20    5.70
   3   3   1   17.90    3.80
  -3   3  -1   25.20    4.40
   5  -3   1  949.01   34.10
   5  -3   1  929.91   31.60
  -5  -3  -1 1004.90   28.40
  -5  -3  -1  997.00   29.10
  -5  -3  -1  967.40   27.90
  -5  -3  -1  963.30   28.30
   5  -3   1  965.20   28.30
  -5  -3  -1  973.30   29.30
   5   3   1  918.51   27.90
  -5   3  -1  976.00   28.70
  -5   3  -1  968.30   33.00
   7  -3   1  275.47   12.90
  -7  -3  -1  284.07   13.60
  -7  -3  -1  277.37   12.50
  -7  -3  -1  284.47   13.30
   7  -3   1  277.67   15.40
   7  -3   1  286.57   17.30
  -7  -3  -1  292.57   13.40
  -7  -3  -1  265.77   12.40
   7   3   1  265.97   12.90
  -7   3  -1  265.97   13.20
  -7   3  -1  300.67   16.80
   7   3   1  260.17   13.10
  -9  -3  -1  150.58    8.20
   9  -3   1  153.98    9.50
   9  -3   1  144.49   12.50
  -9  -3  -1  143.19    9.90
  -9  -3  -1  142.79    9.30
  -9  -3  -1  154.48    9.00
   9  -3   1  135.79   10.70
  -9  -3  -1  152.48    9.80
   9   3   1  152.28    9.40
   9   3   1  168.98   10.40
  -9   3  -1  161.78   10.30
  -9   3  -1  155.28   12.30
 -11  -3  -1    3.20    1.50
 -11  -3  -1    1.70    2.20
  11  -3   1   -0.70    2.40
  11  -3   1    1.00    1.90
 -11  -3  -1    0.50    1.80
  11  -3   1   -0.10    1.50
  11   3   1    2.30    2.00
  11   3   1   -0.90    1.60
 -11   3  -1    2.50    2.70
 -11   3  -1    3.20    2.80
 -13  -3  -1  921.21   20.40
  13  -3   1  878.11   34.80
  13  -3   1  878.51   36.00
 -13  -3  -1  913.01   25.10
  13  -3   1  870.51   27.10
 -13  -3  -1  923.41   30.20
 -13   3  -1  883.81   29.50
  13   3   1  855.11   29.90
 -13   3  -1  906.71   35.10
  13   3   1  854.51   27.50
  15  -3   1 1673.43   49.30
  15  -3   1 1643.74   42.60
 -15  -3  -1 1481.85   53.49
 -15  -3  -1 1662.73   39.70
  15  -3   1 1464.75   62.89
  15   3   1 1702.13   44.00
  15   3   1 1642.64   46.80
 -15   3  -1 1693.53   52.99
 -15   3  -1 1685.63   46.30
 -17  -3  -1  151.78    9.00
  17  -3   1  155.68   10.30
  17  -3   1  153.48   14.50
  17  -3   1  138.19   12.10
 -17  -3  -1  151.08   11.60
  17   3   1  158.78   12.20
 -17   3  -1  149.79   14.00
  17   3   1  135.19   10.00
  19  -3   1  350.86   23.30
  19  -3   1  350.76   16.40
 -19  -3  -1  338.17   14.80
 -19  -3  -1  351.66   19.00
  19   3   1  335.57   16.90
 -19   3  -1  350.86   18.40
 -19   3  -1  311.47   21.30
  21  -3   1   33.50    7.50
 -21  -3  -1   27.10    6.60
 -21  -3  -1   23.90    5.00
  21  -3   1   36.60    9.10
 -21   3  -1   26.80    7.70
 -21   3  -1   19.60    5.40
  21   3   1   21.30    5.10
 -23  -3  -1   11.00    4.00
  23  -3   1    6.00    4.70
 -23  -3  -1   13.10    5.20
 -23   3  -1   10.10    4.00
  23   3   1    6.70    4.40
 -23   3  -1    1.80    4.50
 -25  -3  -1    1.50    2.60
  25  -3   1    4.00    4.30
 -25  -3  -1    4.50    3.90
  25   3   1    0.30    3.90
 -25   3  -1    5.70    3.90
 -25   3  -1    5.20    4.30
 -27  -3  -1   -5.00    3.10
 -27  -3  -1    3.60    3.50
  27  -3   1    0.00    3.70
 -27   3  -1   -3.00    2.90
  27   3   1    4.10    3.60
 -27   3  -1   -0.60    3.40
  29  -3   1   21.90    8.30
 -29  -3  -1   12.00    5.00
 -29  -3  -1   26.60   12.30
 -29   3  -1   12.70    5.60
 -29   3  -1   13.30    7.00
 -31  -3  -1    6.60    4.50
 -31  -3  -1    0.70    3.50
  31  -3   1    2.40    5.10
 -31   3  -1    8.00    8.40
 -31   3  -1    3.60    5.50
  33  -3   1   15.00    7.00
 -33  -3  -1    3.60    5.50
 -33  -3  -1   13.80    5.70
 -33   3  -1    7.30    6.00
 -33   3  -1    4.30    5.60
  35  -3   1    9.00    8.40
 -35  -3  -1   15.60    6.50
 -35   3  -1   17.60    7.20
 -35   3  -1   16.30    7.20
  37  -3   1    3.70    6.20
 -37  -3  -1   -1.70    4.50
 -37  -3  -1    4.80    4.30
 -37   3  -1    5.10    7.70
 -37   3  -1   -1.60    5.40
  39  -3   1   20.20    8.50
 -39  -3  -1   13.80    5.70
 -39  -3  -1    6.60    8.10
 -39   3  -1    9.20    7.30
 -39   3  -1   15.30    9.40
 -41  -3  -1  200.98   19.60
  41  -3   1  174.68   19.90
 -41  -3  -1  168.98   17.70
 -41   3  -1  180.48   34.60
 -41   3  -1  144.19   29.50
  40  -4  -1   55.09   15.50
 -40  -4   1   72.89   12.50
 -40   4   1   53.49   13.30
 -40   4   1   57.49   15.80
  38  -4  -1   -1.90    8.40
 -38  -4   1    9.40    6.00
 -38   4   1   -0.60    6.80
 -38   4   1   -7.20    6.50
 -36  -4   1   -4.00    4.40
  36  -4  -1    4.90    6.10
 -36   4   1   10.00    4.70
 -36   4   1    1.40    6.70
 -34  -4   1   48.70   10.70
 -34  -4   1   37.30    8.30
  34  -4  -1   40.30   12.60
 -34   4   1   27.30    9.30
 -34   4   1   31.80   12.90
  32  -4  -1   44.90   12.00
 -32  -4   1   38.50    8.00
 -32  -4   1   27.40    8.60
 -32   4   1   52.29   10.10
 -32   4   1   38.30   11.00
 -30  -4   1   32.10    6.50
 -30  -4   1   21.50    7.50
  30  -4  -1   36.30   11.20
 -30   4   1   27.90    8.20
 -30   4   1   28.50    9.80
 -28  -4   1   28.70    6.50
  28  -4  -1   12.00    8.30
 -28  -4   1   28.00    7.50
 -28   4   1   33.30   10.40
 -28   4   1   24.00    7.20
 -26  -4   1   -2.30    2.50
  26  -4  -1   12.10    6.90
 -26  -4   1   -1.50    3.50
 -26   4   1   -4.00    3.30
 -26   4   1   -4.80    3.80
 -24  -4   1    0.10    2.50
  24  -4  -1    2.50    4.80
 -24  -4   1    4.90    3.80
 -24   4   1   -1.90    2.70
 -24   4   1   -3.30    3.30
  24   4  -1   -6.60    2.70
 -22  -4   1   40.70    6.70
 -22  -4   1   40.10    8.50
  22  -4  -1   35.50    9.90
 -22   4   1   47.20    9.00
 -22   4   1   39.10   10.10
  22   4  -1   58.79    7.90
  20  -4  -1  469.15   20.00
 -20  -4   1  508.15   20.10
 -20  -4   1  495.95   25.10
  20  -4  -1  459.25   30.00
 -20   4   1  507.15   23.70
  20   4  -1  504.65   23.90
 -20   4   1  450.65   28.00
 -18  -4   1   20.10    5.60
  18  -4  -1   17.30    7.50
  18  -4  -1   18.90    4.20
 -18  -4   1   10.00    3.70
 -18   4   1   14.00    5.40
 -18   4   1   12.30    5.50
  18   4  -1    8.40    4.00
 -16  -4   1   35.20    7.30
  16  -4  -1   37.20    9.50
  16  -4  -1   50.49    6.60
 -16  -4   1   36.20    6.10
 -16   4   1   43.80    7.40
  16   4  -1   57.69    7.90
 -16   4   1   37.50    9.10
 -14  -4   1 1578.54   48.10
 -14  -4   1 1543.25   43.30
  14  -4  -1 1563.44   49.20
  14  -4  -1 1532.65   41.40
  14  -4  -1 1615.74   57.09
 -14  -4   1 1557.24   46.70
 -14  -4   1 1557.04   36.90
 -14   4   1 1558.14   44.90
  14   4  -1 1502.05   46.20
  14   4  -1 1576.24   48.00
 -14   4   1 1593.94   53.29
 -12  -4   1  579.04   25.20
  12  -4  -1  570.84   21.10
 -12  -4   1  578.64   24.80
 -12  -4   1  615.04   24.90
  12  -4  -1  593.74   26.30
 -12  -4   1  575.04   23.20
 -12  -4   1  588.04   19.60
  12   4  -1  588.44   25.40
  12   4  -1  581.04   24.60
 -12   4   1  578.34   23.10
 -12   4   1  598.84   28.90
 -10  -4   1   99.19    9.50
 -10  -4   1  110.39    9.60
 -10  -4   1   98.29   11.40
  10  -4  -1  105.39   10.00
 -10  -4   1  112.69    9.70
 -10  -4   1   99.89    8.00
  10  -4  -1   98.59    7.90
  10   4  -1   90.59    9.30
 -10   4   1  111.29    9.00
 -10   4   1   87.39   11.50
  -8  -4   1   58.79    6.60
  -8  -4   1   73.89    8.10
  -8  -4   1   55.09    6.80
  -8  -4   1   64.19    7.40
   8  -4  -1   70.69    6.70
  -8  -4   1   62.49    7.30
   8  -4  -1   58.49    7.70
  -8   4   1   63.69    8.80
   8   4  -1   64.39    7.70
  -8   4   1   51.29    6.10
   6  -4  -1  407.16   20.10
  -6  -4   1  381.06   18.00
  -6  -4   1  393.06   18.70
  -6  -4   1  390.66   18.40
   6  -4  -1  393.16   16.60
  -6  -4   1  386.26   18.20
  -6  -4   1  349.07   18.80
  -6   4   1  384.76   16.80
  -6   4   1  373.36   20.60
  -4  -4   1  113.49    9.30
  -4  -4   1  107.39   10.00
  -4  -4   1  109.19    9.20
   4  -4  -1  122.49    8.80
  -4  -4   1  123.39   10.80
  -4  -4   1  105.69   10.00
   4  -4  -1  119.99   10.50
   4   4  -1  111.49    9.40
  -4   4   1  118.99    8.80
  -4   4   1  103.29   10.20
  -2  -4   1  109.59   10.50
  -2  -4   1  135.49   11.10
   2  -4  -1   97.19    9.60
  -2  -4   1  109.79    9.30
  -2  -4   1  115.69    9.20
   2  -4  -1  119.99    8.70
  -2  -4   1  117.79   10.70
  -2   4   1  109.39   10.40
  -2   4   1  114.49    8.70
   2   4  -1  104.09    9.10
   2   4  -1  114.89   10.50
   0  -4   1 2667.33   65.19
   0  -4  -1 2705.63   71.79
   0  -4  -1 2633.54   63.49
   0  -4  -1 2684.33   63.79
   0  -4   1 2700.83   69.79
   0  -4  -1 2666.43   67.89
   0  -4   1 2791.22   70.29
   0  -4   1 2649.63   71.09
   0   4   1 2705.83   63.59
   0   4   1 2651.63   67.99
   0   4  -1 2820.62   65.99
   0   4  -1 2766.72   70.09
  -2  -4  -1  338.47   19.00
  -2  -4  -1  354.96   16.10
   2  -4   1  359.96   19.40
  -2  -4  -1  370.56   18.20
  -2  -4  -1  352.16   17.80
   2  -4   1  351.76   16.80
  -2  -4  -1  348.67   16.30
   2  -4   1  391.86   21.40
  -2   4  -1  360.86   17.00
   2   4   1  375.46   16.50
  -2   4  -1  398.36   20.50
   2   4   1  361.26   18.00
   4  -4   1    2.70    3.00
  -4  -4  -1    1.60    2.10
  -4  -4  -1    2.30    2.70
  -4  -4  -1   -0.80    1.80
   4  -4   1    1.20    2.30
   4  -4   1    1.30    2.60
  -4  -4  -1    2.50    2.30
  -4  -4  -1   -1.80    1.60
   4   4   1    3.30    2.70
  -4   4  -1    4.30    3.40
  -4   4  -1    4.00    2.60
  -6  -4  -1  577.94   22.70
  -6  -4  -1  578.64   23.70
   6  -4   1  577.54   28.30
  -6  -4  -1  592.44   22.90
  -6  -4  -1  586.34   22.30
   6  -4   1  613.34   26.50
  -6  -4  -1  583.84   23.50
   6  -4   1  591.74   22.60
  -6   4  -1  591.04   22.80
  -6   4  -1  597.84   27.50
   8  -4   1  258.77   23.20
   8  -4   1  245.68   24.90
  -8  -4  -1  275.17   14.90
  -8  -4  -1  266.47   14.40
  -8  -4  -1  254.87   14.10
  -8  -4  -1  274.57   14.30
  -8  -4  -1  262.17   14.90
   8  -4   1  263.07   14.00
  -8   4  -1  268.87   14.80
   8   4   1  276.27   14.90
  -8   4  -1  254.27   19.10
 -10  -4  -1  229.48   12.90
  10  -4   1  251.97   16.50
 -10  -4  -1  230.38   13.90
 -10  -4  -1  221.58   14.10
 -10  -4  -1  227.38   13.60
 -10  -4  -1  250.17   12.90
  10  -4   1  274.27   19.50
  10  -4   1  243.78   13.40
  10   4   1  234.18   13.70
  10   4   1  251.67   14.80
 -10   4  -1  226.78   14.20
 -10   4  -1  235.48   17.50
  12  -4   1  680.93   33.60
 -12  -4  -1  684.93   22.00
  12  -4   1  659.73   29.10
  12  -4   1  705.53   25.40
 -12  -4  -1  696.23   27.40
 -12  -4  -1  696.23   27.00
 -12  -4  -1  664.83   25.80
 -12  -4  -1  699.23   24.20
 -12   4  -1  689.63   27.00
 -12   4  -1  719.13   32.70
  12   4   1  687.73   27.20
  12   4   1  692.83   26.10
 -14  -4  -1 3165.68   69.99
 -14  -4  -1 3041.40   77.19
  14  -4   1 2790.02   84.09
  14  -4   1 2922.31   74.09
  14  -4   1 3175.28   88.79
 -14  -4  -1 3132.59   64.99
 -14  -4  -1 3209.48   76.69
 -14  -4  -1 3126.29   74.69
  14   4   1 3082.39   74.19
  14   4   1 3137.99   77.29
 -14   4  -1 3177.88   85.99
 -14   4  -1 2583.34   93.79
  16  -4   1  326.07   16.10
 -16  -4  -1  335.77   18.80
  16  -4   1  323.97   23.50
 -16  -4  -1  338.07   14.70
 -16   4  -1  339.37   18.90
  16   4   1  276.77   22.50
  16   4   1  317.37   17.10
 -16   4  -1  310.57   22.30
 -18  -4  -1  205.78   15.00
 -18  -4  -1  219.38   11.60
  18  -4   1  219.18   19.40
  18  -4   1  210.08   12.70
 -18   4  -1  201.58   18.10
  18   4   1  208.18   13.90
 -18   4  -1  207.28   15.10
 -20  -4  -1  246.78   12.90
 -20  -4  -1  271.67   17.90
  20  -4   1  284.47   22.90
  20   4   1  256.37   15.90
 -20   4  -1  219.38   19.60
 -20   4  -1  240.28   16.80
  22  -4   1  103.59   14.60
 -22  -4  -1  110.79   12.40
 -22   4  -1   94.09   15.60
  22   4   1  103.89   12.70
 -22   4  -1   90.69   11.10
  24  -4   1   88.69   15.90
 -24  -4  -1   82.49   10.90
 -24  -4  -1   91.09    8.50
  24   4   1   81.39    9.60
 -24   4  -1   72.09   14.10
 -24   4  -1   78.49   10.60
  26  -4   1    8.40    7.80
 -26  -4  -1   16.60    4.90
 -26  -4  -1   21.20    6.50
 -26   4  -1   15.60    6.60
 -26   4  -1    5.20    5.10
  26   4   1   23.00    6.30
 -28  -4  -1   51.39   10.30
 -28  -4  -1   55.19    7.60
  28  -4   1   92.29   16.00
 -28   4  -1   41.20    9.40
 -28   4  -1   66.79   12.90
 -30  -4  -1   61.69    8.30
  30  -4   1   70.09   14.60
 -30  -4  -1   71.29   12.00
 -30   4  -1   87.19   16.70
 -30   4  -1   73.79   13.90
  32  -4   1   19.70    9.40
 -32  -4  -1   30.50    7.90
 -32  -4  -1   30.50    7.30
 -32   4  -1   25.20    9.10
 -32   4  -1   23.70    8.70
 -34  -4  -1    1.20    3.50
  34  -4   1    2.60    5.40
 -34  -4  -1   12.20    6.50
 -34   4  -1   -3.80    6.00
 -34   4  -1    3.40    5.80
  36  -4   1    4.40    6.00
 -36  -4  -1    0.80    5.60
 -36  -4  -1   12.90    5.70
 -36   4  -1    2.80    7.30
 -38  -4  -1    5.20    6.10
 -38  -4  -1   -6.60    4.30
 -38   4  -1   -4.90    7.40
 -38   4  -1   -3.20    6.30
 -40  -4  -1   58.19   11.20
  40  -4   1   96.09   17.60
 -40  -4  -1   22.70    8.90
 -40   4  -1   64.69   22.90
 -40   4  -1   36.60   14.40
 -37  -5   1   21.50    9.30
 -37  -5   1   28.40    7.80
  37  -5  -1   31.30   13.10
 -37   5   1   52.99   16.10
 -37   5   1   29.80    9.70
  35  -5  -1   15.10    8.00
 -35  -5   1   19.10    7.00
 -35  -5   1    5.10    6.20
 -35   5   1    9.80    5.90
 -35   5   1   11.20    8.10
  33  -5  -1   -1.80    7.10
 -33  -5   1   -0.70    5.50
 -33  -5   1   22.90    6.60
 -33   5   1    8.30    6.10
 -33   5   1    5.20    8.10
 -31  -5   1    9.00    6.80
  31  -5  -1    2.00    7.10
 -31  -5   1   10.00    5.30
 -31   5   1   12.60    6.60
 -31   5   1    6.60    7.90
 -29  -5   1   74.99    9.30
 -29  -5   1   64.79   12.40
  29  -5  -1   71.89   15.60
 -29   5   1   59.89   14.10
 -29   5   1   97.59   12.90
 -27  -5   1   25.50    8.20
 -27  -5   1   28.80    6.00
  27  -5  -1   22.00   10.10
 -27   5   1   18.10    7.20
 -27   5   1   37.40   10.70
  25  -5  -1   -5.70    5.90
 -25  -5   1   -2.60    2.40
 -25  -5   1    1.70    4.20
 -25   5   1   10.30    5.00
 -25   5   1    1.60    6.00
 -23  -5   1   94.69   12.10
 -23  -5   1   91.29    8.80
  23  -5  -1   71.89   15.60
 -23   5   1   93.19   19.40
 -23   5   1   86.89   10.90
  21  -5  -1    3.90    5.90
 -21  -5   1   14.80    6.70
 -21  -5   1   18.10    5.10
 -21   5   1   15.10    6.00
 -21   5   1   15.70    8.40
  21   5  -1    9.30    5.10
 -19  -5   1  454.25   25.10
  19  -5  -1  504.55   33.50
 -19  -5   1  433.36   23.60
 -19  -5   1  486.35   21.10
 -19   5   1  477.25   24.40
  19   5  -1  458.55   24.70
 -19   5   1  442.56   29.60
 -17  -5   1    4.70    2.40
 -17  -5   1    5.10    3.80
  17  -5  -1    2.90    3.10
  17  -5  -1    0.00    4.10
 -17  -5   1    4.90    4.20
 -17  -5   1    4.20    4.20
 -17   5   1    3.40    5.30
 -17   5   1    2.70    3.70
  17   5  -1   11.40    4.40
 -15  -5   1    2.30    3.60
 -15  -5   1    4.30    4.80
 -15  -5   1   -1.80    1.90
  15  -5  -1   -1.00    3.90
 -15  -5   1    5.90    4.20
  15  -5  -1    1.80    3.00
 -15   5   1   -1.10    3.30
 -15   5   1    8.50    5.50
  15   5  -1    0.00    3.20
 -13  -5   1  436.66   22.80
 -13  -5   1  478.15   19.30
  13  -5  -1  470.65   30.70
  13  -5  -1  444.16   19.90
 -13  -5   1  447.46   25.10
  13   5  -1  445.16   23.50
 -13   5   1  441.06   26.20
 -13   5   1  469.25   27.90
  11  -5  -1    7.70    5.20
  11  -5  -1   15.30    4.40
 -11  -5   1   12.60    4.60
 -11  -5   1   16.00    4.50
 -11  -5   1   14.60    5.20
 -11  -5   1   11.20    6.20
 -11  -5   1    5.40    4.00
 -11   5   1   13.00    5.20
 -11   5   1    8.50    4.20
  -9  -5   1   90.59   10.00
   9  -5  -1   77.59    7.80
  -9  -5   1   83.29    9.40
  -9  -5   1   88.69    9.40
  -9  -5   1   83.59    9.30
  -9  -5   1   72.99    8.50
   9  -5  -1   92.99   10.20
   9  -5  -1   80.09   13.60
  -9   5   1   86.39    8.90
  -9   5   1   66.49   11.50
  -7  -5   1    2.20    2.50
  -7  -5   1    1.60    3.50
  -7  -5   1    0.20    3.40
  -7  -5   1    0.70    2.90
   7  -5  -1    6.50    3.20
   7  -5  -1   -3.40    2.50
   7  -5  -1    3.70    3.10
  -7  -5   1    1.70    3.10
  -7   5   1   -1.10    2.90
  -7   5   1    3.90    2.70
  -5  -5   1  129.99   11.20
   5  -5  -1  123.49   13.70
   5  -5  -1  142.39   12.70
   5  -5  -1  115.89    9.80
  -5  -5   1  133.39   11.20
  -5  -5   1  130.99   11.90
  -5  -5   1  131.29   12.20
  -5  -5   1  110.29   11.30
   5   5  -1  132.69   11.10
  -5   5   1  143.69   10.90
  -5   5   1  128.39   13.30
  -3  -5   1  254.77   17.60
  -3  -5   1  221.98   20.70
  -3  -5   1  263.07   20.10
   3  -5  -1  275.97   20.20
   3  -5  -1  279.57   17.80
   3  -5  -1  275.57   15.10
  -3  -5   1  285.77   18.80
   3   5  -1  280.57   17.90
   3   5  -1  275.07   20.00
  -3   5   1  270.57   15.40
  -3   5   1  216.58   25.60
  -1  -5   1 1100.79   62.29
  -1  -5   1 1330.37   43.80
   1  -5  -1 1399.06   40.70
   1  -5  -1 1350.16   45.50
   1  -5  -1 1288.67   43.90
  -1  -5   1 1294.27   47.80
   1  -5  -1 1378.86   49.00
   1  -5  -1 1351.06   40.40
  -1  -5   1 1374.86   42.20
  -1   5   1 1383.16   45.60
  -1   5   1 1395.76   40.60
   1   5  -1 1315.47   41.40
   1  -5   1   49.00    7.80
   1  -5   1   45.60    8.90
  -1  -5  -1   50.79    8.00
   1  -5   1   45.60    9.00
   1  -5   1   62.19   10.80
  -1  -5  -1   55.19    6.70
  -1  -5  -1   56.79   10.20
  -1  -5  -1   49.40    8.70
  -1  -5  -1   45.50    8.40
  -1   5  -1   61.39   10.50
   1   5   1   50.59    6.80
   1   5   1   53.69    8.90
  -1   5  -1   55.39    7.30
  -3  -5  -1   -1.30    3.20
   3  -5   1    3.60    4.10
   3  -5   1    3.30    2.90
   3  -5   1    3.50    2.20
  -3  -5  -1   -5.30    2.50
  -3  -5  -1   -0.80    2.50
  -3  -5  -1   -0.10    2.40
  -3  -5  -1    5.40    2.60
  -3   5  -1    4.30    2.90
   3   5   1   -1.80    2.70
  -3   5  -1    0.30    3.60
   3   5   1    3.90    2.90
  -5  -5  -1   40.30    8.00
   5  -5   1   36.00    9.00
   5  -5   1   42.40    8.70
   5  -5   1   49.90    7.70
  -5  -5  -1   44.10    7.90
  -5  -5  -1   61.99    7.50
  -5  -5  -1   45.30    8.20
  -5  -5  -1   45.70    8.20
  -5   5  -1   36.90    6.80
  -5   5  -1   41.40    9.00
  -7  -5  -1    3.90    3.30
  -7  -5  -1   -0.30    2.50
   7  -5   1   -0.50    3.00
  -7  -5  -1   -4.10    1.90
  -7  -5  -1    0.40    2.80
   7  -5   1   -1.10    3.60
  -7  -5  -1   -1.10    1.70
  -7   5  -1   -1.10    2.40
  -7   5  -1    5.70    4.00
  -9  -5  -1  138.99   11.60
  -9  -5  -1  135.19   11.90
  -9  -5  -1  128.99   10.90
   9  -5   1  145.39   11.40
  -9  -5  -1  138.39   11.40
   9  -5   1  135.79   15.00
  -9  -5  -1  130.79   11.40
  -9   5  -1  136.99   14.40
  -9   5  -1  112.69   10.90
 -11  -5  -1  215.48   14.20
 -11  -5  -1  217.28   13.50
  11  -5   1  215.68   13.90
 -11  -5  -1  198.58   14.40
 -11  -5  -1  198.78   14.50
  11  -5   1  210.38   19.10
 -11  -5  -1  201.78   14.90
  11   5   1  213.18   15.30
 -11   5  -1  199.98   14.20
 -11   5  -1  205.08   18.50
 -13  -5  -1    2.40    3.90
 -13  -5  -1    3.30    2.40
 -13  -5  -1   -1.90    3.20
  13  -5   1    5.80    4.50
  13  -5   1    2.90    2.80
 -13  -5  -1   -0.10    2.70
  13   5   1    1.00    2.80
 -13   5  -1    2.40    3.80
  15  -5   1   -1.60    2.60
 -15  -5  -1    9.00    4.70
 -15  -5  -1    7.10    4.10
 -15  -5  -1    7.20    4.10
 -15  -5  -1    6.30    2.70
  15  -5   1    5.80    5.50
 -15   5  -1    3.00    3.50
  15   5   1    0.90    3.50
 -15   5  -1    3.70    5.00
 -17  -5  -1    2.20    3.70
 -17  -5  -1   10.60    4.30
 -17  -5  -1   11.10    2.80
 -17  -5  -1    7.90    4.80
  17  -5   1   19.90    7.90
 -17   5  -1   18.60    7.90
  17   5   1   15.90    5.20
 -17   5  -1   18.50    6.10
 -19  -5  -1  298.67   16.40
  19  -5   1  313.97   26.00
 -19  -5  -1  306.27   19.80
 -19  -5  -1  335.67   20.90
 -19   5  -1  311.07   20.00
  19   5   1  298.87   18.40
 -19   5  -1  303.97   24.30
 -21  -5  -1    1.00    4.20
 -21  -5  -1    4.70    3.80
 -21  -5  -1    1.20    2.70
  21  -5   1   -3.30    4.20
  21   5   1    1.50    4.30
 -21   5  -1    4.20    5.50
 -21   5  -1    5.40    4.10
 -23  -5  -1   43.50    9.20
  23  -5   1   37.60   11.00
 -23  -5  -1   43.30    6.80
  23   5   1   43.10    7.80
 -23   5  -1   44.30   13.90
 -23   5  -1   44.40    9.40
 -25  -5  -1   69.89    7.80
 -25  -5  -1   50.59   10.10
  25  -5   1   45.00   18.60
 -25   5  -1   69.59   12.10
 -25   5  -1   67.29   14.80
 -27  -5  -1    1.60    2.80
 -27  -5  -1    4.20    3.30
  27  -5   1    2.80    5.90
 -27   5  -1   -7.20    3.80
 -27   5  -1   -7.90    4.50
 -29  -5  -1  128.09   14.90
  29  -5   1  142.99   19.00
 -29  -5  -1  139.29   12.10
 -29   5  -1  124.79   20.60
 -29   5  -1  132.39   15.80
 -31  -5  -1   44.20    8.10
 -31  -5  -1   63.49   12.90
  31  -5   1   44.40   12.80
 -31   5  -1   44.30   11.40
 -31   5  -1   29.70   11.90
  33  -5   1    8.40    8.00
 -33  -5  -1    2.10    5.60
 -33  -5  -1    4.40    5.10
 -33   5  -1    2.80    8.10
 -33   5  -1   20.40    7.40
 -35  -5  -1   -7.30    3.70
  35  -5   1   -8.50    6.70
 -35   5  -1    3.80    6.00
 -35   5  -1    1.00    7.20
  37  -5   1   16.20   10.20
 -37  -5  -1    7.70    9.40
 -37  -5  -1   17.30    8.90
 -37   5  -1   -1.80    7.00
 -37   5  -1   20.60   11.10
 -36  -6   1   25.00    8.00
  36  -6  -1   13.40   14.00
 -36  -6   1   18.50    9.20
 -36   6   1   42.90   12.40
 -36   6   1   14.60   11.00
 -34  -6   1   -1.50    5.80
  34  -6  -1  -12.80    8.00
 -34   6   1   -3.70    6.40
 -34   6   1    4.50    9.90
 -32  -6   1    5.10    3.90
 -32  -6   1   22.00    9.10
  32  -6  -1    0.50    7.40
 -32   6   1    3.60   10.30
 -32   6   1   21.20    7.00
  30  -6  -1    4.00    8.80
 -30  -6   1   11.20    5.10
 -30  -6   1   -0.60    5.20
 -30   6   1   -4.60    7.80
 -30   6   1    6.30    5.80
 -28  -6   1   20.40    8.60
 -28  -6   1   15.40    5.20
  28  -6  -1   32.20   11.60
 -28   6   1   19.90    7.50
 -28   6   1   24.90   11.50
  26  -6  -1   -0.20    5.70
 -26  -6   1    4.00    5.20
 -26  -6   1    0.60    3.30
 -26   6   1   -2.20    3.90
 -26   6   1    3.70    6.70
 -24  -6   1   20.10    5.10
 -24  -6   1   20.90    7.00
  24  -6  -1   19.50   10.00
 -24   6   1   21.40    9.30
 -24   6   1   19.80    6.10
 -22  -6   1   31.50    6.50
 -22  -6   1   32.30    8.20
  22  -6  -1    9.80    8.90
 -22   6   1   16.10    8.80
 -22   6   1   27.00    7.50
 -20  -6   1    4.90    5.20
  20  -6  -1    4.50    6.40
 -20  -6   1    1.30    3.50
 -20   6   1   -0.50    5.50
 -20   6   1    1.00    3.70
 -18  -6   1  201.28   14.40
 -18  -6   1  180.08   10.50
  18  -6  -1  164.58   38.20
 -18  -6   1  181.78   16.50
 -18   6   1  218.98   21.80
 -18   6   1  182.08   15.40
 -16  -6   1   61.49    6.70
  16  -6  -1   65.29   14.40
 -16  -6   1   82.89   10.40
 -16  -6   1   69.79   11.30
 -16   6   1   80.69   10.30
 -16   6   1   62.19   13.60
 -14  -6   1   40.80    9.00
  14  -6  -1   37.90   10.70
 -14  -6   1   35.80    8.70
 -14  -6   1   30.40    5.90
 -14  -6   1   56.99   12.90
 -14   6   1   31.80    8.10
 -14   6   1   51.99   12.20
 -12  -6   1    4.40    4.20
  12  -6  -1   11.00    6.60
 -12  -6   1    8.80    5.40
 -12  -6   1    4.30    5.50
 -12  -6   1   11.00    4.40
  12  -6  -1   14.30    4.50
 -12   6   1    9.60    5.40
 -12   6   1   10.50    6.60
 -10  -6   1    2.80    2.80
  10  -6  -1    3.60    4.40
 -10  -6   1    0.00    3.50
  10  -6  -1    1.30    2.80
 -10  -6   1   -5.00    3.30
 -10  -6   1    2.60    3.80
 -10   6   1    1.00    4.50
 -10   6   1    0.20    3.20
  -8  -6   1    3.40    3.80
  -8  -6   1    2.10    3.90
   8  -6  -1    3.20    3.70
  -8  -6   1    1.60    4.30
   8  -6  -1   15.90    6.70
  -8  -6   1    3.80    3.70
  -8   6   1    3.00    3.60
  -8   6   1   -5.30    3.50
  -6  -6   1   54.99   10.40
   6  -6  -1   64.09   13.30
  -6  -6   1   64.49    9.20
  -6  -6   1   59.29   10.90
   6  -6  -1   68.09    8.20
  -6  -6   1   69.19    8.90
  -6   6   1   58.69   11.30
  -6   6   1   51.39    8.60
  -4  -6   1   49.70   10.00
  -4  -6   1   37.70    7.80
   4  -6  -1   43.80   10.10
   4  -6  -1   36.70    7.60
   4  -6  -1   40.70    7.60
  -4  -6   1   41.30    9.60
  -4  -6   1   48.90    9.50
  -4   6   1   37.60    9.00
   4   6  -1   39.70    8.30
  -4   6   1   49.99    8.10
  -2  -6   1  231.98   19.40
  -2  -6   1  216.68   15.80
  -2  -6   1  228.98   17.10
   2  -6  -1  217.88   15.00
  -2  -6   1  219.58   17.90
   2  -6  -1  240.48   18.80
   2  -6  -1  218.48   14.90
   2  -6  -1  227.08   20.10
   2   6  -1  235.18   16.10
   2   6  -1  222.18   18.20
  -2   6   1  218.18   17.90
  -2   6   1  235.98   15.40
   0  -6  -1  133.99   12.20
   0  -6  -1  143.09   15.60
   0  -6  -1  130.39   13.30
   0  -6  -1  134.79   11.60
   0  -6   1  135.99   14.80
   0  -6   1  135.29   14.50
   0  -6   1  115.59   11.70
   0  -6   1  148.39   12.70
   0  -6  -1  135.59   14.00
   0   6   1  143.29   12.20
   0   6  -1  143.49   12.90
   0   6  -1  151.08   15.00
   0   6   1  142.19   14.20
   2  -6   1   23.00    7.60
  -2  -6  -1   16.80    5.20
  -2  -6  -1   17.80    5.50
   2  -6   1   14.80    4.90
   2  -6   1   16.30    7.00
  -2  -6  -1   18.10    7.30
  -2  -6  -1   21.70    6.10
   2  -6   1   19.00    5.50
  -2  -6  -1   14.10    6.20
   2   6   1   17.00    6.30
   2   6   1   16.40    5.30
  -2   6  -1   19.70    5.60
  -2   6  -1    9.30    5.80
   4  -6   1  121.49   14.30
  -4  -6  -1  109.49   12.60
  -4  -6  -1   98.39   11.20
   4  -6   1  119.49   14.70
   4  -6   1  128.29   11.50
  -4  -6  -1  120.99   11.20
  -4  -6  -1  106.29   12.70
  -4  -6  -1  136.39   11.80
  -4   6  -1  121.89   14.00
  -4   6  -1  121.69   11.70
   6  -6   1   35.90   10.40
  -6  -6  -1   39.60    8.40
  -6  -6  -1   40.20    7.80
  -6  -6  -1   43.20    8.70
  -6  -6  -1   48.10    9.60
  -6  -6  -1   43.30    8.30
   6  -6   1   45.90    8.00
  -6   6  -1   38.00    9.40
  -6   6  -1   37.50    7.90
  -8  -6  -1   81.99    9.40
  -8  -6  -1   86.19   10.30
   8  -6   1  103.09   14.00
   8  -6   1   78.69   13.50
  -8  -6  -1   86.99   10.70
  -8   6  -1   94.79   13.30
  -8   6  -1   81.19   10.30
 -10  -6  -1  104.19   11.30
 -10  -6  -1  100.39   10.70
  10  -6   1  106.89   15.10
 -10  -6  -1  106.99   11.70
 -10  -6  -1  108.19   11.20
 -10   6  -1  121.59   15.50
 -10   6  -1  116.39   12.10
 -12  -6  -1   28.60    6.90
 -12  -6  -1   23.50    6.30
 -12  -6  -1   18.20    5.70
  12  -6   1   29.40   10.00
 -12  -6  -1   32.30    7.60
 -12   6  -1   15.80    7.80
 -12   6  -1   29.50    7.20
  14  -6   1   82.99   15.50
 -14  -6  -1   76.39   10.10
 -14  -6  -1  105.79   11.30
 -14  -6  -1   86.49   10.60
 -14  -6  -1   82.49    8.50
 -14   6  -1  100.29   11.90
 -14   6  -1   79.89   15.20
 -16  -6  -1   -3.50    2.80
  16  -6   1    3.70    5.20
 -16  -6  -1    7.40    4.40
 -16  -6  -1   -0.10    2.40
 -16  -6  -1   -3.10    3.40
 -16   6  -1    1.00    3.30
 -16   6  -1    2.60    5.40
 -18  -6  -1  178.38   16.10
 -18  -6  -1  205.18   16.30
 -18  -6  -1  185.48   10.10
 -18  -6  -1  176.18   12.70
  18  -6   1  163.78   38.10
 -18   6  -1  173.28   15.80
 -20  -6  -1   46.20    8.90
 -20  -6  -1   42.30    9.20
 -20  -6  -1   63.39    7.00
  20  -6   1   50.09   13.50
 -20   6  -1   58.09   10.80
 -20   6  -1   38.80   11.30
  20   6   1   36.90    8.60
 -22  -6  -1   37.10    9.00
  22  -6   1   53.99   13.80
 -22  -6  -1   34.80    6.10
 -22   6  -1   44.00   12.10
 -22   6  -1   49.99   10.90
 -24  -6  -1   -0.20    3.20
  24  -6   1    2.80    6.10
 -24  -6  -1   -0.70    4.60
 -24   6  -1   -1.00    4.40
 -24   6  -1    8.60    7.10
  26  -6   1   15.80    9.10
 -26  -6  -1    5.30    4.30
 -26  -6  -1   10.50    6.50
 -26   6  -1    4.40    6.10
 -26   6  -1    8.10    7.30
  28  -6   1    6.00    7.80
 -28  -6  -1    5.20    3.80
 -28  -6  -1   -3.80    5.10
 -28   6  -1   -4.40    5.90
 -28   6  -1  -10.30    4.70
 -30  -6  -1   21.70    6.00
 -30  -6  -1   10.20    7.40
  30  -6   1   -2.80    7.40
 -30   6  -1    9.60    6.60
 -30   6  -1   16.30    9.70
 -32  -6  -1    1.90    5.70
 -32  -6  -1    3.90    3.50
  32  -6   1    6.80    7.80
 -32   6  -1    3.40    5.10
 -32   6  -1    0.70   13.10
  34  -6   1    0.90    8.90
 -34  -6  -1    3.20    4.40
 -34  -6  -1    7.70    7.20
 -34   6  -1  -12.10    6.80
 -34   6  -1   -7.60    6.40
  31  -7  -1  -15.80    6.80
 -31  -7   1   -0.30    7.40
 -31  -7   1   -6.80    3.60
 -31   7   1    0.10    6.30
 -31   7   1   15.60    6.20
 -29  -7   1   -5.00    5.50
 -29   7   1    8.30    8.90
 -29   7   1    4.00    6.20
 -27  -7   1   11.30    6.90
  27  -7  -1   20.00   10.30
 -27  -7   1    9.30    4.60
 -27   7   1   20.60   10.70
 -27   7   1    8.40    6.00
  25  -7  -1   23.40   11.40
 -25  -7   1   -0.80    5.70
 -25  -7   1   13.70    5.30
 -25   7   1   28.40   11.60
 -25   7   1   10.60    6.30
 -23  -7   1   -2.70    3.50
 -23  -7   1    4.30    5.50
  23  -7  -1   12.70   10.40
 -23   7   1    6.10    7.20
 -23   7   1    6.20    5.50
  21  -7  -1  126.89   22.40
 -21  -7   1  128.19   15.80
 -21  -7   1  145.69   13.00
 -21   7   1  124.19   21.00
 -21   7   1  117.19   14.10
  19  -7  -1    7.20    7.90
 -19  -7   1    2.90    5.90
 -19  -7   1   22.20    6.60
 -19  -7   1    8.90    3.60
 -19   7   1  -10.20    5.80
 -19   7   1    5.80    5.20
 -17  -7   1   18.60    5.30
 -17  -7   1    9.90    5.60
  17  -7  -1    6.50    8.10
 -17  -7   1    8.00    5.80
 -17   7   1   14.10    6.20
 -17   7   1   12.90    8.30
  15  -7  -1   43.70   11.90
 -15  -7   1   45.10   11.90
 -15  -7   1   40.80    9.50
 -15  -7   1   39.40    7.70
 -15   7   1   42.20    8.70
 -15   7   1   34.80   10.60
 -13  -7   1   41.90    9.60
 -13  -7   1   57.59    9.30
 -13  -7   1   40.40    9.60
  13  -7  -1   51.39   13.00
 -13   7   1   56.99    9.90
 -11  -7   1   11.60    4.90
 -11  -7   1    2.80    4.40
  11  -7  -1   12.80    7.80
 -11  -7   1    9.80    5.60
 -11   7   1    9.10    4.90
 -11   7   1   11.10    7.00
  -9  -7   1    6.40    5.70
   9  -7  -1    5.80    6.90
  -9  -7   1    3.80    4.10
  -9  -7   1    4.20    4.80
  -9   7   1    4.90    5.40
  -9   7   1    8.20    4.90
  -7  -7   1   21.10    6.60
   7  -7  -1   22.30    8.40
  -7  -7   1   16.50    6.20
  -7  -7   1   19.80    7.20
  -7   7   1   13.80    5.40
  -7   7   1    3.40    6.10
   5  -7  -1   61.79   12.40
   5  -7  -1   77.39   15.10
  -5  -7   1   43.70   10.30
  -5  -7   1   75.99   13.10
  -5  -7   1   66.99   11.00
   5  -7  -1   49.10    8.80
  -5   7   1   80.89   10.20
  -5   7   1   81.79   14.10
   3  -7  -1    6.30    4.20
  -3  -7   1   10.40    5.40
  -3  -7   1    9.20    5.40
  -3  -7   1    1.70    3.40
   3  -7  -1    3.60    5.70
   3  -7  -1    1.30    4.80
  -3   7   1   -5.10    3.50
   3   7  -1    2.40    3.70
  -3   7   1    0.80    4.10
  -1  -7   1    5.90    4.90
   1  -7  -1    2.80    3.90
  -1  -7   1    5.60    5.50
   1  -7  -1    9.50    6.20
   1  -7  -1   10.60    5.90
  -1  -7   1    1.00    5.00
   1   7  -1    7.70    6.20
  -1   7   1    3.10    4.90
  -1   7   1    1.70    4.00
   1   7  -1    8.10    5.10
  -1  -7  -1  151.28   15.80
   1  -7   1  142.79   14.20
   1  -7   1  163.68   18.40
  -1  -7  -1  140.89   13.20
   1  -7   1  125.99   15.40
  -1  -7  -1  145.59   16.60
  -1   7  -1  132.99   13.40
   1   7   1  126.49   12.90
   1   7   1  155.98   16.60
  -1   7  -1  165.98   17.70
  -3  -7  -1   59.09   11.20
   3  -7   1   76.29   14.00
   3  -7   1   64.19   11.00
   3  -7   1   66.69   13.50
  -3  -7  -1   73.09   11.00
  -3  -7  -1   56.79   11.80
  -3   7  -1   83.69   10.10
  -3   7  -1   61.79   12.80
  -5  -7  -1    4.60    4.70
  -5  -7  -1   -1.40    4.00
   5  -7   1    1.30    5.30
   5  -7   1    2.30    4.70
  -5  -7  -1    4.10    4.10
  -5   7  -1   10.20    6.20
  -5   7  -1    5.60    4.30
  -7  -7  -1   11.10    5.80
  -7  -7  -1   17.40    6.20
  -7  -7  -1    7.60    5.00
   7  -7   1   10.40    6.90
  -7   7  -1   13.20    6.90
  -7   7  -1   13.90    5.80
  -9  -7  -1   33.20    7.70
  -9  -7  -1   25.20    7.70
   9  -7   1   25.40   10.20
  -9  -7  -1   29.80    7.80
  -9   7  -1   17.80    6.30
  -9   7  -1   26.50    9.10
  11  -7   1    1.30    4.60
 -11  -7  -1    2.80    4.00
 -11  -7  -1    3.40    4.70
 -11  -7  -1    8.20    4.50
 -11   7  -1    7.00    4.70
 -11   7  -1    4.00    6.00
 -13  -7  -1    8.60    5.50
  13  -7   1   12.40    7.60
 -13  -7  -1    1.50    3.50
 -13  -7  -1    9.00    5.30
 -13   7  -1    7.70    4.70
 -13   7  -1    8.30    7.20
 -15  -7  -1    0.10    3.80
 -15  -7  -1    1.50    4.40
 -15  -7  -1   -7.00    3.40
  15  -7   1    8.60    7.80
 -15   7  -1   -3.70    3.40
 -15   7  -1    0.60    5.00
 -17  -7  -1   27.80    7.00
  17  -7   1   21.10   10.60
 -17  -7  -1   39.60    6.70
 -17  -7  -1   27.10    7.90
 -17   7  -1   11.50    9.10
 -17   7  -1   35.80    8.80
 -19  -7  -1   76.29    9.70
 -19  -7  -1   55.69   10.80
 -19  -7  -1   73.59    7.20
  19  -7   1   65.59   16.60
 -19   7  -1   68.39   12.30
 -19   7  -1   47.20   14.00
 -21  -7  -1    4.50    5.70
  21  -7   1   -0.10    5.80
 -21  -7  -1    9.60    4.80
 -21   7  -1   11.30    8.90
 -21   7  -1    2.80    6.30
 -23  -7  -1   15.70    6.60
 -23  -7  -1   19.60    5.30
  23  -7   1   12.10    7.90
 -23   7  -1    2.20    4.70
 -23   7  -1   14.70    9.80
 -25  -7  -1   15.90    6.50
 -25  -7  -1   29.30    6.10
  25  -7   1   23.40   12.50
 -25   7  -1   16.80    7.60
 -25   7  -1    2.70    6.50
 -27  -7  -1    5.00    3.90
  27  -7   1    6.10    8.90
 -27  -7  -1    1.60    5.40
 -27   7  -1   -3.70    9.30
 -27   7  -1    5.50    5.30
 -29  -7  -1    0.30    5.00
 -29  -7  -1   -1.40    3.50
  29  -7   1  -13.40   10.40
 -29   7  -1    4.90    7.30
 -29   7  -1    1.30    9.40
  31  -7   1   12.30   10.70
 -31  -7  -1  -10.50    4.00
 -31   7  -1    0.30    6.80
 -31   7  -1    4.50    9.00
 -26  -8   1   -1.10    8.10
  26  -8  -1    6.40    9.50
 -26  -8   1   27.90    6.20
 -26   8   1    8.00    8.80
 -26   8   1   -1.00    6.00
 -24  -8   1   -0.10    5.70
  24  -8  -1   -9.70    7.00
 -24  -8   1   10.70    4.90
 -24   8   1   -4.30    5.10
 -24   8   1   17.80    9.90
  22  -8  -1   -9.50    6.10
 -22  -8   1   -5.10    4.90
 -22   8   1    4.30    5.80
 -22   8   1   -2.70    8.90
  20  -8  -1   54.49   15.80
 -20  -8   1   44.80   10.70
 -20  -8   1   32.20    8.50
 -20   8   1   45.80    9.70
 -20   8   1   35.70   12.40
  18  -8  -1  127.59   24.00
 -18  -8   1  124.59   14.50
 -18  -8   1   93.69   16.00
 -18  -8   1  120.19   11.50
 -18   8   1  134.19   22.60
 -18   8   1  115.69   14.50
 -16  -8   1   69.49   13.70
 -16  -8   1   63.09   11.70
 -16  -8   1   73.19   10.00
  16  -8  -1   69.69   17.40
 -16   8   1   77.99   17.30
 -16   8   1   67.89   12.40
 -14  -8   1   21.00    7.90
 -14  -8   1    9.40    7.70
  14  -8  -1   25.30   10.90
 -14  -8   1   26.30    7.10
 -14   8   1   30.10    8.20
 -14   8   1    6.20    7.60
 -12  -8   1    7.00    6.40
 -12  -8   1   24.90    8.30
  12  -8  -1   19.00   10.20
 -12  -8   1   12.70    6.30
 -12   8   1   15.10    6.40
 -12   8   1   18.30   10.10
 -10  -8   1   -5.50    4.30
 -10  -8   1    6.40    5.30
  10  -8  -1   -2.40    6.30
 -10   8   1   11.00    5.70
 -10   8   1   -6.00    4.60
   8  -8  -1   15.60    8.80
  -8  -8   1   28.30    9.20
  -8  -8   1   31.30    9.80
   8  -8  -1   30.20   10.00
  -8  -8   1   48.70   12.20
   8  -8  -1   44.10    9.00
  -8   8   1   53.39   10.40
  -8   8   1   42.50   11.40
  -6  -8   1   32.10    8.90
  -6  -8   1   21.00    6.90
   6  -8  -1   30.30   10.40
  -6  -8   1   28.80    9.00
   6  -8  -1   32.10   10.40
   6  -8  -1   23.80    7.20
  -6   8   1   37.90   11.00
  -6   8   1   49.99   10.00
   4  -8  -1   27.30   11.80
   4  -8  -1   32.50    7.90
   4  -8  -1   35.10    9.90
  -4  -8   1   61.59   13.10
  -4  -8   1   45.60   10.90
  -4  -8   1   28.40    7.80
  -4   8   1   38.50   10.80
  -4   8   1   34.90    8.60
   2  -8  -1    8.20    6.60
  -2  -8   1    1.70    5.20
  -2  -8   1   10.80    5.50
   2  -8  -1    6.00    6.40
   2  -8  -1    2.90    5.00
  -2  -8   1    6.80    5.00
  -2   8   1    9.10    5.70
  -2   8   1    3.50    4.80
   0  -8   1   33.60   18.80
   0  -8   1   23.40    8.20
   0  -8   1   34.50    9.60
   0  -8  -1   14.20    7.00
   0  -8  -1   26.70    8.30
   0  -8  -1   40.00   10.90
   0   8  -1   39.10   10.40
   0   8   1   35.80   10.00
   0   8  -1   30.40    8.70
   2  -8   1  132.89   23.80
  -2  -8  -1  153.58   18.70
   2  -8   1  190.88   21.50
  -2  -8  -1  163.48   18.30
  -2  -8  -1  177.98   15.50
   2  -8   1  138.19   15.40
  -2   8  -1  173.38   16.50
   4  -8   1    9.90    6.60
  -4  -8  -1   25.90    8.00
  -4  -8  -1   15.30    7.10
   4  -8   1    4.00    6.40
   4  -8   1   13.90    8.00
  -4  -8  -1   15.60    6.50
  -4   8  -1    6.80    5.90
  -4   8  -1    7.00    6.50
  -6  -8  -1   11.20    5.80
   6  -8   1   13.70    5.90
   6  -8   1   -6.70    4.80
   6  -8   1    1.50    6.70
  -6  -8  -1   -6.40    3.60
  -6  -8  -1    5.20    4.70
  -6   8  -1    6.30    5.50
  -6   8  -1   13.70    6.40
  -8  -8  -1   86.39   11.40
  -8  -8  -1   96.39   12.30
   8  -8   1  106.09   18.90
  -8  -8  -1   74.79   12.60
   8  -8   1   60.89   14.20
  -8   8  -1   85.89   17.30
  -8   8  -1   69.49   11.80
 -10  -8  -1   48.20   10.70
  10  -8   1   64.59   14.00
 -10  -8  -1   38.70    9.70
  10  -8   1   56.99   14.20
 -10   8  -1   53.69   10.70
 -10   8  -1   51.69   12.80
 -12  -8  -1   -4.50    4.40
 -12  -8  -1   10.80    5.80
 -12  -8  -1   -1.60    5.10
  12  -8   1   12.60    9.50
 -12   8  -1   11.60    7.70
 -12   8  -1    5.30    5.30
 -14  -8  -1   16.30    6.00
 -14  -8  -1   13.20    6.20
  14  -8   1    6.70    9.20
 -14  -8  -1    8.30    6.30
 -14   8  -1   12.50    9.60
 -14   8  -1   19.40    7.30
 -16  -8  -1   20.00    7.50
  16  -8   1   26.80   10.90
 -16  -8  -1   20.40    5.90
 -16  -8  -1   14.80    7.60
 -16   8  -1   18.80    7.70
 -16   8  -1   35.60   13.00
  18  -8   1    8.50    9.50
 -18  -8  -1   21.60    6.00
 -18  -8  -1    9.50    7.50
 -18  -8  -1   18.50    7.20
 -18   8  -1   31.60    8.60
 -18   8  -1   25.40   12.20
 -20  -8  -1   27.90    7.20
 -20  -8  -1   25.60    9.40
  20  -8   1   46.90   15.40
 -20  -8  -1   31.50    6.60
 -20   8  -1   40.30   10.40
 -20   8  -1   19.90   11.80
 -22  -8  -1    7.20    5.40
 -22  -8  -1   -2.30    6.40
 -22   8  -1   16.00   10.50
 -22   8  -1   20.90    7.20
  24  -8   1   16.80   11.30
 -24  -8  -1   24.30    5.80
 -24  -8  -1   -1.10    7.30
 -24   8  -1  -11.10    7.60
 -24   8  -1   12.20    7.30
 -26  -8  -1   18.20    6.00
  26  -8   1   10.70   11.70
 -26  -8  -1   38.40   13.90
 -26   8  -1   38.50   13.80
 -26   8  -1   18.30   10.50
 -19  -9   1   27.10    9.70
 -19  -9   1   14.70    8.40
 -19  -9   1    8.20    6.50
  19  -9  -1   21.40   13.40
 -19   9   1    5.70    9.80
 -19   9   1   17.80    8.10
 -17  -9   1   31.50   10.40
 -17  -9   1   56.79   11.80
 -17  -9   1   38.90    8.70
  17  -9  -1   41.30   14.20
 -17   9   1   38.80   10.20
 -15  -9   1   32.00    9.50
 -15  -9   1   20.70    8.00
  15  -9  -1   22.10   12.40
 -15  -9   1   18.60    9.10
 -15   9   1   28.40   12.30
 -15   9   1   25.90    8.50
 -13  -9   1   20.20    7.60
 -13  -9   1   27.90    9.90
  13  -9  -1   28.80    8.10
  13  -9  -1   12.00   10.30
 -13  -9   1   22.10    9.20
 -13   9   1   26.70    8.60
 -13   9   1   12.50   10.10
 -11  -9   1   20.30    8.70
  11  -9  -1   16.60   11.60
 -11  -9   1   19.30    8.40
 -11  -9   1    4.50    6.90
  11  -9  -1   13.80    8.80
  11  -9  -1    8.80    6.70
 -11   9   1    4.70    6.00
 -11   9   1   18.50   10.60
  -9  -9   1    2.90    5.80
   9  -9  -1    7.50    8.00
   9  -9  -1    3.20    7.70
  -9  -9   1   -3.50    5.50
   9  -9  -1    9.80    6.00
  -9  -9   1   -6.70    5.40
  -9   9   1   -4.60    4.80
  -9   9   1   -4.00    5.90
   7  -9  -1   -1.30    8.80
  -7  -9   1   18.10    7.30
  -7  -9   1   12.40    6.30
   7  -9  -1   13.60    5.70
   7  -9  -1    9.70    8.60
  -7   9   1   10.50    9.70
  -7   9   1   13.30    7.80
   5  -9  -1   -7.80    5.90
  -5  -9   1   -3.40    5.20
  -5  -9   1    1.70    5.60
   5  -9  -1    9.40    8.70
   5  -9  -1   -4.10    4.90
  -5  -9   1   -4.50    5.50
  -5   9   1    1.60    6.80
  -5   9   1   -0.30    7.10
   3  -9  -1    4.90    7.40
   3  -9  -1    4.50    6.40
   3  -9  -1    1.60    5.70
  -3  -9   1   -3.00    4.70
  -3  -9   1    2.30    4.70
  -3  -9   1   -4.90    5.30
  -3   9   1   11.10    7.80
   1  -9  -1    8.90    5.60
  -1  -9   1   -1.30    5.20
   1  -9  -1   15.80    9.70
  -1  -9   1    1.60    5.20
  -1  -9   1    8.30    6.90
   1  -9  -1    2.50    6.50
  -1   9   1    1.30    5.10
   1  -9   1    1.50    4.20
  -1  -9  -1   -2.50    5.00
  -1  -9  -1   -6.30    3.70
   1  -9   1   -1.90    5.80
  -1  -9  -1    1.00    5.40
   1  -9   1   -6.60    6.10
  -1   9  -1    7.30    5.10
  -3  -9  -1   -0.80    4.50
  -3  -9  -1   -3.60    4.30
  -3  -9  -1   -0.20    4.60
   3  -9   1  -10.60    5.30
   3  -9   1    7.90    6.80
   3  -9   1   -3.70    3.40
  -3   9  -1    0.60    7.00
  -3   9  -1    0.10    3.80
   5  -9   1   13.90    6.90
   5  -9   1   20.80    9.90
  -5  -9  -1   13.20    7.30
  -5  -9  -1    2.10    5.10
   5  -9   1   12.50    8.60
  -5  -9  -1   12.40    7.10
  -5   9  -1   15.30    7.40
  -5   9  -1    8.30    7.40
   7  -9   1    1.30    7.90
   7  -9   1   -0.60    5.80
  -7  -9  -1   -0.80    6.20
  -7  -9  -1    9.50    6.20
   7  -9   1   -2.30    6.30
  -7   9  -1   -5.50    7.40
  -7   9  -1   -3.40    5.20
  -9  -9  -1   13.80    7.90
   9  -9   1   32.00   12.60
  -9  -9  -1   45.80   12.90
   9  -9   1   30.60   11.10
   9  -9   1   33.80   10.50
  -9  -9  -1   48.00   11.40
  -9   9  -1   23.90    9.80
  -9   9  -1   42.40   10.40
 -11  -9  -1   76.59   13.60
  11  -9   1   72.29   12.70
  11  -9   1   69.39   17.90
 -11  -9  -1   80.19   13.90
 -11  -9  -1   56.79   11.70
  11  -9   1   69.79   17.60
 -11   9  -1   66.89   16.70
 -11   9  -1   77.89   13.50
 -13  -9  -1   26.30    8.60
 -13  -9  -1    8.80    7.70
 -13  -9  -1    7.50    6.40
  13  -9   1    7.10   10.90
  13  -9   1    5.10   10.60
 -13   9  -1   12.10    9.30
 -13   9  -1    5.90    6.90
 -15  -9  -1   39.80    9.70
 -15  -9  -1   51.19    9.90
  15  -9   1   29.60   12.40
 -15   9  -1   30.60   13.80
 -15   9  -1   15.70    8.40
 -17  -9  -1    2.30    5.10
 -17  -9  -1   -1.40    5.20
 -17  -9  -1   13.20    6.70
  17  -9   1   -5.10    8.70
 -17   9  -1    3.10    4.30
 -17   9  -1   17.00   10.20
  19  -9   1   13.40   11.80
 -19  -9  -1   30.30    9.40
 -19  -9  -1   30.80    8.00
 -19   9  -1   31.90    9.50
 -19   9  -1   14.70   12.20
  -6 -10   1   -2.60    9.00
   6 -10  -1  -10.80    5.50
  -6 -10   1   18.80    9.40
  -6 -10   1    1.70    7.30
   6 -10  -1   -8.20    9.70
   6 -10  -1    6.00   10.20
  -6  10   1   11.40    7.40
  -6  10   1   19.60   11.70
  -4 -10   1  -11.70    6.50
   4 -10  -1   20.10    8.40
  -4 -10   1    5.50    7.20
   4 -10  -1    7.10    5.90
  -4 -10   1    4.80    8.30
  -4  10   1   -0.50    9.80
  -2 -10   1    3.90    7.70
   2 -10  -1  -11.30    6.10
   2 -10  -1   18.70   10.20
  -2 -10   1   11.70   10.00
   2 -10  -1   14.10    8.80
  -2 -10   1   -3.50    5.60
   0 -10   1    7.60    7.80
   0 -10  -1    9.70   10.50
   0 -10   1   -1.70    6.80
   0 -10  -1    7.20    6.60
   0 -10  -1    1.40    8.10
   2 -10   1    5.80    6.90
   2 -10   1  -15.10    7.30
  -2 -10  -1    3.00    8.40
  -2 -10  -1   13.10   10.00
   2 -10   1   -9.20    7.70
  -2 -10  -1   13.60    7.50
  -4 -10  -1    3.60    8.60
   4 -10   1    7.00    7.10
   4 -10   1   -7.00    8.10
  -4 -10  -1    2.30    8.80
   4 -10   1    6.70   11.70
  -4 -10  -1    7.10    7.90
  -4  10  -1   -5.20    7.20
  -4  10  -1   -2.70    7.60
  -6 -10  -1    9.80    9.10
   6 -10   1   -1.50    8.60
   6 -10   1    7.40    7.50
  -6 -10  -1   14.20    8.40
  -6 -10  -1    2.30    8.90
  -6  10  -1    1.40    7.10
 -44   0   2   44.70   10.50
 -44   0   2   43.50   11.70
 -42   0   2    8.90    7.40
  42   0  -2    4.80    5.20
 -42   0   2    9.10    6.90
  40   0  -2   35.80    7.10
 -40   0   2   43.70    9.60
 -40   0   2   32.40    9.70
 -38   0   2    1.40    4.30
  38   0  -2    9.20    4.60
 -38   0   2    7.00    5.50
 -36   0   2   50.19    9.50
  36   0  -2   26.20    6.80
 -36   0   2   40.80    9.90
 -34   0   2  103.69   11.50
 -34   0   2  101.09   12.60
  34   0  -2   77.89    9.60
 -32   0   2  256.67   19.80
 -32   0   2  246.38   17.50
  32   0  -2  258.47   16.50
  30   0  -2 1051.09   36.70
 -30   0   2 1048.60   37.60
 -30   0   2 1041.30   41.00
  28   0  -2  284.67   16.80
 -28   0   2  290.47   17.40
 -28   0   2  281.97   19.40
 -26   0   2   16.10    5.30
 -26   0   2   18.40    5.00
  26   0  -2   17.50    4.80
  24   0  -2    5.00    2.40
 -24   0   2    3.70    2.90
 -24   0   2   -0.30    1.90
  22   0  -2   65.19    7.60
 -22   0   2   77.09    8.40
 -22   0   2   70.99    7.10
  22   0  -2   72.79    7.40
 -20   0   2  239.18   13.50
 -20   0   2  263.57   14.90
  20   0  -2  240.68   12.80
  20   0  -2  245.78   21.90
 -18   0   2   25.90    4.70
  18   0  -2   34.60    5.60
 -18   0   2   40.60    5.70
  18   0  -2   36.70    4.60
 -16   0   2  256.97   13.30
 -16   0   2  272.27   12.80
  16   0  -2  266.07   12.30
  16   0  -2  252.97   12.80
  14   0  -2  317.17   13.70
 -14   0   2  321.67   13.50
 -14   0   2  326.87   14.20
  14   0  -2  319.97   13.10
 -12   0   2  122.39    7.60
  12   0  -2  127.09    7.50
  12   0  -2  116.49    6.90
 -12   0   2  117.49    7.20
 -10   0   2  939.41   25.00
  10   0  -2  970.10   25.40
 -10   0   2 1001.10   25.90
  10   0  -2  956.00   24.70
  -6   0   2   15.40    1.90
   6   0  -2   16.60    1.90
   6   0  -2   15.70    1.90
  -6   0   2   16.00    2.00
   0   0   2    0.30    0.20
   4   0   2 1406.16   28.90
  -4   0  -2 1109.99   32.60
   4   0   2 1448.16   28.80
   4   0   2 1432.86   28.80
  -6   0  -2 2752.62   61.69
  -6   0  -2 3062.29   60.59
   6   0   2 3087.79   60.29
  -6   0  -2 3013.50   60.69
   6   0   2 3010.50   60.69
   6   0   2 2987.50   59.99
  -8   0  -2 3202.28   64.79
   8   0   2 3138.89   63.99
  -8   0  -2 3123.69   64.49
   8   0   2 2971.90   63.39
   8   0   2 3083.09   64.69
  -8   0  -2 3164.08   64.39
  10   0   2  788.72   21.00
 -10   0  -2  805.32   21.80
 -10   0  -2  802.32   22.20
  10   0   2  768.52   22.10
  12   0   2  432.16   14.90
 -12   0  -2  435.96   15.80
 -12   0  -2  443.66   15.40
  12   0   2  426.26   15.80
  12   0   2  412.26   14.30
  14   0   2  248.18   11.40
  14   0   2  248.18   11.00
  14   0   2  249.68   12.30
 -14   0  -2  262.37   11.90
 -14   0  -2  270.37   12.60
 -16   0  -2  262.97   12.70
  16   0   2  257.17   13.30
 -16   0  -2  269.57   13.50
  16   0   2  259.37   11.70
  16   0   2  245.68   11.80
  18   0   2  332.67   14.80
  18   0   2  339.37   16.40
 -18   0  -2  324.37   15.20
  18   0   2  334.87   14.20
 -18   0  -2  350.26   16.50
  20   0   2  406.56   17.40
  20   0   2  406.66   19.10
 -20   0  -2  405.16   19.20
  20   0   2  427.56   17.00
 -20   0  -2  440.06   18.60
  22   0   2 1972.10   49.00
  22   0   2 1898.91   53.69
 -22   0  -2 2002.90   52.09
 -22   0  -2 1909.31   53.69
  22   0   2 1848.12   56.59
  24   0   2  138.79    9.70
 -24   0  -2  143.49   12.40
  24   0   2  138.09   10.60
 -24   0  -2  138.59   11.10
 -26   0  -2 1682.13   49.50
  26   0   2 1673.43   47.40
  26   0   2 1678.43   45.20
 -26   0  -2 1663.63   51.89
  28   0   2 6247.08  131.29
 -28   0  -2 6270.07  137.69
 -28   0  -2 6043.90  141.29
  30   0   2  384.46   17.90
 -30   0  -2  358.96   21.00
 -30   0  -2  373.66   22.90
 -32   0  -2   63.89   11.30
  32   0   2   66.99    7.70
 -32   0  -2   66.69   10.80
 -34   0  -2  107.49   13.30
 -34   0  -2  101.49   12.20
  34   0   2  105.59    9.30
 -36   0  -2    5.30    4.40
  36   0   2    0.60    3.00
 -38   0  -2   28.90    8.80
 -38   0  -2   22.50    7.30
  38   0   2   20.70    4.60
 -40   0  -2   -6.90    4.90
 -40   0  -2    0.40    5.80
  40   0   2    8.90    4.00
 -42   0  -2   -5.50    4.10
 -42   0  -2   -4.30    6.00
  42   0   2   -0.70    5.70
 -44   0  -2    6.70    6.20
 -44   0  -2    8.10    8.30
 -43  -1   2   49.20   12.10
  43  -1  -2   53.19   11.00
 -43  -1   2   60.89   12.20
 -43   1   2   70.59   14.50
 -43   1   2   56.09   20.10
 -41  -1   2   19.90    8.00
 -41  -1   2    7.40    6.60
  41  -1  -2   14.90    7.30
 -41   1   2    4.90    7.90
 -41   1   2   10.20    6.50
 -39  -1   2    5.70    5.20
 -39  -1   2   -0.70    4.30
  39  -1  -2    6.30    5.60
 -39   1   2    3.30    4.80
 -39   1   2   -8.40    4.80
  39   1  -2    2.30    2.20
 -37  -1   2   36.60    9.20
  37  -1  -2   49.20   10.10
 -37  -1   2   29.70    7.70
  37   1  -2   44.00    4.90
 -37   1   2   31.00    9.00
 -37   1   2   41.20    9.20
 -35  -1   2   58.69   11.00
  35  -1  -2   85.09   13.20
 -35  -1   2   61.29   11.00
 -35   1   2   63.19   12.50
  35   1  -2   71.19    6.20
 -35   1   2   76.39    9.60
 -33  -1   2   -0.60    4.00
  33  -1  -2    6.40    4.50
 -33  -1   2    3.40    4.20
 -33   1   2   -0.60    3.20
  33   1  -2   -2.30    2.20
 -33   1   2   -3.90    4.50
  31  -1  -2  284.67   20.20
 -31  -1   2  295.07   19.90
 -31  -1   2  305.47   19.60
  31   1  -2  278.07   13.40
 -31   1   2  278.17   21.50
 -31   1   2  295.57   18.40
 -29  -1   2  587.84   28.00
 -29  -1   2  558.34   27.20
  29  -1  -2  576.44   29.00
 -29   1   2  570.84   25.50
 -29   1   2  603.64   30.70
  29   1  -2  584.04   20.70
  27  -1  -2    1.30    3.30
 -27  -1   2   -1.20    2.50
 -27  -1   2    2.80    3.40
 -27   1   2   -2.10    2.50
  27   1  -2    2.80    2.30
 -27   1   2    1.20    3.90
 -25  -1   2   19.10    5.20
 -25  -1   2    8.40    4.30
 -25   1   2   13.00    4.00
  25   1  -2   12.70    3.70
  25   1  -2    7.70    2.80
 -25   1   2   16.50    5.60
  23  -1  -2  398.26   19.60
  23  -1  -2  432.16   20.10
 -23  -1   2  452.55   21.20
 -23  -1   2  425.06   20.40
 -23   1   2  421.86   18.90
 -23   1   2  444.56   22.70
  23   1  -2  432.96   18.70
 -21  -1   2   18.60    4.90
 -21  -1   2   19.00    5.00
  21  -1  -2   24.40    5.10
  21  -1  -2   23.40    4.90
  21   1  -2   25.70    5.00
 -21   1   2   29.00    6.30
 -21   1   2   33.30    8.80
  21   1  -2   18.00    4.40
 -19  -1   2  888.31   29.00
  19  -1  -2  855.61   31.00
 -19  -1   2  915.01   32.40
  19  -1  -2  891.61   29.00
 -19   1   2  924.51   28.00
 -19   1   2  892.01   31.80
  19   1  -2  901.41   27.30
  19   1  -2  908.51   41.30
 -17  -1   2   31.20    5.50
 -17  -1   2   32.70    5.20
  17  -1  -2   32.00    5.30
  17  -1  -2   28.40    4.70
 -17   1   2   28.70    5.70
 -17   1   2   28.50    4.50
  17   1  -2   33.50    5.50
  17   1  -2   28.80    4.00
  15  -1  -2  620.24   20.70
 -15  -1   2  652.53   21.10
 -15  -1   2  600.34   21.90
  15  -1  -2  618.74   22.00
 -15   1   2  630.24   23.30
  15   1  -2  619.14   22.30
 -15   1   2  634.64   19.90
  15   1  -2  628.24   20.10
 -13  -1   2  511.45   17.00
  13  -1  -2  486.45   18.20
  13  -1  -2  510.45   17.00
 -13  -1   2  493.45   18.40
 -13   1   2  534.45   20.30
  13   1  -2  498.55   18.50
 -13   1   2  507.75   16.30
  13   1  -2  520.15   17.00
  11  -1  -2    0.60    0.80
 -11  -1   2    1.00    1.00
  11  -1  -2    0.70    1.20
 -11  -1   2    2.10    1.40
  11   1  -2    0.10    1.30
 -11   1   2    1.60    1.10
  11   1  -2    1.30    1.40
 -11   1   2    1.50    1.20
   9  -1  -2 1940.61   44.90
  -9  -1   2 1916.81   44.70
  -9  -1   2 1947.41   42.50
   9  -1  -2 1935.21   41.80
  -9   1   2 1916.41   41.30
   9   1  -2 1925.91   44.80
   9   1  -2 1969.90   43.70
  -9   1   2 1898.91   45.40
  -7  -1   2 1321.77   31.90
  -7  -1   2 1334.57   30.70
   7  -1  -2 1336.87   29.00
   7   1  -2 1342.47   32.00
   7   1  -2 1330.57   28.00
  -7   1   2 1324.27   32.60
  -7   1   2 1298.67   28.70
  -5  -1   2 2684.53   56.19
   5  -1  -2 2643.24   55.39
  -5  -1   2 2681.13   55.69
  -5  -1   2 2540.15   55.19
   5  -1  -2 2588.54   51.69
  -5   1   2 2606.64   51.99
   5   1  -2 2730.23   52.69
  -5   1   2 2608.24   55.69
   5   1  -2 2667.03   55.89
   5   1  -2 2628.34   55.69
  -3  -1   2  528.05   15.20
  -3  -1   2  548.05   13.70
  -3  -1   2  536.35   15.00
   3  -1  -2  525.55   14.20
  -3  -1   2  520.45   14.80
   3  -1  -2  488.25   11.60
  -3   1   2  528.55   12.00
   3   1  -2  536.45   15.00
   3   1  -2  511.95   14.80
   3   1  -2  525.45   15.30
   3   1  -2  525.15   13.90
  -1  -1   2  119.89    5.70
  -1  -1   2  113.89    6.60
  -1  -1   2  120.49    5.70
  -1  -1   2  122.29    6.30
  -1   1   2  120.29    5.00
   1   1  -2  120.49    6.20
   1   1  -2  115.79    6.80
   1   1  -2  119.79    5.90
   1   1  -2  113.29    6.10
   3  -1   2    9.60    2.00
   3  -1   2    9.90    2.20
  -3  -1  -2    5.10    0.90
   3  -1   2    3.10    1.50
  -3  -1  -2    6.40    1.40
  -3  -1  -2    4.30    0.90
  -3   1  -2    6.00    1.70
   3   1   2    3.40    0.80
  -3   1  -2    3.90    1.60
  -3   1  -2    6.60    1.90
   5  -1   2   22.80    3.10
  -5  -1  -2   28.00    2.80
   5  -1   2   28.40    2.90
  -5  -1  -2   25.00    1.60
   5  -1   2   24.10    3.30
  -5   1  -2   18.00    3.30
   5   1   2   21.80    2.50
   5   1   2   26.10    2.20
  -5   1  -2   22.00    2.70
  -5   1  -2   22.20    3.70
   7  -1   2   24.80    2.80
   7  -1   2   19.50    3.70
  -7  -1  -2   29.30    3.10
   7  -1   2   25.40    4.10
  -7  -1  -2   25.30    2.10
  -7   1  -2   25.70    3.10
   7   1   2   22.10    3.50
  -7   1  -2   26.80    3.70
  -7   1  -2   23.40    4.10
   7   1   2   22.10    2.00
  -9  -1  -2   10.70    1.90
   9  -1   2   11.30    2.70
  -9  -1  -2   12.00    2.60
   9  -1   2   13.70    3.10
   9  -1   2   11.50    2.30
  -9  -1  -2   11.70    1.10
   9   1   2    8.90    2.20
  -9   1  -2   19.00    3.30
  -9   1  -2   10.30    2.80
   9   1   2   13.50    1.70
 -11  -1  -2   53.99    4.10
 -11  -1  -2   44.10    4.50
  11  -1   2   52.79    5.60
  11  -1   2   46.30    4.90
  11  -1   2   58.99    4.70
 -11   1  -2   49.70    5.50
  11   1   2   55.89    5.20
  11   1   2   53.29    3.70
 -11   1  -2   55.69    5.00
  13  -1   2  777.42   23.40
  13  -1   2  732.13   25.80
  13  -1   2  794.42   25.20
 -13  -1  -2  795.52   22.30
 -13  -1  -2  789.52   24.50
  13   1   2  775.92   20.70
 -13   1  -2  805.32   24.00
  13   1   2  751.82   24.50
 -13   1  -2  805.52   26.70
  15  -1   2  195.98   12.10
  15  -1   2  189.28   11.10
  15  -1   2  177.98   10.20
 -15  -1  -2  202.78   11.30
 -15  -1  -2  185.48    9.70
  15   1   2  178.78    8.60
 -15   1  -2  186.88   12.10
 -15   1  -2  192.98   10.70
  15   1   2  191.38    6.10
  15   1   2  193.18   11.40
  17  -1   2   33.40    4.50
  17  -1   2   36.10    5.00
 -17  -1  -2   30.20    5.20
 -17  -1  -2   35.30    4.40
  17  -1   2   27.30    5.50
  17   1   2   36.90    5.90
 -17   1  -2   36.10    6.60
  17   1   2   35.30    4.00
  17   1   2   33.20    2.60
 -17   1  -2   33.20    5.40
 -19  -1  -2   67.29    7.20
  19  -1   2   55.59    6.40
 -19  -1  -2   66.99    6.70
  19  -1   2   61.39    7.40
  19  -1   2   64.19    6.80
  19   1   2   63.99    7.30
  19   1   2   68.59    3.90
 -19   1  -2   67.59    7.00
  19   1   2   64.59    5.70
 -19   1  -2   57.49    7.60
 -21  -1  -2  116.79    9.30
 -21  -1  -2  112.19    9.70
  21  -1   2  117.29   10.30
  21  -1   2  109.99    9.20
  21  -1   2  106.49    9.20
  21   1   2  107.59    7.70
 -21   1  -2  112.39   10.70
 -21   1  -2  115.39    9.40
  21   1   2  106.59    9.90
 -23  -1  -2  128.29   10.40
 -23  -1  -2  139.09   11.10
  23  -1   2  124.99   11.30
  23  -1   2  118.49   10.20
  23   1   2  122.69    8.90
  23   1   2  116.19    5.90
 -23   1  -2  141.99   11.00
 -23   1  -2  125.59   12.10
 -25  -1  -2   47.40    8.20
  25  -1   2   47.60    8.60
 -25  -1  -2   53.49    8.60
  25   1   2   52.49    6.50
 -25   1  -2   43.00    9.10
 -25   1  -2   47.90    8.10
  25   1   2   46.60    4.00
  27  -1   2 1127.99   39.40
 -27  -1  -2 1100.59   38.50
 -27  -1  -2 1074.29   38.50
  27   1   2 1093.49   26.40
 -27   1  -2 1058.79   37.70
 -27   1  -2 1137.49   43.50
  27   1   2 1061.19   34.00
 -29  -1  -2 1868.21   56.39
  29  -1   2 1901.41   56.59
 -29  -1  -2 1921.21   57.59
 -29   1  -2 1905.41   56.49
  29   1   2 1915.51   41.60
 -29   1  -2 1852.11   61.79
 -31  -1  -2  430.46   36.40
 -31  -1  -2  390.16   22.90
  31  -1   2  368.86   27.10
 -31   1  -2  411.26   26.10
  31   1   2  404.16   12.80
 -31   1  -2  405.46   22.90
 -33  -1  -2   28.80    7.50
  33  -1   2   16.70    6.00
 -33  -1  -2   34.80    8.10
 -33   1  -2   22.30    7.70
 -33   1  -2   20.60    6.90
 -35  -1  -2    9.70    6.40
 -35  -1  -2   14.00    5.60
  35  -1   2    8.10    5.50
 -35   1  -2   13.60    5.70
 -35   1  -2    9.10    6.80
 -37  -1  -2    0.00    5.20
 -37  -1  -2    6.90    5.70
  37  -1   2    1.60    4.40
 -37   1  -2   -0.70    5.10
 -37   1  -2    8.00    6.30
 -39  -1  -2   45.40   10.40
  39  -1   2   60.69   10.50
 -39  -1  -2   60.49   11.90
 -39   1  -2   61.89   12.10
 -39   1  -2   30.90   10.30
 -41  -1  -2    2.40    6.70
  41  -1   2   -6.80    4.90
 -41   1  -2   -1.60    6.80
 -41   1  -2    5.10    6.00
  43  -1   2   -7.10    4.70
 -43  -1  -2   -6.00    6.10
 -43  -1  -2   -9.20    6.40
 -43   1  -2   16.70    8.50
 -43   1  -2   -1.60    6.10
 -44  -2   2   15.60   10.00
  44  -2  -2   -4.30    7.60
 -44  -2   2   13.80    7.80
 -44   2   2   21.10    8.40
 -44   2   2   38.10   12.40
 -42  -2   2   23.30    8.30
  42  -2  -2   23.20    9.00
 -42  -2   2   35.00    9.50
 -42   2   2   28.10    7.80
 -42   2   2   31.90   11.30
 -40  -2   2   -4.40    3.40
 -40  -2   2    3.20    5.10
  40  -2  -2   13.90    7.00
 -40   2   2    3.30    4.40
 -40   2   2    3.60    5.90
 -38  -2   2   -1.50    5.00
  38  -2  -2   12.60    6.10
 -38  -2   2    5.50    5.60
 -38   2   2   17.50    7.00
 -38   2   2   12.90    7.00
  36  -2  -2   14.90    7.90
 -36  -2   2   29.00    7.60
 -36   2   2   18.40    7.70
 -36   2   2   21.60    7.10
  34  -2  -2  108.69   14.10
 -34  -2   2   71.49   12.10
 -34  -2   2   78.89   12.50
 -34   2   2   69.39   13.50
 -34   2   2   70.39   11.40
 -32  -2   2  113.09   12.40
  32  -2  -2  120.89   14.90
 -32  -2   2  100.19   11.50
 -32   2   2  126.79   12.30
 -30  -2   2  576.24   29.00
  30  -2  -2  614.74   33.20
 -30  -2   2  601.54   28.80
 -30   2   2  602.34   27.50
 -30   2   2  675.33   34.90
  28  -2  -2  601.14   32.00
 -28  -2   2  574.04   26.90
 -28  -2   2  591.74   28.50
 -28   2   2  587.14   31.60
 -28   2   2  612.34   26.90
  26  -2  -2  141.19   14.70
 -26  -2   2  143.99   12.40
 -26  -2   2  143.79   12.90
 -26   2   2  149.39   12.00
 -26   2   2  137.79   13.90
 -24  -2   2   83.79    9.70
  24  -2  -2   70.79    8.30
 -24  -2   2   81.39    8.60
  24   2  -2   80.09    8.80
 -24   2   2   97.99   11.60
 -24   2   2   84.19    8.40
 -22  -2   2  509.45   23.80
  22  -2  -2  505.25   21.30
 -22  -2   2  487.45   21.50
  22   2  -2  485.65   21.30
 -22   2   2  503.75   21.10
 -22   2   2  514.75   25.80
 -20  -2   2  193.48   13.40
 -20  -2   2  193.78   11.70
  20  -2  -2  197.28   13.40
  20  -2  -2  197.98   12.00
 -20   2   2  185.08   14.20
  20   2  -2  170.78   12.90
 -20   2   2  207.78   12.10
  20   2  -2  189.08   12.40
  18  -2  -2  429.96   20.10
  18  -2  -2  418.66   17.40
 -18  -2   2  437.26   17.40
 -18  -2   2  441.76   20.30
  18   2  -2  447.76   19.20
  18   2  -2  453.65   20.70
 -18   2   2  408.86   21.20
 -18   2   2  433.46   17.70
  18   2  -2  427.86   10.60
  16  -2  -2  994.80   28.90
 -16  -2   2 1051.49   33.20
  16  -2  -2  992.90   32.80
 -16  -2   2 1041.90   29.00
 -16   2   2  983.40   35.10
 -16   2   2 1042.30   29.70
  16   2  -2  998.10   22.20
  16   2  -2  986.30   31.00
  16   2  -2 1017.80   32.80
 -14  -2   2  266.27   11.90
  14  -2  -2  278.17   14.60
 -14  -2   2  295.37   14.90
  14  -2  -2  289.57   12.00
 -14   2   2  260.67   15.20
 -14   2   2  287.27   12.50
  14   2  -2  275.17   13.80
  14   2  -2  270.37    8.60
  14   2  -2  255.77   13.90
 -12  -2   2  155.08    8.50
  12  -2  -2  151.88    7.70
  12  -2  -2  155.18   10.10
 -12  -2   2  160.18   10.00
  12   2  -2  151.48   10.00
 -12   2   2  152.38   10.80
 -12   2   2  141.19    8.10
  12   2  -2  155.68    6.40
  12   2  -2  145.99    9.40
 -10  -2   2  252.67   11.20
  10  -2  -2  230.68   12.10
  10  -2  -2  244.38    9.40
 -10  -2   2  251.47   12.40
  10   2  -2  247.38   12.10
  10   2  -2  234.28    8.80
 -10   2   2  236.68   10.20
  10   2  -2  213.68   11.50
 -10   2   2  237.98   13.10
  -8  -2   2  137.99    6.10
  -8  -2   2  133.69    8.30
  -8  -2   2  133.79    8.60
  -8  -2   2  141.49    8.60
   8  -2  -2  141.59    8.80
   8  -2  -2  132.49    6.30
   8   2  -2  127.29    8.30
   8   2  -2  139.39    6.90
   8   2  -2  137.99    8.60
  -8   2   2  145.69    9.50
  -8   2   2  135.69    7.10
  -6  -2   2   -0.60    1.50
  -6  -2   2    2.00    1.60
   6  -2  -2    1.50    1.50
  -6  -2   2    2.50    1.40
   6  -2  -2    1.80    1.10
  -6  -2   2   11.40    2.80
   6   2  -2    3.20    1.70
  -6   2   2    1.70    1.10
   6   2  -2    3.50    2.00
   6   2  -2    3.50    1.60
  -6   2   2   -0.90    1.50
  -4  -2   2  639.24   19.80
   4  -2  -2  615.84   19.50
  -4  -2   2  642.14   20.20
  -4  -2   2  647.84   19.80
  -4  -2   2  616.14   20.50
  -4  -2   2  597.74   18.40
   4  -2  -2  634.94   16.50
   4   2  -2  587.94   18.90
  -4   2   2  608.44   16.70
  -4   2   2  590.54   19.90
   4   2  -2  604.44   20.10
   4   2  -2  619.64   19.50
   2  -2   2 1684.13   39.70
   2  -2   2 1676.73   42.90
  -2  -2  -2 1628.44   37.90
  -2  -2  -2 1639.54   37.70
  -2  -2  -2 1681.93   37.40
   2  -2   2 1633.04   42.30
  -2  -2  -2 1624.74   36.90
  -2   2  -2 1667.93   39.70
   2   2   2 1609.14   37.70
   2   2   2 1678.13   37.30
  -2   2  -2 1684.33   43.90
  -2   2  -2 1703.03   43.50
   4  -2   2  363.36   15.80
   4  -2   2  348.37   16.00
  -4  -2  -2  370.16   12.50
   4  -2   2  337.97   13.30
  -4  -2  -2  375.16   12.40
  -4  -2  -2  347.97   12.40
  -4   2  -2  354.16   13.80
  -4   2  -2  394.36   16.60
  -4   2  -2  344.67   16.00
   4   2   2  359.36   12.60
   6  -2   2   54.49    5.80
   6  -2   2   56.79    5.00
  -6  -2  -2   59.09    4.40
  -6  -2  -2   47.70    3.90
  -6  -2  -2   55.39    4.70
   6  -2   2   53.29    6.20
   6   2   2   51.39    4.70
   6   2   2   54.59    4.20
  -6   2  -2   59.29    5.30
  -6   2  -2   55.99    6.30
   8  -2   2   20.30    4.70
   8  -2   2   24.90    4.80
   8  -2   2   20.00    3.60
  -8  -2  -2   26.10    3.50
  -8  -2  -2   24.20    2.70
  -8   2  -2   21.90    4.80
  -8   2  -2   18.00    3.60
   8   2   2   24.10    3.00
   8   2   2   19.40    3.60
 -10  -2  -2  299.17    9.90
  10  -2   2  330.47   17.30
  10  -2   2  270.77   12.10
  10  -2   2  303.97   15.10
 -10  -2  -2  290.47   13.20
  10   2   2  305.97   11.50
 -10   2  -2  295.47   13.60
 -10   2  -2  295.67   15.90
  10   2   2  288.97   13.10
  12  -2   2  432.46   18.90
 -12  -2  -2  457.45   13.80
 -12  -2  -2  435.96   17.50
  12  -2   2  427.06   20.90
  12  -2   2  433.06   16.20
 -12   2  -2  433.56   17.50
 -12   2  -2  455.35   20.90
  12   2   2  400.46   17.00
  12   2   2  434.26   15.20
  14  -2   2 1261.37   41.10
  14  -2   2 1224.08   37.90
 -14  -2  -2 1262.47   36.40
  14  -2   2 1247.68   33.80
 -14  -2  -2 1288.47   31.30
 -14   2  -2 1285.07   41.80
  14   2   2 1253.47   36.50
 -14   2  -2 1261.87   36.20
  14   2   2 1205.28   32.20
  16  -2   2   -1.10    2.20
 -16  -2  -2   -1.30    1.80
  16  -2   2    2.40    1.90
 -16  -2  -2    3.00    2.00
  16  -2   2    7.00    3.00
  16   2   2    1.20    1.80
  16   2   2    4.70    2.50
 -16   2  -2    1.10    2.60
 -16   2  -2    1.70    2.60
 -18  -2  -2   56.69    5.70
  18  -2   2   50.59    6.00
  18  -2   2   44.20    8.50
  18  -2   2   51.69    6.90
 -18  -2  -2   56.39    6.90
 -18   2  -2   51.19    8.80
  18   2   2   65.69    7.50
 -18   2  -2   51.59    8.10
  18   2   2   52.19    5.70
  20  -2   2  295.87   17.10
  20  -2   2  306.07   15.90
  20  -2   2  313.37   19.40
 -20  -2  -2  310.77   14.70
 -20  -2  -2  326.87   17.40
 -20   2  -2  304.77   16.60
  20   2   2  294.67   17.00
 -20   2  -2  298.37   19.20
  20   2   2  323.37   14.50
 -22  -2  -2   19.40    4.60
 -22  -2  -2   13.70    4.70
  22  -2   2    8.70    5.10
 -22   2  -2    9.00    5.00
  22   2   2    4.80    3.20
 -22   2  -2    5.50    3.60
 -24  -2  -2   11.20    4.30
  24  -2   2   14.10    5.30
 -24  -2  -2   11.20    4.60
 -24   2  -2    6.10    4.70
  24   2   2    8.40    3.60
 -24   2  -2    7.40    4.00
  26  -2   2  198.58   16.60
 -26  -2  -2  188.78   14.80
 -26  -2  -2  184.88   13.10
 -26   2  -2  205.18   15.20
  26   2   2  196.68   13.00
 -26   2  -2  208.48   17.40
  28  -2   2   41.70    9.70
 -28  -2  -2   46.20    8.30
 -28  -2  -2   33.10    7.90
  28   2   2   31.90    6.40
 -28   2  -2   34.50    8.00
 -28   2  -2   30.10    8.50
  30  -2   2  981.60   41.10
 -30  -2  -2  931.61   36.10
 -30  -2  -2  949.60   60.69
 -30   2  -2  976.70   38.40
 -30   2  -2  895.71   42.50
 -32  -2  -2   -5.80    2.90
 -32  -2  -2    1.20    2.90
  32  -2   2   -2.80    4.30
 -32   2  -2    8.30    5.70
 -32   2  -2    1.10    4.00
 -34  -2  -2   39.30    8.70
 -34  -2  -2   46.20    9.70
  34  -2   2   65.09   11.70
 -34   2  -2   46.60    9.90
 -34   2  -2   55.49   12.80
 -36  -2  -2    1.70    5.30
  36  -2   2   18.90    7.00
 -36  -2  -2   -1.00    3.90
 -36   2  -2    6.50    5.40
 -36   2  -2   11.80    6.60
  38  -2   2    9.10    5.70
 -38  -2  -2    2.70    5.40
 -38   2  -2    2.90    4.70
 -38   2  -2   10.40    7.80
 -40  -2  -2   33.10    9.00
  40  -2   2   46.30   10.30
 -40  -2  -2   35.30   15.30
 -40   2  -2   26.60    9.60
 -40   2  -2   15.90   10.80
 -42  -2  -2   24.10    7.30
  42  -2   2   -4.00    5.80
 -42  -2  -2   -1.10    5.50
 -42   2  -2    7.40    8.30
 -42   2  -2   -1.00    6.20
 -41  -3   2   -3.90    5.30
  41  -3  -2    4.80    6.90
 -41   3   2    1.30    8.40
 -41   3   2    3.20    6.50
 -39  -3   2   25.80    7.40
  39  -3  -2   26.10   10.40
 -39  -3   2   12.90    7.50
 -39   3   2   13.10    8.10
 -39   3   2   21.70    8.40
  37  -3  -2   15.50    7.40
 -37  -3   2    5.20    6.20
 -37  -3   2   16.10    7.50
 -37   3   2   12.50    6.50
 -37   3   2    6.80    8.10
 -35  -3   2   -4.20    2.90
 -35  -3   2    6.90    4.80
  35  -3  -2   -1.80    6.10
 -35   3   2    3.30    5.40
 -35   3   2    6.20    5.90
 -33  -3   2   25.30    6.60
 -33  -3   2   34.50    9.00
  33  -3  -2   34.70   10.30
 -33   3   2   31.80   10.10
 -31  -3   2  155.78   14.00
 -31  -3   2  169.98   16.20
  31  -3  -2  166.48   18.60
 -31   3   2  160.88   14.80
 -31   3   2  164.68   18.50
 -29  -3   2  301.47   23.00
  29  -3  -2  358.66   26.70
 -29  -3   2  308.57   19.10
 -29   3   2  343.47   21.00
 -29   3   2  330.27   25.00
  27  -3  -2   84.59   14.70
 -27  -3   2  114.59   12.50
 -27  -3   2  106.79   10.40
 -27   3   2  102.39   13.80
 -27   3   2   95.89   10.90
  25  -3  -2  106.89   13.20
 -25  -3   2  104.59   10.10
 -25  -3   2   86.19   10.70
 -25   3   2  105.49   12.80
  25   3  -2  120.09   15.50
 -25   3   2  112.99   10.60
 -23  -3   2   17.00    5.60
  23  -3  -2   16.20    4.10
 -23  -3   2    9.80    3.70
 -23   3   2    7.00    5.50
 -23   3   2    6.70    4.00
  23   3  -2   19.50    5.40
  21  -3  -2    5.30    2.70
 -21  -3   2    4.00    2.50
 -21  -3   2    4.20    3.40
 -21   3   2    1.00    3.60
  21   3  -2    4.70    4.40
 -21   3   2    0.10    2.40
 -19  -3   2    6.60    3.60
 -19  -3   2    6.60    2.80
  19  -3  -2    6.10    2.60
 -19   3   2    8.20    3.80
  19   3  -2    4.80    3.50
 -19   3   2    5.70    4.70
  17  -3  -2  180.28   10.60
 -17  -3   2  184.78   13.30
  17  -3  -2  182.08   13.40
 -17  -3   2  183.78   10.80
  17   3  -2  175.78   13.10
 -17   3   2  179.68   11.80
 -17   3   2  198.38   15.60
  17   3  -2  180.28   12.60
 -15  -3   2   -0.60    2.00
 -15  -3   2    1.00    1.90
  15  -3  -2    0.50    1.70
  15  -3  -2   -3.40    2.10
  15   3  -2   -3.10    2.20
 -15   3   2    3.90    3.00
  15   3  -2    1.40    3.00
 -15   3   2   -0.40    1.60
 -13  -3   2  131.39   10.30
 -13  -3   2  139.79    9.50
 -13  -3   2  147.39   11.20
  13  -3  -2  140.09   10.90
  13  -3  -2  134.09    8.00
 -13   3   2  134.29    9.10
  13   3  -2  146.59   10.80
  13   3  -2  126.79   10.30
 -13   3   2  139.09   12.30
 -11  -3   2   35.20    5.80
  11  -3  -2   33.30    3.90
  11  -3  -2   33.30    5.90
 -11  -3   2   35.50    6.10
 -11  -3   2   34.90    3.60
 -11  -3   2   33.50    6.00
 -11   3   2   32.30    6.50
  11   3  -2   41.40    5.60
 -11   3   2   34.70    4.60
  11   3  -2   32.40    5.70
  -9  -3   2  355.56   16.70
   9  -3  -2  345.67   16.80
  -9  -3   2  362.76   13.40
  -9  -3   2  353.26   16.00
   9  -3  -2  355.16   13.50
  -9  -3   2  356.36   16.40
   9   3  -2  357.06   16.90
  -9   3   2  365.76   18.50
  -9   3   2  341.57   14.20
   9   3  -2  354.56   16.60
  -7  -3   2   92.09    8.10
   7  -3  -2   87.99    6.10
  -7  -3   2   91.59    7.70
  -7  -3   2   89.99    6.80
  -7  -3   2   85.99    7.60
   7  -3  -2   90.49    7.80
  -7  -3   2   92.99    7.80
  -7   3   2   99.99    9.00
   7   3  -2   92.89    7.90
   7   3  -2   84.49    7.70
  -7   3   2   89.39    6.50
   7   3  -2   71.89    6.50
  -5  -3   2    9.80    3.30
  -5  -3   2   10.40    2.80
  -5  -3   2    8.90    3.20
   5  -3  -2    7.70    2.90
   5  -3  -2    8.70    2.50
  -5  -3   2   12.40    3.30
  -5  -3   2   17.10    4.20
  -5   3   2    7.50    2.20
  -5   3   2   14.90    4.00
   5   3  -2    9.10    2.60
   5   3  -2    6.90    2.90
   5   3  -2    4.70    2.40
  -3  -3   2    0.60    2.10
  -3  -3   2    4.50    2.00
   3  -3  -2    2.90    1.70
  -3  -3   2    1.70    2.00
  -3  -3   2   -1.40    1.50
   3  -3  -2    5.30    2.30
  -3  -3   2    1.70    2.00
  -3   3   2   -0.60    1.40
   3   3  -2    3.10    1.80
  -3   3   2    1.90    1.30
   3   3  -2   -2.20    1.40
   1  -3  -2  530.65   17.30
  -1  -3   2  518.55   21.40
   1  -3  -2  514.95   19.50
  -1  -3   2  538.75   19.50
   1  -3  -2  507.35   17.00
  -1  -3   2  516.35   21.10
  -1  -3   2  520.75   21.20
  -1   3   2  511.65   20.00
   1   3  -2  513.15   21.00
   1   3  -2  536.15   19.50
  -1   3   2  518.05   17.10
   1  -3   2  390.26   18.20
  -1  -3  -2  383.06   14.10
   1  -3   2  386.26   18.40
   1  -3   2  353.06   15.40
  -1  -3  -2  357.96   13.90
  -1  -3  -2  363.46   15.50
  -1   3  -2  358.76   17.50
   1   3   2  356.66   15.50
  -1   3  -2  377.56   15.80
   1   3   2  367.76   13.90
  -3  -3  -2  652.33   21.70
  -3  -3  -2  665.03   21.00
   3  -3   2  627.94   24.80
  -3  -3  -2  638.94   20.30
   3  -3   2  667.83   26.70
   3  -3   2  632.44   22.00
  -3  -3  -2  655.33   21.50
   3   3   2  660.23   21.50
  -3   3  -2  649.93   22.30
  -3   3  -2  678.23   26.10
  -5  -3  -2   74.19    6.10
   5  -3   2   67.19    6.40
  -5  -3  -2   68.59    6.00
  -5  -3  -2   64.79    5.90
   5  -3   2   72.39    8.40
  -5  -3  -2   61.99    5.60
   5  -3   2   69.89    7.60
   5   3   2   70.59    6.00
  -5   3  -2   72.29    8.20
  -5   3  -2   71.39    6.80
  -7  -3  -2  474.75   18.30
  -7  -3  -2  469.15   17.60
   7  -3   2  515.05   23.80
  -7  -3  -2  469.45   17.40
   7  -3   2  471.45   18.40
   7  -3   2  472.45   21.30
  -7  -3  -2  481.65   16.50
   7   3   2  451.15   17.70
   7   3   2  446.06   16.90
  -7   3  -2  467.75   18.90
  -7   3  -2  479.85   22.40
  -9  -3  -2  133.29    7.90
  -9  -3  -2  138.99    9.30
   9  -3   2  136.69    9.10
  -9  -3  -2  139.29    8.10
   9  -3   2  133.39   10.70
  -9  -3  -2  137.79    8.60
   9  -3   2  133.69   12.10
  -9   3  -2  129.79   11.50
  -9   3  -2  146.89   10.00
   9   3   2  124.29    9.00
   9   3   2  136.69    8.60
 -11  -3  -2    2.70    2.40
  11  -3   2    2.70    3.10
 -11  -3  -2    2.20    2.00
  11  -3   2   -0.40    1.90
 -11  -3  -2    5.30    1.80
  11  -3   2    4.50    2.50
  11   3   2   -1.00    1.70
 -11   3  -2    2.10    3.00
  11   3   2    4.40    2.20
 -11   3  -2    3.70    2.50
  13  -3   2   59.29   10.30
 -13  -3  -2   63.39    3.70
  13  -3   2   69.09    6.60
  13  -3   2   50.49   12.50
 -13  -3  -2   68.69    7.30
 -13  -3  -2   67.09    5.20
  13   3   2   58.19    7.00
 -13   3  -2   60.79   10.50
  13   3   2   55.99    6.00
 -13   3  -2   59.79    7.20
  15  -3   2   23.70    4.90
 -15  -3  -2   23.20    3.70
 -15  -3  -2   27.70    7.20
  15  -3   2   11.60    9.90
  15  -3   2   25.20    5.70
  15   3   2   25.70    5.80
 -15   3  -2   20.00    6.30
  15   3   2   23.50    4.90
 -15   3  -2   23.10    5.40
 -17  -3  -2  857.91   25.00
 -17  -3  -2  856.31   30.90
  17  -3   2  858.01   33.10
  17  -3   2  855.01   28.20
  17  -3   2  888.11   37.30
  17   3   2  839.12   30.90
  17   3   2  842.32   27.70
 -17   3  -2  873.21   31.50
 -17   3  -2  863.81   36.10
  19  -3   2    2.40    2.70
  19  -3   2   -1.60    3.10
 -19  -3  -2    2.10    2.80
 -19  -3  -2    5.10    2.50
  19   3   2   -0.80    2.50
 -19   3  -2    3.70    3.20
 -19   3  -2    6.60    4.70
 -21  -3  -2  105.29    8.60
 -21  -3  -2  120.69   11.40
  21  -3   2  112.59   13.30
 -21   3  -2  123.29   13.70
  21   3   2  124.99   10.10
 -21   3  -2  108.29   10.90
  23  -3   2   31.10    9.00
 -23  -3  -2   18.40    5.80
 -23  -3  -2   20.70    4.70
  23   3   2   27.10    6.00
 -23   3  -2   22.80    6.30
 -23   3  -2   10.50    6.00
 -25  -3  -2   -1.60    3.00
 -25  -3  -2    3.20    3.20
  25  -3   2    7.40    5.00
 -25   3  -2    7.20    4.70
  25   3   2   -2.20    3.50
 -25   3  -2    5.00    5.00
 -27  -3  -2    8.90    3.90
  27  -3   2   -1.20    4.00
 -27  -3  -2    3.90    4.10
 -27   3  -2   13.50    5.80
 -27   3  -2    0.50    3.90
  27   3   2    3.40    3.90
 -29  -3  -2   -0.30    2.90
  29  -3   2    1.50    5.10
 -29  -3  -2   -3.30    2.80
 -29   3  -2   13.60    6.70
 -29   3  -2    0.80    4.40
  31  -3   2   23.70    8.10
 -31  -3  -2   20.00    6.60
 -31  -3  -2   16.10    5.30
 -31   3  -2   29.50    9.40
 -31   3  -2   34.30    8.80
 -33  -3  -2   17.40    5.40
  33  -3   2   -1.20    5.30
 -33   3  -2   11.60    6.70
 -33   3  -2   19.10    8.20
  35  -3   2   42.30   10.60
 -35  -3  -2   47.40    9.80
 -35  -3  -2   49.60   10.00
 -35   3  -2   47.80   11.10
 -35   3  -2   44.40   11.60
  37  -3   2   21.50    8.80
 -37  -3  -2   19.00    8.00
 -37  -3  -2   34.80    7.70
 -37   3  -2   17.20    7.70
 -37   3  -2   18.90    9.70
 -39  -3  -2   15.90    6.40
  39  -3   2   -3.30    6.80
 -39   3  -2    2.70    6.20
 -39   3  -2    6.30    6.00
  41  -3   2    4.60    7.90
 -41  -3  -2    5.40    6.20
 -41  -3  -2   -3.10    5.50
 -41   3  -2    0.90    5.70
 -41   3  -2    7.70   12.00
  40  -4  -2   -3.20    7.90
 -40  -4   2    8.20    7.30
 -40   4   2   -3.80    8.20
 -40   4   2   -7.70    6.10
  38  -4  -2   15.10    8.00
 -38  -4   2   12.30    5.30
 -38   4   2  -15.00    5.70
 -38   4   2    3.20    7.00
  36  -4  -2    6.20    7.20
 -36  -4   2   -0.80    4.70
 -36  -4   2    7.50    4.80
 -36   4   2   10.00    5.90
 -36   4   2    3.80    7.20
 -34  -4   2   -3.20    4.90
 -34  -4   2    3.00    4.10
  34  -4  -2   -0.70    6.20
 -34   4   2    6.60    7.70
 -34   4   2    7.20    5.90
 -32  -4   2   21.00    6.50
 -32  -4   2   35.20    9.00
  32  -4  -2   23.90    9.90
 -32   4   2   34.40   10.60
 -32   4   2   42.70   16.50
 -30  -4   2   96.99   12.50
  30  -4  -2  103.69   17.90
 -30  -4   2  125.79   12.10
 -30   4   2  108.09   12.80
 -30   4   2   94.29   16.80
  28  -4  -2   51.69   12.90
 -28  -4   2   53.59   10.90
 -28  -4   2   54.19    8.90
 -28   4   2   55.59   10.00
 -28   4   2   61.39   13.10
  26  -4  -2    7.80    5.20
 -26  -4   2    8.90    4.10
 -26  -4   2    2.80    5.00
 -26   4   2   10.20    6.00
 -26   4   2    3.80    4.50
  24  -4  -2   29.90   10.10
 -24  -4   2   32.80    6.70
 -24  -4   2   31.10    7.60
 -24   4   2   26.30    6.40
 -24   4   2   39.00   10.10
 -22  -4   2  201.38   12.70
 -22  -4   2  203.08   16.70
  22  -4  -2  197.28   15.70
  22  -4  -2  199.58   20.00
 -22   4   2  216.38   19.70
  22   4  -2  197.08   15.50
 -22   4   2  194.68   14.80
  20  -4  -2  265.27   14.20
 -20  -4   2  278.57   18.10
 -20  -4   2  266.77   14.40
 -20   4   2  240.58   16.00
  20   4  -2  241.08   16.70
 -20   4   2  233.68   19.80
  18  -4  -2   68.19    7.00
 -18  -4   2   50.99    9.00
 -18  -4   2   72.59    8.00
 -18   4   2   86.89   11.80
  18   4  -2   72.49    9.30
 -16  -4   2    4.10    3.70
 -16  -4   2    6.30    3.90
  16  -4  -2   -0.70    2.30
 -16   4   2    4.00    3.00
  16   4  -2    5.10    3.60
 -16   4   2   -1.20    3.90
 -14  -4   2   22.40    5.40
 -14  -4   2   26.40    6.30
 -14  -4   2   26.80    4.10
  14  -4  -2   28.50    4.90
  14  -4  -2   28.20    6.00
 -14  -4   2   21.30    5.60
  14   4  -2   19.90    5.50
 -14   4   2   34.70    8.00
 -14   4   2   25.40    5.20
  14   4  -2   15.80    5.00
 -12  -4   2    4.00    2.60
 -12  -4   2    0.90    2.20
  12  -4  -2   -3.80    1.60
  12  -4  -2   -0.70    1.50
 -12  -4   2    0.10    3.30
 -12  -4   2   -2.70    2.60
 -12  -4   2    1.10    2.00
 -12   4   2   -0.20    2.80
  12   4  -2    1.20    2.20
 -12   4   2   -0.20    1.80
  12   4  -2    1.50    2.70
 -10  -4   2   27.40    5.70
 -10  -4   2   27.90    4.90
 -10  -4   2   29.30    6.30
  10  -4  -2   29.40    5.00
 -10  -4   2   36.70    6.90
  10  -4  -2   26.30    5.90
 -10   4   2   27.20    5.10
  10   4  -2   24.90    5.40
  10   4  -2   21.20    5.20
   8  -4  -2  395.36   16.10
  -8  -4   2  370.16   18.30
  -8  -4   2  422.46   19.60
  -8  -4   2  370.06   17.00
  -8  -4   2  370.76   18.70
  -8  -4   2  406.56   20.20
   8  -4  -2  381.06   19.40
  -8   4   2  360.46   16.20
   8   4  -2  375.06   19.60
  -8   4   2  383.66   21.10
   6  -4  -2  127.19    8.90
  -6  -4   2  132.79   10.40
  -6  -4   2  140.69   11.20
  -6  -4   2  127.79   11.20
  -6  -4   2  137.89   10.50
   6  -4  -2  153.58   11.50
  -6  -4   2  145.89   11.10
  -6   4   2  141.89   12.10
  -6   4   2  134.59    9.30
   6   4  -2  140.79   10.60
   4  -4  -2 1879.61   46.70
  -4  -4   2 1894.31   50.59
  -4  -4   2 1911.31   52.89
  -4  -4   2 1854.31   51.69
  -4  -4   2 1842.72   53.19
  -4  -4   2 1886.11   50.39
   4  -4  -2 1800.02   51.09
  -4   4   2 1840.12   53.29
  -4   4   2 1888.01   46.90
   4   4  -2 1847.52   50.09
   2  -4  -2 1293.67   36.20
  -2  -4   2 1288.57   42.40
  -2  -4   2 1323.97   42.20
  -2  -4   2 1346.37   39.70
  -2  -4   2 1318.77   42.00
   2  -4  -2 1325.87   40.40
  -2  -4   2 1338.37   39.40
  -2   4   2 1378.06   42.00
   2   4  -2 1364.96   42.30
  -2   4   2 1379.06   36.70
   2   4  -2 1326.17   39.20
   0  -4  -2  173.08   10.50
   0  -4  -2  156.58   11.40
   0  -4   2  144.69   12.70
   0  -4   2  156.48   11.20
   0  -4  -2  146.59    9.80
   0  -4   2  161.78   13.10
   0  -4   2  149.59   12.60
   0   4  -2  140.79   10.60
   0   4  -2  154.18   12.80
   0   4   2  137.59   11.30
   0   4   2  134.39    9.30
  -2  -4  -2  941.81   31.50
  -2  -4  -2  966.30   29.00
  -2  -4  -2  984.90   32.00
   2  -4   2  940.81   30.90
  -2  -4  -2  910.31   28.80
   2  -4   2  976.10   35.20
   2  -4   2  916.51   35.50
  -2   4  -2  969.60   31.50
  -2   4  -2  932.01   34.90
   2   4   2  952.80   29.00
   2   4   2  915.71   31.00
  -4  -4  -2    4.20    2.80
  -4  -4  -2    8.70    3.10
   4  -4   2    2.70    3.00
  -4  -4  -2   11.00    3.40
   4  -4   2    7.30    3.20
   4  -4   2   13.00    4.40
  -4  -4  -2    6.60    3.00
  -4   4  -2    6.10    2.90
  -4   4  -2    0.30    3.10
   4   4   2    7.60    3.10
   6  -4   2  101.39   10.20
   6  -4   2   89.99    8.30
  -6  -4  -2  110.69    8.80
  -6  -4  -2   95.09    7.90
  -6  -4  -2  104.59    8.60
  -6  -4  -2   97.79    9.20
  -6  -4  -2   95.29    8.40
   6  -4   2  101.29   11.20
  -6   4  -2   96.49    8.70
   6   4   2   97.49    8.40
  -6   4  -2  100.89   10.90
  -8  -4  -2   11.90    3.50
  -8  -4  -2   18.00    4.20
   8  -4   2   13.40    3.90
   8  -4   2   12.70    4.40
  -8  -4  -2   12.40    3.70
  -8  -4  -2   12.20    3.60
  -8  -4  -2   12.90    3.80
   8  -4   2   10.80    4.90
  -8   4  -2   11.70    4.00
  -8   4  -2   15.30    6.80
   8   4   2   13.70    3.70
  10  -4   2   84.09   11.10
  10  -4   2  102.69   10.30
 -10  -4  -2   78.19    7.40
 -10  -4  -2   92.09    7.80
 -10  -4  -2   81.89    8.30
 -10  -4  -2   88.39    8.40
  10  -4   2   88.19    8.20
 -10  -4  -2   88.59    8.40
 -10   4  -2   97.69   11.40
  10   4   2   66.99    7.80
  10   4   2   84.79    7.90
 -10   4  -2  102.29    9.30
 -12  -4  -2  675.73   27.00
 -12  -4  -2  653.73   22.40
  12  -4   2  652.23   29.20
 -12  -4  -2  579.74   30.40
  12  -4   2  651.73   32.70
 -12  -4  -2  645.04   21.50
 -12  -4  -2  660.33   24.70
  12   4   2  658.73   24.50
  12   4   2  659.63   26.00
 -12   4  -2  637.34   31.10
 -12   4  -2  624.24   26.60
 -14  -4  -2   25.70    6.00
  14  -4   2   35.40    8.60
 -14  -4  -2   19.90    3.50
 -14  -4  -2   24.70    4.70
  14  -4   2   21.60    5.50
 -14  -4  -2   23.50    6.00
 -14   4  -2   16.70    7.00
  14   4   2   18.90    4.90
  14   4   2   25.00    5.70
 -14   4  -2   13.60    5.00
  16  -4   2  161.08   11.00
 -16  -4  -2  142.49   12.30
  16  -4   2  142.49   15.60
 -16  -4  -2  138.79    6.20
 -16  -4  -2  159.08    9.30
  16   4   2  139.99   12.80
 -16   4  -2  149.49   15.40
  16   4   2  146.69   11.00
 -16   4  -2  154.18   12.60
  18  -4   2   57.39   11.50
 -18  -4  -2   76.79    9.20
 -18  -4  -2   58.79    6.00
 -18   4  -2   52.79   11.50
 -18   4  -2   59.09    9.90
  18   4   2   59.29    7.20
 -20  -4  -2   45.70    8.70
 -20  -4  -2   46.20    5.80
  20  -4   2   54.79   11.70
 -20   4  -2   57.49   12.10
 -20   4  -2   44.90    9.00
  20   4   2   53.69    7.50
  22  -4   2  183.38   18.50
 -22  -4  -2  175.28   11.20
 -22  -4  -2  178.68   15.20
 -22   4  -2  208.18   16.40
  22   4   2  166.88   12.70
 -22   4  -2  176.48   18.30
 -24  -4  -2   75.99   11.80
 -24  -4  -2   76.19    8.30
  24  -4   2   70.49   14.30
 -24   4  -2   96.09   16.30
  24   4   2   69.09    9.20
 -24   4  -2   90.99   11.50
 -26  -4  -2   34.30    8.60
 -26  -4  -2   19.40    4.60
  26  -4   2   19.00    8.70
  26   4   2   10.30    5.40
 -26   4  -2   23.00    8.40
 -26   4  -2   11.80    6.10
 -28  -4  -2   46.10   10.10
  28  -4   2   51.09   12.40
 -28  -4  -2   45.60    7.60
 -28   4  -2   54.99   11.10
 -28   4  -2   35.70   10.60
  28   4   2   57.89    9.80
 -30  -4  -2   24.50    7.10
 -30  -4  -2   29.60    6.60
  30  -4   2   11.80    7.20
 -30   4  -2    7.10    7.60
 -30   4  -2   38.20    9.40
  32  -4   2    8.10    6.70
 -32  -4  -2    9.20    5.50
 -32  -4  -2    6.80    4.30
 -32   4  -2    6.70    6.00
 -32   4  -2    9.70    7.10
 -34  -4  -2    6.40    4.90
  34  -4   2   -1.70    5.30
 -34  -4  -2    1.90    4.00
 -34   4  -2    3.10    6.90
 -34   4  -2    8.00    5.90
 -36  -4  -2   23.60    6.70
 -36  -4  -2   12.50    7.10
  36  -4   2   19.30    9.20
 -36   4  -2   17.10    9.80
 -36   4  -2   24.50    9.30
 -38  -4  -2   57.09   10.50
  38  -4   2   68.49   16.20
 -38  -4  -2   45.30   10.70
 -38   4  -2   32.60   10.70
 -38   4  -2   28.20   15.10
 -40  -4  -2   18.30    7.40
  40  -4   2    4.90    9.30
 -40  -4  -2   -5.20    6.60
 -40   4  -2    6.90    7.60
 -40   4  -2   26.20   11.30
 -39  -5   2    1.00    6.60
 -39  -5   2   14.20    7.00
  39  -5  -2   24.50   11.70
 -39   5   2   12.10   10.10
 -39   5   2   11.80    8.30
 -37  -5   2    2.20    4.10
 -37  -5   2    3.00    5.50
  37  -5  -2   -3.40    7.30
 -37   5   2    1.50    6.50
 -37   5   2   18.50    8.80
 -35  -5   2   -3.60    4.90
 -35  -5   2   -6.50    4.20
  35  -5  -2   -0.20    6.60
 -35   5   2    4.60    8.90
 -35   5   2   -1.40    4.60
  33  -5  -2    5.00    7.60
 -33  -5   2    4.00    4.10
 -33  -5   2    0.80    5.20
 -33   5   2   -6.50    6.60
 -33   5   2   -1.60    4.40
 -31  -5   2   23.70    8.20
 -31  -5   2    9.80    4.70
  31  -5  -2   23.60   10.30
 -31   5   2   13.60    9.30
 -31   5   2   27.00    8.40
 -29  -5   2   30.10    7.00
  29  -5  -2   40.20   13.10
 -29  -5   2   70.19   12.60
 -29   5   2   46.10    9.80
 -29   5   2   59.89   13.60
 -27  -5   2   -0.60    3.30
 -27  -5   2   -2.90    2.50
 -27   5   2    3.70    5.10
 -27   5   2    2.40    4.10
 -25  -5   2   72.09    8.70
 -25  -5   2  100.89   12.90
 -25   5   2   94.09   11.70
 -25   5   2   84.39   15.50
 -23  -5   2   -1.00    3.50
  23  -5  -2   -0.60    5.40
 -23  -5   2    1.10    2.50
 -23   5   2    3.40    5.30
 -23   5   2   -1.30    3.10
 -21  -5   2  608.24   30.10
 -21  -5   2  542.25   23.10
  21  -5  -2  593.74   38.00
 -21   5   2  567.74   33.90
 -21   5   2  545.35   26.50
 -19  -5   2  103.19   10.10
 -19  -5   2   80.79   10.80
 -19  -5   2  124.39   12.90
  19  -5  -2   98.79    8.80
  19  -5  -2   83.29   16.20
 -19   5   2   87.99   10.70
  19   5  -2   99.19   12.10
 -19   5   2  114.99   15.10
 -17  -5   2    7.50    4.60
 -17  -5   2   -0.90    4.50
 -17  -5   2    0.30    4.40
  17  -5  -2   -3.40    3.40
 -17  -5   2   -0.40    2.50
  17  -5  -2   -2.40    2.40
 -17   5   2    0.10    3.20
  17   5  -2   -5.40    3.10
 -17   5   2   -0.90    4.80
 -15  -5   2  174.68   14.70
 -15  -5   2  170.68   10.30
  15  -5  -2  198.38   12.30
 -15  -5   2  207.08   16.20
  15  -5  -2  209.88   20.50
 -15  -5   2  195.78   14.70
  15   5  -2  163.68   14.20
 -15   5   2  196.58   15.20
 -15   5   2  213.18   18.90
 -13  -5   2  227.88   16.40
  13  -5  -2  207.48   12.60
 -13  -5   2  222.98   16.00
 -13  -5   2  224.38   16.70
 -13  -5   2  238.08   13.00
 -13   5   2  228.08   14.80
 -13   5   2  244.48   19.60
  13   5  -2  238.98   16.80
 -11  -5   2    6.10    3.20
 -11  -5   2    1.30    3.60
  11  -5  -2    2.00    2.50
 -11  -5   2   -1.80    2.80
 -11  -5   2    4.30    3.60
  11   5  -2    3.60    3.60
 -11   5   2   -0.40    2.90
 -11   5   2    2.80    3.30
  -9  -5   2   62.09    8.30
  -9  -5   2   46.50    8.10
  -9  -5   2   57.29    7.50
  -9  -5   2   50.29    8.90
   9  -5  -2   53.49    6.30
   9  -5  -2   55.69    7.70
  -9  -5   2   48.70    8.50
  -9   5   2   64.09    7.40
  -9   5   2   51.29   10.20
  -7  -5   2   10.20    4.50
  -7  -5   2   17.40    5.40
  -7  -5   2    4.90    3.50
  -7  -5   2    2.50    3.60
   7  -5  -2    5.30    2.80
   7  -5  -2    2.90    3.90
  -7  -5   2    4.80    3.20
  -7   5   2    3.10    4.20
  -7   5   2   11.50    3.90
  -5  -5   2  246.18   18.40
  -5  -5   2  260.57   18.10
   5  -5  -2  243.98   13.80
  -5  -5   2  227.08   15.30
   5  -5  -2  227.98   16.00
  -5  -5   2  242.68   15.50
  -5  -5   2  257.97   17.00
  -5   5   2  253.57   14.30
   5   5  -2  264.77   16.30
  -5   5   2  253.27   17.90
  -3  -5   2  157.98   13.60
  -3  -5   2  125.59   11.50
   3  -5  -2  146.19   10.50
   3  -5  -2  126.09   14.20
  -3  -5   2  141.99   13.60
  -3  -5   2  128.79   11.30
   3  -5  -2  140.79   10.70
  -3  -5   2  148.79   13.50
  -3   5   2  135.89   10.50
   3   5  -2  148.59   14.10
   3   5  -2  134.99   11.40
  -3   5   2  120.89   12.20
   1  -5  -2  270.57   17.20
  -1  -5   2  245.38   18.10
  -1  -5   2  251.77   19.90
  -1  -5   2  299.37   19.30
   1  -5  -2  271.97   15.20
   1  -5  -2  273.67   15.10
  -1  -5   2  283.07   16.60
   1  -5  -2  266.77   19.50
  -1  -5   2  266.67   16.80
  -1   5   2  262.27   17.50
   1   5  -2  279.87   19.50
  -1   5   2  292.77   15.50
   1   5  -2  291.07   19.10
  -1  -5  -2  113.59    9.70
   1  -5   2  100.09   11.20
  -1  -5  -2  117.19   12.50
   1  -5   2  110.49   10.20
  -1  -5  -2  112.69   11.30
  -1  -5  -2  109.69    9.40
   1  -5   2  114.59   12.20
   1  -5   2  114.09   12.40
  -1  -5  -2  130.89   11.60
   1   5   2  115.39   11.10
   1   5   2  110.39    9.10
  -1   5  -2  112.29   11.90
  -3  -5  -2  262.87   16.40
  -3  -5  -2  207.98   16.70
   3  -5   2  211.48   17.00
   3  -5   2  231.28   18.40
  -3  -5  -2  249.88   16.00
   3  -5   2  236.88   15.50
  -3  -5  -2  242.38   14.30
   3  -5   2  262.57   18.90
  -3  -5  -2  236.48   14.10
   3   5   2  242.68   15.40
  -3   5  -2  245.18   18.20
  -5  -5  -2  328.87   19.60
   5  -5   2  305.47   17.20
   5  -5   2  317.07   20.60
   5  -5   2  317.87   22.20
  -5  -5  -2  326.27   18.40
  -5  -5  -2  322.57   18.00
  -5  -5  -2  312.77   16.60
  -5  -5  -2  341.47   17.70
  -5   5  -2  301.87   19.10
  -5   5  -2  320.37   21.50
  -7  -5  -2    3.40    2.80
   7  -5   2    1.30    2.80
  -7  -5  -2   -1.60    2.30
  -7  -5  -2    1.90    4.40
  -7  -5  -2    1.30    2.80
   7  -5   2   -2.30    4.20
   7  -5   2    2.90    4.10
  -7   5  -2    3.70    4.30
  -7   5  -2    5.90    3.30
  -9  -5  -2    2.40    3.40
  -9  -5  -2    1.40    2.50
  -9  -5  -2   -1.50    2.50
   9  -5   2   -0.60    2.30
  -9  -5  -2   -2.40    2.30
  -9  -5  -2    2.30    2.90
   9  -5   2    2.80    2.50
   9   5   2    0.00    2.40
  -9   5  -2    2.00    2.20
  -9   5  -2    0.90    3.40
 -11  -5  -2    5.60    4.10
 -11  -5  -2    6.40    3.40
 -11  -5  -2    0.00    2.60
  11  -5   2    4.60    4.50
 -11  -5  -2    0.30    3.50
 -11  -5  -2    3.30    2.80
  11  -5   2    1.90    2.70
  11   5   2    0.50    3.50
 -11   5  -2    6.20    4.60
 -11   5  -2   -3.60    2.90
 -13  -5  -2   -2.50    3.30
 -13  -5  -2   -0.90    3.50
  13  -5   2    2.40    4.20
 -13  -5  -2    3.10    2.70
  13  -5   2    2.90    2.90
 -13   5  -2   -0.10    2.70
 -13   5  -2    3.20    4.90
 -15  -5  -2  327.27   18.40
 -15  -5  -2  284.17   15.30
 -15  -5  -2  314.67   14.10
  15  -5   2  345.07   26.00
 -15  -5  -2  310.67   19.00
 -15   5  -2  321.87   24.60
  15   5   2  342.67   18.70
 -15   5  -2  341.07   20.20
  17  -5   2  237.38   22.50
 -17  -5  -2  238.28   17.00
 -17  -5  -2  230.68   10.10
 -17  -5  -2  246.78   16.20
 -17  -5  -2  240.18   13.00
  17   5   2  218.28   15.30
 -17   5  -2  234.88   21.30
 -17   5  -2  278.27   18.80
 -19  -5  -2   52.79    9.80
  19  -5   2   79.09   15.00
 -19  -5  -2   50.09    6.00
 -19  -5  -2   59.19    8.30
 -19   5  -2   60.19   13.20
 -19   5  -2   48.00    9.70
  19   5   2   53.19    8.80
 -21  -5  -2   51.49    9.50
  21  -5   2   39.00   10.20
 -21  -5  -2   51.99   10.60
 -21  -5  -2   26.40    8.90
  21   5   2   52.79    8.80
 -21   5  -2   39.50    9.10
 -21   5  -2   20.80    8.40
 -23  -5  -2   45.70    8.50
 -23  -5  -2   61.39    6.90
 -23  -5  -2   48.80    9.60
  23  -5   2   46.00   12.30
  23   5   2   61.89    9.40
 -23   5  -2   54.79   10.50
 -23   5  -2   74.49   14.60
  25  -5   2    5.80    7.30
 -25  -5  -2    5.10    3.70
 -25  -5  -2   17.30    6.30
 -25   5  -2   19.20    8.50
  25   5   2   22.30    6.50
 -25   5  -2   13.70    6.80
 -27  -5  -2   15.70    5.10
 -27  -5  -2   18.90    6.50
  27  -5   2   11.80    8.10
 -27   5  -2   19.00    9.10
 -29  -5  -2    0.70    4.70
 -29  -5  -2    5.90    4.10
  29  -5   2   13.70    8.20
 -29   5  -2   11.40    7.90
 -29   5  -2   -2.80    5.90
  31  -5   2    1.90    7.60
 -31  -5  -2    3.00    3.50
 -31  -5  -2    4.50    5.40
 -31   5  -2   14.30    7.60
 -31   5  -2   15.50    9.60
 -33  -5  -2    2.90    4.40
  33  -5   2   -6.20    5.40
 -33  -5  -2   -2.40    4.80
 -33   5  -2   -2.50    5.60
 -33   5  -2   -3.70    7.50
 -35  -5  -2   14.50    5.50
 -35  -5  -2   -4.80    5.60
  35  -5   2   12.40    8.40
 -35   5  -2   10.20    6.90
 -35   5  -2   12.40   11.40
 -37  -5  -2   -2.60    4.20
  37  -5   2    1.10    8.80
 -37  -5  -2    6.10    7.40
 -37   5  -2   18.10    9.40
 -37   5  -2   -5.40    7.60
 -36  -6   2    5.00    5.50
  36  -6  -2   11.50    8.00
 -36  -6   2    5.20    7.10
 -36   6   2   -3.40    7.90
 -34  -6   2    7.60    8.80
  34  -6  -2   11.20   10.00
 -34  -6   2   19.10    6.70
 -34   6   2    4.40    7.20
 -34   6   2   24.40   12.60
 -32  -6   2   21.70    6.50
  32  -6  -2   20.50   10.70
 -32  -6   2   11.80    7.90
 -32   6   2   19.20   10.60
 -32   6   2   26.00    7.80
 -30  -6   2   37.20    7.90
 -30  -6   2   34.30   10.30
  30  -6  -2   31.10   12.90
 -30   6   2   34.90    9.00
 -30   6   2   38.40   13.70
 -28  -6   2   -0.50    3.70
 -28  -6   2    4.90    5.70
  28  -6  -2    7.30    9.00
 -28   6   2    2.10    7.10
 -28   6   2   -8.10    3.80
 -26  -6   2   -0.80    2.80
 -26  -6   2    6.40    5.70
  26  -6  -2    2.00    6.80
 -26   6   2   11.70    6.00
 -26   6   2    6.80    7.60
 -24  -6   2   27.90    8.60
  24  -6  -2   13.50    9.00
 -24  -6   2   32.60    6.60
 -24   6   2   37.00    8.90
 -24   6   2   37.30   10.70
 -22  -6   2   79.09   13.00
  22  -6  -2   80.59   16.70
 -22  -6   2   78.19    9.50
 -22   6   2   73.79   15.30
 -22   6   2   86.49   11.60
  20  -6  -2    8.00    7.00
 -20  -6   2    4.50    4.20
 -20   6   2   -3.10    2.70
 -20   6   2   -3.10    5.00
 -18  -6   2   23.40    7.70
  18  -6  -2   44.00   18.80
 -18  -6   2   10.10    4.10
 -18  -6   2   17.70    6.30
 -18   6   2   16.10    6.30
 -18   6   2   16.70    8.20
 -16  -6   2  325.47   20.60
 -16  -6   2  268.67   14.70
  16  -6  -2  341.27   29.10
 -16  -6   2  369.66   22.70
 -16   6   2  329.37   19.70
 -16   6   2  323.07   25.60
 -14  -6   2   75.59    8.10
  14  -6  -2   86.79   16.70
 -14  -6   2   82.69   12.60
 -14  -6   2   68.89   11.50
  14  -6  -2   96.29    9.20
 -14   6   2   76.19    9.80
 -14   6   2   72.69   13.80
  12  -6  -2  141.09   17.40
 -12  -6   2  152.18   12.30
  12  -6  -2  154.08   11.80
 -12  -6   2  154.58   14.50
 -12  -6   2  150.48   14.20
 -12   6   2  159.58   17.40
 -12   6   2  163.68   13.40
 -10  -6   2   34.50    8.50
 -10  -6   2   36.50    8.30
  10  -6  -2   43.10   11.00
  10  -6  -2   35.90    6.70
 -10   6   2   12.50    7.30
 -10   6   2   38.60    7.40
  -8  -6   2    0.60    3.20
  -8  -6   2   -3.50    2.30
   8  -6  -2    8.00    4.30
  -8  -6   2    3.70    3.00
   8  -6  -2    0.10    2.80
  -8   6   2   -0.60    2.60
  -6  -6   2    6.30    4.20
   6  -6  -2    2.10    3.60
  -6  -6   2   -1.40    3.10
  -6  -6   2   -1.20    2.80
   6  -6  -2    8.40    4.10
  -6   6   2   -6.20    3.60
  -6   6   2    0.30    2.60
   4  -6  -2  154.98   16.90
  -4  -6   2  120.89   13.20
  -4  -6   2  141.49   12.90
   4  -6  -2  139.49   11.70
  -4  -6   2  143.39   14.50
   4  -6  -2  146.69   12.10
  -4   6   2  129.29   14.40
  -4   6   2  164.48   15.60
   4   6  -2  136.79   12.90
  -2  -6   2  277.07   20.50
   2  -6  -2  264.67   18.70
   2  -6  -2  305.27   20.80
   2  -6  -2  288.77   17.10
  -2  -6   2  291.47   21.10
   2  -6  -2  305.67   17.50
  -2  -6   2  248.78   17.70
   2  -6  -2  311.67   23.50
   2   6  -2  301.07   19.10
  -2   6   2  291.87   20.60
  -2   6   2  301.07   18.70
   2   6  -2  300.07   21.00
   0  -6  -2   24.90    6.50
   0  -6  -2   19.60    4.80
   0  -6   2   16.20    6.90
   0  -6  -2   19.80    5.20
   0  -6   2   19.30    6.80
   0  -6   2    4.70    4.10
   0  -6  -2    9.50    6.00
   0  -6  -2   19.00    6.00
   0   6   2   16.00    4.90
   0   6  -2   16.80    5.90
   0   6   2   22.50    6.90
   0   6  -2   28.10    8.00
  -2  -6  -2  159.88   14.70
  -2  -6  -2  154.08   14.30
   2  -6   2  155.18   16.40
  -2  -6  -2  143.39   12.10
  -2  -6  -2  140.19   15.00
   2  -6   2  170.88   16.60
  -2  -6  -2  156.88   12.50
  -2   6  -2  159.38   15.60
   2   6   2  150.88   14.10
  -2   6  -2  145.59   12.90
  -4  -6  -2   55.39    8.80
   4  -6   2   72.99   13.30
  -4  -6  -2   50.99   11.10
  -4  -6  -2   59.99   10.30
  -4  -6  -2   50.89    9.70
   4  -6   2   55.19   11.00
  -4  -6  -2   59.99    9.30
   4   6   2   49.20    9.00
  -4   6  -2   72.79   13.00
  -4   6  -2   60.99    9.70
  -6  -6  -2  104.29   11.10
   6  -6   2   96.39   16.00
  -6  -6  -2  107.49   10.70
  -6  -6  -2  108.59   11.80
  -6  -6  -2   99.49   12.00
  -6  -6  -2  131.19   11.40
  -6   6  -2  103.49   13.50
  -6   6  -2  100.19   11.10
  -8  -6  -2   -0.40    3.80
  -8  -6  -2    4.40    3.20
  -8  -6  -2   -3.10    3.20
   8  -6   2   -5.80    3.50
  -8   6  -2    3.30    3.70
  -8   6  -2    1.20    4.50
 -10  -6  -2   44.90    8.50
 -10  -6  -2   51.09    8.40
 -10  -6  -2   53.59    9.20
 -10  -6  -2   43.80    8.30
  10  -6   2   42.20   11.10
 -10   6  -2   32.20    7.80
 -10   6  -2   60.49   12.60
 -12  -6  -2    6.60    4.10
  12  -6   2    8.30    5.30
 -12  -6  -2   15.90    5.30
 -12  -6  -2   10.00    4.70
 -12  -6  -2   -1.40    4.30
 -12   6  -2    8.90    5.90
 -12   6  -2    3.00    4.20
 -14  -6  -2  112.79   12.10
 -14  -6  -2  110.59   11.20
  14  -6   2  138.19   17.50
 -14  -6  -2  106.79   11.70
 -14  -6  -2   98.79    9.50
 -14   6  -2  134.99   13.30
 -14   6  -2  131.09   16.80
  16  -6   2   11.20    8.20
 -16  -6  -2   19.60    6.50
 -16  -6  -2   16.70    6.40
 -16  -6  -2   26.40    6.00
 -16  -6  -2   15.60    4.00
 -16   6  -2   17.40    6.70
 -16   6  -2   17.80    8.10
 -18  -6  -2  168.38   11.90
  18  -6   2  158.78   20.20
 -18  -6  -2  167.38   14.50
 -18  -6  -2  157.68    9.40
 -18  -6  -2  215.18   16.80
 -18   6  -2  178.88   21.90
 -18   6  -2  144.09   14.90
 -20  -6  -2    8.10    3.70
 -20  -6  -2   10.80    5.70
 -20  -6  -2   10.80    5.40
 -20  -6  -2    9.80    2.60
  20  -6   2   -5.70    4.60
  20   6   2    6.90    5.00
 -20   6  -2   21.30    7.30
 -20   6  -2    7.60    7.30
 -22  -6  -2   16.30    5.90
  22  -6   2   19.20    8.70
 -22  -6  -2   12.60    6.00
 -22  -6  -2    7.80    3.80
 -22   6  -2   11.60    6.50
 -22   6  -2   12.30    7.80
  22   6   2    6.50    5.40
  24  -6   2    3.00    7.10
 -24  -6  -2   21.70    5.40
 -24  -6  -2   17.30    7.30
 -24   6  -2    7.10    7.10
 -26  -6  -2    3.50    3.40
 -26  -6  -2   13.10    5.70
  26  -6   2   13.90    7.60
 -26   6  -2   20.60    9.40
 -26   6  -2   13.30    6.90
 -28  -6  -2   42.10   10.30
 -28  -6  -2   59.59    7.90
  28  -6   2   84.09   18.50
 -28   6  -2   45.20   14.10
 -28   6  -2   35.80   10.50
  30  -6   2   12.00    9.00
 -30  -6  -2   22.30    5.60
 -30  -6  -2   28.80    9.10
 -30   6  -2   33.00   11.90
 -30   6  -2   27.50    9.20
  32  -6   2   -1.00    7.90
 -32  -6  -2    0.30    5.80
 -32  -6  -2    2.80    3.60
 -32   6  -2    7.70   10.40
 -32   6  -2   -1.20    5.00
 -34  -6  -2   -5.40    4.40
  34  -6   2    8.60    8.00
 -34   6  -2   13.60   10.30
 -34   6  -2   -2.50    5.30
 -31  -7   2   33.10   11.50
  31  -7  -2   17.80   11.30
 -31  -7   2   -0.80    5.20
 -31   7   2   19.40   12.20
 -31   7   2   13.60    7.90
 -29  -7   2   -2.80    3.80
 -29  -7   2    6.30    6.70
 -29   7   2   -1.50    7.60
 -29   7   2   -9.40    5.00
 -27  -7   2   13.20    8.10
  27  -7  -2   24.10   12.40
 -27  -7   2   13.10    8.00
 -27   7   2   16.50    6.60
 -27   7   2   15.00   10.60
 -25  -7   2   37.00    9.70
 -25  -7   2   26.30    7.10
  25  -7  -2   25.40   13.60
 -25   7   2   34.40   11.80
 -25   7   2   40.10   10.00
 -23  -7   2  122.39   14.50
 -23  -7   2   99.49   11.10
  23  -7  -2   86.89   18.70
 -23   7   2  100.89   13.00
 -23   7   2   94.79   19.20
  21  -7  -2   34.40   13.40
 -21  -7   2   13.00    5.70
 -21  -7   2   26.30    8.90
 -21   7   2   12.70    8.60
 -21   7   2   26.50    7.50
  19  -7  -2    2.80    7.70
 -19  -7   2    1.50    5.60
 -19  -7   2    3.90    3.70
 -19  -7   2    1.80    4.30
 -19   7   2    8.80    5.40
 -19   7   2   -5.90    5.90
  17  -7  -2   50.59   15.30
 -17  -7   2   58.69    7.80
 -17  -7   2   49.40   10.20
 -17  -7   2   47.50   10.80
 -17   7   2   49.99   10.00
 -17   7   2   68.59   14.80
 -15  -7   2   -0.10    3.30
 -15  -7   2    5.90    5.50
 -15  -7   2   13.10    7.10
  15  -7  -2    6.70    6.30
 -15   7   2   -8.10    4.50
 -15   7   2    3.80    4.70
 -13  -7   2   27.40    6.90
 -13  -7   2   25.30    8.60
  13  -7  -2   52.59   13.70
 -13  -7   2   29.00    8.10
 -13   7   2   40.80   12.80
 -13   7   2   51.59    9.90
 -11  -7   2   -2.40    4.10
 -11  -7   2    6.60    4.10
  11  -7  -2    6.70    6.30
 -11  -7   2    4.00    5.40
 -11   7   2    9.00    4.90
 -11   7   2    0.70    5.80
  -9  -7   2   34.00    8.50
  -9  -7   2   41.90    9.00
  -9  -7   2   48.60   10.50
   9  -7  -2   28.80   10.80
  -9   7   2   45.20    8.60
  -9   7   2   54.29   12.50
  -7  -7   2    1.80    4.00
  -7  -7   2    4.90    4.60
   7  -7  -2    9.70    6.90
  -7  -7   2   -2.60    3.50
   7  -7  -2    4.30    3.70
  -7   7   2    1.80    4.00
  -7   7   2    7.90    4.50
  -5  -7   2   67.09   11.30
   5  -7  -2   44.00   12.10
   5  -7  -2   59.69   10.00
  -5  -7   2   44.50   10.60
  -5  -7   2   57.79   11.60
  -5   7   2   68.79   12.90
  -5   7   2   53.59    9.50
   3  -7  -2   -2.10    3.80
   3  -7  -2    0.10    3.60
   3  -7  -2    3.90    5.30
  -3  -7   2    4.60    5.10
  -3  -7   2    5.20    4.60
  -3  -7   2   -1.10    2.90
  -3   7   2   -1.40    4.20
   3   7  -2    6.60    4.40
  -3   7   2    1.20    3.40
   1  -7  -2   26.20    8.90
  -1  -7   2   23.10    7.90
  -1  -7   2   26.00    7.40
  -1  -7   2   26.40    8.10
   1  -7  -2   27.70    6.80
   1  -7  -2   24.20    7.50
   1   7  -2   18.00    8.90
   1   7  -2   13.50    6.30
  -1   7   2   27.00    6.80
  -1   7   2   15.20    6.60
   1  -7   2   27.40    7.50
  -1  -7  -2   22.30    6.30
   1  -7   2   27.70    8.20
  -1  -7  -2   25.70    8.70
   1  -7   2   16.00    7.70
  -1  -7  -2   20.00    7.30
   1   7   2   32.90    9.30
  -1   7  -2   21.00    6.60
  -1   7  -2   28.60    8.60
  -3  -7  -2   61.99   10.20
  -3  -7  -2   86.49   12.10
   3  -7   2   63.89   10.80
   3  -7   2   76.69   14.30
   3  -7   2   62.09   13.40
  -3  -7  -2   78.99   14.10
  -3   7  -2   66.89   11.00
  -3   7  -2   79.99   14.20
   3   7   2   96.29   12.80
  -5  -7  -2   15.70    6.30
   5  -7   2   28.60    9.40
  -5  -7  -2   32.10    8.60
  -5  -7  -2    9.90    5.40
   5  -7   2   21.30    8.40
  -5   7  -2    9.00    8.50
  -5   7  -2   28.20    8.10
   7  -7   2   44.00   10.90
   7  -7   2   60.49   12.80
  -7  -7  -2   44.80    8.80
  -7  -7  -2   34.70    9.00
  -7  -7  -2   46.10    9.00
  -7   7  -2   29.80    8.60
  -7   7  -2   46.40   11.70
   9  -7   2   66.69   24.20
  -9  -7  -2   68.29   11.50
  -9  -7  -2   59.39   10.30
  -9  -7  -2   98.09   10.80
  -9   7  -2   57.29   13.20
  -9   7  -2   68.09   11.30
 -11  -7  -2    5.30    4.10
 -11  -7  -2   17.30    5.80
 -11  -7  -2   14.10    5.70
  11  -7   2    7.80    5.70
 -11   7  -2   21.60   11.30
 -11   7  -2   18.30    6.70
 -13  -7  -2    6.20    4.90
 -13  -7  -2   11.20    5.30
  13  -7   2   14.30    7.60
 -13  -7  -2    7.10    5.00
 -13   7  -2    1.50    4.40
 -13   7  -2    7.60    6.70
 -15  -7  -2   -5.90    2.90
 -15  -7  -2    2.00    4.00
  15  -7   2   -0.60    5.20
 -15  -7  -2    6.60    5.00
 -15   7  -2   -0.30    3.80
 -15   7  -2    1.50    6.20
 -17  -7  -2   63.99    7.60
 -17  -7  -2   57.69   13.70
  17  -7   2   59.59   15.30
 -17  -7  -2   62.19    9.70
 -17   7  -2   56.29   10.50
 -17   7  -2   69.19   15.60
 -19  -7  -2   21.90    7.50
 -19  -7  -2   29.90    6.80
  19  -7   2    9.10    7.50
 -19  -7  -2   24.60    4.70
 -19   7  -2   16.00    9.20
 -19   7  -2   34.70    8.90
 -21  -7  -2   -0.80    3.50
 -21  -7  -2   -4.30    2.30
 -21  -7  -2    3.00    4.50
  21  -7   2   -1.70    6.90
 -21   7  -2    5.70    8.00
 -21   7  -2   -0.40    5.00
 -23  -7  -2   -2.30    4.80
 -23  -7  -2    2.10    3.50
  23  -7   2   18.30    8.90
 -23   7  -2    4.20    5.70
 -23   7  -2   -2.50    8.10
 -25  -7  -2   -0.10    3.20
 -25  -7  -2    1.60    4.90
  25  -7   2    4.90    7.80
 -25   7  -2  -14.30    5.40
 -25   7  -2    6.30    9.30
 -27  -7  -2   26.70    6.40
  27  -7   2   18.30   10.80
 -27  -7  -2   52.89   11.70
 -27   7  -2   12.00   11.20
 -27   7  -2   26.80    9.30
 -29  -7  -2   10.60    5.40
  29  -7   2    1.20    9.70
 -29  -7  -2   20.80    8.20
 -29   7  -2   18.20   10.90
 -29   7  -2    0.30    7.50
  31  -7   2  -18.20    7.60
 -31  -7  -2   -4.60    3.90
 -31  -7  -2    8.20    7.40
 -31   7  -2   -7.10    8.00
 -31   7  -2   -6.10    6.90
 -26  -8   2   -4.10    6.10
  26  -8  -2    9.50    9.40
 -26   8   2    9.00    8.50
 -26   8   2    6.60    6.00
  24  -8  -2   36.40   13.50
 -24  -8   2   14.30    7.30
 -24  -8   2    9.40    6.00
 -24   8   2   -1.70   10.10
 -24   8   2   27.40    7.50
  22  -8  -2   14.30   13.40
 -22  -8   2    6.10    5.50
 -22  -8   2    5.90    7.00
 -22   8   2   11.50    9.20
 -22   8   2    2.60    6.20
  20  -8  -2   27.30   12.80
 -20  -8   2   16.10    6.60
 -20  -8   2   12.50    7.70
 -20  -8   2    4.90    4.90
 -20   8   2   10.90    9.70
 -20   8   2    1.40    5.10
  18  -8  -2    0.20    9.20
 -18  -8   2   -0.40    4.10
 -18  -8   2   -6.30    5.50
 -18   8   2    3.00    5.10
 -18   8   2    8.10   10.10
 -16  -8   2  110.79   14.10
 -16  -8   2   88.19   15.30
 -16  -8   2  139.79   12.70
  16  -8  -2   83.79   19.70
 -16   8   2  114.49   14.10
 -16   8   2   97.19   18.10
 -14  -8   2  100.29   11.90
  14  -8  -2   89.79   20.20
 -14  -8   2  109.29   16.50
 -14  -8   2   74.99   13.60
 -14   8   2  111.79   19.50
 -14   8   2  109.59   13.00
 -12  -8   2    3.50    5.30
 -12  -8   2   19.20    7.40
  12  -8  -2    6.30    7.40
 -12  -8   2   12.90    7.00
 -12   8   2   30.50   10.70
 -12   8   2   14.50    5.70
  10  -8  -2    6.70    4.50
 -10  -8   2    3.50    4.40
  10  -8  -2   -2.10    5.60
 -10  -8   2    2.90    4.70
 -10  -8   2    4.80    4.70
 -10   8   2    4.60    6.40
 -10   8   2   -5.10    4.20
   8  -8  -2    8.00    6.60
  -8  -8   2   22.50    8.10
  -8  -8   2   13.30    5.60
   8  -8  -2   12.40    4.80
  -8  -8   2    6.60    6.50
  -8   8   2    3.40    5.50
  -8   8   2   11.50    6.90
  -6  -8   2    2.10    4.20
   6  -8  -2    2.70    5.30
  -6  -8   2    0.40    3.50
   6  -8  -2   21.20   13.10
  -6  -8   2   16.30    7.50
   6  -8  -2   -6.60    3.00
  -6   8   2    5.80    4.30
  -4  -8   2    5.00    4.50
   4  -8  -2   -7.40    4.80
   4  -8  -2    4.60    3.90
  -4  -8   2    2.00    4.70
  -4  -8   2   -0.30    5.00
   4  -8  -2    5.20    6.10
  -4   8   2    5.00    6.10
   2  -8  -2    9.20    7.90
  -2  -8   2   17.50    5.50
   2  -8  -2   22.30    5.60
   2  -8  -2   16.80    8.10
  -2  -8   2   12.60    6.90
  -2  -8   2    4.80    7.10
   2   8  -2   27.00    7.90
  -2   8   2   17.70    6.00
  -2   8   2    6.40    5.80
   0  -8  -2    8.60    6.30
   0  -8   2    6.30    6.90
   0  -8   2    7.30    7.80
   0  -8  -2    9.90    7.70
   0  -8  -2    9.90    6.00
   0  -8   2    4.60    5.90
   0   8  -2   18.50    6.70
   0   8   2   14.60    7.90
   2  -8   2   19.90    9.00
  -2  -8  -2   24.60    9.80
   2  -8   2   11.00    8.50
  -2  -8  -2   26.10    7.20
   2  -8   2   24.90    8.00
  -2  -8  -2   25.20    8.20
  -2   8  -2   10.60    8.40
  -2   8  -2   22.40    7.90
  -4  -8  -2    9.50    6.90
  -4  -8  -2   18.90    6.70
   4  -8   2   20.00    7.00
   4  -8   2   11.20    8.40
   4  -8   2    7.90    7.60
  -4  -8  -2   10.10    5.70
  -4   8  -2   26.90    9.50
  -4   8  -2    9.10    5.40
   6  -8   2   70.89   14.50
   6  -8   2   42.00   13.20
  -6  -8  -2   49.60   11.40
  -6  -8  -2   51.29    9.80
  -6  -8  -2   44.10   10.60
  -6   8  -2   59.09   11.60
  -6   8  -2   45.70   12.30
  -8  -8  -2   40.60    8.80
  -8  -8  -2   31.80    8.80
   8  -8   2   23.00   10.10
   8  -8   2   30.50    9.10
  -8  -8  -2   32.50    8.40
  -8   8  -2   17.70    9.30
  -8   8  -2   13.50    6.70
 -10  -8  -2   37.10    8.90
 -10  -8  -2   38.80    9.80
 -10  -8  -2   31.40    7.90
  10  -8   2   44.30   12.70
  10  -8   2   29.30   11.80
 -10   8  -2   28.10    9.40
 -10   8  -2   35.30   10.90
 -12  -8  -2  100.29   12.90
 -12  -8  -2   94.09   12.40
 -12  -8  -2  101.69   13.40
  12  -8   2  104.39   19.90
 -12   8  -2  104.49   18.40
 -14  -8  -2   43.50    9.00
 -14  -8  -2   25.50    8.20
  14  -8   2   45.20   15.10
 -14  -8  -2   38.50    8.80
 -14   8  -2   36.00   12.80
 -14   8  -2   25.70    9.30
  16  -8   2  103.69   20.40
 -16  -8  -2  100.99   11.30
 -16  -8  -2   84.69   14.20
 -16  -8  -2  110.69   12.90
 -16   8  -2   87.89   19.00
 -16   8  -2  120.09   15.00
  18  -8   2   -2.40    7.70
 -18  -8  -2    1.30    5.40
 -18  -8  -2    3.10    4.70
 -18  -8  -2   11.70    4.90
 -18   8  -2    0.40    7.20
 -18   8  -2    8.20    5.70
 -20  -8  -2   25.00    5.70
  20  -8   2    5.40    9.30
 -20  -8  -2    6.00    4.10
 -20  -8  -2   15.70    7.30
 -20   8  -2   24.80    7.90
 -20   8  -2   -5.10    7.10
 -22  -8  -2   14.70    5.20
 -22  -8  -2    3.90    7.30
  22  -8   2   -0.90   10.10
 -22   8  -2    2.70    6.80
 -24  -8  -2   22.20    7.20
  24  -8   2    6.60   10.90
 -24  -8  -2    9.50    4.90
 -24   8  -2   13.50    8.30
 -24   8  -2    2.00    9.30
 -26  -8  -2    7.50    4.60
 -26  -8  -2   -8.00   12.80
 -26   8  -2   11.10   10.90
 -26   8  -2   -4.70    7.50
 -19  -9   2   17.90   16.20
  19  -9  -2    6.40   10.40
 -19  -9   2    9.70    5.70
 -19  -9   2    7.80    7.10
 -19   9   2   10.10    7.50
 -19   9   2    2.10   10.00
 -17  -9   2   -9.00    5.90
 -17  -9   2   -3.50    7.90
  17  -9  -2    9.40    9.30
 -17   9   2  -11.20    5.20
 -17   9   2   -0.70    9.80
 -15  -9   2   57.99   12.30
 -15  -9   2   59.39   13.20
  15  -9  -2   49.50   14.90
 -15  -9   2   45.30    9.80
 -15   9   2   59.19   16.10
 -15   9   2   41.50   10.30
 -13  -9   2   -0.80    5.70
  13  -9  -2   17.90    7.20
 -13  -9   2    7.20    8.30
  13  -9  -2    0.50    8.10
 -13  -9   2    5.80    7.00
 -13   9   2    7.80    7.70
  11  -9  -2    5.50    9.80
 -11  -9   2   15.90    7.10
 -11  -9   2    5.90    5.90
  11  -9  -2    2.90    7.20
 -11  -9   2   -1.60    6.40
 -11   9   2  -14.10    6.70
 -11   9   2    2.00    5.00
  -9  -9   2    6.20    6.30
   9  -9  -2   12.60   11.00
   9  -9  -2   11.90    9.40
  -9  -9   2   15.10    7.70
  -9  -9   2   23.30    7.50
   9  -9  -2   15.50    6.70
  -9   9   2   13.50    6.50
  -9   9   2   10.70    9.80
   7  -9  -2   10.80    7.40
  -7  -9   2   10.60    6.40
  -7  -9   2   14.80    6.70
   7  -9  -2    5.10    4.80
  -7  -9   2    1.70    5.30
   7  -9  -2   15.00    8.00
  -7   9   2   10.20    7.70
  -7   9   2    8.30    5.70
  -5  -9   2   -0.80    8.00
   5  -9  -2   26.10    9.40
   5  -9  -2   15.20    6.10
   5  -9  -2   20.60    9.30
  -5  -9   2   10.90    5.00
  -5   9   2   14.90    7.60
  -5   9   2    0.70    5.30
  -3  -9   2   11.00    8.10
   3  -9  -2   11.80    5.30
   3  -9  -2   48.10   14.50
  -3  -9   2   15.90    8.60
   3  -9  -2    7.30    6.90
  -3  -9   2    5.80    5.50
  -3   9   2   34.80   10.40
  -1  -9   2   12.20    7.80
  -1  -9   2    8.00    6.70
   1  -9  -2    2.50    7.60
   1  -9  -2    3.40    9.90
  -1  -9   2   13.30    6.60
   1  -9  -2    9.20    7.40
  -1   9   2    0.60    6.60
   1  -9   2    0.90    7.50
   1  -9   2   24.20   10.00
  -1  -9  -2    3.10    5.90
  -1  -9  -2  -10.00    5.20
  -1  -9  -2   11.90    7.60
   1  -9   2    4.20    6.30
  -1   9  -2    2.80    5.50
   3  -9   2   -3.80    6.70
   3  -9   2   -9.10    6.40
   3  -9   2   11.50    7.20
  -3  -9  -2   -5.10    5.70
  -3  -9  -2    5.00    6.10
  -3  -9  -2   11.70    7.10
  -3   9  -2    9.30    8.00
  -3   9  -2    5.90    6.40
  -5  -9  -2    4.80    5.80
   5  -9   2    6.70    4.60
   5  -9   2    8.90    9.10
  -5  -9  -2    1.20    5.80
  -5  -9  -2    3.30    4.70
   5  -9   2   -7.10    5.50
  -5   9  -2   -9.00    5.40
  -5   9  -2    6.50    5.40
  -7  -9  -2   12.50    8.10
   7  -9   2   19.70   10.60
   7  -9   2   14.70    7.60
   7  -9   2   23.80    9.50
  -7  -9  -2   16.00    7.30
  -7  -9  -2    7.30    7.00
  -7   9  -2   11.60    9.40
  -7   9  -2   23.70    8.10
  -9  -9  -2   44.60   11.50
   9  -9   2   43.50   11.30
  -9  -9  -2   64.69   18.90
   9  -9   2   52.29   15.90
   9  -9   2   71.59   16.80
  -9  -9  -2   61.19   11.90
  -9   9  -2   54.39   11.70
  -9   9  -2   47.80   14.60
 -11  -9  -2   59.09   11.90
 -11  -9  -2   64.29   13.30
 -11  -9  -2   69.59   12.70
  11  -9   2   72.19   17.70
  11  -9   2   47.60   15.30
 -11   9  -2   72.89   17.90
 -11   9  -2   35.20   10.30
 -13  -9  -2   20.00    7.80
 -13  -9  -2   37.10    8.80
  13  -9   2   16.30   18.40
 -13  -9  -2    5.90    6.00
  13  -9   2   28.90   11.90
 -13   9  -2   12.50    7.40
 -13   9  -2   -0.40    8.50
 -15  -9  -2   19.90    7.30
  15  -9   2    3.70    8.50
 -15  -9  -2   15.20    8.10
 -15  -9  -2   11.70    6.70
 -15   9  -2    7.80    7.50
 -17  -9  -2    2.20    5.10
  17  -9   2    8.80    9.00
 -17  -9  -2   15.20    6.60
 -17   9  -2   14.00    7.90
 -17   9  -2   16.60   12.10
 -19  -9  -2   33.50   11.00
 -19  -9  -2   50.29   10.90
  19  -9   2   35.20   13.80
 -19   9  -2   35.00   11.40
 -19   9  -2   66.29   17.30
  -6 -10   2   25.00   10.40
   6 -10  -2   26.70    8.10
  -6 -10   2    3.30    8.20
   6 -10  -2   19.30   11.10
  -6 -10   2   12.10    9.50
   6 -10  -2   25.50   14.00
  -6  10   2   28.20   10.50
  -4 -10   2    0.90    5.80
  -4 -10   2    4.80    8.40
   4 -10  -2    4.50    8.80
   4 -10  -2    6.80    6.60
  -4 -10   2   -2.20    8.50
  -4  10   2   -1.80    8.00
  -2 -10   2   -7.50    6.20
  -2 -10   2    8.50    7.90
  -2 -10   2   11.00    8.50
   2 -10  -2    0.70    8.80
   2 -10  -2   13.70    6.20
   0 -10  -2   12.70   10.50
   0 -10  -2   -8.50    6.10
   0 -10   2    5.40    8.10
   0 -10   2    7.60    8.80
   0 -10  -2   10.90    8.80
   2 -10   2    3.90    8.50
  -2 -10  -2    0.80    5.60
   2 -10   2   -4.60    5.30
   2 -10   2    4.50    9.70
  -2 -10  -2    2.40    8.70
  -2 -10  -2    3.10    8.80
   4 -10   2    2.10    7.60
   4 -10   2   -9.30    9.60
  -4 -10  -2   16.30    7.50
  -4 -10  -2   -5.90    7.50
  -4 -10  -2   22.00    8.80
  -4  10  -2    4.90   11.50
  -4  10  -2   -6.10    7.40
 -44   0   3   -3.40    6.90
 -44   0   3   14.00    7.00
 -42   0   3    4.70    5.40
  42   0  -3    1.20    4.60
 -42   0   3    3.30    6.40
  40   0  -3   -6.00    4.30
 -40   0   3    2.50    5.40
 -40   0   3   -1.80    4.30
 -38   0   3    5.60    5.10
 -38   0   3   -1.90    3.00
  38   0  -3   -2.60    3.30
 -36   0   3    7.90    5.10
 -36   0   3   10.30    6.00
  36   0  -3   11.40    4.60
  34   0  -3    5.00    4.10
 -34   0   3   -5.60    3.10
 -32   0   3   -2.20    4.00
 -32   0   3   -2.20    2.90
  32   0  -3   -6.20    3.10
 -30   0   3   -5.80    3.10
  30   0  -3    1.40    3.30
 -30   0   3    1.70    3.50
 -28   0   3    0.50    2.50
 -28   0   3   -1.60    3.00
 -26   0   3    2.30    3.20
 -26   0   3    0.70    2.00
 -24   0   3    4.50    3.20
  24   0  -3    0.50    2.50
  24   0  -3    1.20    2.30
 -24   0   3    1.50    2.10
  22   0  -3   -0.90    1.90
 -22   0   3    1.70    2.20
  20   0  -3    1.50    2.30
 -20   0   3    2.40    2.10
 -20   0   3    1.30    1.90
  20   0  -3   -0.90    1.70
 -18   0   3    0.10    1.30
  18   0  -3   -0.20    1.40
 -18   0   3   -1.70    0.90
  18   0  -3    0.10    1.50
 -16   0   3    0.50    1.40
  16   0  -3    0.40    1.10
  16   0  -3    2.90    1.80
 -16   0   3   -1.70    1.10
 -14   0   3    3.20    1.50
 -14   0   3   -0.70    1.00
  14   0  -3    1.50    1.20
  14   0  -3    0.10    1.00
 -12   0   3   -0.50    0.90
 -12   0   3    0.90    1.00
  12   0  -3   -0.20    0.80
  12   0  -3    1.60    1.00
  10   0  -3    1.50    1.00
 -10   0   3    0.20    1.00
  10   0  -3    2.50    1.30
 -10   0   3   -0.50    0.80
  -8   0   3    2.10    1.30
   8   0  -3    0.30    0.90
   8   0  -3   -0.90    0.70
  -8   0   3   -0.40    0.80
   6   0  -3    0.20    0.70
  -6   0   3    0.60    0.80
   6   0  -3   -0.30    0.50
  -6   0   3    0.80    0.90
   4   0  -3    1.50    0.80
  -4   0   3    1.00    0.80
  -4   0   3    0.10    0.60
   4   0  -3    1.30    0.60
  -2   0   3    2.20    0.80
  -2   0   3    0.30    0.70
   0   0   3    0.80    0.80
   0   0   3    3.40    0.90
  -2   0  -3    0.30    0.50
  -2   0  -3    1.20    1.00
  -2   0  -3    0.50    0.50
   2   0   3    1.60    1.00
   2   0   3    0.40    0.70
   2   0   3    0.00    0.60
   4   0   3   -0.10    0.80
   4   0   3    0.20    0.60
  -4   0  -3    0.10    0.70
  -4   0  -3    1.90    0.90
  -4   0  -3    0.70    0.70
   4   0   3    1.30    0.70
  -6   0  -3    0.10    0.80
   6   0   3    0.50    1.00
   6   0   3   -0.60    0.50
  -6   0  -3    1.50    0.90
   6   0   3    0.00    0.60
  -6   0  -3   -0.10    0.60
   8   0   3    0.50    0.70
   8   0   3    4.30    1.40
  -8   0  -3    0.10    0.90
   8   0   3   -0.30    0.80
  -8   0  -3    7.70    2.00
  -8   0  -3    1.80    1.00
 -10   0  -3   -0.20    0.90
 -10   0  -3    0.80    1.00
  10   0   3   -0.10    0.80
  10   0   3    3.40    1.70
  10   0   3    1.50    1.30
  12   0   3   -0.50    0.90
  12   0   3    5.00    1.80
 -12   0  -3    0.20    1.00
 -12   0  -3   -1.30    0.80
 -12   0  -3    0.60    1.00
  12   0   3   -0.30    1.20
  14   0   3    0.60    1.20
  14   0   3    1.90    1.30
  14   0   3   -0.30    0.90
 -14   0  -3    1.10    1.40
 -14   0  -3   -0.50    1.10
 -16   0  -3   -0.20    1.30
 -16   0  -3    1.40    1.70
  16   0   3    0.50    1.40
  16   0   3    1.00    1.30
  16   0   3    2.40    1.80
  18   0   3    0.50    1.80
 -18   0  -3    0.70    2.30
  18   0   3    0.60    1.50
 -18   0  -3    0.60    1.70
  18   0   3    1.00    1.50
  20   0   3    1.50    1.70
 -20   0  -3    0.00    1.90
 -20   0  -3    3.40    2.60
  20   0   3    2.10    1.80
  20   0   3    1.70    2.10
  22   0   3    0.70    1.70
 -22   0  -3   -0.80    2.20
 -22   0  -3   -1.90    1.70
  22   0   3   -0.90    2.20
 -24   0  -3    2.70    2.70
  24   0   3   -3.50    1.80
 -24   0  -3    1.90    2.40
  24   0   3    2.80    2.30
  26   0   3   -1.30    2.60
 -26   0  -3    4.50    4.30
  26   0   3   -3.50    2.50
 -26   0  -3   -0.10    3.90
  28   0   3    3.90    3.70
 -28   0  -3    2.50    5.30
 -28   0  -3   -2.70    4.40
 -30   0  -3    3.00    4.10
 -30   0  -3    2.50    3.90
  30   0   3    2.30    2.90
 -32   0  -3    1.70    3.70
  32   0   3    0.20    2.60
 -32   0  -3   -5.20    4.10
  34   0   3    1.80    2.90
 -34   0  -3   -2.90    2.60
 -34   0  -3    0.60    4.60
 -36   0  -3    0.50    3.30
  36   0   3   -2.80    3.20
 -36   0  -3   12.00    6.80
 -38   0  -3    0.60    5.40
  38   0   3    2.00    3.20
  40   0   3    4.30    3.70
 -40   0  -3    7.40    6.40
 -40   0  -3    3.10    5.90
 -42   0  -3   -5.10    4.80
 -42   0  -3    5.30    5.70
 -43  -1   3   24.20    8.50
  43  -1  -3   29.30    8.90
 -43  -1   3   34.60   11.40
 -43   1   3   32.30    9.10
 -43   1   3   18.00   10.80
  41  -1  -3   25.10    7.60
 -41  -1   3   42.00   10.80
 -41  -1   3   40.80   10.30
 -41   1   3   34.60   11.00
 -41   1   3   48.90   11.20
  41   1  -3   34.70    6.30
 -39  -1   3   20.40    7.20
  39  -1  -3    5.60    6.20
 -39  -1   3   11.60    7.50
 -39   1   3   17.00    6.70
  39   1  -3   18.70    4.00
 -39   1   3   11.00    6.90
 -37  -1   3    6.10    4.80
  37  -1  -3   -4.50    5.00
 -37  -1   3   -3.90    3.70
  37   1  -3    0.60    2.60
 -37   1   3    5.30    4.10
 -37   1   3    7.30    4.70
  35  -1  -3   11.60    5.60
 -35  -1   3    5.30    4.20
 -35  -1   3    2.10    5.30
  35   1  -3   11.70    3.70
 -35   1   3    8.00    4.60
 -35   1   3   10.10    6.20
  33  -1  -3   56.79   10.00
 -33  -1   3   38.00    8.70
 -33  -1   3   28.00    7.70
 -33   1   3   40.60    9.80
  33   1  -3   36.90    6.20
 -33   1   3   44.80    8.50
  31  -1  -3   37.40    8.70
 -31  -1   3   60.09   10.40
 -31  -1   3   44.20    9.50
 -31   1   3   45.00   10.30
 -31   1   3   46.90    8.60
  31   1  -3   45.30    6.20
 -29  -1   3 1086.29   39.90
 -29  -1   3 1037.10   40.00
 -29   1   3 1140.79   44.00
  29   1  -3 1089.59   33.20
 -29   1   3 1163.58   38.40
 -27  -1   3   22.80    6.10
 -27  -1   3   26.30    6.50
 -27   1   3   22.20    5.80
 -27   1   3   23.60    7.10
 -25  -1   3  221.68   14.80
 -25  -1   3  237.78   15.90
  25   1  -3  193.58   13.90
 -25   1   3  238.98   14.00
 -25   1   3  215.58   16.10
 -23  -1   3   12.90    4.20
  23  -1  -3    5.90    3.30
  23  -1  -3    7.30    3.00
 -23  -1   3   12.60    4.20
 -23   1   3    4.50    3.10
 -23   1   3    8.30    3.60
  23   1  -3   15.20    3.90
  23   1  -3    1.70    3.20
 -21  -1   3  178.48   18.70
  21  -1  -3  191.58   12.50
 -21  -1   3  207.98   13.30
  21  -1  -3  159.48   16.60
 -21   1   3  219.28   12.30
  21   1  -3  190.78   13.10
  21   1  -3  191.78   12.20
 -21   1   3  196.18   13.90
  19  -1  -3 1122.19   50.89
 -19  -1   3 1335.77   39.40
 -19  -1   3 1336.67   37.90
  19  -1  -3 1315.67   37.20
 -19   1   3 1343.67   35.80
  19   1  -3 1303.97   36.00
 -19   1   3 1237.98   42.60
  17  -1  -3   69.29    6.40
 -17  -1   3   69.79    6.60
 -17  -1   3   83.29    7.50
  17  -1  -3   65.09    6.40
 -17   1   3   62.19    7.00
  17   1  -3   62.69    6.80
  17   1  -3   63.99    6.10
 -17   1   3   65.59    5.80
  15  -1  -3 4513.05   99.29
 -15  -1   3 4763.92   98.19
  15  -1  -3 4610.54   97.39
 -15  -1   3 4589.64   99.89
 -15   1   3 4532.15   95.69
 -15   1   3 4968.00  103.49
  15   1  -3 4594.24   97.19
  15   1  -3 4586.64   99.99
  13  -1  -3   80.09    5.80
 -13  -1   3   78.29    6.00
 -13  -1   3   90.69    7.20
  13  -1  -3   78.19    6.40
 -13   1   3   78.29    5.50
  13   1  -3   82.99    6.80
  13   1  -3   78.89    6.30
 -13   1   3   77.59    6.90
 -11  -1   3  160.58    9.00
  11  -1  -3  167.18    9.10
  11  -1  -3  164.08    7.90
 -11  -1   3  159.78    8.10
  11   1  -3  167.78    8.80
  11   1  -3  159.88    9.10
 -11   1   3  168.28    7.50
 -11   1   3  172.38    9.90
   9  -1  -3  611.34   19.00
  -9  -1   3  586.34   17.20
  -9  -1   3  608.24   19.00
   9  -1  -3  589.64   16.10
   9   1  -3  596.34   19.10
  -9   1   3  562.74   15.40
  -9   1   3  542.65   18.50
   9   1  -3  576.14   18.30
  -7  -1   3 1144.79   29.00
  -7  -1   3 1208.08   28.70
   7  -1  -3 1124.39   29.30
   7  -1  -3 1180.78   25.70
   7   1  -3 1167.08   29.50
  -7   1   3 1228.38   30.10
   7   1  -3 1063.29   33.20
   3  -1  -3 2171.08   45.00
  -3  -1   3 2150.08   47.30
   3  -1  -3 2186.18   41.10
  -3  -1   3 2138.79   46.80
  -3  -1   3 2197.78   46.90
  -3  -1   3 2132.29   45.60
   3   1  -3 2150.08   47.60
   3   1  -3 2249.68   45.80
   3   1  -3 2121.99   46.60
   1  -1   3  141.29    7.50
   1  -1   3  143.19    7.10
  -1  -1  -3  135.79    4.60
  -1  -1  -3  143.09    4.10
   1  -1   3  136.09    6.70
   1  -1   3  127.09    7.10
  -1   1  -3  133.59    6.60
  -1   1  -3  135.09    7.30
   1   1   3  137.59    4.70
  -1   1  -3  141.19    7.20
   5  -1   3    8.40    2.30
   5  -1   3    7.40    2.30
  -5  -1  -3   10.40    1.00
  -5  -1  -3    9.40    2.00
  -5   1  -3    8.50    2.60
   5   1   3   14.20    1.40
  -5   1  -3    8.70    2.60
  -5   1  -3    9.90    2.40
   5   1   3    8.70    2.00
  -7  -1  -3 1939.01   42.80
   7  -1   3 1882.81   45.80
  -7  -1  -3 1912.31   38.90
   7  -1   3 1970.70   45.70
   7  -1   3 1925.51   43.10
   7   1   3 1938.91   38.30
  -7   1  -3 1712.93   47.80
   7   1   3 1980.10   43.30
  -7   1  -3 1899.61   43.90
  -7   1  -3 1968.10   46.70
  -9  -1  -3  568.44   17.80
  -9  -1  -3  577.74   13.90
  -9  -1  -3  573.74   15.30
   9  -1   3  575.84   17.60
   9  -1   3  575.34   19.40
   9  -1   3  560.84   19.90
   9   1   3  583.84   14.40
  -9   1  -3  554.84   20.60
   9   1   3  563.34   18.20
  -9   1  -3  576.64   18.60
  -9   1  -3  583.04   20.60
 -11  -1  -3    4.60    1.20
  11  -1   3    2.10    1.80
  11  -1   3    4.80    1.90
  11  -1   3    4.00    1.80
 -11  -1  -3    3.50    1.20
 -11  -1  -3    3.70    1.70
 -11   1  -3    3.80    2.10
  11   1   3    4.00    1.90
 -11   1  -3    4.50    1.90
  11   1   3    5.30    1.50
 -11   1  -3    5.70    2.20
  13  -1   3 1400.86   36.10
 -13  -1  -3 1348.57   31.10
 -13  -1  -3 1440.06   37.20
  13  -1   3 1416.86   38.10
 -13  -1  -3 1402.96   34.30
  13  -1   3 1421.06   39.30
 -13   1  -3 1408.46   37.10
  13   1   3 1423.56   32.60
 -13   1  -3 1402.16   39.90
  13   1   3 1375.76   37.50
  15  -1   3  515.35   19.90
  15  -1   3  495.75   18.60
  15  -1   3  480.65   20.30
 -15  -1  -3  497.85   17.40
 -15  -1  -3  486.15   19.00
  15   1   3  510.05   19.90
 -15   1  -3  508.65   21.40
 -15   1  -3  505.75   19.10
  15   1   3  515.45   16.10
  17  -1   3  122.99    9.90
 -17  -1  -3  121.19    9.00
  17  -1   3  114.59    9.00
 -17  -1  -3  114.29    8.20
  17  -1   3  130.09    9.40
  17   1   3  113.49    9.20
  17   1   3  117.69    7.20
 -17   1  -3  114.99   10.00
 -17   1  -3  106.39    8.60
  19  -1   3  118.69    9.40
 -19  -1  -3  130.79    9.40
  19  -1   3  112.89    9.80
 -19  -1  -3  133.39   10.00
  19  -1   3  128.79    9.80
 -19   1  -3  147.19   11.70
  19   1   3  131.89    8.10
  19   1   3  130.09   10.40
 -19   1  -3  128.19    9.80
  21  -1   3   40.00    6.80
  21  -1   3   38.30    7.10
  21  -1   3   29.00    5.60
 -21  -1  -3   42.20    5.40
 -21  -1  -3   33.90    5.90
 -21   1  -3   41.40    7.80
  21   1   3   39.10    4.90
  21   1   3   35.00    3.50
  21   1   3   37.60    6.60
 -21   1  -3   39.10    6.70
 -23  -1  -3  106.29    9.90
  23  -1   3  112.39   10.40
 -23  -1  -3  123.89   10.30
  23  -1   3  107.19    9.60
 -23   1  -3  114.79   10.20
 -23   1  -3   95.89   10.70
  23   1   3  109.09    8.20
  23   1   3  104.49    5.80
 -25  -1  -3  476.05   22.60
 -25  -1  -3  517.35   23.60
  25  -1   3  504.85   23.70
  25   1   3  522.55   15.00
 -25   1  -3  535.85   24.10
 -25   1  -3  514.95   26.70
  25   1   3  503.75   20.10
  27  -1   3  190.98   14.70
 -27  -1  -3  192.98   14.80
 -27  -1  -3  202.68   14.70
 -27   1  -3  205.28   17.20
 -27   1  -3  192.98   14.90
  27   1   3  192.18   12.40
  27   1   3  202.28    8.60
  29  -1   3  109.79   11.40
 -29  -1  -3   85.59   10.80
 -29  -1  -3  109.49   11.80
 -29   1  -3  105.89   11.90
 -29   1  -3   97.99   12.80
  31  -1   3  275.57   18.90
 -31  -1  -3  235.18   18.60
 -31  -1  -3  255.17   18.20
 -31   1  -3  236.88   28.90
 -31   1  -3  276.97   21.60
 -33  -1  -3   71.69   11.90
 -33  -1  -3   56.99   10.60
  33  -1   3   70.39    9.70
 -33   1  -3   69.79   11.80
 -33   1  -3   71.69   13.10
 -35  -1  -3   44.30    9.70
  35  -1   3   40.20    8.40
 -35  -1  -3   28.90    7.90
 -35   1  -3   33.60    8.90
 -35   1  -3   41.90   10.60
 -37  -1  -3    0.40    4.20
  37  -1   3   -4.60    3.90
 -37  -1  -3    3.60    4.90
 -37   1  -3   -0.30    5.10
 -37   1  -3    1.70    4.50
  39  -1   3   -3.20    4.50
 -39  -1  -3   10.00    6.40
 -39  -1  -3    6.40    7.00
 -39   1  -3   13.00    7.00
 -39   1  -3    2.10    5.80
 -41  -1  -3   32.00    9.40
  41  -1   3   38.40    7.80
 -41  -1  -3   50.29   11.20
 -41   1  -3   21.80   11.20
 -43  -1  -3   52.89   11.90
 -43  -1  -3   34.90    9.40
  43  -1   3   34.80    8.30
 -43   1  -3   19.90   11.20
 -43   1  -3   19.60    9.60
 -44  -2   3    6.10    6.00
 -44  -2   3   -4.90    7.10
  44  -2  -3    5.30    7.70
 -44   2   3   11.00    9.20
 -44   2   3   -2.40    6.70
 -42  -2   3   21.50    7.80
 -42  -2   3   16.00    8.20
  42  -2  -3   -0.70    7.40
 -42   2   3    2.10   10.00
 -42   2   3   20.40    8.40
 -40  -2   3   14.20    7.10
  40  -2  -3    0.40    6.50
 -40  -2   3    3.10    4.70
 -40   2   3    7.80    5.60
 -40   2   3   13.10    8.70
 -38  -2   3   27.00    7.70
  38  -2  -3   11.80    7.70
 -38  -2   3   24.20    7.70
 -38   2   3   29.30    9.00
 -38   2   3   31.80    8.40
  36  -2  -3  153.58   17.40
 -36  -2   3  108.49   13.60
 -36  -2   3  134.09   14.80
 -36   2   3  154.48   15.00
 -36   2   3  143.69   16.90
 -34  -2   3  132.19   14.00
 -34  -2   3  138.19   14.30
  34  -2  -3  140.79   16.40
 -34   2   3  124.39   15.60
 -32  -2   3    2.30    3.90
  32  -2  -3    0.60    4.70
 -32  -2   3    1.50    4.80
 -32   2   3    1.00    5.00
 -32   2   3   -2.20    3.50
 -30  -2   3  624.64   29.40
  30  -2  -3  630.94   34.40
 -30  -2   3  654.23   30.80
 -30   2   3  645.24   28.20
 -30   2   3  666.63   34.70
 -28  -2   3 1010.70   37.30
 -28  -2   3 1036.80   39.60
 -28   2   3 1020.80   35.80
 -28   2   3 1009.40   42.60
 -26  -2   3  259.37   16.40
 -26  -2   3  239.68   17.20
 -26   2   3  267.07   15.70
  26   2  -3  246.78    8.40
  26   2  -3  262.47    7.50
 -26   2   3  241.38   18.80
  24  -2  -3   39.00    6.50
 -24  -2   3   30.20    6.50
 -24  -2   3   28.00    6.20
  24   2  -3   21.20    5.70
 -24   2   3   31.30    5.80
 -24   2   3   26.50    7.00
  24   2  -3   30.90    2.50
 -22  -2   3  104.79    9.50
  22  -2  -3   92.29    8.40
 -22  -2   3   94.19    9.90
 -22   2   3   91.59   10.40
 -22   2   3  101.59    8.60
  22   2  -3   92.59    4.50
  22   2  -3   95.49    9.50
  20  -2  -3   71.59    6.90
 -20  -2   3   71.89    7.10
 -20  -2   3   87.79    9.00
  20  -2  -3   60.49    7.40
  20   2  -3   59.89    8.00
  20   2  -3   76.19    4.10
  20   2  -3   56.69    7.50
 -20   2   3   65.09    6.70
 -20   2   3   77.29    8.90
  18  -2  -3  159.58    9.90
 -18  -2   3  174.78   10.50
  18  -2  -3  166.08   12.00
 -18  -2   3  187.58   12.90
  18   2  -3  148.19   11.50
 -18   2   3  172.18   13.20
  18   2  -3  164.28    6.50
  18   2  -3  170.28   11.70
 -18   2   3  159.38    9.80
  16  -2  -3  392.16   18.70
  16  -2  -3  367.86   15.10
 -16  -2   3  396.76   16.00
 -16  -2   3  399.06   18.40
 -16   2   3  404.56   15.70
  16   2  -3  401.46   11.70
 -16   2   3  378.86   19.20
  16   2  -3  388.46   18.50
  16   2  -3  383.56   17.70
  14  -2  -3 3665.53   82.59
 -14  -2   3 3607.24   77.39
 -14  -2   3 3563.84   81.59
  14  -2  -3 3493.15   75.79
 -14   2   3 3595.94   76.49
  14   2  -3 3495.55   80.89
 -14   2   3 3665.73   85.09
  14   2  -3 3513.35   81.99
  14   2  -3 3593.24   71.89
 -12  -2   3  459.75   16.60
  12  -2  -3  466.35   14.90
  12  -2  -3  446.86   18.30
 -12  -2   3  473.55   18.70
  12   2  -3  440.16   18.40
  12   2  -3  433.86   18.40
  12   2  -3  439.86   13.50
 -12   2   3  466.55   19.60
 -12   2   3  476.65   15.70
 -10  -2   3  974.10   27.40
  10  -2  -3  916.01   23.40
 -10  -2   3  973.90   29.20
 -10  -2   3  937.01   28.30
  10  -2  -3  914.81   28.10
  10   2  -3  872.91   28.00
 -10   2   3  960.30   24.60
 -10   2   3  952.80   29.60
  10   2  -3  943.81   23.90
  10   2  -3  954.40   28.70
  -8  -2   3   63.29    4.50
  -8  -2   3   54.29    5.80
  -8  -2   3   57.19    5.50
  -8  -2   3   64.59    6.00
   8  -2  -3   63.29    3.90
   8  -2  -3   57.69    5.50
   8   2  -3   64.89    4.80
   8   2  -3   63.39    6.10
  -8   2   3   63.49    4.40
  -8   2   3   56.79    5.80
   8   2  -3   56.49    5.70
  -6  -2   3    1.30    1.70
  -6  -2   3    3.90    2.20
  -6  -2   3    5.40    1.80
  -6  -2   3    3.60    1.90
   6  -2  -3    1.70    1.60
   6  -2  -3    4.80    1.20
   6   2  -3    7.70    2.50
   6   2  -3    1.40    1.50
  -6   2   3    2.20    1.60
   6   2  -3    0.70    1.70
  -6   2   3    3.80    1.30
   6   2  -3    1.60    1.40
   4  -2  -3   33.50    4.60
  -4  -2   3   28.10    4.40
  -4  -2   3   32.30    4.10
   4  -2  -3   30.10    2.60
  -4  -2   3   39.60    4.60
  -4  -2   3   26.80    3.60
  -4  -2   3   26.50    4.50
  -4   2   3   29.00    3.80
  -4   2   3   31.30    2.70
   4   2  -3   31.80    4.10
   4   2  -3   32.40    3.90
   4   2  -3   26.40    4.50
   2  -2   3   52.29    5.70
   2  -2   3   58.69    5.40
  -2  -2  -3   48.00    3.90
   2  -2   3   48.00    5.80
  -2  -2  -3   56.79    4.00
  -2  -2  -3   57.49    4.10
  -2   2  -3   57.19    5.30
   2   2   3   51.19    4.20
  -2   2  -3   56.89    6.10
  -2   2  -3   59.09    6.20
   2   2   3   49.99    3.80
  -4  -2  -3   12.10    2.10
   4  -2   3   10.20    3.10
  -4  -2  -3    7.50    1.80
   4  -2   3   12.50    3.00
   4  -2   3    7.10    2.80
  -4   2  -3    7.00    2.90
  -4   2  -3    9.30    3.40
   4   2   3    8.90    2.00
  -4   2  -3   13.70    3.00
  -6  -2  -3  421.46   12.00
   6  -2   3  440.56   18.70
   6  -2   3  413.76   17.80
  -6  -2  -3  422.66   12.70
   6  -2   3  423.56   15.80
  -6  -2  -3  414.66   14.40
   6   2   3  421.36   12.60
  -6   2  -3  427.26   18.60
  -6   2  -3  445.96   16.50
  -6   2  -3  405.66   18.60
   6   2   3  421.46   14.60
   8  -2   3   89.69    8.40
   8  -2   3   97.59    8.30
  -8  -2  -3  100.39    6.80
  -8  -2  -3   91.29    4.40
   8  -2   3   96.09    6.90
  -8   2  -3   93.99    7.30
   8   2   3   89.79    6.50
   8   2   3   95.29    5.20
  -8   2  -3   92.69    8.50
  -8   2  -3   99.59    8.90
 -10  -2  -3    8.30    2.40
 -10  -2  -3    9.10    1.70
  10  -2   3   10.00    3.10
  10  -2   3   11.50    3.90
  10  -2   3   10.90    2.80
 -10   2  -3   12.30    3.80
  10   2   3   11.50    3.10
  10   2   3    9.30    2.20
 -10   2  -3    5.90    2.40
  12  -2   3 1076.89   36.00
  12  -2   3 1029.50   33.50
 -12  -2  -3 1113.29   21.80
  12  -2   3 1021.50   29.80
 -12  -2  -3 1075.99   26.00
 -12  -2  -3 1114.39   31.80
  12   2   3 1043.30   31.30
 -12   2  -3 1107.69   36.50
 -12   2  -3 1082.29   32.40
  12   2   3 1054.79   27.50
 -14  -2  -3 1391.46   33.30
  14  -2   3 1386.06   36.90
  14  -2   3 1368.46   40.90
 -14  -2  -3 1388.86   38.80
  14  -2   3 1349.86   43.20
  14   2   3 1386.66   34.10
 -14   2  -3 1378.56   39.20
  14   2   3 1299.17   38.40
 -14   2  -3 1416.26   44.20
  16  -2   3  112.59   10.90
  16  -2   3  107.89    9.50
 -16  -2  -3  101.09    8.80
  16  -2   3  101.39    8.00
 -16  -2  -3  105.49    7.00
  16   2   3   95.79    8.70
 -16   2  -3  102.49   10.50
 -16   2  -3   96.69    8.70
  16   2   3   96.69    6.90
 -18  -2  -3    3.90    2.20
  18  -2   3    6.40    3.20
  18  -2   3    3.30    3.00
  18  -2   3    0.50    2.10
 -18  -2  -3    1.80    2.30
  18   2   3    2.60    2.20
 -18   2  -3    3.70    2.80
  18   2   3    2.70    2.10
 -18   2  -3    8.70    4.10
  20  -2   3   11.40    3.40
  20  -2   3    5.90    3.40
 -20  -2  -3   15.30    3.70
 -20  -2  -3   11.50    4.00
  20  -2   3   14.70    4.50
 -20   2  -3   10.50    4.10
  20   2   3   13.40    4.30
 -20   2  -3    1.50    3.40
  20   2   3    9.10    3.30
  22  -2   3   44.70   15.50
 -22  -2  -3   45.40    7.80
 -22  -2  -3   51.69    6.40
 -22   2  -3   47.40    9.20
 -22   2  -3   53.89    8.90
  22   2   3   56.79    6.00
 -24  -2  -3    4.00    3.60
 -24  -2  -3   10.60    3.60
  24  -2   3    9.40    5.00
 -24   2  -3    4.10    4.80
 -24   2  -3    6.30    4.20
  24   2   3   10.70    3.60
  26  -2   3  545.75   28.30
 -26  -2  -3  512.15   22.80
 -26  -2  -3  500.35   24.60
 -26   2  -3  491.75   24.80
 -26   2  -3  493.75   28.50
  26   2   3  531.05   21.50
  28  -2   3  162.28   15.90
 -28  -2  -3  166.08   14.30
 -28  -2  -3  174.18   13.80
 -28   2  -3  163.28   14.50
 -28   2  -3  140.49   15.70
  28   2   3  161.28   11.90
 -30  -2  -3  141.19   17.50
  30  -2   3  151.68   15.50
 -30  -2  -3  145.99   13.40
 -30   2  -3  167.28   15.30
 -30   2  -3  170.98   18.30
 -32  -2  -3   17.30    6.10
 -32  -2  -3   19.80    5.60
  32  -2   3   26.60    7.50
 -32   2  -3   12.70    6.70
 -32   2  -3    9.80    5.30
 -34  -2  -3   -4.20    2.70
  34  -2   3    0.60    4.40
 -34  -2  -3    6.50    4.80
 -34   2  -3    7.10    5.90
 -34   2  -3   -5.30    4.20
 -36  -2  -3    9.50    5.20
  36  -2   3   -0.30    4.70
 -36  -2  -3    2.20    4.70
 -36   2  -3    0.80    5.00
 -36   2  -3   -0.90    4.20
 -38  -2  -3   12.30    7.00
  38  -2   3   15.40    6.60
 -38  -2  -3   -3.40    5.30
 -38   2  -3   -1.30    6.50
 -38   2  -3    4.20    6.50
  40  -2   3    6.00    6.60
 -40  -2  -3    8.90    7.10
 -40  -2  -3   -8.10    4.60
 -40   2  -3    5.60    8.30
 -40   2  -3   15.20    7.70
 -42  -2  -3   38.00    9.80
 -42  -2  -3   12.00    8.00
  42  -2   3   17.00    7.80
 -42   2  -3   24.90   12.00
 -42   2  -3   20.90    8.90
 -43  -3   3  -11.40    6.10
  43  -3  -3    9.80    7.60
 -43  -3   3    5.10    6.50
 -43   3   3    3.90    7.90
 -41  -3   3    5.80    6.10
 -41  -3   3    9.80    6.80
  41  -3  -3    8.20    6.60
 -41   3   3    6.70    8.60
 -41   3   3    1.00    6.70
  39  -3  -3   19.50    8.50
 -39  -3   3   21.30    7.50
 -39  -3   3    8.00    7.00
 -39   3   3   14.80    7.60
 -39   3   3    2.30    7.00
  37  -3  -3   80.99   16.20
 -37  -3   3   59.39   11.30
 -37  -3   3   34.30    8.30
 -37   3   3   54.89   13.70
 -37   3   3   67.09   11.50
  35  -3  -3   -3.70    6.20
 -35  -3   3   17.60   10.50
 -35  -3   3    2.50    5.10
 -35   3   3    7.70    4.60
 -35   3   3   11.20    7.30
  33  -3  -3   17.90    7.30
 -33  -3   3    9.20    6.40
 -33  -3   3    5.60    5.50
 -33   3   3   23.80    8.40
 -33   3   3   14.90    6.00
  31  -3  -3  345.57   26.90
 -31  -3   3  335.17   22.70
 -31  -3   3  309.27   20.40
 -31   3   3  358.06   22.10
 -31   3   3  363.06   26.70
 -29  -3   3  145.59   15.50
  29  -3  -3  149.19   17.90
 -29  -3   3  140.99   13.00
 -29   3   3  137.09   12.90
 -29   3   3  155.48   17.00
 -27  -3   3  351.26   19.80
 -27  -3   3  377.26   22.60
 -27   3   3  319.17   19.50
 -27   3   3  369.96   25.30
 -25  -3   3    2.60    3.20
 -25  -3   3    2.50    3.70
 -25   3   3    2.50    3.60
 -25   3   3    4.80    3.50
 -23  -3   3   -2.20    2.50
 -23  -3   3    5.90    3.40
  23  -3  -3    4.90    2.70
  23   3  -3    5.60    4.70
 -23   3   3    2.10    2.80
 -23   3   3   -2.50    3.10
  21  -3  -3   66.59    6.80
 -21  -3   3   58.19    7.10
 -21  -3   3   66.49    8.10
  21   3  -3   65.69    8.60
 -21   3   3   50.69    7.70
 -21   3   3   52.39   10.10
 -19  -3   3   31.10    6.60
 -19  -3   3   34.40    9.70
  19  -3  -3   36.20    5.70
  19   3  -3   34.40    3.20
 -19   3   3   39.10    6.20
  19   3  -3   28.00    7.50
 -19   3   3   35.70    7.90
  17  -3  -3  357.96   19.10
 -17  -3   3  351.76   15.90
 -17  -3   3  362.56   19.10
  17  -3  -3  382.46   15.30
  17   3  -3  373.76   19.70
  17   3  -3  363.96   12.70
  17   3  -3  374.16   19.10
 -17   3   3  364.16   16.60
 -17   3   3  350.66   20.80
 -15  -3   3  215.58   12.10
  15  -3  -3  211.98   13.90
  15  -3  -3  191.08    9.90
 -15  -3   3  188.48   13.30
 -15  -3   3  216.68   13.60
  15   3  -3  207.18   13.40
 -15   3   3  233.28   16.20
  15   3  -3  201.78   13.70
  15   3  -3  204.08    9.60
 -15   3   3  186.98   11.20
 -13  -3   3  117.79    9.20
  13  -3  -3  100.99    9.10
 -13  -3   3  103.89    9.30
  13  -3  -3  105.79    6.80
 -13  -3   3  121.59    9.80
  13   3  -3  101.49    6.90
  13   3  -3  107.59    9.60
 -13   3   3  105.09   10.30
  13   3  -3  121.49   10.10
 -13   3   3  104.29    7.70
 -11  -3   3   28.50    3.70
 -11  -3   3   25.90    5.20
  11  -3  -3   27.40    3.40
 -11  -3   3   18.90    4.80
  11  -3  -3   32.40    5.70
 -11  -3   3   24.90    5.20
 -11   3   3   30.00    6.10
 -11   3   3   29.00    4.70
  11   3  -3   29.50    5.50
  11   3  -3   32.00    6.00
  11   3  -3   21.40    6.80
  -9  -3   3    6.50    2.30
   9  -3  -3    6.70    1.70
   9  -3  -3    5.30    3.00
  -9  -3   3    2.80    2.00
  -9  -3   3    1.20    2.40
  -9  -3   3    3.30    2.30
   9   3  -3    0.30    2.00
  -9   3   3    3.60    2.80
  -9   3   3    1.90    1.60
   9   3  -3    2.80    2.60
   9   3  -3    6.60    2.60
  -7  -3   3   32.60    5.40
   7  -3  -3   34.00    5.60
  -7  -3   3   28.80    5.20
   7  -3  -3   34.30    3.50
  -7  -3   3   37.60    5.20
  -7  -3   3   31.70    4.30
  -7  -3   3   34.20    6.00
   7   3  -3   33.80    4.60
   7   3  -3   39.00    5.40
  -7   3   3   34.80    3.90
  -7   3   3   28.60    5.60
   5  -3  -3    8.30    3.10
  -5  -3   3    9.10    3.30
  -5  -3   3    6.20    2.70
  -5  -3   3    8.90    3.20
  -5  -3   3    7.40    2.90
  -5  -3   3    3.50    2.30
   5  -3  -3    7.80    2.10
   5   3  -3    5.90    2.50
   5   3  -3    7.40    3.10
  -5   3   3    9.70    3.50
  -5   3   3    7.50    2.10
   5   3  -3    6.30    2.80
  -3  -3   3  638.84   22.80
  -3  -3   3  655.63   24.80
  -3  -3   3  636.54   24.10
  -3  -3   3  653.63   22.80
   3  -3  -3  646.34   18.90
   3  -3  -3  648.24   22.10
  -3  -3   3  631.14   22.90
   3   3  -3  597.14   23.40
  -3   3   3  613.94   18.60
  -3   3   3  647.64   23.20
   3   3  -3  656.33   22.80
   1  -3  -3  920.71   27.70
   1  -3  -3  959.60   25.00
  -1  -3   3  967.70   31.90
  -1  -3   3  947.41   30.70
  -1  -3   3  953.70   31.40
  -1  -3   3  936.31   28.90
   1  -3  -3  914.11   26.00
  -1   3   3  906.51   24.70
   1   3  -3  866.51   30.60
   1   3  -3  992.10   29.40
  -1   3   3  945.41   28.80
   1   3  -3  936.11   31.00
  -1  -3  -3  255.17   10.90
   1  -3   3  249.28   12.90
  -1  -3  -3  259.67   10.80
   1  -3   3  257.17   14.70
   1  -3   3  252.97   14.80
   1  -3   3  251.27   14.70
  -1  -3  -3  258.47   12.20
  -1   3  -3  290.17   15.90
  -1   3  -3  253.57   15.00
  -1   3  -3  261.87   13.40
   1   3   3  244.18   12.20
  -3  -3  -3   77.09    5.90
   3  -3   3   62.39    7.50
   3  -3   3   65.19    6.30
   3  -3   3   71.29    7.80
  -3  -3  -3   62.19    5.70
  -3  -3  -3   49.90    6.50
  -3  -3  -3   71.39    5.50
  -3   3  -3   55.39    7.40
   3   3   3   61.69    5.50
  -3   3  -3   71.19    6.80
  -3   3  -3   68.69    7.90
   3   3   3   70.89    5.90
   5  -3   3   33.20    6.20
  -5  -3  -3   23.20    3.80
  -5  -3  -3   30.10    3.90
  -5  -3  -3   23.00    3.90
   5  -3   3   20.60    4.20
   5  -3   3   19.70    5.30
  -5  -3  -3   16.20    3.20
  -5   3  -3   19.90    4.10
   5   3   3   15.10    3.40
  -5   3  -3   15.60    4.80
   7  -3   3  128.39   11.40
  -7  -3  -3  138.19    8.80
   7  -3   3  152.58    9.90
   7  -3   3  139.79   11.30
  -7  -3  -3  136.39    8.20
  -7  -3  -3  139.09    7.70
  -7   3  -3  139.79   11.80
  -7   3  -3  132.09    9.60
   7   3   3  132.69    8.80
   9  -3   3  137.09   11.30
  -9  -3  -3  103.49    9.10
  -9  -3  -3  112.59    6.90
   9  -3   3  110.09   10.90
   9  -3   3  113.69    8.50
  -9  -3  -3  131.49    8.90
  -9   3  -3  120.39    9.50
  -9   3  -3  113.39   10.90
   9   3   3  114.79    8.40
 -11  -3  -3  835.02   22.00
  11  -3   3  841.12   27.40
  11  -3   3  825.82   33.40
  11  -3   3  808.52   30.90
 -11  -3  -3  823.42   27.30
 -11   3  -3  837.52   33.20
 -11   3  -3  811.42   28.60
  11   3   3  807.12   27.30
  11   3   3  826.62   24.60
 -13  -3  -3  407.56   18.20
  13  -3   3  373.46   20.50
  13  -3   3  407.86   17.60
 -13  -3  -3  393.76   13.10
  13  -3   3  382.86   22.20
 -13  -3  -3  380.26   11.90
  13   3   3  376.46   15.20
 -13   3  -3  418.66   19.30
 -13   3  -3  305.57   30.90
  13   3   3  389.86   18.00
 -15  -3  -3  985.50   25.60
  15  -3   3 1011.90   36.50
  15  -3   3  977.20   30.60
 -15  -3  -3  949.60   38.80
  15  -3   3  932.31   38.00
 -15   3  -3  992.50   38.60
  15   3   3  949.71   32.30
  15   3   3  947.81   28.40
 -15   3  -3  907.51   39.20
 -17  -3  -3   56.49    5.40
  17  -3   3   60.99    8.00
  17  -3   3   70.59   11.80
 -17  -3  -3   66.79    8.00
  17  -3   3   48.50    6.40
 -17   3  -3   53.39    8.60
 -17   3  -3   76.29   10.40
  17   3   3   67.69    8.00
  17   3   3   62.79    6.60
 -19  -3  -3  109.49   10.40
  19  -3   3  100.29   11.90
  19  -3   3   99.19    9.60
 -19  -3  -3  120.99    8.20
  19   3   3  115.39    9.10
 -19   3  -3  100.59   10.40
 -19   3  -3   96.19   12.30
 -21  -3  -3   94.19    7.90
 -21  -3  -3   99.49   10.20
  21  -3   3  110.59   12.90
 -21   3  -3  100.39   10.60
  21   3   3   82.39    8.30
 -21   3  -3  114.59   13.30
 -23  -3  -3  198.08   12.20
 -23  -3  -3  231.58   16.00
  23  -3   3  261.07   20.20
 -23   3  -3  204.68   18.60
 -23   3  -3  237.38   16.70
  23   3   3  215.48   13.80
  25  -3   3   41.60   10.30
 -25  -3  -3   54.09    9.70
 -25  -3  -3   48.80    6.60
 -25   3  -3   58.89   10.60
  25   3   3   56.19    9.00
 -25   3  -3   63.49   12.70
 -27  -3  -3   56.69    9.90
  27  -3   3   42.10   10.70
 -27  -3  -3   42.80    7.60
 -27   3  -3   42.10    9.20
 -27   3  -3   35.10   10.00
  27   3   3   42.70    7.90
  29  -3   3   52.49   11.80
 -29  -3  -3   41.60    7.40
 -29  -3  -3   45.30    9.50
 -29   3  -3   47.80   11.90
  29   3   3   47.60    7.80
 -29   3  -3   37.50    9.50
 -31  -3  -3    9.70    5.50
 -31  -3  -3   14.60    4.90
  31  -3   3   17.70    7.70
 -31   3  -3   29.90    8.90
 -31   3  -3   24.70    9.10
  33  -3   3   -7.90    3.40
 -33  -3  -3    9.20    5.00
 -33  -3  -3   -3.20    3.10
 -33   3  -3    5.40    5.30
 -33   3  -3   -0.10    5.30
  35  -3   3   10.60    6.40
 -35  -3  -3   -0.20    3.90
 -35  -3  -3    7.20    5.20
 -35   3  -3   -1.20    5.70
 -35   3  -3   -4.50    4.40
 -37  -3  -3    1.00    4.90
 -37  -3  -3    5.00    5.60
 -37   3  -3   17.80    7.70
 -37   3  -3   -3.40    5.00
 -39  -3  -3    8.20    5.90
 -39  -3  -3   -1.30    4.50
  39  -3   3   -0.50    7.30
 -39   3  -3   -6.00    7.90
 -39   3  -3   -5.80    5.90
 -41  -3  -3   34.70   10.40
  41  -3   3   16.80   10.20
 -41  -3  -3   52.69   11.70
 -41   3  -3   34.20   11.80
 -41   3  -3   15.50   13.10
  40  -4  -3   17.40   10.10
 -40  -4   3    3.00    6.50
 -40   4   3  -15.40    7.40
 -38  -4   3    3.00    4.80
  38  -4  -3   -5.90    6.20
 -38   4   3  -11.30    6.70
 -38   4   3   -0.50    5.60
  36  -4  -3  -11.70    6.70
 -36  -4   3    8.30    4.60
 -36  -4   3    3.10    4.70
 -36   4   3    3.00    3.80
 -36   4   3   -1.50    5.80
 -34  -4   3    6.10    5.10
 -34  -4   3   -1.90    5.60
  34  -4  -3   12.10    9.20
 -34   4   3   -3.10    5.70
 -34   4   3    3.10    5.20
  32  -4  -3   25.90   10.20
 -32  -4   3   25.70    7.70
 -32  -4   3   14.50    4.90
 -32   4   3    6.80    7.80
 -32   4   3   15.20    6.00
 -30  -4   3   27.40    7.00
 -30  -4   3   22.10    7.70
  30  -4  -3   16.80    8.60
 -30   4   3   26.70   10.70
 -30   4   3   31.00    8.20
 -28  -4   3    4.00    5.40
 -28  -4   3   18.70    5.60
  28  -4  -3    9.80    7.20
 -28   4   3    9.90    7.10
 -28   4   3   13.60    5.60
 -26  -4   3   13.10    4.60
  26  -4  -3    8.20    6.00
 -26  -4   3    7.00    5.20
 -26   4   3   11.10    6.80
 -26   4   3   15.70    5.90
 -24  -4   3  345.47   21.80
 -24  -4   3  282.17   16.60
 -24   4   3  310.77   18.80
 -24   4   3  322.87   24.30
 -22  -4   3   47.80    7.60
  22  -4  -3   47.70    7.30
 -22  -4   3   39.40    8.20
 -22   4   3   40.80    7.40
 -22   4   3   36.00   10.00
  20  -4  -3  103.39    8.50
 -20  -4   3   91.29   11.10
 -20  -4   3   84.59    8.30
 -20   4   3   75.29   12.80
  20   4  -3   88.99   10.60
 -20   4   3  112.79   10.20
 -18  -4   3   51.99    7.00
  18  -4  -3   43.30    5.50
 -18  -4   3   40.20    8.30
  18   4  -3   43.60    8.00
 -18   4   3   40.90    7.00
 -18   4   3   39.70    8.80
 -16  -4   3  878.31   32.70
  16  -4  -3  838.12   25.80
 -16  -4   3  693.13   32.70
  16   4  -3  820.92   32.40
 -16   4   3  849.91   36.40
 -16   4   3  817.82   28.60
 -14  -4   3    5.10    3.00
 -14  -4   3    9.40    3.60
  14  -4  -3    8.90    3.80
  14  -4  -3    6.90    2.50
 -14  -4   3    2.10    3.40
 -14   4   3    4.00    4.20
 -14   4   3    6.10    3.00
  14   4  -3    9.80    3.80
  14   4  -3    8.50    3.30
 -12  -4   3   60.09    8.40
 -12  -4   3   71.39    6.20
 -12  -4   3   72.49    8.30
 -12  -4   3   73.99    8.50
  12  -4  -3   60.79    7.90
 -12  -4   3   58.09    8.20
  12  -4  -3   62.99    5.90
  12   4  -3   46.00    7.90
 -12   4   3   59.49    6.60
 -12   4   3   67.69   10.90
  12   4  -3   71.09    8.70
 -10  -4   3   12.70    4.30
 -10  -4   3   11.10    3.30
 -10  -4   3   15.20    4.70
  10  -4  -3   18.60    3.80
 -10  -4   3   14.00    3.80
 -10  -4   3   13.50    4.80
 -10   4   3   18.20    5.70
 -10   4   3   13.50    3.70
  10   4  -3   19.90    4.90
   8  -4  -3   45.80    5.00
  -8  -4   3   51.39    6.20
   8  -4  -3   56.29    6.80
  -8  -4   3   45.60    7.50
  -8  -4   3   45.60    7.80
  -8  -4   3   51.19    7.20
  -8  -4   3   53.39    7.50
  -8   4   3   36.80    7.50
  -8   4   3   38.10    5.00
   8   4  -3   50.39    6.60
  -6  -4   3  670.33   26.20
  -6  -4   3  664.53   26.70
  -6  -4   3  656.63   27.70
  -6  -4   3  685.73   26.10
  -6  -4   3  658.03   25.10
   6  -4  -3  651.13   25.70
   6  -4  -3  657.43   21.50
  -6   4   3  673.03   27.90
  -6   4   3  671.53   22.10
   6   4  -3  612.34   26.60
   6   4  -3  680.13   26.10
  -4  -4   3  562.84   24.40
   4  -4  -3  523.45   18.70
  -4  -4   3  506.15   22.00
  -4  -4   3  528.35   22.30
  -4  -4   3  554.24   25.00
  -4  -4   3  523.95   22.80
   4  -4  -3  539.45   22.30
  -4   4   3  490.05   22.90
   4   4  -3  501.85   21.90
  -4   4   3  505.45   18.60
  -2  -4   3    4.40    3.80
  -2  -4   3    4.20    3.30
   2  -4  -3    5.50    2.30
  -2  -4   3    2.10    3.30
   2  -4  -3    0.40    2.50
  -2  -4   3    3.30    3.20
  -2  -4   3    4.60    3.40
   2  -4  -3   11.80    3.20
  -2   4   3    5.20    3.70
   2   4  -3    6.80    4.30
  -2   4   3    7.10    2.80
   2   4  -3   11.50    4.10
   0  -4   3  818.62   29.30
   0  -4   3  877.91   33.00
   0  -4   3  856.81   32.90
   0  -4   3  846.62   32.90
   0  -4  -3  826.62   25.90
   0  -4  -3  846.22   29.00
   0  -4  -3  856.51   26.30
   0   4   3  845.52   29.80
   0   4   3  854.81   26.10
   0   4  -3  863.31   29.80
   0   4  -3  880.61   33.10
   2  -4   3  626.34   24.80
  -2  -4  -3  686.23   24.90
  -2  -4  -3  669.13   22.80
   2  -4   3  688.33   29.00
   2  -4   3  673.93   29.00
   2  -4   3  640.54   28.10
  -2  -4  -3  670.03   24.50
  -2  -4  -3  660.63   22.30
  -2   4  -3  639.44   25.10
  -2   4  -3  641.84   28.30
   2   4   3  683.63   24.90
   4  -4   3   43.40    8.10
   4  -4   3   51.29    6.10
  -4  -4  -3   44.60    5.30
  -4  -4  -3   42.10    5.70
  -4  -4  -3   52.09    5.80
   4  -4   3   43.20    8.60
  -4  -4  -3   43.40    5.90
  -4   4  -3   39.40    6.70
   4   4   3   41.50    5.60
  -4   4  -3   43.90    8.50
  -6  -4  -3   37.70    5.80
  -6  -4  -3   35.00    4.90
  -6  -4  -3   34.50    4.80
  -6  -4  -3   30.00    5.40
   6  -4   3   26.80    8.70
   6  -4   3   25.20    5.40
   6   4   3   31.60    5.50
  -6   4  -3   35.50    8.10
  -6   4  -3   28.10    6.00
  -8  -4  -3    8.80    3.40
  -8  -4  -3   12.10    3.40
   8  -4   3   12.40    4.00
   8  -4   3   12.70    4.00
  -8  -4  -3   13.30    3.60
   8  -4   3   17.10    6.00
  -8  -4  -3   14.40    4.10
  -8   4  -3   16.40    4.50
  -8   4  -3   14.40    5.50
   8   4   3   13.50    3.50
 -10  -4  -3   11.30    3.40
 -10  -4  -3    7.80    3.30
  10  -4   3   11.40    5.20
  10  -4   3   15.50    5.10
 -10  -4  -3   12.10    4.10
 -10  -4  -3   13.10    3.90
 -10  -4  -3   11.90    3.70
 -10   4  -3   10.40    4.20
 -10   4  -3   21.60    7.20
  10   4   3   16.30    4.40
 -12  -4  -3  156.28    9.80
  12  -4   3  183.88   14.80
 -12  -4  -3  158.98    9.60
  12  -4   3  171.38   16.10
 -12  -4  -3  173.98   11.20
  12  -4   3  168.88   11.70
 -12   4  -3  168.58   12.90
 -12   4  -3  151.28   14.90
  12   4   3  158.98   10.80
  12   4   3  163.18   12.10
 -14  -4  -3   15.30    4.40
  14  -4   3   24.10    5.30
  14  -4   3   22.00    7.40
 -14  -4  -3   13.50    3.40
 -14  -4  -3    8.70    4.00
 -14  -4  -3   13.10    3.10
  14   4   3   12.30    3.70
  14   4   3   17.60    4.60
 -14   4  -3   12.90    4.70
 -14   4  -3   15.10    5.50
 -16  -4  -3  317.47   13.00
  16  -4   3  325.57   16.70
 -16  -4  -3  339.17   18.70
  16  -4   3  311.87   22.80
 -16  -4  -3  308.77   16.00
 -16  -4  -3  321.17   11.40
  16   4   3  314.77   16.00
 -16   4  -3  320.57   18.90
 -16   4  -3  333.37   23.10
  16   4   3  323.37   18.60
 -18  -4  -3   57.99    5.80
 -18  -4  -3   64.19    9.70
  18  -4   3   44.90   10.20
 -18   4  -3   62.49   10.60
  18   4   3   54.99    6.80
 -18   4  -3   72.39   13.10
 -20  -4  -3    0.00    1.90
  20  -4   3    3.10    4.50
 -20  -4  -3    2.30    3.30
  20   4   3   -1.90    2.80
 -20   4  -3    7.10    4.10
 -20   4  -3   -2.10    4.40
  22  -4   3  290.07   23.40
 -22  -4  -3  257.77   13.70
 -22  -4  -3  303.27   19.50
 -22   4  -3  319.07   24.70
 -22   4  -3  336.47   21.10
  22   4   3  269.87   16.00
 -24  -4  -3   71.09    7.30
 -24  -4  -3   63.89   10.90
  24  -4   3   79.59   14.20
 -24   4  -3   78.09   14.10
 -24   4  -3   59.29   10.60
  24   4   3   58.89    7.90
 -26  -4  -3   53.09   10.10
 -26  -4  -3   54.89    7.20
  26  -4   3   61.69   13.10
  26   4   3   53.49    8.30
 -26   4  -3   50.49   14.30
 -26   4  -3   61.69   11.20
 -28  -4  -3  133.19   13.80
 -28  -4  -3  117.69   10.70
  28  -4   3  143.49   17.60
 -28   4  -3  120.99   25.00
 -28   4  -3  125.69   20.40
  28   4   3  103.19   11.10
 -30  -4  -3    7.20    4.20
  30  -4   3   -5.70    5.40
 -30  -4  -3    7.40    5.30
 -30   4  -3    1.00    6.60
 -30   4  -3   -1.00    5.10
 -32  -4  -3    0.70    3.70
 -32  -4  -3    2.90    3.60
  32  -4   3   -6.60    5.10
 -32   4  -3   -1.30    4.80
 -32   4  -3    0.90    6.50
 -34  -4  -3    0.80    4.80
 -34  -4  -3    8.80    4.20
  34  -4   3    4.30    6.30
 -34   4  -3    1.00    5.40
 -34   4  -3   17.30    9.30
 -36  -4  -3    1.10    4.50
 -36  -4  -3   -3.50    4.20
  36  -4   3    2.70    6.60
 -36   4  -3    3.70    6.70
 -36   4  -3    9.00    8.00
 -38  -4  -3   63.89   12.50
 -38  -4  -3   37.00    8.80
  38  -4   3   35.50   11.20
 -38   4  -3   57.19   22.80
 -38   4  -3   27.80   10.90
 -40  -4  -3    0.10    6.00
  40  -4   3  -13.40    5.80
 -40  -4  -3   -5.10    5.00
 -40   4  -3  -14.90    6.90
 -40   4  -3   -1.60    9.60
 -39  -5   3   -8.60    6.10
  39  -5  -3   20.50   10.30
 -39  -5   3    8.50    6.50
 -39   5   3    6.20    8.70
 -39   5   3   -2.70    7.20
 -37  -5   3    5.80    5.30
 -37  -5   3   -1.70    5.20
  37  -5  -3  -10.20    7.10
 -37   5   3   -6.50    5.00
 -37   5   3    3.00    6.70
 -35  -5   3   -6.70    5.10
  35  -5  -3    4.00    7.30
 -35   5   3   -3.40    4.70
 -35   5   3   -3.60    6.30
 -33  -5   3   -1.00    5.50
 -33  -5   3    6.10    4.50
  33  -5  -3    2.80    7.90
 -33   5   3   13.90    9.40
 -33   5   3    9.00    6.10
  31  -5  -3    4.60    6.90
 -31  -5   3    9.20    4.40
 -31  -5   3    1.10    5.20
 -31   5   3   -1.30    3.90
 -31   5   3    2.80    6.10
 -29  -5   3   49.10   10.90
  29  -5  -3   64.39   15.20
 -29  -5   3   55.89    9.50
 -29   5   3   57.69   11.10
 -29   5   3   51.19   13.40
 -27  -5   3   55.39    7.70
 -27  -5   3   56.09   11.60
  27  -5  -3   60.99   14.10
 -27   5   3   50.09   12.90
 -27   5   3   58.59   10.90
 -25  -5   3    6.20    3.30
 -25  -5   3    8.60    5.60
 -25   5   3   -2.90    4.10
 -25   5   3   -3.00    3.80
  23  -5  -3  271.07   25.40
 -23  -5   3  201.28   14.00
 -23  -5   3  225.58   18.10
 -23   5   3  254.07   22.70
 -23   5   3  222.58   16.00
 -21  -5   3   15.10    5.00
  21  -5  -3   16.40    8.50
 -21  -5   3    8.20    5.10
 -21   5   3   12.20    6.60
 -21   5   3    8.50    5.80
 -19  -5   3   32.10    7.30
 -19  -5   3   20.30    6.50
  19  -5  -3   21.40    4.60
 -19   5   3   26.00    8.80
 -19   5   3   14.50    5.50
 -17  -5   3  297.27   20.20
  17  -5  -3  339.27   15.80
 -17  -5   3  293.07   13.50
 -17  -5   3  347.77   21.00
 -17  -5   3  341.47   19.00
 -17   5   3  326.77   24.30
 -17   5   3  354.16   19.00
  17   5  -3  326.47   21.10
 -15  -5   3 1002.20   36.40
 -15  -5   3  995.70   39.20
  15  -5  -3 1030.80   31.30
 -15  -5   3 1062.29   38.90
 -15  -5   3  915.01   28.90
 -15   5   3 1036.50   44.00
 -15   5   3 1044.10   35.00
  15   5  -3 1018.50   39.80
 -13  -5   3  112.89   12.30
 -13  -5   3  112.09    9.10
  13  -5  -3  114.39    9.00
 -13  -5   3  121.29   12.40
 -13  -5   3  137.39   12.50
 -13   5   3  118.09   13.70
  13   5  -3  110.99   12.00
 -13   5   3  127.79   10.60
  11  -5  -3    1.10    2.50
 -11  -5   3    8.20    5.10
 -11  -5   3   -1.00    2.90
 -11  -5   3    3.50    3.10
 -11  -5   3    4.30    3.50
 -11   5   3    2.40    4.10
  11   5  -3    4.60    3.30
 -11   5   3   -1.60    2.20
  -9  -5   3   91.19   10.70
   9  -5  -3   98.99   10.10
   9  -5  -3   92.49    7.90
  -9  -5   3   93.39   10.20
  -9  -5   3   81.09    8.80
  -9  -5   3   73.29    9.90
  -9  -5   3   99.09   10.50
  -9   5   3   76.69    7.90
  -9   5   3   84.99   10.70
  -7  -5   3  290.67   17.20
  -7  -5   3  256.87   16.70
   7  -5  -3  263.37   17.00
  -7  -5   3  278.77   18.90
  -7  -5   3  283.57   17.10
   7  -5  -3  266.77   13.90
  -7  -5   3  269.77   17.70
  -7   5   3  272.27   19.20
   7   5  -3  265.17   17.00
  -7   5   3  293.27   15.10
   5  -5  -3  141.79   11.80
  -5  -5   3  126.19   11.40
   5  -5  -3  129.89    9.80
  -5  -5   3  128.49   12.70
  -5  -5   3  120.39   11.20
  -5  -5   3  124.09   12.20
  -5  -5   3  128.99   12.10
   5   5  -3  127.49   11.50
  -5   5   3  124.39    9.60
  -3  -5   3  172.68   14.80
   3  -5  -3  168.28   11.10
   3  -5  -3  156.78   12.30
   3  -5  -3  159.58   11.00
  -3  -5   3  143.89   12.10
  -3  -5   3  175.88   13.30
  -3  -5   3  172.18   14.40
  -3  -5   3  148.39   14.30
   3   5  -3  151.28   12.50
  -3   5   3  161.88   13.70
   3   5  -3  158.48   14.10
  -3   5   3  147.89   10.40
  -1  -5   3  200.68   16.40
   1  -5  -3  193.98   14.20
   1  -5  -3  187.08   11.80
  -1  -5   3  193.18   14.00
  -1  -5   3  178.98   15.00
   1  -5  -3  203.78   12.30
  -1  -5   3  198.58   13.90
  -1  -5   3  170.58   15.00
  -1   5   3  158.18   13.70
   1   5  -3  177.98   15.10
  -1   5   3  197.08   12.20
   1   5  -3  195.98   14.10
   1  -5   3  216.28   14.80
  -1  -5  -3  221.68   13.20
  -1  -5  -3  226.08   13.10
  -1  -5  -3  225.08   15.00
   1  -5   3  248.28   18.30
   1  -5   3  194.28   16.40
  -1  -5  -3  232.98   15.80
   1  -5   3  232.58   17.70
  -1   5  -3  223.88   15.10
   1   5   3  194.48   14.20
  -1   5  -3  236.18   17.80
  -3  -5  -3  160.98   11.20
  -3  -5  -3  151.18   11.20
   3  -5   3  145.19   14.40
   3  -5   3  171.48   15.20
  -3  -5  -3  143.39   12.10
   3  -5   3  157.48   12.30
   3  -5   3  173.48   15.30
  -3  -5  -3  161.38   12.70
  -3   5  -3  143.09   12.40
  -3   5  -3  166.18   15.10
   3   5   3  158.08   12.50
  -5  -5  -3   72.29    8.30
  -5  -5  -3   79.59    8.00
   5  -5   3   82.79   10.90
   5  -5   3   78.89   10.50
  -5  -5  -3   80.89    8.80
  -5  -5  -3   64.89    8.70
  -5  -5  -3   60.59    7.30
   5  -5   3   81.59    9.10
  -5   5  -3   81.09   11.10
  -5   5  -3   62.99    8.40
  -7  -5  -3    7.00    3.20
  -7  -5  -3    8.60    3.80
  -7  -5  -3   12.30    4.60
   7  -5   3    7.10    3.70
  -7  -5  -3    4.50    3.10
   7  -5   3    8.20    4.90
  -7  -5  -3    4.90    3.20
  -7   5  -3    2.80    2.80
  -7   5  -3    5.30    4.50
  -9  -5  -3   10.00    4.00
  -9  -5  -3    7.70    3.70
  -9  -5  -3    5.40    3.30
   9  -5   3   -1.70    4.10
  -9  -5  -3    7.30    3.70
   9  -5   3    7.60    3.20
  -9  -5  -3    5.40    3.30
   9   5   3    5.40    3.20
  -9   5  -3    4.50    4.70
  -9   5  -3    1.60    2.90
 -11  -5  -3  532.65   21.50
  11  -5   3  522.35   24.10
 -11  -5  -3  543.15   24.80
 -11  -5  -3  526.05   23.00
  11  -5   3  556.84   31.90
 -11  -5  -3  532.55   23.60
 -11  -5  -3  518.05   23.30
 -11   5  -3  529.85   25.40
 -11   5  -3  578.94   31.50
  11   5   3  516.85   24.40
 -13  -5  -3  150.68   16.00
 -13  -5  -3  164.18   12.60
 -13  -5  -3  156.98   11.00
  13  -5   3  191.48   19.00
 -13  -5  -3  166.88   13.20
 -13  -5  -3  166.98   11.70
 -13   5  -3  151.68   16.80
 -13   5  -3  175.68   14.40
 -15  -5  -3  511.45   20.40
  15  -5   3  608.74   34.90
 -15  -5  -3  601.94   25.40
 -15  -5  -3  690.63   28.30
 -15  -5  -3  514.25   19.90
 -15   5  -3  601.54   34.20
 -15   5  -3  613.34   28.60
  17  -5   3   31.20    9.10
 -17  -5  -3   22.70    5.70
 -17  -5  -3   20.20    4.30
 -17  -5  -3   24.30    6.60
 -17  -5  -3   22.00    3.60
 -17   5  -3   22.30    6.70
 -17   5  -3   13.00    7.40
  17   5   3   18.50    5.60
  19  -5   3   22.30    9.00
 -19  -5  -3   31.60    6.80
 -19  -5  -3   23.10    4.30
 -19  -5  -3   24.40    7.00
 -19  -5  -3   32.30    2.50
 -19   5  -3   37.40   10.20
 -19   5  -3   44.20    9.50
  19   5   3   27.30    6.00
 -21  -5  -3  152.28   10.10
 -21  -5  -3  167.58   15.10
  21  -5   3  189.98   20.10
 -21  -5  -3  170.18   13.10
 -21   5  -3  165.78   15.30
 -21   5  -3  128.79   17.60
  21   5   3  166.08   13.20
  23  -5   3    0.80    4.60
 -23  -5  -3    0.10    3.40
  23   5   3    0.20    3.10
 -23   5  -3    5.60    4.20
 -23   5  -3  -10.90    4.50
 -25  -5  -3   16.90    4.50
 -25  -5  -3   16.60    6.10
  25  -5   3   31.60   10.50
 -25   5  -3   23.60    9.40
  25   5   3   27.00    6.60
 -25   5  -3   13.30    6.60
  27  -5   3   64.19   14.80
 -27  -5  -3   60.89    7.70
 -27  -5  -3   51.69   10.50
 -27   5  -3   48.40   12.70
  27   5   3   50.29    9.30
 -27   5  -3   43.90    9.80
 -29  -5  -3    3.80    3.50
 -29  -5  -3   -2.50    4.50
  29  -5   3    2.10    5.00
 -29   5  -3   12.60    8.40
 -29   5  -3    3.60    5.30
 -31  -5  -3   -3.80    4.40
 -31  -5  -3    6.10    4.50
  31  -5   3    2.20    6.10
 -31   5  -3   -1.10    6.00
 -31   5  -3    2.90    7.00
 -33  -5  -3   21.70    5.60
 -33  -5  -3   19.20    7.20
  33  -5   3   20.00    8.50
 -33   5  -3   11.30   10.10
 -33   5  -3    4.40    7.60
 -35  -5  -3    0.50    4.50
 -35   5  -3    5.90    5.90
 -37  -5  -3   14.20    7.70
  37  -5   3    9.90   11.30
 -37  -5  -3   17.50    6.20
 -37   5  -3    7.90   10.50
 -37   5  -3   10.10   11.50
 -36  -6   3    4.50    5.00
  36  -6  -3   -5.60    9.10
 -36  -6   3   -3.00    6.30
 -36   6   3    5.70   10.80
 -36   6   3   -1.50    6.70
 -34  -6   3    9.60    5.90
  34  -6  -3   14.90   10.40
 -34  -6   3   12.70    8.10
 -34   6   3   -0.40    6.60
 -34   6   3   15.80    8.00
 -32  -6   3    4.90    6.20
  32  -6  -3   15.90   10.30
 -32  -6   3    8.60    4.70
 -32   6   3    2.30    5.40
 -32   6   3   -0.20    7.20
  30  -6  -3   -2.10    9.20
 -30  -6   3   -4.40    6.40
 -30   6   3    8.10    8.10
 -30   6   3   -7.30    4.10
 -28  -6   3   30.70    7.30
  28  -6  -3   16.50    9.70
 -28  -6   3   10.10    7.00
 -28   6   3   26.10    8.20
 -28   6   3   10.40    8.70
  26  -6  -3   13.60    7.60
 -26  -6   3   -3.90    4.20
 -26  -6   3    4.50    3.40
 -26   6   3    2.00    4.70
 -26   6   3   -0.50    5.90
 -24  -6   3   28.50    6.80
  24  -6  -3   39.80   12.10
 -24  -6   3   26.20    7.30
 -24   6   3   14.20    6.10
 -24   6   3   22.00   10.00
 -22  -6   3   24.50    7.40
 -22  -6   3   17.90    5.60
  22  -6  -3   25.50    9.80
 -22   6   3    9.70    8.30
 -22   6   3   23.60    6.60
  20  -6  -3   36.60   11.30
 -20  -6   3   49.40   10.90
 -20  -6   3   27.30    7.70
 -20   6   3   25.10   10.80
 -20   6   3   35.30    8.10
 -18  -6   3  168.08   16.10
 -18  -6   3  119.99   12.80
 -18  -6   3  124.69    9.60
 -18   6   3  152.98   13.60
 -18   6   3  179.98   19.80
 -16  -6   3   80.39    8.30
 -16  -6   3  107.59   13.20
 -16  -6   3   92.39   12.20
  16  -6  -3   79.19   16.40
  16  -6  -3  102.49    9.40
 -16   6   3  117.59   15.90
 -16   6   3  103.79   11.20
 -14  -6   3  383.76   22.50
  14  -6  -3  342.57   28.50
  14  -6  -3  367.76   17.80
 -14  -6   3  361.46   22.50
 -14  -6   3  315.87   17.10
 -14   6   3  367.06   20.00
 -14   6   3  363.56   26.40
  12  -6  -3  121.89   15.80
 -12  -6   3  128.49   14.10
 -12  -6   3  102.79   10.40
 -12  -6   3  112.29   12.30
  12  -6  -3  107.69    9.70
 -12   6   3  119.19   11.40
 -12   6   3  113.19   14.80
 -10  -6   3   -0.50    3.80
  10  -6  -3   -2.00    3.60
 -10  -6   3   -1.50    2.90
 -10  -6   3    0.20    3.20
  10  -6  -3    1.50    3.00
 -10   6   3   -0.60    4.80
   8  -6  -3    2.20    3.30
  -8  -6   3    7.40    4.70
  -8  -6   3    7.30    3.90
  -8  -6   3    2.90    3.60
   8  -6  -3    6.00    5.40
  -8   6   3    4.60    5.10
  -8   6   3    3.90    3.60
  -6  -6   3   67.49    9.10
  -6  -6   3   57.59   10.60
   6  -6  -3   65.29   13.10
   6  -6  -3   69.09    8.10
  -6  -6   3   74.39   10.00
   6   6  -3   81.39   10.10
  -6   6   3   68.09    8.00
  -6   6   3   57.09   10.90
  -4  -6   3   -1.00    2.80
  -4  -6   3    5.90    4.70
   4  -6  -3   12.10    6.50
   4  -6  -3    4.70    3.70
   4  -6  -3    2.20    4.20
   4  -6  -3    5.20    3.40
  -4  -6   3   -3.30    3.00
   4   6  -3    4.30    3.50
  -4   6   3    5.90    3.30
  -4   6   3    0.20    4.10
   2  -6  -3  148.89   13.20
  -2  -6   3  143.89   15.50
   2  -6  -3  146.29   12.60
   2  -6  -3  136.79   12.10
  -2  -6   3  125.69   14.50
  -2  -6   3  150.68   13.90
   2  -6  -3  129.49   15.20
  -2   6   3  145.19   11.60
   2   6  -3  144.89   13.10
  -2   6   3  133.49   14.20
   2   6  -3  139.49   14.30
   0  -6   3   91.39   12.50
   0  -6  -3   85.49   10.50
   0  -6   3   96.59   11.00
   0  -6   3   98.49   12.90
   0  -6  -3   81.69   10.70
   0  -6  -3   95.29   12.60
   0  -6  -3   88.69   11.50
   0   6  -3  108.29   12.90
   0   6   3   85.29   12.90
   0   6  -3  105.79   11.20
   0   6   3   93.19   11.30
  -2  -6  -3   27.60    7.20
  -2  -6  -3   22.00    6.70
  -2  -6  -3   13.80    4.40
   2  -6   3   29.10    8.80
   2  -6   3   31.80    9.00
  -2  -6  -3   30.30    6.40
  -2  -6  -3   10.10    5.50
  -2   6  -3   20.60    7.80
  -2   6  -3   28.00    7.40
   2   6   3   21.50    6.40
  -4  -6  -3  131.99   11.50
   4  -6   3  139.89   15.60
  -4  -6  -3  134.09   14.40
  -4  -6  -3  149.69   12.30
  -4  -6  -3  133.49   12.80
   4  -6   3  131.59   14.90
  -4  -6  -3  135.39   13.00
  -4   6  -3  122.99   12.30
   4   6   3  131.59   15.60
  -4   6  -3  110.99   14.20
   6  -6   3  134.49   15.50
  -6  -6  -3  104.39   10.80
   6  -6   3  128.99   15.50
  -6  -6  -3  104.99   10.40
  -6  -6  -3  110.69   12.10
  -6   6  -3  130.59   15.50
  -6   6  -3  122.79   12.40
  -8  -6  -3   -1.60    3.50
  -8  -6  -3    5.30    4.00
  -8  -6  -3    1.10    3.20
  -8  -6  -3    1.20    3.20
   8  -6   3   -1.40    3.30
  -8   6  -3    0.90    2.80
  -8   6  -3   -2.10    4.10
 -10  -6  -3  336.57   19.50
 -10  -6  -3  333.67   19.90
 -10  -6  -3  345.37   18.90
 -10  -6  -3  324.57   20.20
  10  -6   3  350.76   27.30
 -10   6  -3  351.36   21.90
 -10   6  -3  360.46   26.40
  12  -6   3  219.48   21.40
 -12  -6  -3  181.38   14.80
 -12  -6  -3  174.28   14.20
 -12  -6  -3  154.18   12.80
 -12  -6  -3  146.99   12.70
 -12   6  -3  218.58   17.50
 -12   6  -3  207.18   20.40
 -14  -6  -3    5.70    3.80
 -14  -6  -3   -0.70    3.00
 -14  -6  -3    2.70    4.40
  14  -6   3    5.10    5.70
 -14  -6  -3    2.00    3.90
 -14   6  -3    6.20    6.20
 -14   6  -3    2.20    4.40
 -16  -6  -3   36.30    6.20
 -16  -6  -3   40.50    8.60
 -16  -6  -3   45.70   12.30
  16  -6   3   64.39   13.90
 -16   6  -3   36.10    8.90
 -16   6  -3   41.70   11.50
 -18  -6  -3   44.90    8.30
  18  -6   3   35.00   10.90
 -18  -6  -3   32.00    5.00
 -18  -6  -3   31.40    8.00
 -18  -6  -3   17.60    4.90
 -18   6  -3   36.90   11.50
 -18   6  -3   40.70   10.00
 -20  -6  -3   70.49    9.40
 -20  -6  -3   66.99    7.30
 -20  -6  -3   75.99    4.80
 -20  -6  -3   64.59   11.30
  20  -6   3   70.39   13.90
 -20   6  -3   79.99   13.20
 -20   6  -3   54.69   13.80
  22  -6   3   -0.80    5.60
 -22  -6  -3   -5.70    3.90
 -22  -6  -3    1.30    2.80
 -22  -6  -3   -6.80    3.60
 -22   6  -3   -0.30    6.00
 -22   6  -3   -1.80    4.70
  22   6   3   -4.60    3.80
  24  -6   3    9.60    6.70
 -24  -6  -3    0.90    2.80
 -24  -6  -3    6.10    4.30
 -24  -6  -3    5.40    4.80
 -24   6  -3    0.60    3.90
 -24   6  -3  -10.50    5.80
  24   6   3    1.10    5.30
  26  -6   3   36.30   12.00
 -26  -6  -3    9.80    7.40
 -26  -6  -3   16.60    4.80
 -26  -6  -3   25.80    7.30
 -26   6  -3   33.20    9.50
 -26   6  -3   13.40    9.50
  28  -6   3   15.50   10.50
 -28  -6  -3   24.50    7.80
 -28  -6  -3   15.50    5.90
 -28   6  -3   22.30    8.10
 -28   6  -3   24.40   11.20
 -30  -6  -3   45.80    7.60
  30  -6   3   20.40   10.90
 -30  -6  -3   32.70    9.10
 -30   6  -3   33.60   12.40
 -30   6  -3   43.80   11.30
  32  -6   3   52.79   14.60
 -32  -6  -3   36.20   10.60
 -32  -6  -3   67.09    9.10
 -32   6  -3   73.09   14.80
 -32   6  -3   31.40   13.40
 -34  -6  -3   -0.40    5.20
  34  -6   3   -3.80   13.80
 -34  -6  -3  -12.30    5.30
 -34   6  -3   17.90    7.60
 -34   6  -3  -14.50    7.90
 -31  -7   3   14.80    9.20
  31  -7  -3   -1.90    9.50
 -31  -7   3    3.90    4.90
 -31   7   3  -10.90    5.30
 -31   7   3    5.60    7.80
 -29  -7   3    4.60    8.80
  29  -7  -3   27.90   15.80
 -29  -7   3    1.90    4.10
 -29   7   3   -7.40    4.50
 -29   7   3    9.90    8.90
 -27  -7   3   -1.00    3.40
  27  -7  -3    1.40    9.80
 -27  -7   3   -0.60    5.60
 -27   7   3   -0.60    6.40
 -27   7   3    2.00    8.20
 -25  -7   3   71.69   13.70
  25  -7  -3   61.59   17.50
 -25  -7   3   66.19   17.00
 -25   7   3   49.20    9.90
 -25   7   3   50.89   15.00
 -23  -7   3   24.00    6.90
 -23  -7   3   34.00    9.50
  23  -7  -3   33.90   12.00
 -23   7   3   24.90    8.00
 -23   7   3   26.30   10.80
  21  -7  -3    8.50    9.00
 -21  -7   3    2.60    4.90
 -21  -7   3    5.10    4.50
 -21   7   3   -2.90    5.20
 -21   7   3   -5.80    4.40
 -19  -7   3  102.19   10.00
  19  -7  -3   80.59   17.90
 -19  -7   3  110.89   13.00
 -19  -7   3   87.49   14.00
 -19   7   3  102.69   19.50
 -19   7   3   99.69   12.60
 -17  -7   3   -3.30    4.30
  17  -7  -3   -8.30    6.40
 -17  -7   3   -0.90    5.60
 -17  -7   3    0.80    4.40
 -17   7   3   -5.70    4.50
 -17   7   3   10.40    7.30
 -15  -7   3   13.60    5.20
 -15  -7   3    5.90    6.10
  15  -7  -3   18.50    8.70
 -15  -7   3   13.20    6.40
 -15   7   3    5.80    5.10
 -15   7   3   13.10    9.00
 -13  -7   3   72.19   12.20
  13  -7  -3   49.60   13.80
 -13  -7   3   89.69   10.50
 -13  -7   3   82.49   13.30
 -13   7   3   89.69   16.20
 -13   7   3   99.29   11.40
  11  -7  -3    2.30    5.50
 -11  -7   3    6.00    4.00
 -11  -7   3    5.60    5.60
 -11  -7   3   -2.10    3.60
 -11   7   3   -1.20    5.90
 -11   7   3   -0.40    3.80
   9  -7  -3   50.39    9.00
  -9  -7   3   57.69   10.80
  -9  -7   3   63.69   11.10
   9  -7  -3   50.09   12.30
  -9  -7   3   69.29    9.20
  -9   7   3   57.09    9.10
  -9   7   3   66.29   13.50
   7  -7  -3   38.10   11.40
  -7  -7   3   21.70    6.80
  -7  -7   3   42.70    9.00
   7  -7  -3   33.00    7.30
   7  -7  -3   44.20    7.80
  -7  -7   3   40.10   10.00
  -7   7   3   36.60    7.80
  -7   7   3   43.20   11.50
  -5  -7   3   12.10    5.70
  -5  -7   3   13.20    6.20
   5  -7  -3   15.70    5.80
  -5  -7   3   14.70    6.30
   5  -7  -3   10.30    6.60
   5  -7  -3    2.80    4.10
  -5   7   3   12.70    5.30
   5   7  -3   10.30    4.50
  -5   7   3   24.70    8.40
  -3  -7   3    0.00    4.20
  -3  -7   3   13.00    5.60
   3  -7  -3   13.30    6.30
   3  -7  -3    5.50    4.00
  -3  -7   3    9.50    5.70
   3  -7  -3    6.30    4.40
   3  -7  -3    7.70    5.60
   3   7  -3    2.40    5.00
  -3   7   3   12.40    4.90
  -3   7   3    7.70    5.40
  -1  -7   3    5.60    5.20
  -1  -7   3    7.50    4.40
   1  -7  -3    5.70    5.30
   1  -7  -3    1.20    4.80
   1  -7  -3    8.00    4.30
   1  -7  -3    1.60    4.40
  -1  -7   3    9.00    4.60
   1   7  -3    9.20    4.90
  -1   7   3   -0.50    3.70
   1   7  -3   -1.70    4.60
  -1  -7  -3    6.30    5.90
  -1  -7  -3    5.50    4.70
   1  -7   3   12.40    5.60
   1  -7   3   12.70    6.10
  -1  -7  -3    8.50    4.50
  -1   7  -3   -1.80    3.30
   1   7   3   -4.60    3.20
  -1   7  -3    3.40    4.90
   3  -7   3   27.10    9.20
  -3  -7  -3   30.70    7.30
  -3  -7  -3   32.80    9.40
   3  -7   3   19.60    6.70
   3  -7   3   23.00    8.50
  -3  -7  -3   26.20    8.10
   3   7   3   34.80    8.20
  -3   7  -3   26.80    7.70
  -3   7  -3   31.50    9.30
  -5  -7  -3    7.80    4.40
  -5  -7  -3    3.40    4.50
   5  -7   3    9.30    6.90
   5  -7   3    6.80    5.20
  -5  -7  -3   10.00    5.20
  -5   7  -3   -0.50    3.50
  -5   7  -3    6.90    6.70
  -7  -7  -3   13.20    6.70
  -7  -7  -3    3.30    3.40
  -7  -7  -3    2.00    3.90
  -7  -7  -3    3.40    4.60
   7  -7   3   -3.40    4.20
   7  -7   3    6.90    6.40
  -7   7  -3    4.20    4.50
  -7   7  -3   -3.50    3.80
   9  -7   3    0.20    6.40
  -9  -7  -3    4.40    4.20
  -9  -7  -3   -2.10    3.40
  -9  -7  -3   13.60    4.90
  -9  -7  -3    4.70    4.40
  -9   7  -3    2.60    5.50
  -9   7  -3    2.80    5.70
  11  -7   3    4.70    6.10
 -11  -7  -3   -0.30    3.80
 -11  -7  -3   14.60    5.40
 -11  -7  -3   -7.00    4.00
 -11  -7  -3    1.20    3.90
 -11   7  -3    4.10    5.40
 -11   7  -3    5.80    4.60
 -13  -7  -3   65.19   10.10
  13  -7   3   39.40   12.90
 -13  -7  -3   54.09   10.10
 -13  -7  -3   68.09   11.10
 -13  -7  -3   61.19   10.10
 -13   7  -3   37.90   10.00
 -13   7  -3   54.89   13.20
 -15  -7  -3  132.89   14.10
 -15  -7  -3  141.69   13.10
 -15  -7  -3  143.09   14.00
 -15  -7  -3  137.79   12.30
  15  -7   3  124.39   20.90
 -15   7  -3  145.29   15.60
 -15   7  -3  142.39   19.40
 -17  -7  -3  114.99   10.60
 -17  -7  -3  113.69   13.40
  17  -7   3   85.69   17.90
 -17  -7  -3  110.59   11.00
 -17   7  -3  132.49   14.80
 -17   7  -3  118.49   20.10
 -19  -7  -3    7.80    6.20
 -19  -7  -3   -3.20    4.70
  19  -7   3    9.10    8.20
 -19  -7  -3   -0.50    2.60
 -19  -7  -3   -2.50    3.10
 -19   7  -3    9.20    5.80
 -19   7  -3   -1.20    6.80
 -21  -7  -3    1.70    2.30
 -21  -7  -3   -2.90    4.40
 -21  -7  -3    7.70    3.50
  21  -7   3    5.40    7.70
 -21   7  -3    4.70    6.60
 -21   7  -3   -7.50    5.10
  23  -7   3   -0.90    6.20
 -23  -7  -3   -3.10    4.60
 -23  -7  -3   -3.10    2.90
 -23   7  -3  -15.30    5.80
 -23   7  -3    2.70    5.00
 -25  -7  -3    9.20    4.60
  25  -7   3    0.90    7.90
 -25  -7  -3   16.50    7.70
 -25   7  -3   10.80   10.20
 -25   7  -3   13.90    8.10
 -27  -7  -3    4.30    4.30
  27  -7   3    3.00    7.20
 -27  -7  -3    3.70    6.50
 -27   7  -3    4.10    6.50
 -29  -7  -3   72.69   13.80
 -29  -7  -3   63.59    9.20
  29  -7   3   34.60   13.40
 -29   7  -3   44.20   16.00
 -29   7  -3   35.40   11.10
  31  -7   3   38.70   13.80
 -31  -7  -3   21.20    6.20
 -31  -7  -3   15.20    9.20
 -31   7  -3   37.20   11.50
 -31   7  -3   35.40   13.60
  26  -8  -3    1.70    8.30
 -26  -8   3   -4.60    4.10
 -26   8   3   -8.30    5.60
 -26   8   3   -2.20    7.80
 -24  -8   3   -9.60    4.80
 -24  -8   3   -3.00    4.80
  24  -8  -3   -0.10    7.80
 -24   8   3   -6.70    4.80
 -24   8   3   12.30   13.70
 -22  -8   3    3.00    5.10
  22  -8  -3   16.50   18.30
 -22  -8   3    0.40    5.90
 -22   8   3    4.80    5.90
 -22   8   3   -0.30    8.80
 -20  -8   3   18.00    8.60
 -20  -8   3   48.00    8.10
  20  -8  -3   49.40   15.90
 -20  -8   3   41.90    9.10
 -20   8   3   54.59   10.60
 -20   8   3   42.30   13.40
  18  -8  -3   -4.80    7.50
 -18  -8   3    5.70    4.50
 -18  -8   3    4.20    5.90
 -18  -8   3   12.50    7.60
 -18   8   3    9.70    6.60
 -18   8   3   16.40    8.60
  16  -8  -3   16.80   11.10
 -16  -8   3   10.50    5.90
 -16  -8   3    9.00    5.50
 -16  -8   3   12.50    7.20
 -16   8   3    8.40    5.60
 -16   8   3   11.60    8.50
 -14  -8   3   30.90    7.30
 -14  -8   3   38.70   16.70
 -14  -8   3   25.20    8.10
  14  -8  -3   38.30   13.60
 -14   8   3   15.50    6.90
 -14   8   3   10.20    8.50
 -12  -8   3   -0.10    5.30
 -12  -8   3   -2.20    3.90
 -12  -8   3    9.20    8.90
  12  -8  -3   -0.70    7.20
 -12   8   3    3.70    4.90
 -12   8   3   -0.10    6.20
 -10  -8   3   30.70    9.10
 -10  -8   3   19.30    7.10
  10  -8  -3   15.90    9.50
 -10  -8   3   30.00   10.50
  10  -8  -3    3.50    5.60
 -10   8   3   15.40    6.30
 -10   8   3   15.50    8.50
  -8  -8   3    6.30    7.20
   8  -8  -3   10.30    8.10
  -8  -8   3    1.10    3.80
   8  -8  -3    0.90    4.10
  -8  -8   3    4.20    3.60
  -8   8   3    0.60    4.40
  -8   8   3   11.20    7.10
   6  -8  -3   -8.10    3.70
   6  -8  -3    6.20    6.90
  -6  -8   3   -4.20    3.20
   6  -8  -3   -5.90    3.90
  -6   8   3   -0.90    4.50
  -6   8   3   -0.90    3.70
   4  -8  -3   34.60   10.10
   4  -8  -3   24.50    6.70
   4  -8  -3   30.50    9.70
  -4  -8   3   28.40   13.00
  -4  -8   3   17.10    7.60
  -4  -8   3   20.00    8.10
  -4   8   3   32.90    7.50
  -4   8   3   17.50    7.30
  -2  -8   3   21.60    8.50
  -2  -8   3   20.30    8.30
   2  -8  -3   28.40    9.10
   2  -8  -3   12.80    7.30
   2  -8  -3   15.00    5.60
   2   8  -3   25.50    9.10
  -2   8   3   11.30    7.20
   0  -8   3   13.40    7.70
   0  -8  -3   22.30    7.00
   0  -8  -3   19.10    7.70
   0  -8   3    1.50    4.60
   0  -8   3   10.50    7.10
   0  -8  -3   -4.50    3.50
   0   8   3    6.70    6.30
   0   8  -3    6.30    7.10
   0   8  -3    2.50    4.80
   2  -8   3    9.70    6.40
  -2  -8  -3   10.70    7.20
  -2  -8  -3    4.40    5.80
  -2  -8  -3    8.00    4.50
   2  -8   3    3.10    4.70
   2  -8   3   12.70    6.20
  -2   8  -3    0.90    5.20
  -2   8  -3    6.60    6.90
   4  -8   3   29.70    8.90
   4  -8   3   35.50   10.40
  -4  -8  -3   27.70    9.20
  -4  -8  -3   32.10    8.80
  -4  -8  -3   30.80    7.40
   4  -8   3   41.80   10.80
  -4   8  -3   25.10    9.70
  -4   8  -3   46.90   10.40
   6  -8   3   54.39   13.60
  -6  -8  -3   55.79   10.30
   6  -8   3   28.50   10.40
   6  -8   3   47.60   12.90
  -6  -8  -3   62.69   11.30
  -6  -8  -3   44.40   10.10
  -6   8  -3   66.89   14.40
  -6   8  -3   42.80   10.70
   8  -8   3   76.99   15.20
  -8  -8  -3   27.30    7.60
  -8  -8  -3   34.00    8.00
  -8  -8  -3   46.10   10.70
   8  -8   3   49.00   13.30
  -8   8  -3   48.20   11.50
 -10  -8  -3   95.39   11.80
 -10  -8  -3   69.79   12.80
 -10  -8  -3   69.49   11.80
  10  -8   3   84.39   18.40
  10  -8   3   86.29   17.10
 -10   8  -3   97.39   15.60
 -10   8  -3   75.59   16.10
 -12  -8  -3   38.30   11.00
 -12  -8  -3   37.60    9.10
  12  -8   3   62.79   15.00
 -12  -8  -3   42.50    9.50
  12  -8   3   30.60   10.70
 -12   8  -3   61.39   11.50
 -12   8  -3   45.10   13.10
 -14  -8  -3   10.20    5.80
 -14  -8  -3   13.10    6.20
 -14  -8  -3    2.00    5.70
  14  -8   3    9.40    9.40
 -14   8  -3    5.90    6.00
 -14   8  -3   14.20    7.50
 -16  -8  -3    7.40    5.50
  16  -8   3    3.50    7.30
 -16  -8  -3   14.70    6.70
 -16  -8  -3    7.70    6.30
 -16   8  -3   13.50    9.00
 -16   8  -3   21.90    8.00
 -18  -8  -3    3.20    6.90
  18  -8   3    1.70    7.70
 -18  -8  -3    8.50    5.80
 -18  -8  -3    0.00    4.10
 -18   8  -3    2.90    7.10
 -18   8  -3  -10.90    4.60
 -20  -8  -3    0.30    3.30
 -20  -8  -3    7.30    3.90
 -20  -8  -3   10.90    7.50
  20  -8   3   12.30    9.80
 -20   8  -3    1.80    6.20
 -20   8  -3   10.40    9.20
 -22  -8  -3   16.40    7.10
  22  -8   3   10.40    7.90
 -22  -8  -3   15.30    4.60
 -22   8  -3    9.40   10.50
 -22   8  -3   10.10    6.40
 -24  -8  -3   11.50    8.10
  24  -8   3   19.80   10.70
 -24  -8  -3   12.30    4.70
 -24   8  -3   14.40    7.60
 -24   8  -3   -3.50    9.60
  26  -8   3  -14.00    8.40
 -26   8  -3    8.20   10.20
 -26   8  -3   -7.50    5.70
 -19  -9   3   19.60    6.80
 -19  -9   3   -4.00    8.00
 -19  -9   3    2.20    7.40
  19  -9  -3   21.00   12.90
 -19   9   3   12.70    7.00
 -19   9   3   17.10   12.70
 -17  -9   3   60.79   13.20
  17  -9  -3   48.20   17.20
 -17  -9   3   45.30   13.50
 -17  -9   3   71.59   11.00
 -17   9   3   77.79   18.60
 -17   9   3   64.29   12.30
  15  -9  -3   -4.60    6.60
 -15  -9   3   19.60    8.40
 -15  -9   3   11.20    8.20
 -15  -9   3   -2.50    5.90
  15  -9  -3  -12.70    8.80
 -15   9   3   28.30   11.40
 -15   9   3   20.20    6.90
 -13  -9   3    6.10    6.40
 -13  -9   3    5.20    7.00
 -13  -9   3   16.10    7.90
  13  -9  -3    1.50    9.90
  13  -9  -3    7.60    5.50
 -13   9   3   10.70    9.50
 -13   9   3   -5.50    5.40
 -11  -9   3   25.30    9.80
  11  -9  -3    4.50    8.10
 -11  -9   3   16.10    8.40
  11  -9  -3   18.10    7.00
  11  -9  -3    4.70    9.70
 -11   9   3   19.40    9.70
  -9  -9   3   -7.20    4.30
   9  -9  -3   12.60   11.50
   9  -9  -3   -5.80    7.00
   9  -9  -3   13.10    5.60
  -9  -9   3    2.00    5.40
  -9  -9   3    3.80    5.60
  -9   9   3   -7.80    7.50
  -9   9   3   10.10    5.40
  -7  -9   3    7.50    5.20
  -7  -9   3   -2.30    5.30
   7  -9  -3   -4.00    6.10
   7  -9  -3   -3.30    4.60
  -7  -9   3    0.30    6.70
  -7   9   3    3.40    6.30
  -7   9   3    0.00    4.40
   5  -9  -3   -9.00    6.90
   5  -9  -3   -8.30    6.60
  -5  -9   3   -3.90    5.50
  -5  -9   3   11.20    5.90
  -5  -9   3   11.60    6.30
   5  -9  -3   -8.50    4.40
  -5   9   3    4.00    5.40
   3  -9  -3    4.60    4.80
   3  -9  -3    4.10    7.10
  -3  -9   3   -1.30    5.50
   3  -9  -3    7.00    5.60
  -3  -9   3    7.30    6.20
  -3   9   3   -3.40    5.60
   1  -9  -3    3.00    7.70
  -1  -9   3   -2.90    5.70
   1  -9  -3    7.00    8.00
  -1  -9   3   -0.40    4.40
  -1  -9   3   -2.80    6.40
   1  -9  -3    5.20    5.10
  -1   9   3    7.90    6.20
   1   9  -3    7.10    4.20
   1  -9   3   -8.20    6.30
  -1  -9  -3    7.80    5.00
  -1  -9  -3   -4.80    6.20
  -1  -9  -3   -7.10    6.70
   1  -9   3   -5.10    3.30
   1  -9   3   -0.80    7.10
  -1   9  -3   -7.80    4.20
   3  -9   3   -5.30    6.50
  -3  -9  -3  -13.20    7.90
   3  -9   3   -9.40    3.40
   3  -9   3   -5.60    6.20
  -3   9  -3    4.60    7.50
  -3   9  -3   -2.60    4.60
  -5  -9  -3   -5.90    4.60
   5  -9   3   -6.30    4.60
   5  -9   3   12.50    9.90
  -5  -9  -3  -17.60    8.50
   5  -9   3    2.40    6.50
  -5  -9  -3    3.20    8.40
  -5   9  -3    5.20    5.80
  -5   9  -3    1.40    7.90
   7  -9   3   20.70    7.90
   7  -9   3    6.60    8.20
  -7  -9  -3    9.10    6.80
  -7  -9  -3   17.70    7.30
  -7  -9  -3   17.30    7.50
   7  -9   3   13.00    8.10
  -7   9  -3   14.00   10.30
  -7   9  -3   16.80    7.70
  -9  -9  -3   51.99   11.90
   9  -9   3   23.10   12.00
  -9  -9  -3   17.70    8.50
  -9  -9  -3   34.20    9.70
   9  -9   3   26.40   13.70
   9  -9   3   28.00    9.20
  -9   9  -3   58.89   12.80
  -9   9  -3   60.39   15.30
 -11  -9  -3   39.10   10.10
 -11  -9  -3   39.50   10.00
  11  -9   3   40.10   13.70
  11  -9   3   29.00   12.50
 -11  -9  -3   31.30   10.10
 -11   9  -3    6.20    9.00
 -11   9  -3   38.60   10.80
 -13  -9  -3   11.50    6.20
  13  -9   3   24.40   19.40
  13  -9   3   -2.80    9.40
 -13  -9  -3    4.40    6.10
 -13  -9  -3    6.40    6.70
 -13   9  -3  -12.00    5.80
 -13   9  -3    4.40    8.90
  15  -9   3   -8.80    9.40
  15  -9   3   12.30   10.60
 -15  -9  -3   17.70    7.50
 -15  -9  -3    5.70    6.80
 -15  -9  -3   13.50    6.80
 -15   9  -3    5.50    9.40
 -15   9  -3   -3.40    6.10
  17  -9   3  -12.70    6.30
 -17  -9  -3    9.00    5.60
  17  -9   3    7.40   11.40
 -17  -9  -3   12.70    6.40
 -17  -9  -3   11.20    7.90
 -17   9  -3    2.10    7.70
 -17   9  -3    2.10    7.50
  19  -9   3   -0.20   10.90
 -19  -9  -3   19.70    6.90
 -19  -9  -3   13.90    9.20
 -19   9  -3    7.60    9.70
 -19   9  -3   41.00   11.60
   4 -10  -3   15.00   10.20
  -4 -10   3   12.60    8.00
  -4 -10   3   -0.90    8.40
  -4 -10   3   -3.30    7.40
   4 -10  -3   13.70    5.60
  -4  10   3   27.70    9.70
   2 -10  -3   -4.80    7.10
   2 -10  -3   14.90   11.60
  -2 -10   3   27.80   11.00
  -2 -10   3    8.70    7.60
  -2 -10   3    2.30   10.70
   2 -10  -3    8.20    6.80
   0 -10  -3   11.70   10.70
   0 -10  -3   -4.60    8.70
   0 -10   3   -0.50    6.30
   0 -10  -3    4.70    6.00
   0 -10   3    5.80    9.20
   0 -10   3    7.70    8.00
   2 -10   3    2.40    8.10
  -2 -10  -3    0.90    8.40
  -2 -10  -3    7.00    8.00
  -2 -10  -3   -7.30    5.10
  -2  10  -3    0.90    7.30
   4 -10   3   18.50    9.40
   4 -10   3   -2.80    7.10
   4 -10   3  -12.20    7.00
  -4 -10  -3   -7.50    5.40
  -4 -10  -3   -1.30    7.10
  -4 -10  -3    0.60    8.00
  -4  10  -3   -5.80    7.30
 -44   0   4   24.40    9.40
 -44   0   4   25.60    9.70
 -42   0   4   36.80   10.40
 -42   0   4   22.80    7.50
 -40   0   4    8.50    6.00
 -40   0   4    7.50    5.80
  38   0  -4   25.30    7.10
 -38   0   4   22.10    6.70
 -38   0   4   42.90   11.00
 -36   0   4   45.00   11.40
 -36   0   4   47.90    9.60
  36   0  -4   46.90    9.40
  34   0  -4   34.30    7.50
 -34   0   4   25.50    7.40
 -32   0   4   28.40    7.10
 -32   0   4   40.40    9.20
 -30   0   4  126.19   13.50
 -30   0   4  114.89   11.40
 -28   0   4   28.40    7.50
 -28   0   4   35.60    7.10
 -26   0   4  286.27   18.30
 -26   0   4  253.47   15.50
 -24   0   4  126.29   11.30
  24   0  -4  103.89   11.90
 -24   0   4  123.99   10.50
  24   0  -4  120.89   10.40
  22   0  -4   38.80    6.40
  22   0  -4   38.40    6.40
 -22   0   4   42.80    7.50
 -22   0   4   39.60    6.60
  20   0  -4    4.70    2.30
 -20   0   4    2.70    1.80
  20   0  -4    0.10    1.90
  18   0  -4  400.16   17.20
 -18   0   4  390.86   17.90
  18   0  -4  365.86   15.80
 -18   0   4  386.16   16.60
  16   0  -4   55.49    5.80
 -16   0   4   44.70    5.10
 -16   0   4   52.99    6.00
  16   0  -4   57.09    5.50
  14   0  -4  388.76   15.50
  14   0  -4  426.16   15.50
 -14   0   4  403.66   15.60
 -14   0   4  414.26   16.50
  12   0  -4 1009.00   27.00
 -12   0   4  967.30   27.50
 -12   0   4  995.50   26.80
  12   0  -4  944.71   26.10
  10   0  -4  420.76   14.00
 -10   0   4  409.46   13.70
 -10   0   4  375.66   13.90
  10   0  -4  365.26   13.20
   8   0  -4 4707.23   93.89
   2   0  -4 1999.60   40.80
  -2   0   4 1945.01   41.40
  -2   0   4 2048.59   40.80
   2   0  -4 2021.00   42.00
   0   0  -4 2105.39   42.20
   0   0  -4 1901.81   42.10
   0   0   4 2089.89   42.30
   0   0   4 2113.29   42.00
  -6   0  -4 2009.70   51.19
  -6   0  -4 2228.18   47.40
  -6   0  -4 2243.48   47.80
   6   0   4 2288.37   47.10
   6   0   4 2271.57   46.90
  -8   0  -4  772.32   21.50
  -8   0  -4  792.92   21.60
   8   0   4  790.72   20.40
  -8   0  -4  757.32   20.90
   8   0   4  751.52   20.90
   8   0   4  759.02   20.30
  10   0   4  454.55   15.70
 -10   0  -4  484.45   15.80
  10   0   4  468.45   14.70
 -10   0  -4  478.55   16.20
  10   0   4  428.26   15.60
 -10   0  -4  477.55   16.20
 -12   0  -4   53.29    5.00
  12   0   4   61.09    4.80
 -12   0  -4   51.19    5.20
  12   0   4   56.69    5.30
 -12   0  -4   57.49    5.40
  12   0   4   62.19    5.10
  14   0   4    9.30    2.70
  14   0   4    2.10    1.40
 -14   0  -4    1.70    1.60
  14   0   4    3.60    1.70
 -14   0  -4    0.30    1.20
  16   0   4    7.10    2.20
 -16   0  -4   15.10    3.60
 -16   0  -4    3.20    2.20
  16   0   4    5.50    2.20
  16   0   4    0.70    1.50
  18   0   4   18.60    3.50
  18   0   4   18.40    4.00
  18   0   4   14.60    3.90
 -18   0  -4   19.10    4.30
 -18   0  -4   18.50    4.70
  20   0   4   89.99    8.50
 -20   0  -4   88.99    8.80
  20   0   4   85.29    7.40
 -20   0  -4   90.29    8.20
  20   0   4   81.99    6.90
 -22   0  -4  113.89   10.80
 -22   0  -4  113.79    9.90
  22   0   4  125.09    9.40
  22   0   4  128.49    8.90
  24   0   4  529.25   21.80
  24   0   4  523.65   19.70
 -24   0  -4  523.15   23.10
 -24   0  -4  492.85   24.00
 -26   0  -4    4.90    4.10
  26   0   4   -2.50    2.40
 -26   0  -4    0.80    4.00
  26   0   4   -3.40    2.30
 -28   0  -4   13.70    6.00
 -28   0  -4   14.50    6.50
  28   0   4   14.60    4.40
 -30   0  -4  363.96   21.40
  30   0   4  393.66   17.40
 -30   0  -4  341.27   22.70
 -32   0  -4    4.80    5.50
 -32   0  -4   -1.50    3.30
  32   0   4    6.50    3.40
 -34   0  -4    1.50    3.80
  34   0   4    0.40    2.80
 -34   0  -4    5.40    4.60
  36   0   4    0.20    3.30
 -36   0  -4    3.90    4.30
 -36   0  -4    4.60    5.30
 -38   0  -4   22.80    8.20
 -38   0  -4   41.40    9.50
  38   0   4   36.10    6.00
 -40   0  -4   -5.60    4.40
 -40   0  -4    0.20    5.80
  40   0   4   -0.10    3.60
 -42   0  -4   -2.10    5.40
 -42   0  -4   -1.90    5.20
 -43  -1   4   33.60   10.30
 -43  -1   4    8.00    8.80
  43  -1  -4   25.00    8.10
 -43   1   4   -0.60    6.90
 -43   1   4    3.00    7.00
 -41  -1   4    8.70    6.70
  41  -1  -4   12.20    7.30
 -41  -1   4   13.00    7.30
 -41   1   4   20.20    8.10
 -41   1   4    5.00    7.00
  41   1  -4   17.80    3.90
 -39  -1   4   -0.50    4.70
  39  -1  -4    0.80    5.60
 -39  -1   4   18.40    6.00
 -39   1   4    8.80    7.30
  39   1  -4    8.50    3.60
 -39   1   4    9.40    5.20
  37  -1  -4   51.99   10.20
 -37  -1   4   45.40    9.70
 -37  -1   4   36.70    8.60
  37   1  -4   27.50    5.50
 -37   1   4   31.80    9.70
 -37   1   4   38.80    8.60
  35  -1  -4   -7.80    3.70
 -35  -1   4    3.70    5.00
 -35  -1   4    1.10    4.00
 -35   1   4    1.00    3.80
 -35   1   4   -2.60    3.60
  35   1  -4    1.90    2.70
  33  -1  -4   50.09   10.70
 -33  -1   4   47.60   11.60
 -33  -1   4   77.89   10.70
  33   1  -4   58.19    7.20
 -33   1   4   51.09   18.60
 -33   1   4   53.29    9.10
 -31  -1   4  312.07   20.00
 -31  -1   4  298.27   20.30
  31   1  -4  273.27   15.20
 -31   1   4  274.97   21.30
 -31   1   4  295.87   17.90
 -29  -1   4  755.62   31.50
 -29  -1   4  709.43   31.60
 -29   1   4  717.63   28.80
 -29   1   4  697.63   33.80
 -27  -1   4   14.70    5.20
 -27  -1   4   10.70    4.60
 -27   1   4   20.10    4.90
 -27   1   4   32.30    8.00
 -25  -1   4   32.50    6.80
 -25  -1   4   33.90    7.30
  25  -1  -4   35.50    6.40
 -25   1   4   33.90    5.80
 -25   1   4   25.60    6.70
  23  -1  -4  166.58   11.80
 -23  -1   4  170.28   12.70
 -23  -1   4  153.08   11.90
 -23   1   4  165.28   11.00
  23   1  -4  163.18   11.20
 -23   1   4  164.88   13.60
  23   1  -4  146.09   12.40
 -21  -1   4   36.30    6.30
  21  -1  -4   24.80    5.30
  21  -1  -4   29.10    5.40
 -21  -1   4   30.50    6.00
 -21   1   4   31.00    6.40
  21   1  -4   30.50    5.40
  21   1  -4   29.30    6.10
 -21   1   4   22.70    4.90
  19  -1  -4   29.50    5.30
  19  -1  -4   21.90    4.80
 -19  -1   4   31.10    5.80
 -19  -1   4   22.90    5.20
  19   1  -4   20.10    6.00
 -19   1   4   35.60    4.60
  19   1  -4   33.30    5.50
 -19   1   4   24.90    8.10
 -17  -1   4   75.39    7.00
  17  -1  -4   71.19    6.40
 -17  -1   4   69.99    7.10
  17  -1  -4   70.89    6.80
  17   1  -4   78.89    6.80
 -17   1   4   75.19    6.20
  17   1  -4   84.89    7.70
 -17   1   4   77.29    7.80
 -15  -1   4 2805.82   62.89
  15  -1  -4 2717.73   63.99
 -15  -1   4 2837.42   65.19
  15  -1  -4 2686.13   61.59
 -15   1   4 2779.52   66.29
 -15   1   4 2715.83   60.39
  15   1  -4 2676.33   64.49
  15   1  -4 2796.92   63.09
  13  -1  -4  267.57   11.10
 -13  -1   4  251.17   12.40
 -13  -1   4  278.47   11.90
  13  -1  -4  248.58   12.10
 -13   1   4  247.48   10.30
  13   1  -4  277.17   12.40
  13   1  -4  244.58   12.40
 -13   1   4  248.88   13.00
 -11  -1   4    5.90    2.00
  11  -1  -4    7.80    2.10
  11  -1  -4    8.10    2.30
 -11  -1   4    7.80    2.40
  11   1  -4    6.40    2.50
  11   1  -4   11.90    3.00
 -11   1   4    4.90    1.50
 -11   1   4    7.30    2.50
  -9  -1   4    1.00    1.00
   9  -1  -4    1.20    1.20
  -9  -1   4    4.90    1.80
   9  -1  -4    3.80    1.30
   9   1  -4    5.30    2.60
  -9   1   4    2.20    1.00
   9   1  -4    0.80    1.30
  -9   1   4    2.20    1.60
  -7  -1   4 4694.03   89.69
   7  -1  -4 4227.08   87.69
   7  -1  -4 4344.07   84.09
  -7  -1   4 4310.17   89.19
  -7  -1   4 4266.67   88.79
  -7   1   4 4196.98   88.49
   7   1  -4 4300.87   89.89
   7   1  -4 4225.58   88.89
   5  -1  -4 4550.94   90.49
  -5  -1   4 4688.93   92.69
  -5  -1   4 4447.55   92.89
   5   1  -4 4473.35   92.39
   5   1  -4 4588.64   92.49
   1  -1   4 3136.39   62.79
  -1  -1  -4 2975.80   56.69
   1  -1   4 2959.30   63.59
  -1  -1  -4 2910.71   55.59
   1  -1   4 2895.91   61.69
   1  -1   4 2885.11   63.09
  -1   1  -4 2863.01   63.09
  -1   1  -4 2882.91   62.49
   1   1   4 2853.91   56.89
  -1   1  -4 2900.01   61.79
   3  -1   4 2567.14   55.09
   3  -1   4 2461.05   54.89
  -3  -1  -4 2441.36   50.99
   3  -1   4 2498.45   55.99
  -3   1  -4 2438.66   53.99
   3   1   4 2483.95   50.59
  -3   1  -4 2499.15   55.99
  -3   1  -4 2512.15   55.79
   7  -1   4  766.82   21.90
   7  -1   4  797.82   24.00
  -7  -1  -4  796.72   17.80
   7  -1   4  756.52   23.70
  -7  -1  -4  798.12   21.20
   7   1   4  798.92   21.70
  -7   1  -4  772.62   22.80
   7   1   4  789.62   16.90
  -7   1  -4  776.82   24.90
  -7   1  -4  767.12   24.60
   9  -1   4  418.86   16.30
   9  -1   4  406.86   14.60
  -9  -1  -4  426.06   14.70
  -9  -1  -4  443.76   12.00
   9  -1   4  429.46   16.80
   9   1   4  398.96   14.80
  -9   1  -4  420.66   17.70
   9   1   4  421.46   11.20
  -9   1  -4  432.16   17.50
  -9   1  -4  423.46   15.80
 -11  -1  -4  147.49    7.00
 -11  -1  -4  141.49    6.30
  11  -1   4  142.79    9.10
  11  -1   4  141.19    8.20
 -11  -1  -4  150.98    8.60
  11  -1   4  144.49    9.50
 -11   1  -4  125.69    9.40
  11   1   4  148.99    6.30
 -11   1  -4  153.18    9.10
 -11   1  -4  143.49   10.10
  11   1   4  144.49    8.60
  13  -1   4 1492.65   40.10
  13  -1   4 1468.35   40.70
 -13  -1  -4 1510.95   38.60
  13  -1   4 1493.95   38.10
 -13  -1  -4 1492.95   34.10
 -13  -1  -4 1504.55   35.90
  13   1   4 1479.55   39.50
  13   1   4 1461.05   34.70
 -13   1  -4 1435.76   42.20
 -13   1  -4 1517.95   42.60
 -13   1  -4 1482.95   39.30
  15  -1   4   12.80    3.30
 -15  -1  -4    4.10    2.30
  15  -1   4   13.70    3.40
 -15  -1  -4    1.70    1.30
  15  -1   4    0.60    1.30
 -15  -1  -4    5.00    1.90
 -15   1  -4    0.20    2.30
  15   1   4    4.30    1.70
  15   1   4    5.30    2.30
 -15   1  -4    3.70    2.40
  17  -1   4  204.88   12.30
 -17  -1  -4  222.78   12.80
 -17  -1  -4  202.48   11.00
  17  -1   4  199.68   12.70
  17  -1   4  176.18   13.90
 -17   1  -4  210.48   14.00
 -17   1  -4  189.98   14.90
  17   1   4  193.08    9.50
  19  -1   4   56.09    6.80
 -19  -1  -4   56.09    6.20
 -19  -1  -4   61.59    6.80
  19  -1   4   61.09    7.00
  19  -1   4   56.19    6.50
 -19   1  -4   55.79    8.90
 -19   1  -4   64.39    7.10
  19   1   4   59.79    5.40
  19   1   4   53.89    6.40
 -21  -1  -4  172.38   12.00
 -21  -1  -4  168.18   11.40
  21  -1   4  175.78   12.20
  21  -1   4  183.98   12.80
 -21   1  -4  182.78   12.60
 -21   1  -4  192.48   14.40
  21   1   4  192.08   10.40
 -23  -1  -4  253.87   15.20
  23  -1   4  243.78   15.10
  23  -1   4  229.48   14.70
 -23  -1  -4  250.67   14.90
 -23   1  -4  280.67   18.40
  23   1   4  253.47   12.90
 -23   1  -4  262.47   16.20
 -25  -1  -4   96.49   10.10
  25  -1   4  106.79   10.50
 -25  -1  -4  100.09   13.10
 -25   1  -4  121.29   11.50
  25   1   4  113.49    9.00
 -25   1  -4  112.29   12.40
 -27  -1  -4   44.70    8.50
  27  -1   4   38.00    8.10
 -27  -1  -4   46.30    8.80
 -27   1  -4   40.90    9.40
  27   1   4   47.80    6.40
 -27   1  -4   41.70    8.40
 -29  -1  -4   10.20    5.50
  29  -1   4   20.40    6.80
 -29  -1  -4   19.30    6.60
 -29   1  -4   29.80    7.80
 -29   1  -4   17.30    7.30
 -31  -1  -4   53.89    9.60
 -31  -1  -4   63.19   10.70
  31  -1   4   71.89    9.50
 -31   1  -4   69.39   11.50
 -31   1  -4   81.69   14.40
 -33  -1  -4   36.00    8.40
  33  -1   4   50.89    9.10
 -33  -1  -4   40.00    8.80
 -33   1  -4   43.60   10.80
 -33   1  -4   45.30    9.60
 -35  -1  -4   14.60    6.70
 -35  -1  -4   22.30    7.10
  35  -1   4    6.60    5.00
 -35   1  -4    4.70    5.00
 -35   1  -4    7.40    6.90
  37  -1   4    7.60    4.30
 -37  -1  -4    6.10    4.90
 -37   1  -4    0.60    5.10
 -39  -1  -4  -10.20    5.90
 -39  -1  -4    5.00    5.40
  39  -1   4    1.50    4.40
 -39   1  -4    3.30    4.80
 -39   1  -4  -11.40    5.90
 -41  -1  -4    5.40    6.20
  41  -1   4    9.60    6.00
 -41  -1  -4   -2.00    6.50
 -41   1  -4   20.90    9.00
 -41   1  -4   11.70    7.10
  43  -1   4   -3.20    6.20
 -43  -1  -4    0.90    7.40
 -43  -1  -4    3.00    5.40
 -43   1  -4    8.00    8.90
 -43   1  -4   11.70    8.30
  44  -2  -4   33.00   15.00
 -44  -2   4   -4.50    7.40
 -44  -2   4   10.40    5.70
 -44   2   4    6.30    8.90
 -44   2   4   15.30    9.50
  42  -2  -4   19.20    8.90
 -42  -2   4   28.40    9.00
 -42  -2   4   16.20    6.90
 -42   2   4    9.20    7.50
 -42   2   4   11.90    9.60
 -40  -2   4    6.50    6.00
  40  -2  -4   13.00    7.30
 -40  -2   4   12.20    5.30
 -40   2   4   15.80    7.40
 -40   2   4   12.40    8.50
  38  -2  -4   32.20   10.90
 -38  -2   4   27.10    8.20
 -38  -2   4   36.30    9.10
 -38   2   4   27.70   10.30
 -38   2   4   32.50    8.50
 -36  -2   4   33.80    8.70
  36  -2  -4   16.80    7.20
 -36  -2   4   19.80    6.80
 -36   2   4   24.80    8.70
 -36   2   4   26.80    7.40
  34  -2  -4    1.70    5.70
 -34  -2   4   -2.50    3.00
 -34  -2   4    5.50    5.60
 -34   2   4    0.10    5.60
 -34   2   4    1.50    4.70
 -32  -2   4  509.85   27.70
 -32  -2   4  476.45   26.40
 -32   2   4  499.45   30.70
 -32   2   4  502.45   24.90
 -30  -2   4   10.80    6.20
 -30  -2   4   13.20    5.90
 -30   2   4   12.80    5.50
  30   2  -4   15.00    2.30
 -30   2   4   10.80    7.00
 -28  -2   4  954.60   37.70
 -28  -2   4  905.21   35.30
 -28   2   4  921.61   33.30
 -28   2   4  928.71   40.40
  28   2  -4  977.00   22.60
 -26  -2   4  161.18   13.10
 -26  -2   4  166.38   14.10
  26   2  -4  151.98    6.90
 -26   2   4  157.48   11.90
 -26   2   4  141.59   14.40
 -24  -2   4   21.00    5.70
 -24  -2   4   13.90    4.60
  24  -2  -4    8.30    3.70
  24   2  -4   12.50    2.60
 -24   2   4   14.00    4.20
 -24   2   4    6.40    4.30
  24   2  -4   15.80    5.60
  22  -2  -4  136.19   10.30
 -22  -2   4  137.39   11.70
 -22  -2   4  139.89   10.80
  22   2  -4  149.88    6.90
 -22   2   4  121.69   14.40
  22   2  -4  133.49   11.40
 -22   2   4  144.89   13.30
  20  -2  -4   65.39    7.60
 -20  -2   4   72.59    8.30
 -20  -2   4   65.89   10.40
  20  -2  -4   67.09    6.90
  20   2  -4   66.19    8.00
  20   2  -4   72.49    8.40
  20   2  -4   72.19    4.80
 -20   2   4   70.69    6.60
 -20   2   4   70.79    8.60
 -18  -2   4   40.70    5.30
  18  -2  -4   36.60    6.60
  18  -2  -4   33.50    4.50
 -18  -2   4   43.20    7.00
 -18   2   4   38.20    4.70
  18   2  -4   41.40    6.90
  18   2  -4   48.90    6.40
 -18   2   4   43.70    7.60
  18   2  -4   39.10    3.60
  16  -2  -4  989.90   32.30
  16  -2  -4  907.91   27.10
 -16  -2   4  955.00   31.60
 -16  -2   4  978.80   28.80
  16   2  -4  931.71   31.70
 -16   2   4  941.41   33.00
  16   2  -4  981.50   31.80
  16   2  -4  936.81   23.50
 -16   2   4  949.11   26.90
 -14  -2   4 1919.61   46.30
  14  -2  -4 1854.51   43.80
  14  -2  -4 1861.11   49.10
 -14  -2   4 1878.91   49.20
 -14   2   4 1953.60   52.29
  14   2  -4 1865.31   49.50
 -14   2   4 1890.21   43.90
  14   2  -4 1836.42   49.50
  14   2  -4 1847.92   41.40
  12  -2  -4    2.90    2.00
 -12  -2   4    1.90    2.10
  12  -2  -4    6.60    2.00
 -12  -2   4    1.70    2.10
 -12  -2   4    4.30    2.50
  12   2  -4    3.40    2.10
  12   2  -4    7.90    2.10
 -12   2   4    4.00    2.60
  12   2  -4    3.50    2.70
 -12   2   4    3.60    1.70
 -10  -2   4   23.50    4.40
  10  -2  -4   25.50    4.60
 -10  -2   4   19.50    4.20
 -10  -2   4   23.00    4.50
  10  -2  -4   23.40    2.50
  10   2  -4   25.70    4.70
 -10   2   4   18.00    4.10
  10   2  -4   25.60    3.20
 -10   2   4   26.80    3.00
  10   2  -4   23.00    4.60
   8  -2  -4   52.29    3.30
  -8  -2   4   52.49    5.50
  -8  -2   4   57.49    5.70
  -8  -2   4   60.09    6.10
   8  -2  -4   45.70    4.80
  -8   2   4   57.19    3.90
   8   2  -4   52.19    4.60
  -8   2   4   57.29    5.70
   8   2  -4   43.80    5.10
   8   2  -4   37.70    5.00
  -6  -2   4  716.23   23.30
   6  -2  -4  726.83   22.00
  -6  -2   4  739.03   23.80
  -6  -2   4  730.73   20.70
  -6  -2   4  740.53   23.40
   6  -2  -4  741.23   17.10
  -6   2   4  743.13   22.90
   6   2  -4  761.22   24.00
   6   2  -4  726.93   24.30
  -6   2   4  727.53   18.00
  -4  -2   4 2724.53   63.09
  -4  -2   4 2939.41   64.39
  -4  -2   4 2794.22   65.19
  -4  -2   4 2852.91   61.29
  -4  -2   4 2856.01   64.49
   4  -2  -4 2779.12   55.59
  -4   2   4 2796.42   61.69
   4   2  -4 2775.82   62.69
   4   2  -4 2906.21   66.09
   4   2  -4 2833.72   63.29
  -4   2   4 2697.23   55.69
  -2  -2   4 7675.83  153.08
  -2  -2   4 7506.45  151.78
  -2  -2   4 7433.76  149.59
   2   2  -4 7450.05  150.68
   2   2  -4 7496.85  152.58
  -2   2   4 7297.47  146.79
   2  -2   4 4053.39   85.49
   2  -2   4 4015.80   88.89
   2  -2   4 3925.21   87.19
  -2  -2  -4 4039.30   79.69
  -2  -2  -4 3956.60   79.29
   2  -2   4 4196.98   89.79
  -2   2  -4 3937.51   88.59
  -2   2  -4 4001.30   88.99
  -2   2  -4 4058.39   85.69
   2   2   4 4003.90   79.99
   2   2   4 3875.91   79.69
   4  -2   4    1.20    1.40
   4  -2   4    1.80    2.00
  -4  -2  -4    1.00    0.80
  -4  -2  -4    1.20    1.10
   4  -2   4   -0.30    1.60
  -4  -2  -4    0.30    0.80
  -4   2  -4    2.30    1.60
   4   2   4    3.00    1.20
  -4   2  -4    1.10    1.70
  -4   2  -4    4.50    2.50
  -6  -2  -4  885.01   19.50
   6  -2   4  884.81   29.10
  -6  -2  -4  843.72   23.50
  -6  -2  -4  875.51   20.50
   6  -2   4  851.81   28.70
   6  -2   4  843.42   25.80
  -6   2  -4  844.82   29.60
  -6   2  -4  897.91   29.90
   6   2   4  869.41   23.80
  -6   2  -4  922.01   27.60
   8  -2   4   -1.00    1.20
   8  -2   4    0.50    1.60
   8  -2   4    0.20    1.50
  -8  -2  -4    1.00    0.70
  -8  -2  -4    6.00    2.10
   8   2   4   -0.20    1.00
  -8   2  -4    2.40    2.10
  -8   2  -4    1.30    1.90
  -8   2  -4   -1.80    1.20
   8   2   4    0.50    1.00
  10  -2   4 1268.47   34.50
  10  -2   4 1260.07   39.10
  10  -2   4 1245.58   37.90
 -10  -2  -4 1322.27   34.50
 -10  -2  -4 1282.67   28.00
  10   2   4 1273.87   29.40
 -10   2  -4 1267.47   36.30
  10   2   4 1269.77   34.40
 -10   2  -4 1257.27   40.30
 -10   2  -4 1289.57   40.10
 -12  -2  -4 6383.16  122.69
  12  -2   4 6427.46  137.59
  12  -2   4 6363.86  139.49
  12  -2   4 6354.06  132.19
 -12  -2  -4 6569.94  125.69
 -12  -2  -4 6751.62  133.59
  12   2   4 6418.86  133.39
 -12   2  -4 6520.15  140.99
  12   2   4 6281.47  126.49
 -12   2  -4 6441.76  135.39
  14  -2   4   15.80    3.70
  14  -2   4   17.60    4.00
 -14  -2  -4   16.60    3.00
 -14  -2  -4   17.80    4.20
 -14  -2  -4   17.80    1.70
  14  -2   4   20.90    5.30
  14   2   4   16.90    3.20
 -14   2  -4   17.50    4.80
  14   2   4   13.60    3.80
 -14   2  -4   13.70    5.00
  16  -2   4  351.96   16.00
  16  -2   4  345.47   18.10
  16  -2   4  357.46   19.60
 -16  -2  -4  335.37   16.80
 -16  -2  -4  353.46   13.60
 -16   2  -4  355.86   20.30
  16   2   4  393.56   26.20
  16   2   4  354.06   13.30
  18  -2   4   33.90    5.60
  18  -2   4   38.20    8.00
 -18  -2  -4   45.60    5.90
 -18  -2  -4   37.20    4.50
  18  -2   4   42.60    7.20
 -18   2  -4   32.50    6.60
  18   2   4   38.20    6.50
 -18   2  -4   25.10    6.60
  18   2   4   27.50    4.60
  20  -2   4  115.19   10.40
 -20  -2  -4   96.49    7.80
 -20  -2  -4  105.99    9.70
  20  -2   4  115.99   11.70
  20   2   4  101.29    7.50
 -20   2  -4  115.19   10.40
 -20   2  -4  103.09   11.60
 -22  -2  -4    4.20    3.00
 -22  -2  -4    4.60    2.70
  22  -2   4    3.70    3.60
 -22   2  -4   -0.50    3.40
 -22   2  -4    2.80    3.00
  22   2   4    0.10    2.30
 -24  -2  -4    1.80    2.90
  24  -2   4    4.70    4.20
 -24  -2  -4    6.40    3.50
 -24   2  -4    3.70    3.80
 -24   2  -4   16.20    5.40
  24   2   4    9.00    3.50
  26  -2   4  941.51   38.50
 -26  -2  -4 1006.80   36.60
 -26   2  -4  960.30   37.40
 -26   2  -4  861.81   40.20
  26   2   4  954.50   31.80
  28  -2   4  173.18   16.10
 -28  -2  -4  184.68   14.10
 -28  -2  -4  181.58   15.10
  28   2   4  182.08   12.40
 -28   2  -4  182.98   16.00
 -28   2  -4  192.08   18.40
 -30  -2  -4   20.80    6.60
  30  -2   4   22.10    7.00
 -30  -2  -4   30.60    7.50
 -30   2  -4   40.40   10.70
 -32  -2  -4    1.80    4.00
  32  -2   4    6.90    5.10
 -32  -2  -4    3.10    3.70
 -32   2  -4    4.10    5.20
 -32   2  -4   -2.70    3.10
  34  -2   4   27.20    7.20
 -34  -2  -4   25.70    7.00
 -34  -2  -4   16.60    6.60
 -34   2  -4   11.90    6.80
 -34   2  -4   10.40    6.10
 -36  -2  -4    1.00    5.60
 -36  -2  -4    1.50    5.50
  36  -2   4   18.00    6.70
 -36   2  -4    8.50    5.70
 -36   2  -4    8.20    6.50
 -38  -2  -4    6.90    5.10
  38  -2   4   -1.60    4.90
 -38  -2  -4    9.30    5.10
 -38   2  -4    9.20    5.30
 -38   2  -4    3.60    7.00
  40  -2   4   84.89   14.00
 -40  -2  -4   85.59   14.90
 -40  -2  -4  110.89   14.40
 -40   2  -4   57.69   20.50
 -40   2  -4  105.99   19.30
 -42  -2  -4   -1.80    5.90
  42  -2   4   -0.90    5.20
 -42  -2  -4   -0.70    6.30
 -42   2  -4   -1.40    6.40
 -42   2  -4   11.80    9.30
  43  -3  -4  -10.60    8.80
 -43  -3   4    4.60    8.40
 -43  -3   4   15.70    7.70
 -43   3   4   25.40    9.10
 -43   3   4   18.90   10.50
 -41  -3   4  -10.30    5.20
  41  -3  -4    4.50    8.90
 -41  -3   4   13.00    6.60
 -41   3   4   17.20    7.90
 -41   3   4    4.50    8.20
 -39  -3   4    1.30    4.80
  39  -3  -4    7.70    7.90
 -39  -3   4   -2.00    4.10
 -39   3   4   -6.00    4.60
 -39   3   4    3.60    6.20
 -37  -3   4    4.60    4.10
 -37  -3   4    3.40    5.30
  37  -3  -4    3.60   11.20
 -37   3   4    7.40    6.10
 -37   3   4    2.50    5.60
  35  -3  -4   13.80    6.70
 -35  -3   4    8.70    5.90
 -35  -3   4   15.00    6.70
 -35   3   4   19.70    8.70
 -35   3   4   10.80    5.90
 -33  -3   4   -4.70    3.60
 -33  -3   4    3.80    4.90
  33  -3  -4    0.70    6.10
 -33   3   4    2.70    4.40
 -33   3   4    2.60    5.70
 -31  -3   4  142.09   13.80
 -31  -3   4  124.69   14.40
  31  -3  -4  130.59   16.80
 -31   3   4  132.69   17.00
 -31   3   4  125.99   12.70
 -29  -3   4   -0.60    3.20
 -29  -3   4    0.60    3.40
 -29   3   4   -2.10    3.70
 -29   3   4   -3.30    3.50
 -27  -3   4  240.98   16.20
 -27  -3   4  240.58   18.20
 -27   3   4  244.98   20.60
 -27   3   4  246.88   16.20
  25  -3  -4    2.30    5.70
 -25  -3   4    4.60    3.80
 -25  -3   4   18.20    5.50
 -25   3   4   11.60    5.40
 -25   3   4   11.50    4.60
  23  -3  -4  247.28   14.40
 -23  -3   4  249.28   17.30
 -23  -3   4  244.78   14.90
  23   3  -4  253.97    8.40
 -23   3   4  254.47   15.10
  23   3  -4  206.78   20.40
 -23   3   4  223.28   18.30
 -21  -3   4    7.20    3.80
 -21  -3   4    1.60    3.00
  21   3  -4    6.70    4.30
 -21   3   4    0.60    2.70
 -21   3   4    6.90    3.90
  21   3  -4    5.50    1.90
  19  -3  -4  232.58   12.20
 -19  -3   4  229.58   13.00
 -19  -3   4  224.68   15.20
 -19   3   4  210.68   16.30
 -19   3   4  229.88   13.10
  19   3  -4  212.08   14.90
  19   3  -4  234.98   10.00
 -17  -3   4  203.08   12.10
  17  -3  -4  186.38   10.30
 -17  -3   4  196.48   13.70
  17  -3  -4  183.58   13.30
 -17  -3   4  183.48   13.70
  17   3  -4  191.58    9.50
  17   3  -4  175.88   13.30
 -17   3   4  215.18   15.90
  17   3  -4  182.68   14.30
 -17   3   4  195.38   11.40
  15  -3  -4   15.30    3.20
 -15  -3   4   12.00    3.80
  15  -3  -4   13.30    4.20
 -15  -3   4    8.60    3.70
 -15  -3   4    8.00    3.50
 -15   3   4    5.80    2.60
 -15   3   4    7.70    4.10
  15   3  -4   10.10    3.40
  15   3  -4   13.70    4.60
  15   3  -4   14.40    4.40
  13  -3  -4  533.25   22.30
 -13  -3   4  561.24   21.90
 -13  -3   4  558.34   22.90
  13  -3  -4  536.05   16.90
 -13  -3   4  495.85   26.60
  13   3  -4  535.05   22.90
 -13   3   4  501.45   23.40
  13   3  -4  514.05   27.70
  13   3  -4  520.05   18.50
 -13   3   4  545.55   18.90
  11  -3  -4    5.20    1.60
 -11  -3   4    7.00    3.60
 -11  -3   4    3.70    2.70
 -11  -3   4    5.40    2.70
 -11  -3   4    5.60    2.40
  11  -3  -4    7.20    2.90
  11   3  -4    6.10    2.90
 -11   3   4    9.20    2.60
 -11   3   4    4.00    2.80
  11   3  -4    0.60    2.20
  11   3  -4   11.40    2.90
  -9  -3   4  306.67   15.60
   9  -3  -4  304.07   11.00
   9  -3  -4  293.77   14.80
  -9  -3   4  339.87   16.40
  -9  -3   4  284.47   15.30
  -9  -3   4  301.37   12.60
  -9   3   4  289.67   11.90
  -9   3   4  296.47   16.00
   9   3  -4  300.27   16.00
   9   3  -4  294.87   14.10
   9   3  -4  280.97   15.80
   7  -3  -4    3.90    1.60
  -7  -3   4    7.10    2.70
  -7  -3   4    7.20    2.60
   7  -3  -4   11.50    3.40
  -7  -3   4   10.40    3.70
  -7  -3   4    2.30    2.50
  -7  -3   4   13.40    3.70
   7   3  -4    4.20    2.10
   7   3  -4    6.60    3.10
  -7   3   4    6.80    2.00
  -7   3   4    8.00    3.10
   7   3  -4    8.60    3.30
   5  -3  -4   -1.30    0.80
  -5  -3   4    2.00    2.10
   5  -3  -4    1.30    1.50
  -5  -3   4   -2.30    1.40
  -5  -3   4    0.10    1.60
  -5  -3   4   -0.20    2.10
  -5  -3   4    0.30    1.40
   5   3  -4    0.70    1.60
   5   3  -4    3.40    2.10
  -5   3   4    0.00    0.90
   5   3  -4    0.60    2.00
  -3  -3   4    3.40    2.30
  -3  -3   4    3.80    2.70
  -3  -3   4    6.30    2.90
  -3  -3   4    3.20    2.30
  -3  -3   4    2.00    2.00
   3  -3  -4    4.30    1.80
   3  -3  -4    2.70    2.00
  -3   3   4    5.40    3.00
   3   3  -4    3.10    3.00
   3   3  -4    1.60    2.10
  -3   3   4    6.20    1.80
   3   3  -4    9.10    3.00
  -1  -3   4 3248.07   76.39
   1  -3  -4 3216.98   68.19
   1  -3  -4 3350.36   71.89
  -1  -3   4 3366.56   78.49
  -1  -3   4 3297.07   78.99
  -1  -3   4 3220.08   74.69
   1  -3  -4 3229.78   67.89
  -1   3   4 3257.97   73.19
  -1   3   4 3238.08   67.99
   1   3  -4 3212.68   78.09
   1   3  -4 3325.07   78.29
   1  -3   4 2521.05   60.69
   1  -3   4 2505.85   63.39
   1  -3   4 2493.95   65.09
  -1  -3  -4 2435.06   58.49
   1  -3   4 2529.85   64.49
  -1  -3  -4 2525.85   54.49
   1   3   4 2534.05   57.69
  -1   3  -4 2461.35   64.59
  -1   3  -4 2541.55   64.59
  -1   3  -4 2587.24   61.19
   3  -3   4   30.30    5.30
  -3  -3  -4   35.50    4.10
   3  -3   4   37.10    6.60
  -3  -3  -4   36.20    3.90
  -3  -3  -4   30.00    3.90
  -3  -3  -4   31.70    4.00
   3  -3   4   31.10    6.20
  -3   3  -4   36.20    7.00
   3   3   4   42.80    4.20
   3   3   4   33.70    4.20
  -3   3  -4   31.40    6.20
  -3   3  -4   30.00    5.50
  -5  -3  -4  148.19    8.40
  -5  -3  -4  155.98    9.00
  -5  -3  -4  152.38    8.30
  -5  -3  -4  160.78    8.20
   5  -3   4  162.58   12.40
   5  -3   4  158.98   10.50
   5  -3   4  149.49   11.90
   5   3   4  163.48    9.00
  -5   3  -4  165.68   12.80
  -5   3  -4  130.39   11.70
  -5   3  -4  166.98   10.90
  -7  -3  -4   75.99    6.40
   7  -3   4   66.09    6.90
  -7  -3  -4   72.99    5.20
  -7  -3  -4   78.19    5.90
   7  -3   4   73.69    8.70
   7  -3   4   67.39    8.20
  -7   3  -4   72.49    8.90
  -7   3  -4   75.79    7.50
  -7   3  -4   64.99    8.30
   7   3   4   74.59    6.30
   9  -3   4  223.78   12.70
  -9  -3  -4  220.78   11.90
  -9  -3  -4  244.98   10.70
   9  -3   4  226.88   15.40
  -9  -3  -4  232.68    9.30
   9  -3   4  210.88   15.30
  -9   3  -4  225.78   13.60
  -9   3  -4  221.98   15.70
   9   3   4  223.78   10.10
   9   3   4  229.68   12.10
 -11  -3  -4  816.12   23.70
  11  -3   4  813.02   27.70
 -11  -3  -4  816.52   20.70
  11  -3   4  828.22   31.70
  11  -3   4  839.92   33.50
 -11  -3  -4  806.32   26.80
  11   3   4  799.12   27.00
 -11   3  -4  858.81   33.90
  11   3   4  815.52   23.50
 -11   3  -4  828.22   29.30
  13  -3   4  238.88   15.80
 -13  -3  -4  259.77    9.60
 -13  -3  -4  254.27   14.00
  13  -3   4  228.18   21.30
  13   3   4  239.18   13.90
  13   3   4  222.58   11.00
 -13   3  -4  259.27   18.50
 -13   3  -4  268.87   15.90
 -15  -3  -4  351.76   18.90
 -15  -3  -4  375.76   12.90
  15  -3   4  347.37   21.40
  15  -3   4  342.27   19.50
 -15  -3  -4  339.37    9.50
  15  -3   4  366.66   17.00
 -15   3  -4  370.86   23.00
  15   3   4  306.67   16.80
 -15   3  -4  371.46   19.20
  15   3   4  340.77   14.40
  17  -3   4    1.10    4.20
  17  -3   4    9.30    4.20
 -17  -3  -4    5.60    3.00
  17  -3   4    3.40    2.80
 -17  -3  -4    3.00    2.00
 -17   3  -4   14.30    5.30
 -17   3  -4    2.30    3.60
  17   3   4    7.40    3.10
  17   3   4    1.10    2.50
 -19  -3  -4   24.70    5.80
  19  -3   4   18.00    6.30
 -19  -3  -4   16.90    3.60
 -19   3  -4   24.40    7.20
 -19   3  -4   19.40    5.30
  19   3   4   22.70    4.60
 -21  -3  -4    2.30    2.40
  21  -3   4    0.90    3.20
 -21  -3  -4    9.40    3.90
  21   3   4    3.10    3.20
 -21   3  -4   14.80    6.00
 -21   3  -4    4.60    3.70
 -23  -3  -4  105.59   11.00
  23  -3   4   97.99   12.20
 -23  -3  -4   83.89    7.90
 -23   3  -4  107.59   13.60
 -23   3  -4  103.49   11.40
  23   3   4   82.99    8.50
 -25  -3  -4    6.20    3.90
  25  -3   4    1.80    4.60
 -25  -3  -4    1.40    1.90
 -25   3  -4   -0.60    4.00
  25   3   4    7.20    3.90
 -25   3  -4   -0.40    4.80
 -27  -3  -4  430.46   24.00
  27  -3   4  412.26   26.60
 -27  -3  -4  408.56   19.90
  27   3   4  383.96   19.90
 -27   3  -4  378.26   23.30
 -27   3  -4  393.06   27.90
 -29  -3  -4  148.99   12.50
 -29  -3  -4  185.48   16.40
  29  -3   4  162.68   17.10
  29   3   4  184.68   13.80
 -29   3  -4  172.28   19.00
 -29   3  -4  198.58   33.10
 -31  -3  -4  142.69   12.70
 -31  -3  -4  154.78   14.80
  31  -3   4  124.89   15.80
 -31   3  -4  130.29   14.40
 -31   3  -4  112.99   15.80
 -33  -3  -4   -3.10    3.60
  33  -3   4    4.70    5.90
 -33  -3  -4    1.80    3.90
 -33   3  -4    3.30    5.00
 -33   3  -4    7.80    7.40
 -35  -3  -4   58.09   10.00
 -35   3  -4   60.69   13.40
 -35   3  -4   53.99   11.20
 -37  -3  -4    5.80    4.70
 -37  -3  -4    0.80    4.90
 -37   3  -4   -8.40    7.50
 -37   3  -4   -1.50    5.30
  39  -3   4    1.70    6.80
 -39  -3  -4    1.60    5.10
 -39  -3  -4    2.60    4.60
 -39   3  -4    2.10    7.90
 -39   3  -4    5.40    7.00
 -41  -3  -4   38.50   10.30
  41  -3   4   35.20   11.30
 -41  -3  -4   32.00    8.60
 -41   3  -4   22.40   13.60
 -41   3  -4   21.00    9.90
 -40  -4   4   -6.60    5.50
 -40  -4   4   -0.90    5.50
  40  -4  -4    4.80    9.80
 -40   4   4   -3.90    7.10
 -40   4   4    5.50    7.00
 -38  -4   4   -0.80    4.80
 -38  -4   4   -3.60    7.70
  38  -4  -4    9.40    7.70
 -38   4   4   -3.60    5.40
 -38   4   4    7.50    8.40
  36  -4  -4    8.60    8.00
 -36  -4   4    2.70    4.60
 -36  -4   4   -5.60    4.50
 -36   4   4    3.80    4.10
 -36   4   4   -8.60    5.50
  34  -4  -4   13.60    7.20
 -34  -4   4   -0.40    4.00
 -34  -4   4    4.40    4.30
 -34   4   4    0.50    5.60
 -34   4   4   -2.30    4.20
  32  -4  -4   17.60    8.30
 -32  -4   4   14.50    6.30
 -32  -4   4   13.20    5.50
 -32   4   4   26.70    7.40
 -32   4   4   25.40    9.40
 -30  -4   4   98.49   11.20
 -30  -4   4   87.69   13.70
  30  -4  -4   96.39   17.90
 -30   4   4  118.29   16.60
 -30   4   4   89.69   11.10
 -28  -4   4   -1.90    2.90
 -28  -4   4    4.10    4.60
 -28   4   4    6.10    4.30
 -28   4   4    0.60    3.20
 -26  -4   4   -0.50    3.70
 -26  -4   4    7.20    4.20
 -26   4   4   -0.80    4.00
 -26   4   4    7.60    4.10
 -24  -4   4   87.29    9.20
 -24  -4   4   98.59   11.90
 -24   4   4   95.19   10.30
 -24   4   4   70.09   13.60
 -22  -4   4   85.49    9.00
 -22  -4   4   78.29   10.50
  22  -4  -4   77.29    8.00
 -22   4   4   81.09    9.50
 -22   4   4   73.29   12.70
  20  -4  -4    5.00    3.20
 -20  -4   4    4.20    3.80
 -20  -4   4    6.20    3.20
  20   4  -4    5.90    3.90
 -20   4   4    3.00    4.40
 -18  -4   4   12.40    4.90
 -18  -4   4    7.50    4.50
  18  -4  -4   15.30    3.50
 -18   4   4   15.30    4.60
  18   4  -4   -1.40    4.60
 -18   4   4    8.00    5.50
 -16  -4   4  174.78   13.60
  16  -4  -4  165.88    9.70
 -16  -4   4  183.28   13.10
  16   4  -4  177.48   14.50
 -16   4   4  161.88   15.20
  16   4  -4  166.18   10.60
 -16   4   4  156.28   11.10
 -14  -4   4    8.60    5.20
 -14  -4   4   11.70    4.40
  14  -4  -4   10.30    4.20
 -14  -4   4   15.80    3.90
 -14  -4   4   14.10    4.60
  14  -4  -4   12.10    3.00
  14   4  -4   11.90    4.40
  14   4  -4   17.50    5.00
  14   4  -4   10.80    3.40
 -14   4   4   10.50    3.30
 -14   4   4   15.20    5.70
 -12  -4   4  151.08   12.30
 -12  -4   4  139.69    8.90
  12  -4  -4  150.18   12.10
 -12  -4   4  145.19   13.40
 -12  -4   4  147.09   12.00
 -12  -4   4  150.08   12.40
  12  -4  -4  144.59    8.50
  12   4  -4  114.89   10.80
 -12   4   4  136.89    9.50
  12   4  -4  126.69    9.90
  12   4  -4  139.69   15.50
 -12   4   4  129.89   12.80
 -10  -4   4    0.90    3.10
 -10  -4   4    0.40    2.40
 -10  -4   4    4.00    2.70
  10  -4  -4    2.00    1.70
 -10  -4   4   -1.00    1.50
  10  -4  -4    4.70    3.40
 -10  -4   4    4.70    2.70
 -10   4   4    2.20    1.90
  10   4  -4    5.30    2.30
 -10   4   4    1.80    2.90
  10   4  -4    1.60    2.10
   8  -4  -4  480.75   16.90
   8  -4  -4  514.55   21.90
  -8  -4   4  481.85   22.90
  -8  -4   4  482.85   23.50
  -8  -4   4  478.35   19.80
  -8  -4   4  496.85   22.70
   8   4  -4  448.76   21.20
  -8   4   4  485.45   17.70
  -8   4   4  487.45   23.60
   8   4  -4  471.55   23.30
   6  -4  -4   12.40    2.90
  -6  -4   4    4.50    3.40
  -6  -4   4    2.70    3.00
  -6  -4   4    5.20    3.00
  -6  -4   4    8.30    3.80
  -6  -4   4    7.00    3.80
   6  -4  -4   10.40    3.40
  -6   4   4    4.80    2.40
   6   4  -4    6.40    3.60
  -6   4   4   10.70    4.00
   6   4  -4    4.20    3.10
   6   4  -4   10.50    4.40
  -4  -4   4  685.83   26.60
   4  -4  -4  677.13   25.40
  -4  -4   4  668.83   28.00
  -4  -4   4  689.33   26.80
   4  -4  -4  685.03   21.70
  -4  -4   4  687.73   29.20
  -4  -4   4  738.63   27.80
   4   4  -4  645.14   27.60
   4   4  -4  766.62   28.20
  -4   4   4  674.43   21.70
  -4   4   4  687.73   27.30
   2  -4  -4 1451.75   41.50
   2  -4  -4 1453.95   37.70
  -2  -4   4 1481.55   45.20
  -2  -4   4 1554.44   47.20
  -2  -4   4 1470.75   43.50
  -2  -4   4 1458.05   47.00
   2  -4  -4 1501.75   37.80
  -2   4   4 1456.35   37.40
   2   4  -4 1551.84   44.40
  -2   4   4 1440.26   43.30
   2   4  -4 1513.85   46.90
   2   4  -4 1422.96   46.20
   0  -4  -4 2118.79   49.20
   0  -4   4 2057.69   55.19
   0  -4  -4 2107.39   49.70
   0  -4   4 2069.69   59.39
   0  -4   4 2128.89   58.79
   0  -4  -4 2043.00   52.49
   0  -4   4 2002.10   59.29
   0   4  -4 1910.31   58.49
   0   4  -4 2060.99   58.89
   0   4   4 2058.39   53.89
   0   4  -4 2105.19   55.59
  -2  -4  -4    2.60    2.20
   2  -4   4    3.80    3.20
  -2  -4  -4    3.10    2.50
   2  -4   4   -1.10    2.80
  -2  -4  -4    1.10    1.80
  -2  -4  -4    2.20    1.70
   2  -4   4   -1.20    2.10
   2  -4   4   -0.90    2.00
   2   4   4   -0.50    1.80
  -2   4  -4    0.70    2.30
  -2   4  -4    0.80    3.00
  -4  -4  -4   11.80    3.50
  -4  -4  -4   11.10    3.40
   4  -4   4    4.20    6.10
   4  -4   4    3.30    2.80
  -4  -4  -4   10.10    3.30
  -4  -4  -4   13.60    3.60
   4  -4   4    6.50    3.60
   4   4   4    9.80    3.30
  -4   4  -4   17.70    5.60
  -4   4  -4    5.40    3.00
   6  -4   4    2.40    2.60
  -6  -4  -4    0.00    1.40
   6  -4   4    0.20    2.30
  -6  -4  -4    1.70    2.30
   6  -4   4    3.90    2.90
  -6  -4  -4    3.20    2.10
  -6  -4  -4    0.60    2.00
  -6   4  -4    2.20    3.00
  -6   4  -4    1.90    2.60
   6   4   4    0.90    2.10
   8  -4   4    1.90    3.00
  -8  -4  -4    3.10    2.10
   8  -4   4   -1.50    2.00
  -8  -4  -4    2.50    2.20
  -8  -4  -4    2.80    2.30
  -8  -4  -4   -0.70    1.90
   8   4   4   -1.20    1.20
  -8   4  -4    1.90    2.70
  -8   4  -4   -2.10    1.40
 -10  -4  -4   -0.90    2.30
 -10  -4  -4    4.50    2.50
 -10  -4  -4   -0.50    2.10
  10  -4   4    3.20    2.80
  10  -4   4    2.40    2.80
 -10  -4  -4    2.00    1.90
  10  -4   4    0.30    2.80
  10   4   4   -0.10    2.10
 -10   4  -4   -3.00    2.60
 -10   4  -4   -4.90    2.10
 -12  -4  -4   11.40    5.50
 -12  -4  -4   11.70    3.20
  12  -4   4   14.20    4.30
 -12  -4  -4   18.10    4.10
  12  -4   4   11.00    4.00
  12  -4   4   15.00    6.10
  12   4   4    9.20    3.00
 -12   4  -4    9.90    4.10
 -12   4  -4    6.90    5.20
  12   4   4    5.60    3.20
 -14  -4  -4    0.40    1.80
  14  -4   4   -6.40    2.70
  14  -4   4    0.40    2.30
 -14  -4  -4    0.00    1.70
 -14  -4  -4    5.20    3.70
 -14  -4  -4    3.80    2.50
  14   4   4   -0.60    2.40
  14   4   4    5.00    2.40
 -14   4  -4    5.20    3.60
 -14   4  -4    2.20    3.60
  16  -4   4   -1.30    3.50
 -16  -4  -4    2.90    2.80
 -16  -4  -4    4.30    2.30
 -16  -4  -4    1.30    1.90
 -16   4  -4    2.50    3.00
  16   4   4    4.80    3.20
 -16   4  -4   -3.80    4.10
  18  -4   4  140.09   15.20
 -18  -4  -4  118.99    7.80
 -18  -4  -4  156.68   12.80
 -18   4  -4  120.39   12.50
  18   4   4  129.79    9.90
 -18   4  -4  130.39   15.60
  20  -4   4  129.09   15.60
 -20  -4  -4  127.39   12.20
 -20  -4  -4   90.69    7.30
  20   4   4  122.09   10.00
 -20   4  -4  128.09   15.80
 -20   4  -4  109.59   12.20
 -22  -4  -4  113.79   12.00
  22  -4   4  118.59   14.80
 -22  -4  -4   85.39    7.40
 -22   4  -4  108.59   12.40
 -22   4  -4  113.89   15.00
  22   4   4  118.79    9.80
  24  -4   4    9.00    6.40
 -24  -4  -4   16.00    3.80
 -24  -4  -4    9.80    5.40
 -24   4  -4    7.30    6.00
 -24   4  -4    6.00    6.60
  24   4   4   14.20    4.70
 -26  -4  -4   35.50    7.90
 -26  -4  -4   39.00    8.20
  26  -4   4   50.39   11.70
 -26   4  -4   35.70    9.70
  28  -4   4   40.40   11.30
 -28  -4  -4   23.60    7.20
 -28  -4  -4   31.60    6.60
 -28   4  -4   24.50    8.50
 -28   4  -4   24.60   10.10
  28   4   4   22.80    6.20
 -30  -4  -4    6.40    4.50
  30  -4   4   10.20    9.80
 -30  -4  -4   13.60    4.50
  30   4   4   11.40    5.40
 -30   4  -4    4.80    5.60
 -30   4  -4    8.80    6.10
 -32  -4  -4    7.80    6.20
 -32  -4  -4   21.40    5.90
  32  -4   4    5.00    7.70
 -32   4  -4   22.30    8.20
 -32   4  -4   17.20    9.50
 -34  -4  -4   78.39   10.10
  34  -4   4   81.39   14.90
 -34  -4  -4   70.69   11.90
 -34   4  -4   85.29   17.50
 -34   4  -4   63.69   13.60
 -36  -4  -4   -3.50    5.00
  36  -4   4    0.20    6.20
 -36  -4  -4   10.80    4.80
 -36   4  -4   13.40    8.70
 -36   4  -4    6.30    6.20
 -38  -4  -4  -12.10    4.80
  38  -4   4   23.40    8.00
 -38  -4  -4    4.20    6.00
 -38   4  -4    6.20    7.00
 -39  -5   4   -0.70    5.60
  39  -5  -4   -0.50    9.20
 -39  -5   4    5.00    5.20
 -39   5   4   -4.10    8.10
 -39   5   4   -7.10    7.20
  37  -5  -4   25.10   12.20
 -37  -5   4   21.90    9.30
 -37  -5   4    4.60    6.30
 -37   5   4    8.20    7.40
 -37   5   4    7.60    8.40
  35  -5  -4    0.30    9.50
 -35  -5   4   10.00    4.50
 -35  -5   4   11.50    7.50
 -35   5   4    9.60    8.70
 -35   5   4    9.30    5.80
 -33  -5   4    3.50    6.50
 -33  -5   4    5.80    4.80
  33  -5  -4    6.60    7.00
 -33   5   4    4.70    5.40
 -33   5   4    9.40    7.70
  31  -5  -4   13.70    9.10
 -31  -5   4    9.00    5.00
 -31  -5   4   14.70    7.60
 -31   5   4   28.90    8.30
 -31   5   4    6.90    8.70
  29  -5  -4   -0.30    7.60
 -29  -5   4   -9.10    3.40
 -29  -5   4    6.50    4.00
 -29   5   4    3.90    5.50
 -29   5   4   -2.30    4.90
 -27  -5   4    0.20    3.70
 -27  -5   4    4.90    5.00
  27  -5  -4   -6.90    5.30
 -27   5   4    1.50    3.90
 -27   5   4   -2.80    5.30
 -25  -5   4   61.49   11.80
 -25  -5   4   79.09    9.20
  25  -5  -4   61.19   18.00
 -25   5   4   73.39   15.00
 -25   5   4   78.19   11.70
 -23  -5   4   52.99   10.60
 -23  -5   4   30.10    6.90
 -23   5   4   37.60   10.70
 -23   5   4   34.40    7.50
  21  -5  -4   40.10    6.20
 -21  -5   4   32.40    8.50
 -21  -5   4   36.60    7.40
 -21   5   4   28.00    6.80
 -21   5   4   32.70   10.20
  19  -5  -4   60.29    6.80
 -19  -5   4   59.69    9.40
 -19  -5   4   82.79   11.00
 -19   5   4   66.99   13.30
 -19   5   4   66.09    8.70
 -17  -5   4   26.70    7.40
 -17  -5   4   22.30    6.90
  17  -5  -4   29.50    6.30
 -17   5   4   23.90    8.10
 -17   5   4   29.00    6.10
  15  -5  -4  322.57   14.60
 -15  -5   4  327.07   20.20
 -15  -5   4  282.17   14.20
 -15  -5   4  277.57   21.00
 -15  -5   4  298.87   19.20
 -15   5   4  338.87   23.70
 -15   5   4  300.17   16.60
  15   5  -4  307.47   25.90
  13  -5  -4  159.58   10.10
 -13  -5   4  129.69   13.80
 -13  -5   4  152.98   13.80
 -13  -5   4  160.38   10.90
 -13  -5   4  151.48   13.40
 -13   5   4  148.29   11.30
 -13   5   4  144.09   15.10
  13   5  -4  159.68   14.90
 -11  -5   4  337.47   17.00
 -11  -5   4  360.56   20.80
  11  -5  -4  338.87   15.20
 -11  -5   4  321.67   19.60
 -11  -5   4  326.77   21.10
  11  -5  -4  257.07   23.30
 -11   5   4  367.36   22.90
 -11   5   4  338.17   16.60
  11   5  -4  325.07   21.00
  -9  -5   4   19.50    5.30
  -9  -5   4   15.70    5.70
  -9  -5   4   14.50    5.40
   9  -5  -4   16.10    5.40
   9  -5  -4   13.90    3.60
  -9  -5   4   10.50    4.50
  -9   5   4   18.50    4.50
  -9   5   4   23.30    6.90
   9   5  -4   25.40    6.40
   7  -5  -4   16.60    5.20
  -7  -5   4   15.70    5.00
  -7  -5   4   21.60    6.30
  -7  -5   4   31.10    7.30
  -7  -5   4   15.30    4.90
  -7  -5   4   23.90    6.00
   7  -5  -4   13.60    4.00
   7   5  -4   31.40    7.30
  -7   5   4   14.00    5.80
  -7   5   4   14.20    4.10
  -5  -5   4    1.00    1.90
  -5  -5   4    0.90    3.00
   5  -5  -4   -2.20    2.10
  -5  -5   4    0.50    3.20
   5  -5  -4   -1.30    1.60
  -5  -5   4    2.10    2.60
  -5  -5   4   -5.70    2.30
  -5   5   4   -1.10    3.40
  -5   5   4    1.80    2.00
   5   5  -4   -0.90    2.00
   3  -5  -4   48.60    6.80
  -3  -5   4   56.69    9.00
   3  -5  -4   56.29    6.40
  -3  -5   4   51.89    9.80
  -3  -5   4   37.90    8.10
  -3  -5   4   41.90    8.40
   3  -5  -4   49.20    5.90
  -3  -5   4   52.09    8.60
  -3   5   4   55.09    6.20
   3   5  -4   55.99    8.90
  -3   5   4   55.39    9.60
  -1  -5   4  371.26   20.00
  -1  -5   4  355.76   22.00
  -1  -5   4  336.57   20.90
   1  -5  -4  354.76   16.40
   1  -5  -4  351.86   18.70
   1  -5  -4  346.67   16.00
  -1  -5   4  345.17   21.90
  -1   5   4  343.37   19.30
   1   5  -4  354.06   21.70
   1   5  -4  367.56   20.00
  -1   5   4  336.57   16.10
   1  -5   4  270.27   19.10
   1  -5   4  249.38   16.30
  -1  -5  -4  247.48   13.40
   1  -5   4  251.87   18.50
  -1  -5  -4  247.18   15.30
   1  -5   4  265.97   19.00
  -1  -5  -4  240.58   13.60
  -1  -5  -4  247.38   15.80
   1   5   4  249.68   15.80
  -1   5  -4  253.07   16.50
  -1   5  -4  248.08   18.30
   3  -5   4  208.38   14.60
  -3  -5  -4  212.68   12.80
   3  -5   4  233.18   17.80
   3  -5   4  217.68   17.60
  -3  -5  -4  219.88   14.70
  -3  -5  -4  218.18   13.20
   3  -5   4  205.98   17.00
  -3  -5  -4  229.78   14.40
  -3   5  -4  203.88   15.00
   3   5   4  230.78   14.60
  -3   5  -4  244.08   18.60
  -5  -5  -4   58.79    7.30
  -5  -5  -4   50.49    7.10
   5  -5   4   42.00    9.30
   5  -5   4   53.09    8.50
  -5  -5  -4   47.90    6.40
  -5  -5  -4   53.79    6.80
  -5   5  -4   60.29   10.70
  -5   5  -4   42.30    8.00
  -7  -5  -4   23.20    5.60
  -7  -5  -4   15.60    4.50
   7  -5   4   25.50    5.50
  -7  -5  -4   22.80    5.20
  -7  -5  -4   15.90    4.40
   7  -5   4   15.30    7.00
  -7   5  -4   11.10    5.80
  -7   5  -4   10.60    4.50
   9  -5   4  143.29   12.20
  -9  -5  -4  164.18   12.00
  -9  -5  -4  155.98   11.60
  -9  -5  -4  160.48   11.10
   9  -5   4  158.18   16.40
  -9  -5  -4  152.88   12.60
  -9  -5  -4  171.48   12.60
   9   5   4  144.69   12.10
  -9   5  -4  165.68   16.70
  -9   5  -4  164.58   13.50
 -11  -5  -4  154.18   11.60
  11  -5   4  139.09   15.60
 -11  -5  -4  157.08   10.80
 -11  -5  -4  144.69   11.70
 -11  -5  -4  139.39   11.60
 -11  -5  -4  137.39   11.80
 -11   5  -4  151.18   13.40
  11   5   4  139.79   12.20
 -11   5  -4  139.29   15.60
  13  -5   4  170.58   18.10
 -13  -5  -4  171.98   12.50
 -13  -5  -4  201.98   14.50
 -13  -5  -4  194.88   14.40
 -13  -5  -4  176.98   11.20
 -13  -5  -4  182.08   12.20
 -13   5  -4  206.68   19.30
  13   5   4  188.68   15.20
 -13   5  -4  214.68   16.20
 -15  -5  -4  218.48   11.50
 -15  -5  -4  265.27   15.50
  15  -5   4  263.87   22.50
 -15  -5  -4  273.87   17.20
 -15  -5  -4  218.08   12.20
 -15   5  -4  255.97   22.30
 -15   5  -4  264.77   18.60
 -17  -5  -4   13.30    3.00
 -17  -5  -4   17.20    4.60
  17  -5   4    7.70    7.40
 -17  -5  -4   14.40    3.30
 -17  -5  -4   10.00    4.80
  17   5   4   12.90    4.10
 -17   5  -4   13.40    7.40
 -17   5  -4   10.50    5.80
 -19  -5  -4    2.30    4.20
  19  -5   4    1.00    4.90
 -19  -5  -4    0.90    1.90
 -19  -5  -4    1.00    1.00
 -19   5  -4    2.90    4.20
  19   5   4    1.90    2.90
 -19   5  -4    1.90    5.10
 -21  -5  -4   30.50    5.00
 -21  -5  -4   31.80    8.20
 -21  -5  -4   37.00    6.50
  21  -5   4   34.50   11.30
  21   5   4   27.20    5.90
 -21   5  -4   31.00    9.60
 -21   5  -4   36.50    9.10
 -23  -5  -4   -2.90    3.20
 -23  -5  -4    2.10    3.30
 -23  -5  -4    0.40    2.20
  23  -5   4   -0.40    5.30
  23   5   4    7.60    4.10
 -23   5  -4   -0.10    4.50
 -23   5  -4    3.60    6.00
  25  -5   4  165.58   20.00
 -25  -5  -4  149.09   14.90
  25   5   4  162.48   16.70
 -25   5  -4  192.88   21.10
 -25   5  -4  149.88   29.80
  27  -5   4   35.80   13.10
 -27  -5  -4   41.30   10.00
 -27  -5  -4   54.69    7.10
 -27   5  -4   27.00   12.30
 -27   5  -4   62.39   11.80
  27   5   4   50.19    9.10
 -29  -5  -4    2.60    4.00
  29  -5   4    6.50    7.30
 -29  -5  -4    4.30    3.90
 -29   5  -4   -2.00    6.40
 -29   5  -4    4.20    5.50
  29   5   4    8.20    4.90
 -31  -5  -4   36.00   10.10
  31  -5   4   78.69   15.50
 -31   5  -4   54.69   14.80
 -31   5  -4   47.70   11.80
  33  -5   4    4.10    6.80
 -33  -5  -4    7.20    4.20
 -33  -5  -4   -4.00    4.80
 -33   5  -4    0.00    7.40
 -33   5  -4    3.00    6.20
  35  -5   4   -3.40    6.30
 -35  -5  -4    7.90    4.60
 -37  -5  -4   21.80    6.70
 -37  -5  -4   11.60    6.70
  37  -5   4   18.00   11.10
 -37   5  -4   -7.70    9.20
 -37   5  -4    4.90   10.30
 -36  -6   4    0.10    5.10
  36  -6  -4   -9.70    7.10
 -36  -6   4   -8.30    6.30
 -36   6   4    6.40    7.00
 -34  -6   4    5.50    5.40
  34  -6  -4   10.80   10.40
 -34  -6   4   -8.00    5.80
 -34   6   4    6.00    6.50
 -34   6   4    2.70    9.70
  32  -6  -4    4.20    8.60
 -32  -6   4    8.60    7.50
 -32  -6   4   12.70    5.60
 -32   6   4   10.00    8.50
 -32   6   4    4.20    6.80
 -30  -6   4   61.69   10.40
 -30  -6   4   61.09   13.20
  30  -6  -4   52.29   15.30
 -30   6   4   51.19   15.20
 -30   6   4   36.20    9.60
 -28  -6   4    5.70    5.60
  28  -6  -4    2.50    8.60
 -28  -6   4   -0.90    3.40
 -28   6   4   -6.80    3.80
 -28   6   4   -0.50    5.00
 -26  -6   4   19.30    5.60
  26  -6  -4   15.50    9.50
 -26  -6   4   13.80    6.40
 -26   6   4   22.60    7.10
 -26   6   4    9.00    7.00
 -24  -6   4   -0.60    3.50
 -24  -6   4    2.00    5.50
  24  -6  -4   -1.60    7.30
 -24   6   4    4.70    4.40
 -24   6   4    0.70    6.10
 -22  -6   4   18.70    5.80
  22  -6  -4   -0.70    7.40
 -22  -6   4   22.50    7.10
 -22   6   4    6.90    5.10
 -22   6   4   30.10   10.00
  20  -6  -4  579.04   40.10
 -20  -6   4  660.73   33.10
 -20  -6   4  616.34   28.70
 -20   6   4  644.04   28.70
 -20   6   4  617.84   38.40
 -18  -6   4   11.00    4.30
 -18  -6   4   12.30    6.40
  18  -6  -4    4.80    3.50
 -18  -6   4   11.30    7.00
 -18   6   4   20.00    5.70
 -18   6   4    1.20    5.40
 -16  -6   4  398.96   24.30
 -16  -6   4  374.96   23.10
  16  -6  -4  355.36   17.10
 -16  -6   4  324.87   16.70
 -16   6   4  401.66   28.40
 -16   6   4  344.47   19.50
 -14  -6   4  119.19   10.30
 -14  -6   4  132.79   14.10
  14  -6  -4  146.59   10.70
 -14  -6   4  125.09   14.40
 -14   6   4  139.99   17.00
 -14   6   4  138.59   12.00
  12  -6  -4    8.60    6.40
 -12  -6   4   15.10    6.30
 -12  -6   4   14.10    6.60
 -12  -6   4   10.20    5.60
 -12   6   4   11.50    4.90
 -12   6   4    5.30    5.30
  10  -6  -4   64.79    7.70
 -10  -6   4   79.79   11.10
 -10  -6   4   72.29   11.70
 -10  -6   4   79.99    9.50
 -10   6   4   69.79   12.80
 -10   6   4   74.79    8.60
  -8  -6   4    3.50    4.10
   8  -6  -4    7.60    3.20
  -8  -6   4   -2.20    3.60
  -8  -6   4    4.20    4.50
  -8   6   4    7.20    5.40
  -8   6   4    6.60    3.40
  -6  -6   4   17.00    6.50
   6  -6  -4   24.30    5.40
  -6  -6   4   22.50    6.80
  -6  -6   4   26.30    7.40
   6   6  -4   25.70    6.60
  -6   6   4   23.10    5.40
  -6   6   4   26.90    7.80
  -4  -6   4   71.09   11.90
   4  -6  -4   61.69    7.60
  -4  -6   4   65.89   12.50
  -4  -6   4   96.49   11.40
   4  -6  -4   71.79    8.00
   4  -6  -4   63.59    8.80
   4   6  -4   73.29    9.80
  -4   6   4   62.49   11.20
  -4   6   4   65.39    7.90
   2  -6  -4  171.08   12.20
   2  -6  -4  182.28   14.50
  -2  -6   4  186.98   15.50
  -2  -6   4  180.08   15.80
  -2  -6   4  176.68   16.50
   2  -6  -4  180.08   12.50
  -2   6   4  180.38   12.60
   2   6  -4  166.28   16.30
  -2   6   4  177.58   15.90
   2   6  -4  187.58   15.20
   0  -6  -4    2.50    2.90
   0  -6  -4    0.10    3.70
   0  -6  -4   11.00    3.70
   0  -6  -4    2.10    3.40
   0  -6   4   13.20    6.20
   0  -6   4    3.10    4.80
   0  -6   4    6.10    4.30
   0   6  -4    8.20    4.90
   0   6  -4    4.80    5.10
   0   6   4    1.90    4.20
  -2  -6  -4   26.70    7.00
  -2  -6  -4   25.50    6.60
   2  -6   4   40.70    9.70
  -2  -6  -4   24.00    7.00
   2  -6   4   37.40    9.50
  -2  -6  -4   37.10   10.10
  -2   6  -4   32.70    9.30
  -2   6  -4   37.70    8.40
   4  -6   4   81.49   14.40
  -4  -6  -4   88.39   10.80
  -4  -6  -4  105.39   12.50
  -4  -6  -4   98.09    9.50
  -4  -6  -4   82.99   10.10
  -4  -6  -4   90.79    9.20
   4  -6   4   90.69   15.00
  -4   6  -4   99.79   13.20
   4   6   4   69.69    9.80
  -4   6  -4   99.99   11.00
  -6  -6  -4    4.10    3.80
  -6  -6  -4   -3.30    2.60
  -6  -6  -4   -3.20    2.40
   6  -6   4    3.20    4.70
   6  -6   4    6.10    5.00
  -6  -6  -4    6.10    4.20
  -6  -6  -4    4.40    3.90
  -6   6  -4    2.30    3.40
  -6   6  -4    9.70    5.70
  -8  -6  -4    0.20    3.00
  -8  -6  -4    1.40    3.40
  -8  -6  -4   -4.70    2.70
  -8  -6  -4   -0.10    4.30
  -8  -6  -4    5.10    3.70
   8  -6   4    3.50    4.70
  -8   6  -4   -4.10    5.10
  -8   6  -4    4.10    4.10
 -10  -6  -4  254.57   17.10
 -10  -6  -4  275.67   16.80
  10  -6   4  249.38   22.30
 -10  -6  -4  244.48   17.50
 -10  -6  -4  222.88   15.00
 -10   6  -4  264.77   19.30
 -10   6  -4  251.87   23.30
 -12  -6  -4  237.18   16.40
 -12  -6  -4  181.98   14.60
 -12  -6  -4  247.88   16.30
 -12  -6  -4  212.38   14.20
  12  -6   4  241.68   22.40
 -12   6  -4  237.58   22.10
 -12   6  -4  227.18   18.20
 -14  -6  -4   12.60    4.90
 -14  -6  -4   12.20    4.80
 -14  -6  -4   11.40    5.40
  14  -6   4   17.50    8.40
 -14  -6  -4   10.00    4.20
 -14   6  -4   12.60    6.70
 -14   6  -4   20.40    8.20
  16  -6   4  175.08   37.20
 -16  -6  -4  181.78   12.10
 -16  -6  -4  199.28   14.90
 -16  -6  -4  179.58   11.70
 -16  -6  -4  206.28   16.50
 -16   6  -4  191.98   17.80
  18  -6   4   22.10    7.90
 -18  -6  -4   13.10    5.10
 -18  -6  -4    6.20    2.80
 -18  -6  -4   -0.60    2.70
 -18  -6  -4    2.10    4.50
 -18   6  -4    1.20    5.10
 -18   6  -4   -6.00    3.40
 -20  -6  -4    6.10    3.90
 -20  -6  -4    1.80    2.50
 -20  -6  -4   -1.40    3.10
  20  -6   4   -2.00    4.20
 -20  -6  -4   -0.60    1.30
 -20   6  -4   -2.30    4.60
 -20   6  -4    4.60    5.20
 -22  -6  -4   19.50    4.70
 -22  -6  -4    6.10    5.10
  22  -6   4    3.70    6.40
 -22  -6  -4   30.20    6.90
 -22   6  -4   26.90   10.10
 -22   6  -4    9.90    6.50
  24  -6   4    6.00    7.20
 -24  -6  -4   26.50    6.40
 -24  -6  -4   12.20    6.20
 -24  -6  -4   15.90    4.30
  24   6   4   26.50    6.30
 -24   6  -4   18.90    7.00
 -24   6  -4    6.20    6.50
 -26  -6  -4   33.20    9.10
 -26  -6  -4   22.80    6.70
 -26  -6  -4   30.90    6.30
  26  -6   4   15.90    9.80
  26   6   4   38.10    7.70
 -26   6  -4   21.10    9.00
 -26   6  -4   22.10   11.50
  28  -6   4    3.00    7.90
 -28  -6  -4    8.00    4.30
 -28  -6  -4    8.50    6.50
 -28   6  -4    0.00    7.10
 -28   6  -4    3.00    6.80
  28   6   4   11.70    8.10
  30  -6   4    6.20    8.10
 -30  -6  -4    6.10    4.70
 -30  -6  -4    1.60    4.40
 -30   6  -4   -1.10    8.50
 -30   6  -4   -6.50    6.40
 -32  -6  -4   32.30    7.40
 -32  -6  -4   19.90    7.80
  32  -6   4   20.40   11.90
 -32   6  -4    2.00    9.60
 -32   6  -4   24.90    9.20
 -34  -6  -4   13.00    5.00
 -34  -6  -4   -3.60    5.20
 -34   6  -4   -1.50    9.20
 -34   6  -4    3.40    7.20
  31  -7  -4  -11.70   10.60
 -31  -7   4    6.60    4.90
 -31  -7   4    2.40    6.90
 -31   7   4    0.50    8.40
 -31   7   4   -5.60    5.60
 -29  -7   4   20.00    6.40
 -29   7   4    2.30    9.80
 -29   7   4   10.20    6.60
 -27  -7   4   16.60    8.90
  27  -7  -4    4.40   10.20
 -27  -7   4   12.40    6.30
 -27   7   4   20.00   10.30
 -27   7   4   16.70    7.30
 -25  -7   4   -1.00    4.20
 -25  -7   4   11.70    7.00
  25  -7  -4   -0.90    6.80
 -25   7   4   13.10    5.70
 -25   7   4    1.40    6.80
 -23  -7   4    2.60    5.20
 -23  -7   4    2.80    7.40
  23  -7  -4    2.50    6.80
 -23   7   4   11.70    5.20
 -23   7   4   -3.60    5.80
 -21  -7   4   35.20    9.50
 -21  -7   4   23.60    7.80
  21  -7  -4   23.30   10.90
 -21   7   4   34.60   11.30
 -21   7   4   28.90    7.40
 -19  -7   4   68.19   12.10
  19  -7  -4   88.19   18.50
 -19  -7   4   97.69   10.30
 -19  -7   4   91.99   13.00
 -19   7   4   72.69   11.90
 -19   7   4   68.09   15.90
  17  -7  -4   58.69   14.10
 -17  -7   4   62.79    9.50
 -17  -7   4   38.10   10.00
 -17  -7   4   60.89   12.10
 -17   7   4   36.20   12.00
 -17   7   4   60.99   10.50
  15  -7  -4   40.60   12.30
 -15  -7   4   41.50    9.70
 -15  -7   4   39.20   10.10
 -15  -7   4   43.20    7.90
 -15   7   4   46.40    9.00
 -15   7   4   48.00   12.50
 -13  -7   4  107.19   13.90
  13  -7  -4  113.59   10.90
 -13  -7   4   94.09   10.30
 -13  -7   4  101.29   25.60
  13  -7  -4   95.39   17.90
 -13   7   4   86.99   11.10
 -13   7   4   88.89   16.40
 -11  -7   4  130.69   13.10
  11  -7  -4  155.48   20.70
 -11  -7   4  126.29   15.40
  11  -7  -4  128.49   11.30
 -11  -7   4  161.98   15.70
 -11   7   4  117.69   11.70
 -11   7   4  123.19   17.50
  -9  -7   4    4.40    5.10
   9  -7  -4   -7.50    5.00
   9  -7  -4    0.10    3.30
   9  -7  -4   -3.50    2.80
  -9  -7   4    2.60    4.90
  -9   7   4   -3.20    4.80
  -9   7   4    1.10    3.60
  -7  -7   4   31.30    8.30
   7  -7  -4   44.50    8.20
  -7  -7   4   42.10    9.40
   7  -7  -4   41.00   12.00
  -7  -7   4   33.70    8.90
   7  -7  -4   36.40    6.90
  -7   7   4   52.69   10.80
  -7   7   4   40.50    7.90
  -5  -7   4    1.10    4.00
   5  -7  -4    2.70    6.20
  -5  -7   4    7.00    4.40
  -5  -7   4   -1.10    3.70
   5  -7  -4   -6.30    2.80
   5  -7  -4   -6.90    2.50
  -5   7   4    5.10    3.40
  -5   7   4   -7.40    3.30
   5   7  -4   -3.40    3.00
  -3  -7   4  106.19   12.70
   3  -7  -4   98.89   10.30
   3  -7  -4  109.49   10.80
   3  -7  -4  122.69   16.50
  -3  -7   4  111.89   14.50
  -3  -7   4   91.79   14.90
   3  -7  -4   82.39   14.00
  -3   7   4  105.79   10.70
   3   7  -4  107.39   12.80
  -3   7   4  126.29   14.70
   1  -7  -4    4.90    3.90
   1  -7  -4   -6.90    3.60
  -1  -7   4   -5.90    3.50
  -1  -7   4   -1.00    4.50
   1  -7  -4    5.50    4.50
   1  -7  -4   -2.20    2.50
  -1   7   4   -0.70    4.10
   1   7  -4    9.40    5.80
   1   7  -4    3.20    4.60
   1  -7   4   60.79   10.90
  -1  -7  -4   41.40    9.50
   1  -7   4   48.70   11.40
  -1  -7  -4   45.40   11.40
  -1  -7  -4   33.00    7.30
  -1  -7  -4   49.60    8.10
   1  -7   4   58.59   12.10
  -1   7  -4   41.70    9.10
   1   7   4   42.90    9.70
  -1   7  -4   38.40   10.10
  -3  -7  -4   59.89   10.30
  -3  -7  -4   60.79   12.50
  -3  -7  -4   69.59    8.90
   3  -7   4   67.69   13.30
   3  -7   4   59.79   12.20
   3   7   4   63.29   11.40
  -3   7  -4   56.89   10.90
  -3   7  -4   54.39   12.80
  -5  -7  -4   52.49   10.00
  -5  -7  -4   76.19    9.20
   5  -7   4   93.69   16.40
   5  -7   4   78.69   15.30
  -5  -7  -4   73.99   13.20
  -5  -7  -4   74.29   10.00
  -5   7  -4   82.99   13.00
  -5   7  -4   75.79   15.00
  -7  -7  -4   -6.30    3.00
   7  -7   4   -1.50    4.20
   7  -7   4    0.40    4.80
  -7  -7  -4   -1.90    4.20
  -7  -7  -4    1.90    3.40
  -7  -7  -4   -3.80    3.00
  -7   7  -4    2.80    3.80
  -7   7  -4   -4.30    5.10
  -9  -7  -4   62.89    8.80
  -9  -7  -4   27.60    7.10
   9  -7   4   36.50   12.00
  -9  -7  -4   38.20    7.90
   9  -7   4   32.40   10.80
  -9  -7  -4   32.70    7.90
  -9   7  -4   38.90   12.60
  -9   7  -4   28.00    8.20
 -11  -7  -4  123.29   12.90
  11  -7   4  146.59   18.60
 -11  -7  -4  113.39   11.80
 -11  -7  -4  108.69   13.10
 -11  -7  -4  117.69   13.10
 -11   7  -4  138.59   15.30
 -11   7  -4  123.79   17.50
 -13  -7  -4   -5.00    3.70
 -13  -7  -4    4.60    4.30
 -13  -7  -4    5.00    4.60
  13  -7   4    0.20    7.40
 -13  -7  -4   13.90    5.30
 -13   7  -4    7.00    6.10
 -13   7  -4   14.00    7.80
  15  -7   4  114.29   19.60
 -15  -7  -4  105.09   12.20
 -15  -7  -4   87.39   10.10
 -15  -7  -4   91.89   10.40
 -15  -7  -4   92.39   11.50
 -15   7  -4  108.59   13.50
 -15   7  -4  101.79   18.20
 -17  -7  -4   14.20    4.90
 -17  -7  -4   13.00    7.70
 -17  -7  -4   16.30    6.20
  17  -7   4   16.00    9.10
 -17  -7  -4   23.10    5.40
 -17   7  -4    2.70    7.30
 -17   7  -4    3.50    7.50
 -19  -7  -4   12.20    4.90
 -19  -7  -4    1.70    3.10
 -19  -7  -4    8.00    5.40
  19  -7   4    7.40    7.00
 -19   7  -4    7.30    4.90
 -21  -7  -4    6.20    5.10
 -21  -7  -4    6.10    3.40
 -21  -7  -4   -6.60    4.50
  21  -7   4   17.30    8.90
 -21  -7  -4    4.50    2.30
 -21   7  -4   -2.40    6.90
 -21   7  -4   -1.80    4.90
 -23  -7  -4    0.70    3.80
  23  -7   4   15.40    9.60
 -23  -7  -4   26.30    8.00
 -23   7  -4    9.60    9.00
 -23   7  -4   -1.00    5.90
  25  -7   4    1.90    8.10
 -25  -7  -4   17.60    8.20
 -25  -7  -4   18.90    4.80
 -25   7  -4    9.40    9.20
 -25   7  -4   21.00    8.70
 -27  -7  -4   -4.00    5.50
 -27  -7  -4    2.70    4.30
  27  -7   4    4.60    8.60
 -27   7  -4   -0.80    5.80
 -27   7  -4   10.50    9.40
  29  -7   4    9.40    8.30
 -29  -7  -4    1.00    4.50
 -29  -7  -4    2.50    5.60
 -29   7  -4    3.90    7.20
 -26  -8   4   -3.60    4.40
 -26  -8   4    5.50    6.40
  26  -8  -4  -15.60    7.20
 -26   8   4   13.80   12.10
 -26   8   4    0.00    5.90
  24  -8  -4   27.10   14.40
 -24  -8   4   25.80   14.40
 -24  -8   4   11.90    6.40
 -24   8   4   25.50    8.20
 -22  -8   4    8.80    7.60
  22  -8  -4  -10.90   14.50
 -22  -8   4    9.40    6.30
 -22   8   4   21.50    9.90
 -22   8   4   13.00    6.10
 -20  -8   4    5.80    7.00
 -20  -8   4  -10.80    4.40
  20  -8  -4   -0.80    7.20
 -20   8   4    6.00    5.00
 -20   8   4   -6.70    5.60
 -18  -8   4    1.20    5.10
 -18  -8   4    0.40    5.90
 -18  -8   4    3.00    4.70
  18  -8  -4    1.20    7.90
 -18   8   4   -1.10    6.60
 -18   8   4    4.50    5.00
 -16  -8   4   -2.10    4.10
 -16  -8   4    3.40    6.10
  16  -8  -4  -10.00    7.50
 -16  -8   4    3.00    5.30
 -16   8   4   -5.40    6.70
 -16   8   4   -3.30    4.20
 -14  -8   4   31.80    9.90
  14  -8  -4   48.40   15.00
 -14  -8   4   23.20    8.30
 -14  -8   4   35.60    8.90
 -14   8   4   55.69    9.90
 -14   8   4   55.79   13.60
 -12  -8   4   15.60    6.40
  12  -8  -4   16.20    6.00
 -12  -8   4   22.80    8.20
  12  -8  -4   15.10    9.60
 -12  -8   4   12.10    6.80
 -12   8   4    5.00    6.40
 -12   8   4    6.30    5.40
 -10  -8   4   17.50    7.30
 -10  -8   4   11.80    6.40
  10  -8  -4    1.80    5.20
  10  -8  -4   14.80    5.30
 -10  -8   4   28.50    8.40
 -10   8   4   14.60    9.00
 -10   8   4    9.20    6.00
   8  -8  -4   33.70    9.90
  -8  -8   4   18.90    7.30
  -8  -8   4   25.70    7.60
   8  -8  -4   25.20    6.80
  -8  -8   4   16.30    7.70
  -8   8   4   10.80    5.70
   6  -8  -4   -4.60    3.20
  -6  -8   4    0.50    4.00
  -6  -8   4    2.50    5.00
   6  -8  -4    0.00    4.50
  -6  -8   4   -9.30    4.40
   6  -8  -4    3.40    6.20
  -6   8   4   -6.20    3.10
  -6   8   4    4.10    4.90
  -4  -8   4   27.80    9.00
   4  -8  -4   26.80    7.10
  -4  -8   4   39.10    9.50
  -4  -8   4   51.49   11.50
   4  -8  -4   32.20    9.60
   4  -8  -4   37.20   11.90
  -4   8   4   29.40    9.40
   4   8  -4   41.00    9.20
   2  -8  -4    8.70    6.10
   2  -8  -4   -0.20    3.70
  -2  -8   4    8.00    6.30
  -2  -8   4    1.20    4.80
   2  -8  -4    2.50    6.00
   2   8  -4   -1.90    4.20
  -2   8   4   -2.40    4.60
   0  -8  -4    7.90    6.40
   0  -8   4   11.70    5.50
   0  -8  -4    7.20    7.70
   0  -8   4    5.90    7.80
   0  -8   4    0.60    4.80
   0   8  -4    5.00    4.80
   0   8   4    7.60    6.30
  -2  -8  -4   10.80    7.00
   2  -8   4    4.00    4.80
  -2  -8  -4    4.90    7.10
   2  -8   4    3.80    6.10
  -2  -8  -4    2.90    4.20
   2  -8   4    0.20    5.10
  -2   8  -4   -6.00    4.40
   2   8   4    0.30    4.50
  -2   8  -4    3.30    7.80
  -4  -8  -4   -1.20    4.50
  -4  -8  -4    4.10    3.80
   4  -8   4    0.80    6.20
   4  -8   4    5.80    6.70
   4  -8   4    3.90    4.20
  -4  -8  -4    0.90    4.90
  -4   8  -4   -2.80    4.20
  -4   8  -4    4.60    6.30
  -6  -8  -4   -5.30    2.70
   6  -8   4    1.50    6.30
  -6  -8  -4    8.40    4.50
  -6  -8  -4   12.40    6.90
   6  -8   4    7.20    5.50
  -6   8  -4    2.60    4.80
  -6   8  -4    3.00    5.90
  -8  -8  -4   13.30    6.20
  -8  -8  -4    9.40    5.90
   8  -8   4   21.00    8.40
   8  -8   4    7.30    8.00
  -8  -8  -4   26.10    6.90
  -8   8  -4   17.20    8.70
  -8   8  -4    7.10    7.20
 -10  -8  -4    1.30    5.80
  10  -8   4   16.80    8.10
 -10  -8  -4    4.10    5.60
 -10  -8  -4   13.00    5.30
  10  -8   4    5.10    6.20
 -10   8  -4   -5.60    4.90
 -10   8  -4    9.30    9.00
 -12  -8  -4   34.50    9.80
  12  -8   4   57.19   15.40
 -12  -8  -4   34.40   11.50
  12  -8   4   45.50   14.30
 -12  -8  -4   33.70    9.10
 -12   8  -4   56.19   12.40
 -12   8  -4   37.40   12.80
 -14  -8  -4   10.30    5.60
 -14  -8  -4   11.80    5.70
 -14  -8  -4    8.50    5.40
  14  -8   4   -2.50    6.80
 -14   8  -4   21.40    8.30
 -14   8  -4   14.10    9.20
 -16  -8  -4    5.20    4.70
 -16  -8  -4    0.70    4.70
  16  -8   4   -2.30    7.90
 -16  -8  -4   15.70    4.90
 -16   8  -4   -9.70    6.10
 -16   8  -4   -6.50    4.60
  18  -8   4    8.60    8.60
 -18  -8  -4   -6.10    5.60
 -18  -8  -4   -1.60    3.90
 -18   8  -4   -3.80    6.50
 -18   8  -4    3.70    6.30
 -20  -8  -4   66.69    8.70
  20  -8   4   54.89   17.70
 -20  -8  -4   58.39    7.20
 -20  -8  -4   43.80   10.30
 -20   8  -4   53.79   13.40
 -20   8  -4   35.30   15.10
 -22  -8  -4   30.20    6.10
  22  -8   4    3.70   10.60
 -22  -8  -4   14.10    8.60
 -22   8  -4   20.50   12.50
 -22   8  -4   17.30    9.90
 -24  -8  -4    4.80    4.30
 -24  -8  -4  -11.80    5.70
  24  -8   4   13.20   10.80
 -24   8  -4    0.70    7.90
 -24   8  -4    6.40    8.90
 -19  -9   4   -5.60    5.40
 -19  -9   4    6.60    7.40
 -19  -9   4   23.80   10.70
  19  -9  -4   13.40   12.80
 -19   9   4    1.20    8.80
  17  -9  -4   11.20   10.60
 -17  -9   4   11.40    6.00
 -17  -9   4   12.20    8.20
 -17  -9   4   23.30    9.40
 -17   9   4   -1.90    6.10
 -17   9   4   19.50   10.60
 -15  -9   4   10.80    8.40
  15  -9  -4   23.50   13.00
 -15  -9   4   20.70    7.90
  15  -9  -4   31.00    7.90
 -15  -9   4   17.80    9.30
 -15   9   4   15.30    8.00
 -15   9   4   16.10   11.00
  13  -9  -4    9.20    5.80
 -13  -9   4   -1.20    7.00
 -13  -9   4    2.80    8.10
  13  -9  -4    7.00    9.30
 -13  -9   4   11.80    6.50
 -13   9   4   -1.10    5.60
 -13   9   4    4.80    9.20
  11  -9  -4    3.10    8.90
 -11  -9   4   17.10    8.50
  11  -9  -4   -3.50    4.20
 -11  -9   4    8.70    6.10
 -11  -9   4    5.10    6.50
 -11   9   4   -4.00    4.10
 -11   9   4    0.10    5.50
  -9  -9   4    4.50    6.10
   9  -9  -4   10.80    6.00
   9  -9  -4   30.20   12.60
   9  -9  -4   14.20    6.90
  -9  -9   4   12.90    8.20
  -9  -9   4   20.00    7.10
  -9   9   4   20.90    5.80
  -9   9   4   13.10    8.30
   7  -9  -4   20.80    7.00
   7  -9  -4   29.50   12.40
   7  -9  -4    7.20    7.50
  -7  -9   4    6.80    7.30
  -7  -9   4   27.10    9.30
  -7  -9   4   25.30    9.90
  -7   9   4   16.70    7.30
  -7   9   4   34.80    8.40
  -5  -9   4   -7.60    6.80
   5  -9  -4    8.30    8.00
   5  -9  -4   -8.90    4.30
  -5  -9   4    6.40    6.20
   5  -9  -4   20.90    7.50
  -5  -9   4   -6.70    4.10
  -5   9   4    5.10    6.70
  -3  -9   4    7.20    6.80
  -3  -9   4   19.10    7.20
   3  -9  -4    0.40    6.00
   3  -9  -4    4.70    5.00
  -3  -9   4    9.10    6.60
   3  -9  -4   12.00    8.70
  -3   9   4   -7.50    5.00
  -1  -9   4   -2.30    5.90
   1  -9  -4   15.80    6.10
  -1  -9   4    8.10    8.30
   1  -9  -4   13.80    8.70
  -1  -9   4   12.20    5.30
   1  -9  -4    6.40    6.90
   1   9  -4   10.40    7.10
  -1   9   4   -7.50    6.00
  -1  -9  -4    3.30    6.50
   1  -9   4   -5.10    4.40
   1  -9   4  -12.70    5.00
  -1  -9  -4   -4.50    4.00
  -1  -9  -4   -3.80    6.00
   1  -9   4   -4.00    6.40
  -1   9  -4   -8.50    3.90
  -3  -9  -4    2.30    6.40
   3  -9   4    8.30    5.60
   3  -9   4    5.00    6.20
  -3  -9  -4    4.90    8.70
   3  -9   4    5.50    7.60
  -3  -9  -4    5.10    5.60
  -3   9  -4    1.50    5.80
  -3   9  -4    7.20    9.70
   5  -9   4   -6.60    5.90
  -5  -9  -4    1.70    6.70
   5  -9   4   -3.60    5.50
  -5  -9  -4    4.30    6.50
  -5   9  -4    2.60    5.70
  -5   9  -4   10.90    7.20
   7  -9   4   21.90   12.80
   7  -9   4   22.70    8.60
  -7  -9  -4   29.90    9.40
  -7  -9  -4   16.50    9.00
   7  -9   4   24.10   11.00
  -7  -9  -4   25.30    7.90
  -7   9  -4   38.60   11.80
  -7   9  -4   18.20    9.60
   9  -9   4   -2.50    8.30
  -9  -9  -4    0.60    4.80
   9  -9   4   -0.50    5.70
   9  -9   4    0.50    7.60
  -9  -9  -4   10.60    7.10
  -9  -9  -4    2.90    5.20
  -9   9  -4   -1.90    8.20
  -9   9  -4   -0.80    4.50
  11  -9   4    8.10    8.80
 -11  -9  -4   14.80    6.20
 -11  -9  -4    3.00    4.40
  11  -9   4    7.80    8.80
 -11  -9  -4    5.90    5.40
 -11   9  -4   10.60   10.70
 -11   9  -4    4.20    7.80
 -13  -9  -4   27.50    8.10
  13  -9   4   23.20   12.20
 -13  -9  -4   31.10    9.00
 -13  -9  -4   10.00    7.50
 -13   9  -4   11.40    9.50
 -15  -9  -4   29.00    8.40
 -15  -9  -4   10.70    6.50
  15  -9   4    7.30    9.30
  15  -9   4   31.30   14.50
 -15  -9  -4   25.00    7.50
 -15   9  -4    6.60    9.20
 -15   9  -4   18.60    9.90
  17  -9   4   11.90   11.60
 -17  -9  -4    8.40    6.10
  17  -9   4    8.50   10.10
 -17  -9  -4   22.40    7.10
 -17  -9  -4   13.40    7.60
 -17   9  -4   13.40    9.20
 -17   9  -4   18.00   13.00
  -4 -10   4   -9.80    5.30
   4 -10  -4    1.30    5.80
   4 -10  -4   -4.60    8.70
  -4 -10   4    2.00    7.00
  -4 -10   4  -15.10    6.30
  -4  10   4    1.90    7.70
  -2 -10   4   -9.10    8.50
  -2 -10   4   -0.30    7.50
   2 -10  -4    5.10    7.70
  -2 -10   4   -5.50    6.90
   2 -10  -4   -1.60    4.90
   2 -10  -4   -2.10    8.10
   0 -10   4    2.60    8.20
   0 -10   4   -6.10    7.80
   0 -10  -4   -5.60    4.70
   0 -10  -4    9.20    8.60
   0 -10  -4   15.60   10.30
  -2 -10  -4   17.30   11.30
  -2 -10  -4    8.50    7.10
   2 -10   4   13.40   10.00
   2 -10   4   14.50    9.20
   2 -10   4   13.50   11.00
  -2  10  -4   13.70    8.10
 -44   0   5   -1.90    5.30
  44   0  -5   -0.10    6.80
 -44   0   5   -7.80   12.70
 -42   0   5    7.50    6.60
 -42   0   5    7.30    6.20
  42   0  -5   -7.40    5.40
 -40   0   5    1.30    4.50
 -40   0   5    1.30    4.30
  40   0  -5    4.60    5.00
  38   0  -5   -6.30    4.80
 -38   0   5    5.00    4.90
 -38   0   5    9.20    5.50
 -36   0   5    2.50    3.50
 -36   0   5    0.50    3.10
  36   0  -5    4.90    4.90
 -32   0   5    5.30    4.00
 -32   0   5    0.40    3.20
 -30   0   5    4.30    3.20
 -30   0   5    3.00    3.60
 -28   0   5    1.90    2.50
 -28   0   5   -1.70    2.80
 -26   0   5   -0.10    2.60
 -26   0   5    3.70    3.00
  24   0  -5    0.50    2.50
 -24   0   5    1.40    1.90
 -24   0   5    2.80    2.70
  22   0  -5    2.50    1.80
 -22   0   5   -0.60    1.90
 -22   0   5    0.30    1.80
  22   0  -5   -1.50    1.60
  20   0  -5   -1.40    1.50
  20   0  -5    0.30    1.60
 -20   0   5   -0.60    1.80
 -20   0   5    0.90    1.90
  18   0  -5   -1.70    1.30
 -18   0   5    1.10    1.60
  18   0  -5   -2.00    1.10
 -18   0   5    2.60    2.10
 -16   0   5    0.20    1.20
  16   0  -5    2.30    1.90
  16   0  -5    1.40    1.70
 -16   0   5    1.00    1.60
 -14   0   5    0.20    1.50
  14   0  -5   -0.40    1.30
  14   0  -5   12.50    3.10
 -12   0   5    5.10    1.90
  12   0  -5    1.00    1.20
  12   0  -5    0.30    1.10
 -12   0   5   -0.10    1.00
  10   0  -5   -0.10    1.20
 -10   0   5    2.10    1.40
 -10   0   5   -0.30    1.10
  10   0  -5    0.40    1.00
   8   0  -5    0.10    1.00
  -8   0   5   -0.20    1.00
   8   0  -5   -0.50    1.00
  -8   0   5   -0.30    1.00
  -6   0   5   -0.80    0.80
   6   0  -5    0.60    2.10
  -6   0   5    5.30    1.60
  -6   0   5    2.80    1.30
   6   0  -5    0.60    0.90
  -4   0   5    3.50    1.20
   4   0  -5    1.00    0.90
  -4   0   5    0.40    0.90
   4   0  -5    0.80    1.50
  -4   0   5   -0.80    0.80
  -2   0   5    0.10    0.70
   2   0  -5    0.70    1.40
   2   0  -5    0.90    0.80
  -2   0   5    2.10    1.40
   0   0   5    2.90    1.10
   0   0   5    0.40    1.00
   0   0  -5    1.90    1.00
   0   0  -5    1.10    1.10
  -2   0  -5    1.20    0.90
   2   0   5    0.30    0.90
   2   0   5    0.90    1.10
  -2   0  -5    0.30    0.80
   2   0   5   -0.20    0.90
  -4   0  -5    0.20    1.40
  -6   0  -5    0.60    1.00
   6   0   5    3.50    1.40
  -6   0  -5    0.60    1.00
   6   0   5    1.20    1.00
   6   0   5    0.30    1.80
  -6   0  -5    0.90    1.30
  -8   0  -5    0.60    1.30
   8   0   5    0.40    1.50
  -8   0  -5    0.20    1.00
  -8   0  -5    0.60    1.00
   8   0   5   -0.10    0.80
   8   0   5    3.80    1.40
  10   0   5   -0.60    1.20
 -10   0  -5    1.80    1.80
 -10   0  -5    1.30    1.20
  10   0   5   -0.60    0.70
 -10   0  -5    3.70    2.00
 -12   0  -5    1.80    1.60
  12   0   5    3.10    1.60
 -12   0  -5   -0.30    1.40
  12   0   5    0.70    1.40
  12   0   5    2.10    1.40
  14   0   5   -2.20    0.90
 -14   0  -5    0.40    1.50
  14   0   5    3.10    1.70
 -14   0  -5    1.40    1.70
 -14   0  -5    0.20    1.30
  14   0   5   -1.00    0.90
 -16   0  -5    0.10    1.50
  16   0   5    0.80    1.50
  16   0   5    0.70    1.50
  16   0   5    0.30    1.40
 -16   0  -5   -1.10    1.20
 -16   0  -5   -0.70    1.40
 -18   0  -5    2.60    1.90
  18   0   5    2.50    2.10
 -18   0  -5    1.10    2.10
  18   0   5   -0.70    1.40
  18   0   5   -1.30    1.60
  20   0   5   -2.30    2.10
  20   0   5    2.00    2.10
 -20   0  -5    1.20    2.30
  20   0   5    4.00    2.20
 -20   0  -5   -0.70    1.60
  22   0   5    1.20    2.20
 -22   0  -5    1.00    2.60
 -22   0  -5    0.00    1.50
  22   0   5    0.40    2.00
 -24   0  -5   -0.50    3.00
 -24   0  -5   -0.40    2.40
  24   0   5    2.60    2.50
  24   0   5   -2.50    2.10
 -26   0  -5   -2.10    3.40
  26   0   5    1.90    3.20
  26   0   5   -2.40    2.30
 -26   0  -5    7.70    4.70
 -28   0  -5   -4.90    3.00
  28   0   5    0.10    2.70
 -28   0  -5    1.80    3.40
  30   0   5    0.60    2.60
 -30   0  -5    3.90    4.10
 -30   0  -5   -0.80    7.10
  32   0   5    0.30    2.80
 -32   0  -5    2.90    3.90
 -32   0  -5   -1.30    3.80
 -34   0  -5    2.40    4.30
  34   0   5    1.20    2.80
 -34   0  -5    1.90    3.90
  36   0   5    2.70    3.50
 -36   0  -5    6.70    5.00
 -36   0  -5    6.20    5.00
 -38   0  -5   -1.00    4.60
 -38   0  -5    2.30    4.20
  38   0   5   -1.70    3.30
 -40   0  -5   -4.30    5.30
 -42   0  -5   -5.30    6.80
 -42   0  -5    1.50    4.60
 -43  -1   5    3.50    7.10
  43  -1  -5  -11.70    6.50
 -43  -1   5    7.60    8.00
 -43   1   5    7.00    9.30
 -43   1   5   11.50    6.00
 -41  -1   5   44.90    9.60
 -41  -1   5   38.90   11.20
  41  -1  -5   50.49   10.30
  41   1  -5   27.00    5.70
 -41   1   5   30.70   10.80
 -41   1   5   38.20    8.60
  39  -1  -5   -7.70    4.10
 -39  -1   5   -0.80    4.40
 -39  -1   5   -2.80    4.80
 -39   1   5    5.90    6.70
  39   1  -5    4.60    3.60
 -39   1   5   11.80    5.70
 -37  -1   5    4.30    5.20
 -37  -1   5    6.30    4.50
  37  -1  -5   -4.80    4.40
  37   1  -5   11.20    4.40
 -37   1   5    4.80    4.50
 -37   1   5    1.20    4.30
 -35  -1   5   -2.50    3.10
  35  -1  -5    0.70    4.00
 -35  -1   5   -0.70    3.80
  35   1  -5    1.80    3.30
 -35   1   5   -3.90    4.10
 -35   1   5   -1.40    3.70
 -33  -1   5   38.60    8.50
 -33   1   5   58.29   14.30
 -33   1   5   57.29    9.40
 -31  -1   5   26.20    6.90
 -31  -1   5   36.70    7.70
 -31   1   5   39.90    9.30
 -31   1   5   46.40    8.20
 -29  -1   5  360.66   21.00
 -29  -1   5  357.16   21.60
 -29   1   5  372.96   23.70
 -29   1   5  341.97   19.10
 -27  -1   5    3.20    3.90
 -27  -1   5    0.30    2.70
 -27   1   5   -4.40    1.90
 -27   1   5   -4.30    2.40
  25  -1  -5   18.00    4.90
 -25  -1   5   23.40    5.80
 -25  -1   5   11.80    4.10
 -25   1   5    8.80    3.60
 -25   1   5   17.60    5.60
  23  -1  -5   16.20    4.20
 -23  -1   5   18.00    5.10
 -23  -1   5   17.40    5.00
 -23   1   5   20.40    5.60
 -23   1   5   26.00    5.00
  23   1  -5   19.20    4.60
  23   1  -5   20.50    5.10
  21  -1  -5  146.39   10.60
 -21  -1   5  152.18   11.30
 -21  -1   5  152.38   11.30
  21  -1  -5  148.39   10.80
 -21   1   5  155.88   10.00
  21   1  -5  146.89   11.60
 -21   1   5  150.18   12.10
  21   1  -5  156.48   10.80
 -19  -1   5  109.69    9.30
  19  -1  -5  127.99    9.60
  19  -1  -5  114.69    8.70
 -19  -1   5  136.89   10.00
  19   1  -5  109.89   11.00
 -19   1   5  128.49   10.70
 -19   1   5  127.49    8.50
  19   1  -5  132.29   11.00
  17  -1  -5  133.79    9.50
  17  -1  -5  134.99    8.80
 -17  -1   5  134.39    9.40
 -17  -1   5  133.09    9.80
 -17   1   5  139.09    8.50
  17   1  -5  131.09    9.70
 -17   1   5  136.69   10.60
  17   1  -5  126.99    9.30
  15  -1  -5 1402.36   38.20
 -15  -1   5 1366.76   36.70
  15  -1  -5 1371.36   35.50
 -15  -1   5 1402.56   38.30
 -15   1   5 1366.16   39.40
  15   1  -5 1343.97   38.20
 -15   1   5 1364.36   34.30
  15   1  -5 1388.96   37.60
 -13  -1   5   90.39    7.20
  13  -1  -5   86.69    6.80
 -13  -1   5   85.79    6.50
  13  -1  -5   91.79    6.10
 -13   1   5   83.19    5.60
 -13   1   5   88.99    7.60
  13   1  -5   87.69    7.20
  13   1  -5   86.19    7.00
  11  -1  -5 3729.13   78.69
 -11  -1   5 3763.22   77.89
 -11  -1   5 3711.13   79.29
  11  -1  -5 3328.97   76.49
  11   1  -5 3733.13   80.09
 -11   1   5 3687.53   74.59
  11   1  -5 3627.54   79.49
 -11   1   5 3736.63   80.39
  -9  -1   5   50.49    4.70
   9  -1  -5   49.50    4.60
  -9  -1   5   53.69    5.20
   9  -1  -5   43.50    3.30
  -9  -1   5   49.20    4.70
   9   1  -5   50.99    5.50
   9   1  -5   47.60    4.80
  -9   1   5   42.70    4.50
  -9   1   5   46.90    3.40
   7  -1  -5 2235.58   44.50
  -7  -1   5 2206.28   49.99
   7  -1  -5 2166.38   48.10
  -7  -1   5 2190.18   49.70
  -7  -1   5 2168.48   49.80
   7   1  -5 2208.28   49.90
  -7   1   5 2216.98   49.30
  -7   1   5 2134.69   44.00
   7   1  -5 2199.38   51.19
   1  -1   5   63.39    5.20
   1  -1   5   52.79    5.20
  -1  -1  -5   63.99    2.60
   1  -1   5   54.69    5.20
  -1  -1  -5   58.99    2.90
  -1   1  -5   57.29    5.40
  -1   1  -5   55.09    4.80
   1   1   5   60.59    3.10
  -1   1  -5   61.49    5.40
  -1   1  -5   60.09    5.50
   5  -1   5 5646.94  111.09
  -5  -1  -5 5366.26  102.09
   5  -1   5 5382.86  112.69
   5  -1   5 5506.55  111.59
   5   1   5 5407.66  107.49
  -5   1  -5 5422.56  113.09
  -5   1  -5 5503.65  111.29
  -5   1  -5 5415.96  113.09
   7  -1   5 1915.11   46.10
  -7  -1  -5 1892.91   42.30
  -7  -1  -5 1953.50   38.80
   7  -1   5 1879.51   44.20
   7  -1   5 1868.51   46.60
  -7   1  -5 1904.91   47.50
  -7   1  -5 1878.31   45.50
   7   1   5 1933.91   43.30
  -7   1  -5 1846.62   47.40
   7   1   5 1894.11   37.50
   9  -1   5   45.60    5.10
  -9  -1  -5   50.69    3.90
  -9  -1  -5   48.70    3.40
   9  -1   5   56.69    5.70
  -9  -1  -5   49.20    4.40
   9  -1   5   46.50    4.60
   9   1   5   48.90    3.00
  -9   1  -5   42.70    5.50
  -9   1  -5   53.59    6.00
  -9   1  -5   56.09    5.40
   9   1   5   47.20    4.70
 -11  -1  -5 1176.18   30.80
  11  -1   5 1125.09   30.80
  11  -1   5 1172.68   33.40
 -11  -1  -5 1135.99   27.60
  11  -1   5 1121.29   32.80
 -11  -1  -5 1188.98   28.10
  11   1   5 1170.48   32.00
 -11   1  -5 1110.49   34.80
  11   1   5 1148.09   26.30
 -11   1  -5 1168.78   35.10
 -11   1  -5 1147.99   32.60
 -13  -1  -5 3870.91   82.79
 -13  -1  -5 3922.61   79.79
  13  -1   5 3964.90   83.79
  13  -1   5 3805.12   85.29
  13  -1   5 3776.82   84.69
 -13  -1  -5 3752.12   78.49
 -13   1  -5 3700.13   87.89
 -13   1  -5 3757.32   84.49
  13   1   5 3760.82   84.09
 -13   1  -5 3847.82   88.09
 -15  -1  -5  351.06   13.20
  15  -1   5  354.16   16.50
  15  -1   5  357.96   16.90
  15  -1   5  356.66   15.60
 -15  -1  -5  381.66   14.60
 -15  -1  -5  359.66   15.70
  15   1   5  366.46   16.80
 -15   1  -5  373.46   18.60
 -15   1  -5  358.66   18.30
 -15   1  -5  365.56   16.70
  15   1   5  370.66   12.90
 -17  -1  -5  406.26   22.40
 -17  -1  -5  440.76   17.10
  17  -1   5  417.46   18.20
  17  -1   5  432.56   19.10
  17  -1   5  421.56   18.80
 -17  -1  -5  408.06   15.20
  17   1   5  422.16   19.10
 -17   1  -5  446.66   19.70
 -17   1  -5  459.35   21.50
  17   1   5  418.46   14.80
  19  -1   5  241.78   13.90
  19  -1   5  240.08   14.00
 -19  -1  -5  254.57   13.20
  19  -1   5  231.38   14.00
 -19  -1  -5  243.08   13.70
 -19   1  -5  228.28   15.50
 -19   1  -5  216.48   13.80
  19   1   5  252.07   14.80
  19   1   5  223.38   10.80
 -21  -1  -5    0.40    2.30
  21  -1   5    2.80    3.00
  21  -1   5    1.80    2.00
 -21  -1  -5   -1.90    1.30
 -21   1  -5   -1.20    2.50
 -21   1  -5    0.30    2.10
  21   1   5   -1.70    1.70
  23  -1   5  523.05   23.50
  23  -1   5  556.74   23.80
 -23  -1  -5  549.65   23.10
 -23  -1  -5  512.25   22.90
 -23   1  -5  513.65   26.70
  23   1   5  560.64   20.00
 -23   1  -5  528.05   24.30
 -25  -1  -5  383.86   25.40
 -25  -1  -5  427.06   21.40
  25  -1   5  418.96   20.80
 -25   1  -5  449.36   22.70
 -25   1  -5  416.56   24.20
  27  -1   5  394.36   20.80
 -27  -1  -5  408.46   21.90
 -27  -1  -5  407.56   21.80
 -27   1  -5  392.76   22.60
  27   1   5  400.66   18.10
 -27   1  -5  390.06   24.60
 -29  -1  -5  670.33   29.50
  29  -1   5  649.24   34.40
 -29  -1  -5  667.33   29.70
 -29   1  -5  611.84   33.10
 -29   1  -5  621.84   29.90
  31  -1   5  142.99   12.40
 -31  -1  -5  127.09   13.10
 -31  -1  -5  148.09   14.00
 -31   1  -5  131.09   14.90
 -31   1  -5  125.89   13.30
 -33  -1  -5   46.60    8.60
 -33  -1  -5   60.69   10.70
  33  -1   5   37.50    8.00
 -33   1  -5   35.20   10.10
 -33   1  -5   41.80    9.70
 -35  -1  -5    2.20    5.10
 -35  -1  -5    0.90    4.60
  35  -1   5   17.00    5.60
 -35   1  -5    7.60    5.10
 -35   1  -5    2.70    5.80
 -37  -1  -5    3.60    5.40
  37  -1   5   -6.50    3.40
 -37  -1  -5    3.50    5.00
 -37   1  -5    0.20    4.10
 -37   1  -5   11.60    5.30
  39  -1   5   10.40    5.70
 -39  -1  -5   16.00    6.50
 -39  -1  -5    4.30    6.90
 -39   1  -5    8.70    6.40
 -39   1  -5   22.50    8.60
 -41  -1  -5   29.10    9.00
 -41  -1  -5   36.00   10.20
  41  -1   5   32.40    7.80
 -41   1  -5   15.10    8.90
 -41   1  -5   26.80   10.60
  44  -2  -5   -6.10    7.10
 -44  -2   5   -0.80    4.70
 -44  -2   5    6.70    6.10
 -44   2   5   -6.60    6.30
 -44   2   5   14.20   11.70
 -42  -2   5   57.99   13.20
 -42  -2   5   57.39   12.70
  42  -2  -5   31.30   11.40
 -42   2   5   68.39   13.20
 -40  -2   5   39.40   10.10
  40  -2  -5   57.69   12.00
 -40  -2   5   21.30    8.10
 -40   2   5   46.90   10.20
 -40   2   5   43.70   12.50
 -38  -2   5    6.90    5.00
  38  -2  -5    8.20    6.10
 -38  -2   5   12.40    6.50
 -38   2   5    0.60    5.50
 -38   2   5   -3.40    6.90
  36  -2  -5   -6.00    5.40
 -36  -2   5   -1.30    3.50
 -36  -2   5    5.20    5.20
 -36   2   5   10.10    6.70
 -36   2   5    0.70    3.80
 -34  -2   5  148.79   15.40
 -34  -2   5  140.69   18.10
 -34   2   5  149.88   13.80
  34   2  -5  155.78    6.40
 -34   2   5  120.59   16.00
 -32  -2   5   36.30    8.80
 -32  -2   5   30.60    8.20
 -32   2   5   37.60    9.80
  32   2  -5   35.30    3.90
  32   2  -5   35.70    4.60
 -32   2   5   43.50    8.60
 -30  -2   5   52.29    9.90
 -30  -2   5   39.50    9.10
 -30   2   5   46.30    8.40
 -30   2   5   43.20   10.00
  30   2  -5   46.30    5.10
 -28  -2   5  475.55   24.10
 -28  -2   5  465.75   25.10
 -28   2   5  427.56   26.50
 -28   2   5  455.65   21.60
 -26  -2   5    3.10    3.30
 -26  -2   5    2.50    3.70
 -26   2   5    1.50    3.20
 -26   2   5   -3.20    2.10
 -24  -2   5   28.90    6.20
 -24  -2   5   28.70    6.70
  24  -2  -5   25.10    5.40
 -24   2   5   35.10    7.90
 -24   2   5   33.20    5.80
 -22  -2   5   35.90    6.40
  22  -2  -5   32.70    7.60
 -22  -2   5   46.30    8.10
  22   2  -5   33.70    7.60
 -22   2   5   44.60    5.60
 -22   2   5   38.90    8.00
 -20  -2   5  106.49   10.20
 -20  -2   5  112.19    9.40
  20  -2  -5  104.39    8.60
  20  -2  -5  101.39    9.30
 -20   2   5   92.49   10.00
  20   2  -5  110.79   10.40
 -20   2   5   99.09    7.60
  20   2  -5  109.19   10.20
 -18  -2   5    3.10    2.40
  18  -2  -5    2.80    2.50
  18  -2  -5    5.90    2.40
 -18  -2   5    1.10    2.80
  18   2  -5    8.30    4.00
  18   2  -5    1.70    3.00
 -18   2   5    2.60    2.00
 -18   2   5    4.20    2.80
 -16  -2   5   23.10    5.20
  16  -2  -5   18.70    3.70
 -16  -2   5   25.70    4.70
  16  -2  -5   15.40    4.10
  16   2  -5   25.00    5.20
 -16   2   5   18.90    5.00
  16   2  -5   22.00    5.30
 -16   2   5   26.20    3.40
 -14  -2   5 2645.74   63.79
 -14  -2   5 2591.64   60.59
  14  -2  -5 2506.25   62.49
  14  -2  -5 2653.53   57.49
 -14   2   5 2590.54   64.99
  14   2  -5 2579.14   64.09
 -14   2   5 2658.93   56.79
  14   2  -5 2581.74   64.39
  12  -2  -5 1271.67   35.80
 -12  -2   5 1247.68   36.90
  12  -2  -5 1257.37   30.40
 -12  -2   5 1259.77   36.30
 -12  -2   5 1269.67   35.00
  12   2  -5 1243.38   36.70
 -12   2   5 1276.07   30.40
  12   2  -5 1263.17   37.30
 -12   2   5 1306.37   37.60
  12   2  -5 1234.28   32.50
 -10  -2   5 1172.58   34.80
 -10  -2   5 1207.78   34.30
  10  -2  -5 1214.78   28.00
  10  -2  -5 1225.58   33.70
 -10  -2   5 1237.48   34.90
 -10   2   5 1239.08   35.10
  10   2  -5 1184.78   34.90
  10   2  -5 1222.78   30.80
 -10   2   5 1232.08   28.50
  10   2  -5 1217.68   35.70
  -8  -2   5    3.00    1.90
   8  -2  -5    0.70    1.40
  -8  -2   5    0.40    2.20
   8  -2  -5    0.20    0.60
  -8  -2   5    8.80    2.70
   8   2  -5    1.30    1.80
  -8   2   5    3.30    1.70
   8   2  -5    0.20    1.40
   8   2  -5    1.00    2.00
  -6  -2   5 4244.48   93.09
  -6  -2   5 4354.76   92.59
  -6  -2   5 4314.07   92.59
   6  -2  -5 4271.47   89.49
   6  -2  -5 4344.27   82.19
  -6  -2   5 4449.15   89.29
  -6   2   5 4282.37   90.59
  -6   2   5 4342.07   83.39
   6   2  -5 4192.88   94.09
   6   2  -5 4189.28   92.19
   6   2  -5 4367.76   90.59
   4  -2  -5   96.09    7.80
  -4  -2   5  112.49    8.00
  -4  -2   5  107.29    8.30
  -4  -2   5  108.09    7.20
   4  -2  -5  112.59    3.80
  -4  -2   5  119.29    9.00
  -4  -2   5  109.19    8.00
  -4   2   5  108.49    4.00
   4   2  -5  104.39    8.40
   4   2  -5  109.29    7.70
   4   2  -5  116.99    8.20
  -4   2   5  104.19    6.70
  -2  -2   5 7021.00  142.69
   2  -2  -5 6763.12  129.59
  -2  -2   5 6821.62  138.99
   2  -2  -5 6951.70  133.79
  -2  -2   5 6834.42  141.19
  -2   2   5 6494.45  134.49
   2   2  -5 6976.80  142.89
   2   2  -5 6952.00  139.59
   2   2  -5 6901.41  140.09
   2  -2   5  148.19   10.40
   2  -2   5  138.09    8.90
   2  -2   5  129.69    9.70
  -2  -2  -5  137.69    6.10
  -2  -2  -5  139.39    5.40
   2  -2   5  145.39    9.60
   2   2   5  141.69    6.10
  -2   2  -5  136.59   10.00
   2   2   5  142.69    6.30
  -2   2  -5  137.59    8.90
  -2   2  -5  142.99   10.20
  -4  -2  -5   42.60    3.60
  -4  -2  -5   35.30    2.40
   4  -2   5   42.70    5.40
   4  -2   5   36.00    4.60
  -4  -2  -5   39.00    2.40
   4  -2   5   34.70    6.00
  -4   2  -5   41.80    5.60
  -4   2  -5   32.80    6.00
   4   2   5   38.10    3.50
  -4   2  -5   35.00    5.50
   6  -2   5 1880.11   50.59
   6  -2   5 1891.11   49.90
   6  -2   5 1909.71   47.30
  -6  -2  -5 1927.81   38.30
  -6  -2  -5 1931.21   36.90
  -6  -2  -5 1933.71   43.60
  -6   2  -5 1918.21   48.10
  -6   2  -5 1903.91   51.79
   6   2   5 1883.41   43.60
  -6   2  -5 1861.41   50.99
   8  -2   5   35.40    6.10
  -8  -2  -5   38.50    4.30
   8  -2   5   33.40    6.10
  -8  -2  -5   35.60    2.20
   8  -2   5   39.60    4.80
   8   2   5   37.70    4.50
  -8   2  -5   36.30    6.70
  -8   2  -5   32.40    6.60
   8   2   5   35.60    2.60
  -8   2  -5   31.30    5.40
  10  -2   5  456.35   20.90
  10  -2   5  478.35   18.50
 -10  -2  -5  488.15   12.70
  10  -2   5  479.75   21.10
 -10  -2  -5  520.85   18.20
  10   2   5  483.15   13.40
 -10   2  -5  460.85   19.50
 -10   2  -5  478.75   22.50
 -10   2  -5  508.15   22.70
  10   2   5  483.45   18.00
  12  -2   5 3625.74   86.19
 -12  -2  -5 3789.02   74.29
  12  -2   5 3756.02   87.99
  12  -2   5 3718.53   81.79
  12   2   5 3570.34   74.39
 -12   2  -5 3803.92   85.29
  12   2   5 3625.54   81.99
 -12   2  -5 3666.33   89.39
 -12   2  -5 3616.04   89.99
 -14  -2  -5  318.87   15.10
 -14  -2  -5  324.27   11.60
 -14  -2  -5  309.37    9.70
  14  -2   5  301.87   17.40
  14  -2   5  297.47   16.50
  14  -2   5  291.87   14.30
 -14   2  -5  318.47   16.50
 -14   2  -5  321.07   19.00
  14   2   5  318.07   15.60
  14   2   5  311.17   11.40
 -14   2  -5  325.97   19.10
 -16  -2  -5   12.80    2.80
  16  -2   5   10.70    4.40
  16  -2   5   10.70    3.30
  16  -2   5   16.80    4.90
 -16  -2  -5   13.70    2.20
 -16   2  -5   15.00    4.60
  16   2   5    9.80    2.50
 -16   2  -5   13.30    4.80
  16   2   5   12.40    3.80
  18  -2   5   19.90    4.70
  18  -2   5   23.80    5.80
 -18  -2  -5   26.30    4.40
  18  -2   5   24.30    4.80
 -18  -2  -5   25.40    5.40
  18   2   5   29.20    5.60
 -18   2  -5   34.90    6.80
 -18   2  -5   29.40    7.20
  18   2   5   30.50    4.50
 -20  -2  -5   42.90    5.30
  20  -2   5   41.20    7.40
 -20  -2  -5   35.20    6.40
 -20   2  -5   61.29    7.90
 -20   2  -5   47.20    9.60
  20   2   5   41.30    4.80
 -22  -2  -5   19.00    4.60
  22  -2   5   25.80    6.40
 -22  -2  -5   16.30    4.80
 -22   2  -5   24.50    6.10
  22   2   5   19.50    4.10
 -22   2  -5   23.60    6.70
  24  -2   5    2.50    3.80
 -24  -2  -5    8.30    3.20
 -24  -2  -5    0.60    2.20
 -24   2  -5    5.90    4.80
  24   2   5    5.80    2.80
 -26  -2  -5  596.34   26.70
  26  -2   5  565.44   28.00
 -26  -2  -5  515.35   23.10
  26   2   5  525.65   21.70
 -26   2  -5  538.15   30.80
 -26   2  -5  533.25   27.10
  28  -2   5  202.98   16.50
 -28  -2  -5  165.28   13.40
 -28  -2  -5  172.68   14.50
  28   2   5  183.98   12.00
 -28   2  -5  154.58   15.10
 -28   2  -5  187.58   18.70
  30  -2   5   -4.60    3.50
 -30  -2  -5    0.50    2.60
  30   2   5    0.30    3.50
 -30   2  -5    1.20    4.30
 -30   2  -5   -1.10    4.10
 -32  -2  -5   15.60    6.20
  32  -2   5    7.40    5.60
 -32  -2  -5    7.70    4.30
 -32   2  -5   12.30    5.80
 -32   2  -5   18.30    8.60
 -34  -2  -5   10.30    5.20
 -34  -2  -5   20.00    6.10
  34  -2   5    3.40    4.90
 -34   2  -5    9.30    6.60
 -34   2  -5    0.80    5.50
 -36  -2  -5   -7.30    4.50
 -36  -2  -5   -2.40    3.50
  36  -2   5    1.60    4.10
 -36   2  -5   -4.00    6.70
 -36   2  -5    3.90    5.50
 -38  -2  -5   12.90    6.20
  38  -2   5   13.00    6.40
 -38  -2  -5   10.10    6.40
 -38   2  -5    7.60    7.00
 -38   2  -5   11.00    8.60
 -40  -2  -5   41.90    9.70
  40  -2   5   35.80    8.70
 -40  -2  -5   38.60   10.40
 -40   2  -5   50.69   11.60
 -40   2  -5   32.50   14.10
 -42  -2  -5    7.50    5.80
 -42  -2  -5   -0.90    6.70
  42  -2   5    9.40    5.80
 -42   2  -5    7.80    9.20
 -42   2  -5    9.30    7.10
 -43  -3   5   -1.80    6.50
  43  -3  -5  -10.40    9.20
 -43  -3   5    4.90    6.90
 -43   3   5    3.40    6.70
 -43   3   5   -9.10    5.60
  41  -3  -5   -6.20    6.10
 -41  -3   5   -4.00    6.20
 -41  -3   5    0.80    6.70
 -41   3   5   17.70   10.10
 -41   3   5    6.90    6.50
 -39  -3   5    1.70    4.40
  39  -3  -5    7.80    6.90
 -39  -3   5    1.10    4.90
 -39   3   5    1.40    6.30
 -39   3   5    0.40    5.10
 -37  -3   5   -2.70    4.50
  37  -3  -5   -8.30    6.00
 -37  -3   5   -2.10    4.70
 -37   3   5   -5.30    4.20
 -37   3   5    5.60    7.40
  35  -3  -5   -3.10    6.80
 -35  -3   5    4.80    4.30
 -35  -3   5   14.00    6.00
 -35   3   5    1.20    4.80
 -35   3   5   -4.60    5.10
 -33  -3   5   89.09   14.00
 -33  -3   5   87.39   11.60
 -33   3   5  106.19   14.30
 -33   3   5   88.69   10.60
 -31  -3   5    2.70    5.10
 -31  -3   5   11.90    5.70
 -31   3   5    8.10    5.00
 -31   3   5    6.20    4.10
 -29  -3   5   75.29   12.50
 -29  -3   5   80.29   10.50
 -29   3   5   68.09    9.20
 -29   3   5   71.09   14.10
 -27  -3   5    7.50    4.90
 -27  -3   5    2.50    4.40
 -27   3   5    4.90    3.90
  27   3  -5    2.70    1.30
 -27   3   5   -2.60    4.20
  25  -3  -5   11.80    4.20
 -25  -3   5   10.80    5.20
 -25  -3   5   12.50    4.90
 -25   3   5   11.50    6.10
  25   3  -5    9.80    2.20
 -25   3   5    9.80    4.50
 -23  -3   5    5.10    3.90
 -23  -3   5   -0.70    2.50
 -23   3   5    0.90    2.50
 -23   3   5   -0.10    2.70
  23   3  -5    1.00    1.50
  21  -3  -5  167.68   10.70
 -21  -3   5  174.08   13.70
 -21  -3   5  168.38   11.70
  21   3  -5  150.78   13.10
  21   3  -5  151.58    8.30
 -21   3   5  163.48   14.80
 -21   3   5  169.48   11.20
 -19  -3   5  155.58   13.00
  19  -3  -5  157.18    9.90
 -19  -3   5  154.18   11.00
 -19   3   5  163.28   14.50
 -19   3   5  163.28   10.60
  19   3  -5  165.38   13.50
 -17  -3   5    6.60    4.40
 -17  -3   5   14.70    4.30
  17  -3  -5    7.40    3.30
 -17  -3   5   11.70    3.50
  17  -3  -5   10.60    2.80
  17   3  -5    1.00    3.00
  17   3  -5   13.70    4.40
 -17   3   5   11.50    3.00
  17   3  -5   16.20    3.40
 -17   3   5   20.40    5.50
 -15  -3   5   11.80    4.30
  15  -3  -5   12.10    3.90
 -15  -3   5   11.80    3.70
  15  -3  -5   15.80    3.00
 -15  -3   5    5.90    3.50
  15   3  -5   10.70    4.20
 -15   3   5   12.40    4.70
  15   3  -5    9.50    3.80
  15   3  -5   14.00    3.30
 -15   3   5   12.10    3.10
  13  -3  -5   47.10    6.30
 -13  -3   5   48.40    9.50
 -13  -3   5   58.69   10.40
 -13  -3   5   56.69    7.10
  13  -3  -5   50.69    4.50
  13   3  -5   48.80    5.50
  13   3  -5   55.19    7.00
 -13   3   5   52.19    8.50
  13   3  -5   51.59   10.00
 -13   3   5   57.79    5.40
 -11  -3   5  185.88   12.40
 -11  -3   5  183.38   12.60
  11  -3  -5  171.38   11.50
 -11  -3   5  202.88   13.10
  11  -3  -5  179.28    7.80
  11   3  -5  171.08   12.40
 -11   3   5  176.08    8.90
 -11   3   5  171.88   12.30
  11   3  -5  168.98   12.10
  11   3  -5  181.18   10.60
   9  -3  -5    5.00    2.70
  -9  -3   5    5.50    2.80
  -9  -3   5    3.90    2.60
  -9  -3   5    4.00    3.40
   9  -3  -5    4.10    1.30
  -9  -3   5    5.20    2.80
   9   3  -5    5.00    2.30
  -9   3   5    2.70    2.60
   9   3  -5    5.20    2.90
  -9   3   5    5.50    1.80
   7  -3  -5  182.48   10.80
  -7  -3   5  192.38   12.50
  -7  -3   5  198.18   10.70
  -7  -3   5  196.78   13.10
  -7  -3   5  174.78   11.50
  -7  -3   5  190.68   12.10
   7  -3  -5  194.28    7.70
   7   3  -5  180.78   12.60
   7   3  -5  199.28   11.80
   7   3  -5  187.48   12.00
  -7   3   5  189.38   11.90
  -7   3   5  194.28    8.30
   5  -3  -5  455.85   13.80
   5  -3  -5  468.85   18.00
  -5  -3   5  483.25   20.40
  -5  -3   5  484.25   21.00
  -5  -3   5  491.55   21.80
  -5  -3   5  502.25   20.70
  -5  -3   5  478.35   18.70
   5   3  -5  480.15   20.40
  -5   3   5  479.95   14.20
   5   3  -5  482.55   20.10
   5   3  -5  500.95   22.00
  -5   3   5  478.85   19.50
  -3  -3   5 1630.84   47.10
   3  -3  -5 1611.14   35.90
  -3  -3   5 1598.84   43.80
   3  -3  -5 1622.24   36.10
   3  -3  -5 1617.74   40.30
  -3  -3   5 1672.83   43.90
  -3  -3   5 1606.94   46.00
  -3   3   5 1616.84   42.40
   3   3  -5 1558.74   45.20
   3   3  -5 1628.44   44.40
   3   3  -5 1548.45   46.10
  -3   3   5 1613.94   35.90
  -1  -3   5 2940.21   74.39
  -1  -3   5 3030.80   71.69
  -1  -3   5 2958.50   70.49
  -1  -3   5 3006.80   73.89
   1  -3  -5 3076.09   62.79
   1  -3  -5 3012.40   65.69
   1  -3  -5 3009.90   62.19
   1   3  -5 2928.11   73.49
  -1   3   5 2993.70   67.69
   1   3  -5 3101.39   71.49
   1   3  -5 2968.30   73.69
  -1  -3  -5 1396.86   34.10
   1  -3   5 1322.47   42.20
   1  -3   5 1364.26   39.00
   1  -3   5 1361.06   42.20
  -1  -3  -5 1376.46   33.10
  -1  -3  -5 1373.86   32.40
   1  -3   5 1404.16   41.10
  -1   3  -5 1344.67   41.90
  -1   3  -5 1385.76   43.10
   1   3   5 1361.46   35.20
  -1   3  -5 1376.06   39.30
   3  -3   5  896.21   29.40
  -3  -3  -5  854.01   23.30
  -3  -3  -5  873.31   23.50
   3  -3   5  810.62   31.10
  -3  -3  -5  844.62   23.90
   3  -3   5  815.92   30.20
  -3  -3  -5  840.62   23.60
   3  -3   5  866.81   31.90
  -3   3  -5  847.92   32.30
  -3   3  -5  867.11   28.80
  -3   3  -5  896.61   32.80
   3   3   5  849.22   23.90
   3   3   5  835.92   23.60
  -5  -3  -5  615.94   18.10
   5  -3   5  587.14   25.70
   5  -3   5  593.74   25.50
  -5  -3  -5  624.94   19.50
   5  -3   5  606.84   23.10
  -5  -3  -5  616.34   17.80
  -5   3  -5  645.64   28.10
  -5   3  -5  622.34   23.70
   5   3   5  602.14   19.70
  -5   3  -5  611.84   26.50
   7  -3   5   41.10    6.60
  -7  -3  -5   38.60    3.60
   7  -3   5   36.80    7.10
  -7  -3  -5   42.30    3.90
  -7  -3  -5   37.90    4.60
   7  -3   5   29.80    6.40
  -7   3  -5   38.80    7.60
   7   3   5   37.30    4.60
  -7   3  -5   34.20    7.30
  -7   3  -5   33.50    6.10
   9  -3   5  653.33   27.90
  -9  -3  -5  678.93   17.10
   9  -3   5  656.23   28.40
  -9  -3  -5  692.83   19.50
   9  -3   5  623.54   24.00
  -9  -3  -5  696.83   22.90
  -9   3  -5  636.74   29.10
   9   3   5  661.03   22.70
  -9   3  -5  683.33   26.10
  -9   3  -5  690.13   29.70
  11  -3   5  112.69   20.10
 -11  -3  -5  119.39    9.00
 -11  -3  -5  115.49    5.40
  11  -3   5  123.69   11.80
  11  -3   5  127.59    9.70
 -11  -3  -5  119.79    7.00
 -11   3  -5  116.79   12.10
 -11   3  -5  135.29   10.80
  11   3   5  110.29    8.70
  11   3   5  105.89    6.60
  13  -3   5  142.69   13.50
 -13  -3  -5  145.99   10.40
 -13  -3  -5  141.09    6.70
  13  -3   5  161.98   10.90
  13  -3   5  137.99   12.20
 -13   3  -5  149.59   13.90
  13   3   5  148.79   10.70
  13   3   5  150.78    8.20
 -13   3  -5  142.99   11.70
 -15  -3  -5  592.84   17.60
  15  -3   5  580.84   23.20
 -15  -3  -5  641.84   24.50
  15  -3   5  575.44   28.20
  15  -3   5  594.74   27.20
 -15   3  -5  633.14   26.60
  15   3   5  597.14   24.10
 -15   3  -5  601.94   29.70
  15   3   5  613.44   19.60
 -17  -3  -5    4.00    2.50
 -17  -3  -5    2.50    1.70
  17  -3   5    2.90    3.20
  17  -3   5    2.40    3.00
  17  -3   5    0.00    2.30
  17   3   5    2.90    1.90
  17   3   5    2.30    2.40
 -17   3  -5    3.70    3.80
 -17   3  -5    1.00    3.20
  19  -3   5   67.49   11.80
 -19  -3  -5   77.89    8.50
 -19  -3  -5   86.49    6.60
  19   3   5   83.69    7.10
 -19   3  -5   64.99   12.00
 -19   3  -5   85.39    9.90
 -21  -3  -5    3.90    2.90
  21  -3   5    3.60    4.70
 -21  -3  -5    3.10    2.00
 -21   3  -5    6.40    5.30
  21   3   5    4.30    3.10
 -21   3  -5    3.20    3.80
 -23  -3  -5    8.50    3.20
  23  -3   5   14.90    6.70
 -23  -3  -5   21.90    5.90
 -23   3  -5   18.80    7.20
 -23   3  -5    5.90    4.50
  23   3   5   15.40    4.30
  25  -3   5  115.89   14.00
 -25  -3  -5  101.79    8.70
 -25  -3  -5  146.29   13.30
 -25   3  -5  121.59   15.80
 -25   3  -5  105.79   12.40
  25   3   5  116.29   10.00
 -27  -3  -5  248.88   18.20
 -27  -3  -5  273.57   16.00
  27  -3   5  248.18   20.40
 -27   3  -5  251.97   23.10
  27   3   5  254.87   18.80
 -27   3  -5  246.48   19.40
  29  -3   5   14.30    5.70
 -29  -3  -5    3.50    3.60
 -29  -3  -5    5.10    5.10
 -29   3  -5   -0.40    4.40
  29   3   5    7.90    4.70
 -29   3  -5    0.30    5.60
  31  -3   5    3.00    4.40
 -31  -3  -5   -1.20    4.00
 -31  -3  -5    5.40    3.50
  31   3   5   -1.90    4.50
 -31   3  -5    0.70    5.50
 -31   3  -5   -0.40    3.90
 -33  -3  -5    2.70    4.10
 -33  -3  -5    4.80    4.50
  33  -3   5    3.20    5.20
 -33   3  -5    3.00    4.80
 -33   3  -5   -0.70    5.30
  35  -3   5   12.30    7.10
 -35  -3  -5    9.60    7.00
 -35  -3  -5   20.10    7.30
 -35   3  -5   22.80    9.60
 -35   3  -5   22.30    8.10
  37  -3   5    5.70    7.30
 -37  -3  -5   35.60    9.10
 -37  -3  -5    7.10    6.40
 -37   3  -5   20.50    9.30
 -37   3  -5   12.10    9.20
 -39  -3  -5   -1.60    5.10
  39  -3   5   -3.40    6.00
 -39  -3  -5    8.80    6.30
 -39   3  -5    2.40    8.50
 -40  -4   5  -12.30    4.70
 -40  -4   5   -0.60    5.70
  40  -4  -5   -8.80    9.20
 -40   4   5   -3.50    5.30
 -40   4   5    2.80    8.40
 -38  -4   5   -8.00    6.20
 -38  -4   5   -0.80    5.20
  38  -4  -5   -9.60    8.00
 -38   4   5   12.00    5.30
 -38   4   5    3.20    8.70
 -36  -4   5   -4.30    3.60
 -36  -4   5   -2.60    4.20
  36  -4  -5    7.00    6.70
 -36   4   5    7.00    7.00
 -36   4   5    0.50    3.80
 -34  -4   5    5.30    5.10
  34  -4  -5   -4.00    6.80
 -34  -4   5    4.30    3.80
 -34   4   5  -11.80    5.10
 -34   4   5    5.80    6.50
  32  -4  -5   -4.30    5.80
 -32  -4   5   -0.60    4.10
 -32  -4   5   -1.90    4.10
 -32   4   5    3.70    4.10
 -32   4   5    1.90    5.00
 -30  -4   5    2.30    3.80
 -30  -4   5    1.10    4.80
 -30   4   5    7.80    6.40
 -28  -4   5   -1.60    4.20
 -28  -4   5   11.70    5.60
 -28   4   5    8.10    5.10
 -28   4   5    8.00    6.40
 -26  -4   5   45.80    9.90
 -26  -4   5   42.20    8.10
 -26   4   5   49.40    8.90
 -26   4   5   37.30   10.10
  24  -4  -5  318.27   16.80
 -24  -4   5  309.37   21.00
 -24  -4   5  282.27   17.10
 -24   4   5  319.07   24.00
 -24   4   5  350.06   19.10
 -22  -4   5   10.80    4.50
 -22  -4   5    7.50    4.70
  22  -4  -5    9.00    3.70
 -22   4   5    7.50    5.00
 -22   4   5    8.70    3.90
 -20  -4   5    3.70    3.90
  20  -4  -5    9.70    3.10
 -20  -4   5    2.50    3.60
 -20   4   5   10.50    3.70
  20   4  -5   14.40    3.50
 -20   4   5   10.30    5.20
 -18  -4   5    7.60    4.10
 -18  -4   5   -1.80    2.40
  18  -4  -5    3.50    2.20
  18   4  -5    0.80    3.60
 -18   4   5    2.80    3.50
 -18   4   5    1.60    2.50
  18   4  -5    2.20    2.20
  16  -4  -5    2.20    2.10
 -16  -4   5   -1.60    2.00
 -16  -4   5    2.60    4.10
  16   4  -5    4.20    2.80
  16   4  -5    8.20    3.70
 -16   4   5    2.50    2.40
 -16   4   5    3.00    3.50
  14  -4  -5    2.10    2.60
 -14  -4   5    1.90    3.60
  14  -4  -5    4.80    2.00
 -14  -4   5    4.90    4.20
 -14   4   5   -0.90    2.10
 -14   4   5    0.60    2.90
  14   4  -5    0.50    2.10
  14   4  -5   -0.50    2.80
  12  -4  -5    2.80    2.50
 -12  -4   5    8.80    3.80
 -12  -4   5    3.60    4.00
  12  -4  -5    9.50    2.50
 -12  -4   5    6.70    3.50
 -12  -4   5    5.10    3.10
 -12  -4   5    2.60    2.90
  12   4  -5    5.30    2.90
 -12   4   5    4.50    2.70
  12   4  -5    2.80    2.80
 -12   4   5    5.10    3.80
 -10  -4   5    9.10    3.70
 -10  -4   5   22.60    9.50
  10  -4  -5   12.10    2.80
 -10  -4   5   10.40    3.60
  10  -4  -5   19.50    4.80
 -10  -4   5    9.70    4.00
 -10  -4   5   11.70    5.90
  10   4  -5   11.80    5.20
 -10   4   5   18.30    3.60
 -10   4   5   11.90    4.60
  10   4  -5   11.50    3.90
   8  -4  -5   52.19    4.80
  -8  -4   5   42.90    7.30
  -8  -4   5   49.70    7.90
  -8  -4   5   54.09    6.70
  -8  -4   5   52.09    8.80
  -8  -4   5   48.30    8.20
   8  -4  -5   55.79    6.60
  -8   4   5   59.79    5.40
  -8   4   5   53.89    7.60
   8   4  -5   46.10    8.10
   8   4  -5   55.09    6.90
   8   4  -5   50.29    8.30
  -6  -4   5  130.99   21.60
  -6  -4   5  127.49   12.00
  -6  -4   5  129.69   11.60
  -6  -4   5  113.69   12.90
   6  -4  -5  138.39   10.20
   6  -4  -5  126.09    7.50
  -6  -4   5  138.69   10.40
   6   4  -5  120.19   11.40
   6   4  -5  114.99   12.70
   6   4  -5  135.99   11.80
  -6   4   5  131.79   11.10
  -6   4   5  117.79    7.60
  -4  -4   5  994.80   35.90
   4  -4  -5  988.80   27.00
   4  -4  -5 1000.20   26.90
  -4  -4   5  970.90   34.00
  -4  -4   5  978.20   36.80
  -4  -4   5  939.81   32.90
  -4  -4   5 1021.80   34.60
   4  -4  -5  953.00   30.90
  -4   4   5  979.80   26.70
  -4   4   5  940.91   33.20
   4   4  -5  994.70   33.90
   4   4  -5  934.71   35.00
   2  -4  -5  188.98    9.90
  -2  -4   5  167.18   14.30
   2  -4  -5  190.28    9.70
  -2  -4   5  196.08   13.40
   2  -4  -5  193.68   12.00
  -2  -4   5  197.38   14.00
  -2  -4   5  196.68   14.90
   2   4  -5  181.98   14.10
  -2   4   5  203.48   13.40
   2   4  -5  189.38   13.50
  -2   4   5  189.08    9.80
   2   4  -5  191.38   14.90
   0  -4   5    0.50    2.80
   0  -4  -5    2.50    2.00
   0  -4   5    3.20    3.30
   0  -4  -5   -0.60    2.00
   0  -4   5    4.00    3.70
   0  -4  -5   -0.20    1.80
   0  -4   5    4.10    3.40
   0   4   5    2.30    2.50
   0   4  -5    1.70    3.40
   0   4  -5    4.80    3.40
   0   4  -5    2.40    3.20
   2  -4   5   92.79   10.30
  -2  -4  -5  104.89    8.60
  -2  -4  -5  104.39    7.30
   2  -4   5   98.49   11.50
  -2  -4  -5  103.09    7.50
   2  -4   5  112.59    9.70
  -2  -4  -5  103.49    8.00
   2   4   5   97.69    8.20
  -2   4  -5  100.89    9.60
  -2   4  -5  101.99   11.20
  -2   4  -5  108.09   11.30
   4  -4   5  471.15   26.50
   4  -4   5  417.26   33.60
  -4  -4  -5  479.75   18.50
   4  -4   5  479.45   22.00
  -4  -4  -5  491.45   18.60
   4  -4   5  478.55   25.40
  -4  -4  -5  473.65   18.20
  -4  -4  -5  503.75   18.10
   4   4   5  464.05   18.30
  -4   4  -5  432.86   24.50
  -4   4  -5  448.16   26.30
   4   4   5  499.65   18.70
  -4   4  -5  483.55   22.10
  -6  -4  -5  106.19    8.30
  -6  -4  -5   96.39    7.50
  -6  -4  -5   96.49    7.30
   6  -4   5   94.99   10.00
   6  -4   5   83.09   10.00
  -6  -4  -5  112.19    8.40
   6  -4   5  101.19   11.20
   6   4   5   99.69    8.20
  -6   4  -5  110.89   12.10
  -6   4  -5  106.09   18.60
  -8  -4  -5   15.30    3.40
   8  -4   5   10.20    5.10
   8  -4   5   16.20    5.30
   8  -4   5   10.70    4.20
  -8  -4  -5    8.50    3.10
  -8  -4  -5   10.70    3.40
  -8  -4  -5    9.00    3.10
   8   4   5    0.70    2.60
  -8   4  -5   12.00    4.90
  -8   4  -5    7.20    3.50
 -10  -4  -5   18.30    3.70
  10  -4   5    6.10    3.70
 -10  -4  -5   12.80    3.30
  10  -4   5   19.50    4.60
  10  -4   5   13.20    5.80
 -10  -4  -5   16.00    4.10
  10   4   5   10.70    3.40
 -10   4  -5   16.80    6.10
 -10   4  -5   13.30    4.60
 -12  -4  -5  176.08   10.20
  12  -4   5  154.98   14.90
 -12  -4  -5  157.28    8.00
 -12  -4  -5  152.28   14.40
  12  -4   5  153.08   11.80
  12   4   5  140.69   13.70
 -12   4  -5  158.38   15.50
 -12   4  -5  156.68   13.00
 -14  -4  -5   35.30    6.90
 -14  -4  -5   44.30    5.30
 -14  -4  -5   45.80    4.20
  14  -4   5   38.60    9.40
 -14   4  -5   40.80    8.10
 -14   4  -5   32.30    8.70
  14   4   5   42.70    5.50
  14   4   5   44.60    7.40
 -16  -4  -5  134.89    7.60
  16  -4   5  153.68   15.40
 -16  -4  -5  150.88    9.90
 -16  -4  -5  162.38    8.20
 -16  -4  -5  166.28   12.60
  16   4   5  175.18   10.40
  16   4   5  161.48   13.50
 -16   4  -5  182.48   14.60
 -16   4  -5  178.78   17.40
  18  -4   5    8.10    4.80
 -18  -4  -5   -0.10    2.50
 -18  -4  -5   -2.30    2.30
 -18  -4  -5    2.70    1.90
  18   4   5   -4.60    2.20
 -18   4  -5    4.00    4.90
 -18   4  -5    2.20    3.50
  20  -4   5  125.59   14.70
 -20  -4  -5  139.39   12.50
 -20  -4  -5  113.19    7.90
 -20   4  -5  145.79   14.10
 -20   4  -5  130.49   16.00
  20   4   5  128.89   10.00
 -22  -4  -5    4.20    2.40
 -22  -4  -5    9.60    5.30
  22  -4   5    7.30    6.00
 -22   4  -5   10.40    5.50
  22   4   5   12.60    4.30
 -22   4  -5    2.10    6.10
  24  -4   5  191.78   18.90
 -24  -4  -5  171.48   14.80
 -24  -4  -5  145.79   10.40
 -24   4  -5  182.18   19.50
  24   4   5  162.68   11.70
 -24   4  -5  178.58   16.70
 -26  -4  -5   -7.00    2.50
 -26  -4  -5    2.50    2.80
 -26   4  -5    3.30    4.90
 -26   4  -5   -1.80    5.80
  26   4   5    4.00    3.10
 -28  -4  -5   51.89    9.70
 -28  -4  -5   44.90    9.20
  28  -4   5   58.59   12.70
  28   4   5   58.69    8.90
 -28   4  -5   56.49   11.50
 -28   4  -5   38.30   11.50
 -30  -4  -5   57.29   11.00
  30  -4   5   68.89   15.10
 -30  -4  -5   50.79    8.40
  30   4   5   55.99    9.00
 -30   4  -5   65.69   12.50
 -30   4  -5   31.50   10.10
 -32  -4  -5    8.50    4.20
 -32  -4  -5    1.00    4.50
  32  -4   5   -2.10    4.60
 -32   4  -5   -7.80    4.90
 -32   4  -5    3.30    6.30
 -34  -4  -5    3.30    4.90
  34  -4   5    0.10    6.20
 -34  -4  -5    3.70    4.00
 -34   4  -5  -17.90    7.00
 -34   4  -5    7.00    6.90
  36  -4   5    2.50    6.80
 -36  -4  -5   -0.50    3.80
 -36  -4  -5    3.40    4.00
 -36   4  -5   -3.10    8.90
 -36   4  -5   -4.00    5.70
 -38  -4  -5   16.40    6.10
  38  -4   5    1.40    7.70
 -38  -4  -5   -3.00    4.80
 -38   4  -5   18.50   13.80
 -38   4  -5   -7.30    6.80
 -39  -5   5   -0.40    5.70
  39  -5  -5    3.30   10.40
 -39  -5   5   -4.30    5.30
 -39   5   5   -3.30    7.80
 -39   5   5   -4.90    6.10
 -37  -5   5   24.40    8.50
  37  -5  -5   21.20   11.30
 -37  -5   5    8.10    5.80
 -37   5   5    5.50    9.70
 -37   5   5   24.90    8.50
  35  -5  -5  -10.60    7.20
 -35  -5   5  -11.60    5.20
 -35   5   5   -3.60    6.60
 -35   5   5   -6.60    3.60
 -33  -5   5  -10.50    4.00
 -33  -5   5    7.40    6.30
  33  -5  -5   -3.30    6.00
 -33   5   5    8.10    7.30
 -31  -5   5   35.90    8.30
  31  -5  -5   44.70   13.50
 -31  -5   5   43.10   11.40
 -31   5   5   33.70   11.70
 -31   5   5   26.30    8.50
  29  -5  -5   30.10   10.40
 -29  -5   5   42.30   10.70
 -29  -5   5   32.50    7.90
 -29   5   5   22.60    7.30
 -29   5   5   26.20   10.20
 -27  -5   5   13.90    5.40
 -27  -5   5    7.10    5.70
 -27   5   5   16.50    8.10
 -27   5   5    3.80    4.50
 -25  -5   5    0.20    3.70
 -25  -5   5    3.40    4.30
 -25   5   5   -0.40    3.50
 -25   5   5   -8.60    3.50
 -23  -5   5  125.39   20.40
  23  -5  -5  139.39   11.20
 -23  -5   5  134.39   12.40
 -23   5   5  134.29   12.40
 -23   5   5  163.48   17.70
  21  -5  -5  141.49   10.40
 -21  -5   5  156.28   15.00
 -21  -5   5  120.69   11.30
 -21   5   5  139.69   16.80
 -21   5   5  127.19   11.50
  19  -5  -5   97.69    8.60
 -19  -5   5   77.79   12.40
 -19  -5   5   91.69   11.00
 -19   5   5  100.19   14.00
 -17  -5   5   -2.00    3.40
  17  -5  -5    0.20    2.10
 -17  -5   5    1.40    4.80
 -17   5   5    5.30    4.40
 -17   5   5    5.20    3.70
 -15  -5   5   21.30    7.50
  15  -5  -5   23.40    4.40
 -15  -5   5   17.80    6.70
 -15  -5   5   25.00    5.80
 -15   5   5   22.80    5.60
 -15   5   5   25.20    8.30
 -13  -5   5  336.87   20.60
  13  -5  -5  318.17   14.00
 -13  -5   5  330.67   20.30
 -13  -5   5  331.77   16.50
 -13   5   5  329.87   16.20
 -13   5   5  307.17   21.70
 -11  -5   5    4.50    4.00
 -11  -5   5   19.00    5.90
 -11  -5   5   13.60    5.80
  11  -5  -5   17.20    4.90
 -11  -5   5   18.10    4.80
  11  -5  -5   17.90    4.00
 -11   5   5    6.30    5.10
 -11   5   5   16.10    4.10
  11   5  -5   11.20    5.40
  -9  -5   5   59.79   10.40
  -9  -5   5   64.59    8.00
   9  -5  -5   67.09    8.70
   9  -5  -5   51.49    5.70
  -9  -5   5   55.09    9.60
  -9  -5   5   68.99   10.70
  -9   5   5   68.49    6.90
   9   5  -5   80.89   10.00
  -9   5   5   72.39   11.70
   7  -5  -5   95.59    9.50
  -7  -5   5   99.79   10.60
   7  -5  -5  100.89    7.90
  -7  -5   5   89.69    9.40
  -7  -5   5  105.69   12.10
  -7  -5   5   96.39   11.10
  -7   5   5  102.99   11.70
  -7   5   5  104.59    8.30
   7   5  -5  100.79   10.80
  -5  -5   5   38.00    8.60
  -5  -5   5   62.79    8.10
  -5  -5   5   45.00   10.40
  -5  -5   5   37.00    8.10
   5  -5  -5   45.10    7.50
  -5  -5   5   59.59    9.50
   5  -5  -5   49.50    5.70
   5  -5  -5   46.40    5.70
  -5   5   5   55.19    5.90
   5   5  -5   42.40    8.20
  -5   5   5   50.29    9.40
  -3  -5   5   21.50    6.20
  -3  -5   5   22.30    6.10
  -3  -5   5   18.30    5.50
   3  -5  -5   17.60    4.80
  -3  -5   5   16.00    5.10
   3  -5  -5   21.90    4.40
  -3  -5   5   19.40    6.70
   3  -5  -5   19.50    4.30
  -3   5   5   16.90    4.00
   3   5  -5   19.50    5.70
  -3   5   5   15.80    5.20
   1  -5  -5   37.20    5.90
  -1  -5   5   42.00    7.60
  -1  -5   5   42.50    8.80
  -1  -5   5   45.40    8.50
   1  -5  -5   47.30    5.80
   1  -5  -5   43.60    7.20
  -1  -5   5   42.30    9.20
   1   5  -5   39.50    7.60
  -1   5   5   30.10    6.90
   1   5  -5   35.40    8.10
  -1  -5  -5    1.90    2.40
  -1  -5  -5   -1.60    2.20
   1  -5   5    0.40    2.70
  -1  -5  -5    0.20    2.30
   1  -5   5    0.80    3.00
   1  -5   5   -2.40    3.30
   1  -5   5    2.60    2.90
  -1  -5  -5    1.50    2.40
  -1   5  -5    2.00    3.30
   1   5   5    4.50    3.40
  -1   5  -5    2.90    3.20
  -3  -5  -5   22.90    5.40
  -3  -5  -5   31.10    5.60
   3  -5   5   27.50    6.30
  -3  -5  -5   20.40    4.90
   3  -5   5   22.30    6.60
  -3  -5  -5   29.90    5.30
   3  -5   5   43.00    9.70
  -3   5  -5   28.30    6.80
  -3   5  -5   31.10    8.10
   3   5   5   31.40    6.30
  -5  -5  -5  148.99   11.00
  -5  -5  -5  145.09   11.00
   5  -5   5  143.79   15.00
   5  -5   5  167.38   13.10
   5  -5   5  153.28   15.10
  -5  -5  -5  169.38   11.20
  -5  -5  -5  145.89   10.80
  -5   5  -5  152.28   15.10
  -5   5  -5  156.28   13.30
  -7  -5  -5  487.75   20.80
   7  -5   5  509.55   28.60
  -7  -5  -5  503.75   21.10
  -7  -5  -5  519.45   20.70
  -7  -5  -5  487.75   21.80
   7  -5   5  436.86   29.10
  -7   5  -5  513.95   29.20
   7   5   5  489.75   21.80
  -7   5  -5  520.55   25.10
  -9  -5  -5   25.40    7.00
  -9  -5  -5   32.50    6.40
  -9  -5  -5   15.80    4.60
  -9  -5  -5   37.60    6.10
   9  -5   5   34.70    9.20
  -9   5  -5   33.00    7.60
   9   5   5   27.20    5.90
  -9   5  -5   28.20    8.60
 -11  -5  -5  184.58   13.30
  11  -5   5  191.38   18.00
 -11  -5  -5  181.18   12.10
 -11  -5  -5  177.88   13.30
 -11  -5  -5  175.78   10.90
 -11   5  -5  218.38   16.30
  11   5   5  193.78   13.70
 -11   5  -5  198.78   18.70
 -13  -5  -5   53.99    8.90
 -13  -5  -5   45.10    5.40
 -13  -5  -5   49.60    8.40
 -13  -5  -5   48.20    6.60
 -13  -5  -5   36.40    6.70
  13  -5   5   43.20   10.40
  13   5   5   44.70    8.40
 -13   5  -5   52.69    9.70
 -13   5  -5   52.29   11.90
  15  -5   5  750.22   38.30
 -15  -5  -5  588.04   19.80
 -15  -5  -5  691.43   25.60
 -15  -5  -5  711.13   28.90
 -15  -5  -5  571.24   22.50
 -15   5  -5  679.93   37.10
 -15   5  -5  669.83   31.50
 -17  -5  -5  218.98   16.30
  17  -5   5  240.28   21.60
 -17  -5  -5  214.28   10.70
 -17  -5  -5  190.58    9.90
 -17  -5  -5  237.98   14.00
 -17   5  -5  237.58   18.90
 -17   5  -5  260.57   23.30
 -19  -5  -5    4.70    3.40
 -19  -5  -5    5.70    4.60
  19  -5   5    4.40    4.90
 -19  -5  -5    2.40    2.20
 -19  -5  -5    6.50    1.80
 -19   5  -5   -0.30    4.20
  19   5   5   11.40    3.60
 -19   5  -5    4.50    4.40
 -21  -5  -5    6.50    2.70
  21  -5   5   -3.00    3.60
 -21  -5  -5    6.00    3.70
  21   5   5    4.90    3.20
 -21   5  -5   -1.20    3.60
 -21   5  -5   -5.10    6.80
 -23  -5  -5   11.50    5.60
 -23  -5  -5   10.00    3.40
  23   5   5   10.50    4.70
 -23   5  -5    7.00    5.50
 -23   5  -5   -0.70    4.60
 -25  -5  -5    7.70    5.40
 -25  -5  -5    8.90    3.80
 -25  -5  -5    1.50    4.10
  25  -5   5   13.70    7.30
 -25   5  -5    8.30    6.60
  25   5   5    1.60    3.80
 -25   5  -5    1.70    4.00
  27  -5   5   66.19   14.40
 -27  -5  -5   67.09   11.30
 -27   5  -5   65.19   14.80
 -27   5  -5   70.19   12.40
 -29  -5  -5   -2.80    2.90
 -29  -5  -5   -3.00    4.70
  29  -5   5   15.10    8.20
  29   5   5    2.00    4.90
 -29   5  -5   -2.00    5.50
 -29   5  -5    5.60    8.40
  31  -5   5   -1.20    6.90
 -31  -5  -5    1.00    3.50
 -31  -5  -5    1.50    4.30
  31   5   5   -2.80    4.90
 -31   5  -5    2.10    7.10
 -31   5  -5   -5.80    4.70
 -33  -5  -5    3.50    4.50
  33  -5   5    4.80    6.20
 -33  -5  -5    7.30    6.00
 -33   5  -5    3.10    9.10
 -33   5  -5    6.80    7.50
  35  -5   5    0.10    8.80
 -35  -5  -5   -1.50    4.70
 -35  -5  -5    8.00    4.60
 -35   5  -5    9.40    7.00
 -35   5  -5   -1.40    8.30
 -37  -5  -5   14.10    7.10
  37  -5   5    2.70    8.00
 -37  -5  -5    4.00    7.70
 -37   5  -5  -18.00    9.70
 -37   5  -5  -17.40    7.30
 -36  -6   5   12.20    8.10
 -36  -6   5    6.00    6.80
  36  -6  -5   23.40   13.40
 -36   6   5   11.70    6.50
 -36   6   5   27.00   13.30
 -34  -6   5   -1.30    5.00
  34  -6  -5    7.10    8.00
 -34  -6   5   -3.30    5.70
 -34   6   5    5.80    6.00
 -34   6   5    5.90    9.50
 -32  -6   5    3.80    6.50
 -32  -6   5    0.70    4.80
  32  -6  -5    1.20    7.10
 -32   6   5    4.60    5.20
 -32   6   5    2.80    7.30
 -30  -6   5    5.10    5.10
 -30  -6   5   22.90    8.80
  30  -6  -5   24.90   12.00
 -30   6   5    5.80    8.60
 -30   6   5    0.30    5.10
  28  -6  -5   16.40    9.40
 -28  -6   5    0.90    3.50
 -28  -6   5    0.30    5.10
 -28   6   5   11.50    6.00
 -28   6   5    9.40    8.20
 -26  -6   5   26.50    7.00
  26  -6  -5    9.00    9.20
 -26  -6   5    3.10    5.60
 -26   6   5    7.80    5.50
 -26   6   5   19.80    8.40
 -24  -6   5   -2.10    4.00
  24  -6  -5    2.00    6.10
 -24  -6   5   -3.50    3.00
 -24   6   5    5.20    5.80
 -24   6   5   -0.70    3.70
 -22  -6   5  114.39   13.50
 -22  -6   5   89.89   11.80
 -22   6   5  105.39   17.80
 -22   6   5  119.99   12.10
 -20  -6   5  293.37   19.60
  20  -6  -5  287.67   15.60
 -20  -6   5  320.87   22.90
 -20   6   5  309.37   18.80
 -20   6   5  276.37   27.00
 -18  -6   5  218.28   17.90
  18  -6  -5  228.98   12.90
 -18  -6   5  254.97   21.40
 -18   6   5  252.07   22.30
 -18   6   5  208.18   15.10
  16  -6  -5  215.88   12.80
 -16  -6   5  245.88   19.70
 -16  -6   5  220.88   18.40
 -16  -6   5  258.87   14.70
 -16   6   5  258.97   23.40
 -16   6   5  238.28   16.60
 -14  -6   5   26.20    8.20
  14  -6  -5   29.30    5.60
 -14  -6   5   29.30    9.10
 -14   6   5   29.80    9.80
 -14   6   5   32.70    7.00
 -12  -6   5  194.08   14.10
  12  -6  -5  205.38   12.10
 -12  -6   5  194.38   17.20
 -12  -6   5  164.88   16.60
 -12   6   5  196.18   13.50
 -12   6   5  203.08   19.60
 -10  -6   5    6.60    4.70
 -10  -6   5    5.80    4.90
 -10  -6   5    8.20    5.10
  10  -6  -5    6.50    3.20
 -10   6   5   12.70    4.50
 -10   6   5    2.10    5.50
   8  -6  -5  123.59    9.70
  -8  -6   5  134.29   13.60
  -8  -6   5  127.69   12.30
   8  -6  -5  105.49    9.60
  -8  -6   5  122.49   13.50
  -8   6   5  105.59    9.70
   8   6  -5  147.79   14.10
[truncated: 1,037,614 more chars]
