# Supplementary material for: Double boron–oxygen-fused polycyclic aromatic hydrocarbons: skeletal editing and applications as organic optoelectronic materials
Source: Nat Commun. 2023 Nov 4;14:7089. doi: 10.1038/s41467-023-42973-1 (PMC10625603; doi:10.1038/s41467-023-42973-1)
Supplement: Supplementary file 14 — Source Data [file 41467_2023_42973_MOESM14_ESM.zip › CIF_BO3b-OH_CCDC2290997.cif]

data_cu_d8v23441_0m
_audit_creation_date               2023-10-15
_audit_creation_method
;
Olex2 1.5
(compiled 2022.04.07 svn.rca3783a0 for OlexSys, GUI svn.r6498)
;
_shelx_SHELXL_version_number       '2019/2'
_audit_contact_author_address      ?
_audit_contact_author_email        ?
_audit_contact_author_name         ''
_audit_contact_author_phone        ?
_publ_contact_author_id_orcid      ?
_publ_section_references
;
Dolomanov, O.V., Bourhis, L.J., Gildea, R.J, Howard, J.A.K. & Puschmann, H.
 (2009), J. Appl. Cryst. 42, 339-341.

Sheldrick, G.M. (2008). Acta Cryst. A64, 112-122.

Sheldrick, G.M. (2015). Acta Cryst. C71, 3-8.
;
_chemical_name_common              ?
_chemical_name_systematic
;
 ? 
;
_chemical_formula_moiety           'C29 H27 B O2'
_chemical_formula_sum              'C29 H27 B O2'
_chemical_formula_weight           418.31
_chemical_melting_point            ?
loop_
  _atom_type_symbol
  _atom_type_description
  _atom_type_scat_dispersion_real
  _atom_type_scat_dispersion_imag
  _atom_type_scat_source
 'C' 'C' 0.0181 0.0091 'International Tables Vol C Tables 4.2.6.8 and 6.1.1.4'
 'H' 'H' 0.0000 0.0000 'International Tables Vol C Tables 4.2.6.8 and 6.1.1.4'
 'O' 'O' 0.0492 0.0322 'International Tables Vol C Tables 4.2.6.8 and 6.1.1.4'
 'B' 'B' 0.0090 0.0039 'International Tables Vol C Tables 4.2.6.8 and 6.1.1.4'

_shelx_space_group_comment
;
The symmetry employed for this shelxl refinement is uniquely defined
by the following loop, which should always be used as a source of
symmetry information in preference to the above space-group names.
They are only intended as comments.
;
_space_group_crystal_system        'monoclinic'
_space_group_IT_number             14
_space_group_name_H-M_alt          'P 1 21/n 1'
_space_group_name_Hall             '-P 2yn'
loop_
  _space_group_symop_operation_xyz
 'x, y, z'
 '-x+1/2, y+1/2, -z+1/2'
 '-x, -y, -z'
 'x-1/2, -y-1/2, z-1/2'

_cell_length_a                     17.5960(5)
_cell_length_b                     7.5552(2)
_cell_length_c                     19.2892(5)
_cell_angle_alpha                  90
_cell_angle_beta                   114.5900(10)
_cell_angle_gamma                  90
_cell_volume                       2331.77(11)
_cell_formula_units_Z              4
_cell_measurement_reflns_used      5549
_cell_measurement_temperature      293(2)
_cell_measurement_theta_max        70.01
_cell_measurement_theta_min        4.45
_shelx_estimated_absorpt_T_max     0.946
_shelx_estimated_absorpt_T_min     0.896
_exptl_absorpt_coefficient_mu      0.562
_exptl_absorpt_correction_T_max    0.7533
_exptl_absorpt_correction_T_min    0.5730
_exptl_absorpt_correction_type     multi-scan
_exptl_absorpt_process_details
;
SADABS-2016/2 (Bruker,2016/2) was used for absorption correction.
wR2(int) was 0.1357 before and 0.0848 after correction.
The Ratio of minimum to maximum transmission is 0.7607.
The \l/2 correction factor is Not present.
;
_exptl_absorpt_special_details     ?
_exptl_crystal_colour              colorless
_exptl_crystal_density_diffrn      1.192
_exptl_crystal_density_meas        ?
_exptl_crystal_density_method      ?
_exptl_crystal_description         prismatic
_exptl_crystal_F_000               888
_exptl_crystal_size_max            0.2
_exptl_crystal_size_mid            0.14
_exptl_crystal_size_min            0.1
_exptl_special_details
;
 ? 
;
_exptl_transmission_factor_max     ?
_exptl_transmission_factor_min     ?
_diffrn_reflns_av_R_equivalents    0.0735
_diffrn_reflns_av_unetI/netI       0.0581
_diffrn_reflns_Laue_measured_fraction_full  0.986
_diffrn_reflns_Laue_measured_fraction_max  0.986
_diffrn_reflns_limit_h_max         21
_diffrn_reflns_limit_h_min         -19
_diffrn_reflns_limit_k_max         8
_diffrn_reflns_limit_k_min         -8
_diffrn_reflns_limit_l_max         23
_diffrn_reflns_limit_l_min         -22
_diffrn_reflns_number              19160
_diffrn_reflns_point_group_measured_fraction_full  0.986
_diffrn_reflns_point_group_measured_fraction_max  0.986
_diffrn_reflns_theta_full          66.996
_diffrn_reflns_theta_max           66.996
_diffrn_reflns_theta_min           4.448
_diffrn_ambient_temperature        293.15
_diffrn_detector_area_resol_mean   ?
_diffrn_measured_fraction_theta_full  0.986
_diffrn_measured_fraction_theta_max  0.986
_diffrn_measurement_device_type    'Bruker APEX-II CCD'
_diffrn_measurement_method         '\f and \w scans'
_diffrn_radiation_type             CuK\a
_diffrn_radiation_wavelength       1.54178
_diffrn_source                     ?
_diffrn_source_current             1.1
_diffrn_source_power               0.05500000000000001
_diffrn_source_voltage             50.0
_diffrn_standards_number           0
_reflns_Friedel_coverage           0.000
_reflns_Friedel_fraction_full      .
_reflns_Friedel_fraction_max       .
_reflns_number_gt                  2977
_reflns_number_total               4083
_reflns_special_details
;
 Reflections were merged by SHELXL according to the crystal
 class for the calculation of statistics and refinement.
 
 _reflns_Friedel_fraction is defined as the number of unique
 Friedel pairs measured divided by the number that would be
 possible theoretically, ignoring centric projections and
 systematic absences.
;
_reflns_threshold_expression       'I > 2\s(I)'
_computing_cell_refinement         'SAINT V8.40B (?, 2016)'
_computing_data_collection         'Bruker APEX2'
_computing_data_reduction          'SAINT V8.40B (?, 2016)'
_computing_molecular_graphics      'Olex2 1.5 (Dolomanov et al., 2009)'
_computing_publication_material    'Olex2 1.5 (Dolomanov et al., 2009)'
_computing_structure_refinement    'SHELXL 2019/2 (Sheldrick, 2015)'
_computing_structure_solution      'SHELXS  (Sheldrick, 2008)'
_refine_diff_density_max           0.394
_refine_diff_density_min           -0.240
_refine_diff_density_rms           0.039
_refine_ls_extinction_coef         .
_refine_ls_extinction_method       none
_refine_ls_goodness_of_fit_ref     1.031
_refine_ls_hydrogen_treatment      mixed
_refine_ls_matrix_type             full
_refine_ls_number_parameters       297
_refine_ls_number_reflns           4083
_refine_ls_number_restraints       1
_refine_ls_R_factor_all            0.0924
_refine_ls_R_factor_gt             0.0718
_refine_ls_restrained_S_all        1.031
_refine_ls_shift/su_max            0.000
_refine_ls_shift/su_mean           0.000
_refine_ls_structure_factor_coef   Fsqd
_refine_ls_weighting_details      
 'w=1/[\s^2^(Fo^2^)+(0.1199P)^2^+0.6641P] where P=(Fo^2^+2Fc^2^)/3'
_refine_ls_weighting_scheme        calc
_refine_ls_wR_factor_gt            0.2011
_refine_ls_wR_factor_ref           0.2241
_refine_special_details            ?
_olex2_refinement_description
;
1. Fixed Uiso
 At 1.2 times of:
  All C(H) groups
 At 1.5 times of:
  All C(H,H,H) groups, All C(H,H,H,H) groups
2. Restrained distances
 O1-H1
 0.82 with sigma of 0.02
3.a Aromatic/amide H refined with riding coordinates:
 C2(H2), C5(H5), C8(H8), C9(H9), C11(H11), C15(H15), C17(H17), C23(H23),
 C24(H24), C26(H26), C27(H27)
3.b Idealised Me refined as rotating group:
 C19(H19A,H19B,H19C), C20(H20A,H20B,H20C), C21(H21A,H21B,H21C), C28(H28A,H28B,
 H28C), C29(H29A,H29B,H29C)
;
_atom_sites_solution_hydrogens     mixed
_atom_sites_solution_primary       direct
_atom_sites_solution_secondary     ?
loop_
  _atom_site_label
  _atom_site_type_symbol
  _atom_site_fract_x
  _atom_site_fract_y
  _atom_site_fract_z
  _atom_site_U_iso_or_equiv
  _atom_site_adp_type
  _atom_site_occupancy
  _atom_site_site_symmetry_order
  _atom_site_calc_flag
  _atom_site_refinement_flags_posn
  _atom_site_refinement_flags_adp
  _atom_site_refinement_flags_occupancy
  _atom_site_disorder_assembly
  _atom_site_disorder_group
 O1 O 0.84503(14) 0.5361(4) 0.73431(14) 0.1033(8) Uani 1 1 d D . . . .
 O2 O 0.56914(11) 0.4822(3) 0.71109(10) 0.0698(5) Uani 1 1 d . . . . .
 B1 B 0.48701(18) 0.4265(4) 0.67795(17) 0.0619(7) Uani 1 1 d . . . . .
 C1 C 0.62448(15) 0.4473(4) 0.67945(14) 0.0618(6) Uani 1 1 d . . . . .
 C2 C 0.70564(17) 0.5053(4) 0.72071(16) 0.0727(7) Uani 1 1 d . . . . .
 H2 H 0.719696 0.564336 0.766715 0.087 Uiso 1 1 calc R U . . .
 C3 C 0.76536(17) 0.4754(4) 0.69347(16) 0.0732(7) Uani 1 1 d . . . . .
 C4 C 0.74523(15) 0.3864(4) 0.62402(15) 0.0632(6) Uani 1 1 d . . . . .
 C5 C 0.66341(15) 0.3337(3) 0.58432(14) 0.0593(6) Uani 1 1 d . . . . .
 H5 H 0.649219 0.276471 0.537893 0.071 Uiso 1 1 calc R U . . .
 C6 C 0.60029(14) 0.3609(3) 0.60963(13) 0.0568(6) Uani 1 1 d . . . . .
 C7 C 0.51301(14) 0.3035(3) 0.56750(13) 0.0558(6) Uani 1 1 d . . . . .
 C8 C 0.48297(16) 0.2274(4) 0.49511(14) 0.0653(7) Uani 1 1 d . . . . .
 H8 H 0.518771 0.212716 0.471159 0.078 Uiso 1 1 calc R U . . .
 C9 C 0.40082(17) 0.1737(4) 0.45859(15) 0.0692(7) Uani 1 1 d . . . . .
 H9 H 0.382413 0.123406 0.410323 0.083 Uiso 1 1 calc R U . . .
 C10 C 0.34493(16) 0.1924(3) 0.49181(15) 0.0639(6) Uani 1 1 d . . . . .
 C11 C 0.37400(15) 0.2686(3) 0.56287(15) 0.0627(6) Uani 1 1 d . . . . .
 H11 H 0.337484 0.281523 0.586180 0.075 Uiso 1 1 calc R U . . .
 C12 C 0.45719(15) 0.3281(3) 0.60186(14) 0.0579(6) Uani 1 1 d . . . . .
 C13 C 0.43157(15) 0.4790(4) 0.72081(14) 0.0630(6) Uani 1 1 d . . . . .
 C14 C 0.42288(17) 0.3652(4) 0.77393(16) 0.0727(7) Uani 1 1 d . . . . .
 C15 C 0.37321(18) 0.4152(5) 0.81117(17) 0.0803(8) Uani 1 1 d . . . . .
 H15 H 0.366838 0.337111 0.845638 0.096 Uiso 1 1 calc R U . . .
 C16 C 0.33310(16) 0.5774(4) 0.79851(16) 0.0744(8) Uani 1 1 d . . . . .
 C17 C 0.34183(17) 0.6872(4) 0.74567(16) 0.0757(8) Uani 1 1 d . . . . .
 H17 H 0.314442 0.795738 0.735518 0.091 Uiso 1 1 calc R U . . .
 C18 C 0.39005(16) 0.6423(4) 0.70676(15) 0.0691(7) Uani 1 1 d . . . . .
 C19 C 0.3995(2) 0.7708(5) 0.65078(19) 0.0940(10) Uani 1 1 d . . . . .
 H19A H 0.354961 0.855934 0.635388 0.141 Uiso 1 1 calc R U . . .
 H19B H 0.397281 0.707397 0.606864 0.141 Uiso 1 1 calc R U . . .
 H19C H 0.452180 0.830801 0.674556 0.141 Uiso 1 1 calc R U . . .
 C20 C 0.4684(3) 0.1912(5) 0.7923(2) 0.1037(11) Uani 1 1 d . . . . .
 H20A H 0.525135 0.209908 0.828320 0.156 Uiso 1 1 calc R U . . .
 H20B H 0.467915 0.140259 0.746531 0.156 Uiso 1 1 calc R U . . .
 H20C H 0.441274 0.112194 0.813852 0.156 Uiso 1 1 calc R U . . .
 C21 C 0.2822(2) 0.6312(6) 0.8420(2) 0.1013(11) Uani 1 1 d . . . . .
 H21A H 0.305509 0.736709 0.870745 0.152 Uiso 1 1 calc R U . . .
 H21B H 0.283317 0.537698 0.876115 0.152 Uiso 1 1 calc R U . . .
 H21C H 0.225486 0.653350 0.806707 0.152 Uiso 1 1 calc R U . . .
 C22 C 0.80917(15) 0.3540(3) 0.59358(15) 0.0619(6) Uani 1 1 d . . . . .
 C23 C 0.79414(17) 0.3992(4) 0.51979(16) 0.0714(7) Uani 1 1 d . . . . .
 H23 H 0.743429 0.451318 0.488798 0.086 Uiso 1 1 calc R U . . .
 C24 C 0.85294(19) 0.3685(4) 0.49078(17) 0.0783(8) Uani 1 1 d . . . . .
 H24 H 0.841393 0.402250 0.441031 0.094 Uiso 1 1 calc R U . . .
 C25 C 0.92838(17) 0.2887(4) 0.53451(17) 0.0721(7) Uani 1 1 d . . . . .
 C26 C 0.94225(17) 0.2392(4) 0.60744(17) 0.0787(8) Uani 1 1 d . . . . .
 H26 H 0.992184 0.183246 0.637720 0.094 Uiso 1 1 calc R U . . .
 C27 C 0.88462(17) 0.2700(4) 0.63681(17) 0.0764(8) Uani 1 1 d . . . . .
 H27 H 0.896096 0.234220 0.686306 0.092 Uiso 1 1 calc R U . . .
 C28 C 0.9946(2) 0.2575(6) 0.5052(3) 0.1120(13) Uani 1 1 d . . . . .
 H28A H 1.048865 0.263398 0.546813 0.168 Uiso 1 1 calc R U . . .
 H28B H 0.990189 0.346489 0.468174 0.168 Uiso 1 1 calc R U . . .
 H28C H 0.986692 0.142696 0.481855 0.168 Uiso 1 1 calc R U . . .
 C29 C 0.25527(18) 0.1319(5) 0.45089(19) 0.0866(9) Uani 1 1 d . . . . .
 H29A H 0.254055 0.007465 0.440355 0.130 Uiso 1 1 calc R U . . .
 H29B H 0.228694 0.195792 0.403867 0.130 Uiso 1 1 calc R U . . .
 H29C H 0.226125 0.153909 0.482463 0.130 Uiso 1 1 calc R U . . .
 H1 H 0.863(3) 0.588(5) 0.7729(16) 0.130 Uiso 1 1 d D U . . .

loop_
  _atom_site_aniso_label
  _atom_site_aniso_U_11
  _atom_site_aniso_U_22
  _atom_site_aniso_U_33
  _atom_site_aniso_U_23
  _atom_site_aniso_U_13
  _atom_site_aniso_U_12
 O1 0.0614(12) 0.143(2) 0.1034(17) -0.0472(15) 0.0326(12) -0.0319(12)
 O2 0.0585(10) 0.0895(13) 0.0664(11) -0.0165(9) 0.0310(8) -0.0062(9)
 B1 0.0552(15) 0.0672(17) 0.0651(16) -0.0029(13) 0.0270(13) 0.0009(13)
 C1 0.0567(14) 0.0700(16) 0.0631(14) -0.0066(11) 0.0293(11) -0.0045(11)
 C2 0.0596(15) 0.0881(19) 0.0715(16) -0.0181(13) 0.0282(13) -0.0108(13)
 C3 0.0548(14) 0.0883(19) 0.0765(17) -0.0126(14) 0.0272(13) -0.0124(13)
 C4 0.0535(14) 0.0696(16) 0.0709(15) 0.0025(12) 0.0301(12) -0.0020(11)
 C5 0.0563(14) 0.0647(15) 0.0596(13) -0.0003(10) 0.0267(11) -0.0009(11)
 C6 0.0524(13) 0.0611(14) 0.0598(13) 0.0013(10) 0.0262(11) 0.0008(10)
 C7 0.0530(13) 0.0571(13) 0.0595(13) 0.0033(10) 0.0254(10) 0.0027(10)
 C8 0.0612(15) 0.0709(16) 0.0653(15) -0.0038(12) 0.0279(12) 0.0004(12)
 C9 0.0635(15) 0.0733(17) 0.0648(15) -0.0100(12) 0.0209(12) -0.0012(12)
 C10 0.0553(14) 0.0631(15) 0.0697(15) -0.0015(11) 0.0225(12) -0.0002(11)
 C11 0.0529(13) 0.0651(15) 0.0731(15) 0.0004(11) 0.0292(12) 0.0005(11)
 C12 0.0549(13) 0.0600(14) 0.0614(13) 0.0008(10) 0.0270(11) 0.0006(10)
 C13 0.0513(13) 0.0800(17) 0.0590(14) -0.0082(11) 0.0242(11) -0.0024(11)
 C14 0.0646(16) 0.0833(19) 0.0771(17) -0.0002(14) 0.0362(14) 0.0016(13)
 C15 0.0720(18) 0.101(2) 0.0808(19) 0.0018(16) 0.0444(15) -0.0064(16)
 C16 0.0523(14) 0.101(2) 0.0749(17) -0.0125(15) 0.0319(13) -0.0012(14)
 C17 0.0617(16) 0.089(2) 0.0787(18) -0.0058(15) 0.0309(14) 0.0127(14)
 C18 0.0615(15) 0.0847(19) 0.0632(15) -0.0053(13) 0.0280(12) 0.0049(13)
 C19 0.109(3) 0.095(2) 0.088(2) 0.0108(17) 0.0520(19) 0.0186(19)
 C20 0.121(3) 0.089(2) 0.126(3) 0.018(2) 0.076(2) 0.020(2)
 C21 0.077(2) 0.137(3) 0.111(3) -0.018(2) 0.0599(19) -0.001(2)
 C22 0.0527(13) 0.0635(15) 0.0713(15) 0.0029(11) 0.0274(11) -0.0030(11)
 C23 0.0615(15) 0.0778(18) 0.0763(17) 0.0116(13) 0.0301(13) 0.0150(13)
 C24 0.0752(18) 0.096(2) 0.0681(16) 0.0121(14) 0.0344(14) 0.0129(15)
 C25 0.0584(15) 0.0821(19) 0.0815(18) -0.0012(14) 0.0348(13) 0.0036(13)
 C26 0.0523(14) 0.099(2) 0.0839(19) 0.0127(16) 0.0271(13) 0.0084(14)
 C27 0.0570(15) 0.100(2) 0.0728(17) 0.0178(15) 0.0273(13) 0.0060(14)
 C28 0.092(2) 0.140(4) 0.121(3) 0.002(2) 0.061(2) 0.013(2)
 C29 0.0629(17) 0.090(2) 0.097(2) -0.0186(17) 0.0234(15) -0.0085(15)

_geom_special_details
;
 All esds (except the esd in the dihedral angle between two l.s. planes)
 are estimated using the full covariance matrix.  The cell esds are taken
 into account individually in the estimation of esds in distances, angles
 and torsion angles; correlations between esds in cell parameters are only
 used when they are defined by crystal symmetry.  An approximate (isotropic)
 treatment of cell esds is used for estimating esds involving l.s. planes.
;
loop_
  _geom_bond_atom_site_label_1
  _geom_bond_atom_site_label_2
  _geom_bond_distance
  _geom_bond_site_symmetry_2
  _geom_bond_publ_flag
 O1 C3 1.370(3) . ?
 O1 H1 0.785(19) . ?
 O2 B1 1.380(3) . ?
 O2 C1 1.373(3) . ?
 B1 C12 1.530(4) . ?
 B1 C13 1.570(4) . ?
 C1 C2 1.385(4) . ?
 C1 C6 1.394(3) . ?
 C2 H2 0.9300 . ?
 C2 C3 1.375(4) . ?
 C3 C4 1.406(4) . ?
 C4 C5 1.379(3) . ?
 C4 C22 1.490(3) . ?
 C5 H5 0.9300 . ?
 C5 C6 1.402(3) . ?
 C6 C7 1.473(3) . ?
 C7 C8 1.395(3) . ?
 C7 C12 1.407(3) . ?
 C8 H8 0.9300 . ?
 C8 C9 1.379(4) . ?
 C9 H9 0.9300 . ?
 C9 C10 1.386(4) . ?
 C10 C11 1.374(4) . ?
 C10 C29 1.512(4) . ?
 C11 H11 0.9300 . ?
 C11 C12 1.412(3) . ?
 C13 C14 1.394(4) . ?
 C13 C18 1.401(4) . ?
 C14 C15 1.395(4) . ?
 C14 C20 1.503(4) . ?
 C15 H15 0.9300 . ?
 C15 C16 1.384(5) . ?
 C16 C17 1.372(4) . ?
 C16 C21 1.516(4) . ?
 C17 H17 0.9300 . ?
 C17 C18 1.389(4) . ?
 C18 C19 1.512(4) . ?
 C19 H19A 0.9600 . ?
 C19 H19B 0.9600 . ?
 C19 H19C 0.9600 . ?
 C20 H20A 0.9600 . ?
 C20 H20B 0.9600 . ?
 C20 H20C 0.9600 . ?
 C21 H21A 0.9600 . ?
 C21 H21B 0.9600 . ?
 C21 H21C 0.9600 . ?
 C22 C23 1.378(4) . ?
 C22 C27 1.393(4) . ?
 C23 H23 0.9300 . ?
 C23 C24 1.385(4) . ?
 C24 H24 0.9300 . ?
 C24 C25 1.380(4) . ?
 C25 C26 1.376(4) . ?
 C25 C28 1.510(4) . ?
 C26 H26 0.9300 . ?
 C26 C27 1.372(4) . ?
 C27 H27 0.9300 . ?
 C28 H28A 0.9600 . ?
 C28 H28B 0.9600 . ?
 C28 H28C 0.9600 . ?
 C29 H29A 0.9600 . ?
 C29 H29B 0.9600 . ?
 C29 H29C 0.9600 . ?

loop_
  _geom_angle_atom_site_label_1
  _geom_angle_atom_site_label_2
  _geom_angle_atom_site_label_3
  _geom_angle
  _geom_angle_site_symmetry_1
  _geom_angle_site_symmetry_3
  _geom_angle_publ_flag
 C3 O1 H1 129(3) . . ?
 C1 O2 B1 122.3(2) . . ?
 O2 B1 C12 117.9(2) . . ?
 O2 B1 C13 116.0(2) . . ?
 C12 B1 C13 126.0(2) . . ?
 O2 C1 C2 115.8(2) . . ?
 O2 C1 C6 122.1(2) . . ?
 C2 C1 C6 122.0(2) . . ?
 C1 C2 H2 120.1 . . ?
 C3 C2 C1 119.8(3) . . ?
 C3 C2 H2 120.1 . . ?
 O1 C3 C2 119.1(3) . . ?
 O1 C3 C4 120.0(2) . . ?
 C2 C3 C4 120.9(2) . . ?
 C3 C4 C22 121.5(2) . . ?
 C5 C4 C3 117.3(2) . . ?
 C5 C4 C22 121.2(2) . . ?
 C4 C5 H5 118.0 . . ?
 C4 C5 C6 124.0(2) . . ?
 C6 C5 H5 118.0 . . ?
 C1 C6 C5 115.9(2) . . ?
 C1 C6 C7 120.0(2) . . ?
 C5 C6 C7 124.1(2) . . ?
 C8 C7 C6 123.2(2) . . ?
 C8 C7 C12 118.5(2) . . ?
 C12 C7 C6 118.2(2) . . ?
 C7 C8 H8 119.6 . . ?
 C9 C8 C7 120.8(2) . . ?
 C9 C8 H8 119.6 . . ?
 C8 C9 H9 119.1 . . ?
 C8 C9 C10 121.9(2) . . ?
 C10 C9 H9 119.1 . . ?
 C9 C10 C29 121.0(2) . . ?
 C11 C10 C9 117.6(2) . . ?
 C11 C10 C29 121.5(2) . . ?
 C10 C11 H11 118.7 . . ?
 C10 C11 C12 122.5(2) . . ?
 C12 C11 H11 118.7 . . ?
 C7 C12 B1 119.2(2) . . ?
 C7 C12 C11 118.6(2) . . ?
 C11 C12 B1 122.1(2) . . ?
 C14 C13 B1 120.9(2) . . ?
 C14 C13 C18 118.5(2) . . ?
 C18 C13 B1 120.6(2) . . ?
 C13 C14 C15 119.7(3) . . ?
 C13 C14 C20 120.1(3) . . ?
 C15 C14 C20 120.2(3) . . ?
 C14 C15 H15 118.9 . . ?
 C16 C15 C14 122.1(3) . . ?
 C16 C15 H15 118.9 . . ?
 C15 C16 C21 121.0(3) . . ?
 C17 C16 C15 117.4(3) . . ?
 C17 C16 C21 121.6(3) . . ?
 C16 C17 H17 118.8 . . ?
 C16 C17 C18 122.4(3) . . ?
 C18 C17 H17 118.8 . . ?
 C13 C18 C19 120.0(2) . . ?
 C17 C18 C13 119.8(3) . . ?
 C17 C18 C19 120.1(3) . . ?
 C18 C19 H19A 109.5 . . ?
 C18 C19 H19B 109.5 . . ?
 C18 C19 H19C 109.5 . . ?
 H19A C19 H19B 109.5 . . ?
 H19A C19 H19C 109.5 . . ?
 H19B C19 H19C 109.5 . . ?
 C14 C20 H20A 109.5 . . ?
 C14 C20 H20B 109.5 . . ?
 C14 C20 H20C 109.5 . . ?
 H20A C20 H20B 109.5 . . ?
 H20A C20 H20C 109.5 . . ?
 H20B C20 H20C 109.5 . . ?
 C16 C21 H21A 109.5 . . ?
 C16 C21 H21B 109.5 . . ?
 C16 C21 H21C 109.5 . . ?
 H21A C21 H21B 109.5 . . ?
 H21A C21 H21C 109.5 . . ?
 H21B C21 H21C 109.5 . . ?
 C23 C22 C4 121.0(2) . . ?
 C23 C22 C27 117.2(2) . . ?
 C27 C22 C4 121.8(2) . . ?
 C22 C23 H23 119.3 . . ?
 C22 C23 C24 121.4(3) . . ?
 C24 C23 H23 119.3 . . ?
 C23 C24 H24 119.5 . . ?
 C25 C24 C23 121.1(3) . . ?
 C25 C24 H24 119.5 . . ?
 C24 C25 C28 122.3(3) . . ?
 C26 C25 C24 117.4(3) . . ?
 C26 C25 C28 120.3(3) . . ?
 C25 C26 H26 119.0 . . ?
 C27 C26 C25 122.0(3) . . ?
 C27 C26 H26 119.0 . . ?
 C22 C27 H27 119.5 . . ?
 C26 C27 C22 121.0(3) . . ?
 C26 C27 H27 119.5 . . ?
 C25 C28 H28A 109.5 . . ?
 C25 C28 H28B 109.5 . . ?
 C25 C28 H28C 109.5 . . ?
 H28A C28 H28B 109.5 . . ?
 H28A C28 H28C 109.5 . . ?
 H28B C28 H28C 109.5 . . ?
 C10 C29 H29A 109.5 . . ?
 C10 C29 H29B 109.5 . . ?
 C10 C29 H29C 109.5 . . ?
 H29A C29 H29B 109.5 . . ?
 H29A C29 H29C 109.5 . . ?
 H29B C29 H29C 109.5 . . ?

loop_
  _geom_torsion_atom_site_label_1
  _geom_torsion_atom_site_label_2
  _geom_torsion_atom_site_label_3
  _geom_torsion_atom_site_label_4
  _geom_torsion
  _geom_torsion_site_symmetry_1
  _geom_torsion_site_symmetry_2
  _geom_torsion_site_symmetry_3
  _geom_torsion_site_symmetry_4
  _geom_torsion_publ_flag
 O1 C3 C4 C5 -177.9(3) . . . . ?
 O1 C3 C4 C22 0.7(4) . . . . ?
 O2 B1 C12 C7 -2.1(4) . . . . ?
 O2 B1 C12 C11 -178.8(2) . . . . ?
 O2 B1 C13 C14 -92.7(3) . . . . ?
 O2 B1 C13 C18 86.9(3) . . . . ?
 O2 C1 C2 C3 179.8(3) . . . . ?
 O2 C1 C6 C5 -179.9(2) . . . . ?
 O2 C1 C6 C7 -0.2(4) . . . . ?
 B1 O2 C1 C2 -177.5(3) . . . . ?
 B1 O2 C1 C6 3.4(4) . . . . ?
 B1 C13 C14 C15 -180.0(3) . . . . ?
 B1 C13 C14 C20 1.4(4) . . . . ?
 B1 C13 C18 C17 -179.5(2) . . . . ?
 B1 C13 C18 C19 -0.9(4) . . . . ?
 C1 O2 B1 C12 -2.2(4) . . . . ?
 C1 O2 B1 C13 -179.3(2) . . . . ?
 C1 C2 C3 O1 179.0(3) . . . . ?
 C1 C2 C3 C4 0.0(5) . . . . ?
 C1 C6 C7 C8 175.5(2) . . . . ?
 C1 C6 C7 C12 -4.0(4) . . . . ?
 C2 C1 C6 C5 1.1(4) . . . . ?
 C2 C1 C6 C7 -179.3(3) . . . . ?
 C2 C3 C4 C5 1.0(4) . . . . ?
 C2 C3 C4 C22 179.6(3) . . . . ?
 C3 C4 C5 C6 -1.1(4) . . . . ?
 C3 C4 C22 C23 -129.1(3) . . . . ?
 C3 C4 C22 C27 53.9(4) . . . . ?
 C4 C5 C6 C1 0.0(4) . . . . ?
 C4 C5 C6 C7 -179.6(2) . . . . ?
 C4 C22 C23 C24 -179.6(3) . . . . ?
 C4 C22 C27 C26 179.1(3) . . . . ?
 C5 C4 C22 C23 49.5(4) . . . . ?
 C5 C4 C22 C27 -127.5(3) . . . . ?
 C5 C6 C7 C8 -4.9(4) . . . . ?
 C5 C6 C7 C12 175.6(2) . . . . ?
 C6 C1 C2 C3 -1.1(5) . . . . ?
 C6 C7 C8 C9 179.1(2) . . . . ?
 C6 C7 C12 B1 5.0(3) . . . . ?
 C6 C7 C12 C11 -178.1(2) . . . . ?
 C7 C8 C9 C10 -0.1(4) . . . . ?
 C8 C7 C12 B1 -174.5(2) . . . . ?
 C8 C7 C12 C11 2.4(4) . . . . ?
 C8 C9 C10 C11 0.6(4) . . . . ?
 C8 C9 C10 C29 -179.7(3) . . . . ?
 C9 C10 C11 C12 0.4(4) . . . . ?
 C10 C11 C12 B1 174.8(2) . . . . ?
 C10 C11 C12 C7 -1.9(4) . . . . ?
 C12 B1 C13 C14 90.4(3) . . . . ?
 C12 B1 C13 C18 -90.0(3) . . . . ?
 C12 C7 C8 C9 -1.4(4) . . . . ?
 C13 B1 C12 C7 174.7(2) . . . . ?
 C13 B1 C12 C11 -2.0(4) . . . . ?
 C13 C14 C15 C16 -1.4(5) . . . . ?
 C14 C13 C18 C17 0.2(4) . . . . ?
 C14 C13 C18 C19 178.7(3) . . . . ?
 C14 C15 C16 C17 1.9(4) . . . . ?
 C14 C15 C16 C21 -177.6(3) . . . . ?
 C15 C16 C17 C18 -1.3(4) . . . . ?
 C16 C17 C18 C13 0.3(4) . . . . ?
 C16 C17 C18 C19 -178.2(3) . . . . ?
 C18 C13 C14 C15 0.4(4) . . . . ?
 C18 C13 C14 C20 -178.2(3) . . . . ?
 C20 C14 C15 C16 177.1(3) . . . . ?
 C21 C16 C17 C18 178.2(3) . . . . ?
 C22 C4 C5 C6 -179.7(2) . . . . ?
 C22 C23 C24 C25 1.1(5) . . . . ?
 C23 C22 C27 C26 2.0(4) . . . . ?
 C23 C24 C25 C26 0.8(5) . . . . ?
 C23 C24 C25 C28 -178.5(3) . . . . ?
 C24 C25 C26 C27 -1.2(5) . . . . ?
 C25 C26 C27 C22 -0.3(5) . . . . ?
 C27 C22 C23 C24 -2.5(4) . . . . ?
 C28 C25 C26 C27 178.1(3) . . . . ?
 C29 C10 C11 C12 -179.3(3) . . . . ?

_shelx_res_file
;
TITL cu_d8v23441_0m_a.res in P2(1)/n
    cu_d8v23441_0m.res
    created by SHELXL-2019/2 at 10:17:50 on 15-Oct-2023
CELL 1.54178 17.596 7.5552 19.2892 90 114.59 90
ZERR 4 0.0005 0.0002 0.0005 0 0.001 0
LATT 1
SYMM 0.5-X,0.5+Y,0.5-Z
SFAC C H O B
UNIT 116 108 8 4
DFIX 0.82 O1 H1

L.S. 20
PLAN  50
SIZE 0.2 0.14 0.1
TEMP 20
CONF
BOND $H
LIST 4
htab
mpla
wpdb -1
fmap 2
acta
MORE -1
OMIT -3 134
OMIT -5 1 2
OMIT -3 0 3
OMIT 0 0 6
REM <olex2.extras>
REM <HklSrc "%.\\cu_d8v23441_0m.hkl">
REM </olex2.extras>

WGHT    0.119900    0.664100
FVAR       1.06399
O1    3    0.845033    0.536064    0.734305    11.00000    0.06144    0.14346 =
         0.10339   -0.04724    0.03259   -0.03192
O2    3    0.569136    0.482229    0.711091    11.00000    0.05847    0.08949 =
         0.06641   -0.01652    0.03103   -0.00619
B1    4    0.487009    0.426451    0.677946    11.00000    0.05522    0.06719 =
         0.06509   -0.00286    0.02696    0.00085
C1    1    0.624481    0.447263    0.679452    11.00000    0.05672    0.07004 =
         0.06306   -0.00664    0.02927   -0.00445
C2    1    0.705637    0.505298    0.720711    11.00000    0.05958    0.08814 =
         0.07147   -0.01808    0.02825   -0.01076
AFIX  43
H2    2    0.719696    0.564336    0.766715    11.00000   -1.20000
AFIX   0
C3    1    0.765359    0.475382    0.693465    11.00000    0.05482    0.08827 =
         0.07653   -0.01260    0.02724   -0.01243
C4    1    0.745226    0.386445    0.624023    11.00000    0.05348    0.06958 =
         0.07092    0.00253    0.03011   -0.00200
C5    1    0.663413    0.333667    0.584318    11.00000    0.05627    0.06475 =
         0.05963   -0.00029    0.02674   -0.00089
AFIX  43
H5    2    0.649219    0.276471    0.537893    11.00000   -1.20000
AFIX   0
C6    1    0.600287    0.360925    0.609631    11.00000    0.05242    0.06105 =
         0.05985    0.00134    0.02621    0.00076
C7    1    0.513010    0.303495    0.567504    11.00000    0.05296    0.05709 =
         0.05946    0.00335    0.02541    0.00269
C8    1    0.482968    0.227402    0.495110    11.00000    0.06117    0.07088 =
         0.06531   -0.00378    0.02790    0.00042
AFIX  43
H8    2    0.518771    0.212716    0.471159    11.00000   -1.20000
AFIX   0
C9    1    0.400823    0.173654    0.458590    11.00000    0.06352    0.07334 =
         0.06480   -0.01000    0.02095   -0.00122
AFIX  43
H9    2    0.382413    0.123406    0.410323    11.00000   -1.20000
AFIX   0
C10   1    0.344933    0.192424    0.491805    11.00000    0.05531    0.06314 =
         0.06967   -0.00149    0.02251   -0.00024
C11   1    0.374002    0.268619    0.562874    11.00000    0.05291    0.06512 =
         0.07314    0.00037    0.02920    0.00055
AFIX  43
H11   2    0.337484    0.281523    0.586180    11.00000   -1.20000
AFIX   0
C12   1    0.457193    0.328066    0.601864    11.00000    0.05490    0.06003 =
         0.06142    0.00081    0.02698    0.00064
C13   1    0.431574    0.478998    0.720808    11.00000    0.05128    0.07998 =
         0.05900   -0.00819    0.02417   -0.00239
C14   1    0.422876    0.365161    0.773929    11.00000    0.06457    0.08332 =
         0.07711   -0.00016    0.03622    0.00163
C15   1    0.373207    0.415235    0.811174    11.00000    0.07199    0.10085 =
         0.08076    0.00175    0.04440   -0.00638
AFIX  43
H15   2    0.366838    0.337111    0.845638    11.00000   -1.20000
AFIX   0
C16   1    0.333102    0.577369    0.798509    11.00000    0.05233    0.10129 =
         0.07492   -0.01253    0.03186   -0.00124
C17   1    0.341833    0.687171    0.745668    11.00000    0.06174    0.08851 =
         0.07867   -0.00585    0.03092    0.01271
AFIX  43
H17   2    0.314442    0.795738    0.735518    11.00000   -1.20000
AFIX   0
C18   1    0.390051    0.642255    0.706760    11.00000    0.06153    0.08466 =
         0.06321   -0.00528    0.02801    0.00494
C19   1    0.399479    0.770832    0.650783    11.00000    0.10939    0.09510 =
         0.08839    0.01083    0.05195    0.01862
AFIX 137
H19A  2    0.354961    0.855934    0.635388    11.00000   -1.50000
H19B  2    0.397281    0.707397    0.606864    11.00000   -1.50000
H19C  2    0.452180    0.830801    0.674556    11.00000   -1.50000
AFIX   0
C20   1    0.468414    0.191162    0.792319    11.00000    0.12103    0.08923 =
         0.12580    0.01785    0.07625    0.02012
AFIX 137
H20A  2    0.525135    0.209908    0.828320    11.00000   -1.50000
H20B  2    0.467915    0.140259    0.746531    11.00000   -1.50000
H20C  2    0.441274    0.112194    0.813852    11.00000   -1.50000
AFIX   0
C21   1    0.282186    0.631218    0.842007    11.00000    0.07737    0.13664 =
         0.11085   -0.01787    0.05990   -0.00116
AFIX 137
H21A  2    0.305509    0.736709    0.870745    11.00000   -1.50000
H21B  2    0.283317    0.537698    0.876115    11.00000   -1.50000
H21C  2    0.225486    0.653350    0.806707    11.00000   -1.50000
AFIX   0
C22   1    0.809169    0.354036    0.593580    11.00000    0.05266    0.06345 =
         0.07130    0.00289    0.02739   -0.00296
C23   1    0.794139    0.399162    0.519791    11.00000    0.06147    0.07782 =
         0.07627    0.01161    0.03009    0.01495
AFIX  43
H23   2    0.743429    0.451318    0.488798    11.00000   -1.20000
AFIX   0
C24   1    0.852938    0.368513    0.490781    11.00000    0.07516    0.09626 =
         0.06812    0.01209    0.03445    0.01289
AFIX  43
H24   2    0.841393    0.402250    0.441031    11.00000   -1.20000
AFIX   0
C25   1    0.928380    0.288718    0.534510    11.00000    0.05840    0.08212 =
         0.08151   -0.00116    0.03478    0.00357
C26   1    0.942252    0.239225    0.607436    11.00000    0.05227    0.09885 =
         0.08386    0.01271    0.02710    0.00843
AFIX  43
H26   2    0.992184    0.183246    0.637720    11.00000   -1.20000
AFIX   0
C27   1    0.884621    0.269994    0.636810    11.00000    0.05703    0.09966 =
         0.07284    0.01778    0.02732    0.00603
AFIX  43
H27   2    0.896096    0.234220    0.686306    11.00000   -1.20000
AFIX   0
C28   1    0.994559    0.257480    0.505165    11.00000    0.09247    0.13950 =
         0.12070    0.00245    0.06099    0.01287
AFIX 137
H28A  2    1.048865    0.263398    0.546813    11.00000   -1.50000
H28B  2    0.990189    0.346489    0.468174    11.00000   -1.50000
H28C  2    0.986692    0.142696    0.481855    11.00000   -1.50000
AFIX   0
C29   1    0.255272    0.131874    0.450890    11.00000    0.06286    0.08966 =
         0.09736   -0.01863    0.02337   -0.00845
AFIX 137
H29A  2    0.254055    0.007465    0.440355    11.00000   -1.50000
H29B  2    0.228694    0.195792    0.403867    11.00000   -1.50000
H29C  2    0.226125    0.153909    0.482463    11.00000   -1.50000
AFIX   0
H1    2    0.863161    0.588397    0.772940    11.00000   -1.50000
HKLF 4


REM  cu_d8v23441_0m_a.res in P2(1)/n
REM wR2 = 0.2241, GooF = S = 1.031, Restrained GooF = 1.031 for all data
REM R1 = 0.0718 for 2977 Fo > 4sig(Fo) and 0.0924 for all 4083 data
REM 297 parameters refined using 1 restraints

END

WGHT      0.1199      0.6639

REM No hydrogen bonds found for HTAB generation

REM Highest difference peak  0.394,  deepest hole -0.240,  1-sigma level  0.039
Q1    1   0.8400  0.4682  0.4190  11.00000  0.05    0.39
Q2    1   0.8857  0.4951  0.7048  11.00000  0.05    0.19
Q3    1   0.2430  0.0389  0.4923  11.00000  0.05    0.19
Q4    1   0.2162  0.2317  0.4553  11.00000  0.05    0.18
Q5    1   0.3773  0.1102  0.3804  11.00000  0.05    0.17
Q6    1   0.4959  0.2683  0.5994  11.00000  0.05    0.16
Q7    1   0.5128  0.1879  0.7655  11.00000  0.05    0.16
Q8    1   0.4738  0.3595  0.5729  11.00000  0.05    0.15
Q9    1   0.2430  0.0804  0.3889  11.00000  0.05    0.15
Q10   1   0.6630  0.2632  0.6278  11.00000  0.05    0.14
Q11   1   0.4077  0.9102  0.6712  11.00000  0.05    0.13
Q12   1   0.4394  0.4678  0.6898  11.00000  0.05    0.13
Q13   1   0.3594  0.1777  0.5308  11.00000  0.05    0.12
Q14   1   0.4799  0.7324  0.6514  11.00000  0.05    0.12
Q15   1   0.3630  0.2359  0.4682  11.00000  0.05    0.12
Q16   1   0.2608  0.7920  0.8253  11.00000  0.05    0.11
Q17   1   0.4246  0.0399  0.7501  11.00000  0.05    0.11
Q18   1   0.1799  0.3244  0.4451  11.00000  0.05    0.11
Q19   1   0.6729  0.2213  0.5438  11.00000  0.05    0.11
Q20   1   0.8461  0.4555  0.5333  11.00000  0.05    0.10
Q21   1   0.3063  0.6341  0.9055  11.00000  0.05    0.10
Q22   1   0.2097  0.5455  0.8235  11.00000  0.05    0.10
Q23   1   0.4844  0.3486  0.6510  11.00000  0.05    0.10
Q24   1   1.0601  0.4587  0.5427  11.00000  0.05    0.10
Q25   1   0.2333  0.5518  0.7922  11.00000  0.05    0.09
Q26   1   0.7910  0.6426  0.8296  11.00000  0.05    0.09
Q27   1   0.5545  0.3849  0.7624  11.00000  0.05    0.09
Q28   1   0.6624  0.3356  0.5152  11.00000  0.05    0.09
Q29   1   0.3799  0.0011  0.7307  11.00000  0.05    0.09
Q30   1   1.0393  0.1247  0.5510  11.00000  0.05    0.09
Q31   1   0.7445  0.2836  0.6820  11.00000  0.05    0.09
Q32   1   0.7021  0.6259  0.8266  11.00000  0.05    0.09
Q33   1   0.5556  0.5479  0.6639  11.00000  0.05    0.09
Q34   1   0.6216  0.3825  0.5909  11.00000  0.05    0.09
Q35   1   0.2001 -0.0888  0.4851  11.00000  0.05    0.09
Q36   1   0.5017  0.2300  0.5472  11.00000  0.05    0.09
Q37   1   0.7438  0.4257  0.7054  11.00000  0.05    0.08
Q38   1   0.7812  0.3414  0.6172  11.00000  0.05    0.08
Q39   1   0.6147  0.4428  0.6295  11.00000  0.05    0.08
Q40   1   0.5230  0.2873  0.4461  11.00000  0.05    0.08
Q41   1   0.2431  0.8627  0.7567  11.00000  0.05    0.08
Q42   1   0.5642  0.6432  0.7397  11.00000  0.05    0.08
Q43   1   0.7159  0.6527  0.7602  11.00000  0.05    0.08
Q44   1   0.6984  0.1986  0.4924  11.00000  0.05    0.08
Q45   1   0.9577  0.1411  0.5715  11.00000  0.05    0.08
Q46   1   0.8436  0.2066  0.7260  11.00000  0.05    0.08
Q47   1   0.7332  0.5180  0.7917  11.00000  0.05    0.08
Q48   1   0.3020 -0.0038  0.3627  11.00000  0.05    0.08
Q49   1   0.8173  0.4377  0.5714  11.00000  0.05    0.08
Q50   1   0.3245  0.9360  0.5405  11.00000  0.05    0.08
;
_shelx_res_checksum                31063
_shelx_hkl_file
;
  -1   0   0    0.80    0.20
  -1   0   0    1.00    0.20
  -2   0   0  482.85   29.90
  -2   0   0  431.66   29.90
  -3   0   0    2.20    0.60
  -5   0   0    0.10    0.60
  -5   0   0    1.10    0.60
  -6   0   0   16.30    2.40
  -6   0   0   17.60    2.10
  -7   0   0   -1.10    1.00
  -7   0   0   -0.60    0.90
  -8   0   0 1110.59   70.99
  -8   0   0 1045.50   71.49
  -9   0   0   -0.20    1.40
  -9   0   0    2.20    1.50
 -10   0   0  160.88   13.10
 -11   0   0   -3.30    2.10
 -11   0   0   -6.60    4.00
 -12   0   0  320.77   27.30
 -13   0   0   -4.00    6.50
 -13   0   0    2.20    4.70
  13   0   0   -2.90    5.30
 -14   0   0   40.40    9.00
  14   0   0   48.80    8.80
 -14   0   0   62.59   11.90
 -15   0   0    1.30    5.80
  15   0   0    3.00    5.90
 -15   0   0   -5.90   11.60
  16   0   0   38.70    7.50
 -16   0   0   27.90    9.10
 -17   0   0    0.70    6.00
  17   0   0   -0.20    2.90
 -18   0   0   24.60    6.00
  18   0   0   32.20    6.10
 -19   0   0    1.80    6.50
  19   0   0   -2.40    2.00
   0  -1   0    0.00    0.40
   0  -1   0    0.00    0.30
  -3  -1   0  317.77   21.70
  -3  -1   0  332.47   22.10
   3  -1   0  333.47   22.30
  -3   1   0  321.77   22.20
  -5  -1   0 1385.76   85.49
  -5  -1   0 1217.08   84.99
  -6  -1   0  817.22   56.19
  -6   1   0  885.51   56.89
  -7  -1   0  876.51   55.19
  -7   1   0  771.02   55.19
  -8  -1   0   94.49    7.90
  -8  -1   0   83.69    7.60
  -8   1   0   86.99    8.10
  -9  -1   0   17.30    3.40
  -9  -1   0   23.00    3.70
  -9   1   0   26.50    3.90
 -10  -1   0  129.99   11.40
 -10   1   0  142.89   12.10
 -11  -1   0   31.60    6.00
 -11   1   0   29.00    6.30
 -12  -1   0   21.40    6.60
 -12   1   0   10.20    6.50
 -12   1   0   23.20    4.90
 -13  -1   0   -3.90    4.70
 -13  -1   0    1.50    6.90
 -13  -1   0    6.40    6.30
  13  -1   0   -5.20    5.20
 -13  -1   0    1.80    7.50
  13   1   0   15.50    6.20
 -14  -1   0  244.58   22.90
 -14  -1   0  234.38   22.80
 -14  -1   0  199.78   21.90
  14  -1   0  228.78   21.50
 -14  -1   0  244.48   23.60
 -14   1   0  253.87   22.90
  14   1   0  244.98   23.10
  15  -1   0   78.19   12.00
 -15  -1   0   63.09   12.90
 -15  -1   0   73.09   12.70
  15   1   0   88.19   12.80
  15   1   0   78.49   14.20
 -16  -1   0   73.99   12.90
  16  -1   0   58.09    9.90
 -16  -1   0   59.29   11.00
  16   1   0   71.89   10.30
 -17  -1   0   49.99    9.00
  17  -1   0   26.80    5.70
 -17  -1   0   34.10    7.50
 -17   1   0   34.20    8.00
  17   1   0   42.90    7.60
  18  -1   0   18.70    4.60
 -18  -1   0   15.10    5.10
  18   1   0   14.60    4.00
 -18   1   0   13.50    5.50
  19  -1   0   -2.20    1.90
 -19  -1   0    2.80    4.70
  19   1   0    0.00    1.80
   3  -2   0 1160.28   78.89
  -3  -2   0 1209.58   78.79
  -3  -2   0 1101.39   78.19
  -3   2   0 1343.37   77.99
  -3   2   0 1170.18   78.99
  -4  -2   0  144.39   10.30
   4  -2   0  121.99   10.20
  -4  -2   0  128.09    9.50
  -4   2   0  123.19   10.20
  -5  -2   0  182.88   12.80
  -5  -2   0  145.69   11.70
  -5   2   0  165.88   12.80
  -6  -2   0 1034.70   67.89
  -6  -2   0  990.20   66.99
  -6   2   0 1023.40   68.09
  -7  -2   0  397.66   28.80
  -7  -2   0  417.56   29.70
  -7   2   0  449.26   31.10
  -8  -2   0  495.55   33.40
  -8  -2   0  438.76   32.30
  -8   2   0  477.95   33.50
  -9  -2   0   34.10    5.00
  -9  -2   0   39.30    5.30
  -9   2   0   29.80    5.30
 -10  -2   0  205.28   16.30
 -10  -2   0  183.98   18.20
 -11  -2   0   -6.60    4.00
 -11   2   0    3.20    4.20
 -11   2   0    9.00    3.30
 -12  -2   0   10.50    7.30
 -12  -2   0   -5.20    4.10
  12   2   0    1.60    6.60
 -12   2   0    5.60    5.10
 -12   2   0    9.90    4.70
  13  -2   0  240.18   22.30
 -13  -2   0  215.18   23.00
 -13  -2   0  269.47   23.50
 -13  -2   0  215.08   22.40
 -13  -2   0  200.68   21.60
 -13   2   0  247.38   22.50
  13   2   0  245.68   23.80
 -14  -2   0   79.39   12.00
 -14  -2   0   81.59   12.90
 -14  -2   0  102.69   14.60
  14  -2   0   73.59   12.70
 -14  -2   0   88.19   13.60
  14   2   0   94.69   14.10
 -15  -2   0    5.40    5.50
 -15  -2   0   15.10    5.10
  15  -2   0   -2.30    4.60
 -15  -2   0   -0.10    4.00
 -15  -2   0    2.90    3.90
  15   2   0    5.00    4.40
 -15   2   0   -2.70    5.00
 -16  -2   0    5.00    4.50
 -16  -2   0    1.50    4.10
  16  -2   0    2.50    5.10
  16   2   0    1.60    4.00
 -16   2   0    5.80    8.00
  16   2   0    3.20    5.00
 -17  -2   0   26.20    6.10
 -17  -2   0   14.70    6.90
 -17  -2   0   15.80    6.10
  17  -2   0   20.00    4.70
  17   2   0   14.60    7.80
 -17   2   0   16.70    5.80
  17   2   0   16.00    4.20
 -18  -2   0   11.90    6.50
  18  -2   0   10.90    3.60
 -18  -2   0   24.30    8.90
  18   2   0    7.60    3.80
  19  -2   0    1.10    2.60
 -19  -2   0   -2.20    3.50
  19   2   0    3.10    1.90
   0  -3   0    2.90    1.10
   0  -3   0    2.70    1.20
   1  -3   0  359.96   25.20
  -1  -3   0  361.56   25.50
   1  -3   0  365.76   25.60
  -1  -3   0  379.26   25.40
   2  -3   0 1010.90   69.39
  -2  -3   0 1009.20   68.79
  -2  -3   0 1089.39   69.29
   2  -3   0 1086.59   68.69
  -2   3   0 1018.20   69.39
  -3  -3   0   53.39    5.60
   3  -3   0   65.29    6.40
  -3  -3   0   67.79    6.40
  -3   3   0   73.29    5.80
  -3   3   0   71.49    6.60
   4  -3   0  286.67   21.60
  -4  -3   0  278.17   20.50
  -4  -3   0  300.37   21.50
  -4   3   0  320.27   21.90
  -5  -3   0    1.50    1.40
  -5  -3   0    3.40    1.30
  -5   3   0   -0.90    1.40
  -6  -3   0  317.37   22.50
  -6  -3   0  273.17   20.90
  -6   3   0  314.17   22.70
  -7  -3   0  779.02   51.19
  -7   3   0  698.53   51.09
  -8  -3   0  112.09   11.00
  -8   3   0  119.59   11.40
  -9  -3   0   18.40    5.40
  -9  -3   0   21.30    6.50
  -9   3   0   29.40    5.60
 -10  -3   0    8.20    4.40
 -10  -3   0    6.10    3.10
 -10   3   0    4.80    2.90
 -11  -3   0   36.00    7.50
 -11  -3   0   45.40    9.50
 -11   3   0   61.59    9.70
 -12  -3   0    6.10    5.20
  12  -3   0   -5.30    7.20
 -12  -3   0    8.60    5.60
 -12  -3   0    4.90    4.50
 -12  -3   0   -1.10    5.70
 -12   3   0   13.30    5.70
 -13  -3   0   12.30    6.80
  13  -3   0   20.80    8.00
  13  -3   0   10.90    6.60
 -13  -3   0   15.90    6.50
 -13  -3   0   14.00    5.80
 -13  -3   0   10.00    6.80
 -13   3   0    9.70    5.90
  13   3   0   21.30    7.90
 -14  -3   0    4.80    5.00
 -14  -3   0   -7.00    5.50
 -14  -3   0    1.00    4.60
  14  -3   0    2.70    5.30
  14  -3   0   16.50    7.00
 -14  -3   0   20.30    9.00
 -14  -3   0    3.40    4.30
 -14   3   0   12.50    5.20
  14   3   0    1.20    5.30
 -15  -3   0  207.68   19.10
 -15  -3   0  212.68   20.50
  15  -3   0  198.68   18.90
 -15  -3   0  180.88   19.20
 -15  -3   0  194.48   20.00
 -15   3   0  199.68   20.00
  15   3   0  184.18   19.60
  16  -3   0   48.30    8.90
 -16  -3   0   72.59   11.80
 -16  -3   0   61.49    9.50
 -16  -3   0   74.19   10.70
  16   3   0   54.09   10.70
  16   3   0   60.79   10.10
 -16   3   0   53.79   11.60
  17  -3   0   -1.30    3.40
 -17  -3   0    6.70    3.50
 -17  -3   0    5.90    4.20
 -17  -3   0    2.40    5.00
  17   3   0   11.10    4.40
  17   3   0    0.50    3.00
 -18  -3   0   -0.20    3.50
 -18  -3   0   -2.50    3.50
  18   3   0    0.30    2.30
  18   3   0   -7.40    4.60
   0  -4   0    9.10    2.30
   0   4   0   11.70    2.70
  -1  -4   0  416.86   28.60
  -1  -4   0  413.76   28.70
   1  -4   0  429.06   29.00
   1  -4   0  394.86   28.30
  -1   4   0  368.76   28.60
   2  -4   0 1719.23  108.89
  -2  -4   0 1565.24  108.49
  -2  -4   0 1678.33  108.09
   2  -4   0 1548.74  107.79
  -2   4   0 1723.73  108.19
  -2   4   0 1610.54  108.69
  -3  -4   0  378.26   29.10
   3  -4   0  420.96   29.70
  -3  -4   0  390.96   28.40
  -3   4   0  412.96   29.50
  -3   4   0  442.86   29.20
  -4  -4   0    0.30    1.70
  -4   4   0    1.20    1.90
  -5  -4   0  344.67   25.40
  -5   4   0  332.07   25.50
  -6  -4   0    9.00    3.20
  -6   4   0    4.40    2.70
  -7  -4   0  177.68   15.20
  -7  -4   0  160.38   16.30
  -7   4   0  176.58   15.50
  -8  -4   0   10.10    4.30
   8  -4   0   -2.10    5.20
  -8  -4   0   -1.10    4.10
  -8   4   0    1.80    3.00
   9  -4   0    6.90    5.80
  -9  -4   0   35.80    7.40
  -9  -4   0   20.50    5.00
  -9   4   0   21.50    5.60
 -10  -4   0   14.80    4.60
 -10  -4   0    4.60    6.90
 -10  -4   0   11.30    7.10
 -10  -4   0   13.70    5.80
 -10  -4   0   26.00    7.40
  10  -4   0    8.50    6.00
  10  -4   0   -2.10    6.00
 -10   4   0    7.20    3.80
 -10   4   0   12.20    5.40
 -11  -4   0   -4.10    6.20
  11  -4   0   -3.00    5.40
  11  -4   0   13.60    7.80
 -11  -4   0   -4.40    4.80
 -11  -4   0   16.40    5.40
 -11  -4   0    3.80    4.50
 -11   4   0    7.40    5.30
 -12  -4   0    6.40    5.40
  12  -4   0    0.10    6.30
 -12  -4   0    4.30    7.60
 -12  -4   0   10.20    6.20
  12  -4   0    6.00    7.00
 -12  -4   0    0.30    6.40
 -12  -4   0   10.70    6.30
 -13  -4   0  132.59   16.40
 -13  -4   0  141.39   16.90
 -13  -4   0  129.69   19.20
  13  -4   0  148.79   17.20
 -13  -4   0  128.29   17.10
 -13  -4   0  150.88   16.20
  13   4   0  138.89   17.70
 -13   4   0  133.19   15.60
 -14  -4   0  158.38   18.40
 -14  -4   0  154.38   17.90
 -14  -4   0  181.38   18.30
 -14  -4   0  174.48   17.90
  14  -4   0  186.28   17.50
 -14  -4   0  147.19   25.50
  14  -4   0  185.48   19.40
  14   4   0  154.98   18.40
 -15  -4   0  117.69   13.30
 -15  -4   0  124.19   13.40
 -15  -4   0  122.39   13.30
  15  -4   0   87.59   13.00
 -15  -4   0  113.79   15.70
 -15  -4   0   99.39   13.30
  15   4   0   95.39   13.30
  16  -4   0   39.30    7.00
 -16  -4   0   31.10    6.60
 -16  -4   0   25.00    6.30
  16   4   0   17.40    5.20
 -17  -4   0   -1.00    2.80
 -17  -4   0   -2.00    2.90
 -17  -4   0    0.40    3.20
  17   4   0    6.90    2.60
  17   4   0   -5.60    3.30
   0  -5   0   -1.70    2.00
   0   5   0    0.70    2.30
   0   5   0    0.00    2.40
   1  -5   0   17.30    4.20
  -1  -5   0   24.50    4.10
  -1  -5   0   14.60    3.60
   1  -5   0   19.00    4.10
   1   5   0   13.20    3.40
  -1   5   0   16.80    4.10
  -1   5   0   26.10    4.90
  -2  -5   0    4.80    5.10
  -2  -5   0    5.30    2.70
   2  -5   0   -0.20    2.50
  -2   5   0   -0.30    2.40
  -2   5   0   11.40    3.10
  -3   5   0   -0.50    2.50
  -4  -5   0   26.80    6.20
  -4  -5   0   28.10    5.50
  -4   5   0   20.50    5.40
  -5  -5   0  107.99   11.90
   5  -5   0  125.39   13.50
  -5  -5   0  117.19   13.20
  -5   5   0  119.79   12.10
  -6  -5   0    0.50    2.90
  -6  -5   0    5.90    4.20
  -6   5   0    2.10    3.20
  -7  -5   0   68.89   11.30
   7  -5   0   90.09   11.10
  -8  -5   0   16.90    9.20
  -8  -5   0   26.40    6.90
   8  -5   0   18.00    6.50
  -8  -5   0    4.00    6.20
  -8  -5   0    7.50    6.20
  -8  -5   0   24.40    7.70
  -8   5   0   11.70    6.10
  -9  -5   0   70.69   11.90
  -9  -5   0   70.79   11.90
  -9  -5   0   61.99   10.60
   9  -5   0   48.50   10.00
   9  -5   0   53.49   10.50
  -9  -5   0   88.29   11.90
  -9  -5   0   83.49   14.30
 -10  -5   0   71.09   12.10
 -10  -5   0   72.89   13.50
 -10  -5   0   73.09   13.00
 -10  -5   0   98.09   13.30
  10  -5   0   90.99   12.90
 -11  -5   0   10.40    5.60
 -11  -5   0    4.10    6.20
 -11  -5   0   11.30    6.70
  11  -5   0   17.10    5.40
 -11  -5   0   14.60    6.50
 -11  -5   0   17.30    5.80
  12  -5   0   -0.90    5.20
 -12  -5   0    9.90    5.30
 -12  -5   0   17.20    6.90
 -12  -5   0    4.30    5.10
 -12  -5   0    8.30    5.10
 -12  -5   0    3.80    4.80
 -13  -5   0    7.60    4.30
 -13  -5   0    8.70    6.30
 -13  -5   0    6.00    7.20
  13   5   0   -0.80    5.40
 -14  -5   0    8.30    3.80
 -14  -5   0    3.60    3.80
  14  -5   0   -3.30    4.20
 -14  -5   0   11.50    5.20
 -14  -5   0    3.50    3.70
 -14  -5   0   -1.70    4.00
  14   5   0    0.90    4.10
 -15  -5   0   34.30    7.90
 -15  -5   0   36.10    7.70
 -15  -5   0   46.00    7.80
 -15  -5   0   64.09   14.10
 -15  -5   0   40.60    7.30
  15  -5   0   39.10    7.70
  15   5   0   39.20    7.30
 -16  -5   0   -2.80    2.80
 -16  -5   0    0.10    3.20
 -16  -5   0    0.40    2.70
  16  -5   0    1.20    4.00
  16   5   0   -0.80    2.80
  16   5   0    4.70    3.20
   0  -6   0  144.29   14.20
   0  -6   0  134.59   14.20
   0   6   0  128.69   14.30
  -1  -6   0   57.79   10.40
   1  -6   0   68.29   10.10
  -1  -6   0   73.09    9.50
   1   6   0   63.89   10.20
   2  -6   0    0.30    5.20
  -2  -6   0    1.70    4.60
  -2  -6   0    7.40    4.30
  -2   6   0   -0.90    4.20
   2   6   0    0.20    4.40
  -3  -6   0   91.89   11.40
  -3  -6   0  123.49   21.20
  -3  -6   0   73.49   10.40
   3   6   0   62.99   10.90
  -3   6   0   71.69   12.10
  -4  -6   0  -10.90   10.00
  -4  -6   0    9.40    5.00
   4  -6   0   10.80    6.30
  -4  -6   0   -5.30    5.90
   4  -6   0    5.90    5.80
   4   6   0    0.00    4.40
  -4   6   0    3.50    4.50
   5  -6   0    3.70    4.90
  -5  -6   0    5.70    4.70
  -5  -6   0   -9.00    5.20
  -5  -6   0   -3.30    5.70
  -5  -6   0   11.30    6.10
  -5  -6   0   -1.30    8.70
  -6  -6   0   18.80    6.80
  -6  -6   0   19.00    8.40
   6  -6   0   18.90    6.40
  -6  -6   0   28.70    7.10
  -6  -6   0   19.90    7.50
  -7  -6   0   36.00    8.30
  -7  -6   0   39.50    8.30
  -7  -6   0   35.80    7.80
  -7  -6   0   22.20    8.30
   7  -6   0   32.70    8.40
  -7  -6   0   31.10    8.70
  -8  -6   0  130.69   18.50
  -8  -6   0   87.89   17.70
  -8  -6   0  113.89   21.60
  -9  -6   0    3.30    5.00
   9  -6   0    2.70    4.70
  -9  -6   0   10.20    6.60
  -9  -6   0    4.40    4.50
  -9  -6   0   -9.10    6.10
  -9  -6   0    5.00    4.60
  10  -6   0   18.60    6.00
 -10  -6   0   21.80    5.80
 -10  -6   0   17.10    6.70
 -10  -6   0    9.20    5.60
 -10  -6   0   11.00    6.60
 -10  -6   0   16.00    5.40
 -11  -6   0    0.70    4.40
 -11  -6   0   -0.10    6.10
  12  -6   0    8.40    4.20
 -12  -6   0   21.70    4.90
 -12  -6   0   16.00    5.50
 -12  -6   0   16.10    5.90
 -12  -6   0   14.60    5.00
 -12  -6   0    4.10    4.50
  12   6   0   13.30    6.10
  13  -6   0   -0.70    3.10
 -13  -6   0    0.80    3.80
 -13  -6   0   -1.70    2.90
 -13  -6   0    5.00    4.00
 -13  -6   0    2.50    4.80
 -13  -6   0   -0.70    3.20
  13   6   0   -1.00    3.90
 -14  -6   0    1.20    3.10
 -14  -6   0    4.10    2.80
  14  -6   0    4.90    3.20
 -14  -6   0    0.40    2.50
 -14  -6   0    5.80    3.90
  14   6   0   -3.30    4.10
   0  -7   0   -3.90    8.80
   0  -7   0   12.50    5.60
  -1  -7   0   57.49   13.40
  -1  -7   0   44.60    9.60
  -2  -7   0   13.70    8.70
  -3  -7   0   10.10   11.20
  -3  -7   0   10.50    7.80
   3  -7   0   15.60    7.00
  -3  -7   0    3.00    6.60
  -3  -7   0    9.50    7.40
  -4  -7   0    9.20    5.80
  -4  -7   0   10.90    5.40
   4  -7   0   17.40    6.50
  -4  -7   0   20.40    6.30
  -4  -7   0   23.50    8.00
  -5  -7   0   41.60    9.70
  -5  -7   0   31.10    7.90
  -5  -7   0   21.20    6.60
   5  -7   0   24.60    7.20
  -5  -7   0   42.50    7.90
  -6  -7   0   15.90    7.30
   6  -7   0   16.90    5.90
  -6  -7   0   16.30    5.80
  -6  -7   0   14.60    5.80
  -6  -7   0   18.30    6.10
  -7  -7   0   97.79   13.50
   7  -7   0  115.99   13.70
  -7  -7   0  110.59   13.40
  -7  -7   0  100.29   15.40
  -7  -7   0  119.99   13.60
  -8  -7   0    6.60    4.70
  -8  -7   0    2.10    6.10
  -8  -7   0   -1.00    6.70
  -8  -7   0    9.90    6.70
   8  -7   0   18.00    7.80
  -9  -7   0    8.60    4.60
  -9  -7   0    1.50    3.40
  -9  -7   0    6.70    6.50
  -9  -7   0    5.40    3.70
   9  -7   0    4.10    3.60
  10  -7   0    3.90    3.40
 -10  -7   0    5.10    4.40
 -10  -7   0    7.90    5.70
 -10  -7   0    0.90    3.60
 -10  -7   0   -4.30    4.20
 -10  -7   0    1.10    3.20
  10   7   0   -4.10    5.30
 -11  -7   0   13.80    6.50
 -11  -7   0    4.90    5.20
 -11  -7   0    8.20    4.10
 -11  -7   0   10.40    4.60
  11   7   0    2.10    6.80
 -12  -7   0   -3.00    4.00
 -12  -7   0    4.10    3.30
 -12  -7   0   -0.30    2.50
 -12  -7   0    0.90    2.70
  12  -7   0    4.20    2.80
  -2  -8   0   24.90    6.00
  -2  -8   0   19.00    7.90
  -3  -8   0    6.50    4.50
  -3  -8   0   -1.30    6.10
  -4  -8   0   -2.90    4.00
  -4  -8   0    6.00    5.50
  -4  -8   0    0.10    5.80
   4  -8   0    6.80    7.60
  -5  -8   0   10.40    5.70
  -5  -8   0   18.90    6.80
   5  -8   0   36.10    9.50
  -5  -8   0   17.80    6.20
  -6  -8   0   86.39   14.80
   6  -8   0   95.19   14.90
  -6  -8   0  125.19   13.40
  -6  -8   0   95.89   11.70
  -6  -8   0  117.59   15.70
  -7  -8   0   21.70    5.10
  -7  -8   0   28.00   11.30
  -7  -8   0   15.80    4.40
   7  -8   0   27.00    5.60
  -8  -8   0    1.00    3.40
  -8  -8   0    1.50    3.30
   8  -8   0    2.60    3.20
  -8  -8   0   -0.30    2.90
   9  -8   0    2.90    2.70
  -9  -8   0    0.90    2.90
  -9  -8   0    1.60    3.20
 -19   0   1    9.20    4.00
  19   0  -1    4.90    2.50
  18   0  -1   -4.60    2.50
 -18   0   1    6.90    4.30
  17   0  -1    1.40    3.20
 -17   0   1   10.90    5.30
  16   0  -1   -4.80    3.70
  15   0  -1  465.55   37.50
 -15   0   1  462.95   37.80
 -14   0   1    2.80    5.20
  14   0  -1    5.80    4.70
 -13   0   1    9.80    5.60
 -12   0   1    0.10    4.10
 -12   0   1   -1.50    2.60
 -11   0   1   19.00    3.60
 -10   0   1   -2.00    1.70
 -10   0   1    2.30    1.80
  -9   0   1  222.98   16.50
  -8   0   1    0.30    1.20
  -8   0   1   -1.00    1.00
  -7   0   1  363.06   24.80
  -7   0   1  363.96   25.00
  -6   0   1    2.30    0.80
  -6   0   1    1.60    0.80
  -5   0   1 1540.55   99.09
  -5   0   1 1503.35   99.09
  -4   0   1    4.00    0.90
  -4   0   1    2.90    0.80
  -2   0   1    3.90    0.60
  -2   0   1    4.60    0.70
   2   0  -1    3.50    0.60
   0   0   1    0.30    0.10
   0   0  -1    0.20    0.10
  -1   0  -1  334.87   22.60
   1   0   1  362.16   22.60
  -1   0  -1  340.47   22.70
  -2   0  -1   11.30    1.20
  -4   0  -1    7.40    1.30
  -5   0  -1 3184.48  190.98
  -5   0  -1 2710.63  191.28
  -7   0  -1 4523.55  292.77
  -8   0  -1    2.70    1.30
  -8   0  -1    0.70    1.40
  -9   0  -1  238.38   19.30
   9   0   1  282.47   19.10
 -10   0  -1    2.80    2.10
 -11   0  -1  196.38   18.20
 -11   0  -1  174.68   15.40
 -12   0  -1    2.20    3.30
 -13   0  -1   -2.30    7.70
 -13   0  -1    6.60    4.50
 -13   0  -1    4.50    6.60
  13   0   1    2.20    8.40
 -14   0  -1   -0.90    6.50
 -14   0  -1   -2.50    4.30
  14   0   1   -5.60    4.70
 -15   0  -1   96.69   13.20
  15   0   1   90.79   12.70
 -15   0  -1   89.69   15.30
 -16   0  -1    3.10    4.40
  16   0   1    0.80    3.50
 -16   0  -1    8.40    6.60
  17   0   1    6.30    3.60
 -17   0  -1    8.70    5.00
 -18   0  -1   -3.80    3.80
  18   0   1    1.40    2.60
  19   0   1    3.60    2.30
  19  -1  -1   42.30    6.10
 -19  -1   1   44.20    8.20
  19   1  -1   44.70    6.30
 -18  -1   1    1.80    4.10
  18  -1  -1    6.50    3.10
  18   1  -1    5.40    3.50
 -18   1   1   14.80    7.60
 -17  -1   1   45.90    9.20
  17  -1  -1   30.50    7.30
 -17  -1   1   38.00    9.00
  17   1  -1   31.10    8.90
 -17   1   1   54.29   12.40
  17   1  -1   19.50    5.80
 -16  -1   1   33.30    8.30
  16  -1  -1   33.40    7.10
 -16  -1   1   32.70    8.70
  16   1  -1   39.60    7.20
  16   1  -1   32.40    7.70
 -16   1   1   23.50    6.80
  15  -1  -1   -2.90    5.00
 -15  -1   1   18.60    5.90
 -15  -1   1   -3.80    6.00
 -15  -1   1   20.40   10.30
  15   1  -1    7.10    4.60
  15   1  -1   23.50    6.80
  14  -1  -1   90.19   12.60
 -14  -1   1   88.69   11.80
 -14  -1   1   94.09   13.20
 -14  -1   1  102.59   13.60
  14   1  -1   83.39   12.00
 -14   1   1   84.19   13.20
 -13  -1   1   29.50    7.50
 -13  -1   1   27.10    7.10
 -13   1   1   22.70    5.40
  13   1  -1   31.60    7.20
 -12  -1   1   22.20    6.20
 -12   1   1    2.80    5.10
 -12   1   1    7.70    3.60
 -11  -1   1   16.30    3.40
 -11  -1   1   21.00    5.20
 -11  -1   1   14.80    3.80
 -11   1   1   15.30    3.90
 -10  -1   1   12.70    2.80
 -10  -1   1    6.80    2.50
 -10   1   1    7.10    2.90
  -9  -1   1  183.38   13.40
  -9  -1   1  161.58   13.00
  -9   1   1  168.78   13.90
  -8  -1   1  789.42   56.39
  -8  -1   1  886.51   56.79
  -8   1   1  856.81   55.09
  -8   1   1  846.32   56.89
  -7  -1   1  181.48   14.30
  -7  -1   1  220.78   15.10
  -7   1   1  202.48   13.70
  -7   1   1  203.58   15.10
  -6  -1   1  622.94   42.30
  -6  -1   1  681.33   41.60
  -6   1   1  609.84   42.20
  -6   1   1  591.44   41.00
  -5  -1   1  114.19    8.10
  -5  -1   1  107.59    8.60
  -5   1   1  114.49    7.90
  -5   1   1  112.69    8.80
  -4  -1   1  759.12   50.79
   4  -1  -1  815.52   51.69
  -4  -1   1  813.52   51.59
  -4   1   1  783.62   51.69
  -4   1   1  729.53   50.79
  -3  -1   1  383.36   25.80
   3  -1  -1  395.66   26.60
  -3  -1   1  399.16   26.50
  -3   1   1  402.46   26.70
  -1  -1   1  625.64   41.70
  -1  -1   1  623.14   42.10
   1  -1  -1  609.74   42.20
  -1   1   1  710.73   42.10
  -4  -1  -1  932.71   60.19
  -4  -1  -1  942.11   60.39
  -4   1  -1  871.91   60.39
  -5  -1  -1   82.89    7.30
  -5  -1  -1   97.39    7.50
  -5   1  -1  102.19    7.80
  -6  -1  -1    5.40    1.80
  -6   1  -1    8.70    2.10
  -7  -1  -1  389.16   27.50
  -7  -1  -1  387.66   27.40
  -7   1  -1  408.96   27.90
  -8  -1  -1  122.09   10.50
  -8  -1  -1  129.49   10.40
  -8   1  -1  132.89   11.00
  -9  -1  -1  570.54   42.50
  -9  -1  -1  619.94   42.40
  -9   1  -1  672.23   43.30
 -10  -1  -1    5.60    3.80
 -10  -1  -1   -3.40    2.10
 -10   1  -1   -0.10    2.40
 -11  -1  -1   31.00    6.20
 -11  -1  -1   34.30    8.60
 -11   1  -1   41.10    7.60
 -11   1  -1   29.80    5.90
 -12   1  -1   66.99   11.40
 -12   1  -1   50.49    8.40
 -13  -1  -1    7.60    5.30
 -13  -1  -1   13.20   10.00
  13  -1   1    4.80    6.20
 -13  -1  -1    2.10    5.30
 -13   1  -1   11.00   10.90
  13   1   1    8.00    5.30
 -13   1  -1    3.20    5.20
  14  -1   1  155.88   17.20
 -14  -1  -1  148.99   17.30
 -14  -1  -1  180.28   18.70
 -14  -1  -1  179.98   18.10
  14   1   1  151.08   17.90
 -14   1  -1  156.38   17.80
 -15  -1  -1   -0.20    6.80
  15  -1   1    0.20    4.60
 -15  -1  -1   -0.80    4.30
 -15   1  -1    6.30    5.00
  15   1   1    5.80    3.90
  16  -1   1    5.30    3.90
 -16  -1  -1    9.20    4.90
 -16  -1  -1   15.00    9.40
  16   1   1    0.40    3.50
 -16   1  -1    1.10    4.90
  17  -1   1    1.30    3.20
 -17  -1  -1   -6.50    4.00
 -17  -1  -1   -4.50    6.10
  17   1   1   -5.70    2.80
  18  -1   1    1.40    2.60
 -18  -1  -1   -5.70    4.70
 -18  -1  -1   -4.60    5.30
  18   1   1   -4.00    2.40
 -18   1  -1   -1.60    3.70
  19  -1   1    4.00    2.60
  19   1   1   -1.10    2.40
 -19  -2   1   15.50    4.70
  19  -2  -1   12.70    3.20
  19   2  -1   16.10    3.60
 -18  -2   1   49.80   10.00
 -18  -2   1   55.99    9.60
  18  -2  -1   48.80    8.50
  18   2  -1   48.10    7.30
  18   2  -1   50.69    8.20
 -17  -2   1    3.20    4.40
 -17  -2   1    4.50    4.00
 -17  -2   1    4.30    5.10
  17  -2  -1   -0.80    3.50
 -17   2   1    7.90    5.30
  17   2  -1    3.80    3.50
 -16  -2   1  264.37   23.50
 -16  -2   1  226.58   21.50
  16  -2  -1  218.08   21.20
 -16  -2   1  265.07   23.30
  16   2  -1  278.97   23.40
  16   2  -1  226.68   21.80
 -16   2   1  239.88   22.80
 -15  -2   1  210.08   21.20
 -15  -2   1  193.78   19.70
  15  -2  -1  214.38   19.80
 -15  -2   1  206.48   21.40
 -15  -2   1  174.58   19.70
 -15   2   1  204.48   19.90
  15   2  -1  181.68   20.40
 -14  -2   1  148.49   19.50
  14  -2  -1  161.48   17.80
 -14  -2   1  196.38   19.50
 -14  -2   1  140.19   18.00
 -14   2   1  196.18   18.60
  14   2  -1  159.28   18.90
 -13  -2   1   35.50    7.80
  13  -2  -1   27.50    7.30
 -13  -2   1   30.20   12.40
 -13  -2   1   31.70    7.80
 -13  -2   1   19.90    8.60
  13   2  -1   27.60   10.80
 -12  -2   1    4.90    3.80
 -12  -2   1    2.50    4.70
 -12   2   1    6.50    3.80
 -12   2   1   10.80    5.90
 -11  -2   1    9.90    4.70
 -11  -2   1    8.30    3.60
 -11   2   1    9.40    3.40
 -11   2   1    8.20    5.30
 -10  -2   1   20.40    5.60
 -10   2   1   13.40    3.50
  -9  -2   1    2.90    1.70
  -9   2   1    3.70    2.10
  -8  -2   1  237.48   17.80
  -8   2   1  270.47   19.40
  -7  -2   1 1843.02  115.19
  -7  -2   1 1601.84  113.79
  -7   2   1 1795.62  115.49
  -6  -2   1    8.10    1.60
  -6   2   1    5.00    1.80
  -5  -2   1  112.29    8.30
  -5  -2   1   89.59    7.00
   5  -2  -1  102.39    8.30
  -5   2   1   80.69    6.60
  -5   2   1  103.89    8.40
   4  -2  -1  834.22   55.59
  -4  -2   1  809.42   54.39
  -4  -2   1  835.42   55.39
  -4   2   1  851.91   55.69
  -3  -2   1  722.43   46.70
   3  -2  -1  718.63   46.90
  -3  -2   1  661.63   45.80
  -2  -2   1  257.17   17.80
   2  -2  -1  247.88   18.00
  -2  -2   1  249.78   17.30
   2  -2  -1  251.57   17.50
  -2   2   1  272.67   17.70
   1  -2  -1 1952.90  119.39
  -1  -2   1 1748.33  119.29
  -1  -2   1 1831.22  119.09
   1  -2  -1 1804.62  119.69
   0  -2   1 3164.58  199.88
   0   2  -1 3002.10  199.78
  -2  -2  -1  925.51   57.89
   2  -2   1  910.01   56.99
   2  -2   1  853.31   57.89
  -2  -2  -1  790.42   57.49
  -2   2  -1  887.51   57.89
  -3  -2  -1 1749.03  106.19
  -3  -2  -1 1604.74  105.79
  -3   2  -1 1481.05  104.69
  -3   2  -1 1647.74  106.89
  -4  -2  -1  660.63   42.80
  -4  -2  -1  585.14   42.20
  -4   2  -1  653.73   42.90
  -5  -2  -1   58.79    5.40
  -5  -2  -1   44.40    4.70
  -5   2  -1   45.30    5.20
  -6  -2  -1 5603.44  363.86
  -7  -2  -1  742.73   52.89
  -7  -2  -1  793.62   53.49
  -7   2  -1  824.42   53.79
  -8  -2  -1   74.19    7.70
  -8  -2  -1   88.59    8.10
  -8   2  -1   81.09    8.20
  -9  -2  -1  189.08   16.00
  -9  -2  -1  229.88   16.60
  -9   2  -1  189.28   16.40
 -10  -2  -1   34.40    5.80
 -10  -2  -1   30.00    7.40
 -10   2  -1   33.00    5.70
 -10   2  -1   16.90    6.40
 -11  -2  -1   10.60    5.30
 -11  -2  -1    7.30    3.60
 -11   2  -1    4.60    3.60
 -11   2  -1   -2.10    4.40
 -12  -2  -1   27.40    7.10
 -12  -2  -1   33.80   12.40
 -12  -2  -1   26.30    9.20
 -12  -2  -1   27.60    7.20
 -12   2  -1   37.70    7.00
  13  -2   1   25.70    7.00
 -13  -2  -1   17.00    8.50
 -13  -2  -1   25.30    8.10
 -13  -2  -1   30.90    7.30
 -13  -2  -1   31.30    7.00
  13   2   1   20.60    6.60
 -13   2  -1   15.10    6.30
 -14  -2  -1  157.88   18.20
 -14  -2  -1  155.88   23.10
 -14  -2  -1  145.39   20.30
  14  -2   1   98.29   19.70
  14   2   1  132.39   20.00
 -15  -2  -1   36.10    8.20
 -15  -2  -1   31.60    6.20
 -15  -2  -1   29.80    7.00
  15  -2   1   21.90    5.90
 -15  -2  -1   17.80    6.90
  15   2   1   32.80    7.20
 -15   2  -1   22.20    6.30
 -16  -2  -1   13.20    5.40
  16  -2   1    7.30    4.20
 -16  -2  -1    8.10    5.40
 -16  -2  -1   12.20    4.70
 -16   2  -1   11.00    4.80
  16   2   1    4.40    3.60
  16   2   1   10.90    5.60
 -17  -2  -1   27.00    6.60
  17  -2   1   34.20    6.40
  17   2   1   27.90    6.30
 -17   2  -1   27.70    8.30
  18  -2   1   13.30    3.50
 -18  -2  -1   14.00    4.70
 -18  -2  -1   14.40    4.70
  18  -3  -1   -1.80    3.20
 -18  -3   1    3.10    6.70
 -18  -3   1   -2.40    3.70
  18   3  -1   -4.00    4.30
 -17  -3   1   -2.90    3.80
  17  -3  -1    4.10    4.20
 -17  -3   1   -5.10    3.30
 -17  -3   1   -4.80    4.70
  17   3  -1    4.60    3.30
  17   3  -1    3.90    4.30
 -16  -3   1    0.00    4.10
 -16  -3   1   -6.40    3.60
 -16  -3   1   -3.60    4.40
  16  -3  -1   -1.80    3.60
  16   3  -1    1.20    4.20
 -15  -3   1   22.00    6.30
  15  -3  -1   21.50    5.80
 -15  -3   1   11.60    6.20
 -15  -3   1   18.10    6.00
 -15  -3   1   32.70    7.80
  15  -3  -1   14.00    6.80
  15   3  -1   15.50    5.90
 -15   3   1   10.90    6.60
  14  -3  -1   34.40   12.70
  14  -3  -1   56.59   13.10
 -14  -3   1   49.90   11.70
 -14  -3   1   71.39   14.30
  14   3  -1   48.40   13.10
  13  -3  -1   62.79   10.30
 -13  -3   1   63.59   12.20
  13  -3  -1   25.50    9.80
 -13  -3   1   44.90    8.60
 -13  -3   1   41.10    8.50
 -13  -3   1   49.20   10.30
 -13  -3   1   21.90   10.40
  13   3  -1   52.89   10.60
 -13   3   1   30.10    8.10
 -12  -3   1   50.69   10.20
  12  -3  -1   76.09   13.80
 -12  -3   1   47.20    9.80
 -12  -3   1   50.09    8.50
  12  -3  -1   57.49    9.30
 -12  -3   1   55.89   10.40
 -12  -3   1   30.10    9.80
 -12   3   1   30.90    7.60
 -12   3   1   39.60    8.40
 -11  -3   1   55.39   10.60
 -11  -3   1   64.79    8.30
 -11   3   1   47.40    8.00
 -11   3   1   55.39   10.10
  10  -3  -1   24.40    7.30
 -10  -3   1   19.30    4.80
 -10  -3   1   14.30    5.70
 -10   3   1   29.10    6.40
 -10   3   1   11.30    4.20
  -9  -3   1   60.19    9.70
  -9  -3   1   76.59    8.30
  -8  -3   1  144.69   12.20
  -8   3   1  121.49   12.10
  -7  -3   1   70.49    7.30
  -7   3   1   70.59    7.80
  -6  -3   1  323.77   23.70
  -6   3   1  325.87   24.20
  -5  -3   1  222.08   17.00
   5  -3  -1  222.88   17.20
  -5   3   1  226.28   17.30
   4  -3  -1   17.80    3.10
  -4  -3   1    9.50    1.90
  -4  -3   1   17.90    2.70
  -4   3   1   14.60    3.10
  -4   3   1   13.30    2.60
   3  -3  -1   71.79    6.70
  -3  -3   1   63.89    5.70
  -3  -3   1   80.69    6.70
  -3   3   1   68.49    6.70
  -2  -3   1  227.78   17.30
   2  -3  -1  230.68   17.70
  -2  -3   1  245.28   16.90
   2  -3  -1  250.87   17.20
  -2   3   1  250.87   17.40
   1  -3  -1  654.93   43.60
  -1  -3   1  649.34   43.00
  -1  -3   1  622.84   43.10
   0  -3   1  404.96   28.10
   0  -3  -1  407.96   28.20
   0  -3   1  420.76   28.00
   0   3  -1  403.56   28.10
  -1  -3  -1 5157.88  339.27
   1  -3   1 5295.07  338.67
  -1   3  -1 5247.18  339.27
  -2  -3  -1 1358.66   93.89
   2  -3   1 1420.86   93.29
  -2  -3  -1 1520.05   94.29
   2  -3   1 1418.96   94.29
  -2   3  -1 1418.96   94.19
   3  -3   1  149.99   11.90
  -3  -3  -1  176.58   12.90
  -3  -3  -1  163.88   13.20
  -3   3  -1  183.58   12.20
  -3   3  -1  181.68   13.60
  -4  -3  -1    7.00    2.30
  -4   3  -1    7.20    2.50
  -5  -3  -1 3364.86  232.38
  -5  -3  -1 3518.85  232.78
  -5   3  -1 3817.62  234.18
  -6  -3  -1  495.05   33.90
  -6  -3  -1  443.36   32.80
  -6   3  -1  487.55   34.00
  -7  -3  -1    1.50    1.80
  -7  -3  -1   -0.70    2.40
  -7   3  -1    0.20    2.10
  -8  -3  -1  571.94   39.40
  -8   3  -1  524.15   39.20
   9  -3   1   21.10    5.90
  -9  -3  -1   16.10    3.70
  -9  -3  -1   18.50    6.70
  -9   3  -1   13.10    5.20
  -9   3  -1   16.50    4.10
 -10  -3  -1   -5.80    4.00
 -10  -3  -1    5.80    3.00
 -10   3  -1    7.20    3.00
 -11  -3  -1   37.20    8.80
 -11  -3  -1   50.29   10.30
 -11  -3  -1   56.99   15.40
 -11  -3  -1   46.40    9.40
 -11   3  -1   30.40    7.10
 -11   3  -1   25.90    5.90
 -12  -3  -1   -9.90    7.90
 -12  -3  -1    6.40    4.00
 -12  -3  -1   -6.80    5.60
  12  -3   1   -9.10    6.30
  12  -3   1    9.10    7.30
 -12   3  -1   -4.60    4.50
 -13  -3  -1   -3.90    4.80
  13  -3   1    6.40    8.40
 -13  -3  -1   -4.80    3.50
 -13  -3  -1    3.40    4.50
 -13  -3  -1    3.00    5.90
  13   3   1   -9.10    5.10
 -13   3  -1    2.00    5.00
  14  -3   1  104.69   17.90
  14  -3   1  143.79   15.50
 -14  -3  -1  151.38   20.50
 -14  -3  -1  178.88   18.10
 -14  -3  -1  139.99   16.60
 -14  -3  -1  144.39   16.00
 -14  -3  -1  147.89   16.10
 -14   3  -1  134.99   15.80
  14   3   1  144.39   17.20
  15  -3   1   18.00    5.70
 -15  -3  -1   12.10    4.60
 -15  -3  -1   31.30    7.50
 -15  -3  -1   25.00    7.80
 -15   3  -1   10.10    7.30
  15   3   1   12.60    5.10
 -16  -3  -1    2.00    4.20
  16  -3   1    4.70    4.60
 -16  -3  -1    6.30    4.00
 -16  -3  -1    3.60    4.10
  16   3   1   -3.40    3.30
  16   3   1    6.90    4.50
 -16   3  -1   10.00    4.90
 -17  -3  -1    8.00    4.00
 -17  -3  -1   -1.70    3.50
  17   3   1    3.10    3.50
 -18  -3  -1   -0.50    3.00
 -18  -3  -1   -2.60    3.90
 -17  -4   1   44.90    7.40
 -17  -4   1   37.50    6.80
 -17  -4   1   26.10    6.10
  17   4  -1   42.50    7.60
  17   4  -1   24.50    5.70
 -16  -4   1   55.09    9.70
  16  -4  -1   34.80    7.40
 -16  -4   1   63.59    9.50
 -16  -4   1   59.29    9.90
  16  -4  -1   35.00    6.20
  16   4  -1   54.89    8.50
 -15  -4   1  134.69   14.80
  15  -4  -1  128.79   14.10
  15  -4  -1   86.49   11.70
 -15  -4   1  106.09   13.70
 -15  -4   1  118.79   14.00
 -15  -4   1   98.49   14.10
 -15  -4   1  116.89   16.40
  15   4  -1  114.49   14.00
 -14  -4   1  320.77   27.80
 -14  -4   1  302.07   26.70
 -14  -4   1  240.58   27.70
  14  -4  -1  321.27   26.80
 -14  -4   1  310.97   27.20
  14  -4  -1  309.57   25.10
 -14  -4   1  298.27   26.90
  14   4  -1  313.97   28.20
 -13  -4   1  139.79   16.10
 -13  -4   1  108.99   15.30
  13  -4  -1  117.59   13.60
  13  -4  -1  104.89   15.90
 -13  -4   1   76.39   17.30
 -13  -4   1  109.29   15.20
  13   4  -1  122.79   16.30
 -12  -4   1    4.30    6.10
  12  -4  -1    2.40    5.60
 -12  -4   1    9.70    5.10
 -12  -4   1   -4.20    5.30
 -12  -4   1    4.20    4.30
  12  -4  -1   -3.20    5.70
 -11  -4   1    4.50    5.50
  11  -4  -1   -0.30    5.10
 -11  -4   1    3.50    5.30
  11  -4  -1   -9.30    6.90
 -11  -4   1   -0.20    4.10
 -11  -4   1   -0.70    5.90
 -10  -4   1   13.60    5.90
 -10  -4   1   12.70    5.20
 -10  -4   1    2.40   12.10
 -10  -4   1   11.10    5.40
  10  -4  -1    3.30    6.10
  10  -4  -1   -9.90   11.70
 -10   4   1    5.20    3.60
  -9  -4   1    6.90    4.20
  -9   4   1    0.80    2.80
  -8  -4   1  392.16   28.90
  -8  -4   1  348.47   30.00
  -8   4   1  386.26   29.10
  -7  -4   1   95.39   11.50
  -6  -4   1  127.39   11.40
  -6   4   1  112.59   11.30
  -5  -4   1  499.35   35.30
   5  -4  -1  513.05   35.90
  -5   4   1  472.15   35.50
  -4  -4   1   22.40    4.00
   4  -4  -1   19.40    4.20
  -4   4   1   20.80    4.40
   3  -4  -1    2.30    1.90
  -3  -4   1    0.90    1.40
  -3  -4   1    3.20    1.70
   3   4  -1    0.60    1.80
  -3   4   1    2.20    2.10
  -3   4   1    0.20    1.80
   2  -4  -1  342.47   23.70
  -2  -4   1  330.67   26.80
  -2  -4   1  298.67   22.30
   2  -4  -1  309.37   22.80
  -2   4   1  304.07   23.20
   2   4  -1  295.77   22.30
  -2   4   1  346.37   23.30
   1  -4  -1  522.75   36.60
   1  -4  -1  539.65   37.20
  -1  -4   1  542.85   36.50
  -1  -4   1  557.54   36.80
   1   4  -1  504.45   36.30
  -1   4   1  519.15   36.90
   0  -4  -1   29.20    4.70
   0  -4   1   37.30    4.80
   0  -4   1   35.30    4.60
   0   4  -1   45.10    4.90
   1  -4   1  317.17   22.50
   1  -4   1  328.37   23.20
  -1  -4  -1  313.27   23.00
  -1  -4  -1  274.27   25.80
  -1   4  -1  339.07   23.20
   2  -4   1   15.50    3.00
  -2  -4  -1   17.50    3.60
  -2   4  -1   18.30    3.30
  -2   4  -1   16.60    3.50
  -3  -4  -1 1047.20   74.29
  -3  -4  -1 1053.79   73.79
  -3   4  -1 1067.49   74.39
  -3   4  -1 1254.27   73.59
  -4  -4  -1  326.57   24.10
  -4  -4  -1  335.47   25.10
  -4   4  -1  346.77   25.10
  -5  -4  -1   81.19    8.80
  -5   4  -1   86.79    9.00
  -6  -4  -1   83.19    9.20
  -6   4  -1   75.69    9.40
  -7  -4  -1   15.50    4.10
  -7  -4  -1   16.30    5.30
  -7   4  -1    8.20    3.30
  -8  -4  -1   11.90    5.40
   8  -4   1   10.10    5.40
  -8  -4  -1   23.90    5.80
  -8   4  -1   10.40    4.30
   9  -4   1   21.00    5.10
  -9  -4  -1    4.30    4.90
  -9   4  -1   10.10    4.20
 -10  -4  -1    2.50    9.20
 -10  -4  -1    8.70    7.40
 -10  -4  -1    8.70    8.40
 -11  -4  -1   19.00    6.40
 -11  -4  -1    8.20    7.10
 -11  -4  -1   13.30    6.00
  11  -4   1    0.90    5.40
 -11  -4  -1    5.70    5.10
 -11   4  -1   -3.40    4.40
 -12  -4  -1   89.79   17.60
 -12  -4  -1   84.49   12.70
 -13  -4  -1   35.90    8.10
 -13  -4  -1   12.80    5.70
 -13  -4  -1   18.60    6.00
  13  -4   1   15.80    6.60
 -13  -4  -1   32.10    7.70
  13   4   1   28.70    8.00
 -13   4  -1   26.80    6.60
 -14  -4  -1   34.20    8.00
 -14  -4  -1   46.20    9.00
 -14  -4  -1   42.50    8.90
 -14  -4  -1   36.90    8.80
  14  -4   1   50.39    8.20
 -14   4  -1   51.79   10.50
  14   4   1   33.60    8.80
 -15  -4  -1   15.60    7.90
 -15  -4  -1   21.20    5.20
 -15  -4  -1   18.70    5.10
 -15  -4  -1    9.90    5.50
  15  -4   1   19.60    7.70
  15   4   1   16.70    5.80
 -16  -4  -1    5.70    6.10
 -16  -4  -1    4.30    2.90
  16   4   1    4.20    3.50
  16   4   1   -0.90    3.60
 -17  -4  -1    5.70    3.50
 -17  -4  -1    6.50    4.30
 -17  -4  -1    4.90    2.80
  17   4   1    1.90    2.70
  17   4   1    2.80    3.60
 -16  -5   1   57.39    7.70
 -16  -5   1   57.09   11.70
 -16  -5   1   52.99    7.70
  16  -5  -1   42.70    8.60
 -16  -5   1   38.70    7.20
  16   5  -1   37.70    7.10
  16   5  -1   34.20    6.30
 -15  -5   1   84.49   10.70
 -15  -5   1   83.69   11.20
  15  -5  -1   77.99   15.00
 -15  -5   1   91.09   11.00
 -15  -5   1   98.99   12.20
  15   5  -1   72.19   12.70
 -14  -5   1   -5.60    5.20
  14  -5  -1   -0.80    4.10
 -14  -5   1    5.10    3.80
 -14  -5   1    0.10    4.10
 -14  -5   1    2.90    4.00
 -14  -5   1   -1.10    4.10
  14   5  -1   -4.10    4.00
  13  -5  -1    4.40    5.20
 -13  -5   1   10.60    5.50
 -13  -5   1    9.70    6.20
 -13  -5   1   18.30    6.10
 -13  -5   1    7.00    7.10
 -13  -5   1    9.50    4.20
  13   5  -1   21.40    7.50
  12  -5  -1   19.60    6.50
 -12  -5   1   24.50    8.40
 -12  -5   1   22.40    7.00
 -12  -5   1   29.90    6.90
 -12  -5   1   18.60    7.10
 -12  -5   1   14.90    5.80
 -11  -5   1    5.40    5.60
 -11  -5   1    4.60    8.60
 -11  -5   1   10.40    9.50
 -10  -5   1    4.20    7.20
 -10  -5   1   29.60    8.00
 -10  -5   1   15.70    5.50
  10  -5  -1   18.80    6.10
  -9  -5   1   19.40    5.40
   9  -5  -1    5.10    5.30
  -9  -5   1   23.00    7.10
  -9  -5   1   -6.50    7.20
  -9  -5   1   11.90    6.30
  -9  -5   1   19.60    6.20
  -8  -5   1    8.40    4.20
  -8  -5   1    1.80    5.60
  -8  -5   1    1.90    6.20
  -8  -5   1   -0.90    5.10
   8  -5  -1    2.00    4.70
  -8   5   1    7.00    4.10
  -7  -5   1  260.77   21.90
  -7  -5   1  264.77   23.50
  -7   5   1  260.47   22.00
  -6  -5   1   80.29   10.60
  -6   5   1   69.29    9.30
  -5  -5   1  176.38   15.80
  -5  -5   1  163.38   17.20
  -5   5   1  194.88   16.50
  -4  -5   1   12.80    5.10
  -4  -5   1   20.10    4.50
  -3  -5   1  164.38   15.70
  -3  -5   1  127.19   12.30
   3  -5  -1  133.99   13.10
  -3   5   1  125.69   12.40
   2  -5  -1  261.17   19.90
  -2  -5   1  238.68   19.20
  -2   5   1  242.48   19.10
  -2   5   1  228.88   19.30
  -1  -5   1   32.40    5.80
   1  -5  -1   38.40    6.00
  -1   5   1   52.99    6.70
   1   5  -1   44.20    6.20
  -1   5   1   37.60    6.50
   0  -5  -1    5.10    2.40
   0   5  -1    8.20    2.60
   0   5   1    1.70    2.60
   0   5   1    7.10    2.70
   1  -5   1    4.30    2.60
  -1  -5  -1    0.30    2.80
  -1  -5  -1    4.70    2.30
  -1   5  -1   -1.40    2.50
   1   5   1   -0.50    2.40
  -1   5  -1    1.70    2.30
  -2  -5  -1   26.20    5.70
  -2   5  -1   33.90    5.70
  -3  -5  -1   10.60    3.60
  -3   5  -1   16.90    4.00
  -4  -5  -1    5.20    3.00
   4  -5   1    2.50    4.50
  -4  -5  -1   -3.80    4.90
  -4   5  -1    7.90    3.20
  -5  -5  -1  152.68   15.00
  -5  -5  -1  163.78   16.60
  -5   5  -1  176.18   15.50
   6  -5   1  139.59   12.90
  -6  -5  -1  130.29   14.70
  -6  -5  -1  128.49   13.40
  -6   5  -1  121.19   13.30
   7  -5   1    9.40    5.00
  -7  -5  -1   -2.10    5.90
  -7  -5  -1    1.20    4.40
   7  -5   1    5.90    5.10
  -7  -5  -1   10.90    4.90
  -7  -5  -1    3.80    6.10
  -7  -5  -1   -0.80    3.60
  -7   5  -1    6.20    3.60
   8  -5   1   -5.70    4.70
  -8  -5  -1   -0.20    6.00
  -8  -5  -1    1.00    9.50
  -8  -5  -1    6.20    4.70
  -8  -5  -1   -0.20    5.10
  -9  -5  -1   -2.00    5.90
   9  -5   1   -7.70    4.80
   9  -5   1   -1.30    5.80
  -9  -5  -1   10.60    5.90
  -9  -5  -1   -4.20    4.90
  -9  -5  -1    8.30    5.50
  -9  -5  -1   16.50    6.90
  -9   5  -1    3.60    4.40
 -10  -5  -1    5.90    5.00
 -10  -5  -1    6.00    5.20
  10  -5   1    4.10    4.70
 -10  -5  -1    6.90    7.60
 -10  -5  -1   17.60    6.40
 -10  -5  -1   10.20    6.00
  10  -5   1   11.80    5.60
 -10   5  -1    1.00    4.80
 -11  -5  -1    7.10    5.60
  11  -5   1    5.00    5.40
 -11  -5  -1    4.60    4.70
 -11  -5  -1    6.80    5.30
 -11  -5  -1   -5.30    5.80
 -11  -5  -1    5.70    4.70
 -11   5  -1   -3.40    4.50
  12  -5   1   19.60    6.60
 -12  -5  -1   25.00    6.10
 -12  -5  -1   14.10    5.60
 -12  -5  -1   22.10    5.90
 -12  -5  -1   37.60    7.80
 -13  -5  -1    8.60    6.90
 -13  -5  -1    4.50    5.60
 -13  -5  -1    8.00    4.70
 -13  -5  -1    5.10    4.80
 -13  -5  -1    9.90    4.90
  13   5   1   15.50    5.60
 -14  -5  -1    0.30    6.80
  14  -5   1    6.80    4.10
 -14  -5  -1    2.30    3.50
 -14  -5  -1    1.30    3.90
 -14  -5  -1    0.90    3.40
  14   5   1   -0.60    3.90
 -15  -5  -1   -2.50    2.80
 -15  -5  -1    3.00    3.50
  15  -5   1    4.20    3.50
 -15  -5  -1    6.50    7.20
  15   5   1    2.90    3.00
  16   5   1    0.90    2.70
 -15  -6   1    2.20    2.60
 -15  -6   1   -4.50    3.50
  15  -6  -1   -0.40    3.40
 -15  -6   1    7.30    3.20
  15   6  -1    1.80    4.00
 -14  -6   1    0.80    2.80
 -14  -6   1    2.90    3.10
 -14  -6   1   -5.30    3.70
 -14  -6   1   -1.20    3.20
  14  -6  -1    3.90    3.10
  14   6  -1   -0.60    3.70
 -13  -6   1    7.50    4.10
 -13  -6   1    7.20    4.70
  13  -6  -1    7.70    4.20
 -13  -6   1    4.50    4.80
 -13  -6   1    4.60    4.20
 -13  -6   1    3.60    3.40
  13   6  -1   -0.90    4.80
 -12  -6   1   21.20    6.60
  12  -6  -1   29.80    6.20
 -12  -6   1   23.80    5.90
 -12  -6   1   29.50    7.40
 -12  -6   1   25.50    5.80
  12   6  -1   15.50    6.40
 -11  -6   1   -0.70    5.90
 -11  -6   1   11.70    4.60
 -11  -6   1    2.40    4.40
 -11  -6   1   11.60    4.90
 -11  -6   1    0.60    5.70
  10  -6  -1   -0.30    4.60
 -10  -6   1    1.60    4.70
 -10  -6   1   -6.30    5.50
 -10  -6   1   11.70    6.30
 -10  -6   1    8.60    4.50
 -10  -6   1    4.10    4.30
  -9  -6   1   23.00    7.90
  -9  -6   1   24.00    6.60
  -9  -6   1   36.70    8.60
   9  -6  -1   31.20    8.10
  -9  -6   1   35.10    7.90
   8  -6  -1   16.30    6.60
  -8  -6   1   23.70    9.60
  -8  -6   1   17.50    6.40
  -8  -6   1   17.60    5.80
  -8  -6   1   16.50    7.30
  -8  -6   1    8.70    7.40
  -7  -6   1   15.10    6.70
  -7  -6   1   10.50    5.80
  -7  -6   1    1.90    6.40
  -7  -6   1   13.10    5.10
   7  -6  -1   20.10    6.40
  -7  -6   1    1.70    9.00
  -6  -6   1   69.59   12.50
   6  -6  -1   87.69   12.30
  -6  -6   1   66.59   12.40
  -6  -6   1   80.89   14.40
  -6  -6   1   71.89   10.70
  -5  -6   1   45.10    9.60
  -5  -6   1   41.20   11.40
  -5  -6   1   60.89   13.40
  -4  -6   1   41.40    8.00
  -4  -6   1   41.60    8.30
  -4  -6   1   51.19    8.70
   4  -6  -1   30.90    9.10
  -4  -6   1   32.70    9.00
  -4   6   1   26.10    6.20
  -3  -6   1   48.40    9.10
  -3  -6   1   45.60   15.10
  -3  -6   1   36.40    9.40
  -3   6   1   34.40    7.10
  -2  -6   1   30.80    6.80
  -2  -6   1   14.60    4.80
  -2   6   1   30.60    5.90
   2   6  -1   18.30    5.70
  -1  -6   1  243.88   20.40
  -1  -6   1  280.67   21.80
   1  -6  -1  226.88   24.80
   1   6  -1  230.58   21.20
   0  -6   1    6.70    5.20
   0  -6  -1   20.10    6.20
   0  -6  -1    9.80    4.30
   0   6   1    5.70    4.80
   1  -6   1   10.30    5.50
  -1  -6  -1   13.30    4.40
   1   6   1   13.10    4.90
   2  -6   1   53.59    8.90
  -2  -6  -1   50.09    9.20
  -3  -6  -1    1.20    5.30
  -3  -6  -1    7.70    6.90
  -3  -6  -1    2.00    3.80
   3  -6   1    4.00    6.10
   3  -6   1    9.80    5.00
  -3  -6  -1   -0.50    7.00
  -3  -6  -1    1.40    5.10
  -4  -6  -1  133.09   15.90
  -4   6  -1  106.09   13.20
  -5  -6  -1   11.20    6.20
   5  -6   1   14.50    5.30
   5  -6   1    0.10    4.80
  -5  -6  -1    7.70    6.60
  -5  -6  -1    0.40    5.20
  -5  -6  -1   11.20    6.30
  -5  -6  -1    8.60    5.20
  -6  -6  -1   -1.20    5.40
  -6  -6  -1    4.80    5.80
   6  -6   1   -7.10    5.30
  -6  -6  -1    0.70    4.80
   6  -6   1    4.70    4.90
  -6  -6  -1    1.20    4.50
  -6  -6  -1   11.70    6.40
  -7  -6  -1    2.30    5.60
  -7  -6  -1    4.30    6.50
  -7  -6  -1    7.60    4.70
   7  -6   1    5.50    5.70
  -7  -6  -1   -2.90    4.90
   7  -6   1    9.10    5.00
   8  -6   1  125.29   15.60
   8  -6   1   98.59   17.40
  -8  -6  -1  107.09   15.40
  -8  -6  -1  137.39   18.10
  -8  -6  -1  114.79   15.40
  -8  -6  -1  137.19   15.40
  -9  -6  -1   -5.30    4.60
  -9  -6  -1   13.00    6.60
   9  -6   1    2.90    4.50
  -9  -6  -1    4.40    4.80
  -9  -6  -1    7.00    5.50
  -9  -6  -1    6.70    5.50
 -10  -6  -1   18.80    5.70
 -10  -6  -1   16.40    6.50
 -10  -6  -1   18.50    6.70
 -10  -6  -1   17.70    6.00
 -10  -6  -1   19.00    6.10
  10  -6   1   23.30    6.00
 -11  -6  -1    1.90    4.70
 -11  -6  -1   -4.00    3.70
 -11  -6  -1    7.30    3.50
 -11  -6  -1    2.10    4.60
 -11  -6  -1    0.80    4.30
  11  -6   1   -0.90    3.50
 -12  -6  -1    7.00    4.90
 -12  -6  -1   11.40    4.10
 -12  -6  -1    4.80    4.30
 -12  -6  -1   10.70    4.30
 -12  -6  -1   19.20    5.00
  12  -6   1    7.90    4.30
  12   6   1    5.20    5.20
  13  -6   1    8.50    3.80
 -13  -6  -1    1.10    3.80
 -13  -6  -1    3.00    3.40
 -13  -6  -1    5.70    3.70
 -13  -6  -1    1.30    5.20
 -13  -6  -1    9.40    4.00
  13   6   1    8.40    3.70
 -14  -6  -1    4.40    2.80
 -14  -6  -1    4.30    2.90
  14  -6   1   10.90    3.20
 -14  -6  -1   13.80    4.50
  14   6   1    8.00    3.40
 -13  -7   1    2.80    3.50
  13  -7  -1   10.40    3.90
 -13  -7   1    0.10    3.30
 -12  -7   1    6.20    3.70
 -12  -7   1    1.60    3.20
  12  -7  -1   -1.50    2.80
 -12  -7   1    3.40    2.90
 -12  -7   1   -3.00    2.60
 -11  -7   1   -1.10    5.70
  11  -7  -1    4.20    3.50
 -11  -7   1    4.70    3.50
 -11  -7   1   -2.40    3.90
 -11  -7   1    0.60    4.00
 -10  -7   1    0.30    3.90
 -10  -7   1    4.50    3.50
  10  -7  -1    6.50    3.50
 -10  -7   1   -2.30    3.30
  -9  -7   1   28.30    6.50
  -9  -7   1   23.50    6.40
  -9  -7   1   26.50    6.00
   9  -7  -1   20.70    5.60
  -9  -7   1   33.30    7.70
  -8  -7   1    1.90    4.80
  -8  -7   1   -4.20    4.90
  -8  -7   1   -5.00    4.40
   8  -7  -1    7.00    6.10
  -8  -7   1    2.70    5.90
  -7  -7   1    8.00    5.20
  -7  -7   1    1.00    4.20
  -7  -7   1    1.90    5.40
   7  -7  -1    4.00    4.40
  -7  -7   1   -1.90    4.80
  -6  -7   1   -4.80    4.50
  -6  -7   1   -8.20    4.90
   6  -7  -1    0.50    5.10
  -6  -7   1    1.70    5.50
  -6  -7   1   -1.60    4.60
  -5  -7   1    2.80    4.80
  -5  -7   1   -2.40    4.50
  -5  -7   1    0.30    5.80
  -5  -7   1    6.70    5.60
   5  -7  -1   -1.10    5.20
  -4  -7   1   29.40    7.50
   4  -7  -1   41.50    8.70
  -4  -7   1   37.00    8.10
  -4  -7   1   30.80    7.00
  -4  -7   1   49.80   10.10
   3  -7  -1   11.60    9.80
  -3  -7   1   21.20   11.60
  -3  -7   1   42.00   13.20
  -2  -7   1   -1.50    4.50
  -1  -7   1  105.39   18.90
  -1  -7   1  104.79   12.70
   0  -7   1   18.70   10.90
   0  -7   1    7.20    5.00
   1  -7   1    7.80    6.90
  -2  -7  -1   30.50   10.10
   3  -7   1   -3.10    6.20
  -3  -7  -1    5.00    5.60
  -3  -7  -1    1.40    5.60
  -3  -7  -1    7.70    6.90
  -3  -7  -1    2.10    5.90
   3  -7   1   -2.70    5.00
  -4  -7  -1   -0.50    5.20
  -4  -7  -1   -7.70    4.90
  -4  -7  -1    4.90    5.80
  -4  -7  -1    3.10   10.70
  -5  -7  -1    5.40    5.40
  -5  -7  -1    6.50    5.00
  -5  -7  -1   -2.30    6.80
   5  -7   1   11.00    5.50
  -5  -7  -1    6.30    5.10
  -5  -7  -1    1.20    6.10
  -6  -7  -1    5.30    7.50
  -6  -7  -1    5.20    4.60
  -6  -7  -1   12.10    5.30
  -6  -7  -1    7.90    6.30
   6  -7   1   12.10    5.40
  -6  -7  -1   13.20    5.90
  -7  -7  -1   -1.10    6.10
  -7  -7  -1    0.40    5.50
  -7  -7  -1   -5.50    4.80
  -7  -7  -1   -2.50    4.40
   7  -7   1    4.70    4.20
  -8  -7  -1   25.30    6.20
  -8  -7  -1   38.90    7.30
   8  -7   1   29.50    6.60
  -8  -7  -1   34.90    7.00
  -8  -7  -1   28.80    7.40
  -9  -7  -1    3.70    4.70
  -9  -7  -1    3.10    3.70
  -9  -7  -1    7.90    3.70
   9  -7   1   -1.70    3.60
  -9  -7  -1    5.20    4.40
  -9  -7  -1   14.50    5.50
  10  -7   1   -0.50    3.10
 -10  -7  -1    0.40    3.80
 -10  -7  -1   -2.80    4.30
 -10  -7  -1    2.10    3.00
 -10  -7  -1   -2.20    4.40
 -10  -7  -1    1.90    3.30
  10   7   1   -2.30    4.60
 -11  -7  -1    2.20    5.00
 -11  -7  -1    0.80    2.70
 -11  -7  -1    1.70    3.30
  11  -7   1    5.20    3.00
 -11  -7  -1   -1.00    2.90
 -11  -7  -1    5.40    4.20
  11   7   1   -1.00    4.30
 -12  -7  -1    4.80    2.30
  12  -7   1   -3.40    2.50
 -12  -7  -1    1.90    2.50
 -12  -7  -1    3.70    3.20
 -10  -8   1    4.70    2.90
 -10  -8   1    2.00    2.90
   9  -8  -1    9.50    3.20
  -9  -8   1    8.80    4.10
  -9  -8   1    4.50    3.40
  -9  -8   1    4.90    3.00
  -8  -8   1    4.50    3.00
  -8  -8   1   -3.00    5.80
  -8  -8   1    0.00    3.60
   8  -8  -1    2.50    3.20
  -8  -8   1   -0.30    3.50
  -7  -8   1    2.70    4.50
  -7  -8   1   -4.70    5.00
   7  -8  -1    3.10    3.80
  -7  -8   1   -1.10    3.50
  -7  -8   1   -7.40    4.00
  -6  -8   1   11.10    5.00
  -6  -8   1   11.60    4.70
  -6  -8   1   14.80    5.30
   6  -8  -1   19.60    8.10
  -5  -8   1   -6.30    7.90
  -5  -8   1   -1.90    3.70
  -5  -8   1   -3.20    4.60
   5  -8  -1   -7.50    6.20
  -5  -8   1   -4.50    8.00
  -4  -8   1    7.30    5.10
  -4  -8   1    7.60    5.50
  -4  -8   1    1.20    4.00
  -3  -8   1   -8.50    5.70
  -3  -8   1    1.50    5.30
  -3  -8   1   -2.00    4.00
  -2  -8   1    5.00    7.20
  -2  -8   1    2.60    4.70
  -2  -8   1   10.60    6.30
  -1  -8   1    0.70    4.90
  -2  -8  -1   23.90    8.00
  -3  -8  -1    2.70    6.60
  -3  -8  -1    5.80    6.10
  -3  -8  -1   17.60    7.90
  -4  -8  -1    3.10    5.30
  -4  -8  -1    8.90    5.30
  -5  -8  -1   17.30    8.50
  -5  -8  -1   31.50    8.00
  -5  -8  -1   49.10    8.70
   5  -8   1   36.80    9.90
  -6  -8  -1   27.90    5.30
  -6  -8  -1   25.40    5.80
  -7  -8  -1   24.20    5.00
  -7  -8  -1   14.30    5.30
   7  -8   1   38.20    7.60
  -7  -8  -1   20.20    4.60
   8  -8   1   49.60    8.00
  -8  -8  -1   55.29    8.80
  -8  -8  -1   47.00    7.20
  -8  -8  -1   43.10    8.90
  -9  -8  -1    5.10    3.20
  -9  -8  -1    2.30    2.50
  -9  -8  -1    2.10    2.30
   9  -8   1   -1.20    3.30
  20   0  -2   53.69    6.10
 -19   0   2   -2.20    3.90
  19   0  -2   -0.70    2.70
 -18   0   2   48.40   10.20
  18   0  -2   53.99    7.90
 -17   0   2    2.50    4.70
  17   0  -2    1.20    3.10
  16   0  -2   13.90    5.20
 -16   0   2   17.00    5.80
 -15   0   2   -2.70    4.80
  15   0  -2   -0.90    4.00
  15   0  -2    1.50    7.10
 -14   0   2  139.29   17.50
 -14   0   2  189.08   18.30
  14   0  -2  185.88   19.60
 -13   0   2   -3.40    4.70
 -12   0   2   -5.70    4.60
 -12   0   2    1.60    2.80
 -11   0   2    2.70    2.00
 -10   0   2  167.48   12.90
 -10   0   2  171.18   13.20
  -9   0   2   -2.10    1.30
  -9   0   2    2.70    1.40
  -8   0   2 1293.87   86.59
  -8   0   2 1341.77   86.69
  -7   0   2    2.50    1.10
  -7   0   2    0.00    0.90
  -6   0   2  634.94   40.80
  -6   0   2  587.84   40.60
  -5   0   2    7.60    1.40
  -5   0   2    4.90    1.20
   4   0  -2  344.07   23.20
  -4   0   2  344.07   23.20
   3   0  -2    1.70    0.60
  -3   0   2    2.90    0.80
  -2   0   2  181.78   13.00
   2   0  -2  197.68   12.70
  -1   0   2    0.00    0.30
   1   0  -2    1.00    0.30
   1   0   2    1.90    0.70
  -1   0  -2    2.00    0.60
  -2   0  -2  116.09    8.30
   2   0   2  122.29    8.40
  -2   0  -2  119.99    8.50
  -3   0  -2    6.80    1.20
  -3   0  -2    7.30    1.40
  -5   0  -2    0.00    0.80
  -5   0  -2    1.80    0.70
   6   0   2 2372.66  152.18
  -6   0  -2 2464.65  152.88
  -6   0  -2 2189.28  151.98
   7   0   2    4.40    1.60
  -7   0  -2    2.30    1.50
  -7   0  -2    2.40    1.20
  -8   0  -2  590.44   38.70
   8   0   2  606.64   38.80
  -8   0  -2  527.05   40.10
  -9   0  -2    0.00    1.30
 -10   0  -2  152.58   14.90
 -10   0  -2  145.39   13.20
 -11   0  -2   -0.20    2.80
 -11   0  -2    1.00    4.40
 -12   0  -2   10.60    5.60
 -12   0  -2   13.80    4.30
  12   0   2   -1.60   10.30
 -12   0  -2   19.20    5.80
  13   0   2    7.40    5.40
 -13   0  -2    1.00    4.40
 -13   0  -2  -12.50    6.80
 -14   0  -2  324.97   28.00
 -14   0  -2  340.57   34.60
  14   0   2  279.67   26.80
 -15   0  -2   -2.50    4.10
  15   0   2   -0.90    3.90
 -15   0  -2   -5.80    5.70
  16   0   2    5.10    3.70
 -16   0  -2    9.70    4.70
 -16   0  -2  -10.60    5.70
  17   0   2   -2.80    2.90
 -17   0  -2    1.60    5.90
 -17   0  -2    0.60    3.80
  18   0   2   -3.00    2.20
 -18   0  -2    1.20    3.30
  20  -1  -2    8.60    2.50
  20   1  -2   10.00    2.60
 -19  -1   2    4.70    4.20
  19  -1  -2    2.30    2.40
  19   1  -2    0.50    2.60
  18  -1  -2    0.80    3.00
 -18  -1   2    2.80    4.30
  18   1  -2    1.80    7.00
 -18   1   2    0.60    4.70
  18   1  -2    1.70    2.80
  17  -1  -2    4.10    3.30
 -17  -1   2   -0.70    4.50
  17   1  -2   -4.40    3.20
 -17   1   2   -0.10    6.20
  17   1  -2   -6.70    5.10
 -16  -1   2   48.90   10.30
 -16  -1   2   59.09   10.20
  16  -1  -2   49.70    8.60
 -16  -1   2   37.10    9.10
 -16   1   2   42.10    8.90
  16   1  -2   28.60    6.90
 -15  -1   2  280.27   25.40
 -15  -1   2  287.87   24.70
  15  -1  -2  287.87   24.70
 -15  -1   2  236.78   26.70
  15   1  -2  247.98   24.60
 -15   1   2  298.57   25.60
  15   1  -2  286.77   25.40
 -14  -1   2   11.40    6.00
  14  -1  -2   14.20    5.00
 -14  -1   2   13.50    5.20
 -14  -1   2   22.10   11.80
  14   1  -2   11.10    5.70
 -14   1   2    4.70    6.00
 -14   1   2   26.00    7.60
 -13  -1   2    3.50    5.90
 -13   1   2   11.60    4.00
 -13   1   2   17.40    6.10
 -12  -1   2   90.49   11.60
 -12   1   2  101.49   12.40
 -12   1   2   77.49   11.00
 -11  -1   2  103.99    9.40
 -11   1   2   94.69    9.70
 -10  -1   2   53.29    6.00
 -10  -1   2   44.30    5.30
 -10   1   2   57.59    6.00
  -9  -1   2  101.49    8.60
  -9  -1   2  114.29    9.50
  -9   1   2  107.29    9.40
  -8  -1   2    0.40    1.20
  -8  -1   2    2.10    1.10
  -8   1   2   -0.60    1.40
  -8   1   2    1.90    1.00
  -7  -1   2  629.94   43.80
  -7  -1   2  720.73   43.10
  -7   1   2  619.34   42.90
  -7   1   2  625.74   43.90
   6  -1  -2   33.40    3.90
  -6  -1   2   36.50    3.30
  -6   1   2   44.20    4.20
  -6   1   2   36.50    3.40
   5  -1  -2   28.20    3.10
  -5  -1   2   30.40    2.40
  -5  -1   2   25.00    3.10
  -5   1   2   26.80    3.20
  -4  -1   2  268.87   16.70
  -4  -1   2  258.07   17.70
   4  -1  -2  263.77   17.80
  -4   1   2  224.68   17.20
  -3  -1   2  918.71   57.09
   3  -1  -2  919.31   57.19
  -3   1   2  765.32   56.79
  -1  -1   2   28.20    2.70
   1   1  -2   33.50    2.40
  -3  -1  -2 2747.82  178.28
  -4  -1  -2 1870.61  123.99
  -4  -1  -2 1928.81  123.99
  -4   1  -2 1903.91  124.09
  -5  -1  -2  746.03   48.40
  -5   1  -2  701.63   48.50
  -6  -1  -2  620.24   41.20
  -6  -1  -2  601.14   41.40
  -6   1  -2  610.74   41.60
  -7  -1  -2 2049.89  131.89
  -7  -1  -2 1962.70  132.09
  -7   1  -2 2027.70  132.39
  -8  -1  -2  237.38   18.40
  -8  -1  -2  262.47   18.20
  -8   1  -2  233.08   18.50
  -9  -1  -2    6.90    2.90
  -9  -1  -2   11.90    2.80
   9   1   2    9.80    3.00
  -9   1  -2   14.20    3.40
 -10  -1  -2    5.10    2.90
 -10   1  -2    1.50    3.90
 -10   1  -2    1.40    4.00
  10   1   2    4.80    7.10
 -11  -1  -2    9.00    5.50
 -11  -1  -2   11.10    4.30
 -11   1  -2   15.90    5.40
  12  -1   2   -1.20    7.50
 -12  -1  -2   12.80    5.30
 -12   1  -2   -0.90    7.20
 -12   1  -2    1.80    4.00
  12   1   2   -4.30    5.90
 -13  -1  -2  -10.80    6.20
 -13  -1  -2   -3.20    4.00
 -13   1  -2    7.90    4.80
  13   1   2   -2.40    4.60
 -14  -1  -2   10.00    6.00
 -14  -1  -2    0.30    5.70
  14   1   2   19.00    8.10
 -14   1  -2   10.70    5.90
 -15  -1  -2  112.29   14.00
 -15  -1  -2   88.99   14.90
  15  -1   2   86.49   12.90
 -15   1  -2  120.29   15.20
  15   1   2  115.89   13.30
 -15   1  -2  108.39   14.10
 -16  -1  -2   27.20    8.60
  16  -1   2   11.70    5.00
  16   1   2   19.50    4.70
 -16   1  -2   35.20   10.70
 -17  -1  -2    1.40    5.10
 -17  -1  -2   -2.90    3.60
  17  -1   2   -6.00    4.30
  17   1   2   -4.20    2.50
 -17   1  -2    6.30    3.80
  18  -1   2   19.00    4.20
 -18  -1  -2   19.00    5.40
  18   1   2   18.90    4.00
 -18   1  -2   19.90    5.20
  19  -2  -2   34.40    5.40
 -19  -2   2   43.90    8.10
  19   2  -2   34.90    6.40
 -18  -2   2   -3.00    4.00
  18  -2  -2   -5.60    2.90
 -18  -2   2    7.00    6.00
  18   2  -2   -1.70    3.00
  18   2  -2    6.10    4.70
 -17  -2   2   44.60    8.50
 -17  -2   2   26.30    7.50
 -17  -2   2   49.80    9.00
  17   2  -2   27.60    6.70
  17   2  -2   17.30    6.10
 -17   2   2   41.10    8.70
 -16  -2   2   98.89   13.80
  16  -2  -2  123.99   13.10
 -16  -2   2   80.89   14.10
 -16  -2   2  106.29   13.80
  16   2  -2  105.39   13.50
 -16   2   2  104.09   14.50
  16   2  -2  113.69   14.30
 -15  -2   2  495.65   42.20
 -15  -2   2  520.35   41.40
  15   2  -2  511.85   44.00
 -14  -2   2 1530.75   99.29
 -14  -2   2 1339.37   97.79
  14  -2  -2 1415.26   97.49
 -14  -2   2 1326.47   97.29
 -14  -2   2 1366.76   98.49
 -14   2   2 1336.97   97.19
  14   2  -2 1505.95   99.69
  13  -2  -2   31.50    7.30
 -13  -2   2   42.30    8.10
 -13  -2   2   44.30    9.00
 -13  -2   2   44.30    9.80
 -13   2   2   22.60    5.70
  13   2  -2   41.80    9.60
 -13   2   2   30.10    8.40
 -12  -2   2  218.28   18.00
 -12  -2   2  237.18   20.80
 -12   2   2  190.78   19.70
 -12   2   2  204.88   18.00
 -11  -2   2   25.40    5.00
 -11   2   2   35.00    6.20
 -10  -2   2  103.79    9.70
 -10   2   2   91.99    9.80
  -9  -2   2   30.30    4.40
  -9   2   2   23.60    4.50
  -8  -2   2  195.08   15.60
  -8   2   2  205.48   16.00
  -7  -2   2  176.58   11.10
  -7  -2   2  158.38   12.70
  -7   2   2  141.49   11.00
  -7   2   2  162.38   12.90
   6  -2  -2  853.81   55.69
  -6  -2   2  861.01   55.49
  -6   2   2  831.22   55.69
  -6   2   2  756.52   53.99
   5  -2  -2  215.58   16.30
  -5  -2   2  238.98   16.30
  -5   2   2  205.98   16.30
   4  -2  -2 1054.39   69.69
  -4  -2   2 1093.09   69.59
  -4   2   2 1005.70   69.09
   3  -2  -2    6.40    1.70
  -3  -2   2    9.40    1.70
   3   2  -2    7.00    1.00
   2  -2  -2 1289.57   80.19
   2  -2  -2 1072.09   80.29
  -2  -2   2 1228.18   79.49
  -2  -2   2 1172.58   80.19
   2   2  -2 1170.68   79.39
  -2   2   2 1407.06   80.39
  -1  -2   2   52.19    4.30
   1  -2  -2   49.20    4.50
   1   2  -2   37.80    4.20
  -1   2   2   54.29    4.60
  -3  -2  -2  142.19   11.70
  -3  -2  -2  170.48   12.10
  -3   2  -2  160.18   12.00
  -4  -2  -2  448.76   29.80
  -4  -2  -2  420.16   29.40
  -4   2  -2  415.16   29.70
  -5  -2  -2   35.60    4.20
  -5  -2  -2   31.80    4.10
  -5   2  -2   40.50    4.70
  -6  -2  -2   20.90    3.60
  -6   2  -2   22.40    4.20
  -7  -2  -2  117.39   10.40
  -7   2  -2  130.69   11.00
  -8  -2  -2   67.49    6.80
  -8  -2  -2   52.19    6.70
  -8   2  -2   57.59    7.10
  -9  -2  -2    8.60    3.30
  -9  -2  -2    4.80    4.50
   9  -2   2    6.80    4.60
  -9  -2  -2   11.50    3.20
  -9   2  -2    7.40    4.50
 -10  -2  -2   33.50    5.80
 -10  -2  -2   36.70    7.80
 -10   2  -2   23.20    6.00
 -10   2  -2   17.20    4.50
  10   2   2   21.30    5.30
 -11  -2  -2   49.60    9.80
 -11   2  -2   59.69   10.30
 -12  -2  -2   40.60    8.60
  12  -2   2   40.10    9.10
 -12  -2  -2   38.10    8.50
 -12  -2  -2   33.00    8.00
 -12   2  -2   56.79    9.80
 -13  -2  -2   67.89   13.70
 -13  -2  -2   85.79   12.90
  13  -2   2   72.29   13.00
 -13  -2  -2  103.89   12.90
 -13  -2  -2  102.69   13.80
  13   2   2   77.59   12.60
 -13   2  -2   82.59   12.20
 -14  -2  -2   -7.30    5.30
 -14  -2  -2    1.90    4.40
  14  -2   2    7.20    5.70
 -14  -2  -2   -1.20    5.60
 -14  -2  -2    7.80    4.30
  14   2   2    3.70    4.80
 -14   2  -2   -0.40    4.40
 -15  -2  -2    5.30    5.00
 -15  -2  -2    2.70    4.70
 -15  -2  -2    6.80    4.50
 -15   2  -2    0.70    4.40
  15   2   2   -3.90    3.00
  15   2   2    1.60    5.80
  16  -2   2    0.20    4.10
 -16  -2  -2    1.80    4.20
 -16  -2  -2   10.10    4.50
  16   2   2    5.00    3.10
 -16   2  -2    3.30    4.00
  17  -2   2   23.70    5.90
 -17   2  -2   19.90    5.20
  17   2   2   13.70    4.00
 -18  -2  -2   11.80    4.40
 -18  -2  -2   10.70    4.40
  19  -3  -2    1.60    2.20
  19   3  -2    0.80    2.20
  19   3  -2   -2.50    3.90
  18  -3  -2   36.90    6.30
 -18  -3   2   51.89   11.00
 -18  -3   2   48.70    7.80
 -18  -3   2   57.09    9.20
  18   3  -2   49.20    8.30
  18   3  -2   62.19    9.20
  17  -3  -2   26.60    5.50
 -17  -3   2   44.90    8.10
 -17  -3   2   38.60    7.30
 -17  -3   2   20.60    6.10
  17   3  -2   31.70    6.50
  17   3  -2   38.40    7.20
 -16  -3   2  117.09   14.30
 -16  -3   2   95.69   14.20
  16   3  -2  101.99   13.90
 -15  -3   2  196.08   20.80
 -15  -3   2  195.88   20.60
 -15  -3   2  206.88   20.70
  15  -3  -2  178.28   20.80
 -15  -3   2  246.88   21.70
  15  -3  -2  185.88   19.30
  15   3  -2  234.68   22.10
 -14  -3   2   18.60    7.60
 -14  -3   2   26.60    7.10
 -14  -3   2   14.80    6.40
 -14  -3   2   32.50    8.00
  14  -3  -2   23.40    9.50
  14  -3  -2   20.60    6.80
  14   3  -2   19.80    7.10
 -13  -3   2   17.60    6.30
  13  -3  -2    1.50    7.00
 -13  -3   2   17.90    5.40
 -13  -3   2   11.10    5.70
 -13  -3   2   15.30    5.30
 -13  -3   2   13.10    9.00
  13  -3  -2    5.00    5.60
  13   3  -2    1.90    6.90
 -12  -3   2  109.29   13.70
 -12  -3   2   75.19   14.20
  12  -3  -2  118.69   15.50
 -12   3   2   85.99   10.90
 -11  -3   2    7.90    3.00
 -11  -3   2    4.10    3.90
 -11   3   2    2.70    3.20
 -10  -3   2   24.40    6.40
 -10  -3   2   14.60    4.10
  -9  -3   2  384.06   28.90
  -9  -3   2  348.97   26.50
  -9   3   2  323.57   26.50
  -8  -3   2    3.90    2.20
  -8   3   2    9.00    3.00
  -7  -3   2  293.27   22.20
  -7   3   2  301.37   22.70
   6  -3  -2   10.20    2.90
  -6  -3   2   15.30    3.30
  -6   3   2   21.00    3.80
  -5  -3   2   15.70    2.90
   5  -3  -2   21.00    3.40
  -5   3   2   20.10    3.10
  -5   3   2   18.60    3.50
  -4  -3   2  157.38   12.30
   4  -3  -2  146.59   12.50
   4   3  -2  153.58   10.70
  -4   3   2  169.08   12.20
   3  -3  -2 1435.86   91.79
  -3  -3   2 1408.26   91.29
  -3  -3   2 1305.27   90.99
  -2  -3   2  470.25   34.30
   2  -3  -2  527.75   35.00
  -2  -3   2  581.24   34.00
   2  -3  -2  478.05   34.90
   2   3  -2  469.05   33.70
   1  -3  -2   37.90    4.50
  -1  -3   2   38.60    4.00
  -1  -3   2   41.60    4.00
   1   3  -2   35.50    4.00
   0  -3  -2   75.39    6.60
   0  -3   2   67.19    6.00
   0  -3  -2   69.19    6.60
   0   3  -2   71.99    6.30
   1  -3   2  106.79    8.20
  -1  -3  -2   97.59    8.80
  -1  -3  -2  109.59    9.00
  -1   3  -2  108.99    8.80
   2  -3   2  380.36   25.30
  -2  -3  -2  406.76   26.70
  -2  -3  -2  342.47   26.20
  -2   3  -2  368.36   26.40
   3  -3   2 2441.76  180.28
  -3  -3  -2 2801.72  182.28
  -3  -3  -2 2719.13  181.98
  -3   3  -2 3055.49  180.58
  -3   3  -2 2926.11  182.38
  -4  -3  -2 2965.50  190.78
  -4  -3  -2 2816.72  190.28
  -4   3  -2 2962.40  190.68
  -5  -3  -2  335.07   25.70
  -5  -3  -2  397.26   26.70
  -5   3  -2  353.86   26.40
  -6  -3  -2   -1.00    1.80
  -6  -3  -2   -1.40    2.00
  -6   3  -2   -1.20    1.60
  -7  -3  -2  381.36   28.00
  -7  -3  -2  401.46   28.80
  -7   3  -2  378.06   28.70
  -8  -3  -2    1.50    2.60
  -8  -3  -2    1.50    4.50
  -8   3  -2   -2.60    2.70
   9  -3   2   69.29    9.40
  -9  -3  -2   82.69   10.50
  -9  -3  -2   70.09    8.90
  -9   3  -2   59.89    8.30
  -9   3  -2   85.69    9.90
 -10  -3  -2  124.29   13.60
  10  -3   2   89.39   11.70
 -10  -3  -2   84.99   11.00
 -10   3  -2  117.39   12.40
  10   3   2  110.49   11.50
 -11  -3  -2   -3.40    4.90
 -11  -3  -2    8.70    6.50
 -11  -3  -2    5.70    4.60
 -11  -3  -2    3.20    4.20
  11   3   2   -3.50    5.70
 -11   3  -2    4.60    4.20
 -12  -3  -2   29.30    7.30
  12  -3   2   21.90   10.50
 -12  -3  -2   33.70    9.60
 -12  -3  -2   39.50    8.50
  12  -3   2   34.40    8.20
 -12  -3  -2   32.00   10.10
 -12   3  -2   38.70    7.80
  13  -3   2  248.78   21.80
  13  -3   2  159.28   22.00
 -13  -3  -2  229.98   23.60
 -13  -3  -2  236.38   22.80
 -13  -3  -2  168.58   21.50
 -13  -3  -2  210.88   21.60
 -13   3  -2  250.87   20.90
  13   3   2  211.08   22.50
 -14  -3  -2   -1.10    4.00
  14  -3   2    1.90    7.40
 -14  -3  -2    2.70    4.10
 -14  -3  -2    3.90    5.00
 -14  -3  -2   -6.70    4.40
  14   3   2    1.10    4.40
 -14   3  -2    4.10    4.70
 -15  -3  -2   13.70    5.30
 -15  -3  -2    2.30    3.30
 -15  -3  -2   11.00    4.50
  15   3   2    7.00    3.70
 -15   3  -2    6.80    4.70
 -16  -3  -2    6.40    3.50
 -16  -3  -2   -2.10    3.60
 -16  -3  -2   -0.30    3.80
 -16   3  -2   -2.10    4.10
  16   3   2    1.80    4.40
  16   3   2    1.30    2.70
 -17  -3  -2   -2.70    3.30
 -17  -3  -2    6.90    3.30
  17   3   2    1.80    2.60
 -18  -4   2    8.20    3.40
 -18  -4   2    6.00    3.20
  18   4  -2    5.60    3.20
  18   4  -2    4.20    3.90
 -17  -4   2   17.40    4.60
  17  -4  -2    3.60    4.10
 -17  -4   2   12.70    4.50
 -17  -4   2    7.10    4.40
  17   4  -2    8.20    3.70
  17   4  -2    2.00    4.40
 -16  -4   2   89.59   11.50
 -16  -4   2   79.69   10.90
 -16  -4   2   95.49   11.40
  16  -4  -2   68.99   13.20
  16  -4  -2   63.19    9.10
  16   4  -2   80.19   11.20
 -15  -4   2   73.19   12.50
  15  -4  -2   52.79    9.20
  15  -4  -2   53.29   11.50
 -15  -4   2   65.29   11.30
 -15  -4   2   89.79   14.60
 -15  -4   2   85.29   11.90
  15   4  -2   65.79   12.50
 -14  -4   2   32.20    7.70
  14  -4  -2   33.60    7.80
 -14  -4   2   55.79   10.20
 -14  -4   2   33.10    8.30
 -14  -4   2   31.50    9.00
  14  -4  -2   27.60    6.50
  14   4  -2   26.70    7.90
 -13  -4   2   70.39   17.00
  13  -4  -2   32.20   10.00
 -13  -4   2   51.79   10.30
 -13  -4   2   51.99   14.70
  13   4  -2   44.30   13.00
  12  -4  -2   51.09   10.00
 -12  -4   2   65.99   11.10
 -12  -4   2   62.19   10.50
  12  -4  -2   40.10    9.00
 -12  -4   2   61.19   11.60
 -12  -4   2   39.60    9.70
 -12  -4   2   59.19   11.40
 -11  -4   2    3.90    7.60
 -11  -4   2   12.80    7.20
  11  -4  -2    5.60    5.20
 -11  -4   2    0.20    4.50
 -10  -4   2    2.40    4.70
 -10  -4   2    8.10    5.40
 -10   4   2   15.50    6.00
  -9  -4   2   38.70    6.70
  -9  -4   2   42.00    8.80
  -9   4   2   26.50    6.00
  -8  -4   2  516.85   38.20
  -8  -4   2  522.85   40.90
  -8   4   2  540.05   38.90
  -7  -4   2   49.80    7.00
  -7  -4   2   41.00    8.00
  -7   4   2   50.29    6.90
  -6  -4   2  662.33   48.50
   6  -4  -2  731.13   49.50
  -6   4   2  704.13   49.30
  -5  -4   2    5.60    2.10
  -5   4   2    3.80    2.00
   4  -4  -2  117.79   10.80
  -4  -4   2  115.09   10.20
  -4   4   2  118.49   10.30
  -4   4   2  113.69   10.80
   3  -4  -2    1.40    1.60
  -3  -4   2    5.00    1.90
  -3   4   2    4.80    2.10
  -3   4   2    5.20    1.90
   3   4  -2    3.60    1.90
   2  -4  -2    8.10    2.30
   2  -4  -2    6.70    2.40
  -2   4   2    5.40    2.20
  -1  -4   2   48.80    5.80
   1  -4  -2   59.19    6.60
   1  -4  -2   57.49    6.20
  -1   4   2   61.89    6.60
   0  -4  -2  300.17   21.50
   0  -4  -2  278.57   21.10
   0  -4   2  278.37   20.40
   0   4   2  284.27   21.30
   0   4  -2  279.67   20.70
   1  -4   2  436.26   29.80
  -1  -4  -2  423.06   30.70
  -1  -4  -2  431.66   30.90
  -1   4  -2  435.16   30.40
  -2  -4  -2 3174.08  210.48
   2  -4   2 3035.90  209.28
  -2  -4  -2 3274.47  210.68
  -2   4  -2 3394.56  210.68
  -3  -4  -2  242.48   18.80
  -3  -4  -2  221.08   18.10
  -3   4  -2  256.27   18.80
  -4  -4  -2   81.99    9.00
  -4  -4  -2   99.69    9.60
  -4   4  -2  103.49    9.60
  -5  -4  -2   42.00    6.40
  -5  -4  -2   34.60    5.90
  -5   4  -2   26.70    5.50
  -6  -4  -2   21.90    6.20
  -6  -4  -2   27.50    5.70
   7  -4   2   13.80    7.30
  -7  -4  -2   15.70    4.10
  -7  -4  -2   10.50    5.20
  -7   4  -2   21.20    4.90
   8  -4   2    1.60    3.90
  -8  -4  -2    0.90    2.80
  -8  -4  -2    3.60    4.70
  -8   4  -2    3.70    2.90
  -9  -4  -2    7.70    7.20
  -9  -4  -2   14.00    7.50
  -9  -4  -2    9.40    5.90
   9  -4   2   20.50    6.40
  -9  -4  -2   11.30    4.10
  -9  -4  -2   17.40    7.60
   9  -4   2   14.40    5.20
  -9  -4  -2    8.90    6.90
  -9   4  -2    7.80    5.00
   9   4   2    1.70    4.10
  -9   4  -2   12.40    4.80
  10  -4   2   93.69   13.80
 -10  -4  -2  132.99   15.10
 -10  -4  -2   75.39   15.00
 -10  -4  -2  133.39   15.30
  10  -4   2   95.29   12.00
 -10  -4  -2   98.89   16.30
 -10  -4  -2  123.49   14.50
 -10   4  -2  110.19   12.90
 -11  -4  -2   72.89   12.30
 -11  -4  -2   59.39   11.20
 -11  -4  -2   66.19   12.80
 -11  -4  -2   60.39   10.90
 -11  -4  -2   60.39   12.40
  11  -4   2   66.09   12.00
 -11   4  -2   74.49   10.40
 -12  -4  -2    5.70    4.60
 -12  -4  -2    5.90    5.30
 -12  -4  -2   18.60    5.70
 -12  -4  -2    7.70    5.90
  12  -4   2   18.60    6.20
 -12   4  -2    3.90    4.50
 -13  -4  -2   20.70    6.70
 -13  -4  -2   22.30    6.50
 -13  -4  -2   16.60    6.10
 -13  -4  -2   18.80    6.00
  13   4   2   15.20    6.70
 -13   4  -2   22.50    6.40
 -14  -4  -2    3.10    3.70
 -14  -4  -2    3.40    3.80
  14  -4   2    5.20    5.00
 -14  -4  -2    4.10    3.90
 -14  -4  -2    2.80    6.00
 -14  -4  -2    3.50    6.10
 -14   4  -2    4.40    4.40
  14   4   2   -2.40    4.00
  15  -4   2    3.80    4.70
 -15  -4  -2    1.50    2.70
 -15  -4  -2    0.70    3.70
 -15  -4  -2   -0.90    3.00
 -15  -4  -2    3.10    4.20
 -15  -4  -2   -1.50    5.60
  15   4   2    4.50    3.20
 -15   4  -2    7.10    4.20
 -16  -4  -2    8.40    4.50
 -16  -4  -2    8.20    3.60
 -16  -4  -2   -0.10    3.60
  16   4   2    7.30    3.40
  16   4   2    8.20    4.50
 -17  -5   2    8.90    4.50
 -17  -5   2    1.30    3.10
 -17  -5   2    4.80    3.40
  17   5  -2    5.50    2.70
  17   5  -2    9.00    3.60
 -16  -5   2   73.69    9.30
 -16  -5   2   75.79    9.40
 -16  -5   2   93.09   11.80
  16  -5  -2   89.39    9.60
 -16  -5   2   54.59    9.60
  16   5  -2   53.69    9.00
  16   5  -2   79.69   10.10
 -15  -5   2   13.30    4.30
 -15  -5   2    8.60    4.60
 -15  -5   2    7.10    7.60
  15  -5  -2    7.60    4.30
 -15  -5   2    8.70    4.50
  15   5  -2    2.10    4.60
  14  -5  -2   15.10    5.50
 -14  -5   2   23.40    6.40
  14  -5  -2   10.10    5.20
 -14  -5   2   21.00    6.10
 -14  -5   2   18.70    6.30
 -14  -5   2   25.60    6.30
 -13  -5   2   14.70    5.20
  13  -5  -2    9.10    8.30
 -13  -5   2   13.00    5.20
 -13  -5   2   12.60    6.00
 -13  -5   2    3.90    5.60
  13   5  -2   11.50    5.80
 -12  -5   2    0.70    6.00
 -12  -5   2   -1.40    4.50
 -12  -5   2   15.90    6.40
 -12  -5   2   -6.00    4.80
  12  -5  -2    3.40    5.40
 -12  -5   2    2.20    5.30
  12   5  -2   13.20    6.40
 -11  -5   2   15.30    8.70
 -11  -5   2   20.00    8.40
  11  -5  -2   13.00    7.10
  11  -5  -2   33.70    8.20
 -11  -5   2   10.90    6.80
 -11  -5   2   19.90    6.70
 -11  -5   2   21.10    6.70
 -10  -5   2   49.60    9.80
  10  -5  -2   38.60    8.80
 -10  -5   2   41.40   11.00
 -10  -5   2   57.29   11.50
 -10  -5   2   49.10   10.00
 -10  -5   2   46.00    8.80
  -9  -5   2   74.09   14.90
  -9  -5   2   74.49   13.00
  -9  -5   2   79.79   12.90
  -9  -5   2   85.29   14.30
  -9  -5   2   68.29   11.50
  -8  -5   2  234.48   20.30
  -8  -5   2  244.88   22.80
  -8  -5   2  238.78   23.90
   8  -5  -2  195.18   22.30
  -8  -5   2  237.98   23.10
  -8  -5   2  263.97   22.80
  -8   5   2  252.27   21.20
  -7  -5   2  161.58   16.30
  -7  -5   2  144.49   14.50
  -7   5   2  149.19   14.90
  -6  -5   2   68.29    9.60
  -6  -5   2   71.29    8.70
  -6   5   2   59.59    9.30
  -5  -5   2   52.49    9.00
   5  -5  -2   53.19    8.70
  -5  -5   2   53.69    7.80
  -5   5   2   63.59    8.30
  -4  -5   2   12.70    4.40
   4  -5  -2    1.60    3.30
  -4  -5   2    4.80    3.20
  -3  -5   2    8.60    4.20
   3  -5  -2    0.20    3.10
  -3  -5   2    5.30    2.80
  -3   5   2    7.20    3.10
  -3   5   2    5.30    3.20
  -2  -5   2  148.49   13.20
   2  -5  -2  166.78   14.20
  -2   5   2  134.69   13.40
  -2   5   2  146.69   13.50
  -1  -5   2   45.50    6.00
   1  -5  -2   40.30    6.80
   1  -5  -2   36.90    6.30
  -1   5   2   32.10    6.80
  -1   5   2   41.90    6.50
   0  -5  -2    9.70    3.70
   0  -5  -2    8.50    3.20
   0   5  -2    8.10    3.00
   0   5   2   13.40    3.70
  -1  -5  -2   26.60    5.20
   1  -5   2   34.70    5.90
  -1  -5  -2   24.40    4.70
  -1   5  -2   39.30    5.80
  -1   5  -2   17.50    4.00
   1   5   2   32.60    6.20
  -2  -5  -2    9.10    3.60
  -2  -5  -2    4.80    3.70
  -2   5  -2   15.50    3.90
   2   5   2   14.00    5.40
  -3  -5  -2    9.80    3.30
   3  -5   2    4.50    4.10
  -3   5  -2   10.10    4.10
   3   5   2    9.40    3.60
  -4  -5  -2   99.69   14.00
  -4  -5  -2  122.49   12.40
   4   5   2  137.19   13.10
  -4   5  -2  114.09   12.40
  -5  -5  -2   53.59    8.60
  -5  -5  -2   53.09   10.10
   5  -5   2   77.89    8.60
   5   5   2   67.69    9.00
  -5   5  -2   55.39    8.80
   6  -5   2    8.50    4.80
  -6   5  -2    8.30    3.80
   7  -5   2   25.10    9.40
  -7  -5  -2   18.30   13.50
  -7  -5  -2   47.90    9.50
   7  -5   2   43.10    7.90
  -7  -5  -2   36.50    7.20
  -7  -5  -2   35.40    8.60
  -7  -5  -2   35.90    9.10
   7   5   2   21.90    6.90
  -8  -5  -2   -1.80    5.10
  -8  -5  -2    9.90    4.80
  -8  -5  -2   -2.20    5.10
  -8  -5  -2    1.50    5.90
   8  -5   2    6.00    4.60
   8  -5   2   -7.60    4.60
  -8  -5  -2   10.90    5.60
  -9  -5  -2  128.99   15.70
  -9  -5  -2  112.89   15.30
   9  -5   2  111.69   11.80
  -9  -5  -2  117.99   14.40
  -9  -5  -2  127.49   15.50
  -9  -5  -2  126.99   17.10
   9  -5   2   98.49   14.40
  -9   5  -2   98.19   12.10
  10  -5   2   -7.00    4.60
 -10  -5  -2   -0.10    4.80
 -10  -5  -2    2.10    5.30
  10  -5   2   -6.70    5.70
 -10  -5  -2   -4.50    4.60
 -10  -5  -2   -7.90    6.20
 -10   5  -2   -0.40    3.80
 -11  -5  -2   30.30    6.90
 -11  -5  -2   22.90    6.90
 -11  -5  -2   24.10    6.60
 -11  -5  -2   25.10    7.50
  11  -5   2   14.60    5.60
 -11  -5  -2   25.60    7.10
 -11   5  -2   16.70    5.80
 -12  -5  -2    5.40    3.90
 -12  -5  -2    6.70    4.20
 -12  -5  -2    2.50    4.50
 -12  -5  -2    6.90    4.00
 -12   5  -2    5.60    4.50
 -13  -5  -2   27.60    6.10
 -13  -5  -2   21.90    5.80
 -13  -5  -2   37.80    7.20
 -13  -5  -2   39.20    8.30
 -13  -5  -2   30.90    6.70
  13  -5   2   35.10    6.60
  13   5   2   29.10    6.80
 -14  -5  -2    2.10    3.60
 -14  -5  -2    5.40    3.70
  14  -5   2   11.20    4.10
 -14  -5  -2    0.90    4.20
 -14  -5  -2    7.00    4.70
  14   5   2    5.00    4.50
 -15  -5  -2   14.90    3.70
 -15  -5  -2   14.30    4.70
 -15  -5  -2   16.10    4.50
 -15  -5  -2   10.90    3.60
  15  -5   2   16.20    3.90
  15   5   2   11.80    3.90
 -15  -6   2   -6.30    4.00
 -15  -6   2    3.40    2.70
 -15  -6   2    8.60    2.90
 -15  -6   2    1.10    2.70
  15  -6  -2    2.20    3.00
 -14  -6   2    4.70    3.80
 -14  -6   2   16.40    6.00
  14  -6  -2    6.10    4.70
 -14  -6   2    9.20    4.70
 -14  -6   2    6.50    4.80
  14   6  -2    2.20    4.70
 -13  -6   2   31.10    6.80
 -13  -6   2   45.60    9.40
  13  -6  -2   25.80    6.30
 -13  -6   2   27.00    6.30
 -13  -6   2   25.40    5.90
 -12  -6   2   31.40    6.50
  12  -6  -2   25.00    5.90
 -12  -6   2   24.30    7.10
 -12  -6   2   25.80    6.20
 -12  -6   2   22.90    6.60
  12   6  -2   15.00    6.50
 -11  -6   2    7.00    4.40
  11  -6  -2    9.60    4.50
 -11  -6   2    2.60    4.30
 -11  -6   2   17.20    6.90
 -11  -6   2    2.20    3.80
 -11  -6   2   -8.70    5.20
 -10  -6   2    8.20    5.00
  10  -6  -2    2.90    4.30
 -10  -6   2   16.00    7.70
 -10  -6   2    5.30    4.20
 -10  -6   2    2.20    4.50
 -10  -6   2    7.90    5.40
   9  -6  -2   -3.00    4.90
  -9  -6   2    9.60    6.00
  -9  -6   2   -0.40    6.20
  -9  -6   2   -3.00    5.30
  -9  -6   2    6.80    5.70
  -9  -6   2  -11.60    8.90
  -8  -6   2    2.00    4.40
  -8  -6   2    3.80    5.60
  -8  -6   2   -4.40    6.00
  -8  -6   2   13.10    5.80
   8  -6  -2    6.70    5.40
   7  -6  -2   10.70    5.30
  -7  -6   2    1.40    5.50
  -7  -6   2   -4.10    5.40
  -7  -6   2   -2.20    5.70
  -7  -6   2    6.10    4.50
  -6  -6   2   13.90    6.10
  -6  -6   2   16.60    7.10
  -6  -6   2   21.90    5.80
   6  -6  -2   14.00    6.10
  -6  -6   2    6.30    4.70
  -5  -6   2   11.90    8.60
  -5  -6   2    8.30    5.30
  -5  -6   2   -6.40   10.60
  -5  -6   2    3.10    6.50
  -4  -6   2   13.80    4.60
  -4  -6   2   -1.50    6.20
  -4  -6   2   17.40    5.80
   4  -6  -2   -7.20    6.10
  -4   6   2    2.80    4.50
  -3  -6   2    0.20    5.90
  -3  -6   2    3.90    4.20
  -3  -6   2    5.60    6.90
  -3   6   2   -4.70    5.20
  -2  -6   2   39.40    7.70
  -2  -6   2   27.30    7.20
   2  -6  -2   23.30    6.70
  -2   6   2   31.30    6.40
  -1  -6   2  246.28   19.70
  -1  -6   2  232.28   20.40
  -1   6   2  211.38   21.40
  -1   6   2  195.08   20.20
   1   6  -2  237.08   22.20
   0  -6   2   18.20    6.20
   0   6   2   28.30    6.10
   1  -6   2   11.70    5.20
  -2  -6  -2   69.39   10.10
   2  -6   2   79.19   10.40
  -2  -6  -2   94.69   12.40
   2  -6   2   82.19   20.30
   2   6   2   68.99   11.20
  -3  -6  -2   19.70    9.10
  -3  -6  -2   10.00    6.20
  -3  -6  -2   13.20    7.00
  -3  -6  -2   26.60    8.00
  -3  -6  -2   36.50    8.70
  -3  -6  -2   34.40    7.60
   3  -6   2   19.80    6.70
   3   6   2   15.70    7.40
  -4  -6  -2   83.69   16.20
  -4  -6  -2   85.69   16.50
   4  -6   2   77.69   12.90
  -4  -6  -2   66.89   12.00
   4  -6   2   94.29   10.50
  -4  -6  -2   91.59   12.40
  -4  -6  -2   66.09   14.50
  -5  -6  -2   11.30    5.50
  -5  -6  -2    0.30    5.90
   5  -6   2    4.60    4.90
   5  -6   2   -1.70    4.30
  -5  -6  -2    8.90    5.70
  -5  -6  -2   -3.50    5.70
  -5  -6  -2    5.00    4.70
   6  -6   2   88.19   11.90
  -6  -6  -2   64.49   11.80
   6  -6   2   52.69    9.60
  -6  -6  -2   49.40   10.90
  -6  -6  -2   82.99   12.10
  -6  -6  -2   88.39   13.00
  -7  -6  -2  116.39   23.00
  -7  -6  -2  118.79   18.70
  -7  -6  -2  161.68   20.40
  -8  -6  -2   18.20    6.10
   8  -6   2   17.90    6.30
  -8  -6  -2   31.20    6.80
   8  -6   2   29.80    6.30
  -8  -6  -2   27.10    6.60
  -8  -6  -2   27.30    7.10
  -8  -6  -2   17.40    7.20
  -9  -6  -2   -8.20    4.40
   9  -6   2    1.00    5.20
  -9  -6  -2   -0.30    4.60
  -9  -6  -2    8.00    5.70
   9  -6   2    2.80    4.10
  -9  -6  -2    7.20    5.50
  -9   6  -2    0.50    4.30
 -10  -6  -2    8.00    5.20
 -10  -6  -2    5.50    4.70
 -10  -6  -2    7.50    4.30
  10  -6   2    5.50    4.40
 -10  -6  -2   -7.10    6.10
 -11  -6  -2    2.10    4.60
 -11  -6  -2    8.30    3.80
 -11  -6  -2    2.60    3.60
 -11  -6  -2    2.30    4.50
 -11  -6  -2    0.60    4.00
  11  -6   2    4.40    3.80
 -12  -6  -2    2.70    3.30
  12  -6   2    3.40    3.50
 -12  -6  -2    3.90    5.20
 -12  -6  -2    0.20    4.00
 -12  -6  -2   -3.00    4.30
 -12  -6  -2    3.40    3.40
  12   6   2   -1.10    4.20
 -13  -6  -2   -1.60    2.80
 -13  -6  -2    3.20    2.70
 -13  -6  -2    4.50    3.60
 -13  -6  -2   -0.80    3.00
  13  -6   2   -0.80    3.00
  13   6   2    0.50    3.20
 -13  -7   2    0.40    3.20
 -13  -7   2    5.00    2.60
 -13  -7   2    5.20    2.60
  13  -7  -2    3.20    2.80
 -13  -7   2   -3.50    3.40
 -12  -7   2    0.80    3.40
 -12  -7   2   -0.90    2.50
  12  -7  -2    5.50    2.90
 -12  -7   2    8.00    3.30
 -12  -7   2    2.80    3.40
 -11  -7   2    0.30    3.70
 -11  -7   2    4.20    3.60
  11  -7  -2    0.20    3.10
 -11  -7   2   -0.70    2.90
 -11  -7   2   -1.60    3.80
  10  -7  -2   18.50    5.00
 -10  -7   2   21.00    4.90
 -10  -7   2   17.50    4.80
 -10  -7   2   15.20    5.90
 -10  -7   2   25.60    6.20
  -9  -7   2   19.10    5.40
  -9  -7   2   18.90    5.40
  -9  -7   2   18.40    6.20
   9  -7  -2   13.90    5.20
  -9  -7   2   17.70    6.20
  -8  -7   2    1.70    4.60
  -8  -7   2    8.40    4.00
   8  -7  -2    6.20    4.50
  -8  -7   2    1.50    4.40
  -8  -7   2    1.90    6.20
  -7  -7   2   76.69   11.40
  -7  -7   2   88.29   11.90
  -7  -7   2   56.29   12.70
  -7  -7   2   87.19   11.40
   7  -7  -2   78.39   11.90
  -6  -7   2    6.80    5.30
   6  -7  -2   12.50    5.80
  -6  -7   2   -6.00    5.60
  -6  -7   2    9.30    6.30
  -6  -7   2   16.70    5.40
  -5  -7   2   14.20    6.20
   5  -7  -2    6.30    6.10
  -5  -7   2   20.80    7.90
  -5  -7   2    7.70    5.50
  -4  -7   2    7.10    5.30
   4  -7  -2    3.90    6.30
  -4  -7   2    1.80    4.50
  -4  -7   2    7.60    6.40
   3  -7  -2    9.40   11.20
  -3  -7   2    5.10    7.60
  -3  -7   2    2.90    9.20
  -2  -7   2   37.30    9.10
  -1  -7   2    1.30    4.60
   0  -7   2    0.70    5.00
  -1  -7  -2    2.80   11.70
  -1  -7  -2   17.50   10.20
   2  -7   2  -11.60    6.50
  -2  -7  -2    0.70    5.30
  -2  -7  -2    4.30    7.50
  -2  -7  -2    6.10    6.90
  -2  -7  -2    3.50    6.50
   2  -7   2    4.80    4.50
   2  -7   2   -0.20    7.00
  -3  -7  -2   18.10    7.20
  -3  -7  -2   -1.60    5.10
  -3  -7  -2    9.40    6.90
  -3  -7  -2   11.10    6.20
   3  -7   2    3.90    4.50
   3  -7   2    6.00    6.20
   4  -7   2   10.90    4.80
  -4  -7  -2  -11.20    6.20
  -4  -7  -2    5.70    6.10
   4  -7   2   -1.50    5.30
  -4  -7  -2   -7.00    5.50
  -4  -7  -2    2.80    4.70
  -4  -7  -2    4.80    4.80
   5  -7   2   -1.60    4.80
   5  -7   2    7.00    5.40
  -5  -7  -2   10.00    5.80
  -5  -7  -2    7.40    5.00
  -5  -7  -2   -0.20    6.00
  -5  -7  -2   -6.10    5.00
  -5  -7  -2   -3.30    5.70
  -6  -7  -2   94.69   17.80
  -6  -7  -2   91.59   12.40
  -6  -7  -2   87.49   12.10
   6  -7   2   92.09   12.90
  -6  -7  -2   69.79   14.10
  -7  -7  -2   19.40    5.70
   7  -7   2   14.90    7.80
  -7  -7  -2    5.80    6.00
  -7  -7  -2    3.20    5.80
  -7  -7  -2    8.30    5.10
  -8  -7  -2    3.70    5.50
  -8  -7  -2    4.30    4.50
  -8  -7  -2    3.20    3.60
  -8  -7  -2    6.10    4.20
  -9  -7  -2    3.50    3.10
  -9  -7  -2    8.90    6.60
  -9  -7  -2   -0.30    4.00
  -9  -7  -2    5.60    5.00
  -9  -7  -2    4.70    3.80
   9  -7   2    2.20    3.30
 -10  -7  -2   12.30    4.80
 -10  -7  -2   11.80    4.30
 -10  -7  -2    6.30    3.70
 -10  -7  -2   11.60    6.10
 -10  -7  -2    7.50    4.50
  10  -7   2    6.70    5.30
 -11  -7  -2   -0.30    2.80
 -11  -7  -2   -2.30    3.10
  11  -7   2   -0.70    2.80
 -11  -7  -2    0.30    2.40
 -11  -7  -2    0.20    3.10
  11   7   2   -6.30    3.20
 -10  -8   2   -3.40    3.00
  10  -8  -2    2.70    4.70
 -10  -8   2    3.40    3.00
 -10  -8   2    2.00    3.00
  -9  -8   2   -2.50    3.50
  -9  -8   2    0.00    3.50
   9  -8  -2   -1.70    2.90
  -9  -8   2    2.60    2.70
  -8  -8   2    0.40    3.00
   8  -8  -2    4.20    3.40
  -8  -8   2   14.90    5.50
  -8  -8   2    1.50    3.90
  -8  -8   2    2.90    4.30
  -7  -8   2    1.70    4.50
  -7  -8   2    1.40    4.70
  -7  -8   2   -4.00    4.10
   7  -8  -2    4.50    3.80
  -6  -8   2   35.70    6.50
  -6  -8   2   17.60    9.50
  -6  -8   2   32.40    7.30
  -5  -8   2   -2.10    4.70
  -5  -8   2   -0.60    3.90
  -5  -8   2    5.70    4.40
  -4  -8   2    5.70    3.90
  -4  -8   2    7.60    5.60
  -4  -8   2    7.00    4.90
  -3  -8   2   -1.60    3.80
  -3  -8   2    4.40    4.70
  -2  -8   2    7.30    4.40
  -2  -8   2    8.50    4.80
  -2  -8   2   16.20    7.30
  -1  -8   2   -2.30    4.50
  -1  -8   2   -6.10    4.10
   0  -8   2   11.80    5.10
   0  -8   2   -5.20    4.70
  -2  -8  -2   -2.40    4.90
  -2  -8  -2    3.40    6.90
   3  -8   2   -1.10    7.90
  -3  -8  -2    1.20    4.40
  -3  -8  -2    2.40    5.60
  -4  -8  -2   -6.20    4.60
  -4  -8  -2   -1.20    5.10
  -4  -8  -2    2.30    4.80
  -5  -8  -2   44.40   10.70
  -5  -8  -2   46.60    9.40
   5  -8   2   37.20    8.20
  -5  -8  -2   35.00    6.10
  -6  -8  -2   -1.20    4.80
  -6  -8  -2    5.60    3.70
  -6  -8  -2    4.90    3.20
   6  -8   2    5.00    4.00
  -7  -8  -2    2.20    3.00
   7  -8   2    1.60    3.10
  -7  -8  -2    0.80    4.60
  -7  -8  -2    2.10    3.80
   8  -8   2   18.90    4.10
  -8  -8  -2   11.00    4.20
  -8  -8  -2   12.50    3.70
  20   0  -3    3.40    1.90
  19   0  -3    6.30    3.10
 -19   0   3    7.70    4.60
 -18   0   3   -0.20    4.70
  18   0  -3   -3.30    2.80
  17   0  -3   36.80    7.80
  17   0  -3   45.90    8.40
 -17   0   3   35.90    8.10
  16   0  -3   -2.20    6.10
  16   0  -3   -6.40    6.20
  15   0  -3  341.17   30.60
 -15   0   3  382.96   30.60
  15   0  -3  391.66   31.40
 -14   0   3   10.60    5.70
  14   0  -3    8.30    4.80
 -13   0   3  888.01   63.89
 -12   0   3    0.00    2.40
 -12   0   3   -5.40    4.60
 -11   0   3  627.54   43.10
 -11   0   3  530.25   39.10
 -10   0   3    0.50    1.50
 -10   0   3    2.70    1.80
  -9   0   3  231.58   16.30
  -9   0   3  215.98   16.40
  -8   0   3   11.70    2.40
  -7   0   3  527.15   36.40
  -7   0   3  550.44   36.10
  -6   0   3    0.10    0.80
  -6   0   3    1.60    0.80
  -4   0   3    3.10    1.00
   4   0  -3    4.60    0.90
  -3   0   3  258.77   18.10
   3   0  -3  268.37   17.70
   2   0  -3    0.70    0.40
  -2   0   3    0.90    0.70
   2   0   3   14.50    1.80
  -2   0  -3   11.00    1.70
   3   0   3 4101.89  265.37
  -4   0  -3    0.50    0.90
   4   0   3    1.20    0.90
  -5   0  -3    1.80    1.20
   5   0   3    0.30    1.10
   6   0   3    0.60    1.20
  -6   0  -3   -0.50    1.10
   7   0   3 1146.69   80.49
  -7   0  -3 1307.97   81.89
  -8   0  -3    0.20    1.70
  -9   0  -3  100.19    9.90
 -10   0  -3    2.00    4.20
 -10   0  -3   -2.30    2.60
 -11   0  -3   -4.00    3.10
 -11   0  -3   -5.70    4.40
 -12   0  -3    3.40    4.30
 -12   0  -3   -0.50    4.40
  12   0   3   -1.40    5.90
 -12   0  -3    7.30    5.80
 -13   0  -3  287.77   25.00
 -13   0  -3  258.37   25.60
  13   0   3  253.17   23.90
 -14   0  -3   15.50    6.40
 -14   0  -3    2.90    4.10
  14   0   3   11.00    5.40
  15   0   3   97.29   11.80
 -15   0  -3   94.49   13.10
 -15   0  -3   97.89   15.80
 -16   0  -3    7.00    4.10
 -16   0  -3    6.20    5.20
 -17   0  -3   -5.50    3.50
 -17   0  -3   -0.50    5.70
  17   0   3   -0.10    2.60
  18   0   3    0.80    2.40
  20  -1  -3    1.90    2.20
  20   1  -3    0.90    2.00
  19  -1  -3    8.60    3.20
 -19  -1   3    7.50    5.80
  19   1  -3    1.60    3.00
 -18  -1   3    5.70    4.20
  18   1  -3    4.60    4.00
 -18   1   3   -1.10    5.30
  18   1  -3    3.50    3.40
 -17  -1   3   -3.70    4.40
  17  -1  -3    3.40    3.40
 -17   1   3    4.20    5.30
  17   1  -3   -4.40    3.10
  17   1  -3   -4.50    4.30
  16  -1  -3  123.69   14.40
 -16  -1   3  138.59   16.40
 -16  -1   3  143.19   15.50
 -16   1   3  123.09   15.70
  16   1  -3  138.99   15.50
  16   1  -3  131.49   15.80
 -15  -1   3  660.63   49.40
 -15  -1   3  666.53   48.70
  15  -1  -3  665.93   48.90
  15   1  -3  677.33   49.50
 -15   1   3  600.34   48.40
  15   1  -3  591.34   48.50
 -14  -1   3  659.23   54.89
 -14  -1   3  752.42   53.79
  14  -1  -3  792.62   56.29
  14   1  -3  722.93   56.59
 -13  -1   3  190.88   18.30
 -13   1   3  180.38   15.70
 -13   1   3  165.18   17.80
 -12  -1   3  393.36   26.70
 -12   1   3  355.36   30.10
 -12   1   3  325.37   26.40
 -11  -1   3   45.30    5.90
 -11   1   3   44.30    6.00
 -10  -1   3   26.10    3.80
 -10   1   3   20.00    4.00
  -9  -1   3  363.96   24.60
  -9  -1   3  339.57   23.30
  -9   1   3  335.17   24.40
  -9   1   3  323.87   23.40
  -8  -1   3  246.58   18.30
  -8  -1   3  263.17   17.20
  -8   1   3  241.78   18.20
  -8   1   3  238.18   17.40
  -7  -1   3    6.60    1.80
   7  -1  -3    6.20    1.70
  -7  -1   3    6.60    1.30
  -7   1   3    6.60    1.40
  -7   1   3    4.40    1.60
  -6  -1   3  115.59    9.40
  -6  -1   3  137.69    8.30
  -6   1   3  101.19    8.80
  -5  -1   3  171.08   10.50
   5  -1  -3  160.18   11.70
  -5  -1   3  153.18   11.70
  -5   1   3  143.59   11.40
   4  -1  -3  964.30   66.79
  -4  -1   3 1068.49   67.09
  -3  -1   3 2014.10  129.19
  -3   1   3 1954.30  129.29
  -2  -1   3  152.58   12.00
   2  -1  -3  156.08   12.10
   2   1  -3  177.58   11.30
  -2   1   3  192.68   12.40
  -1  -1   3 1611.44  115.59
  -1   1   3 1949.20  116.09
   1   1  -3 1778.92  115.19
  -4  -1  -3   96.49    7.60
  -4  -1  -3   78.59    7.50
  -4   1  -3  107.99    8.00
  -5  -1  -3  478.55   33.10
  -5  -1  -3  478.35   33.40
  -5   1  -3  491.85   33.50
   5   1   3  497.45   33.30
  -6  -1  -3 3981.90  270.27
  -6  -1  -3 4449.65  270.17
  -6   1  -3 4024.30  270.37
   6   1   3 4175.18  270.07
  -7  -1  -3 6190.38  389.56
  -7  -1  -3 5745.62  388.76
  -7   1  -3 6119.49  389.56
   7   1   3 5943.41  388.96
  -8  -1  -3 1093.49   71.39
  -8  -1  -3  961.10   71.79
   8   1   3 1117.09   71.59
  -8   1  -3 1104.79   72.29
  -9  -1  -3   54.49    8.30
  -9  -1  -3   56.69    7.30
  -9  -1  -3   62.59    7.30
  -9   1  -3   72.19    7.80
   9   1   3   58.79    8.60
  -9   1  -3   55.39    8.60
 -10  -1  -3  101.49   11.60
 -10   1  -3   89.89    9.80
 -10   1  -3   93.79   12.10
 -11  -1  -3   85.89   11.40
 -11  -1  -3  110.49   12.50
 -11   1  -3   97.39   11.00
 -11   1  -3  110.89   12.60
 -12  -1  -3   -3.70    4.40
 -12  -1  -3   -3.20    7.30
  12  -1   3   -0.60    7.30
 -12  -1  -3   -1.00    4.40
 -12   1  -3   -0.70    4.60
 -13  -1  -3   26.10    7.00
 -13  -1  -3   44.50    9.20
  13  -1   3   56.29   10.20
 -13  -1  -3   28.70    8.10
 -13   1  -3   35.40    8.40
 -14  -1  -3   93.29   14.30
 -14  -1  -3   97.79   12.30
  14  -1   3   72.29   11.90
 -14  -1  -3   70.19   11.40
  14   1   3   83.69   12.30
 -14   1  -3   73.89   14.60
 -14   1  -3   90.09   12.30
 -15  -1  -3   -9.90    6.30
 -15  -1  -3   -4.20    4.00
  15  -1   3   -0.50    5.00
  15   1   3   -4.80    3.40
 -15   1  -3   -4.00    5.40
 -16  -1  -3    3.30    4.40
  16  -1   3    3.30    3.80
 -16  -1  -3   -2.50    4.60
 -16   1  -3   -1.40    4.20
  16   1   3   -0.20    2.90
 -17  -1  -3   -2.20    4.60
 -17  -1  -3    5.20    4.20
  17  -1   3    4.00    3.40
 -17   1  -3    6.10    3.60
  17   1   3    2.20    2.50
 -18  -1  -3   -3.30    4.70
  18   1   3   -0.60    1.80
  20  -2  -3   21.60    3.20
  20   2  -3   15.80    3.60
  19  -2  -3    1.10    2.40
 -19  -2   3    3.50    4.10
  19   2  -3    0.40    3.60
  19   2  -3    3.30    3.90
 -18  -2   3    5.50    4.80
  18  -2  -3    8.20    3.90
  18   2  -3   13.20    4.60
  18   2  -3   15.90    4.90
 -17  -2   3    1.50    4.70
  17  -2  -3    2.90    3.50
 -17  -2   3    3.20    5.60
  17   2  -3    8.30    4.30
  17   2  -3    4.40    5.60
 -16  -2   3   -1.20    4.30
 -16  -2   3   -1.10    4.50
  16   2  -3    4.80    4.30
  16   2  -3    1.30    5.40
 -15  -2   3  385.06   32.10
 -15  -2   3  363.46   31.90
  15  -2  -3  389.96   31.50
 -15  -2   3  331.47   32.10
  15   2  -3  442.76   33.30
 -15   2   3  346.97   31.50
 -14  -2   3 1066.49   75.89
  14  -2  -3 1085.39   75.29
 -14  -2   3 1078.99   76.29
 -14  -2   3 1001.20   75.19
 -14  -2   3 1043.10   75.99
  14   2  -3 1159.58   77.19
 -14   2   3  957.30   74.29
  13  -2  -3   33.20    7.60
 -13  -2   3   25.80    8.10
 -13  -2   3    5.90    7.90
 -13  -2   3   15.20    6.30
 -13  -2   3   16.80    4.30
 -13   2   3    4.60    5.00
  13   2  -3   21.70    7.40
 -12  -2   3    6.60    3.40
 -12  -2   3    9.80    5.40
 -12   2   3    5.20    3.80
 -11  -2   3  188.18   18.50
 -11  -2   3  214.38   17.00
 -11   2   3  203.48   20.70
 -10  -2   3    9.90    2.90
 -10   2   3   10.20    3.20
  -9  -2   3    3.70    1.70
  -9   2   3   -1.30    1.90
  -8  -2   3   24.90    3.60
  -8   2   3   21.00    3.90
  -7  -2   3  558.94   37.80
   7  -2  -3  506.85   37.60
  -7   2   3  614.84   38.20
  -7   2   3  506.15   36.40
  -6  -2   3  498.95   31.50
   6  -2  -3  444.66   31.30
  -6   2   3  399.26   30.30
  -6   2   3  456.15   31.50
  -5  -2   3   25.60    3.40
  -5   2   3   23.20    3.10
   3  -2  -3  512.55   35.20
  -3  -2   3  500.45   34.30
  -2  -2   3   11.60    1.90
   2  -2  -3    8.10    1.90
   2   2  -3   13.30    1.50
  -2   2   3    8.90    1.90
  -1  -2  -3  120.99    9.50
  -1  -2  -3   98.69    8.70
   1  -2   3   99.59    7.90
   1   2   3  115.39    9.30
  -1   2  -3  119.39    8.70
   2  -2   3 2423.36  166.68
  -2  -2  -3 2727.83  168.18
  -2  -2  -3 2457.85  167.98
  -2   2  -3 2703.73  167.88
  -3  -2  -3   23.30    3.20
  -3  -2  -3   27.20    3.60
  -3   2  -3   27.40    3.60
  -4  -2  -3   17.80    2.90
  -4   2  -3   20.10    3.20
  -5  -2  -3   25.40    3.70
  -6  -2  -3 1892.51  120.89
  -6  -2  -3 1861.51  120.79
  -6   2  -3 1733.63  120.79
  -7  -2  -3   36.00    5.40
  -7   2  -3   40.40    5.60
  -8  -2  -3  307.37   24.30
  -8  -2  -3  355.76   24.50
  -8   2  -3  298.57   24.60
   8   2   3  337.67   24.50
   9  -2   3   33.10    8.00
  -9  -2  -3   31.50    5.80
  -9   2  -3   28.20    6.00
   9   2   3   31.40    5.70
 -10  -2  -3   11.40    5.60
 -10  -2  -3   12.00    4.70
 -10  -2  -3    8.20    3.70
 -10   2  -3   14.30    3.40
  10   2   3   13.60    4.40
 -10   2  -3    3.40    4.30
 -11  -2  -3   41.20    8.90
 -11  -2  -3   51.49    9.60
 -11   2  -3   27.90    6.90
  12  -2   3  100.29   16.30
 -12  -2  -3  102.19   14.10
 -12  -2  -3  112.79   13.60
 -12  -2  -3   99.39   14.60
 -12   2  -3  116.29   13.80
 -12   2  -3   74.29   14.90
 -13  -2  -3   47.90    9.40
 -13  -2  -3   44.70   10.70
 -13   2  -3   24.80    7.50
  13   2   3   32.10   10.10
 -14  -2  -3   16.30    7.50
 -14  -2  -3   23.80    6.60
 -14  -2  -3   31.90    7.00
  14  -2   3   21.90    6.60
 -14  -2  -3   14.60    5.70
  14   2   3   25.90    6.60
 -14   2  -3   34.40    7.70
 -14   2  -3   34.00    8.70
 -15  -2  -3   13.30    4.80
 -15  -2  -3    5.00    4.40
  15  -2   3   11.10    5.00
  16  -2   3   22.20    5.80
 -16  -2  -3   27.20    6.20
 -16  -2  -3   25.90    6.40
 -16   2  -3   16.30    5.70
 -17  -2  -3    5.00    3.60
 -17  -2  -3    7.80    3.70
  17   2   3    3.10    2.30
 -17   2  -3   -2.00    3.50
  19  -3  -3    2.20    2.60
 -19  -3   3    3.40    3.70
  19   3  -3    0.50    3.00
  19   3  -3    4.50    2.70
 -18  -3   3    6.40    3.40
 -18  -3   3   -1.80    4.00
 -18  -3   3    2.20    4.50
  18  -3  -3    0.40    2.70
  18   3  -3   -4.30    2.90
  18   3  -3    3.70    4.40
 -17  -3   3   77.19   10.40
 -17  -3   3   75.79   11.40
  17  -3  -3   52.19    8.30
  17   3  -3   59.39   10.00
  17   3  -3   56.29   10.60
  16  -3  -3   50.19    8.60
 -16  -3   3   43.40    8.40
 -16  -3   3   30.90    8.20
  16   3  -3   61.59   10.10
  15  -3  -3  268.27   23.60
 -15  -3   3  262.37   24.90
  15  -3  -3  265.27   25.10
 -15  -3   3  282.07   25.50
 -15  -3   3  254.27   24.60
 -15  -3   3  282.97   25.20
  15   3  -3  264.17   25.30
 -14  -3   3  846.62   62.59
 -14  -3   3  841.72   62.59
  14  -3  -3  782.72   62.69
  14  -3  -3  850.01   61.79
 -14  -3   3  872.21   63.49
 -14  -3   3  843.92   62.99
  14   3  -3  910.11   64.39
 -13  -3   3   16.90    7.20
 -13  -3   3   31.90    7.50
 -13  -3   3   48.60    9.90
  13  -3  -3   28.40    7.30
  13  -3  -3   27.60    8.20
  13   3  -3   53.99   10.80
 -12  -3   3    1.80    3.20
 -12  -3   3    8.30    4.40
 -12  -3   3    1.70    4.80
 -12   3   3    6.20    5.10
 -11  -3   3   50.59    7.40
 -11  -3   3   40.60    9.20
 -11   3   3   39.90    7.10
 -10  -3   3   86.79    9.50
 -10   3   3   86.09   10.10
  -9  -3   3    3.90    2.40
  -9   3   3    5.50    2.60
  -8  -3   3  560.34   38.50
  -8   3   3  520.75   38.60
   7  -3  -3 1573.44  105.69
  -7  -3   3 1582.24  105.39
  -7   3   3 1599.54  105.89
  -6  -3   3  542.75   37.20
   6  -3  -3  521.55   37.40
  -6   3   3  528.55   37.60
  -5  -3   3   55.09    5.70
   5  -3  -3   52.59    5.90
  -5   3   3   49.00    5.50
   4  -3  -3    0.10    1.10
  -4  -3   3    1.20    1.00
  -4   3   3   -0.30    1.50
   3  -3  -3   96.19    8.70
  -3  -3   3   83.99    8.10
   3   3  -3  106.79    7.20
  -3   3   3  106.29    8.80
  -2  -3   3    1.00    1.10
   2  -3  -3    1.00    1.00
   2  -3  -3    1.20    1.20
  -2   3   3    3.90    1.60
   1  -3  -3  590.44   39.90
  -1  -3   3  529.75   39.20
   1  -3  -3  573.74   40.20
  -1   3   3  634.04   40.20
   1   3  -3  591.84   39.10
   0  -3  -3  324.37   23.40
   0  -3   3  298.57   22.30
   0  -3  -3  334.77   23.30
   0   3   3  334.07   23.50
   0   3  -3  333.07   22.90
   1  -3   3   49.99    4.70
  -1  -3  -3   49.20    5.70
  -1  -3  -3   44.80    5.50
  -1   3  -3   64.59    5.70
   1   3   3   61.99    6.10
   2  -3   3   87.09    7.40
  -2  -3  -3  113.59    9.10
  -2  -3  -3  104.89    9.00
  -2   3  -3   97.79    8.70
  -3  -3  -3  293.07   22.10
  -3  -3  -3  308.47   22.20
  -3   3  -3  302.07   22.00
  -4  -3  -3   37.10    5.00
  -4  -3  -3   33.60    4.90
  -4   3  -3   31.20    7.60
  -5  -3  -3  488.15   33.30
  -5  -3  -3  447.96   32.70
  -5   3  -3  446.36   32.80
  -6  -3  -3   -0.90    2.20
  -6  -3  -3    6.60    2.80
  -6   3  -3    3.60    2.30
  -7  -3  -3  177.28   15.40
  -7  -3  -3  184.18   15.80
   7   3   3  195.98   16.10
  -7   3  -3  176.68   15.80
  -8  -3  -3   32.90    6.30
   8   3   3   41.20    7.00
  -8   3  -3   33.50    6.80
   9  -3   3   -0.50    3.90
  -9  -3  -3    0.40    3.10
  -9   3  -3    4.20    3.10
   9   3   3    3.60    3.70
  -9   3  -3   -5.60    3.50
 -10  -3  -3    0.90    7.60
 -10  -3  -3   12.20    5.60
  10  -3   3   13.30    5.70
  10  -3   3   -0.30    6.40
 -10  -3  -3    7.30    5.80
 -10  -3  -3    0.00    5.00
 -10   3  -3    9.50    4.50
 -10   3  -3   19.20    7.70
 -11  -3  -3   71.69   10.90
 -11  -3  -3   42.50    9.10
  11  -3   3   53.19   10.30
 -11  -3  -3   59.99   11.00
 -11  -3  -3   61.29   11.80
 -11   3  -3   73.99   10.10
 -12  -3  -3   27.60    9.50
 -12  -3  -3   12.00    4.90
 -12  -3  -3   15.70    6.60
 -12  -3  -3   17.60    6.30
 -12  -3  -3   14.20    5.70
 -12   3  -3   10.20    5.00
  13  -3   3   -5.20    6.20
 -13  -3  -3    3.20    7.50
 -13  -3  -3    1.10    4.20
 -13  -3  -3    3.40    4.70
 -13  -3  -3    9.20    5.20
  13   3   3    7.90    5.20
 -14  -3  -3   41.50    8.90
 -14  -3  -3   34.40    9.50
 -14  -3  -3   41.60    7.40
 -14  -3  -3   60.09    9.90
 -14  -3  -3   46.30    8.60
  14   3   3   28.90    7.10
 -14   3  -3   41.20    8.20
 -15  -3  -3    3.40    5.40
 -15  -3  -3    5.20    3.80
 -15   3  -3   -4.40    3.70
  15   3   3    3.30    2.90
 -16  -3  -3   -1.10    3.30
 -16  -3  -3    4.60    4.40
  16   3   3    5.50    3.80
 -16   3  -3    3.90    3.40
 -17  -3  -3    0.70    3.80
 -17  -3  -3    5.80    4.80
  17   3   3    3.80    2.00
  18  -4  -3   10.40    3.00
 -18  -4   3   20.30    4.10
 -18  -4   3   20.10    4.50
  18   4  -3   16.70    4.40
  18   4  -3   11.50    3.90
 -17  -4   3    3.10    5.00
  17  -4  -3   -1.60    5.20
  17  -4  -3    6.20    3.40
 -17  -4   3   11.00    3.60
 -17  -4   3    2.30    4.40
  17   4  -3    9.40    4.30
 -16  -4   3    7.00    3.50
 -16  -4   3    0.30    4.30
 -16  -4   3   -6.00    4.00
  16  -4  -3   10.50    5.00
  16  -4  -3   -1.00    3.50
  16   4  -3   -6.00    4.00
 -15  -4   3   15.60    5.80
 -15  -4   3   14.10    5.00
 -15  -4   3   16.20    5.90
  15  -4  -3    1.90    5.60
 -15  -4   3   33.70    9.20
 -15  -4   3   12.10    5.50
  15   4  -3    7.90    5.20
 -14  -4   3   -1.90    4.40
 -14  -4   3   -3.60    4.10
 -14  -4   3    0.50    6.90
 -14  -4   3    4.90    5.10
  14  -4  -3    4.70    4.60
 -14  -4   3   -6.20    5.30
  14  -4  -3   13.30    5.50
  14   4  -3    9.40    6.10
  13  -4  -3  132.49   14.30
 -13  -4   3  106.49   19.60
 -13  -4   3  138.49   15.20
 -13  -4   3  142.49   16.70
  13  -4  -3  105.89   16.80
 -13  -4   3  131.39   16.40
 -13  -4   3  108.39   16.00
  13   4  -3  121.59   16.40
 -12  -4   3   -2.90    6.20
 -12  -4   3    9.10    7.10
  12  -4  -3   13.00    5.60
  12  -4  -3   10.80    7.00
 -12  -4   3    7.00    5.20
 -12  -4   3    3.40    8.00
 -12  -4   3   26.10    7.40
  12   4  -3   30.10    7.80
 -11  -4   3   85.59   14.00
  11  -4  -3   84.79   11.70
  11  -4  -3   62.19   13.30
 -11  -4   3   78.89   14.30
 -11  -4   3   58.79    9.60
 -11  -4   3   87.59   13.70
 -11  -4   3   70.39   11.60
 -11  -4   3   71.49   14.60
 -11   4   3   75.99   12.40
 -10  -4   3   86.29   10.60
 -10  -4   3  103.79   12.90
 -10   4   3   82.79   11.10
  -9  -4   3  122.19   14.50
  -9  -4   3  134.09   12.80
  -9   4   3  136.49   13.50
  -8  -4   3    2.00    2.50
  -8   4   3    1.50    3.00
  -7  -4   3 1427.06  100.79
  -7  -4   3 1453.55   99.09
   7  -4  -3 1480.55   99.79
  -7   4   3 1536.95   99.89
   6  -4  -3  105.99   10.70
  -6  -4   3  101.89   10.10
  -6   4   3  107.09   10.80
   5  -4  -3  193.88   15.90
  -5  -4   3  193.78   15.20
  -5   4   3  165.58   15.10
  -5   4   3  188.38   15.80
  -4  -4   3   33.80    4.70
   4  -4  -3   41.80    5.50
  -4   4   3   29.70    5.30
   3  -4  -3    1.70    1.90
  -3  -4   3    3.80    1.60
   2   4  -3    5.20    2.00
  -2   4   3    2.20    1.80
   1  -4  -3 2278.07  145.29
  -1  -4   3 2127.69  143.29
   1  -4  -3 2093.39  144.59
   1   4  -3 2190.08  142.99
  -1   4   3 2247.68  144.49
   0  -4  -3 3206.98  209.08
   0  -4  -3 3347.36  209.58
   0  -4   3 2938.11  207.88
   0   4  -3 3220.08  208.28
   0   4   3 3268.77  209.38
  -1  -4  -3 2113.39  141.89
   1  -4   3 2077.59  140.49
  -1  -4  -3 2135.29  142.09
   1   4   3 2171.18  142.19
  -1   4  -3 2257.57  141.39
  -2  -4  -3 1659.53  114.89
  -2  -4  -3 1720.83  114.99
   2  -4   3 1854.21  113.49
   2   4   3 1728.03  115.29
  -2   4  -3 1687.83  114.59
  -3  -4  -3   40.10    5.40
  -3  -4  -3   31.60    5.40
  -3   4  -3   32.40    5.50
   3   4   3   28.60    5.20
  -4  -4  -3   26.60    5.20
  -4   4  -3   18.80    4.50
   4   4   3   21.50    5.00
  -5  -4  -3    3.30    3.10
  -5   4  -3    1.40    2.50
   6  -4   3   57.39    7.70
  -6  -4  -3   55.19    7.90
  -6  -4  -3   40.40    8.90
  -6   4  -3   45.00    7.40
   6   4   3   69.39    8.70
   7  -4   3    4.00    3.90
  -7  -4  -3    2.40    2.70
  -7  -4  -3   -3.00    4.50
   7   4   3    1.20    3.00
  -7   4  -3   -2.10    2.70
  -8  -4  -3   55.89   11.60
  -8  -4  -3   58.59   10.10
   8  -4   3   55.59    8.10
   8   4   3   39.50    9.80
  -9  -4  -3   21.80    7.00
  -9  -4  -3   31.20    8.80
   9  -4   3   19.80    5.40
  -9  -4  -3   33.00    7.90
  -9  -4  -3   15.30    9.20
  -9   4  -3   21.50    5.10
 -10  -4  -3   47.20   10.70
 -10  -4  -3   66.39   10.70
  10  -4   3   62.49   11.40
 -10  -4  -3   67.19   13.40
  10  -4   3   51.19    8.70
 -10  -4  -3   72.39   12.30
 -10   4  -3   46.80    8.80
 -11  -4  -3   10.60    8.40
 -11  -4  -3    7.70    6.70
 -12  -4  -3    2.90    4.60
 -12  -4  -3    3.50    4.30
 -12  -4  -3   13.10    5.30
 -12  -4  -3    6.60    4.60
 -12  -4  -3   -5.70    6.00
  12  -4   3    4.40    5.10
 -12   4  -3   -1.90    3.80
 -13  -4  -3    4.90    6.80
 -13  -4  -3    8.70    4.40
 -13  -4  -3    9.60    6.20
  13  -4   3    2.20    5.10
 -13  -4  -3    5.70    4.20
 -13  -4  -3    0.70    3.90
  13   4   3    1.30    4.70
 -13   4  -3   -0.90    4.30
 -14  -4  -3    8.20    4.60
 -14  -4  -3    9.40    4.30
 -14  -4  -3    9.00    6.40
 -14  -4  -3    8.30    3.50
 -14  -4  -3    9.70    4.70
  14  -4   3    5.90    6.90
  14   4   3    6.90    4.10
 -14   4  -3    5.80    4.60
 -15  -4  -3   14.70    4.40
 -15  -4  -3    2.30    8.40
 -15  -4  -3   30.60    7.10
 -15  -4  -3    7.10    3.80
 -15  -4  -3   17.80    6.30
 -15   4  -3   12.90    4.20
  15   4   3   15.60    4.50
 -16  -4  -3    5.00    2.70
 -16  -4  -3   -5.10    3.60
  16   4   3    6.70    7.20
  16   4   3    2.30    2.30
  17  -5  -3    1.60    3.90
 -17  -5   3    7.50    4.20
 -17  -5   3    3.20    2.70
  17   5  -3    4.80    3.20
  17   5  -3    2.90    2.90
 -16  -5   3   46.00    8.40
  16  -5  -3   41.90    7.60
  16  -5  -3   33.80    5.80
 -16  -5   3   44.60    8.00
 -16  -5   3   34.00    7.00
  16   5  -3   26.00    5.60
  16   5  -3   41.90    8.50
 -15  -5   3    4.10    4.20
  15  -5  -3   13.30    4.70
 -15  -5   3   11.10    4.70
 -15  -5   3   15.40    6.50
 -15  -5   3    6.70    4.50
  15  -5  -3    3.60    4.70
  15   5  -3    9.40    5.00
  14  -5  -3    0.90    4.10
 -14  -5   3    2.30    4.20
  14  -5  -3   -5.20    6.00
 -14  -5   3    2.60    4.50
 -14  -5   3    0.10    5.30
  14   5  -3   -2.50    4.70
  13  -5  -3  137.39   14.90
 -13  -5   3  176.88   17.40
 -13  -5   3  132.39   16.10
 -13  -5   3  143.99   15.90
 -13  -5   3  160.68   16.90
 -13  -5   3  158.68   17.70
  13  -5  -3  121.89   16.40
  13   5  -3  128.89   16.90
 -12  -5   3    7.20    5.50
  12  -5  -3   14.10    5.60
 -12  -5   3    5.90    5.00
 -12  -5   3    3.80    4.90
  12  -5  -3    2.50    5.40
 -12  -5   3    5.40    6.60
 -12  -5   3   -1.80    6.70
  12   5  -3   19.20    7.20
 -11  -5   3   50.19   10.30
 -11  -5   3   35.70   10.10
  11  -5  -3   42.70    8.40
 -11  -5   3   42.80    9.30
  11  -5  -3   48.10    9.30
 -11  -5   3   60.89   12.10
 -10  -5   3   -5.00    4.70
 -10  -5   3    7.80    5.40
 -10  -5   3   -3.00    6.60
  10  -5  -3   -5.10    4.90
 -10  -5   3   13.30    8.70
  10  -5  -3   -0.30    5.30
 -10  -5   3    2.10    4.10
  -9  -5   3  237.08   28.20
   9  -5  -3  291.07   22.70
  -9  -5   3  236.48   22.90
  -9  -5   3  224.08   31.70
  -8  -5   3  160.18   14.70
   8  -5  -3  122.29   16.20
  -8  -5   3  138.79   16.70
  -8  -5   3  145.69   19.10
  -8  -5   3  148.09   16.20
  -8   5   3  144.29   14.80
  -7  -5   3   35.40    7.40
  -7  -5   3   52.59    9.60
  -7   5   3   44.20    8.30
   6  -5  -3   31.50    6.30
  -6  -5   3   41.70    7.40
  -6  -5   3   34.40    6.40
  -6   5   3   25.70    5.70
   5  -5  -3   18.10    4.60
  -5  -5   3   29.50    6.40
  -5   5   3   16.20    4.50
   4  -5  -3   16.10    4.50
  -4  -5   3   18.50    4.40
  -4   5   3   21.50    4.80
   3  -5  -3    5.20    2.90
  -3  -5   3    3.00    2.50
  -3  -5   3   -1.20    3.90
  -3   5   3    1.00    2.70
  -3   5   3    2.60    3.40
  -2  -5   3   38.20    7.10
  -2  -5   3   27.60    5.10
   2  -5  -3   39.10    6.60
  -2   5   3   20.80    4.90
  -1  -5   3  252.07   19.70
   1  -5  -3  267.67   21.20
  -1  -5   3  275.37   21.60
  -1   5   3  241.28   20.80
   0  -5  -3  513.35   38.00
   0  -5  -3  559.14   38.70
   0  -5   3  595.94   39.20
   0  -5   3  485.85   36.70
   0   5  -3  499.75   36.90
   0   5   3  522.55   38.60
  -1  -5  -3  331.37   23.40
   1  -5   3  258.07   22.60
  -1   5  -3  274.97   21.80
  -2  -5  -3  145.99   14.50
  -2  -5  -3  191.58   15.50
   2  -5   3  162.28   14.80
   2   5   3  158.08   15.20
  -2   5  -3  159.08   14.30
  -3  -5  -3   21.10    9.40
  -3  -5  -3   15.70    3.90
   3  -5   3   12.00    4.80
  -3   5  -3   10.80    4.80
  -4  -5  -3  218.48   19.50
   4  -5   3  232.98   19.30
   4   5   3  244.48   20.40
  -4   5  -3  223.08   19.10
  -5  -5  -3   86.69   11.40
   5  -5   3   89.39   10.50
  -5  -5  -3   80.99   10.80
   5   5   3   93.79   11.40
  -6  -5  -3   23.70    6.60
   6  -5   3   27.90    6.40
  -6  -5  -3   23.10    5.90
  -6  -5  -3   36.00    8.50
   6  -5   3   21.20    5.30
  -6  -5  -3   21.40    6.60
  -6  -5  -3   18.90    6.90
  -6  -5  -3   20.00    6.90
  -6   5  -3    9.70    5.20
   6   5   3   24.90    6.30
  -7  -5  -3   10.30    5.80
  -7  -5  -3    8.70    5.80
   7  -5   3    4.60    4.50
  -7  -5  -3    6.60    5.50
  -8  -5  -3   -9.20    4.80
   8  -5   3    9.50    4.80
  -8  -5  -3    6.20    5.70
  -8  -5  -3   -9.10    5.50
   8  -5   3    3.00    4.10
  -8  -5  -3   -4.20    5.10
  -8  -5  -3    6.40    5.10
  -9  -5  -3    0.50    5.10
   9  -5   3   -0.50    4.30
  -9  -5  -3    0.50    5.80
   9  -5   3    6.80    4.90
  -9  -5  -3    3.90    5.10
  -9  -5  -3    5.80    4.70
  -9  -5  -3   -8.70    4.40
  -9   5  -3    1.60    3.70
 -10  -5  -3    1.80    4.70
 -10  -5  -3    7.80    4.60
  10  -5   3   10.50    4.80
  10  -5   3    2.70    4.40
 -10  -5  -3   -7.10    4.40
 -10  -5  -3   -0.40    4.70
 -10  -5  -3    7.60    5.80
 -10   5  -3    3.10    3.60
 -11  -5  -3   12.70    5.50
 -11  -5  -3   -6.60    4.90
 -11  -5  -3    6.70    4.50
 -11  -5  -3   11.50    4.70
 -11  -5  -3   12.60    4.70
 -11   5  -3    3.60    4.00
 -12  -5  -3   35.60    7.70
 -12  -5  -3   34.60    7.00
 -12  -5  -3   27.90    6.80
 -12  -5  -3   28.50    6.20
  12  -5   3   31.10    6.90
 -12  -5  -3   41.30    7.50
 -13  -5  -3   18.10    4.60
  13  -5   3   24.30    5.70
 -13  -5  -3   14.20    4.90
 -13  -5  -3   22.90    6.30
 -13  -5  -3   22.80    5.00
 -13  -5  -3   19.60    5.50
 -13   5  -3   14.10    5.40
  13   5   3   23.00    6.70
  14  -5   3   32.60    5.60
 -14  -5  -3   31.60    6.50
 -14  -5  -3   24.20    6.40
 -14  -5  -3   37.90    6.90
 -14  -5  -3   33.90    6.20
 -14  -5  -3   28.90    5.70
  14   5   3   26.90    5.90
 -15  -5  -3    9.30    2.80
 -15  -5  -3    3.60    2.90
  15   5   3    4.50    3.20
  15   5   3    4.00    2.80
 -15  -6   3    4.40    2.80
 -15  -6   3   -2.70    7.20
  15  -6  -3    0.50    2.80
 -15  -6   3   -1.10    3.00
 -15  -6   3    5.80    3.10
 -14  -6   3   -0.70    3.60
 -14  -6   3    1.80    3.10
 -14  -6   3   -3.80    3.50
 -14  -6   3   12.60    6.10
  14  -6  -3    3.10    4.00
 -13  -6   3   82.89   11.90
 -13  -6   3   91.89   11.00
 -13  -6   3   87.29   10.80
  13  -6  -3   71.09   10.70
 -13  -6   3   65.19   10.80
 -12  -6   3   10.00    5.70
  12  -6  -3    8.70    6.40
 -12  -6   3   16.50    6.80
 -12  -6   3    0.10    9.90
 -12  -6   3   17.70    5.60
 -11  -6   3   14.40    5.10
 -11  -6   3   12.40    5.70
  11  -6  -3   15.00    5.20
 -11  -6   3    2.30    6.40
  11  -6  -3    7.50    7.40
  10  -6  -3   31.70    7.10
 -10  -6   3   30.30    8.10
 -10  -6   3   16.20    6.30
 -10  -6   3   15.00    5.90
  10  -6  -3   16.10    6.40
 -10  -6   3   31.10    7.40
   9  -6  -3   10.20    6.40
  -9  -6   3   18.30    8.60
   9  -6  -3   16.60    8.40
  -9  -6   3   24.40    7.60
  -9  -6   3    3.30    6.00
  -8  -6   3    3.20    4.10
   8  -6  -3    0.20    5.80
   8  -6  -3    2.40    4.70
  -8  -6   3    3.30    5.70
  -8  -6   3   -8.20    5.90
  -8  -6   3    0.90    5.50
  -7  -6   3   -2.10    5.20
  -7  -6   3   13.70    5.80
   7  -6  -3    4.80    5.30
  -7  -6   3   -3.90    4.00
   7  -6  -3    0.30    5.80
  -7  -6   3    2.10    6.40
   6  -6  -3  142.29   16.40
  -6  -6   3  136.39   16.60
  -6  -6   3  138.39   17.10
  -6  -6   3  122.09   15.10
  -6  -6   3  143.09   16.30
   6  -6  -3  122.59   16.00
  -5  -6   3    8.00    9.40
  -5  -6   3   15.60    5.60
  -5  -6   3    4.10   12.00
   5  -6  -3   14.60    7.00
  -5  -6   3   11.20    7.90
   4  -6  -3   20.10    7.50
   4  -6  -3   19.30    8.50
  -4  -6   3    4.70    7.10
  -4  -6   3   23.90    7.10
  -4  -6   3    9.50    4.80
  -4  -6   3    6.10    7.80
   4  -6  -3   26.90    7.60
  -4   6   3   15.50    4.90
  -3  -6   3   28.20    7.80
  -3  -6   3   34.10    7.20
  -3  -6   3   38.00   10.00
  -3  -6   3   45.20    9.70
  -2  -6   3   -2.50    4.50
   2  -6  -3    5.00    5.90
  -2  -6   3   18.30    9.80
  -2  -6   3    3.20    4.30
  -1  -6   3   10.40    5.10
   1  -6  -3    5.90    5.90
  -1   6   3   15.00    5.00
  -1   6   3   17.50    5.50
   0  -6   3    4.40    4.30
  -1  -6  -3   34.90    7.50
   1  -6   3   11.80   11.10
   1  -6   3   34.20    7.30
   1   6   3   44.90    9.10
  -2  -6  -3  248.38   24.10
   2  -6   3  229.88   22.10
  -2  -6  -3  293.67   23.70
  -2  -6  -3  209.28   24.20
   2  -6   3  234.88   23.30
  -2  -6  -3  282.57   28.40
  -2  -6  -3  255.07   22.60
   2   6   3  234.68   22.60
   3  -6   3    6.30    6.80
  -3  -6  -3   -0.90    7.90
   3  -6   3   11.00    4.50
   3  -6   3   16.60   10.30
  -3  -6  -3    8.40    8.60
  -3  -6  -3    9.20    4.90
  -4  -6  -3    9.80    6.90
  -4  -6  -3   24.20    6.70
   4  -6   3    3.70    5.50
  -4  -6  -3   19.90    6.30
   4  -6   3    9.20    4.90
  -4  -6  -3    8.90    6.40
  -5  -6  -3  163.88   18.70
   5  -6   3  171.48   18.40
  -5  -6  -3  178.28   18.20
  -5  -6  -3  145.09   16.90
   5  -6   3  174.58   15.80
  -5  -6  -3  180.58   18.70
  -5  -6  -3  178.38   20.20
  -6  -6  -3  124.39   15.70
   6  -6   3  139.79   16.80
   6  -6   3  134.19   13.60
  -6  -6  -3  138.29   15.30
  -6  -6  -3  134.29   15.80
  -6  -6  -3  148.09   18.60
  -6  -6  -3  141.69   17.30
  -7  -6  -3   15.70    6.00
   7  -6   3   24.60    5.60
   7  -6   3   17.30    6.00
  -7  -6  -3    9.30    5.70
  -7  -6  -3    6.30    6.30
  -7  -6  -3   18.90    5.70
  -7  -6  -3   14.50    6.90
  -8  -6  -3   -0.80    5.30
  -8  -6  -3    8.60    4.80
  -8  -6  -3    5.10    4.60
  -8  -6  -3    8.30    5.00
   8  -6   3   10.40    4.90
  -8  -6  -3    1.00    5.20
  -8   6  -3    7.20    3.70
   9  -6   3   28.60    6.50
   9  -6   3   32.10    8.50
  -9  -6  -3   32.00    7.60
  -9  -6  -3   47.10    9.80
  -9  -6  -3   27.90    6.50
  -9  -6  -3   32.30    7.00
  -9  -6  -3   30.80    7.50
 -10  -6  -3    3.70    4.30
 -10  -6  -3    3.20    4.00
 -10  -6  -3    5.20    3.90
 -10  -6  -3    4.90    4.00
  10  -6   3    0.70    3.70
 -10  -6  -3   -0.60    4.70
 -10   6  -3    0.00    3.80
 -11  -6  -3    2.30    3.50
 -11  -6  -3   -1.10    4.60
 -11  -6  -3   -0.10    4.40
 -11  -6  -3    0.50    3.50
  11  -6   3    5.10    3.50
 -11  -6  -3    1.80    3.20
 -12  -6  -3    7.80    5.80
 -12  -6  -3    5.00    3.60
 -12  -6  -3    8.30    4.80
  12  -6   3   -1.80    5.60
 -12  -6  -3    0.50    3.40
 -12  -6  -3    4.20    4.20
  12   6   3    3.20    3.90
  13  -6   3   14.50    3.50
 -13  -6  -3   10.00    3.10
 -13  -6  -3    6.50    3.10
 -13  -6  -3   14.00    3.40
 -13  -6  -3    7.10    3.70
  13   6   3   16.10    3.60
 -13  -7   3   -1.50    2.70
 -13  -7   3   -2.70    3.10
 -13  -7   3   -1.20    2.50
 -13  -7   3    4.70    2.80
  13  -7  -3    3.40    2.60
 -12  -7   3    3.20    4.10
 -12  -7   3   -1.00    2.90
  12  -7  -3    9.30    3.90
 -12  -7   3    6.00    3.30
 -12  -7   3    0.30    3.30
 -11  -7   3   -4.00    3.60
  11  -7  -3    2.10    3.20
 -11  -7   3   -2.90    3.80
 -11  -7   3   -0.30    3.30
 -10  -7   3    2.90    3.90
 -10  -7   3    7.40    3.50
 -10  -7   3    1.70    4.10
  10  -7  -3    0.80    3.50
 -10  -7   3   -6.60    3.80
  -9  -7   3   15.10    6.20
   9  -7  -3   12.30    4.60
  -9  -7   3    8.70    5.10
  -9  -7   3   11.40    5.10
  -8  -7   3   -2.40    4.20
  -8  -7   3   -3.30    4.50
  -8  -7   3    2.90    4.20
   8  -7  -3    6.30    4.20
  -7  -7   3    4.80    5.30
  -7  -7   3    9.10    5.30
   7  -7  -3    6.00    5.20
  -7  -7   3   -4.60    4.30
  -7  -7   3    2.90    4.60
  -6  -7   3    6.70    5.60
  -6  -7   3   14.80    5.90
  -6  -7   3   -2.70    4.20
   6  -7  -3    1.20    5.10
  -6  -7   3    0.60    4.30
  -5  -7   3    8.00    4.70
  -5  -7   3    5.10    5.00
  -5  -7   3    3.10    6.00
   5  -7  -3    7.10    5.90
  -4  -7   3   33.90    8.00
  -4  -7   3   63.39   13.10
  -4  -7   3   50.19    9.80
  -3  -7   3    5.30    6.70
  -3  -7   3   -3.50    5.30
   2  -7  -3   41.90    9.50
   1  -7  -3   16.40   10.70
   1  -7  -3    6.40   10.00
   0  -7   3    8.90   12.90
   0  -7  -3   10.10    8.90
   0  -7  -3   15.80    7.10
  -1  -7  -3    4.60    5.80
   1  -7   3    4.10    5.20
   1  -7   3    7.30    4.40
  -1  -7  -3   -0.90    5.00
  -1  -7  -3    2.00    7.80
   1  -7   3   -9.90    7.60
  -2  -7  -3    0.40    5.10
  -2  -7  -3   11.40    7.10
   2  -7   3   -2.20    6.30
   2  -7   3    6.50    5.40
  -2  -7  -3   -6.70    5.60
   2  -7   3    1.30    4.00
   3  -7   3   -1.50    6.10
  -3  -7  -3   -3.10    6.20
   3  -7   3    3.70    4.10
  -3  -7  -3    0.00    4.40
   3  -7   3   13.20    5.80
  -3  -7  -3    4.40    6.20
  -3  -7  -3   -0.60    5.20
  -4  -7  -3    7.10    4.40
   4  -7   3    3.30    4.40
  -4  -7  -3    4.30    4.70
  -4  -7  -3    0.90    5.60
   4  -7   3    8.70    5.40
  -4  -7  -3   -3.70    5.60
   5  -7   3  104.99   13.50
  -5  -7  -3   98.59   15.00
  -5  -7  -3   86.29   12.20
  -5  -7  -3  100.89   12.80
  -5  -7  -3   84.99   12.60
   5  -7   3   91.19   10.90
  -6  -7  -3  195.28   20.10
  -6  -7  -3  268.77   27.30
   6  -7   3  218.28   24.60
  -6  -7  -3  225.58   22.10
   6  -7   3  192.28   18.10
  -6  -7  -3  235.08   21.60
  -7  -7  -3   -2.70    4.40
  -7  -7  -3   -4.70    4.20
  -7  -7  -3    1.20    3.40
  -7  -7  -3    4.80    4.30
  -7  -7  -3   -0.30    8.70
   7  -7   3   13.50    5.40
   7  -7   3    1.60    3.90
  -8  -7  -3   28.00    6.10
  -8  -7  -3   33.20    7.00
  -8  -7  -3   26.50    5.80
  -8  -7  -3   35.50    7.00
   8  -7   3   23.90    5.80
  -9  -7  -3    4.30    3.90
  -9  -7  -3    1.70    2.70
  -9  -7  -3   -0.70    3.80
   9  -7   3   -3.00    3.10
 -10  -7  -3    0.20    2.80
  10  -7   3   -1.70    2.90
 -10  -7  -3    3.70    3.50
 -10  -7  -3    0.60    3.30
 -10  -7  -3   -0.40    2.70
  11  -7   3    3.20    2.60
 -11  -7  -3   -3.80    2.10
 -11  -7  -3    0.90    2.80
 -11  -7  -3    2.20    2.70
  11   7   3    5.00    3.00
 -10  -8   3    7.10    5.30
 -10  -8   3    3.00    3.50
 -10  -8   3    4.00    2.50
  10  -8  -3   -0.80    4.00
  10   8  -3    3.80    5.50
  -9  -8   3    6.50    4.00
  -9  -8   3    6.10    2.70
   9  -8  -3   -4.40    2.80
  -9  -8   3    0.10    4.00
  -9  -8   3   -1.40    3.30
  -8  -8   3   -2.40    2.90
  -8  -8   3    2.70    5.80
   8  -8  -3   -1.10    3.20
  -8  -8   3   -3.50    3.80
  -7  -8   3   13.30    5.00
  -7  -8   3   10.60    5.30
  -7  -8   3   15.40    9.20
   7  -8  -3    6.20    4.50
  -6  -8   3    4.10    3.90
  -6  -8   3    4.30    4.50
   6  -8  -3   -3.50    5.00
  -6  -8   3    0.90    3.50
  -5  -8   3   25.80    5.40
  -5  -8   3   13.70    5.30
   5  -8  -3    0.00    7.70
  -5  -8   3   18.70    6.20
  -4  -8   3   -0.80    3.70
  -4  -8   3   -0.10    4.00
  -4  -8   3    6.20    5.50
  -3  -8   3    9.60    6.30
  -3  -8   3    6.50    4.80
  -3  -8   3    5.80    4.10
  -2  -8   3    0.90    6.30
  -2  -8   3    4.20    4.30
  -1  -8   3    1.40    3.80
  -1  -8   3   -2.70    4.10
   0  -8   3   -2.20    4.00
   0  -8   3    6.80    4.20
   1  -8   3   -2.00    4.40
  -1  -8  -3   -0.40    4.70
  -2  -8  -3   -6.40    4.10
   2  -8   3    7.70    5.80
  -3  -8  -3   18.70    7.80
  -3  -8  -3   14.40    4.30
   3  -8   3   15.20    8.10
  -4  -8  -3   10.20    4.80
   4  -8   3   16.50    5.20
  -5  -8  -3    9.40    4.30
  -5  -8  -3    4.80    6.00
   5  -8   3    7.10    4.50
  -6  -8  -3   22.90    5.10
  -6  -8  -3   12.60    5.10
  -6  -8  -3   17.50    4.20
   6  -8   3   17.20    5.00
  -7  -8  -3    7.60    4.00
   7  -8   3    9.30    3.50
  -7  -8  -3    0.90    3.20
  -8  -8  -3   16.50    4.40
  -8  -8  -3    8.50    6.20
   8  -8   3   10.30    4.30
  20   0  -4    1.50    2.20
  19   0  -4   -1.20    2.50
 -19   0   4   -1.80    5.10
 -18   0   4   32.40    8.00
  18   0  -4   35.40    8.30
  17   0  -4    3.50    3.60
 -17   0   4   -0.70    5.00
  16   0  -4  359.86   31.60
 -16   0   4  370.76   31.10
  16   0  -4  384.96   31.60
 -15   0   4   10.00    5.70
  15   0  -4    0.90    4.70
  15   0  -4    6.90    5.20
 -15   0   4   -9.30    4.80
 -14   0   4 4667.53  317.07
  14   0  -4 4957.00  317.87
 -13   0   4    8.40    4.60
 -12   0   4 2343.77  153.58
 -11   0   4    2.50    2.10
 -11   0   4    0.90    1.80
 -10   0   4  121.69    9.50
 -10   0   4  115.19    9.90
  -9   0   4    6.70    1.90
  -8   0   4  236.78   17.50
  -8   0   4  241.48   17.00
  -7   0   4    0.20    0.90
  -7   0   4    0.30    0.90
  -6   0   4  425.26   29.00
   6   0  -4  440.16   29.00
  -6   0   4  427.06   29.50
   5   0  -4    1.20    0.60
  -5   0   4    0.50    0.70
  -4   0   4   37.60    3.80
   4   0  -4   37.10    3.30
  -2   0   4  128.29   11.00
   2   0  -4  173.28   10.80
  -1   0   4    2.40    1.10
   1   0   4    6.20    1.50
  -1   0  -4    5.30    1.30
   2   0   4 1672.13  110.69
  -2   0  -4 1720.83  110.79
   3   0   4    7.60    1.60
   4   0   4   94.59    7.70
  -4   0  -4   98.89    8.10
   5   0   4    3.80    1.40
  -5   0  -4    1.60    1.10
   6   0   4 3667.83  258.17
  -6   0  -4 4296.17  259.47
   7   0   4   -2.90    1.90
  -7   0  -4    1.20    1.60
  -8   0  -4  212.68   17.10
  -9   0  -4   -5.60    3.60
  -9   0  -4    7.70    4.30
 -10   0  -4  250.17   21.80
 -10   0  -4  228.28   19.60
 -11   0  -4    2.60    5.80
 -11   0  -4    0.80    6.00
 -11   0  -4   -7.20    6.30
 -12   0  -4   40.00    9.20
  12   0   4   33.00    8.60
 -12   0  -4   40.10    8.40
  13   0   4    0.20    5.90
 -13   0  -4  -11.60    7.70
 -13   0  -4   -3.80    4.30
 -14   0  -4    6.20    4.70
  14   0   4   -1.60    4.70
 -14   0  -4    9.10    6.20
 -15   0  -4    4.90    3.90
  15   0   4    4.20    3.90
 -16   0  -4    7.40    4.10
  16   0   4    2.00    4.20
  17   0   4   -2.10    2.70
 -17   0  -4    2.80    3.60
 -17   0  -4    0.90    4.10
  20  -1  -4   -0.50    2.00
  20   1  -4   -0.50    2.10
  19  -1  -4   16.90    4.20
  19   1  -4   22.90    4.50
  19   1  -4   15.10    4.20
  18  -1  -4    2.00    3.10
 -18  -1   4   -0.60    4.30
  18   1  -4   -4.70    3.60
  18   1  -4    3.10    3.50
  17  -1  -4   40.50    7.50
 -17  -1   4   44.30    8.30
  17   1  -4   17.00    5.60
 -17   1   4   29.70    8.30
  17   1  -4   25.60    6.30
  16  -1  -4  403.96   37.40
 -16  -1   4  432.86   43.70
 -15  -1   4  209.08   21.20
  15  -1  -4  229.68   21.70
 -15  -1   4  249.08   22.20
  15  -1  -4  271.97   22.60
  15   1  -4  187.28   21.30
 -15   1   4  217.98   21.20
  15   1  -4  218.98   22.40
  14  -1  -4  474.85   36.20
 -14  -1   4  497.45   37.90
 -14  -1   4  458.05   35.90
  14   1  -4  479.45   37.10
 -14   1   4  435.66   35.70
  14   1  -4  374.16   35.70
 -13  -1   4   21.80    6.20
 -13   1   4   24.10    8.00
 -12  -1   4   34.80    7.70
 -12  -1   4   41.90    6.20
 -11  -1   4 1083.89   70.79
 -11   1   4 1007.30   70.39
 -10   1   4   80.99    7.60
 -10   1   4   87.19    8.60
  -9  -1   4  693.33   49.30
  -9  -1   4  728.53   47.90
  -9   1   4  752.72   49.40
  -8  -1   4 1300.87   87.09
   8  -1  -4 1277.67   86.89
  -8  -1   4 1363.16   85.39
  -8   1   4 1334.77   86.99
  -8   1   4 1283.37   86.39
  -7  -1   4   73.89    6.80
  -7  -1   4   80.19    5.50
   7  -1  -4   68.69    6.50
  -7   1   4   68.69    6.60
  -7   1   4   79.59    6.50
  -6  -1   4  637.04   38.40
  -6  -1   4  565.24   39.90
  -6   1   4  562.24   39.70
  -5  -1   4  327.07   21.90
   5  -1  -4  332.37   21.70
  -5   1   4  272.57   21.60
  -4  -1   4  359.76   23.90
   4  -1  -4  341.07   23.70
   4   1  -4  333.57   22.40
   3  -1  -4  746.23   49.40
  -3  -1   4  772.62   49.50
  -3   1   4  731.43   49.70
   3   1  -4  723.13   48.30
  -2  -1  -4  701.13   44.20
   2  -1   4  578.34   43.60
  -2  -1  -4  595.04   44.10
   2   1   4  717.33   44.40
  -2   1  -4  711.53   44.10
  -3  -1  -4  303.07   21.00
  -3  -1  -4  280.47   21.10
   3  -1   4  271.27   20.20
  -3   1  -4  345.87   21.20
  -4  -1  -4  829.12   55.69
  -4  -1  -4  816.82   55.99
   4   1   4  864.51   55.99
  -4   1  -4  835.62   55.89
  -5  -1  -4  197.28   15.60
  -5  -1  -4  208.28   16.10
   5   1   4  206.88   15.80
  -5   1  -4  243.88   16.30
  -6  -1  -4  113.59    9.40
  -6  -1  -4  112.39   10.00
   6   1   4  122.89    9.90
  -6   1  -4  108.89    9.90
  -7  -1  -4 2116.39  137.69
  -7  -1  -4 1968.20  136.69
   7   1   4 2109.19  137.09
  -7   1  -4 2149.19  137.79
  -8  -1  -4    3.40    2.20
   8   1   4   -0.70    2.70
  -8   1  -4   -0.70    2.40
  -9  -1  -4   13.80    4.00
  -9   1  -4    9.70    3.90
 -10  -1  -4    8.40    3.90
 -10  -1  -4    1.30    3.40
 -10   1  -4    7.20    3.50
 -10   1  -4    6.60    3.90
 -11  -1  -4    4.30    5.90
 -11  -1  -4    1.50    5.30
 -11  -1  -4   -4.20    7.10
 -11   1  -4   11.70    7.90
 -11   1  -4    0.00    5.70
  11   1   4    2.80    6.10
 -11   1  -4    3.60    3.70
  12  -1   4   21.70    7.50
 -12  -1  -4   40.80    8.40
 -12  -1  -4   20.40    6.90
 -12   1  -4   28.30    6.90
  12   1   4   18.80    8.40
 -12   1  -4   16.00    7.20
 -13  -1  -4   51.59   12.10
 -13  -1  -4   37.00   11.10
  13  -1   4   44.70   11.90
  13   1   4   19.40   12.50
 -13   1  -4   58.79   15.20
 -13   1  -4   39.60   13.30
 -14  -1  -4  114.59   14.70
  14  -1   4   92.09   12.50
 -14  -1  -4  101.29   13.60
 -14   1  -4  124.99   14.80
  14   1   4   92.89   12.90
 -15  -1  -4   13.40    6.10
  15  -1   4    7.30    5.00
 -15  -1  -4   20.00    6.50
  15   1   4   11.60    4.90
 -15   1  -4   19.60    6.30
 -16  -1  -4   19.00    9.00
  16  -1   4   12.90    4.50
 -16  -1  -4   18.50    5.50
 -16   1  -4   19.70    6.10
 -16   1  -4   20.10    5.20
  16   1   4   10.00    3.90
 -17  -1  -4    1.30    3.60
 -17  -1  -4   -9.10    4.90
 -17   1  -4    6.40    3.40
  17   1   4    2.50    2.40
  20  -2  -4   11.40    2.50
  20   2  -4    5.40    2.80
  20   2  -4   17.90    4.20
  19  -2  -4   -1.40    2.80
 -19  -2   4    2.80    4.10
  19   2  -4    0.20    3.20
  19   2  -4    1.20    3.40
  18  -2  -4   42.00    7.30
 -18  -2   4   55.89    9.50
  18   2  -4   48.30    8.60
  18   2  -4   52.19    9.40
 -17  -2   4   54.89   10.20
  17  -2  -4   42.60    7.70
 -17  -2   4   48.10    9.20
 -17  -2   4   50.49    8.60
  17   2  -4   39.70    7.50
  17   2  -4   35.40    8.00
  16  -2  -4    8.50    4.20
 -16  -2   4   23.50    6.50
 -16  -2   4    2.10    4.80
 -16  -2   4   11.20    5.10
  16   2  -4    5.80    5.50
  16   2  -4   -2.20    5.00
  15  -2  -4  195.58   19.10
 -15  -2   4  194.88   19.80
 -15  -2   4  157.78   19.20
  15   2  -4  191.68   20.40
 -14  -2   4    1.00    4.50
 -14  -2   4    8.40    5.20
 -14  -2   4    9.60    5.40
  14   2  -4    8.70    5.30
 -13  -2   4   21.10    4.90
 -13  -2   4   24.70    7.00
 -12  -2   4  680.43   51.29
 -12  -2   4  748.53   49.40
 -12   2   4  655.63   49.00
 -11  -2   4   13.90    3.80
 -11  -2   4    1.00    4.50
 -11   2   4    6.30    3.30
 -10  -2   4    2.80    2.40
 -10   2   4    3.60    2.40
  -9  -2   4   29.30    4.30
  -9   2   4   24.70    4.30
   8  -2  -4  523.65   35.70
  -8   2   4  464.15   38.80
  -8   2   4  502.95   33.90
  -7  -2   4   51.19    5.60
   7  -2  -4   53.19    5.80
  -7   2   4   57.79    6.00
  -7   2   4   54.89    5.30
   6  -2  -4  236.08   16.90
  -6  -2   4  240.28   16.90
  -6   2   4  195.58   16.20
   5  -2  -4 1017.60   63.69
  -5  -2   4 1009.50   63.49
  -5   2   4  821.92   63.19
   4  -2  -4  494.15   34.30
  -4  -2   4  488.75   34.10
  -4   2   4  512.85   34.50
   3  -2  -4 1201.18   83.69
   3   2  -4 1222.28   81.99
  -3   2   4 1379.46   83.99
   2  -2  -4 2041.80  134.29
  -2  -2   4 1870.41  133.19
   2   2  -4 2022.40  132.99
  -2   2   4 2238.98  133.89
  -1  -2   4  336.27   23.90
   1   2  -4  359.96   23.50
   0  -2  -4 1941.71  123.99
   0  -2   4 1624.94  123.09
   0   2  -4 1927.71  123.29
   0   2   4 2080.59  124.19
  -1  -2  -4  346.27   25.30
   1  -2   4  330.97   24.10
  -1  -2  -4  374.46   25.30
  -1   2  -4  380.06   24.90
   1   2   4  369.96   25.40
  -2  -2  -4   62.09    6.20
   2  -2   4   65.19    5.00
  -2  -2  -4   70.09    6.30
   2   2   4   71.59    6.50
  -2   2  -4   67.29    6.10
  -3  -2  -4  125.19   10.40
  -3  -2  -4  123.19   10.40
  -3   2  -4  130.29   10.30
   3   2   4  128.59   10.50
  -4  -2  -4  801.72   55.69
  -4  -2  -4  837.42   55.69
  -4   2  -4  788.82   55.39
   4   2   4  864.11   55.79
  -5  -2  -4 1478.65   98.79
  -5  -2  -4 1505.25   98.59
   5   2   4 1535.25   98.79
  -5   2  -4 1424.76   98.49
  -6  -2  -4 1498.45   99.19
  -6   2  -4 1430.16   99.29
   6   2   4 1542.25   99.39
  -7  -2  -4  646.84   44.20
  -7  -2  -4  661.83   44.70
  -7   2  -4  581.74   44.30
   7   2   4  641.14   44.30
  -8  -2  -4  413.46   32.50
  -8  -2  -4  414.66   30.70
   8  -2   4  455.85   31.10
  -8  -2  -4  416.56   30.20
  -8   2  -4  377.06   31.00
  -8   2  -4  399.36   30.70
   8   2   4  412.96   30.40
  -9  -2  -4  283.97   28.60
   9  -2   4  377.66   26.80
  -9  -2  -4  330.07   28.00
  -9   2  -4  321.17   26.30
  -9   2  -4  372.66   27.70
 -10  -2  -4   47.70    8.80
 -10  -2  -4   35.30    7.30
 -10   2  -4   25.60    6.30
 -11  -2  -4    1.60    4.60
 -11  -2  -4    2.80    4.60
 -11   2  -4    2.50    4.60
 -12  -2  -4   -2.10    4.40
 -12  -2  -4   -1.50    5.70
 -12  -2  -4    1.00    4.20
  12  -2   4  -15.60   14.70
 -12  -2  -4    2.70    5.90
  12   2   4   10.50    5.70
 -12   2  -4  -11.70    6.30
 -12   2  -4   -0.10    4.30
 -13  -2  -4   31.10    7.20
  13  -2   4   26.50    9.10
 -13  -2  -4   17.70    6.80
 -13   2  -4   19.00    5.90
  13   2   4   20.00    6.60
 -13   2  -4   34.90    7.90
 -14  -2  -4    3.50    3.20
 -14  -2  -4   -3.80    4.30
 -14  -2  -4   -1.30    4.50
  14  -2   4   -9.00    7.20
  14   2   4   -0.10    3.90
 -14   2  -4   15.90    7.20
 -14   2  -4    1.70    3.90
 -15  -2  -4   -0.80    4.00
 -15  -2  -4    4.20    4.10
  15   2   4    0.90    3.10
 -15   2  -4    6.40    3.90
 -16  -2  -4    8.10    4.20
 -16  -2  -4    7.60    4.80
 -16   2  -4   12.90    7.90
  16   2   4    4.90    4.20
 -17  -2  -4   -3.60    3.60
 -17  -2  -4   -2.60    3.10
 -17   2  -4    5.30    3.80
  17   2   4    0.70    2.20
  19  -3  -4   -0.10    2.10
 -19  -3   4    1.70    3.60
  19   3  -4    0.80    3.00
  19   3  -4   -1.70    2.70
 -18  -3   4   29.30    5.70
 -18  -3   4   24.40    5.80
  18  -3  -4   13.90    3.70
 -18  -3   4   16.00    5.80
  18   3  -4   17.70    5.40
  18   3  -4   19.60    5.10
 -17  -3   4    6.00    6.50
 -17  -3   4   17.00    5.00
 -17  -3   4    8.10    5.60
  17  -3  -4    0.90    3.30
  17   3  -4   15.10    5.40
  17   3  -4   18.90    5.40
  16  -3  -4   53.99    9.00
 -16  -3   4   57.99   10.10
 -16  -3   4   40.40    8.70
 -16  -3   4   74.89   10.90
  16   3  -4   66.29   11.10
  15  -3  -4    2.90    4.30
  15  -3  -4   -2.50    6.50
 -15  -3   4    0.20    4.90
 -15  -3   4  -11.10    5.90
  15   3  -4    1.80    5.50
  14  -3  -4  216.78   23.30
 -14  -3   4  252.47   22.80
 -14  -3   4  229.78   23.20
 -14  -3   4  220.98   23.00
 -14  -3   4  252.47   22.90
  14  -3  -4  213.78   21.20
  14   3  -4  251.87   23.90
 -13  -3   4    5.80    5.40
 -13  -3   4    7.90    8.50
 -13  -3   4    7.80    5.50
  13  -3  -4   -6.40    5.40
 -13  -3   4    2.50   13.60
  13   3  -4   -1.10   11.10
 -12  -3   4  364.26   28.80
 -12  -3   4  338.27   30.40
 -12   3   4  432.16   35.60
 -11  -3   4   64.89   10.60
 -11  -3   4   71.99    9.00
 -11   3   4   70.79    9.40
 -10  -3   4  253.17   19.90
 -10  -3   4  233.88   22.90
 -10   3   4  242.28   20.10
  -9  -3   4    5.90    3.10
  -9   3   4    9.10    3.50
   8  -3  -4  887.71   62.99
  -8  -3   4  918.91   62.89
  -8   3   4  951.50   63.39
   7  -3  -4 1199.58   78.19
  -7  -3   4 1220.48   77.99
  -7   3   4  993.10   76.69
  -7   3   4 1220.38   78.49
  -6  -3   4    2.00    1.40
   6  -3  -4    3.30    1.60
  -6   3   4   -0.70    1.60
   5  -3  -4  214.68   16.90
  -5  -3   4  219.68   16.60
  -5   3   4  215.18   16.70
   4  -3  -4  346.97   25.80
  -4  -3   4  343.77   25.20
  -4   3   4  375.46   25.90
  -3  -3   4  236.28   17.40
   3  -3  -4  215.78   17.90
   3   3  -4  234.28   16.00
  -3   3   4  261.67   18.20
  -2  -3   4   31.50    3.70
   2  -3  -4   28.40    4.20
   2   3  -4   28.30    3.20
  -2   3   4   32.50    4.40
  -1  -3   4  366.76   26.90
   1  -3  -4  384.36   27.60
   1  -3  -4  403.26   28.10
  -1   3   4  396.16   27.90
   1   3  -4  403.16   26.70
   0  -3  -4 2110.79  140.69
   0  -3  -4 2103.89  140.99
   0  -3   4 2020.00  139.69
   0   3   4 2243.88  141.09
   0   3  -4 2239.58  139.99
  -1  -3  -4 3329.67  227.68
  -1  -3  -4 3577.14  227.68
   1  -3   4 3272.77  226.08
   1   3   4 3609.14  227.88
  -1   3  -4 3659.53  226.98
  -2  -3  -4  437.56   30.40
   2  -3   4  382.26   28.20
  -2  -3  -4  439.76   30.30
  -2   3  -4  423.76   29.70
   2   3   4  443.36   30.50
  -3  -3  -4  146.49   12.50
  -3  -3  -4  140.59   12.40
  -3   3  -4  150.58   12.30
   3   3   4  155.78   12.80
  -4  -3  -4  115.99   10.80
  -4  -3  -4  129.19   11.10
   4   3   4  113.39   11.00
  -4   3  -4  131.89   11.00
  -5  -3  -4    0.30    2.20
  -5   3  -4    5.10    2.40
   5   3   4    1.50    2.10
  -6  -3  -4    2.70    2.40
  -6  -3  -4    3.40    2.70
  -6   3  -4    3.80    2.40
   6   3   4    3.10    2.50
  -7  -3  -4    8.50    4.00
  -7  -3  -4    7.20    4.40
   7  -3   4    6.80    3.40
  -7   3  -4    7.30    3.30
   7   3   4    2.60    4.90
  -8  -3  -4   45.20    9.00
   8  -3   4   39.50    6.50
  -8  -3  -4   42.70    7.80
  -8  -3  -4   27.70    6.20
  -8   3  -4   36.40    6.50
  -8   3  -4   19.90    5.30
   8   3   4   28.40    6.10
   9  -3   4   13.70    4.80
  -9  -3  -4    6.90    5.40
  -9  -3  -4    6.90    4.20
  -9   3  -4    6.10    4.20
  -9   3  -4    1.90    4.80
   9   3   4   15.00    4.70
 -10  -3  -4   -3.90    7.10
  10  -3   4  -14.20   11.00
 -10  -3  -4   14.90    8.50
 -10  -3  -4    4.10    4.80
  10  -3   4    6.70    4.40
 -10  -3  -4    9.00    4.80
 -10   3  -4    6.90    4.30
  11  -3   4    3.00    6.00
 -11  -3  -4    3.60    5.80
 -11  -3  -4   -4.80    5.40
 -11  -3  -4    7.00    4.80
 -11   3  -4    1.50    3.60
 -11   3  -4   -7.20    6.10
 -12  -3  -4   -9.50    7.00
  12  -3   4   15.40    6.30
 -12  -3  -4   -2.20    3.70
 -12  -3  -4    6.20    5.10
 -12  -3  -4   -1.80    4.90
 -12   3  -4   -5.30    6.50
 -12   3  -4    4.30    4.10
 -13  -3  -4   11.40    5.30
 -13  -3  -4    7.50    7.40
 -13  -3  -4   19.80    5.90
 -13  -3  -4   16.20    5.20
 -13  -3  -4    8.30    4.80
 -13   3  -4   16.10    5.20
  13   3   4   15.50    5.60
 -14  -3  -4   28.40   10.20
 -14  -3  -4   17.20    5.10
 -14  -3  -4   21.90    5.80
 -14  -3  -4   11.70    4.70
 -14  -3  -4   20.10    8.00
 -14   3  -4   17.40    5.30
  14   3   4    5.20    5.10
 -15  -3  -4   -0.60    2.80
 -15  -3  -4    7.10    3.80
 -15  -3  -4    4.90    3.70
  15   3   4   -0.20    2.90
 -15   3  -4    2.50    3.50
 -16  -3  -4   -1.20    2.90
 -16  -3  -4    0.80    3.60
 -16   3  -4    4.80    5.90
  16   3   4    0.80    2.30
 -18  -4   4   13.60    4.30
 -18  -4   4   13.40    3.50
  18  -4  -4    1.90    3.20
  18   4  -4    7.70    3.50
  18   4  -4    8.10    3.80
  17  -4  -4   20.60    5.20
 -17  -4   4   29.30    6.40
 -17  -4   4   44.50    8.50
  17  -4  -4   31.10    5.80
  17   4  -4   14.10    5.50
  17   4  -4   30.30    6.40
 -16  -4   4    2.30    3.50
  16  -4  -4    8.30    4.90
 -16  -4   4    5.10    4.30
  16  -4  -4    0.00    3.40
  16   4  -4    1.10    4.30
 -15  -4   4   22.70    6.30
  15  -4  -4   25.60    7.10
 -15  -4   4   35.10    7.70
  15  -4  -4   37.40    7.10
 -15  -4   4   27.30    6.80
  15   4  -4   18.90    6.30
 -14  -4   4   15.60    7.00
 -14  -4   4   29.90    7.80
  14  -4  -4   13.00    5.60
  14  -4  -4   15.30    6.80
 -14  -4   4   16.60    7.10
 -14  -4   4   25.80    7.10
 -14  -4   4   12.10    8.50
  14   4  -4   12.70    7.00
 -13  -4   4    4.00    5.90
  13  -4  -4   13.40    6.70
 -13  -4   4   14.10    5.70
 -13  -4   4   13.60    6.60
 -13  -4   4   13.80    7.70
 -13  -4   4    9.40    6.50
  13   4  -4   18.80    7.10
 -12  -4   4   60.59   10.70
 -12  -4   4   60.49    9.90
  12  -4  -4   51.59    9.00
 -12  -4   4   47.90   10.10
 -12  -4   4   52.69   10.60
 -12  -4   4   37.50    9.50
  12  -4  -4   49.99   11.10
  12   4  -4   41.80   11.20
 -11  -4   4  326.87   25.50
 -11  -4   4  300.67   27.30
  11  -4  -4  289.57   26.90
  11  -4  -4  339.57   26.60
 -11  -4   4  312.07   27.50
 -11  -4   4  313.27   27.90
 -11  -4   4  294.37   27.50
 -11   4   4  277.07   25.00
 -10  -4   4    4.70    4.80
 -10  -4   4   -1.50    3.00
 -10   4   4    1.00    3.40
  -9  -4   4  213.68   18.50
  -9  -4   4  212.08   19.90
  -9   4   4  225.18   19.20
   8  -4  -4    1.90    2.30
  -8  -4   4    1.00    2.40
  -8   4   4   -2.40    2.70
  -7  -4   4   98.09    9.80
  -7  -4   4   86.59   10.70
   7  -4  -4   93.09   10.40
  -7   4   4   91.99   10.50
  -6  -4   4  264.57   20.70
   6  -4  -4  265.67   21.40
  -6   4   4  266.97   21.50
  -5  -4   4    1.50    1.80
   5  -4  -4   -2.00    2.00
  -5   4   4    3.00    2.60
  -4  -4   4  159.38   13.60
   4  -4  -4  173.68   14.60
  -4   4   4  166.78   14.30
   3  -4  -4  699.23   49.70
  -3  -4   4  682.83   48.60
  -3   4   4  753.02   49.70
  -2  -4   4  134.99   12.00
   2  -4  -4  136.39   12.40
   2   4  -4  132.39   10.90
  -2   4   4  165.48   14.70
  -1  -4   4  372.06   26.30
   1  -4  -4  370.66   27.60
   1  -4  -4  354.86   27.00
  -1   4   4  381.36   27.60
   1   4  -4  372.36   26.00
   0  -4  -4  401.36   27.80
   0  -4   4  342.47   25.80
   0  -4  -4  373.56   27.20
   0   4   4  376.76   27.60
   0   4  -4  362.66   26.20
   1  -4   4 1898.71  133.19
  -1  -4  -4 1958.70  134.99
  -1  -4  -4 2096.69  135.49
   1   4   4 2105.79  135.49
  -1   4  -4 2144.89  134.29
  -2  -4  -4   92.69    9.90
  -2  -4  -4  112.19   10.10
  -2   4  -4   95.59    9.40
   2   4   4   98.29   10.30
  -3  -4  -4   55.09    7.40
  -3  -4  -4   68.09    7.60
   3   4   4   61.19    7.80
  -4  -4  -4  640.54   44.50
  -4  -4  -4  655.83   44.20
   4   4   4  611.74   45.40
  -4   4  -4  574.04   43.50
   5  -4   4   17.10    4.30
  -5  -4  -4    6.00    3.00
  -5  -4  -4    9.60    4.00
  -5   4  -4   11.30    3.60
   5   4   4    9.80    3.60
  -6  -4  -4   10.60    5.50
  -6  -4  -4   14.70    4.20
   6  -4   4   16.50    4.60
  -6   4  -4   15.00    4.70
   6   4   4   16.10    4.40
   7  -4   4  363.16   28.00
  -7  -4  -4  374.86   29.20
  -7  -4  -4  391.66   30.70
  -7   4  -4  358.56   28.90
   7   4   4  369.16   29.50
  -8  -4  -4   -6.80    4.40
  -8  -4  -4    1.00    3.60
  -8  -4  -4   10.30    6.50
  -8  -4  -4    3.50    6.00
   8  -4   4    0.80    4.70
   8   4   4    0.90    4.10
   9  -4   4   99.99   12.90
  -9  -4  -4   83.29   12.50
  -9  -4  -4   95.99   13.90
  -9  -4  -4   79.39   11.40
   9  -4   4   61.19   10.20
  -9  -4  -4   54.39   10.70
  -9  -4  -4   72.79   12.20
   9  -4   4   74.99    9.20
  -9   4  -4   70.49   12.20
  -9   4  -4   77.69    9.80
  10  -4   4   -2.30    7.20
 -10  -4  -4    1.60    4.20
 -10  -4  -4    3.60    5.80
  10  -4   4   -0.80    4.20
  10  -4   4   -5.50    5.10
 -10  -4  -4    5.20    4.80
 -10  -4  -4   -3.60    4.50
 -10   4  -4    4.30    3.60
 -11  -4  -4    7.60    4.90
 -11  -4  -4    8.20    6.30
 -11  -4  -4    7.90    5.50
 -11  -4  -4   -1.40    5.30
 -11  -4  -4   11.30    5.60
  11  -4   4   -4.40    5.20
 -11   4  -4    1.60    3.60
 -12  -4  -4   21.50    6.40
 -12  -4  -4   30.60    6.80
 -12  -4  -4   30.20    6.90
 -12  -4  -4    7.90    6.80
  12  -4   4   16.20    6.30
 -12  -4  -4   24.10    6.30
  13  -4   4    1.40    4.80
 -13  -4  -4   -4.00    5.00
 -13  -4  -4    3.80    3.40
 -13  -4  -4    9.40    3.90
 -13  -4  -4    2.50    3.80
 -13  -4  -4   -0.40    4.30
  13   4   4    2.80    4.10
 -13   4  -4    5.60    3.90
 -14  -4  -4   -4.10    2.90
 -14  -4  -4    1.10    2.80
  14  -4   4    0.10    4.40
 -14  -4  -4   -3.30    3.40
 -14  -4  -4   -3.10    3.60
  14   4   4    1.40    3.40
 -14   4  -4   -6.40    3.60
 -15  -4  -4    1.60    2.60
 -15  -4  -4   -0.10    2.90
 -15  -4  -4   -1.00    3.10
 -15   4  -4   -1.80    3.90
  15   4   4   -1.40    2.20
  15   4   4   10.30    4.00
 -17  -5   4    1.20    2.60
  17  -5  -4    5.90    3.70
 -17  -5   4    1.10    3.20
  17  -5  -4    6.70    3.20
  17   5  -4    1.50    3.30
  17   5  -4    4.80    3.20
  16  -5  -4    2.10    3.20
 -16  -5   4   11.20    7.20
 -16  -5   4    1.80    3.70
 -16  -5   4   -0.10    5.60
 -16  -5   4   10.80    3.60
  16   5  -4    5.20    3.90
  16   5  -4   -3.80    3.80
 -15  -5   4   10.50    4.90
  15  -5  -4    4.40    4.10
 -15  -5   4   16.90    6.70
 -15  -5   4    7.80    5.10
  15  -5  -4    9.80    4.80
 -15  -5   4   17.10    4.80
  15   5  -4    6.10    5.20
 -14  -5   4    9.60    4.70
 -14  -5   4    5.30    4.70
  14  -5  -4    5.20    4.10
 -14  -5   4    0.30    6.60
 -14  -5   4    0.50    8.80
  14   5  -4    7.00    5.30
 -13  -5   4   -0.60    4.70
  13  -5  -4    0.60    4.50
 -13  -5   4    0.90    4.20
 -13  -5   4    5.00    4.50
 -13  -5   4   15.20    6.70
  13  -5  -4   12.60    5.60
  13   5  -4   -5.40    5.90
 -12  -5   4   33.30    8.40
 -12  -5   4   27.90    7.30
 -12  -5   4   34.60    8.60
 -12  -5   4   28.90    9.10
  12  -5  -4   32.70    7.70
  12  -5  -4   18.90    6.30
  12   5  -4   39.30    8.70
 -11  -5   4   35.90    8.30
 -11  -5   4   51.89   11.60
 -11  -5   4   37.90    9.60
 -11  -5   4   49.80    9.30
  11  -5  -4   42.50    8.80
 -11  -5   4   29.80    7.60
  10  -5  -4    0.30    5.50
  10  -5  -4   14.90    5.20
 -10  -5   4    4.40    5.30
 -10  -5   4    2.30    5.00
 -10  -5   4    5.10    4.50
 -10  -5   4    5.00    6.20
  -9  -5   4  179.48   22.00
  -9  -5   4  194.38   19.30
   9  -5  -4  180.48   17.50
  -8  -5   4   44.30    8.20
   8  -5  -4   32.80    7.70
  -8  -5   4   63.29   12.10
  -8  -5   4   61.39   11.50
  -8  -5   4   37.30    8.20
  -7  -5   4   12.20    5.50
  -7  -5   4    7.00    4.20
   7  -5  -4    3.40    4.50
  -7   5   4   17.20    4.60
  -6  -5   4   30.40    6.40
   6  -5  -4   29.90    6.20
  -6  -5   4   22.80    4.80
  -6   5   4   27.00    6.20
  -5  -5   4   31.00    7.00
  -5  -5   4   18.10    4.90
   5  -5  -4   27.90    6.30
  -5   5   4   31.50    6.40
  -4  -5   4   -5.00    4.00
  -4  -5   4   -0.40    2.20
   4  -5  -4    4.90    3.20
  -4   5   4    7.10    3.50
  -4   5   4   -2.20    3.10
  -3  -5   4   96.49   15.10
  -3  -5   4   81.49    8.90
   3  -5  -4   72.79   11.80
  -3   5   4   74.39   10.10
  -2  -5   4  321.47   27.00
  -2  -5   4  348.67   25.80
   2  -5  -4  388.06   27.80
  -2   5   4  332.87   26.90
  -1  -5   4   99.29   11.70
  -1  -5   4  121.29   10.80
   1  -5  -4  128.29   12.50
  -1   5   4  108.79   11.80
   0  -5   4  250.47   18.50
   0  -5   4  215.88   19.30
   0  -5  -4  248.98   20.00
   0   5   4  218.88   22.30
  -1  -5  -4    4.30    3.40
   1   5   4    8.00    3.70
  -1   5  -4    3.40    3.30
   2  -5   4   14.40    4.70
  -2  -5  -4   25.60    5.40
  -2  -5  -4   29.50    6.40
   2   5   4   18.60    5.30
  -3  -5  -4   72.69   11.00
  -3  -5  -4   56.69    8.20
   3  -5   4   41.60    7.40
  -3  -5  -4   64.59   12.30
   3   5   4   57.79    8.80
   4  -5   4    5.10    3.80
  -4  -5  -4   -5.50    5.80
  -4   5  -4    5.60    3.50
  -5  -5  -4    7.30    3.70
  -5  -5  -4    4.80    5.20
   5  -5   4    1.00    4.80
  -5  -5  -4   19.70    5.30
  -5  -5  -4   -2.50    6.10
  -5  -5  -4   21.90    6.40
   5  -5   4    7.70    4.80
   5   5   4    2.00    4.10
  -5   5  -4    7.00    5.60
   6  -5   4  101.99   13.30
   6  -5   4   98.99   11.00
  -6  -5  -4   94.89   16.80
  -6   5  -4   68.49   14.60
   7  -5   4  195.48   20.00
  -7  -5  -4  197.18   20.50
  -7  -5  -4  233.28   21.20
   7  -5   4  218.78   18.30
   7  -5   4  212.78   19.70
  -7  -5  -4  236.28   21.40
  -7  -5  -4  194.08   21.00
  -7  -5  -4  202.48   22.30
  -8  -5  -4   -2.70    5.50
  -8  -5  -4    8.50    5.40
  -8  -5  -4    5.10    6.10
   8  -5   4   10.00    4.70
  -8  -5  -4    7.40    4.80
  -8  -5  -4    3.60    5.80
   8  -5   4   13.10    4.00
   9  -5   4   10.70    4.80
  -9  -5  -4    8.00    6.20
  -9  -5  -4    4.60    5.60
  -9  -5  -4   11.00    5.30
   9  -5   4    0.80    3.90
  -9  -5  -4    0.10    4.50
  -9  -5  -4    5.90    5.40
  -9   5  -4    5.90    3.20
 -10  -5  -4   19.30    6.10
  10  -5   4   20.20    5.40
 -10  -5  -4   24.50    6.60
 -10  -5  -4   18.00    5.80
  10  -5   4   14.10    6.00
 -10  -5  -4   13.20    6.30
 -10   5  -4   16.30    5.10
 -11  -5  -4   14.40    7.00
 -11  -5  -4    9.10    5.20
 -11  -5  -4   19.70    7.20
 -11  -5  -4    3.50    6.70
  11  -5   4   16.30    6.40
 -12  -5  -4   33.20    6.80
 -12  -5  -4   26.70    6.30
 -12  -5  -4   17.90    5.10
  12  -5   4   23.60    5.90
 -12  -5  -4   24.60    5.70
 -12  -5  -4   21.80    5.80
 -12   5  -4   14.50    5.10
 -13  -5  -4    9.40    4.20
 -13  -5  -4    6.90    3.60
 -13  -5  -4   10.80    5.70
  13  -5   4    3.40    4.10
 -13  -5  -4    4.90    5.00
 -13  -5  -4   15.60    4.60
 -13   5  -4    4.80    3.70
  13   5   4   -1.30    3.70
 -14  -5  -4   14.90    4.30
 -14  -5  -4   15.90    5.70
 -14  -5  -4   12.10    3.40
 -14  -5  -4   22.00    6.50
 -14  -5  -4   15.30    4.70
  14   5   4   22.00    4.40
 -15  -6   4    2.90    3.00
 -15  -6   4    2.30    3.20
  15  -6  -4   -1.30    2.80
 -15  -6   4    1.20    4.30
 -15  -6   4    4.20    3.20
  15   6  -4    1.50    3.10
 -14  -6   4    7.50    4.20
 -14  -6   4   10.60    4.10
  14  -6  -4    7.70    5.00
 -14  -6   4   11.50    4.60
  14  -6  -4   10.90    4.10
 -13  -6   4   43.90    8.40
 -13  -6   4   22.60    5.90
 -13  -6   4   29.20    7.80
 -13  -6   4   33.10    6.90
  13  -6  -4   29.70    6.40
 -12  -6   4    1.90    6.10
  12  -6  -4   -5.50    3.90
 -12  -6   4   -1.40    4.30
 -12  -6   4   -6.30    4.60
 -12  -6   4    4.90    4.20
  11  -6  -4   14.00    4.80
 -11  -6   4    0.40    4.00
  11  -6  -4    8.80    4.90
 -11  -6   4   10.30    4.70
 -11  -6   4   -0.40    5.90
 -10  -6   4    3.50    5.40
  10  -6  -4    7.50    5.10
 -10  -6   4    7.40    5.80
 -10  -6   4    8.30    5.10
 -10  -6   4    4.60    4.60
  10  -6  -4   11.50    5.20
  -9  -6   4   17.80    8.50
   9  -6  -4   19.20    6.40
  -9  -6   4   43.00   12.40
  -9  -6   4   37.30   10.20
   8  -6  -4    2.30    5.20
  -8  -6   4   -1.40    4.90
  -8  -6   4   -6.40    5.50
  -8  -6   4   -3.00    3.90
  -8  -6   4   -5.20    5.50
   8  -6  -4    5.70    5.00
  -7  -6   4   -2.90    6.10
  -7  -6   4   13.00    5.50
  -7  -6   4   13.00    7.00
   7  -6  -4    7.40    5.00
  -7  -6   4   20.00    5.40
   7  -6  -4   20.80    6.10
  -6  -6   4  454.75   37.70
  -6  -6   4  482.25   36.60
  -6  -6   4  446.36   36.30
   6  -6  -4  393.36   35.90
   6  -6  -4  445.06   34.80
  -6  -6   4  508.35   36.70
  -5  -6   4   20.30    6.20
  -5  -6   4   20.30    7.80
  -5  -6   4   11.30    6.00
   4  -6  -4  165.08   23.90
  -4  -6   4  137.99   15.80
   4  -6  -4  184.48   19.40
   4  -6  -4  129.29   18.60
  -4  -6   4  144.29   15.50
   4  -6  -4  173.28   16.20
  -4   6   4  154.58   16.00
  -3  -6   4   41.10   10.20
  -3  -6   4   42.00    8.00
   3  -6  -4   37.70    8.10
  -3  -6   4   33.80    8.20
   3  -6  -4   37.30    7.80
   2  -6  -4   98.79   15.40
   2  -6  -4  111.59   13.80
  -2  -6   4   88.49   12.50
  -2  -6   4   86.79   16.70
   1  -6  -4  181.68   18.80
  -1  -6   4  166.18   17.80
   1  -6  -4  216.08   18.70
  -1  -6   4  145.49   26.40
   0  -6   4   37.90    8.00
   0  -6  -4   35.60    7.30
   0  -6  -4   30.20    7.30
   0   6   4   32.90    7.30
   1  -6   4    9.30    6.40
   1  -6   4   16.80    5.30
  -1  -6  -4    4.20    5.00
   1  -6   4    4.00    4.20
  -1  -6  -4    3.50    7.80
  -1  -6  -4    6.10    6.20
   1   6   4   -3.40    6.00
  -2  -6  -4   92.49   13.60
  -2  -6  -4  110.19   15.40
   2  -6   4  101.19   11.80
   3  -6   4    2.60    5.30
   3  -6   4    6.20    4.80
   3  -6   4   12.70    5.40
  -3  -6  -4   30.40    8.00
  -3  -6  -4   12.70    5.90
  -3  -6  -4    5.30    6.50
   4  -6   4   10.90    4.80
  -4  -6  -4    8.00    5.50
   4  -6   4   13.00    5.30
  -4  -6  -4    8.90    5.60
   4  -6   4    0.60    5.40
  -4  -6  -4    8.20    6.80
  -5  -6  -4  299.17   28.10
  -5  -6  -4  305.17   25.50
  -5  -6  -4  294.07   26.50
  -5  -6  -4  272.17   25.60
   5  -6   4  281.67   23.40
   5  -6   4  304.67   24.20
  -5  -6  -4  315.17   26.70
   5  -6   4  274.37   26.00
  -6  -6  -4    3.90    5.60
  -6  -6  -4   15.90   11.00
  -6  -6  -4    8.80    6.90
  -6  -6  -4   21.10   11.00
  -6  -6  -4    7.80    7.20
  -7  -6  -4    3.20    4.20
  -7  -6  -4   10.80    5.50
  -7  -6  -4    0.40    4.90
   7  -6   4    1.30    4.00
   7  -6   4    8.40    4.90
  -7  -6  -4    5.70    5.60
  -8  -6  -4   -4.50    3.80
  -8  -6  -4    3.90    4.90
  -8  -6  -4   -2.50    4.20
   8  -6   4    2.60    3.90
  -8  -6  -4   -7.50    3.80
   8  -6   4    5.90    4.10
  -8  -6  -4   -1.80    5.30
  -8   6  -4    3.90    3.40
  -9  -6  -4    2.10    4.50
  -9  -6  -4    9.30    6.00
   9  -6   4   -2.80    6.30
  -9  -6  -4   -2.90    5.20
  -9  -6  -4   -5.30    3.90
   9  -6   4    2.00    4.10
  -9   6  -4   -1.70    3.30
 -10  -6  -4   12.10    4.40
 -10  -6  -4   14.50    5.00
 -10  -6  -4    9.80    5.30
 -10  -6  -4   14.80    4.60
 -10  -6  -4   12.10    4.20
  10  -6   4    9.90    4.40
 -10   6  -4    9.70    3.90
 -11  -6  -4   12.30    4.80
 -11  -6  -4   10.70    4.30
 -11  -6  -4    8.60    3.80
  11  -6   4    8.30    4.10
 -11  -6  -4    8.00    5.10
 -11  -6  -4   17.60    4.40
 -12  -6  -4    0.90    2.80
  12  -6   4    4.50    3.20
 -12  -6  -4    2.20    3.10
 -12  -6  -4   15.60    5.60
 -12  -6  -4    6.70    2.70
 -12  -6  -4   -1.80    2.70
  12   6   4   -2.50    2.80
 -13  -7   4   -3.40    2.70
  13  -7  -4    6.70    2.50
 -13  -7   4    1.30    2.80
 -13  -7   4    2.20    2.60
 -12  -7   4    5.90    7.50
 -12  -7   4    4.20    6.00
 -12  -7   4    3.60    3.50
 -12  -7   4   15.80    6.40
 -11  -7   4   20.40    5.20
 -11  -7   4   16.90    5.80
 -11  -7   4   15.30    4.70
  11  -7  -4   14.10    4.60
 -11  -7   4   21.70    5.90
 -10  -7   4   16.90    5.50
 -10  -7   4   17.20    5.60
 -10  -7   4   20.70    5.40
 -10  -7   4   23.20    6.10
  10  -7  -4   20.00    5.30
  -9  -7   4   17.70    5.80
  -9  -7   4    5.60    8.30
  -9  -7   4   14.80    6.80
  -9  -7   4    3.40    4.70
   9  -7  -4   11.10    5.00
   8  -7  -4   -5.80    4.10
  -8  -7   4    2.60    4.20
  -8  -7   4    1.40    4.70
  -8  -7   4    1.80    3.70
  -8  -7   4   -2.10    5.50
   8  -7  -4    7.10    5.60
  -7  -7   4   30.80    6.90
  -7  -7   4   40.10    7.70
   7  -7  -4   25.30    7.00
  -7  -7   4   28.70   10.30
   7  -7  -4   36.80    9.40
  -7  -7   4   46.80    9.60
  -6  -7   4   22.80    7.60
  -6  -7   4   21.50    5.70
   6  -7  -4   23.00    6.80
   6  -7  -4   13.40    6.20
  -6  -7   4   25.50    6.50
  -5  -7   4   44.00    9.00
   5  -7  -4   40.10    7.50
  -5  -7   4   30.10    7.10
   5  -7  -4   38.40    8.00
  -5  -7   4   34.60    8.50
  -4  -7   4   78.19   10.60
   4  -7  -4   70.49   13.70
  -4  -7   4   68.59   13.40
   4  -7  -4   49.10    9.10
  -4  -7   4   62.39   11.30
  -3  -7   4   80.49   11.50
   3  -7  -4   47.40    9.70
  -3  -7   4   75.99   10.60
   3  -7  -4   49.10    9.00
  -3  -7   4   81.29   13.90
   2  -7  -4   -0.40    5.50
   2  -7  -4   15.70    6.10
  -2  -7   4    1.10    5.80
  -2  -7   4    4.70    5.30
  -2  -7   4    3.70    7.20
   1  -7  -4   33.50    7.70
   1  -7  -4   28.90    7.40
  -1  -7   4   49.50   10.00
  -1  -7   4   44.90   11.50
   0  -7   4    5.40    4.50
   0  -7   4    9.60    5.30
   0  -7   4   -4.80    8.70
   0  -7  -4    7.00    4.90
   0  -7  -4    9.50    5.20
  -1  -7  -4    5.90    4.70
  -1  -7  -4   -5.90    7.60
  -1  -7  -4    8.20    5.30
   1  -7   4    1.60    4.50
   1  -7   4    2.40    6.90
   1  -7   4    0.90    3.90
  -2  -7  -4    5.60    4.50
  -2  -7  -4    3.70    6.80
   2  -7   4   17.60    5.90
   2  -7   4    1.00    3.80
   2  -7   4   10.90    4.80
  -2  -7  -4   -2.60    5.00
  -3  -7  -4   -4.60    4.50
   3  -7   4   11.80    4.80
   3  -7   4   -2.40    5.10
  -3  -7  -4    4.60    6.90
  -3  -7  -4    1.30    3.90
  -4  -7  -4   26.50    6.20
  -4  -7  -4   35.30    8.60
   4  -7   4   18.40    6.00
  -4  -7  -4   19.00    8.90
   4  -7   4   25.80    5.60
  -4  -7  -4   14.10    5.40
  -5  -7  -4  249.78   23.50
  -5  -7  -4  224.78   21.00
  -5  -7  -4  216.38   21.80
   5  -7   4  251.37   22.20
  -5  -7  -4  225.98   23.90
   5  -7   4  219.68   22.10
  -6  -7  -4   98.39   12.00
  -6  -7  -4  104.19   14.30
   6  -7   4   82.79   10.30
   6  -7   4   98.29   12.50
  -6  -7  -4   77.49   11.60
  -6  -7  -4  101.09   13.10
  -7  -7  -4   -0.60    2.90
  -7  -7  -4    2.70    4.50
   7  -7   4    5.20    3.70
  -7  -7  -4   -2.40    3.60
   7  -7   4   -5.10    4.20
  -7   7  -4    1.70    3.20
  -8  -7  -4    2.00    4.20
  -8  -7  -4    3.20    3.10
  -8  -7  -4    2.70    3.90
  -8  -7  -4    5.90    6.00
   8  -7   4   11.50    5.80
   8  -7   4    8.90    3.90
  -9  -7  -4   -1.90    2.80
  -9  -7  -4    0.90    3.10
  -9  -7  -4   -5.10    2.90
   9  -7   4    2.30    4.60
  10  -7   4   -0.30    2.70
 -10  -7  -4    7.90    3.30
 -10  -7  -4    6.10    3.20
 -10  -7  -4    1.30    2.30
 -10  -7  -4    1.30    2.80
  10   7   4   -0.80    3.50
 -10  -8   4   -2.50    3.40
 -10  -8   4    0.10    2.80
 -10  -8   4    2.50    3.60
  10  -8  -4    3.10    3.50
  -9  -8   4   12.50    4.20
  -9  -8   4    9.00    3.40
  -9  -8   4    3.40    3.60
   9  -8  -4    9.90    3.50
   8  -8  -4   -1.80    3.30
  -8  -8   4    1.20    3.20
  -8  -8   4   -4.80    4.30
  -8  -8   4   -3.60    3.70
  -7  -8   4    3.00    3.90
  -7  -8   4    2.90    3.00
  -7  -8   4   -1.00    7.40
   7  -8  -4    2.40    3.80
  -6  -8   4    0.90    3.90
   6  -8  -4    7.10    4.30
  -6  -8   4    2.10    4.20
  -6  -8   4    3.30    3.60
  -5  -8   4    0.00    4.00
  -5  -8   4   -1.00    4.70
   5  -8  -4   -1.30    5.40
  -5  -8   4   -2.40    3.50
  -4  -8   4   17.80    4.70
  -4  -8   4   11.30    4.90
  -4  -8   4   27.10    6.70
  -3  -8   4   -5.00    5.50
  -3  -8   4    3.60    4.30
  -3  -8   4    3.60    3.70
  -2  -8   4    1.00    3.80
  -2  -8   4    1.60    4.20
  -2  -8   4   13.00    6.70
  -1  -8   4    6.40    4.40
  -1  -8   4    4.10    3.70
   1  -8  -4   14.60    7.60
   0  -8  -4    6.30    4.90
   0  -8   4    5.20    3.80
   0  -8   4    2.80    3.90
  -1  -8  -4   13.60    4.40
   1  -8   4   -4.50    4.90
  -1  -8  -4    0.00    5.30
   1  -8   4    8.50    4.10
  -2  -8  -4   12.00    4.30
   2  -8   4   15.30    5.70
  -2  -8  -4   10.70    7.50
   2  -8   4    7.00   10.20
  -2  -8  -4    7.40    5.10
  -3  -8  -4    0.40    4.20
  -3  -8  -4    5.00    4.40
   3  -8   4    6.60    4.50
   3  -8   4    6.40    5.10
  -3  -8  -4    3.80    6.60
  -4  -8  -4    7.60    4.00
  -4  -8  -4   -0.80    3.80
   4  -8   4    1.20    4.50
  -4  -8  -4   -1.50    4.90
   5  -8   4    3.30    4.30
  -5  -8  -4    3.30    4.40
  -5  -8  -4    3.70    3.80
  -5  -8  -4    3.20    2.90
   6  -8   4    2.30    3.50
  -6  -8  -4    2.70    3.50
  -6  -8  -4   -4.10    3.60
  -6  -8  -4    2.70    2.70
   7  -8   4   17.70    5.80
  -7  -8  -4    5.90    5.20
  -7  -8  -4    9.50    3.20
  -7  -8  -4   10.40    4.80
  20   0  -5   -4.60    2.40
  19   0  -5    2.20    3.90
  19   0  -5   10.00    3.70
  18   0  -5   -6.00    3.00
 -18   0   5   -4.70    5.50
  18   0  -5    5.30    3.80
 -17   0   5    0.80    5.10
  17   0  -5   -3.80    4.40
  17   0  -5   -0.60    3.90
 -16   0   5   14.20    5.40
  16   0  -5   10.60    5.40
 -15   0   5 1774.62  115.69
  15   0  -5 1773.22  116.69
  15   0  -5 1584.94  115.09
 -15   0   5 1621.74  115.49
 -14   0   5    8.30    6.10
  14   0  -5   -5.20    4.60
 -12   0   5   -4.20    3.10
 -12   0   5   -2.40    2.20
 -11   0   5  361.26   25.50
 -11   0   5  341.27   24.70
 -10   0   5   -1.00    1.60
 -10   0   5   -0.80    1.50
  -9   0   5  578.94   38.80
  -9   0   5  570.44   39.50
  -8   0   5    4.20    1.50
  -8   0   5    0.70    1.30
  -7   0   5  539.95   37.40
  -7   0   5  549.65   36.80
   7   0  -5  554.94   36.80
   6   0  -5    0.50    0.80
  -5   0   5   16.70    2.50
   5   0  -5   14.70    1.90
   4   0  -5   -0.10    0.60
  -4   0   5    0.70    0.80
   3   0  -5  179.28   11.70
  -3   0   5  145.09   12.10
   2   0  -5    8.20    1.40
   1   0  -5  756.32   45.60
  -1   0   5  615.44   45.90
   0   0  -5    7.50    1.50
   0   0   5    5.00    1.70
   1   0   5 3080.29  200.38
   2   0   5    1.70    1.20
  -2   0  -5    3.60    1.30
  -3   0  -5 1907.31  121.49
   3   0   5 1798.02  121.19
   4   0   5    0.10    1.10
  -4   0  -5    3.40    1.30
   5   0   5  763.32   53.19
  -5   0  -5  825.82   53.99
  -6   0  -5   -0.60    1.50
  -7   0  -5 1113.19   75.29
  -8   0  -5    1.00    3.00
  -8   0  -5   -2.10    2.20
  -9   0  -5   40.50    6.80
  -9   0  -5   40.90    7.40
 -10   0  -5    0.70    3.60
 -10   0  -5   -2.90    3.30
 -11   0  -5   22.00    6.70
 -11   0  -5   11.80    5.10
 -11   0  -5   18.40    7.80
 -12   0  -5   -2.50    6.00
  12   0   5   14.10    6.30
 -12   0  -5    5.10    4.00
 -13   0  -5  132.99   16.20
  13   0   5   97.79   14.50
 -13   0  -5  127.19   14.50
  14   0   5    2.40    5.70
 -14   0  -5    3.20    4.70
 -14   0  -5    0.70    4.30
 -15   0  -5    5.00    4.50
 -15   0  -5    1.30    3.90
  15   0   5   -0.60    3.80
 -16   0  -5   -3.80    3.40
 -16   0  -5   -0.60    3.90
  16   0   5    4.10    3.10
 -17   0  -5    3.30    3.80
  20  -1  -5   -2.80    1.80
  20   1  -5    4.70    3.20
  20   1  -5    1.20    2.20
  19  -1  -5    2.10    2.70
  19   1  -5   -3.60    4.00
  19   1  -5    1.90    3.20
  18  -1  -5    0.60    3.20
 -18  -1   5   -6.60    5.50
  18   1  -5    6.30    4.50
  18   1  -5    9.40    4.00
  17  -1  -5    1.70    3.60
 -17  -1   5   -2.00    4.50
  17  -1  -5   -5.60    5.20
  17   1  -5   -1.20    3.80
  17   1  -5    5.40    4.50
 -16  -1   5   68.09   12.60
  16  -1  -5   79.79   11.10
  16  -1  -5   62.39   10.80
 -16  -1   5   92.89   12.40
  16   1  -5   71.39   11.10
  16   1  -5   63.69   12.00
 -15  -1   5   24.00    7.20
 -15  -1   5   37.10    8.10
  15  -1  -5   16.70    6.50
  15  -1  -5   32.30    7.20
  15   1  -5   18.30    7.40
 -14  -1   5  251.57   24.80
  14  -1  -5  292.77   24.90
 -14  -1   5  284.07   25.00
  14   1  -5  276.97   25.10
 -13  -1   5  188.38   19.40
 -13  -1   5  242.08   19.40
 -13   1   5  210.78   17.70
 -12  -1   5    1.50    4.50
 -12  -1   5    5.40    2.80
 -12   1   5    3.70    3.00
 -11  -1   5  293.97   22.80
 -11   1   5  307.87   22.50
 -10  -1   5  197.18   15.70
 -10   1   5  198.38   15.10
  -9  -1   5   66.59    5.30
  -9  -1   5   64.79    6.50
  -9   1   5   59.79    6.50
  -9   1   5   54.59    6.10
   8  -1  -5   65.09    6.00
  -8  -1   5   66.79    4.60
  -8  -1   5   56.69    6.00
  -8   1   5   52.99    5.80
  -8   1   5   45.20    5.40
  -7  -1   5  921.31   67.19
  -7  -1   5 1015.10   65.49
   7  -1  -5  939.41   66.89
  -7   1   5 1170.98   70.39
  -6  -1   5    3.50    0.60
  -6  -1   5    1.10    1.00
  -6   1   5    2.40    1.20
   5  -1  -5  435.96   29.60
  -5  -1   5  444.86   29.80
   5   1  -5  413.36   28.20
  -4  -1   5   15.50    2.30
   4  -1  -5   14.20    2.20
  -4   1   5    9.20    2.50
   4   1  -5   13.80    1.50
  -3  -1   5  961.70   64.89
   3  -1  -5  999.70   64.79
  -3   1   5  960.90   65.29
   3   1  -5  993.70   63.89
   2  -1  -5  719.53   48.50
  -2  -1   5  672.73   48.40
   2   1  -5  742.53   47.80
  -2   1   5  773.92   49.10
   1  -1  -5 1384.26   94.19
  -1  -1   5 1247.88   93.99
   1   1  -5 1496.65   93.69
  -1   1   5 1617.04   94.89
   0  -1   5 1365.96  102.69
   0  -1  -5 1510.65  102.99
   0   1   5 1748.82  103.49
   0   1  -5 1663.63  102.69
   1  -1   5   31.70    3.60
  -1  -1  -5   35.90    3.90
   1   1   5   38.50    4.10
  -1   1  -5   32.30    3.70
  -2  -1  -5 1666.03  115.29
  -2   1  -5 1749.72  115.19
   2   1   5 1863.91  115.59
  -3  -1  -5  321.97   24.50
  -3   1  -5  350.06   24.50
   3   1   5  371.96   24.70
  -4  -1  -5  171.78   13.20
  -4   1  -5  162.88   13.00
  -5  -1  -5   13.30    3.20
   5   1   5   17.20    3.50
  -5   1  -5   19.80    3.60
  -6  -1  -5 1127.19   77.19
  -6   1  -5 1144.09   77.19
   6   1   5 1171.78   76.79
  -7  -1  -5   22.00    4.50
  -7   1  -5   26.10    4.70
   7   1   5   24.70    5.10
   8  -1   5   -0.70    3.40
  -8  -1  -5    7.00    3.80
  -8  -1  -5    0.30    2.30
   8   1   5    9.40    3.80
  -8   1  -5    6.40    3.00
  -8   1  -5    4.30    3.40
  -9  -1  -5   48.20    8.00
  -9  -1  -5   45.30    8.10
  -9   1  -5   59.39    7.60
  -9   1  -5   62.79    8.30
 -10  -1  -5   46.60    8.80
 -10  -1  -5   61.99   12.80
 -10  -1  -5   37.40    7.70
 -10   1  -5   46.20    8.80
 -11  -1  -5    7.40    4.50
 -11  -1  -5   -2.60    4.80
  11   1   5   -1.70    5.70
 -11   1  -5    4.50    4.50
 -11   1  -5   10.80    5.40
 -12  -1  -5   78.59   11.00
  12  -1   5   43.40    9.70
 -12  -1  -5   72.49   10.40
 -12  -1  -5   69.89   12.10
 -12   1  -5   58.19    9.40
  12   1   5   46.10    9.90
  13  -1   5  131.39   17.10
 -13  -1  -5  174.98   18.20
 -13  -1  -5  181.48   17.10
 -13  -1  -5  146.39   16.10
  13   1   5  158.28   17.00
 -13   1  -5  139.39   17.80
  14  -1   5  105.39   13.90
 -14  -1  -5  127.39   14.40
 -14  -1  -5  151.68   16.60
  14   1   5  120.69   14.90
 -15  -1  -5   -0.70    3.90
 -15  -1  -5   -1.70    3.90
  15  -1   5   -6.10    5.30
  15   1   5   -0.40    3.30
 -15   1  -5    7.00    4.10
 -15   1  -5    3.20    4.70
 -16  -1  -5    2.00    3.70
 -16  -1  -5   -3.50    4.50
 -16   1  -5    6.70    6.10
  16   1   5   -0.30    2.70
 -16   1  -5    1.50    5.90
 -17  -1  -5    6.70    4.30
 -17  -1  -5    4.10    3.50
 -17   1  -5    9.10    3.60
  17   1   5    2.70    2.10
  20  -2  -5    1.90    2.10
  20   2  -5    8.10    3.10
  20   2  -5    6.00    2.60
  19  -2  -5    3.90    2.70
 -19  -2   5    6.20    6.70
  19   2  -5    1.90    4.50
  19   2  -5    8.50    3.40
 -18  -2   5   15.20    5.70
  18  -2  -5   10.50    3.90
 -18  -2   5   23.90    5.30
  18   2  -5   25.40    5.60
  18   2  -5   13.40    4.60
 -17  -2   5    6.70    5.10
 -17  -2   5    6.60    4.70
  17  -2  -5   14.80    4.70
  17   2  -5    5.30    4.40
  17   2  -5    6.60    4.90
 -16  -2   5    6.30    4.60
 -16  -2   5   -2.20    4.20
  16  -2  -5    3.20    3.80
  16   2  -5   -5.00    5.30
  16   2  -5    5.30    4.70
 -15  -2   5  163.98   18.50
  15  -2  -5  155.78   16.90
 -15  -2   5  158.28   17.80
 -15  -2   5  161.58   17.40
  15   2  -5  129.19   18.10
  15   2  -5  156.68   17.90
 -14  -2   5  621.64   50.39
 -14  -2   5  728.43   48.70
 -14  -2   5  613.34   51.59
  14  -2  -5  644.94   49.30
 -14  -2   5  619.74   49.60
  14   2  -5  681.83   57.19
 -14   2   5  712.43   50.39
 -13  -2   5   80.29    9.50
 -13  -2   5   77.19   11.60
 -13   2   5   55.19    9.50
 -12  -2   5   14.20    5.10
 -12  -2   5    3.80    3.20
 -12   2   5    9.10    3.60
 -11  -2   5  135.89   13.60
 -11  -2   5  125.29   12.00
 -11   2   5  126.99   12.10
 -10  -2   5  142.19   12.40
 -10   2   5  126.19   12.20
   9  -2  -5  162.18   13.80
  -9  -2   5  171.48   14.00
  -9   2   5  172.38   14.10
  -9   2   5  166.28   13.10
  -8  -2   5  282.27   21.10
   8  -2  -5  283.67   21.70
  -8   2   5  277.27   20.30
   7  -2  -5   46.40    5.40
  -7  -2   5   54.79    5.70
  -7   2   5   47.60    5.30
  -6  -2   5   49.40    5.20
   6  -2  -5   48.00    5.10
  -6   2   5   36.70    5.10
  -5  -2   5 1476.55   92.99
   5  -2  -5 1493.25   93.19
  -5   2   5 1244.48   93.09
  -4  -2   5  204.78   16.40
   4  -2  -5  227.78   16.70
  -4   2   5  236.78   17.10
  -3  -2   5  806.62   57.79
   3  -2  -5  873.71   58.29
   3   2  -5  872.81   56.49
  -3   2   5  914.21   58.59
   2  -2  -5  264.17   21.00
  -2  -2   5  278.07   21.00
   2   2  -5  326.87   20.00
  -2   2   5  298.97   21.40
   1  -2  -5 2827.02  194.18
  -1  -2   5 2789.72  193.48
  -1   2   5 3165.48  194.48
   1   2  -5 3127.39  193.08
   0  -2  -5  370.56   27.40
   0  -2   5  354.86   26.50
   0   2   5  417.36   27.70
   0   2  -5  418.26   26.70
  -1  -2  -5  318.77   23.10
   1  -2   5  297.27   21.90
  -1  -2  -5  321.17   23.00
  -1   2  -5  338.07   22.50
   1   2   5  330.27   23.20
  -2  -2  -5   61.29    5.90
   2  -2   5   46.10    4.30
  -2  -2  -5   58.29    5.80
  -2   2  -5   54.29    5.30
   2   2   5   54.19    5.80
  -3  -2  -5 1103.19   75.99
  -3  -2  -5 1122.09   75.79
   3   2   5 1187.68   76.09
  -3   2  -5 1126.89   75.49
  -4  -2  -5  831.02   57.49
  -4  -2  -5  840.32   57.19
   4   2   5  858.11   57.39
  -5  -2  -5  250.37   18.80
  -5  -2  -5  227.88   18.20
   5   2   5  232.28   18.30
  -5   2  -5  240.28   18.40
  -6  -2  -5  614.84   43.10
  -6  -2  -5  611.04   42.50
   6   2   5  630.14   42.80
  -6   2  -5  577.44   42.70
  -7  -2  -5  309.67   24.10
  -7  -2  -5  289.07   23.20
   7  -2   5  295.37   23.50
  -7   2  -5  315.27   27.10
   7   2   5  326.37   23.90
  -7   2  -5  314.87   24.30
   8  -2   5  114.39   11.00
  -8  -2  -5   93.69   12.00
  -8   2  -5   87.39   10.60
  -8   2  -5  104.19   11.30
   8   2   5   93.99   10.80
  -9  -2  -5   64.39    9.10
   9  -2   5   46.20    7.90
  -9  -2  -5   56.99    9.30
   9   2   5   61.19   10.40
  -9   2  -5   40.30    8.20
  -9   2  -5   43.00    7.70
 -10  -2  -5   45.70   11.10
  10  -2   5   75.39   15.40
 -10  -2  -5   66.29    9.90
 -10  -2  -5   49.10    9.70
 -10  -2  -5   58.19   10.10
  10  -2   5   45.60    8.60
 -10   2  -5   62.59    8.90
 -10   2  -5   49.00    9.70
 -11  -2  -5    6.00    5.30
 -11  -2  -5    8.80    4.60
 -11  -2  -5    5.10    7.80
 -11  -2  -5    5.30    4.50
 -11   2  -5    8.00    4.00
 -11   2  -5    9.50    5.30
 -12  -2  -5   18.20    6.60
 -12  -2  -5    0.30    8.40
  12   2   5   11.00    7.90
 -12   2  -5    5.60    6.70
 -13  -2  -5   40.00    8.00
 -13  -2  -5   22.00    6.30
 -13  -2  -5   19.70    5.70
  13   2   5   22.20    5.70
 -13   2  -5   21.50    6.50
 -13   2  -5   34.60    7.40
 -14  -2  -5   25.00    8.50
 -14  -2  -5   18.50    6.10
 -14  -2  -5   20.90    4.90
 -14   2  -5   20.50    6.80
 -15  -2  -5   45.30    8.50
 -15  -2  -5   61.89    9.20
 -15   2  -5   50.49    8.80
 -15   2  -5   58.49   10.90
 -16  -2  -5   -1.70    3.30
 -16  -2  -5    4.30    3.10
  16   2   5    2.30    2.30
 -16   2  -5   -2.10    3.20
 -19  -3   5   -4.40    3.90
  19  -3  -5    2.10    2.30
  19   3  -5   -1.10    2.90
  19   3  -5   -2.30    3.00
 -18  -3   5   11.00    4.00
 -18  -3   5   11.80    4.70
  18  -3  -5    6.00    2.90
 -18  -3   5   13.20    5.60
  18   3  -5    8.40    4.10
  18   3  -5   -1.00    3.80
  17  -3  -5   66.49    8.60
 -17  -3   5   81.59   14.00
 -17  -3   5   37.50   10.60
 -17  -3   5   52.99   11.00
  17   3  -5   49.99   11.00
  17   3  -5   67.59    9.90
 -16  -3   5    0.90    4.00
  16  -3  -5    0.00    5.80
 -16  -3   5   -0.60    4.30
  16  -3  -5    2.70    3.30
 -16  -3   5    4.40    5.30
  16   3  -5    0.50    4.50
  16   3  -5   -0.90    4.50
 -15  -3   5    9.00    5.70
  15  -3  -5    7.00    4.80
  15  -3  -5   -2.60    7.00
 -15  -3   5    7.20    6.60
  15   3  -5    6.80    5.30
 -14  -3   5   12.90    6.60
  14  -3  -5   14.90    7.00
 -14  -3   5    6.40    5.90
 -14  -3   5   25.40    7.00
 -14  -3   5   14.10    6.90
  14  -3  -5   27.10    6.30
  14   3  -5    6.40    6.10
 -13  -3   5 1052.79   77.89
 -13  -3   5 1084.59   75.89
 -13  -3   5 1064.69   78.59
  13  -3  -5 1251.27   84.59
 -13  -3   5  968.50   75.79
  13   3  -5  935.31   78.39
 -12  -3   5  107.19   11.70
 -12  -3   5  118.19   13.50
 -12   3   5  102.89   11.90
 -11  -3   5   31.50    6.40
 -11  -3   5   44.40    8.10
 -11   3   5   30.10    5.80
 -10  -3   5  205.58   19.30
 -10  -3   5  208.88   17.90
 -10   3   5  223.98   18.50
   9  -3  -5 1352.96   94.59
  -9   3   5 1453.85   94.99
   8  -3  -5 1464.95  100.19
  -8  -3   5 1559.64  100.19
  -8   3   5 1546.25  100.59
  -8   3   5 1409.36   99.09
  -7  -3   5    4.30    2.30
   7  -3  -5    6.00    2.00
  -7   3   5    2.50    2.30
  -6  -3   5  137.89   10.90
   6  -3  -5  126.89   11.10
  -6   3   5   96.19   10.30
  -5  -3   5   53.19    6.00
  -5   3   5   59.99    6.70
  -4  -3   5  286.17   20.90
   4  -3  -5  291.77   21.50
  -4   3   5  273.27   21.40
  -3  -3   5  162.98   13.30
   3  -3  -5  164.78   14.00
  -3   3   5  189.18   14.30
   2  -3  -5  180.38   14.70
  -2  -3   5  164.68   13.60
  -2   3   5  184.78   14.70
   2   3  -5  194.68   13.10
  -1  -3   5  421.06   30.60
   1  -3  -5  420.26   31.70
  -1   3   5  470.65   32.00
   1   3  -5  472.85   30.50
   0  -3   5 5903.31  443.16
   0   3  -5 7805.62  443.76
  -1  -3  -5   29.40    4.50
  -1  -3  -5   28.30    5.00
   1  -3   5   28.20    3.40
   1   3   5   29.10    5.20
   2  -3   5  267.97   17.70
  -2  -3  -5  268.37   19.90
  -2  -3  -5  242.48   19.80
   2   3   5  259.17   19.90
  -2   3  -5  251.87   19.10
  -3  -3  -5  492.05   35.00
   3   3   5  499.85   35.30
  -3   3  -5  481.05   34.50
  -4  -3  -5   16.70    4.10
  -4  -3  -5   20.00    4.10
  -4   3  -5   15.90    3.80
   4   3   5   16.80    4.00
  -5  -3  -5   30.60    5.70
  -5  -3  -5   37.50    6.00
   5   3   5   37.70    6.10
  -5   3  -5   24.40    5.40
  -6  -3  -5   51.49    7.70
   6  -3   5   56.19    7.60
  -6  -3  -5   45.20    7.00
   6   3   5   61.59   11.60
  -6   3  -5   52.69    7.20
   7  -3   5  259.97   20.00
  -7  -3  -5  239.38   20.10
  -7  -3  -5  245.48   20.90
  -7  -3  -5  203.88   21.80
   7   3   5  265.97   20.70
  -7   3  -5  218.58   19.80
  -8  -3  -5   38.30    7.20
   8  -3   5   35.60    7.20
  -8  -3  -5   50.89    9.50
   8   3   5   27.50    6.20
  -8   3  -5   24.00    5.50
  -8   3  -5   36.10    7.20
   9  -3   5  192.58   21.00
  -9  -3  -5  180.08   20.00
  -9  -3  -5  222.28   23.40
  -9  -3  -5  264.67   29.90
   9  -3   5  255.87   19.40
  -9  -3  -5  169.38   22.50
   9  -3   5  228.28   18.80
  -9  -3  -5  242.58   21.90
   9   3   5  234.48   20.30
  -9   3  -5  216.98   19.70
  -9   3  -5  207.78   19.70
 -10  -3  -5    8.90    4.90
 -10  -3  -5    2.50    4.80
 -10  -3  -5   13.40    5.70
  10  -3   5   16.80    6.00
  10  -3   5   17.50    4.60
 -10  -3  -5    4.00    6.00
  10  -3   5    1.20    5.40
 -10   3  -5    3.20    4.30
 -11  -3  -5   51.99   10.30
 -11  -3  -5   44.60    9.80
 -11   3  -5   27.80    6.40
 -12  -3  -5    7.50    6.40
 -12  -3  -5   10.10    5.20
 -12  -3  -5   14.60    6.10
 -12  -3  -5   17.40    5.60
  12  -3   5   11.10    6.20
 -12   3  -5   14.30    5.90
 -12   3  -5   13.30    4.80
 -13  -3  -5   -4.00    4.20
 -13  -3  -5   -2.40    3.90
 -13  -3  -5   -1.50    3.30
 -13  -3  -5    3.10    6.00
  13  -3   5    7.00    5.90
 -13   3  -5    2.80    3.70
  13   3   5   -6.10    4.20
 -14  -3  -5    0.70    2.70
 -14  -3  -5    5.10    3.80
 -14  -3  -5   -5.30    3.40
 -14  -3  -5   -0.80    6.80
  14   3   5   -2.50    3.00
 -14   3  -5   -2.70    3.10
 -15  -3  -5   -4.00    3.30
 -15  -3  -5    4.00    4.90
 -15   3  -5   -1.30    3.00
  15   3   5    2.50    2.60
 -16  -3  -5    4.30    3.40
 -16  -3  -5   -3.60    5.50
  16   3   5    0.10    1.80
 -18  -4   5    4.90    3.90
  18  -4  -5    4.90    2.70
 -18  -4   5   -1.20    2.80
  18   4  -5    6.00    3.60
  18   4  -5   -1.10    3.40
  17  -4  -5    6.70    3.30
 -17  -4   5   -7.80    8.10
 -17  -4   5   -1.80    4.20
  17  -4  -5    1.20    4.90
 -17  -4   5    3.50    3.40
  17   4  -5    1.60    4.40
  17   4  -5    0.20    4.80
 -16  -4   5   13.30    9.20
 -16  -4   5   15.10    5.90
  16  -4  -5   21.70    5.10
 -16  -4   5   16.90    5.90
  16  -4  -5   26.40    6.40
  16   4  -5   27.50    6.30
  16   4  -5   22.70    6.90
  15  -4  -5   93.89   13.10
 -15  -4   5   84.89   12.70
 -15  -4   5   92.69   19.10
  15  -4  -5   73.59   10.70
 -15  -4   5   96.09   11.80
 -15  -4   5   98.89   12.60
  14  -4  -5   -3.40    5.30
  14  -4  -5    7.60    4.40
 -14  -4   5  -11.50    7.10
 -14  -4   5   -6.10    4.90
 -14  -4   5   -2.60    4.00
 -14  -4   5    0.50    4.50
  14   4  -5   13.00    5.60
 -13  -4   5  107.29   15.70
  13  -4  -5  116.19   16.20
 -13  -4   5  135.89   18.00
 -13  -4   5  108.49   15.30
 -13  -4   5  128.89   16.80
  13  -4  -5  104.09   13.20
 -13  -4   5  120.89   14.70
  13   4  -5  128.19   16.40
 -12  -4   5    1.20    5.00
 -12  -4   5    9.80    5.30
  12  -4  -5    2.30    5.60
 -12  -4   5   10.10    7.00
 -12  -4   5   11.80    8.00
  12  -4  -5   -1.60    4.30
 -12  -4   5    6.80    3.90
  12   4  -5    6.70    7.70
 -11  -4   5  208.38   20.70
 -11  -4   5  194.68   20.50
  11  -4  -5  225.08   19.30
 -11  -4   5  191.98   25.00
 -11  -4   5  205.28   18.90
 -11  -4   5  238.88   21.70
  11  -4  -5  172.38   21.00
 -11   4   5  176.08   18.40
 -10  -4   5   11.20    4.00
 -10  -4   5   10.60    4.70
 -10   4   5   15.60    3.90
  -9  -4   5  350.16   29.40
   9  -4  -5  364.66   28.50
  -9  -4   5  350.36   27.90
  -9   4   5  384.36   28.90
   8  -4  -5  125.69   12.50
  -8  -4   5   96.39   17.10
  -8  -4   5  127.79   12.10
  -8   4   5  134.69   12.80
  -7  -4   5  113.99   12.80
  -6  -4   5   33.00    5.50
   6  -4  -5   36.30    5.80
  -6   4   5   32.30    5.80
   5  -4  -5   46.90    6.40
  -5  -4   5   42.40    5.80
  -5   4   5   41.30    7.10
  -4  -4   5  130.89   11.70
   4  -4  -5  135.59   12.50
  -4   4   5  137.39   12.50
   3  -4  -5   10.60    3.30
  -3  -4   5   18.90    3.50
  -3   4   5   11.40    4.10
   2  -4  -5   32.40    5.20
  -2  -4   5   20.70    5.40
  -2   4   5   30.20    5.30
   1  -4  -5  758.62   51.99
  -1  -4   5  713.63   50.09
  -1   4   5  719.43   51.69
   1   4  -5  770.82   49.90
   0  -4  -5  619.94   40.90
   0  -4   5  518.15   38.40
   0   4  -5  578.74   39.00
   0   4   5  549.65   40.50
   1  -4   5 1063.09   65.19
  -1  -4  -5  913.61   66.79
  -1  -4  -5  999.60   67.49
   1   4   5  963.40   67.29
  -1   4  -5  955.30   65.89
  -2  -4  -5   30.60    6.00
  -2  -4  -5   43.90    6.10
   2   4   5   39.80    6.50
  -3  -4  -5  113.09   12.40
   3  -4   5  134.39   13.60
  -3  -4  -5  154.08   13.00
   3   4   5  115.09   12.60
  -3   4  -5  130.69   12.00
  -4  -4  -5   32.60    6.60
   4  -4   5   35.00    6.10
  -4  -4  -5   40.60    6.90
   4   4   5   41.10    7.30
  -4   4  -5   22.80    7.10
   5  -4   5   49.50    7.50
  -5  -4  -5   38.20    7.00
  -5  -4  -5   47.90    8.40
   5   4   5   48.10    7.90
  -5   4  -5   44.60    7.80
  -6  -4  -5  158.98   18.90
  -6  -4  -5  204.48   18.10
   6  -4   5  238.78   17.90
  -6   4  -5  188.78   17.70
   6   4   5  215.78   18.60
  -7  -4  -5  161.68   18.00
  -7  -4  -5  167.68   19.70
  -7  -4  -5  175.58   18.50
  -7  -4  -5  205.38   18.70
  -7  -4  -5  166.38   19.10
  -7  -4  -5  152.78   16.40
   7  -4   5  201.28   16.30
   7  -4   5  192.78   18.50
   7   4   5  172.78   17.20
  -7   4  -5  142.89   15.90
   8  -4   5  106.29   11.10
  -8  -4  -5   71.79   15.50
  -8  -4  -5  105.99   12.60
  -8  -4  -5   90.79   14.30
  -8  -4  -5   94.69   13.10
  -8  -4  -5   97.49   13.30
   8  -4   5  102.89   13.20
  -8   4  -5  100.79   11.70
   9  -4   5   12.00    5.10
  -9  -4  -5   13.60    5.80
  -9  -4  -5   24.60    7.00
  -9  -4  -5   22.80    6.50
   9  -4   5   27.20    6.20
  -9  -4  -5    5.80    6.10
   9  -4   5    7.80    5.90
  -9  -4  -5   17.70    7.00
  -9   4  -5   16.80    5.10
  -9   4  -5   24.60    6.60
  10  -4   5    2.30    5.40
 -10  -4  -5   -0.40    4.50
  10  -4   5    7.70    5.90
 -10  -4  -5    2.50    6.10
  10  -4   5    6.50    7.20
 -10  -4  -5   12.60    5.00
 -10  -4  -5   11.40    6.40
 -10  -4  -5   -0.30    6.30
 -10   4  -5    9.60    5.90
 -10   4  -5    2.70    6.00
 -11  -4  -5   -4.00    4.30
 -11  -4  -5    1.90    4.00
 -11  -4  -5    7.50    4.50
 -11  -4  -5   -3.80    5.30
 -11  -4  -5    2.20    4.00
  11  -4   5   -4.40    4.40
 -11   4  -5   -1.90    3.10
 -11   4  -5   13.20    5.30
 -12  -4  -5   18.00    5.40
 -12  -4  -5   19.70    6.00
 -12  -4  -5   17.70    7.40
 -12  -4  -5   17.30    6.50
  12  -4   5   21.60    5.70
 -12   4  -5   20.90    7.50
 -13  -4  -5    0.60    5.00
  13  -4   5   -4.90    5.40
 -13  -4  -5   -3.10    2.80
 -13  -4  -5    6.00    3.90
 -13  -4  -5   -1.60    3.10
 -13  -4  -5   -2.70    3.20
  13   4   5   -3.10    3.20
 -13   4  -5   -0.40    3.20
  14  -4   5   -3.80    5.60
 -14  -4  -5    4.90    3.90
 -14  -4  -5   -3.20    4.50
 -14  -4  -5    7.00    3.80
 -14  -4  -5    1.60    2.50
  14   4   5   -3.80    2.70
 -14   4  -5    1.60    3.30
 -15  -4  -5   14.40    4.00
 -15  -4  -5    5.20    2.80
  15   4   5    4.80    2.60
  17  -5  -5   -0.30    2.40
 -17  -5   5    1.00    2.70
 -17  -5   5    2.40    3.40
 -17  -5   5    0.90    3.30
  17   5  -5    0.50    3.20
  16  -5  -5   22.00    7.40
 -16  -5   5   22.50    5.50
  16  -5  -5   15.60    4.10
 -16  -5   5   17.50    6.50
 -16  -5   5   15.50    5.10
  16   5  -5    7.60    5.20
  16   5  -5   18.20    5.80
 -15  -5   5    2.20    5.50
 -15  -5   5    4.90    4.20
  15  -5  -5    3.80    3.60
 -15  -5   5    9.90    4.30
  15  -5  -5    5.40    4.10
 -15  -5   5    2.70    3.70
  15   5  -5    7.50    6.80
 -14  -5   5    2.60    5.50
 -14  -5   5   -7.50    4.10
 -14  -5   5    5.60    3.90
  14  -5  -5   -3.80    4.90
  14  -5  -5   -3.50    4.20
  14   5  -5   -1.40    5.10
 -13  -5   5    9.80    7.00
 -13  -5   5   12.50    5.80
  13  -5  -5   17.90    5.90
  13  -5  -5    9.10    4.90
 -13  -5   5   19.30    6.20
 -13  -5   5   10.60    5.00
 -12  -5   5   46.00   10.40
 -12  -5   5   73.49   12.50
  12  -5  -5   78.69   12.40
  12  -5  -5   65.19   10.60
 -12  -5   5   69.59   14.00
 -12  -5   5   62.39   12.30
 -11  -5   5    7.20    5.00
 -11  -5   5    0.50    5.60
 -11  -5   5    2.20    5.20
 -11  -5   5    8.30    6.90
  11  -5  -5   -0.30    4.70
  11  -5  -5   12.40    5.30
 -10  -5   5   -0.20    5.90
  10  -5  -5    2.10    4.40
  10  -5  -5   -3.90    4.80
 -10  -5   5   -3.40    4.70
 -10  -5   5    0.40    4.20
 -10  -5   5    5.10    5.50
  -9  -5   5   53.29    9.70
  -9  -5   5   42.40   10.30
   9  -5  -5   33.70    7.10
  -8  -5   5   94.89   14.50
  -8  -5   5  126.89   16.00
  -8  -5   5  124.49   14.40
  -8  -5   5  104.49   12.10
   8  -5  -5  121.89   12.90
   8  -5  -5   85.39   14.40
  -8   5   5  101.49   12.70
  -7  -5   5  122.49   12.80
   7  -5  -5  131.49   13.70
  -7  -5   5  127.49   14.10
  -7   5   5  112.09   13.80
  -6  -5   5  163.28   14.90
  -6  -5   5  164.38   16.20
   6  -5  -5  154.48   15.80
  -6   5   5  154.38   16.00
  -5  -5   5   29.30    5.80
  -5  -5   5   22.90    5.60
   5  -5  -5   29.80    6.40
  -5   5   5   27.20    6.10
  -4  -5   5   -5.60    3.70
   4  -5  -5    6.40    3.90
  -4  -5   5    5.20    3.10
  -4   5   5   -1.90    3.80
   3  -5  -5    3.90    3.10
  -3  -5   5    2.90    3.70
  -3   5   5    4.50    3.90
  -2  -5   5  139.29   12.70
  -2  -5   5  123.69   14.40
   2  -5  -5  174.78   15.10
  -1  -5   5   -1.30    3.10
   1  -5  -5    3.10    3.90
  -1   5   5    8.40    4.10
   0  -5  -5   28.60    6.70
   0  -5   5   34.40    6.60
   0   5   5   29.00    6.30
   1  -5   5  169.28   15.40
  -1  -5  -5  177.88   16.40
  -1   5  -5  150.08   14.60
   1   5   5  182.38   16.60
  -2  -5  -5   14.50    5.60
   2   5   5   19.40    5.20
  -2   5  -5   14.00    4.80
   3  -5   5  259.97   21.10
  -3  -5  -5  244.78   21.20
   3   5   5  268.07   22.40
  -3   5  -5  229.58   20.30
   4  -5   5   51.69   11.40
  -4  -5  -5   49.00   10.50
  -4  -5  -5   25.60    5.80
  -4  -5  -5   25.00   12.00
  -4  -5  -5   28.40    7.40
   4  -5   5   30.40    6.60
  -4   5  -5   38.30    7.40
   4   5   5   29.60    6.70
   5  -5   5  221.98   19.70
  -5  -5  -5  239.18   22.20
  -5  -5  -5  194.98   22.50
   5  -5   5  220.88   20.20
  -5  -5  -5  265.47   21.80
   6  -5   5  666.73   47.80
   6  -5   5  656.63   50.29
  -6  -5  -5  716.73   50.99
  -6  -5  -5  741.13   50.79
  -6  -5  -5  653.93   52.09
  -6  -5  -5  634.14   50.69
  -6  -5  -5  602.44   49.10
   6  -5   5  707.73   48.10
  -7  -5  -5  122.79   15.80
   7  -5   5  104.29   14.40
  -7  -5  -5   76.49   14.60
  -7  -5  -5  133.49   14.60
   7  -5   5  116.79   11.80
  -7  -5  -5  105.49   14.10
   8  -5   5   -9.40    7.40
  -8  -5  -5   15.40    7.40
  -8  -5  -5   -5.50    8.40
  -9  -5  -5   10.40    4.80
   9  -5   5    5.70    4.00
   9  -5   5    5.50    4.70
   9  -5   5    4.40    5.80
  -9  -5  -5   10.10    5.20
  -9  -5  -5    7.50    5.30
  -9  -5  -5    0.10    3.80
  -9   5  -5   -7.80    6.00
  -9   5  -5   10.80    3.50
 -10  -5  -5   28.40    6.70
 -10  -5  -5   21.70    6.60
 -10  -5  -5   20.80    6.40
  10  -5   5   43.50    8.80
 -10  -5  -5   30.40    7.80
 -10  -5  -5   15.30    6.20
  10  -5   5   37.40    6.60
 -10   5  -5   24.70    5.60
 -11  -5  -5   -0.70    3.20
 -11  -5  -5   -1.40    4.30
 -11  -5  -5   -0.80    3.40
  11  -5   5   -5.30    3.70
 -11  -5  -5    2.20    3.40
 -11   5  -5   -4.70    3.00
 -12  -5  -5    4.20    3.30
 -12  -5  -5    1.90    3.10
 -12  -5  -5    1.60    3.00
 -12  -5  -5   -1.40    3.90
 -12  -5  -5    8.40    6.40
  12  -5   5    0.90    3.70
  13  -5   5    0.00    3.00
 -13  -5  -5   -1.60    2.70
 -13  -5  -5    0.40    2.50
 -13  -5  -5   -2.50    3.80
 -13  -5  -5   -0.20    2.70
 -13  -5  -5    1.40    3.80
 -13   5  -5   -2.00    3.50
  13   5   5    2.00    2.80
 -16  -6   5   11.50    4.00
 -16  -6   5    5.30    4.20
 -16  -6   5    5.00    2.80
  16  -6  -5    8.30    4.00
  16   6  -5    7.60    3.60
  15  -6  -5   12.30    3.90
 -15  -6   5   12.20    4.20
  15  -6  -5   10.40    3.90
 -15  -6   5   11.00    5.10
 -15  -6   5    6.10    3.70
 -15  -6   5   12.40    4.30
  15   6  -5   18.70    4.70
 -14  -6   5    2.90    5.00
  14  -6  -5   -0.20    3.00
  14  -6  -5    2.80    3.10
 -14  -6   5    2.70    3.20
 -14  -6   5   -0.80    3.40
 -14  -6   5    3.80    3.60
 -13  -6   5    2.40    3.70
 -13  -6   5    2.00    3.60
 -13  -6   5   -2.60    3.60
  13  -6  -5    0.10    3.50
  13  -6  -5    4.50    3.30
 -12  -6   5   13.90    8.90
  12  -6  -5   26.40    8.00
  12  -6  -5    5.60    4.20
 -12  -6   5    9.10    6.50
 -12  -6   5   16.70    5.40
 -11  -6   5   22.00    7.40
  11  -6  -5   11.10    5.00
 -11  -6   5   30.60    7.10
 -11  -6   5   17.60    6.10
 -11  -6   5   16.90    6.00
 -10  -6   5   18.90    7.10
 -10  -6   5    7.00    4.60
 -10  -6   5    9.20    5.20
  10  -6  -5   10.60    4.90
 -10  -6   5   11.80    5.60
  10  -6  -5   12.40    4.90
  -9  -6   5   16.70    8.80
   9  -6  -5   12.30    5.20
  -9  -6   5   15.40    7.90
  -8  -6   5   27.30    6.60
   8  -6  -5   22.90    6.80
   8  -6  -5   19.40    5.20
  -8  -6   5   19.30    6.70
  -8  -6   5    9.80    6.90
  -8  -6   5   18.80    7.50
   7  -6  -5   78.69   11.10
  -7  -6   5   77.09   13.90
   7  -6  -5   77.09   12.60
  -7  -6   5   95.69   12.70
  -7  -6   5   74.99   10.90
  -6  -6   5   78.09   13.60
   6  -6  -5   80.39   10.90
  -6  -6   5   97.19   12.80
   6  -6  -5   68.39   13.40
  -6  -6   5   81.69   11.70
  -5  -6   5   14.40    5.30
   5  -6  -5   15.50    6.80
  -5  -6   5    7.50    6.20
  -5  -6   5   16.90    6.70
  -4  -6   5   24.40    6.60
  -4  -6   5   32.50   13.80
   4  -6  -5   25.50    8.20
   4  -6  -5   19.80    8.10
  -4  -6   5   44.10    9.10
   3  -6  -5  178.08   17.70
  -3  -6   5  193.18   17.80
   3  -6  -5  191.98   23.70
  -3  -6   5  158.78   17.10
   3  -6  -5  138.59   22.60
   3  -6  -5  175.58   17.40
  -3   6   5  189.88   18.40
  -2  -6   5   -1.20    7.00
   2  -6  -5   10.90    5.10
  -2  -6   5    6.80    4.20
   2  -6  -5    7.10    4.30
   2  -6  -5    8.10    5.80
  -2   6   5    5.00    5.70
  -2   6   5   11.30    5.10
   1  -6  -5   13.20    5.90
  -1  -6   5    1.40    5.00
  -1  -6   5   12.90    7.50
   1  -6  -5    1.60    6.10
  -1  -6   5    5.80    7.80
   0  -6  -5    2.60    7.50
   0  -6  -5   11.10   11.90
   0  -6   5   -0.20    4.40
   0  -6  -5   -3.60    9.20
   0  -6   5   11.30    8.40
   0  -6   5   -1.30    6.80
  -1  -6  -5   50.59    9.40
   1  -6   5   28.00    7.20
   1  -6   5   55.19   11.00
  -1  -6  -5   43.20    8.10
   2  -6   5  162.18   15.40
   2  -6   5  139.69   17.40
  -2  -6  -5  182.88   17.30
  -2  -6  -5  168.88   19.80
   2  -6   5  139.39   15.70
  -2  -6  -5  163.38   16.10
  -3  -6  -5  128.39   18.60
   3  -6   5  154.58   16.70
   3  -6   5  138.89   14.20
  -3  -6  -5  152.48   16.70
  -3  -6  -5  164.08   18.90
  -3  -6  -5  148.99   16.40
   3  -6   5  135.29   14.60
  -4  -6  -5    1.20    4.40
   4  -6   5   12.70    5.20
   4  -6   5   -2.60    3.70
  -4  -6  -5   -1.00    5.00
   4  -6   5   -4.20    4.90
  -4  -6  -5    9.50    6.20
  -4  -6  -5    8.60    7.20
   5  -6   5    5.30    7.20
  -5  -6  -5   -1.00    6.60
   5  -6   5    0.60    7.30
  -6  -6  -5   36.40    8.00
  -6  -6  -5   63.79   10.60
  -6  -6  -5   49.40   10.20
  -6  -6  -5   51.89    9.50
   6  -6   5   62.89   11.20
   6  -6   5   52.89    9.90
   6  -6   5   45.90    8.50
   7  -6   5   -0.70    7.90
  -7  -6  -5   -2.10    4.50
  -7  -6  -5    2.60    3.80
  -7  -6  -5    8.20    6.80
  -7  -6  -5   -7.50    4.70
  -7  -6  -5    0.80    4.00
   7  -6   5    4.50    3.60
   8  -6   5    3.60    4.20
  -8  -6  -5    6.70    6.50
  -8  -6  -5   -0.40    4.10
  -8  -6  -5    3.40    6.50
  -8  -6  -5   12.10    4.40
  -8  -6  -5    4.70    4.20
   8  -6   5   -0.40    3.90
  -8   6  -5   -3.50    3.90
  -9  -6  -5    0.80    3.50
  -9  -6  -5    4.00    3.60
  -9  -6  -5    3.10    3.80
   9  -6   5    8.40    3.30
  -9  -6  -5    4.10    3.90
  -9  -6  -5   -8.20    5.70
   9  -6   5    0.40    3.70
  -9   6  -5    1.90    3.00
 -10  -6  -5    5.20    3.50
 -10  -6  -5    8.60    3.70
  10  -6   5    3.20    3.50
 -10  -6  -5    1.80    3.30
 -10  -6  -5    7.40    3.90
 -10  -6  -5    6.10    5.70
 -11  -6  -5    3.20    2.90
 -11  -6  -5    3.70    2.90
  11  -6   5   11.10    3.50
 -11  -6  -5    5.10    3.70
 -11  -6  -5    2.00    3.00
 -11   6  -5   -4.50    5.10
 -12  -6  -5   -1.20    2.40
  12  -6   5   -1.50    2.70
 -12  -6  -5   -2.10    2.30
 -12  -6  -5   -1.40    2.10
 -13  -7   5    7.60    3.20
 -13  -7   5    6.20    3.20
 -13  -7   5    6.50    3.30
  13   7  -5    3.00    3.30
 -12  -7   5   13.60    6.50
  12  -7  -5   14.10    5.90
 -12  -7   5   17.60    4.70
 -12  -7   5   27.60    7.70
 -11  -7   5   -1.80    3.50
 -11  -7   5   -1.10    3.50
 -11  -7   5   -0.50    2.90
  11  -7  -5   -3.50    4.50
  11  -7  -5   -2.30    3.10
 -10  -7   5   12.70    5.30
 -10  -7   5   24.60    6.10
  10  -7  -5   14.20    6.10
 -10  -7   5   21.30    5.00
 -10  -7   5   17.00    5.20
  10  -7  -5   13.10    4.80
   9  -7  -5   26.60    6.10
  -9  -7   5   23.60    8.20
  -9  -7   5   32.50    9.80
  -9  -7   5   30.10   11.20
  -9  -7   5   23.30    5.80
   8  -7  -5   11.70    5.40
  -8  -7   5   14.30    6.60
  -8  -7   5   10.90    5.90
  -8  -7   5   13.80    5.20
  -8  -7   5   18.80    5.00
   8  -7  -5    7.60    5.10
   7  -7  -5   12.60    4.60
  -7  -7   5    7.40    4.00
  -7  -7   5    7.00    4.80
   7  -7  -5    4.90    4.90
  -7  -7   5   -0.30    4.00
   6  -7  -5   -3.10    4.60
   6  -7  -5    2.30    4.60
  -6  -7   5   -3.80    4.60
  -6  -7   5    0.70    4.20
  -5  -7   5   13.10    5.30
   5  -7  -5   14.80    5.50
  -5  -7   5   25.30    7.30
  -5  -7   5   14.40    5.10
   4  -7  -5   22.70    7.70
  -4  -7   5   25.50    7.40
  -4  -7   5   13.00    4.80
  -4  -7   5   13.40    5.70
   4  -7  -5   20.60    5.70
   4  -7  -5   17.30    6.90
   3  -7  -5   17.50    5.30
  -3  -7   5   18.90    5.40
  -3  -7   5   10.10    7.20
  -3  -7   5   15.00    6.20
  -2  -7   5    7.80    6.80
   2  -7  -5    1.50    4.50
  -2  -7   5    5.50    4.70
  -2  -7   5    8.40    4.40
   2  -7  -5    7.50    5.00
   1  -7  -5   -3.30    4.50
   1  -7  -5    1.20    4.50
  -1  -7   5    1.00    4.70
  -1  -7   5    4.70    7.10
   0  -7  -5    2.40    4.60
   0  -7  -5   -1.70   11.00
   0  -7   5    1.60    4.60
   0  -7   5    3.50    3.90
   0  -7   5   -5.10    8.40
   0  -7  -5   -6.70    4.10
   0  -7   5   -8.10    8.10
   1  -7   5    5.40    4.20
  -1  -7  -5    1.70    4.40
  -1  -7  -5    7.20    7.60
   1  -7   5   12.10    6.80
  -1  -7  -5   -0.60    4.00
   1  -7   5    4.60    3.80
  -2  -7  -5   -1.70    6.80
   2  -7   5    9.70    4.40
  -2  -7  -5    5.30    4.20
   2  -7   5    6.10    4.20
   2  -7   5   10.10    6.10
  -2  -7  -5    9.30    5.10
  -3  -7  -5    7.20    5.20
  -3  -7  -5   13.60    4.60
   3  -7   5   18.20    5.10
  -3  -7  -5   22.80    7.80
   3  -7   5   24.70    6.80
   4  -7   5   15.70    4.70
  -4  -7  -5    7.80    6.30
   4  -7   5   13.90    5.70
  -4  -7  -5    8.70    4.40
   4  -7   5    8.40    4.30
  -4  -7  -5    7.30    4.60
  -4  -7  -5    3.40    6.20
   5  -7   5  186.28   20.30
   5  -7   5  233.68   21.90
   5  -7   5  194.88   17.10
  -5  -7  -5  233.58   24.30
  -5  -7  -5  189.68   18.50
  -5  -7  -5  175.18   18.40
  -6  -7  -5   -0.70    4.20
  -6  -7  -5    6.00    4.80
  -6  -7  -5    3.60    3.80
  -6  -7  -5   -2.00    3.20
  -7  -7  -5    5.90    3.50
  -7  -7  -5    3.40    4.70
  -7  -7  -5    6.20    3.60
   7  -7   5   11.90    4.10
   8  -7   5    1.00    4.20
   8  -7   5    6.90    3.50
  -8  -7  -5    1.00    2.90
  -8  -7  -5    2.30    3.60
  -8  -7  -5    4.80    4.10
  -8  -7  -5    4.70    3.00
  -8   7  -5   -0.20    3.50
  -9  -7  -5    2.30    3.50
   9  -7   5    1.90    2.90
  -9  -7  -5    3.10    2.60
  -9  -7  -5   -0.60    3.20
  -9  -7  -5   -3.10    2.40
 -10  -7  -5   -2.30    2.90
 -10  -7  -5    2.20    2.40
 -10  -7  -5    5.50    2.40
 -10  -7  -5    1.90    2.30
  10  -7   5   -2.90    2.40
  10   7   5    2.40    2.60
 -10  -8   5   -2.40    5.20
  10  -8  -5    3.80    3.00
 -10  -8   5    0.60    2.70
 -10  -8   5   -1.60    3.10
  -9  -8   5    9.50    3.90
  -9  -8   5   19.60    5.10
   9  -8  -5   13.10    3.80
  -9  -8   5   13.20    4.10
  -8  -8   5    1.30    3.30
   8  -8  -5    2.30    3.30
  -8  -8   5    1.40    3.20
  -8  -8   5   -1.70    3.80
  -7  -8   5    8.00    5.40
  -7  -8   5    7.40    4.90
   7  -8  -5    8.50    3.90
  -7  -8   5    5.70    3.50
  -6  -8   5   38.70    7.40
  -6  -8   5   29.10    5.90
   6  -8  -5   23.30    5.60
  -6  -8   5   34.90    6.90
  -5  -8   5    3.70    4.00
  -5  -8   5    2.80    3.70
  -5  -8   5    2.10    4.80
  -4  -8   5    6.10    5.30
   4  -8  -5    3.30    5.00
  -4  -8   5    1.50    3.80
  -4  -8   5    3.60    3.50
   3  -8  -5   -4.20    5.40
  -3  -8   5    4.20    3.50
  -3  -8   5    1.00    4.00
  -2  -8   5    5.40    3.50
   2  -8  -5    4.10    5.30
  -2  -8   5    3.70    3.90
   2  -8  -5    2.70    6.90
   1  -8  -5   -3.20    4.60
   1  -8  -5    0.30    4.60
  -1  -8   5    1.40    3.70
  -1  -8   5    4.80    3.40
   0  -8  -5    2.00    3.80
   0  -8   5   -2.50    3.70
   0  -8  -5   -0.20    4.40
   0  -8   5   -0.80    3.50
  -1  -8  -5    4.40    4.90
   1  -8   5    3.30    4.60
  -1  -8  -5   -1.00    3.80
   1  -8   5    7.60    4.00
  -2  -8  -5    1.90    3.90
  -2  -8  -5   -1.00    3.70
   2  -8   5   -4.10    5.00
   2  -8   5    7.40    3.50
  -2  -8  -5    0.60    6.70
   2  -8   5   12.10    5.80
   3  -8   5   29.90    6.40
   3  -8   5   35.10    5.70
  -3  -8  -5   28.90    5.40
  -3  -8  -5   33.50    7.50
  -3  -8  -5   40.40    7.70
   4  -8   5    2.90    5.60
  -4  -8  -5    2.80    3.30
   4  -8   5    4.60    4.00
  -4  -8  -5    3.80    3.00
   5  -8   5    3.50    3.70
  -5  -8  -5   15.30    5.00
  -5  -8  -5    4.00    3.10
  -5  -8  -5    7.40    3.00
  -6  -8  -5    1.60    5.30
  -6  -8  -5    1.50    3.00
   6  -8   5    3.40    5.20
  -6  -8  -5    2.70    2.20
  21   0  -6    3.00    1.90
  20   0  -6    4.50    3.20
  19   0  -6   -0.90    2.80
  19   0  -6   -0.10    3.40
  18   0  -6    0.90    4.10
  18   0  -6   -1.10    3.30
  17   0  -6    0.20    4.20
  17   0  -6   -5.20    3.60
 -17   0   6   -3.80    5.80
  16   0  -6    6.70    4.60
  16   0  -6    5.90    5.20
 -16   0   6   14.90    6.00
 -15   0   6   -2.00    6.10
  15   0  -6   -6.60    4.90
  15   0  -6    3.80    4.30
 -14   0   6   -1.30    5.70
 -13   0   6    0.90    5.30
 -12   0   6   74.99    8.10
 -11   0   6    2.30    1.80
 -11   0   6   -0.90    2.30
 -10   0   6  356.76   25.40
 -10   0   6  372.06   26.40
  -9   0   6    1.40    1.40
  -7   0   6   -0.50    1.10
   7   0  -6   -1.00    0.80
   6   0  -6  127.19    9.80
  -6   0   6  136.49   10.80
  -5   0   6    3.60    1.50
   5   0  -6    2.00    0.90
  -2   0   6 2523.95  164.98
  -1   0   6    1.10    1.40
   1   0  -6    0.00    0.70
   0   0   6   11.80    2.70
   1   0   6    1.90    1.30
  -1   0  -6    3.00    1.20
   2   0   6  919.61   62.69
  -2   0  -6  953.10   62.49
  -3   0  -6    0.80    1.10
  -4   0  -6   34.60    4.20
   4   0   6   28.40    4.30
   5   0   6   -1.70    1.70
  -5   0  -6    0.10    1.30
   6   0   6   82.79    8.60
  -6   0  -6   89.99    8.70
  -7   0  -6    0.10    2.00
  -8   0  -6  257.07   22.30
  -8   0  -6  291.97   22.20
  -9   0  -6    3.40    3.10
  -9   0  -6    3.90    4.00
 -10   0  -6  244.98   20.70
 -10   0  -6  227.48   23.20
 -10   0  -6  224.18   21.00
 -10   0  -6  232.78   21.70
 -11   0  -6    6.70    4.70
 -11   0  -6    3.00    3.70
 -11   0  -6    5.50    5.20
 -12   0  -6   70.39   14.00
  12   0   6   48.50   10.10
  13   0   6    0.50    4.90
 -13   0  -6    1.30    3.70
 -13   0  -6    6.30    4.90
 -14   0  -6   48.00   11.40
 -14   0  -6   56.59    9.70
 -15   0  -6    5.20    3.90
  15   0   6    1.10    3.90
 -15   0  -6    3.60    4.90
 -16   0  -6   -5.20    3.10
 -16   0  -6   -2.80    4.60
  21  -1  -6    6.60    2.40
  21   1  -6    7.30    3.70
  20  -1  -6    4.50    2.40
  20   1  -6    1.60    3.10
  20   1  -6    0.40    2.90
  19  -1  -6    5.50    2.90
  19   1  -6    4.80    3.50
  19   1  -6    3.40    3.30
  18  -1  -6    4.30    4.30
 -18  -1   6    9.00    6.90
  18   1  -6    7.00    6.00
  18   1  -6    9.30    3.90
  17  -1  -6   20.50    5.20
 -17  -1   6   10.90    5.70
  17  -1  -6   15.90    4.90
  17   1  -6   18.30    6.20
  17   1  -6   12.60    5.60
  16  -1  -6  106.49   13.60
  16  -1  -6  121.99   14.20
 -16  -1   6  112.49   14.50
 -16  -1   6  109.19   14.00
  16   1  -6  118.49   14.60
  16   1  -6  110.89   14.10
  15  -1  -6  122.09   14.00
 -15  -1   6  110.39   14.30
 -15  -1   6  117.99   14.50
  15  -1  -6  119.19   13.50
  15   1  -6  108.19   14.00
  15   1  -6  106.49   14.70
  14  -1  -6 2167.28  146.79
 -14  -1   6 2004.70  146.09
 -14  -1   6 2140.49  146.79
  14   1  -6 2215.18  147.49
  14   1  -6 2318.17  148.09
 -13  -1   6  704.83   47.60
 -13  -1   6  631.24   48.90
 -12  -1   6   48.90    6.80
 -12   1   6   43.50    7.10
 -11  -1   6  145.19   12.00
 -11   1   6  114.29   11.00
 -11   1   6  129.59   11.40
 -10  -1   6  102.69    9.30
 -10   1   6   99.59    9.70
 -10   1   6   83.69    8.40
   9  -1  -6    1.40    1.30
  -9  -1   6    3.60    1.60
  -9   1   6    1.60    1.40
  -9   1   6    1.30    1.60
   8  -1  -6 1068.49   71.89
  -8  -1   6 1051.39   72.29
  -8   1   6 1092.99   72.09
  -8   1   6 1102.49   72.19
  -7  -1   6 4094.39  266.77
   7  -1  -6 3965.60  268.37
  -7  -1   6 4279.07  268.97
  -7   1   6 4188.68  268.97
  -6  -1   6   23.40    3.30
   6  -1  -6   19.00    2.70
  -6   1   6   14.20    3.00
   6   1  -6   19.90    1.90
  -5  -1   6  139.89   10.70
   5  -1  -6  138.89   10.30
  -5   1   6  108.49   10.60
   5   1  -6  132.59    9.20
  -4  -1   6  998.50   61.29
  -4   1   6  777.92   61.29
   4   1  -6  966.10   60.19
   3  -1  -6   20.90    2.90
  -3   1   6   12.10    3.00
   3   1  -6   18.50    2.20
  -2  -1   6  327.57   24.70
   2   1  -6  368.86   24.10
  -2   1   6  364.06   25.40
  -1  -1   6   41.90    4.50
   1  -1  -6   35.90    4.20
   1   1  -6   46.80    4.00
  -1   1   6   41.00    4.90
   0  -1   6 3975.60  294.07
   0   1   6 5100.79  295.17
  -1  -1  -6  676.13   48.50
   1  -1   6  614.54   48.10
   1   1   6  811.52   49.20
  -1   1  -6  780.62   48.40
   2  -1   6  287.57   23.30
  -2  -1  -6  324.87   23.90
   2   1   6  365.26   24.30
  -2   1  -6  368.06   23.90
  -3  -1  -6  181.18   15.20
   3  -1   6  171.68   14.40
   3   1   6  217.18   15.60
  -3   1  -6  232.88   15.50
  -4  -1  -6  573.54   39.20
  -4   1  -6  548.65   39.50
  -5  -1  -6   50.69    6.30
   5   1   6   60.79    6.70
  -5   1  -6   51.79    6.10
  -6  -1  -6  619.04   43.10
  -6   1  -6  607.24   43.00
   6   1   6  602.74   43.50
  -7  -1  -6    8.70    4.90
   7  -1   6    3.70    3.20
  -7  -1  -6    5.10    2.40
  -7   1  -6    2.40    3.30
  -8  -1  -6  682.53   50.09
   8  -1   6  676.73   48.70
  -8  -1  -6  684.73   49.10
  -8   1  -6  705.73   49.70
  -8   1  -6  694.83   49.20
  -9  -1  -6   80.19   11.30
  -9  -1  -6   96.69   10.80
  -9   1  -6   84.49   10.40
  -9   1  -6   70.39   10.40
 -10  -1  -6   -0.20    6.00
 -10  -1  -6    2.70    3.90
 -10  -1  -6   -0.20    4.80
 -10  -1  -6  -10.40    8.50
 -10   1  -6    3.40    4.10
  11  -1   6  -10.10   14.70
 -11  -1  -6   -5.10    5.00
 -11  -1  -6    8.90    4.80
 -11   1  -6    4.40    5.20
  11   1   6   13.50    7.00
 -11   1  -6   13.80    5.40
 -12  -1  -6    7.10    4.20
  12  -1   6   13.20    7.80
 -12  -1  -6    0.20    4.10
 -12  -1  -6   -3.60    4.90
 -12   1  -6    3.70    5.10
 -12   1  -6   -1.60    3.80
  12   1   6    4.90    5.70
 -13  -1  -6   16.90    5.70
 -13  -1  -6   24.50    5.40
  13  -1   6   15.60    9.20
 -13  -1  -6   17.50    6.00
 -13   1  -6    1.60    5.80
 -13   1  -6   16.50    5.50
  13   1   6   11.30    5.40
 -14  -1  -6   17.00    5.80
 -14  -1  -6   15.50    6.50
  14   1   6   12.00    4.70
 -14   1  -6    9.50    5.40
 -14   1  -6    2.80    6.90
 -15  -1  -6    0.40    4.10
 -15  -1  -6    3.50    4.00
 -15   1  -6    7.00    3.90
  15   1   6    6.40    3.50
 -15   1  -6   -1.60    4.30
 -16  -1  -6   10.70    3.60
 -16  -1  -6    7.60    3.50
 -16   1  -6   11.40    3.70
 -16   1  -6    2.40    3.80
  16   1   6    3.90    2.70
  20  -2  -6   -0.50    2.10
  20   2  -6    3.40    2.70
  20   2  -6    3.20    2.90
 -19  -2   6  -10.10    5.60
  19  -2  -6    2.40    2.20
  19   2  -6    2.90    3.20
  19   2  -6   -0.50    3.00
 -18  -2   6    6.00    5.30
  18   2  -6    3.60    4.30
  18   2  -6    3.60    3.90
 -17  -2   6   26.30    5.80
 -17  -2   6   28.80    6.80
  17  -2  -6   18.80    5.20
  17   2  -6   14.30    6.00
  17   2  -6   20.20    5.40
  16  -2  -6  234.48   20.20
 -16  -2   6  178.98   20.10
  16  -2  -6  209.18   19.00
 -16  -2   6  229.88   22.30
  16   2  -6  186.88   20.00
  16   2  -6  181.78   20.40
  15  -2  -6   65.39   12.10
  15  -2  -6   63.99   10.60
 -15  -2   6   63.59   11.00
 -15  -2   6   71.49   11.40
  15   2  -6   61.09   11.90
  15   2  -6   71.59   12.30
  14  -2  -6  241.28   24.60
 -14  -2   6  240.28   32.30
 -14  -2   6  268.97   23.80
  14  -2  -6  257.47   26.10
  14   2  -6  255.37   29.30
 -14   2   6  288.47   23.20
 -13  -2   6  594.74   45.20
 -13  -2   6  646.94   43.80
 -13   2   6  556.54   42.90
 -12  -2   6  208.48   19.30
 -12  -2   6  225.38   18.40
 -12   2   6  217.08   18.40
 -11  -2   6  133.49   13.80
 -11  -2   6  116.19   11.50
 -11   2   6  117.89   11.80
  10  -2  -6  554.94   42.10
 -10  -2   6  604.74   42.60
 -10   2   6  606.04   41.70
 -10   2   6  639.84   42.70
   9  -2  -6  466.95   34.80
  -9  -2   6  495.95   35.20
  -9   2   6  512.45   35.30
  -9   2   6  491.75   34.40
  -8  -2   6   88.09    8.30
  -8   2   6   76.59    7.90
  -7  -2   6 1132.09   74.79
   7  -2  -6 1121.19   74.69
  -7   2   6 1084.79   74.79
   6  -2  -6  198.28   14.90
  -6  -2   6  211.08   15.00
  -6   2   6  156.78   14.90
  -5  -2   6  130.99   10.60
   5  -2  -6  133.79   10.70
  -5   2   6  113.89   11.00
  -4  -2   6  263.97   19.80
   4  -2  -6  278.87   20.10
  -4   2   6  274.87   20.60
   4   2  -6  265.87   17.90
  -3  -2   6   13.30    2.50
   3  -2  -6    8.30    2.20
  -3   2   6    7.30    2.50
   3   2  -6   10.90    1.70
  -2  -2   6  394.96   30.00
   2  -2  -6  405.16   30.40
   2   2  -6  466.05   29.40
  -2   2   6  471.15   31.10
   1  -2  -6  131.89   11.20
  -1   2   6  143.79   11.60
   1   2  -6  134.89   10.30
   0  -2   6    3.70    1.40
   0  -2  -6    0.70    1.40
   0   2   6    6.80    2.00
   1  -2   6  100.79    8.30
  -1  -2  -6  110.59    9.30
  -2  -2  -6   55.19    5.90
   2  -2   6   43.80    4.50
  -2   2  -6   54.69    5.30
   2   2   6   53.49    5.90
  -3   2  -6   21.10    3.90
   3   2   6   21.10    3.90
  -4  -2  -6   60.09    6.90
  -4   2  -6   59.19    6.50
   4   2   6   66.19    7.10
  -5  -2  -6  292.17   22.40
  -5   2  -6  258.47   21.70
   5   2   6  312.77   22.40
  -6  -2  -6    5.80    3.50
   6  -2   6    3.60    3.40
   6   2   6   11.90    3.70
  -6   2  -6    4.00    2.50
  -7  -2  -6  179.78   18.00
   7  -2   6  189.28   16.50
   7   2   6  203.08   16.90
  -7   2  -6  211.68   17.40
  -7   2  -6  175.98   16.60
   8  -2   6   63.19    7.70
  -8  -2  -6   45.70    8.40
  -8  -2  -6   50.09    9.30
   8   2   6   37.80    8.10
  -8   2  -6   43.60    7.80
   9  -2   6   42.20   10.00
  -9  -2  -6   52.69   10.20
  -9  -2  -6   44.20    8.00
  -9  -2  -6   44.10   11.00
   9  -2   6   31.30    7.10
  -9  -2  -6   30.70    8.50
  -9   2  -6   23.70    5.50
  -9   2  -6   31.70    6.70
 -10  -2  -6   -1.20    5.40
 -10  -2  -6    2.90    4.20
  10  -2   6   17.80    7.20
 -10  -2  -6    4.50    7.30
 -10  -2  -6    1.10    4.40
 -10   2  -6    7.00    4.80
 -10   2  -6    9.50    4.00
 -11  -2  -6    2.20    4.70
 -11  -2  -6    9.70    7.90
 -11  -2  -6   -6.30    4.80
 -11  -2  -6    2.00    4.40
 -11   2  -6    6.30    3.80
 -12  -2  -6    2.40    7.10
 -12  -2  -6    4.20    4.70
 -12  -2  -6    5.60    4.40
 -12   2  -6    6.50    4.30
 -12   2  -6   19.20    5.80
  12   2   6    9.50    6.20
 -13  -2  -6   22.50    6.30
 -13  -2  -6   24.50    8.70
 -13  -2  -6   25.70    6.20
 -13  -2  -6   30.00    6.50
 -13   2  -6   32.90    7.80
  13   2   6   20.20    6.10
 -13   2  -6   29.10    6.80
 -14  -2  -6    5.80    3.60
 -14  -2  -6   -3.50    3.80
 -14   2  -6   -3.50    3.60
 -14   2  -6    0.80    4.80
  14   2   6   -0.50    3.10
 -15  -2  -6   -1.50    3.30
 -15  -2  -6    1.60    4.60
 -15   2  -6   -3.00    6.00
  15   2   6   -3.50    2.70
 -16  -2  -6    4.40    3.70
  16   2   6   -1.40    2.00
  20  -3  -6    6.60    2.40
  20   3  -6    8.90    3.20
  20   3  -6   11.80    3.00
  19  -3  -6    2.60    2.50
 -19  -3   6    3.70    4.50
  19   3  -6    7.50    3.60
  19   3  -6    0.60    3.60
 -18  -3   6   10.30    5.30
  18  -3  -6    6.10    2.90
  18   3  -6    6.50    4.00
  18   3  -6    1.00    4.20
 -17  -3   6   69.39   14.20
 -17  -3   6   57.59   12.10
  17  -3  -6   81.69   15.30
  17   3  -6   77.09   10.30
  17   3  -6   58.99   14.00
  16  -3  -6   16.20    4.70
  16  -3  -6   36.40    8.00
 -16  -3   6   16.60    5.60
 -16  -3   6   23.40    6.50
  16   3  -6   17.00    6.10
  16   3  -6   23.50    6.70
  15  -3  -6  158.58   19.40
  15  -3  -6  145.29   22.40
 -15  -3   6  202.48   25.80
 -15  -3   6  154.58   24.10
  15   3  -6  169.88   21.00
 -14  -3   6   15.20    6.60
  14  -3  -6   16.80    6.60
 -14  -3   6   19.20    6.50
  14  -3  -6    6.80    4.90
 -14  -3   6   15.90    5.50
  14   3  -6   13.20    6.80
  13  -3  -6  456.85   45.80
 -13  -3   6  474.75   38.10
 -13  -3   6  572.74   39.30
 -13  -3   6  442.96   44.30
 -13  -3   6  467.95   42.20
 -13  -3   6  446.16   42.10
  13   3  -6  480.85   38.80
 -12  -3   6  105.29   12.90
 -12  -3   6  103.99   11.50
 -12   3   6  107.09   12.20
 -11  -3   6   15.90    5.50
 -11  -3   6   19.00    4.60
 -11   3   6   34.10    6.60
 -10  -3   6   -0.10    4.00
 -10  -3   6    2.70    2.40
  10  -3  -6    1.40    2.20
   9  -3  -6  120.99   12.10
  -9  -3   6  132.19   12.20
  -9   3   6  144.69   12.70
   8  -3  -6  559.44   39.50
  -8  -3   6  575.14   39.40
  -8   3   6  490.55   38.40
  -8   3   6  577.14   39.70
   7  -3  -6  214.18   17.60
  -7  -3   6  221.68   17.50
   6  -3  -6   86.69    8.50
  -6  -3   6   83.69    8.20
  -6   3   6   68.19    8.30
   5  -3  -6  331.97   24.00
  -5  -3   6  325.47   23.50
  -5   3   6  288.37   23.90
   4  -3  -6  108.19   13.80
  -4  -3   6  118.89   10.00
  -4   3   6  110.39   10.90
   3  -3  -6  222.78   18.30
  -3  -3   6  229.18   17.60
   3   3  -6  244.68   16.30
  -3   3   6  234.78   18.60
   2  -3  -6  308.67   23.00
  -2  -3   6  280.97   21.90
  -2   3   6  331.07   23.50
   2   3  -6  300.17   21.10
   1   3  -6 9999.00  646.14
   0  -3  -6   89.89    8.80
   0   3   6   86.19    8.70
   0   3  -6   78.49    7.70
  -1  -3  -6    0.30    1.90
   1  -3   6    2.00    1.50
  -1   3  -6    3.50    1.80
   1   3   6    2.80    1.80
  -2  -3  -6   12.40    2.90
   2   3   6   10.40    3.70
  -2   3  -6   10.80    3.00
  -3  -3  -6  153.48   13.60
  -3  -3  -6  163.38   13.70
  -3   3  -6  144.79   12.80
   3   3   6  156.98   13.70
  -4  -3  -6   14.20    3.60
  -4  -3  -6   15.50    4.00
   4   3   6   13.50    3.70
  -4   3  -6   15.50    3.70
  -5  -3  -6   -2.60    2.80
   5  -3   6    4.00    2.90
  -5   3  -6    4.30    4.70
   5   3   6    2.00    2.90
  -6  -3  -6  166.08   15.90
   6  -3   6  164.98   14.10
   6   3   6  146.09   14.70
  -6   3  -6  135.89   14.10
   7  -3   6 1855.41  110.29
  -7  -3  -6 1502.55  111.39
  -7  -3  -6 1583.04  110.69
   7   3   6 1674.33  110.89
  -7   3  -6 1547.75  110.49
   8  -3   6   62.39   10.40
  -8  -3  -6   39.70    9.50
  -8  -3  -6   52.39    9.30
  -8  -3  -6   54.19   10.80
  -8  -3  -6   55.19   10.00
  -8   3  -6   47.70    8.90
  -8   3  -6   58.89   10.20
  -9  -3  -6  105.39   16.10
  -9  -3  -6  111.39   13.60
   9  -3   6   93.29   14.20
  -9  -3  -6  127.39   14.30
  -9  -3  -6  106.09   14.50
   9  -3   6  105.59   12.60
  -9  -3  -6  102.69   13.80
   9  -3   6  107.19   12.00
  -9   3  -6  119.09   12.90
  -9   3  -6   98.39   13.00
 -10  -3  -6   -1.90    4.80
 -10  -3  -6    6.10    4.40
 -10  -3  -6    4.70    5.10
 -10  -3  -6    8.00    6.60
 -10  -3  -6    3.00    4.70
  10  -3   6    3.90    5.40
  10  -3   6   -0.90    3.10
 -10   3  -6   -0.50    2.80
 -10   3  -6   14.30    5.00
 -11  -3  -6   16.60    6.00
 -11  -3  -6   23.00    6.30
 -11  -3  -6   21.80    7.00
  11  -3   6   22.20    6.40
 -11  -3  -6   18.80    5.40
 -11  -3  -6    9.00    5.10
 -11   3  -6   24.10    6.60
 -11   3  -6    9.90    4.90
 -12  -3  -6    6.20    4.50
 -12  -3  -6   -2.40    3.30
 -12  -3  -6   -6.50    4.60
 -12  -3  -6   -0.60    3.90
  12   3   6   -2.70    4.20
 -12   3  -6    7.60    3.60
 -13  -3  -6    2.00    3.30
 -13  -3  -6    0.20    3.10
 -13  -3  -6    4.30    6.00
 -13  -3  -6    1.20    3.80
  13   3   6   -1.90    3.60
 -13   3  -6    9.40    5.20
 -13   3  -6   -3.90    3.30
 -14  -3  -6   17.40    4.10
 -14  -3  -6   17.20    4.50
 -14  -3  -6   13.40    4.60
 -14   3  -6   12.60    4.20
  14   3   6    6.10    3.60
 -15  -3  -6   -1.50    2.80
 -15  -3  -6    5.80    3.00
 -15   3  -6    4.60    3.00
  15   3   6   -2.80    2.00
  19  -4  -6   -0.50    1.80
  19   4  -6    3.30    2.80
  19   4  -6    6.00    3.60
  18  -4  -6    7.30    3.10
 -18  -4   6   15.60    5.10
 -18  -4   6   15.00    4.90
 -18  -4   6    3.00    7.00
  18   4  -6   14.60    4.70
  18   4  -6    7.20    4.70
 -17  -4   6   18.50    7.00
 -17  -4   6   18.00    4.80
 -17  -4   6   20.60    5.80
  17  -4  -6   12.90    4.10
  17   4  -6   17.10    5.20
  17   4  -6   17.30    6.00
 -16  -4   6    1.60    3.80
  16  -4  -6    4.30    3.10
 -16  -4   6   -3.40    6.20
  16   4  -6   -2.60    4.50
  16   4  -6   -8.50    4.40
  15  -4  -6    0.20    4.80
 -15  -4   6   -0.70    7.50
 -15  -4   6   -4.50    4.20
 -15  -4   6   -1.10    4.00
  15  -4  -6    5.10    3.60
  15   4  -6   -5.90    5.20
 -14  -4   6  234.68   22.00
 -14  -4   6  231.38   22.20
  14  -4  -6  238.68   20.90
 -14  -4   6  187.38   24.60
  14  -4  -6  233.68   22.90
 -14  -4   6  226.08   22.60
  14   4  -6  228.88   22.10
 -13  -4   6   19.60    7.70
  13  -4  -6   -4.10    5.50
 -13  -4   6  -10.80    5.90
  13  -4  -6    5.30    4.80
 -13  -4   6    2.30    4.60
  13   4  -6    2.70    7.00
 -12  -4   6  463.75   36.00
  12  -4  -6  458.75   34.90
 -12  -4   6  443.56   35.60
  12  -4  -6  428.66   36.00
 -12  -4   6  414.46   35.50
 -12  -4   6  411.66   36.80
  11  -4  -6   42.90    8.30
 -11  -4   6   46.20    9.40
 -11  -4   6   40.20   12.80
  11  -4  -6   70.19   12.10
 -11  -4   6   58.89   11.30
 -11   4   6   42.10    8.40
 -10  -4   6  242.38   21.40
 -10  -4   6  219.88   19.50
 -10   4   6  218.68   20.20
  -9  -4   6  218.18   20.20
   9  -4  -6  219.48   18.90
  -9  -4   6  232.28   19.30
  -9   4   6  215.18   19.70
  -8  -4   6   93.89   11.50
   8  -4  -6   86.29   10.00
  -8  -4   6   89.29    9.90
  -8   4   6   81.19   10.10
   7  -4  -6   73.99    8.60
  -7  -4   6   81.99   10.40
  -7  -4   6   57.89    9.10
  -7   4   6   54.99    8.20
  -7   4   6   69.39    8.90
  -6  -4   6   -3.10    3.40
  -6  -4   6    1.80    2.30
   6  -4  -6   -1.00    2.10
  -6   4   6   -2.20    3.00
  -5  -4   6   -0.20    2.20
   5  -4  -6    1.30    2.10
  -5   4   6    2.70    2.70
  -4  -4   6  137.29   12.10
   4  -4  -6  144.69   13.00
  -4   4   6  128.89   12.90
   3  -4  -6   99.79   10.40
  -3  -4   6   99.49    9.30
  -2  -4   6  331.27   24.40
   2  -4  -6  353.06   26.10
  -2   4   6  317.77   25.80
  -1  -4   6   39.10    5.10
   1  -4  -6   37.10    6.30
   1   4  -6   28.40    5.20
  -1   4   6   44.30    6.70
   0  -4  -6   20.40    4.50
   0  -4   6   25.30    4.60
   0   4   6   32.90    6.20
   0   4  -6   26.10    5.00
  -1  -4  -6  281.47   23.30
   1   4   6  314.27   23.70
  -1   4  -6  287.77   22.00
   2  -4   6    9.40    3.90
  -2  -4  -6    5.70    3.10
  -2   4  -6    4.30    3.30
   3  -4   6   24.90    8.30
  -3  -4  -6   40.00    6.60
   3   4   6   31.30    6.80
   4  -4   6    3.70    3.30
   4   4   6    4.90    3.70
  -4   4  -6    8.40    3.80
  -5  -4  -6  263.97   21.00
   5  -4   6  224.68   18.10
  -5  -4  -6  200.88   19.20
  -5   4  -6  174.68   17.90
   5   4   6  216.98   19.30
  -6  -4  -6   14.90    5.30
   6  -4   6   10.00    5.00
  -6  -4  -6   12.20    6.60
  -6  -4  -6    2.80    4.60
   6  -4   6    6.40    4.50
  -6  -4  -6   17.40    7.20
   6   4   6   10.50    5.00
   7  -4   6   12.10    5.30
  -7  -4  -6   17.80    5.70
   7  -4   6   15.80    6.50
  -7  -4  -6   16.50    6.70
  -7  -4  -6   12.30   10.70
  -7  -4  -6    7.00    6.80
   8  -4   6   62.09   11.50
  -8  -4  -6   72.39   11.10
  -8  -4  -6   62.79   10.90
   8  -4   6   71.09    8.70
  -8  -4  -6   60.59   13.10
  -8  -4  -6   54.99   11.20
  -8  -4  -6   69.99   12.00
  -8   4  -6   59.39    9.00
  -9  -4  -6  200.18   21.00
  -9  -4  -6  175.08   20.00
   9  -4   6  171.98   16.00
 -10  -4  -6    0.30    3.70
 -10  -4  -6   -0.20    5.00
 -10  -4  -6   14.70    4.50
  10  -4   6    6.10    4.40
 -10  -4  -6    6.80    5.20
 -10  -4  -6    8.50    4.90
  10  -4   6   -1.20    3.40
 -10   4  -6    0.10    4.70
 -11  -4  -6   -1.90    4.70
 -11  -4  -6   -3.50    3.40
 -11  -4  -6   -2.30    3.70
 -11  -4  -6   -3.90    4.60
 -11   4  -6    4.60    3.50
 -11   4  -6   -1.00    4.80
 -12  -4  -6    5.80    3.70
 -12  -4  -6    3.50    4.50
 -12  -4  -6    1.00    3.20
 -12  -4  -6   -0.10    3.50
 -12  -4  -6   -1.10    4.30
 -12   4  -6   -2.70    3.20
 -13  -4  -6   26.90    5.20
 -13  -4  -6   31.80    6.40
 -13  -4  -6   42.00    8.90
 -13  -4  -6   12.00    7.80
  13  -4   6   31.30    5.60
 -13  -4  -6   22.50    4.80
 -13   4  -6   23.00    7.70
  13   4   6   17.60    4.80
 -14  -4  -6   14.70    4.60
 -14  -4  -6   26.90    5.00
 -14  -4  -6    5.10    6.40
 -14   4  -6   21.70    6.00
 -17  -5   6    8.80    3.70
  17  -5  -6   -1.90    3.00
  17  -5  -6    2.20    2.30
 -17  -5   6    5.90    3.60
 -17  -5   6    3.80    2.90
  17   5  -6    1.10    3.20
 -16  -5   6   24.10    9.50
  16  -5  -6   23.30    6.90
 -16  -5   6   16.40    4.70
 -16  -5   6   22.10    6.90
  16  -5  -6   18.50    4.90
 -16  -5   6   20.80    5.50
  16   5  -6   17.50    5.10
 -15  -5   6   10.40    6.00
 -15  -5   6    8.50    4.20
  15  -5  -6   -4.00    3.90
 -15  -5   6   -1.90    3.10
 -15  -5   6   -2.00    4.00
  15  -5  -6    7.90    3.40
 -14  -5   6   10.60    4.80
 -14  -5   6    7.20    4.90
  14  -5  -6    8.70    4.70
 -14  -5   6    1.00    4.20
  14  -5  -6   12.10    4.50
  13  -5  -6   13.10    5.40
  13  -5  -6   11.60    5.20
 -13  -5   6    3.30    6.60
 -13  -5   6   17.80    6.90
 -13  -5   6   27.70    6.90
 -13  -5   6   17.90    5.10
 -12  -5   6  107.29   14.30
  12  -5  -6   92.99   14.20
  12  -5  -6  106.49   12.90
 -12  -5   6  103.79   15.20
 -12  -5   6  100.99   16.30
 -11  -5   6   58.29   11.20
 -11  -5   6   24.40    7.40
 -11  -5   6   42.30    8.90
  11  -5  -6   30.10    7.00
  11  -5  -6   41.30    7.90
  10  -5  -6   38.20    8.90
 -10  -5   6   35.00    8.90
 -10  -5   6   55.39   10.40
  10  -5  -6   44.80    7.90
 -10  -5   6   48.50   10.50
 -10  -5   6   31.90    7.70
   9  -5  -6    9.60    7.20
  -9  -5   6    1.20    6.10
  -9  -5   6    2.60    4.20
   9  -5  -6    0.70    5.30
  -9  -5   6   -6.10    5.90
   8  -5  -6   14.50    4.90
   8  -5  -6   -1.30    4.30
  -8  -5   6    1.20    5.80
   8  -5  -6   -4.20    5.50
  -8  -5   6    5.10    3.70
  -8   5   6    3.30    5.20
  -7  -5   6  165.08   16.00
  -7  -5   6  134.79   14.60
  -7   5   6  138.49   18.70
  -6  -5   6    3.60    3.20
  -6  -5   6    1.00    4.30
   6  -5  -6    6.30    3.60
  -6   5   6   -5.10    3.40
   5  -5  -6  123.29   13.00
  -5  -5   6  128.09   13.40
  -5  -5   6  112.49   12.30
  -4  -5   6    7.10    3.50
   4  -5  -6    9.80    3.70
  -4  -5   6   11.70    4.50
  -4   5   6    3.00    4.60
   3  -5  -6  128.59   13.10
  -3  -5   6  115.39   11.70
  -3  -5   6  113.89   12.50
  -3   5   6  101.59   12.80
  -2  -5   6   32.60    7.10
  -2  -5   6   45.40    7.50
   2  -5  -6   47.40    8.10
  -2   5   6   57.69    8.70
   1  -5  -6  353.36   27.50
  -1  -5   6  325.67   26.40
  -1   5   6  314.87   27.20
   0  -5  -6 1092.19   72.39
   0  -5   6 1042.70   71.49
   0   5   6  948.11   71.79
   1  -5   6  488.05   37.50
  -1  -5  -6  563.04   39.10
   1   5   6  474.15   38.50
  -2  -5  -6   87.69   11.50
   2  -5   6   86.09   10.60
   2   5   6   94.69   12.00
  -2   5  -6   72.39   10.50
  -3  -5  -6   32.40    7.80
  -3  -5  -6   45.50    7.90
   3  -5   6   39.10    7.50
  -3  -5  -6   39.60    8.00
   3   5   6   28.30    7.10
  -3   5  -6   26.30    6.10
  -4  -5  -6   39.60    9.80
  -4  -5  -6   38.70    8.70
  -4  -5  -6   49.30   15.10
   4  -5   6   40.70    7.20
   4  -5   6   23.80    6.30
   4  -5   6   41.90   11.00
  -4   5  -6   31.00    6.30
  -5  -5  -6  466.35   34.80
   5  -5   6  374.66   33.70
  -5  -5  -6  475.85   34.90
   5  -5   6  437.06   32.30
   5  -5   6  406.86   31.90
  -5  -5  -6  422.86   34.80
  -5  -5  -6  422.66   36.00
  -6  -5  -6  646.64   47.30
   6  -5   6  582.74   44.80
  -6  -5  -6  630.64   49.40
  -6  -5  -6  615.64   47.80
   6  -5   6  644.34   47.90
   6  -5   6  652.03   45.30
  -6  -5  -6  618.04   48.30
  -6  -5  -6  657.83   48.10
  -7  -5  -6    3.20   10.30
   7  -5   6   19.70    8.10
  -7  -5  -6   18.20    8.00
  -7  -5  -6   20.40    7.10
  -7  -5  -6   36.90   10.60
   7  -5   6   17.90    5.10
   8  -5   6    5.10    3.80
  -8  -5  -6    8.10    4.20
   8  -5   6   14.60    4.90
  -8  -5  -6    5.10    5.30
  -8  -5  -6    6.90    5.20
  -8  -5  -6   14.40    6.30
  -8  -5  -6   12.40    5.60
  -8   5  -6    1.10    3.40
  -9  -5  -6    3.80    4.20
  -9  -5  -6    2.30    3.40
  -9  -5  -6   -0.40    5.60
   9  -5   6    9.10    4.30
  -9  -5  -6    4.20    4.50
   9  -5   6   -0.20    3.40
  -9  -5  -6   -2.30    3.60
  -9   5  -6    5.10    3.20
 -10  -5  -6    2.10    4.70
 -10  -5  -6   11.50    5.00
 -10  -5  -6   -3.40    3.60
  10  -5   6   -6.80    4.00
 -10  -5  -6    0.90    3.80
 -10  -5  -6   -3.30    3.40
 -10   5  -6    2.70    4.60
 -10   5  -6    2.30    5.80
 -11  -5  -6    5.40    3.60
 -11  -5  -6    8.30    3.50
 -11  -5  -6    6.60    4.40
  11  -5   6   -0.20    3.70
 -11  -5  -6    9.60    5.50
 -11  -5  -6    3.80    3.90
 -11   5  -6    3.10    3.10
  12  -5   6    0.80    3.30
 -12  -5  -6   -5.70    4.00
 -12  -5  -6    3.10    4.50
 -12  -5  -6    1.60    3.80
 -12  -5  -6    1.70    2.80
 -12  -5  -6   -1.20    2.70
 -12   5  -6   -1.90    2.70
  12   5   6    2.80    3.10
 -13  -5  -6    5.10    2.80
 -13  -5  -6    5.90    2.40
 -13  -5  -6    7.10    2.90
  13  -5   6    3.70    3.30
 -13  -5  -6   10.70    5.00
  13   5   6    6.40    2.70
  16  -6  -6   16.40    5.20
 -16  -6   6   16.10    5.30
 -16  -6   6   12.40    3.60
 -16  -6   6    7.00    3.90
  16   6  -6    6.70    3.80
  15  -6  -6   16.20    3.80
 -15  -6   6   23.30    5.20
 -15  -6   6   18.90    4.90
 -15  -6   6   28.20    6.30
 -15  -6   6   18.90    4.70
  15   6  -6   23.70    5.30
 -14  -6   6    1.20    4.60
  14  -6  -6   -3.40    3.00
 -14  -6   6    0.90    3.50
 -14  -6   6   -0.20    3.90
 -14  -6   6    8.60    3.50
  14  -6  -6    4.50    3.00
 -13  -6   6    4.10    3.70
  13  -6  -6    4.60    3.40
  13  -6  -6    1.20    3.40
 -13  -6   6    8.10    4.10
 -13  -6   6   -0.40    4.00
 -12  -6   6   -0.50    4.00
  12  -6  -6   -4.00    3.70
 -12  -6   6   -0.10    4.30
  12  -6  -6    8.70    3.80
  11  -6  -6   -3.20    4.20
 -11  -6   6    2.10    3.80
 -11  -6   6    0.40    4.80
 -11  -6   6    4.70    4.30
 -11  -6   6    3.10    4.90
  11  -6  -6   -0.90    3.80
 -10  -6   6   22.50    6.40
  10  -6  -6   15.20    5.40
 -10  -6   6    7.90    5.90
  10  -6  -6   25.50    6.90
 -10  -6   6   18.10    6.60
 -10  -6   6   22.50    6.80
  -9  -6   6   14.50    6.90
   9  -6  -6   12.20    5.70
  -9  -6   6    7.80    5.60
   9  -6  -6   17.30    5.20
  -9  -6   6    8.90    6.20
  -8  -6   6    9.20    5.00
   8  -6  -6   -3.30    3.90
  -8  -6   6   13.40    6.90
  -8  -6   6   -3.00    5.60
  -8  -6   6    1.80    3.90
   7  -6  -6   20.80    5.70
  -7  -6   6   20.30    6.10
  -7  -6   6   15.80    5.70
   7  -6  -6   16.30    7.30
  -7  -6   6   23.40    8.50
   7  -6  -6   19.00    6.90
  -6  -6   6   10.20    4.60
   6  -6  -6   -6.10    5.80
   6  -6  -6    0.20    4.10
   6  -6  -6    8.10    5.70
  -6  -6   6    2.00    5.70
  -6  -6   6   -6.10    4.80
  -5  -6   6   11.20    6.90
  -5  -6   6   13.50    5.50
  -5  -6   6   10.20    5.30
   5  -6  -6   15.00    5.00
   5  -6  -6   19.70    5.80
   5  -6  -6    2.50    6.30
  -4  -6   6    9.20    4.90
   4  -6  -6    4.30    4.90
   4  -6  -6    0.40    3.90
   4  -6  -6  -16.70   11.40
  -4  -6   6    5.10    4.30
  -3  -6   6   13.60    4.90
  -3  -6   6   14.60    7.00
   3  -6  -6   16.50    5.70
  -3  -6   6    9.20    5.70
   3  -6  -6   18.50    5.20
  -2  -6   6   17.60    5.60
   2  -6  -6   10.70    4.60
   2  -6  -6    3.20    5.40
  -2  -6   6    6.20    4.90
  -2  -6   6   25.40   12.10
  -1  -6   6   41.60   11.40
   1  -6  -6   68.19   10.40
  -1  -6   6   62.39   10.40
   1  -6  -6   52.09    9.70
  -1  -6   6   82.89   10.50
   0  -6   6  356.26   30.10
   0  -6  -6  414.56   31.50
   0  -6   6  372.46   30.50
   0  -6   6  367.56   31.20
   0  -6  -6  415.86   31.10
  -1  -6  -6  257.47   24.00
  -1  -6  -6  257.17   26.30
   1  -6   6  308.17   23.80
  -1  -6  -6  327.47   24.80
   1  -6   6  280.57   23.40
   1  -6   6  230.28   24.40
   1  -6   6  260.07   27.60
  -2  -6  -6   26.10    6.90
  -2  -6  -6   14.20    5.30
   2  -6   6   24.30    5.80
  -2  -6  -6   37.50    9.00
   2  -6   6   18.00    6.50
   2  -6   6   26.20    6.10
   3  -6   6   10.10    5.30
  -3  -6  -6    5.80    8.60
  -3  -6  -6    7.00    4.40
   3  -6   6   -0.20    3.60
  -3  -6  -6   -5.00    6.20
   3  -6   6   11.40    5.00
  -3  -6  -6    0.50    4.60
  -4  -6  -6    0.20    6.90
  -4  -6  -6    6.60    7.70
   4  -6   6    3.70    5.40
   5  -6   6   81.39    9.90
  -5  -6  -6   63.09   11.20
  -5  -6  -6   68.89   11.50
  -5  -6  -6   68.39   12.70
   5  -6   6   78.19    9.60
  -5  -6  -6   65.49   13.20
   5  -6   6   69.59   11.90
  -6  -6  -6  175.38   18.30
   6  -6   6  169.78   17.00
   6  -6   6  151.18   14.50
  -6  -6  -6  145.59   16.40
  -6  -6  -6  157.78   16.70
   6  -6   6  155.88   14.20
  -6  -6  -6  137.89   16.50
   7  -6   6    8.00    4.30
  -7  -6  -6   -0.70    4.50
  -7  -6  -6    5.40    4.00
   7  -6   6    5.10    4.10
   7  -6   6    8.50    3.90
  -7  -6  -6    7.30    4.10
  -7   6  -6    3.60    3.10
  -8  -6  -6    0.30    3.30
   8  -6   6    1.60    3.70
  -8  -6  -6    2.20    3.10
   8  -6   6   -7.70    5.20
   8  -6   6   -2.20    3.20
  -8   6  -6   -1.10    2.80
   9  -6   6   24.70    5.30
  -9  -6  -6   12.10    4.50
   9  -6   6   15.60    4.50
  -9  -6  -6   29.10    6.10
  -9  -6  -6   26.10    6.10
  -9   6  -6   14.30    4.30
 -10  -6  -6    5.20    3.90
  10  -6   6   20.50    7.40
 -10  -6  -6    6.00    3.70
 -10  -6  -6    3.90    3.80
 -10   6  -6    6.40    3.10
 -11  -6  -6   -1.80    2.30
 -11  -6  -6    1.40    2.50
  11  -6   6   -1.20    2.90
 -11  -6  -6    6.00    2.90
 -11  -6  -6   -1.20    3.30
  11   6   6   -0.80    2.50
  13  -7  -6    8.20    3.10
 -13  -7   6   10.90    3.40
 -13  -7   6    3.90    3.50
  13   7  -6    8.60    3.90
 -12  -7   6   -1.90    3.60
 -12  -7   6    2.00    4.90
 -12  -7   6    1.00    3.70
  12  -7  -6    2.60    4.20
  12  -7  -6    5.60    5.30
  12   7  -6   -1.90    3.50
 -11  -7   6   10.20    4.60
 -11  -7   6    3.50    3.70
  11  -7  -6    5.50    3.30
  11  -7  -6    5.90    4.10
 -11  -7   6    8.70    3.80
 -11  -7   6   10.80    4.40
 -10  -7   6   45.10    9.50
 -10  -7   6   45.10    8.50
 -10  -7   6   55.39    9.80
 -10  -7   6   50.89    8.30
  -9  -7   6    8.70    4.20
  -9  -7   6    0.90    6.70
  -9  -7   6    4.60    4.80
   9  -7  -6    3.60    4.00
  -9  -7   6    3.60    6.00
   9  -7  -6    6.00    4.00
  -8  -7   6   19.90    6.50
   8  -7  -6   17.20    5.30
   7  -7  -6    9.90    4.70
   7  -7  -6    6.00    5.10
  -7  -7   6   14.90    5.50
  -7  -7   6    3.90    5.00
  -7  -7   6    8.20    4.10
   6  -7  -6   65.19   11.60
  -6  -7   6   72.99   11.40
   6  -7  -6   81.19   10.50
  -6  -7   6   77.69   11.10
  -6  -7   6   72.49   13.20
   5  -7  -6   24.70    6.90
  -5  -7   6   35.30    7.40
   5  -7  -6   26.40    7.10
  -5  -7   6   37.50    8.40
   5  -7  -6   14.10    5.50
  -5  -7   6   27.60    6.90
   4  -7  -6   -0.90    4.00
  -4  -7   6   -4.30    4.00
  -4  -7   6    9.00    4.70
   4  -7  -6   -8.60    6.80
  -4  -7   6   -2.00    5.30
  -3  -7   6   -3.20    6.00
  -3  -7   6    3.70    4.40
  -3  -7   6   -4.40    3.60
   3  -7  -6   -2.70    3.70
  -2  -7   6    3.40    4.70
   2  -7  -6    3.10    4.30
  -2  -7   6   -3.80    3.90
   2  -7  -6    7.20    4.30
  -2  -7   6   12.40    6.40
  -1  -7   6   24.80    7.30
   1  -7  -6    9.90    4.80
  -1  -7   6   13.90    4.80
  -1  -7   6    9.00    4.10
   1  -7  -6   10.80    4.50
   0  -7   6    0.40    4.20
   0  -7  -6   -2.30    3.90
   0  -7   6   -0.80    7.00
   0  -7   6   -4.30    3.90
   0  -7   6    4.60    8.20
   0  -7  -6    0.00    9.00
   0  -7  -6    3.90    4.20
   1  -7   6   26.00    5.80
   1  -7   6   24.00    5.60
  -1  -7  -6   32.70    6.60
  -1  -7  -6   22.00    5.60
   1  -7   6   18.00    6.90
  -1  -7  -6   27.00    8.30
  -2  -7  -6   16.90    6.80
   2  -7   6    2.30    4.20
   2  -7   6    2.90    5.30
  -2  -7  -6   10.80    4.40
  -2  -7  -6    6.50    4.30
   3  -7   6    7.40    5.10
   3  -7   6   -0.60    3.70
  -3  -7  -6   10.90    4.00
  -3  -7  -6    2.50    4.00
   3  -7   6    6.60    6.60
   4  -7   6   47.70    7.60
   4  -7   6   42.00    8.80
  -4  -7  -6   42.00    8.20
   4  -7   6   43.20   10.60
  -4  -7  -6   30.80    6.80
  -5  -7  -6   13.90    6.60
   5  -7   6    1.30    4.00
  -5  -7  -6    1.70    3.20
   5  -7   6   -4.30    3.60
  -5  -7  -6   -1.60    4.40
   5  -7   6    2.30    4.50
  -5  -7  -6   -0.30    3.20
   6  -7   6    5.20    3.70
   6  -7   6    5.60    3.70
  -6  -7  -6    3.40    5.00
  -6  -7  -6    8.20    3.60
  -6  -7  -6   13.00    4.60
  -6  -7  -6    4.60    3.20
  -6   7  -6    4.60    2.80
  -7  -7  -6   -2.30    3.70
  -7  -7  -6   -4.00    3.60
   7  -7   6    3.40    3.50
  -7  -7  -6    3.90    2.60
  -7  -7  -6    2.90    3.50
  -7   7  -6    0.60    2.60
  -8  -7  -6    0.60    2.60
  -8  -7  -6    2.10    3.50
   8  -7   6   -0.50    3.00
  -8  -7  -6    0.60    2.50
  -8   7  -6   -4.20    2.80
   9  -7   6   -4.40    2.50
  -9  -7  -6    4.70    2.80
  -9  -7  -6   -3.30    2.10
  -9  -7  -6    5.50    3.00
  -9  -7  -6   -1.00    2.00
 -10  -8   6   15.30    4.60
  10  -8  -6   12.10    4.20
 -10  -8   6   12.50    3.30
 -10  -8   6   10.60    4.40
  -9  -8   6   17.30    4.60
   9  -8  -6   19.20    4.70
  -9  -8   6   18.40    4.20
  -9  -8   6   20.90    5.20
  -8  -8   6    1.00    3.10
  -8  -8   6   -2.40    3.50
  -8  -8   6   -1.70    2.70
   8  -8  -6    3.30    3.10
  -7  -8   6    8.80    4.40
  -7  -8   6   12.90    6.10
   7  -8  -6    0.20    3.50
  -7  -8   6   -2.00    4.00
  -6  -8   6   15.70    5.70
  -6  -8   6   18.50    4.60
  -6  -8   6   19.80    4.80
   6  -8  -6    9.40    4.70
   6  -8  -6   23.00    5.30
  -5  -8   6   10.50    3.60
  -5  -8   6    5.40    4.00
   5  -8  -6    1.50    4.00
  -5  -8   6    5.50    4.80
   4  -8  -6    7.30    4.00
  -4  -8   6   -0.50    3.70
  -4  -8   6    6.00    3.40
  -4  -8   6   11.30    5.60
  -3  -8   6    4.50    3.20
   3  -8  -6    5.60    4.80
  -3  -8   6    4.70    3.50
   3  -8  -6    1.10    4.70
  -2  -8   6   -0.50    3.30
   2  -8  -6   -5.20    3.30
   2  -8  -6   16.00    5.10
  -2  -8   6   -1.60    6.40
  -2  -8   6    3.30    3.20
  -1  -8   6    7.30    3.80
   1  -8  -6    3.30    4.00
  -1  -8   6    4.90    3.30
   1  -8  -6    0.00    4.40
   0  -8  -6   -1.20    4.00
   0  -8  -6   -5.70    3.50
   0  -8   6   -3.30    3.40
  -1  -8  -6    3.20    3.50
   1  -8   6    6.80    4.20
   1  -8   6    0.20    2.90
  -1  -8  -6    8.70    5.00
   2  -8   6   10.20    3.50
  -2  -8  -6   11.70    3.90
  -2  -8  -6    8.50    8.50
  -2  -8  -6    6.10    3.70
   2  -8   6    7.00    3.20
   2  -8   6   -0.10    5.70
   3  -8   6    2.70    3.50
  -3  -8  -6    0.20    3.00
  -3  -8  -6    2.90    2.90
  -3  -8  -6   -4.20    5.30
   3  -8   6   -4.30    4.20
   4  -8   6   18.90    5.20
  -4  -8  -6   11.70    3.40
   4  -8   6   19.40    5.80
  -4  -8  -6   23.40    6.80
  -4  -8  -6   12.00    3.80
  -4   8  -6   10.00    3.90
  -5  -8  -6    2.70    5.70
  -5  -8  -6    0.50    2.50
  -5  -8  -6    0.40    2.10
   5  -8   6   -0.70    4.70
  -6  -8  -6    2.10    2.40
  -6  -8  -6    1.80    3.60
  -6  -8  -6    0.40    2.80
   6  -8   6   -1.10    3.50
  21   0  -7    2.30    1.90
  20   0  -7   -2.20    2.40
  20   0  -7    1.50    2.90
  19   0  -7   67.09    9.20
  19   0  -7   72.19    9.10
  18   0  -7    3.60    3.20
  18   0  -7    9.80    3.80
  17   0  -7    4.70    4.40
  17   0  -7    6.90    5.00
  16   0  -7    2.90    4.80
  16   0  -7    1.90    4.20
  15   0  -7  399.56   33.10
  15   0  -7  404.26   32.60
 -13   0   7    3.70    3.20
 -12   0   7   -1.60    2.40
 -11   0   7   84.49    9.20
 -11   0   7  105.99    9.00
 -10   0   7    2.90    1.50
 -10   0   7   -0.10    1.70
   9   0  -7 1674.43  108.79
  -9   0   7 1651.53  109.99
  -9   0   7 1646.94  108.69
   8   0  -7    4.10    1.50
  -8   0   7    2.50    1.60
  -8   0   7    4.60    2.20
  -7   0   7  203.68   15.40
   7   0  -7  184.78   14.10
   6   0  -7    0.40    0.90
  -6   0   7    1.50    1.30
   5   0  -7 1670.93  110.09
  -5   0   7 1693.93  111.29
  -4   0   7    2.60    1.50
   3   0  -7   58.39    5.00
  -3   0   7   44.80    5.50
  -2   0   7    5.50    2.00
  -1   0   7 2216.48  166.68
   1   0  -7 2878.81  166.28
   0   0   7   -0.60    1.30
   0   0  -7    0.70    1.00
  -1   0  -7  662.73   41.40
   1   0   7  547.85   41.60
   2   0   7    1.10    1.60
  -2   0  -7   -0.30    1.00
   3   0   7    1.50    1.70
  -3   0  -7    2.30    1.30
   4   0   7    1.40    1.90
  -4   0  -7    6.50    2.00
   5   0   7  133.19   13.00
  -5   0  -7  186.78   13.90
  -6   0  -7    8.30    3.00
  -7   0  -7  172.28   15.30
  -8   0  -7    5.90    2.90
  -8   0  -7   -3.40    3.70
  -9   0  -7   66.39   11.00
  -9   0  -7   65.09    9.50
 -10   0  -7   -3.10    5.40
 -10   0  -7    3.60    4.00
 -10   0  -7   12.20    4.40
  10   0   7   13.30    8.40
 -11   0  -7   41.50    8.70
 -11   0  -7   56.39   10.50
 -11   0  -7   47.80    9.50
 -12   0  -7    0.50    3.40
 -12   0  -7    4.70    4.50
  13   0   7   -5.50    5.10
 -13   0  -7   17.10    5.30
  14   0   7    7.50    4.50
 -14   0  -7    2.70    3.70
 -14   0  -7   -1.80    3.90
 -15   0  -7   76.59    9.80
 -15   0  -7   69.79   12.20
  21  -1  -7   -0.90    1.50
  21   1  -7    6.10    3.30
  21   1  -7    0.60    2.20
  20  -1  -7   -2.50    2.60
  20   1  -7    6.30    3.10
  20   1  -7    3.30    2.80
  19  -1  -7    1.30    5.20
  19  -1  -7    2.00    2.50
  19   1  -7    1.20    2.70
  19   1  -7   -6.20    3.10
  18  -1  -7   28.40    6.70
  18  -1  -7   29.00    5.80
 -18  -1   7   29.50    7.90
  18   1  -7   27.30    6.30
  18   1  -7   27.30    6.50
  17  -1  -7   21.80    5.80
 -17  -1   7   21.40    7.30
  17  -1  -7   15.60    5.10
  17   1  -7   32.00    7.50
  17   1  -7   30.60    6.50
 -16  -1   7   16.30    5.30
  16  -1  -7   11.80    5.60
  16  -1  -7   17.50    5.70
  16   1  -7    8.40    5.60
  16   1  -7    9.70    5.70
 -15  -1   7  849.72   62.09
 -15  -1   7  788.52   61.19
  15  -1  -7  912.51   62.59
  15  -1  -7  859.51   61.09
  15   1  -7  856.31   62.49
  15   1  -7  860.01   62.49
 -14  -1   7  488.75   35.40
 -14  -1   7  429.66   37.40
  14  -1  -7  490.65   37.40
 -14  -1   7  467.45   36.80
  14   1  -7  408.96   37.30
  14   1  -7  567.34   38.30
 -13  -1   7    5.50    5.30
 -13  -1   7   -0.40    3.10
 -12  -1   7   34.60    5.80
 -12   1   7   24.50    5.00
 -11  -1   7   80.39    8.20
 -11   1   7   63.09    7.70
 -11   1   7   67.39    7.70
 -10  -1   7  340.27   24.10
  10  -1  -7  276.27   23.40
 -10   1   7  333.57   23.70
   9  -1  -7  127.49   10.80
  -9  -1   7  122.99   11.20
  -9   1   7  141.39   11.40
  -9   1   7  128.39   11.10
  -8  -1   7 3440.86  224.08
   8  -1  -7 3231.58  223.28
  -8   1   7 3614.44  224.38
  -7  -1   7 6481.55  420.46
   7  -1  -7 6518.85  422.16
   7   1  -7 6539.45  420.46
  -6  -1   7   89.89    8.40
   6  -1  -7   95.49    8.00
  -6   1   7   87.29    8.70
  -5  -1   7 1073.19   67.69
   5  -1  -7 1051.69   67.29
   5   1  -7 1019.60   66.09
  -5   1   7  884.71   67.89
   4  -1  -7   98.59    7.90
  -4  -1   7   96.39    8.20
   4   1  -7   90.69    7.10
  -4   1   7   73.49    8.40
  -3  -1   7  111.59    9.50
   3  -1  -7  115.39    9.30
  -3   1   7  100.09   10.00
   3   1  -7  116.09    8.60
  -2  -1   7  333.17   23.60
   2  -1  -7  331.27   23.40
   2   1  -7  326.97   22.70
  -2   1   7  319.57   24.10
  -1  -1   7  724.73   52.59
   1  -1  -7  748.13   52.59
  -1   1   7  829.62   53.59
   1   1  -7  822.32   52.19
   0  -1  -7 2724.03  188.48
   0   1   7 3001.50  189.28
   0   1  -7 2938.01  188.08
   1  -1   7  100.89    9.00
  -1  -1  -7  102.99    9.00
  -1   1  -7  105.09    8.80
   1   1   7  110.09    9.70
  -2  -1  -7  240.78   18.40
   2  -1   7  223.68   17.80
  -2   1  -7  251.67   18.20
   2   1   7  262.47   18.90
  -3  -1  -7   20.40    3.80
   3  -1   7   21.40    4.00
  -3   1  -7   26.70    4.30
   3   1   7   31.20    4.70
  -4  -1  -7   14.80    3.30
  -4   1  -7   16.50    3.60
   4   1   7   16.80    3.90
  -5  -1  -7   10.30    3.20
  -5   1  -7   13.30    3.30
   5   1   7   16.60    3.80
   6  -1   7   47.60    7.70
  -6  -1  -7   75.29    8.10
  -6   1  -7   68.29    7.70
  -6   1  -7   57.29    8.20
   7  -1   7    5.10    3.60
  -7  -1  -7    9.10    3.00
  -7  -1  -7    9.20    6.90
   7   1   7    4.20    5.00
  -7   1  -7    7.00    3.60
  -8  -1  -7    6.60    3.30
  -8  -1  -7   -3.50    4.10
  -8   1  -7    2.40    3.40
  -8   1  -7   -4.30    3.30
  -9  -1  -7    5.00    5.30
  -9  -1  -7    6.70    4.70
  -9  -1  -7    1.00    5.50
  -9  -1  -7    3.80    7.50
  -9   1  -7    7.50    5.10
  -9   1  -7   14.90    5.10
  -9   1  -7    7.90    3.60
 -10  -1  -7   28.50    6.70
 -10  -1  -7   46.10    8.00
 -10  -1  -7   34.90    8.30
 -10   1  -7   24.20    6.70
 -10   1  -7   37.10    7.90
 -11  -1  -7   22.10   13.10
 -11  -1  -7   16.30    5.40
 -11  -1  -7   13.40    8.10
 -11   1  -7   16.80    4.80
 -11   1  -7    6.40    6.80
 -12  -1  -7    9.70    4.80
 -12  -1  -7   11.20    5.70
 -12  -1  -7   12.50    4.90
  12   1   7   18.10    6.10
 -12   1  -7    7.60    4.10
 -12   1  -7   12.60    5.80
 -13  -1  -7   54.09   13.90
 -13  -1  -7   28.90    6.70
 -13   1  -7   28.70    6.60
  13   1   7   38.50    7.10
 -13   1  -7   38.30    8.60
 -14  -1  -7    8.00    3.50
 -14  -1  -7   -3.30    3.50
  14   1   7    1.60    4.10
 -14   1  -7   -4.40    3.30
 -14   1  -7    1.40    4.20
 -15  -1  -7   -0.80    2.90
 -15   1  -7    7.70    3.40
  15   1   7    4.50    4.30
 -15   1  -7    2.40    3.30
  20  -2  -7    0.60    1.90
  20   2  -7    1.60    2.80
  20   2  -7    0.40    2.80
  19  -2  -7   13.90    4.20
 -19  -2   7   25.70    6.60
  19   2  -7   14.10    4.60
  19   2  -7    8.90    3.80
 -18  -2   7   -2.90    4.60
  18  -2  -7    1.40    3.90
  18   2  -7   -1.20    3.60
  18   2  -7    2.00    3.70
 -17  -2   7  125.09   15.10
  17  -2  -7  135.39   14.30
 -17  -2   7  130.69   15.40
  17  -2  -7  126.09   13.70
  17   2  -7  146.49   15.60
  17   2  -7  139.39   14.70
 -16  -2   7   88.79   16.40
  16  -2  -7   81.19   10.80
 -16  -2   7   76.99   13.20
  16  -2  -7   80.89   10.90
  16   2  -7   79.29   11.90
  16   2  -7   76.29   13.70
  15  -2  -7  516.75   37.30
 -15  -2   7  507.05   38.80
  15  -2  -7  481.95   40.60
  15  -2  -7  497.45   38.80
 -15  -2   7  506.05   39.40
  15   2  -7  478.55   39.30
  15   2  -7  447.96   39.40
 -14  -2   7  184.78   16.80
  14  -2  -7  175.78   17.40
  14  -2  -7  156.88   20.50
  14  -2  -7  160.58   18.60
 -14  -2   7  185.18   21.90
 -14  -2   7  179.48   18.10
  14   2  -7  139.09   21.20
 -14   2   7  213.58   18.20
  14   2  -7  169.48   18.70
 -13  -2   7  115.09   13.10
 -13  -2   7  107.59   11.70
 -13   2   7   94.89   11.60
 -12  -2   7   33.70    6.70
 -12  -2   7   28.90    6.00
 -12   2   7   32.90    6.50
 -11  -2   7   22.80   10.20
 -11   2   7   34.40    6.30
 -10  -2   7   30.00    5.70
  10  -2  -7   39.70    5.60
 -10   2   7   46.20    5.60
 -10   2   7   35.40    6.20
   9  -2  -7  192.78   15.80
  -9  -2   7  191.48   16.10
  -9   2   7  201.28   16.20
  -9   2   7  198.08   15.80
   8  -2  -7    3.10    1.40
  -8  -2   7   -1.40    1.80
  -8   2   7    3.20    2.00
  -7  -2   7 1142.09   70.49
   7  -2  -7 1059.59   70.09
  -7   2   7  911.51   70.29
   6  -2  -7   55.79    5.80
  -6  -2   7   55.59    6.00
  -6   2   7   40.80    6.10
   5  -2  -7  605.44   38.90
  -5  -2   7  566.24   38.70
  -5   2   7  491.95   39.20
  -4  -2   7    8.30    2.20
   4  -2  -7    6.50    2.10
  -4   2   7    9.10    2.70
   3  -2  -7  854.11   58.29
  -3  -2   7  850.01   57.99
  -3   2   7  879.31   59.19
   3   2  -7  856.51   56.79
  -2  -2   7 1312.47   90.49
   2  -2  -7 1351.86   90.99
   2   2  -7 1415.16   89.69
  -2   2   7 1384.16   91.59
   1  -2  -7  127.79   11.70
  -1  -2   7  137.69   11.40
  -1   2   7  154.18   12.60
   1   2  -7  155.68   11.30
   0   2   7   11.70    3.10
   1  -2   7    5.20    1.70
  -1  -2  -7    4.60    1.90
  -1   2  -7    3.40    1.60
   1   2   7    6.00    2.60
   2  -2   7  419.96   32.40
  -2  -2  -7  506.85   34.60
  -2   2  -7  464.25   34.20
   2   2   7  546.45   35.20
  -3  -2  -7  124.49   11.20
  -3   2  -7  121.49   10.80
   3   2   7  122.49   11.40
  -4  -2  -7   25.30    5.10
   4   2   7   27.00    5.00
  -4   2  -7   15.20    4.20
  -5  -2  -7   72.79    9.00
  -5   2  -7   74.69    8.60
   5   2   7   78.49    9.10
  -6  -2  -7  134.89   13.70
  -6  -2  -7  161.08   15.30
  -6   2  -7  118.49   12.30
   6   2   7  118.79   13.10
  -7  -2  -7 1067.49   79.39
   7  -2   7 1199.38   78.19
  -7  -2  -7 1170.38   79.39
   7   2   7 1091.29   78.49
  -7   2  -7 1098.79   78.79
  -7   2  -7 1228.38   79.19
  -8  -2  -7  242.48   22.90
   8  -2   7  281.47   21.60
  -8  -2  -7  261.17   23.90
  -8  -2  -7  232.08   22.20
  -8   2  -7  239.78   22.30
  -8   2  -7  285.57   22.50
   9  -2   7  129.09   12.80
  -9  -2  -7  133.59   15.50
  -9  -2  -7   89.49   17.40
  -9  -2  -7  136.29   15.00
   9  -2   7  111.29   13.20
  -9  -2  -7  124.59   14.90
  -9   2  -7  140.49   14.00
  -9   2  -7  147.49   14.60
 -10  -2  -7   -0.30    4.40
  10  -2   7    1.50    7.20
 -10  -2  -7    0.40    4.70
 -10  -2  -7   -0.20    4.40
 -10   2  -7   -2.70    4.60
 -10   2  -7    3.80    3.60
 -11  -2  -7   27.80    8.60
 -11  -2  -7   26.20    6.80
 -11  -2  -7   22.60    6.40
 -11  -2  -7   26.50    6.50
 -11   2  -7   19.60    6.30
 -12  -2  -7   -0.50    4.00
 -12  -2  -7    1.80    4.20
 -12  -2  -7   -1.70    4.00
 -12   2  -7   12.10    4.70
 -12   2  -7    6.30    3.80
  12   2   7    5.60    4.90
 -13  -2  -7    1.20    3.80
 -13  -2  -7   -0.80    3.00
 -13  -2  -7    8.50    4.30
 -13   2  -7    3.60    4.60
 -13   2  -7    4.90    3.90
  13   2   7    8.70    3.90
 -14  -2  -7    6.30    4.10
 -14  -2  -7    9.70    3.90
  14   2   7    1.60    3.30
 -14   2  -7    8.70    4.50
 -14   2  -7    7.60    3.90
 -15  -2  -7    4.50    2.80
 -15  -2  -7   -2.20    3.10
 -15   2  -7   -2.00    4.30
 -15   2  -7    2.80    3.00
  15   2   7    1.80    2.50
  20  -3  -7   10.50    2.50
  20   3  -7    6.80    3.10
 -19  -3   7   -0.30    4.20
  19  -3  -7   -0.80    2.00
  19   3  -7    1.40    3.80
  19   3  -7    2.80    3.30
 -18  -3   7    7.10    4.20
  18  -3  -7   10.20    3.20
 -18  -3   7   10.40    5.20
  18   3  -7   13.20    4.60
  18   3  -7   12.00    4.60
 -17  -3   7    0.60    6.10
  17  -3  -7    8.20    3.20
  17   3  -7    1.80    4.10
  17   3  -7    0.60    4.20
 -16  -3   7   33.90    8.10
 -16  -3   7   47.50   10.10
 -16  -3   7   59.79   10.30
  16  -3  -7   53.99    8.30
  16  -3  -7   30.00    8.20
  16   3  -7   47.30    8.50
  16   3  -7   68.19   11.30
  15  -3  -7    1.70    3.60
  15  -3  -7   10.80    9.50
 -15  -3   7    1.10    5.40
  15  -3  -7    1.90    7.20
  15   3  -7    2.10    6.20
  15   3  -7    6.00    5.80
 -14  -3   7   82.19   13.50
 -14  -3   7   93.79   14.30
  14  -3  -7  106.09   13.20
  14  -3  -7  114.99   15.00
 -14  -3   7   94.39   13.40
  14  -3  -7  103.09   12.40
  14   3  -7   92.69   14.20
 -13  -3   7  267.87   30.80
 -13  -3   7  250.77   27.70
 -13  -3   7  256.67   24.80
  13  -3  -7  293.07   26.10
 -13  -3   7  281.07   28.80
  13  -3  -7  336.07   24.50
  13   3  -7  276.37   25.40
 -12  -3   7   26.60    7.00
 -12  -3   7   43.10    8.50
 -12   3   7   36.10    7.30
 -11  -3   7  322.37   25.00
  11  -3  -7  291.37   24.50
 -11  -3   7  311.57   26.20
 -11   3   7  318.17   25.20
  10  -3  -7   17.40    4.10
 -10   3   7   28.20    5.50
   9  -3  -7   13.70    3.60
  -9  -3   7   13.80    5.00
  -9   3   7   17.30    4.80
  -9   3   7   14.90    3.70
  -8  -3   7    1.30    2.00
   8  -3  -7    0.50    2.00
  -8   3   7    5.70    2.70
   7  -3  -7  170.98   14.90
  -7  -3   7  172.08   14.50
  -6  -3   7  422.36   30.20
   6  -3  -7  402.66   30.40
  -5  -3   7   53.59    6.20
   5  -3  -7   60.59    7.00
  -5   3   7   51.29    7.10
   4  -3  -7  109.29   10.50
   3  -3  -7 1419.06   93.69
  -3  -3   7 1393.26   92.79
   3   3  -7 1476.55   91.39
  -3   3   7 1279.37   94.29
   2  -3  -7  772.42   55.29
  -2  -3   7  820.32   54.39
  -2   3   7  781.62   55.59
   2   3  -7  826.62   55.89
  -1   3   7   11.40    3.40
   0  -3   7   14.20    2.90
   0  -3  -7   14.00    3.70
   0   3   7   21.40    4.30
  -1  -3  -7    7.60    2.80
   1  -3   7   12.40    3.10
   1   3   7   11.60    3.20
  -2  -3  -7   56.39    7.10
   2   3   7   57.79    7.40
  -2   3  -7   54.69    6.40
  -3  -3  -7   65.59    8.10
   3   3   7   55.89    8.00
  -3   3  -7   60.19    7.50
   4  -3   7   39.10    6.20
  -4  -3  -7   58.79    7.80
  -4   3  -7   49.99    6.80
   5  -3   7   20.10    4.30
  -5  -3  -7    9.50    3.60
   5   3   7   10.20    4.30
  -5   3  -7   18.30    4.40
   6  -3   7 1671.33  103.59
  -6  -3  -7 1552.74  104.79
  -6  -3  -7 1477.35  104.89
   6   3   7 1527.35  104.59
  -6   3  -7 1443.96  103.99
  -7  -3  -7  612.64   48.10
  -7  -3  -7  629.44   48.70
  -7  -3  -7  756.12   49.50
   7  -3   7  560.64   49.10
  -7  -3  -7  651.43   49.60
   7  -3   7  779.12   48.30
  -7  -3  -7  617.24   50.59
  -7   3  -7  645.84   48.00
  -8  -3  -7  279.27   23.90
   8  -3   7  277.07   23.20
  -8  -3  -7  228.58   23.40
   8  -3   7  267.37   21.50
  -8  -3  -7  243.78   25.00
   8  -3   7  264.27   21.50
  -8  -3  -7  249.18   23.10
  -8  -3  -7  251.67   23.40
  -8   3  -7  288.37   22.60
  -8   3  -7  245.58   22.40
   9  -3   7   84.99   10.70
  -9  -3  -7   61.29   12.30
  -9  -3  -7   69.49   13.10
   9  -3   7   70.99   10.90
   9  -3   7  109.19   13.80
  -9  -3  -7   94.19   13.80
  -9  -3  -7   96.29   14.80
  -9  -3  -7   91.79   12.10
  -9   3  -7  117.09   12.10
  -9   3  -7   99.29   11.30
 -10  -3  -7   -2.20    5.40
 -10  -3  -7   10.30    5.60
 -10  -3  -7   17.00    6.10
  10  -3   7    7.80    6.10
 -10  -3  -7   19.00    7.20
 -10  -3  -7    6.20    5.50
 -10   3  -7    4.30    5.50
 -10   3  -7   12.40    4.00
  11  -3   7    5.40    5.50
 -11  -3  -7    1.70    7.50
 -11  -3  -7   17.90    5.50
 -11  -3  -7    9.60    4.90
 -11   3  -7    4.50    4.90
 -12  -3  -7    1.20    5.40
 -12  -3  -7   -1.50    4.40
 -12  -3  -7   -3.60    3.90
  12   3   7   -2.50    4.10
 -12   3  -7    0.10    4.40
 -12   3  -7    3.70    6.30
 -13  -3  -7    7.30    4.10
 -13  -3  -7   13.10    5.30
 -13  -3  -7    5.50    4.00
 -13  -3  -7    2.40    3.20
 -13   3  -7   17.60    4.90
 -13   3  -7    9.90    4.10
  13   3   7    2.20    3.30
 -14  -3  -7   32.20    6.40
 -14  -3  -7   32.50    6.50
 -14   3  -7   45.90    8.60
 -14   3  -7   26.80    5.60
  19  -4  -7   12.70    3.00
  19   4  -7   17.20    3.80
 -18  -4   7    8.40    3.90
 -18  -4   7    2.10    6.40
  18  -4  -7    2.60    2.40
  18  -4  -7    7.10    6.60
  18   4  -7    7.90    5.20
 -17  -4   7    0.50    4.30
  17  -4  -7    0.30    2.80
 -17  -4   7   -0.20    3.50
  17  -4  -7   10.00    5.20
 -17  -4   7   -3.60    6.50
  17   4  -7    6.30    5.30
  17   4  -7   -4.50    3.70
 -16  -4   7   35.70    6.70
  16  -4  -7   29.30    6.60
  16  -4  -7   30.00    7.50
 -16  -4   7   54.69   11.60
 -16  -4   7   23.00    8.00
  16   4  -7   22.20    8.60
  16   4  -7   45.20    7.30
 -15  -4   7  157.88   17.10
  15  -4  -7  173.38   17.20
  15  -4  -7  158.38   15.60
 -15  -4   7  122.99   16.40
 -15  -4   7  173.98   17.20
 -15  -4   7  147.99   19.20
  15   4  -7  154.78   16.60
  15   4  -7  125.59   16.90
 -14  -4   7   82.09   16.40
  14  -4  -7   81.09   13.70
 -14  -4   7  103.09   13.20
  14  -4  -7   76.89   11.50
 -14  -4   7   94.59   12.60
 -14  -4   7   81.19   13.20
 -13  -4   7   39.00    9.20
  13  -4  -7   52.69    8.90
 -13  -4   7   64.39   11.30
 -13  -4   7   41.20    8.10
  13  -4  -7   28.00    7.80
  12  -4  -7  333.87   24.80
 -12  -4   7  268.87   25.10
  12  -4  -7  313.57   25.10
  12  -4  -7  263.67   26.30
 -12  -4   7  246.28   26.90
 -12  -4   7  287.77   25.60
 -12  -4   7  279.27   25.90
 -11  -4   7   16.60    6.50
 -11  -4   7   10.40    5.90
  11  -4  -7   20.80    5.50
 -11  -4   7    7.90    5.00
  11  -4  -7   11.00    8.50
 -11  -4   7   13.40    6.40
 -11   4   7   26.70    6.30
 -10  -4   7   63.49   10.80
  10  -4  -7   73.39   12.30
 -10  -4   7   60.49   10.50
 -10   4   7   50.99   12.90
  -9  -4   7   71.09    9.90
   9  -4  -7   51.89    9.00
  -9  -4   7   47.10    7.70
  -9   4   7   49.10    8.60
   8  -4  -7  269.87   22.00
  -8  -4   7  229.88   22.00
  -8  -4   7  265.27   21.30
  -8   4   7  260.67   22.10
  -7  -4   7   40.80    6.90
   7  -4  -7   48.30    7.80
  -7   4   7   34.10    6.80
  -6  -4   7  194.78   16.90
  -6  -4   7  191.88   15.90
   6  -4  -7  133.59   19.00
   5  -4  -7   23.00    5.60
  -5  -4   7   31.50    5.70
  -5  -4   7   22.30    7.10
  -5   4   7   16.90    5.00
   4  -4  -7   14.20    4.00
  -4  -4   7   10.60    3.30
  -4   4   7    4.10    3.30
   3  -4  -7   30.80    5.70
  -3   4   7   27.40    5.90
  -2  -4   7    0.20    2.10
   2  -4  -7    2.80    2.30
  -2   4   7    0.70    3.00
   1  -4  -7    1.60    2.20
  -1  -4   7    1.00    2.30
   1   4  -7    1.50    2.50
  -1   4   7    1.80    2.90
   0  -4   7   81.29    9.90
   0  -4  -7   96.09   10.80
   0  -4   7  111.79   12.70
   0   4   7   95.79   11.00
   0   4  -7  112.99    9.60
  -1  -4  -7  405.36   27.90
   1  -4   7  297.47   25.90
  -1   4  -7  328.97   25.40
   1   4   7  353.96   27.40
   2  -4   7   -0.30    3.30
   2   4   7    2.10    2.60
  -2   4  -7    1.90    2.80
   3  -4   7    7.10    3.30
  -3  -4  -7    6.50    3.90
  -3   4  -7    6.70    3.70
   3   4   7   10.70    4.20
   4  -4   7   22.30    5.40
  -4  -4  -7   16.40    4.80
  -4   4  -7   13.80    4.70
   4   4   7   13.50    5.10
  -5  -4  -7   49.99   12.90
  -5  -4  -7   34.30    7.40
  -5  -4  -7   49.40    8.70
   5  -4   7   57.99    7.80
  -5  -4  -7   46.50   11.60
   5  -4   7   35.70    8.60
  -5  -4  -7   49.99    9.50
  -5   4  -7   35.60   11.20
   5   4   7   40.50    9.40
   6  -4   7   21.90    5.20
  -6  -4  -7   25.90   12.60
  -6  -4  -7   22.20    7.90
  -6  -4  -7   32.10   11.00
   6  -4   7    5.80    8.90
   6  -4   7   37.30   10.80
   7  -4   7  161.68   14.10
   7  -4   7  113.39   16.20
  -7  -4  -7  144.39   16.70
   7  -4   7  145.39   14.30
  -7  -4  -7  126.79   16.90
  -7  -4  -7  149.19   17.60
  -7  -4  -7  151.38   15.50
  -7  -4  -7  162.98   16.30
  -8  -4  -7    9.60    5.20
  -8  -4  -7    0.80    5.10
   8  -4   7    1.50    5.00
   8  -4   7   -2.60    4.30
  -8  -4  -7    2.00    5.50
  -8  -4  -7   11.30    4.20
  -8  -4  -7   -1.40    4.70
   8  -4   7   -2.40    3.70
  -8   4  -7    2.20    4.50
  -8   4  -7    1.60    3.40
   9  -4   7    2.60    4.70
  -9  -4  -7   14.80    5.40
  -9  -4  -7   11.40    6.40
   9  -4   7   14.50    4.20
  -9  -4  -7    6.60    4.40
  -9  -4  -7   14.40    5.80
  -9  -4  -7   15.40    6.00
   9  -4   7    6.60    4.80
  -9   4  -7    4.10    3.60
  -9   4  -7    6.80    4.80
 -10  -4  -7    5.60    4.50
  10  -4   7   -0.50    4.10
 -10  -4  -7   -7.20    4.80
 -10  -4  -7    1.10    4.00
 -10  -4  -7   -3.50    2.80
 -10   4  -7    5.90    4.50
 -11  -4  -7   12.20    4.10
  11  -4   7    6.10    4.20
 -11  -4  -7    6.40    3.70
 -11  -4  -7    4.10    5.00
 -11  -4  -7   10.20    3.90
 -11   4  -7    8.80    4.50
 -11   4  -7   -3.40    4.10
 -12  -4  -7   10.50    3.80
 -12  -4  -7   14.90    6.60
 -12  -4  -7   12.30    5.20
 -12  -4  -7    4.00    3.90
 -12  -4  -7    9.10    4.20
  12  -4   7   14.40    7.10
 -12   4  -7   11.10    4.00
  12   4   7    8.90    3.90
 -12   4  -7    5.90    4.90
 -13  -4  -7    5.50    3.00
 -13  -4  -7    9.50    3.40
 -13  -4  -7   13.40    4.40
 -13  -4  -7   15.10    4.40
 -13   4  -7   11.40    3.50
  18  -5  -7    4.70    2.10
 -17  -5   7    9.30    3.90
 -17  -5   7   18.40    4.60
 -17  -5   7   20.40    5.30
  17  -5  -7   23.00    4.40
  17   5  -7   16.60    4.40
 -16  -5   7    2.00    3.30
  16  -5  -7    0.00    2.70
 -16  -5   7    3.80    3.90
  16  -5  -7   -1.50    3.60
 -16  -5   7    5.30    6.10
  16   5  -7    0.70    3.50
  15  -5  -7    5.50    3.90
 -15  -5   7    3.00    5.60
 -15  -5   7   -5.40    3.00
 -15  -5   7    8.30    4.10
  15  -5  -7    0.80    3.00
  15   5  -7    0.10    3.80
 -14  -5   7   28.00    6.90
  14  -5  -7   16.80    4.80
 -14  -5   7   23.00    6.90
 -14  -5   7   23.10    6.50
  14  -5  -7   19.30    6.60
 -13  -5   7   31.60    7.90
 -13  -5   7   19.30    8.00
 -13  -5   7   23.30    6.30
  13  -5  -7   17.70    5.30
  13  -5  -7   29.60    7.00
 -13  -5   7   30.40    6.70
 -12  -5   7   15.80    7.20
 -12  -5   7   26.10    6.90
 -12  -5   7   16.20    6.00
  12  -5  -7    7.90    5.40
  12  -5  -7   13.10    5.10
 -12  -5   7   19.40    5.50
  11  -5  -7   65.49   11.50
 -11  -5   7   54.69   11.10
 -11  -5   7   55.39   11.20
  11  -5  -7   75.99    9.80
 -11  -5   7   52.59   10.20
 -11  -5   7   59.89   10.60
  10  -5  -7  214.68   19.10
 -10  -5   7  177.98   20.30
  10  -5  -7  234.58   19.40
 -10  -5   7  179.58   19.90
 -10  -5   7  205.88   22.10
  10  -5  -7  210.28   20.90
 -10  -5   7  188.28   19.50
  -9  -5   7  271.87   25.90
  -9  -5   7  276.47   24.40
   9  -5  -7  243.68   24.20
   9  -5  -7  256.67   22.70
  -9  -5   7  257.17   23.40
  -8  -5   7   76.99   15.80
   8  -5  -7   70.39   11.00
  -8  -5   7   62.29   11.80
  -8  -5   7   48.60    8.90
   8  -5  -7   47.90    9.50
   8  -5  -7   53.29    9.50
  -8  -5   7   81.59   16.50
   8  -5  -7   72.99    9.90
  -8  -5   7   46.60    9.60
  -8   5   7   56.39   10.60
   7  -5  -7    2.50    3.80
  -7  -5   7    2.80    5.40
   7  -5  -7   -4.10    6.10
  -7  -5   7   -8.40    6.70
  -7  -5   7   10.00    4.30
  -7  -5   7    5.00    6.10
  -7   5   7    3.60    3.80
  -6  -5   7    0.40    3.70
   6  -5  -7    5.90    4.30
  -6  -5   7    6.90    4.50
  -5  -5   7   14.00    4.90
  -5  -5   7    1.80    3.70
   5  -5  -7    6.60    3.60
  -5   5   7    7.70    5.30
  -4  -5   7   47.00    7.90
   4  -5  -7   38.40    7.90
  -4  -5   7   52.29    9.10
  -4   5   7   40.60    8.40
   3  -5  -7   38.30    8.70
  -3  -5   7   61.89    8.50
  -3  -5   7   64.19    8.80
  -3   5   7   57.49    9.80
  -2  -5   7    3.90    4.10
   2  -5  -7    1.90    3.50
  -2   5   7   -2.40    3.90
   1  -5  -7    9.20    4.80
  -1  -5   7   16.10    5.30
  -1   5   7   10.60    4.80
   0  -5  -7 1467.55   92.89
   0  -5   7 1378.16   91.79
   0   5   7 1167.38   91.99
   1  -5   7  463.55   34.40
  -1  -5  -7  499.65   35.60
   1   5   7  372.86   40.10
  -2  -5  -7   35.50    7.40
   2  -5   7   34.50    7.60
   2  -5   7   36.00    8.10
  -2  -5  -7   36.00    6.80
  -2  -5  -7   32.90    7.60
   2   5   7   32.60    8.40
  -3  -5  -7  115.99   23.40
   3  -5   7  156.18   15.80
  -3  -5  -7  193.48   18.40
  -3  -5  -7  173.18   25.60
  -3  -5  -7  204.78   21.90
   3  -5   7  147.89   14.40
  -3   5  -7  115.99   16.00
  -4  -5  -7   14.70    9.00
  -4  -5  -7   10.40    6.00
  -4  -5  -7   -0.90    3.90
   4  -5   7    3.30    3.80
   4  -5   7    5.70    4.20
   4  -5   7    5.30    4.80
  -4  -5  -7   11.90    5.00
  -5  -5  -7  432.76   35.60
   5  -5   7  395.86   33.00
  -5  -5  -7  380.86   33.60
  -5  -5  -7  413.66   33.20
   5  -5   7  418.56   31.10
   5  -5   7  395.16   30.90
  -5  -5  -7  422.86   33.30
  -6  -5  -7   32.90    7.30
   6  -5   7   39.20    7.00
   6  -5   7   32.00    7.20
  -6  -5  -7   28.80    8.10
  -6  -5  -7   26.00    8.60
  -6  -5  -7   29.80    6.70
  -7  -5  -7    1.50    4.80
  -7  -5  -7    5.10    3.90
   7  -5   7    0.20    3.40
   7  -5   7   -7.30    4.00
  -7  -5  -7    1.00    4.40
  -7  -5  -7    0.30    5.50
  -7  -5  -7    8.60    7.20
   7  -5   7    0.10    4.30
   8  -5   7    6.90    4.20
   8  -5   7    7.10    3.90
   8  -5   7    8.60    4.20
  -8  -5  -7    7.40    4.60
  -8  -5  -7   12.00    4.40
  -8  -5  -7   11.40    5.30
  -8  -5  -7   10.50    6.60
  -8  -5  -7    8.70    4.90
  -8   5  -7   12.40    3.90
  -8   5  -7    8.40    4.20
  -9  -5  -7    0.90    5.60
   9  -5   7    3.30    3.40
   9  -5   7    0.40    3.70
  -9  -5  -7   12.60    5.20
  -9  -5  -7    5.20    5.70
  -9  -5  -7    6.00    3.80
  -9   5  -7    7.90    3.70
  -9   5  -7   -2.70    4.30
 -10  -5  -7    5.70    3.80
 -10  -5  -7   -1.30    2.80
 -10  -5  -7  -10.90    7.00
 -10  -5  -7    2.70    3.20
 -10  -5  -7    3.90    3.50
  10  -5   7   -3.30    3.40
 -10   5  -7   -3.30    6.30
 -11  -5  -7    0.20    5.80
  11  -5   7    0.20    5.00
 -11  -5  -7   -3.70    3.60
 -11  -5  -7    1.10    3.20
 -11  -5  -7   -4.20    2.90
 -11  -5  -7    6.90    2.90
 -12  -5  -7    8.90    3.40
 -12  -5  -7   12.00    3.10
  12  -5   7   14.90    4.70
 -12  -5  -7   12.70    4.00
 -12  -5  -7    5.50    3.30
  12   5   7   16.90    3.80
 -12   5  -7    9.30    5.00
  16  -6  -7    4.00    2.30
  16  -6  -7    2.50    2.50
 -16  -6   7    4.20    3.70
 -16  -6   7   -1.90    2.70
 -16  -6   7    6.50    3.10
  16   6  -7    2.00    3.00
 -15  -6   7    3.40    3.10
 -15  -6   7    0.60    4.30
 -15  -6   7   -5.00    3.40
 -15  -6   7    2.80    3.00
  15  -6  -7   -0.50    2.40
  15   6  -7   -0.40    3.10
 -14  -6   7    5.40    3.60
 -14  -6   7   -3.00    3.40
 -14  -6   7    4.70    5.20
  14  -6  -7   -0.70    3.30
  14  -6  -7   -1.00    3.10
 -14  -6   7   -1.10    3.50
  14   6  -7    6.90    3.80
 -13  -6   7    6.10    4.10
 -13  -6   7    1.40    3.90
 -13  -6   7    6.50    4.00
  13  -6  -7    4.70    3.50
  13  -6  -7   -2.00    3.30
 -12  -6   7   50.59    9.00
 -12  -6   7   40.40    8.10
  12  -6  -7   45.80    7.70
  12  -6  -7   60.49   12.30
 -11  -6   7   67.09   10.10
  11  -6  -7   52.59    9.70
 -11  -6   7   57.59    9.60
 -11  -6   7   53.29   10.70
 -10  -6   7    2.10    4.60
 -10  -6   7   12.40    5.60
 -10  -6   7   12.90    5.10
  10  -6  -7    6.10    3.80
 -10  -6   7    7.90    5.30
  10  -6  -7    7.20    4.50
  -9  -6   7  109.79   16.10
   9  -6  -7  107.39   14.80
  -9  -6   7  116.89   16.10
  -9  -6   7  126.99   14.50
  -9  -6   7  114.19   13.70
   9  -6  -7  124.39   12.90
   8  -6  -7   17.70    5.80
  -8  -6   7   16.90    4.90
   7  -6  -7   -5.40    5.30
  -7  -6   7    2.50    3.80
   7  -6  -7    6.10    4.20
   7  -6  -7    6.40    5.20
  -7  -6   7   -1.40    5.30
  -7  -6   7   -1.10    4.60
   6  -6  -7    9.50    5.30
  -6  -6   7    5.00    5.70
   6  -6  -7    4.70    4.10
   6  -6  -7   16.20    6.50
  -6  -6   7    2.00    5.00
  -6  -6   7   -0.30    4.60
  -5  -6   7   60.79   12.10
  -5  -6   7   35.70    7.70
   5  -6  -7   34.40    8.70
   5  -6  -7   35.40    6.80
  -5  -6   7   53.39    9.20
  -4  -6   7   32.40    7.50
   4  -6  -7   46.30    9.50
  -4  -6   7   29.10    7.70
   4  -6  -7   25.70    6.30
  -3  -6   7   34.40    7.40
  -3  -6   7   52.99   10.50
  -3  -6   7   59.39   10.20
   3  -6  -7   38.50    7.60
   3  -6  -7   28.40    7.20
  -2  -6   7   14.50    5.70
   2  -6  -7   20.30    5.50
  -2  -6   7   21.00    5.70
  -2  -6   7   16.50    7.70
   2  -6  -7    9.20    5.00
   1  -6  -7   24.40    6.10
  -1  -6   7    7.30    7.60
   1  -6  -7   18.40    5.00
  -1  -6   7   17.40    7.80
  -1  -6   7   12.40    5.50
  -1  -6   7   25.20    6.30
   0  -6   7  354.96   27.50
   0  -6  -7  349.17   27.80
   0  -6   7  308.47   27.50
   0  -6   7  346.27   29.10
   0  -6  -7  369.26   28.00
   0  -6  -7  270.17   30.30
   0  -6   7  331.57   28.80
   1  -6   7   77.19   13.10
   1  -6   7   45.30    9.70
  -1  -6  -7   70.59   10.70
   1  -6   7   96.29   16.30
  -1  -6  -7   69.49   11.00
   1  -6   7   56.19   10.80
   2  -6   7   42.80    7.80
  -2  -6  -7   27.90    8.70
  -2  -6  -7   33.80    6.80
   2  -6   7   26.60    6.20
  -2  -6  -7   49.80    9.20
   2  -6   7   29.10    7.70
  -3  -6  -7   34.90   12.30
  -3  -6  -7   20.70    8.70
   4  -6   7   92.49   12.60
  -4  -6  -7   75.89   11.20
  -4  -6  -7   91.99   14.20
   4  -6   7   80.19   10.50
   4  -6   7   62.19    9.80
  -4  -6  -7   86.59   15.30
  -4  -6  -7   83.69   11.70
   5  -6   7   18.70    5.20
  -5  -6  -7   25.00    6.00
   5  -6   7   37.30    7.10
   5  -6   7   41.10    7.80
  -5  -6  -7   27.90    7.20
   6  -6   7   -2.90    3.50
   6  -6   7    7.90    3.80
  -6  -6  -7    0.20    3.20
  -6  -6  -7   -2.10    3.40
  -6  -6  -7   -4.50    4.10
  -7  -6  -7   -2.60    4.20
   7  -6   7    5.60    3.60
  -7  -6  -7    2.50    4.10
  -7  -6  -7    2.30    3.70
   7  -6   7   -1.60    5.30
  -7  -6  -7    5.60    4.90
  -7   6  -7    1.40    3.60
  -8  -6  -7    5.70    3.40
   8  -6   7    1.00    3.90
   8  -6   7   -2.70    4.40
  -8  -6  -7   -1.30    3.10
  -8  -6  -7    9.30    4.70
   8  -6   7    4.80    3.10
  -8   6  -7    9.40    6.10
  -8   6  -7    7.70    3.40
  -9  -6  -7    1.60    2.80
  -9  -6  -7    0.60    3.60
  -9  -6  -7   -4.30    2.70
   9  -6   7    3.10    3.10
  -9   6  -7    4.60    5.60
 -10  -6  -7   -1.20    3.20
  10  -6   7    2.70    3.00
 -10  -6  -7   -0.30    2.50
 -10  -6  -7    2.20    2.80
 -10  -6  -7    5.80    2.80
 -10   6  -7    5.50    3.20
  13  -7  -7    7.00    2.80
 -13  -7   7    7.10    3.20
  13  -7  -7    2.20    2.90
 -13  -7   7   -3.50    3.70
 -13  -7   7    7.40    3.50
 -13  -7   7    1.70    3.30
  13   7  -7    3.20    3.20
 -12  -7   7    5.10    3.60
 -12  -7   7   10.20    5.10
  12  -7  -7    2.00    4.60
 -12  -7   7    5.90    4.30
  12  -7  -7    7.60    3.10
 -12  -7   7    3.60    4.10
  12   7  -7    8.20    4.00
 -11  -7   7   -1.90    3.60
  11  -7  -7    4.40    3.30
 -11  -7   7   -1.60    3.20
 -11  -7   7    4.70    3.70
  11  -7  -7   -0.10    3.30
 -11  -7   7   -6.10    4.50
  11   7  -7    0.50    4.50
 -10  -7   7   36.80    7.50
 -10  -7   7   23.60    9.50
  10  -7  -7   14.10    4.70
  10  -7  -7   24.80    5.40
 -10  -7   7   21.80    5.30
   9  -7  -7   77.79   10.40
   9  -7  -7   62.89    9.30
  -9  -7   7   66.99   11.60
  -9  -7   7   67.59    9.70
  -8  -7   7  123.39   13.70
   8  -7  -7  110.09   12.80
   8  -7  -7  106.89   13.40
  -8  -7   7  152.48   18.20
  -7  -7   7   -6.80    3.90
  -7  -7   7    2.90    4.10
  -7  -7   7    1.20    4.40
   7  -7  -7    2.60    5.00
   6  -7  -7   43.20   10.80
   6  -7  -7   56.09   11.00
  -6  -7   7   69.99   10.60
  -6  -7   7   63.99   12.20
  -6  -7   7   55.49   10.30
   6  -7  -7   61.59    9.30
  -5  -7   7    1.70    4.30
   5  -7  -7   -3.40    3.50
   5  -7  -7   -7.40    5.30
   5  -7  -7    1.50    4.40
  -5  -7   7    4.40    5.00
   4  -7  -7    4.60    4.30
  -4  -7   7   14.70    4.40
  -4  -7   7   11.10    5.00
   4  -7  -7    8.30    4.00
  -4  -7   7    9.30    6.00
   3  -7  -7    2.20    3.60
  -3  -7   7    1.40    5.50
  -3  -7   7    0.40    4.10
  -3  -7   7   -3.40    3.70
   3  -7  -7   -6.20    4.00
  -2  -7   7   21.10    8.20
  -2  -7   7   32.60    6.40
   2  -7  -7   25.90    5.90
   2  -7  -7   13.50    5.00
  -2  -7   7   22.70    6.40
  -1  -7   7    7.20    4.40
   1  -7  -7    8.40    4.10
  -1  -7   7   12.40    7.00
   1  -7  -7   10.10    4.30
  -1  -7   7    6.90    4.40
   0  -7   7   -6.50    7.00
   0  -7  -7   -3.90    3.20
   0  -7  -7    3.10    3.70
   0  -7   7   -2.90    3.50
   0  -7   7  -16.50   10.50
   1  -7   7  121.09   12.90
  -1  -7  -7  123.59   13.00
  -1  -7  -7  107.49   13.10
   1  -7   7   89.69   18.60
   1  -7   7  126.59   12.90
   2  -7   7    1.90    3.80
  -2  -7  -7   12.20    8.60
  -2  -7  -7   -2.40    3.50
  -2  -7  -7   10.40    3.90
  -3  -7  -7    2.00    5.50
  -3  -7  -7   -3.30    3.20
   3  -7   7   -0.40    3.20
   3  -7   7    0.50    4.40
  -3  -7  -7   -0.20    5.30
   4  -7   7    0.00    3.30
   4  -7   7   -1.20    4.30
  -4  -7  -7    3.60    4.80
  -4  -7  -7   11.00    3.40
   4  -7   7    4.20    3.50
  -4  -7  -7    0.20    3.30
   5  -7   7    4.00    4.00
  -5  -7  -7    8.50    3.70
   5  -7   7    7.70    3.80
   5  -7   7   12.30    4.50
  -5  -7  -7    5.40    3.50
   6  -7   7    6.10    3.30
  -6  -7  -7    2.10    2.80
   6  -7   7    7.10    4.70
  -6  -7  -7   -4.30    2.60
  -6  -7  -7    2.40    3.80
  -6   7  -7   -7.40    4.20
   7  -7   7    0.60    2.90
  -7  -7  -7    3.60    2.40
  -7  -7  -7   -1.70    3.30
  -7  -7  -7   -1.20    2.40
  -7  -7  -7    2.80    4.10
   7  -7   7   -4.70    2.90
  -7   7  -7    1.70    2.40
  -8  -7  -7    0.20    2.30
  -8  -7  -7    0.70    2.90
   8  -7   7   -1.80    2.70
  -8  -7  -7    2.50    2.30
 -10  -8   7   -4.60    3.50
  10  -8  -7    3.80    2.50
 -10  -8   7    0.20    3.30
 -10  -8   7    0.60    2.50
  -9  -8   7   -0.40    3.00
  -9  -8   7    3.20    3.00
  -9  -8   7   -0.10    3.60
   9  -8  -7   -4.20    4.60
  -8  -8   7   46.40    8.20
  -8  -8   7   33.00    6.00
   8  -8  -7   30.00    6.80
  -8  -8   7   32.20    5.90
   8  -8  -7   23.70    4.90
  -7  -8   7    6.10    4.50
  -7  -8   7    7.00    6.20
   7  -8  -7    3.80    3.70
  -7  -8   7   -6.50    5.70
  -6  -8   7    2.70    4.10
  -6  -8   7    9.10    3.90
   6  -8  -7    0.50    3.20
  -5  -8   7    7.40    3.80
   5  -8  -7    2.10    3.50
  -5  -8   7    4.00    3.00
   4  -8  -7    0.70    4.40
  -4  -8   7    3.00    2.90
  -4  -8   7    1.80    3.30
   4  -8  -7   -0.80    3.30
  -3  -8   7    0.90    2.90
  -3  -8   7   -4.30    3.30
   3  -8  -7    7.40    4.10
  -3  -8   7    0.80    5.80
   3  -8  -7    1.70    3.70
  -2  -8   7    1.00    3.00
  -2  -8   7    4.20    3.30
   2  -8  -7   -6.20    3.70
  -2  -8   7   -6.90    5.40
   2  -8  -7   -3.20    3.60
   1  -8  -7   17.90    5.80
   1  -8  -7   15.00    4.70
  -1  -8   7   16.70    4.40
   0  -8   7   22.70    6.30
   0  -8  -7   29.50    6.40
   0  -8   7   23.40    4.50
   0  -8  -7   20.20    4.70
   1  -8   7    0.40    2.70
  -1  -8  -7    1.60    3.00
  -1  -8  -7    0.50    2.90
   1  -8   7    4.20    3.40
  -2  -8  -7    3.60    3.00
  -2  -8  -7    5.30    3.20
   2  -8   7    7.10    3.50
  -3  -8  -7   27.80    4.90
  -3  -8  -7   35.20    6.00
   3  -8   7   31.50    6.00
  -3  -8  -7   28.70    7.00
   3  -8   7   46.00    8.80
   4  -8   7   -2.40    3.40
  -4  -8  -7   -3.70    2.60
  -4  -8  -7   -4.30    4.30
  -4  -8  -7   -2.20    2.10
  -5  -8  -7    1.10    3.70
  -5  -8  -7    0.60    2.20
   5  -8   7    4.30    3.10
  21   0  -8    0.70    2.00
  20   0  -8   85.59    9.00
  20   0  -8   84.79    9.70
  19   0  -8    0.70    2.90
  19   0  -8    4.00    3.40
  18   0  -8    5.00    4.80
  18   0  -8    9.00    4.10
  17   0  -8   -5.30    3.80
  17   0  -8   -3.20    3.40
  16   0  -8  605.04   46.80
  16   0  -8  618.84   46.00
  15   0  -8    1.10    4.50
  15   0  -8   -0.70    4.30
  14   0  -8    3.50    6.70
 -13   0   8    3.40    3.90
 -12   0   8    2.40    2.80
 -11   0   8   -1.80    1.90
 -10   0   8   64.09    6.90
 -10   0   8   76.59    7.90
  -9   0   8   -0.90    1.70
   9   0  -8    0.00    1.40
  -9   0   8    1.10    1.70
   8   0  -8    5.70    1.60
  -8   0   8    1.20    1.80
  -7   0   8   -1.10    1.50
  -6   0   8  129.99   11.30
  -5   0   8    3.10    1.60
   4   0  -8  442.86   29.70
  -4   0   8  413.26   30.70
   3   0  -8    2.90    1.10
  -3   0   8    2.40    1.80
  -2   0   8   75.09    8.50
   2   0  -8  103.49    8.00
   1   0  -8    3.40    1.40
  -1   0   8    3.60    1.90
   0   0   8   48.80    6.20
   0   0  -8   63.19    5.80
   1   0   8    2.20    1.80
  -1   0  -8    2.10    1.00
   2   0   8    8.60    2.70
   3   0   8    6.10    2.10
  -3   0  -8   -0.10    1.40
   4   0   8   70.29    8.50
  -4   0  -8   92.89    8.60
   5   0   8    0.80    3.60
  -5   0  -8    2.60    1.80
  -6   0  -8  165.18   14.80
  -6   0  -8  157.18   14.40
  -7   0  -8    2.00    2.80
  -8   0  -8  313.57   26.30
  -8   0  -8  331.27   26.60
  -8   0  -8  324.97   27.00
  -9   0  -8    3.50    4.80
  -9   0  -8   -2.50    3.70
 -10   0  -8  144.19   15.30
 -10   0  -8  135.69   16.40
 -10   0  -8  115.69   14.00
  10   0   8  146.89   18.50
  11   0   8    8.80    7.90
 -11   0  -8   -2.30    4.20
 -11   0  -8    5.40    3.50
 -12   0  -8   22.00    6.50
  12   0   8   34.80    7.90
 -13   0  -8    4.10    3.70
 -13   0  -8   -0.10    3.70
 -14   0  -8   21.20    5.90
 -15   0  -8   -0.40    3.10
 -15   0  -8   -3.30    3.20
  21  -1  -8    7.00    2.30
  21   1  -8    8.00    2.60
  21   1  -8    3.20    2.60
  20  -1  -8    9.60    4.90
  20  -1  -8   -1.00    1.90
  20   1  -8    3.10    3.30
  19  -1  -8   -3.80    2.90
  19  -1  -8    6.50    2.90
  19   1  -8    1.60    3.20
  19   1  -8    1.20    3.40
  18  -1  -8    1.60    3.10
  18  -1  -8    2.20    5.40
  18   1  -8    5.70    3.60
  18   1  -8    0.80    3.60
  17  -1  -8   -1.90    3.10
  17  -1  -8    2.20    3.80
  17   1  -8    3.00    4.10
  17   1  -8    5.10    4.60
 -16  -1   8   58.49   11.00
  16  -1  -8   63.39   10.40
  16  -1  -8   63.99    9.80
 -16  -1   8   68.29   11.50
  16   1  -8   58.09   10.70
  16   1  -8   45.50    9.60
  15  -1  -8  349.96   29.20
  15  -1  -8  374.86   28.70
 -15  -1   8  361.86   29.40
 -15  -1   8  314.57   28.20
  15   1  -8  328.57   29.10
  15   1  -8  334.37   29.30
 -14  -1   8  298.57   24.10
  14  -1  -8  300.17   25.60
 -14  -1   8  314.97   26.30
 -14  -1   8  304.37   25.50
  14   1  -8  270.37   25.90
 -13  -1   8  143.09   13.70
 -12   1   8   41.40    7.60
 -12   1   8   56.99    7.00
 -11  -1   8  434.56   32.10
 -11   1   8  419.66   31.30
 -11   1   8  446.26   31.70
 -10  -1   8  141.99   12.90
  10  -1  -8  138.89   12.50
 -10   1   8  159.58   13.00
 -10   1   8  142.69   12.50
  -9  -1   8  221.88   16.90
   9  -1  -8  200.38   16.00
  -9   1   8  193.88   20.50
   8  -1  -8  908.81   67.19
  -8  -1   8 1094.09   68.39
  -8   1   8 1011.40   68.49
  -7  -1   8 3402.96  217.28
   7  -1  -8 3212.88  216.48
  -7   1   8 3365.66  217.88
   7   1  -8 3298.07  214.98
   6  -1  -8   69.49    6.70
  -6  -1   8   80.99    7.60
   6   1  -8   66.69    5.90
  -6   1   8   75.49    8.10
   5  -1  -8  258.77   18.90
  -5  -1   8  288.47   19.70
   5   1  -8  256.27   17.90
  -5   1   8  214.48   19.60
  -4  -1   8  176.98   14.10
   4  -1  -8  180.58   13.70
   4   1  -8  179.68   12.90
  -4   1   8  158.08   14.50
   3  -1  -8  918.61   59.79
  -3  -1   8  897.21   60.09
  -3   1   8  798.62   60.59
   3   1  -8  928.21   59.09
  -2  -1   8   42.20    5.00
   2  -1  -8   35.20    4.40
   2   1  -8   36.20    4.00
   1  -1  -8 3701.73  240.68
  -1  -1   8 3591.64  240.78
  -1   1   8 3733.73  241.68
   1   1  -8 3736.43  240.08
   0  -1  -8  524.15   38.60
   0  -1   8  529.85   38.60
   0   1  -8  603.44   38.40
   0   1   8  568.44   39.50
   1  -1   8   26.10    4.40
  -1  -1  -8   31.60    4.30
  -1   1  -8   35.50    4.10
   1   1   8   28.30    4.80
  -2  -1  -8   63.19    7.30
   2  -1   8   70.69    7.30
  -2   1  -8   77.99    7.20
   2   1   8   77.09    8.00
   3  -1   8  199.78   16.30
  -3  -1  -8  218.98   17.20
  -3   1  -8  224.38   17.00
  -4  -1  -8    1.90    2.00
   4   1   8   -1.30    2.50
  -4   1  -8    0.10    1.70
  -5  -1  -8   35.30    5.90
  -5   1  -8   42.30    9.30
  -5   1  -8   39.20    6.30
  -6  -1  -8  199.78   16.60
   6  -1   8  181.58   15.60
  -6  -1  -8  163.88   16.60
   6   1   8  185.78   16.90
  -6   1  -8  172.88   16.00
  -6   1  -8  192.48   16.30
  -7  -1  -8  265.67   20.90
  -7  -1  -8  234.78   21.00
   7  -1   8  239.28   20.00
  -7   1  -8  227.68   20.50
  -7   1  -8  252.77   20.90
  -8  -1  -8   52.59    8.70
   8  -1   8   54.89    9.20
  -8  -1  -8   47.50    9.10
  -8  -1  -8   59.89   10.10
  -8   1  -8   59.39    9.90
  -8   1  -8   46.70    8.70
  -9  -1  -8   -8.30    7.00
  -9  -1  -8    4.10    5.00
  -9  -1  -8   -0.10    3.80
  -9  -1  -8    7.90    4.60
  -9   1  -8    2.30    3.90
 -10  -1  -8    8.00    4.60
 -10  -1  -8    7.80    6.00
 -10  -1  -8   13.00    8.50
 -10  -1  -8   21.40    6.60
 -10   1  -8   19.00    5.20
  10   1   8    9.90    7.70
 -10   1  -8   12.90    5.20
 -11  -1  -8   18.70    6.30
 -11  -1  -8   37.50    7.70
 -11  -1  -8   31.50    6.90
 -11  -1  -8   18.20    8.50
 -11   1  -8   36.90    7.90
  11   1   8   36.60    8.10
 -11   1  -8   19.70    6.00
 -12  -1  -8   13.90    5.40
 -12  -1  -8   23.50    5.30
 -12  -1  -8   15.50    4.90
 -12   1  -8   15.40    5.50
  12   1   8    6.80    5.40
 -12   1  -8    9.80    4.50
 -13  -1  -8   30.20    6.60
 -13  -1  -8   27.20    6.10
  13   1   8   14.60    5.30
 -13   1  -8   22.20    5.80
 -13   1  -8   30.40    6.90
 -14  -1  -8   12.30    4.80
 -14  -1  -8   12.10    5.60
 -14   1  -8    9.30    4.00
  14   1   8    5.80    4.30
 -14   1  -8   14.90    4.70
 -15  -1  -8   -3.20    4.60
 -15  -1  -8    2.40    2.90
 -15   1  -8    2.70    3.40
 -15   1  -8   -2.20    2.90
  20  -2  -8   -1.70    1.80
  20   2  -8   -2.40    2.90
  20   2  -8    1.30    2.50
  19  -2  -8    2.30    2.20
 -19  -2   8   -0.10    8.60
  19   2  -8   -0.80    3.40
  19   2  -8    1.40    3.10
  18  -2  -8    8.40    3.70
  18  -2  -8    1.30    4.00
 -18  -2   8    0.80    5.20
  18   2  -8    1.90    4.60
  18   2  -8   -6.40    3.80
 -17  -2   8   19.10    5.90
  17  -2  -8   14.70    4.30
  17  -2  -8    7.80    4.30
 -17  -2   8    5.50    4.40
  17   2  -8    6.00    5.00
  17   2  -8   -2.70    4.10
 -16  -2   8   24.70    7.00
  16  -2  -8   23.40    5.80
 -16  -2   8   31.00    8.10
  16  -2  -8   28.50    6.60
  16   2  -8   24.20    7.80
  16   2  -8   27.90    6.20
  15  -2  -8    9.90    7.00
 -15  -2   8    5.00    4.80
  15  -2  -8    5.10    4.40
 -15  -2   8   11.00    5.00
  15  -2  -8   -2.20    4.20
  15   2  -8    1.60    5.50
  15   2  -8    2.40    5.30
  14  -2  -8   58.29   14.40
 -14  -2   8   33.60    7.50
 -14  -2   8   35.10    6.90
  14  -2  -8   25.20    6.70
  14   2  -8   20.20    7.50
  14   2  -8   40.00   10.80
 -14   2   8   21.10    7.80
 -13  -2   8   17.40    5.60
 -13  -2   8   15.60    4.30
 -13   2   8   11.50    4.90
 -12  -2   8   17.00    4.20
 -12  -2   8   20.80    5.60
 -12   2   8    9.80    4.80
 -11  -2   8   13.70    5.20
  11  -2  -8    5.80    3.00
 -11  -2   8   11.00    3.30
 -11   2   8    9.50    3.70
 -11   2   8    3.20    3.10
 -10  -2   8   60.89    7.40
  10  -2  -8   50.29    6.90
 -10   2   8   64.59    7.80
 -10   2   8   52.69    7.30
   9  -2  -8  298.07   23.30
  -9  -2   8  309.37   23.90
  -9   2   8  323.77   24.10
   8  -2  -8   44.10    5.60
  -8  -2   8   43.80    5.80
   7  -2  -8    9.60    2.70
  -7   2   8    8.70    3.10
   6  -2  -8  830.22   54.09
  -6  -2   8  837.42   53.39
  -6   2   8  648.74   53.59
  -5  -2   8   60.99    6.30
   5  -2  -8   48.90    5.90
  -5   2   8   45.60    6.80
   5   2  -8   57.39    5.60
   4  -2  -8  186.48   15.00
  -4  -2   8  205.98   15.20
  -4   2   8  165.08   15.70
   4   2  -8  186.88   13.50
  -3  -2   8   21.80    3.80
   2  -2  -8  171.88   14.20
  -2  -2   8  161.18   13.60
  -2   2   8  171.18   14.80
   2   2  -8  183.18   13.10
   1  -2  -8  271.97   21.40
  -1  -2   8  258.77   20.20
   1   2  -8  289.37   19.90
   0  -2   8 1031.20   73.19
   0  -2  -8 1068.99   74.19
   0   2   8 1117.39   74.89
   0   2  -8 1176.18   73.49
  -1  -2  -8    8.20    2.70
   1   2   8   10.30    3.40
  -1   2  -8   13.90    4.50
   2  -2   8   65.49    6.90
  -2  -2  -8   62.79    7.20
  -2   2  -8   54.19    6.50
   2   2   8   57.59    7.50
  -3  -2  -8   53.49    7.30
   3   2   8   56.19    7.30
  -3   2  -8   61.89    7.10
   4  -2   8   60.09    8.20
  -4  -2  -8   65.29    7.70
  -4   2  -8   52.59    7.20
   4   2   8   56.09    8.20
  -5  -2  -8  142.09   14.00
   5   2   8  144.19   14.30
  -5   2  -8  142.29   13.50
  -6  -2  -8  138.19   13.70
  -6  -2  -8  119.79   12.70
   6  -2   8  127.19   11.70
  -6   2  -8  102.69   11.90
   6   2   8   99.79   12.70
  -6   2  -8   92.19   12.00
  -7  -2  -8    7.30    5.80
  -7  -2  -8    7.10    4.90
  -7   2  -8    8.60    3.90
   7   2   8   -3.10    5.70
  -7   2  -8    4.80    4.00
  -8  -2  -8   -3.80    8.50
  -8  -2  -8    9.70    4.60
  -8  -2  -8    1.80    5.00
   8  -2   8   -2.00    3.30
   8  -2   8    0.50    4.10
  -8  -2  -8    4.20    5.10
  -8   2  -8    4.80    3.40
  -8   2  -8    5.50    4.40
  -9  -2  -8  188.18   19.10
  -9  -2  -8  172.78   18.20
   9  -2   8  188.18   19.60
  -9  -2  -8  218.58   19.90
   9  -2   8  161.08   16.70
  -9   2  -8  197.48   17.60
  -9   2  -8  195.48   18.30
 -10  -2  -8    4.70    4.80
  10  -2   8    3.80    6.60
 -10  -2  -8   -3.00    4.60
 -10  -2  -8   -2.40    4.30
 -10  -2  -8    4.90    6.00
 -10   2  -8   -3.20    4.30
 -10   2  -8   12.70    7.10
 -11  -2  -8   10.60    4.30
 -11  -2  -8    6.10    5.00
 -11  -2  -8   12.10    4.50
 -11  -2  -8   14.00    6.40
 -11   2  -8   10.50    4.40
 -11   2  -8    8.20    4.60
  11   2   8    0.50    5.00
 -12  -2  -8    2.80    5.40
 -12  -2  -8    0.30    3.30
 -12  -2  -8    9.90    5.70
 -12   2  -8   -1.30    4.60
 -12   2  -8    3.00    3.90
  12   2   8   -6.10    3.90
 -13  -2  -8    7.70    4.10
 -13  -2  -8   14.50    4.40
 -13   2  -8    7.80    4.00
  13   2   8    2.50    3.40
 -13   2  -8   -0.40    4.20
 -14  -2  -8    6.10    3.60
 -14  -2  -8    6.90    3.10
 -14   2  -8    2.40    3.20
 -14   2  -8    1.80    3.40
  14   2   8    6.20    3.00
  20  -3  -8    0.50    1.70
  20   3  -8    0.80    2.70
  20   3  -8   -2.80    2.20
  19  -3  -8    0.10    2.00
 -19  -3   8    0.50    4.30
  19   3  -8   -2.10    3.50
  19   3  -8    1.70    3.80
 -18  -3   8    3.70    4.00
 -18  -3   8   15.30    4.90
  18   3  -8   14.00    5.10
  18   3  -8   12.80    4.30
 -17  -3   8   33.40    7.70
  17  -3  -8   19.00    4.80
  17   3  -8   30.20    7.70
  17   3  -8   28.80    6.20
  16  -3  -8   11.60    4.10
 -16  -3   8    9.30    5.10
 -16  -3   8    5.30    5.50
  16  -3  -8   10.90    5.80
  16  -3  -8    6.40    4.80
  16   3  -8    8.30    5.60
  16   3  -8    6.40    5.40
 -15  -3   8   -7.20    6.50
  15  -3  -8   -5.00    3.80
 -15  -3   8    2.10    6.40
  15  -3  -8    9.90    5.10
  15  -3  -8    1.00    7.30
  15   3  -8   -3.50    5.40
 -14  -3   8   70.29   11.20
 -14  -3   8   86.79   11.20
  14  -3  -8   58.29    9.90
 -14  -3   8   60.49   12.20
  14  -3  -8   60.19   10.20
  14   3  -8   66.89   13.00
 -13  -3   8  319.47   37.60
  13  -3  -8  305.87   24.80
 -13  -3   8  256.67   24.50
 -13  -3   8  282.97   25.80
 -12  -3   8  169.98   20.10
  12  -3  -8  157.18   16.40
 -12  -3   8  152.28   16.70
 -12  -3   8  168.38   17.00
 -11  -3   8   78.29    9.80
  11  -3  -8   81.99    9.90
 -11  -3   8   85.19   11.30
 -11   3   8   75.89   10.40
  10  -3  -8   13.20    4.50
 -10  -3   8   14.00    4.40
 -10  -3   8   14.90    5.10
 -10   3   8   18.20    5.30
  -9  -3   8   41.30    6.40
  -9  -3   8   35.40    7.40
  -9   3   8   33.30    6.50
  -8  -3   8    4.50    2.50
   8  -3  -8    3.90    2.30
  -8   3   8   -1.20    2.50
   7  -3  -8   50.69    6.50
  -7  -3   8   43.90    6.30
  -7   3   8   55.39    7.30
   6  -3  -8   79.09    8.70
  -6  -3   8   84.99    8.60
  -6   3   8   77.39    9.50
  -5  -3   8   25.70    4.50
   5  -3  -8   28.30    5.00
  -5   3   8   21.00    5.40
  -4  -3   8  110.09   10.60
   4  -3  -8  126.29   11.20
  -4   3   8  103.19   11.20
  -3  -3   8   35.20    7.20
   3  -3  -8   36.90    5.70
   3   3  -8   38.80    4.60
  -3   3   8   38.70    6.30
   2  -3  -8   62.39    7.70
  -2  -3   8   61.09    6.90
   2   3  -8   63.69    6.40
  -2   3   8   66.39    8.00
  -1  -3   8   16.50    3.50
   1  -3  -8   24.90    4.70
  -1   3   8   28.00    5.20
   1   3  -8   19.30    3.90
   0  -3  -8   36.40    5.90
   0  -3   8   23.10    4.50
  -1  -3  -8    7.90    3.30
  -1   3  -8    4.30    2.50
   1   3   8    7.80    3.10
  -2  -3  -8    5.40    2.40
   2   3   8    4.20    2.70
  -2   3  -8    5.60    2.80
  -3  -3  -8    4.90    4.70
   3  -3   8   -1.50    2.90
  -3   3  -8    5.80    2.80
   3   3   8    3.90    3.10
  -4  -3  -8   38.40    7.20
   4  -3   8   35.90    5.70
  -4   3  -8   34.90    7.00
   4   3   8   35.60    7.60
   5  -3   8  525.55   36.10
  -5  -3  -8  493.45   37.70
  -5  -3  -8  549.74   39.50
  -5   3  -8  454.15   36.60
   5   3   8  441.46   37.00
  -6  -3  -8  201.98   18.50
   6  -3   8  167.08   18.90
   6  -3   8  218.18   17.70
  -6  -3  -8  201.38   20.70
   6  -3   8  229.48   19.70
  -6  -3  -8  183.48   19.00
  -6   3  -8  167.58   17.70
   7  -3   8   76.49    9.50
  -7  -3  -8   90.39   12.90
   7  -3   8   76.29   11.80
  -7  -3  -8   74.39   12.00
   7  -3   8   95.29   10.40
  -7  -3  -8   79.39   13.60
  -7  -3  -8   89.29   11.40
  -7   3  -8   88.49   10.80
  -8  -3  -8   20.10    6.30
  -8  -3  -8   19.60    6.80
  -8  -3  -8   20.80    6.20
   8  -3   8   26.10    5.50
  -8  -3  -8   25.20    7.30
  -8  -3  -8   25.80    8.00
  -8   3  -8   10.60    4.70
  -8   3  -8   19.10    5.70
  -9  -3  -8   40.10    7.80
   9  -3   8   48.80    9.50
   9  -3   8   56.39   11.70
  -9  -3  -8   21.20   11.90
  -9  -3  -8   42.90    8.50
  -9  -3  -8   37.10   11.20
  -9   3  -8   64.09    9.80
  10  -3   8   60.29   10.90
 -10  -3  -8   50.99   10.10
 -10  -3  -8   42.70    8.60
 -10  -3  -8   38.50    8.40
 -10  -3  -8   48.10    9.20
 -10   3  -8   54.19    9.00
 -10   3  -8   57.79    8.50
 -11  -3  -8   -0.60    4.60
  11  -3   8    7.10    4.90
 -11  -3  -8    7.10    5.20
 -11   3  -8   10.90    3.90
 -11   3  -8    3.10    3.40
 -12  -3  -8    1.30    4.20
 -12  -3  -8    2.10    3.30
 -12  -3  -8    0.00    3.50
 -12  -3  -8   -4.20    4.70
  12   3   8   -4.90    3.50
 -12   3  -8   -4.10    3.20
 -12   3  -8    8.50    4.00
 -13  -3  -8   15.40    6.80
 -13  -3  -8   21.50    4.80
 -13  -3  -8   25.70    6.50
 -13  -3  -8   18.00    4.10
 -13   3  -8   25.50    5.10
 -13   3  -8   14.00    5.80
  13   3   8   11.80    4.00
  14   3   8   13.60    3.20
  19  -4  -8    1.50    1.70
  19   4  -8    3.50    2.60
 -18  -4   8   14.60    4.80
  18  -4  -8   23.50    5.40
  18  -4  -8   12.10    4.00
 -18  -4   8   24.10    5.80
  18   4  -8   22.40    6.10
  17  -4  -8   12.50    5.00
 -17  -4   8    8.40    3.80
 -17  -4   8    3.40    4.40
 -17  -4   8   16.10    6.70
  17  -4  -8    8.60    3.20
  17   4  -8   11.70    4.50
 -16  -4   8    5.10    5.80
  16  -4  -8    3.50    4.30
  16  -4  -8    3.30    3.30
  16   4  -8   -9.30    4.90
 -15  -4   8   -8.40    7.60
  15  -4  -8   -7.30    4.80
  15  -4  -8   -4.50    3.10
 -15  -4   8    0.00    4.50
  15   4  -8   -7.90    4.30
  14  -4  -8   16.60    5.90
 -14  -4   8   17.60    6.30
  14  -4  -8    8.20    6.40
 -14  -4   8   23.70    6.20
  14  -4  -8   22.80    5.70
 -14  -4   8   35.20    7.40
 -14  -4   8   22.10    7.80
  13  -4  -8   48.70    9.70
  13  -4  -8   59.79   11.50
 -13  -4   8   62.69   11.60
 -13  -4   8   56.89    9.90
 -13  -4   8   85.29   14.70
 -13  -4   8   63.89   11.90
  13  -4  -8   65.59   10.40
  12  -4  -8   22.10    6.70
  12  -4  -8   37.00    6.70
  12  -4  -8   36.20    8.00
 -12  -4   8   22.00    7.60
 -12  -4   8   31.60    9.10
 -12  -4   8   50.89    9.20
 -11  -4   8  423.96   36.90
  11  -4  -8  528.15   36.00
 -11  -4   8  460.05   44.60
 -11  -4   8  481.05   41.90
  10  -4  -8   -8.70    5.00
  10  -4  -8    9.10    5.40
 -10  -4   8    2.80    4.10
  10  -4  -8   11.70    4.30
 -10  -4   8   -0.80    3.20
 -10   4   8    1.50    4.20
  -9  -4   8   15.30    4.20
  -9  -4   8   15.00    5.10
   9  -4  -8   15.00    4.40
  -9   4   8    6.80    4.80
  -8  -4   8  122.69   12.10
  -8  -4   8  122.69   12.80
   8  -4  -8   96.19   11.40
  -8   4   8   95.29   13.50
  -7  -4   8   21.30    6.10
  -7  -4   8   20.40    5.00
   7  -4  -8   33.50    6.10
  -7   4   8   16.30    5.90
   6  -4  -8   84.49   10.20
  -6  -4   8   92.29   10.00
   5  -4  -8  361.76   26.10
  -5  -4   8  361.16   25.20
  -5  -4   8  284.47   25.00
  -5   4   8  257.07   25.50
  -4  -4   8   12.90    4.20
  -4  -4   8   12.80    4.40
  -4   4   8   15.90    4.70
  -3  -4   8  327.07   25.60
   3  -4  -8  316.37   31.80
  -3  -4   8  337.07   24.60
  -3   4   8  306.97   26.40
  -2  -4   8   20.00    4.00
  -2  -4   8   26.10    5.50
   2  -4  -8   31.40    9.50
  -2   4   8   19.10    5.80
  -1  -4   8   60.59    9.10
  -1  -4   8   89.79    8.70
  -1   4   8   75.89    9.70
   0  -4  -8    6.10    3.00
   0   4   8    4.90    3.40
   0   4  -8    0.20    3.30
  -1  -4  -8   44.70    8.00
   1  -4   8   55.99    7.80
  -1   4  -8   43.70    7.80
   1   4   8   55.89    8.90
   2  -4   8  116.09   12.30
  -2  -4  -8  116.39   13.10
  -2   4  -8  122.19   12.10
   2   4   8  127.19   13.90
   3  -4   8  102.49   10.80
   3   4   8   87.49   12.60
  -3   4  -8  100.39   11.30
   4  -4   8    0.90    6.10
  -4  -4  -8    2.90    5.70
   4  -4   8   13.10    5.00
  -4  -4  -8    1.30    4.80
  -4  -4  -8    7.50    6.60
  -4  -4  -8    2.90    4.50
   4  -4   8    9.90    4.20
   4   4   8    7.90    4.90
  -4   4  -8   -5.40    4.80
  -5  -4  -8  278.47   28.50
  -5  -4  -8  310.77   25.90
  -5  -4  -8  298.87   25.20
   5  -4   8  221.68   29.60
  -6  -4  -8   95.09   15.40
   6  -4   8   91.09   11.00
  -6  -4  -8   92.59   14.40
   6  -4   8  106.69   11.20
   6  -4   8   89.69   13.00
  -6  -4  -8   91.69   12.70
  -6  -4  -8   87.59   14.50
  -6  -4  -8  103.29   13.00
  -7  -4  -8   13.20    6.00
  -7  -4  -8    8.70    4.80
  -7  -4  -8   11.70    5.50
   7  -4   8    5.80    4.60
  -7  -4  -8   21.30    7.20
  -7  -4  -8    7.30    4.50
   7  -4   8    3.00    3.80
   7  -4   8    1.90    4.60
  -7   4  -8    8.50    3.70
   8  -4   8   16.50    5.80
  -8  -4  -8   14.30    5.10
   8  -4   8   18.00    4.50
  -8  -4  -8   24.90    6.80
   8  -4   8   14.30    5.10
  -8  -4  -8    7.00    5.80
  -8  -4  -8   17.00    6.50
  -8   4  -8   25.20    5.60
  -8   4  -8   14.10    4.40
   9  -4   8    0.10    3.20
   9  -4   8    2.60    4.00
   9  -4   8    5.60    3.70
  -9  -4  -8   -0.10    4.10
  -9  -4  -8   -5.60    5.30
  -9   4  -8   -6.50    3.60
 -10  -4  -8   13.60    5.70
  10  -4   8    8.90    4.50
 -10  -4  -8   19.80    6.30
 -10  -4  -8   17.80    5.10
 -10  -4  -8   16.70    4.40
 -10  -4  -8    9.00    5.40
 -10   4  -8   13.20    5.20
 -10   4  -8    4.50    4.40
 -11  -4  -8    0.50    3.70
  11  -4   8    7.80    3.70
 -11  -4  -8   -3.90    6.10
 -11  -4  -8    3.60    4.50
 -11  -4  -8    4.90    3.10
 -11  -4  -8   -1.90    2.90
 -11   4  -8    8.20    5.40
 -11   4  -8    1.40    3.10
 -12  -4  -8    3.10    4.10
 -12  -4  -8   -0.50    2.70
 -12  -4  -8    3.40    4.90
  12  -4   8    4.80    4.40
 -12  -4  -8   -0.70    3.50
 -12   4  -8    8.00    5.00
  12   4   8    4.40    3.30
 -12   4  -8    0.40    4.80
 -13  -4  -8    2.10    2.40
 -13  -4  -8    1.80    1.80
 -13  -4  -8   -0.70    3.30
  13   4   8   -0.80    2.10
 -13   4  -8    9.10    5.00
  18  -5  -8    2.20    1.70
  18   5  -8   -3.30    2.90
 -17  -5   8    4.60    3.40
 -17  -5   8   -1.10    2.70
  17  -5  -8   -2.50    2.00
  17  -5  -8   -1.00    3.00
  17   5  -8   -0.10    2.90
 -16  -5   8   12.60    5.40
 -16  -5   8   11.70    4.30
  16  -5  -8   10.10    4.30
 -16  -5   8    8.10    5.60
  16  -5  -8    5.30    3.00
 -16  -5   8   11.20    4.40
  16   5  -8    3.80    4.30
 -15  -5   8   13.70    6.50
 -15  -5   8   15.40    4.70
  15  -5  -8   13.80    4.10
  15  -5  -8   14.70    4.70
 -15  -5   8   11.20    5.10
 -15  -5   8   12.40    5.00
  15   5  -8    4.40    4.60
  14  -5  -8   51.29   10.20
 -14  -5   8   36.60    8.60
  14  -5  -8   59.69    8.00
  14   5  -8   48.70   10.30
  13  -5  -8   -1.30    3.50
 -13  -5   8   -1.20    4.30
 -13  -5   8   -4.90    4.00
  13  -5  -8    1.00    4.30
  12  -5  -8   32.60    7.40
  12  -5  -8   46.80    8.10
 -12  -5   8   43.30    9.20
 -12  -5   8   38.80    8.60
 -12  -5   8   30.50    7.70
 -12  -5   8   40.40    8.60
  12  -5  -8   27.30    7.90
  11  -5  -8  138.39   14.00
  11  -5  -8   98.19   12.40
 -11  -5   8   94.19   15.70
  11  -5  -8  117.59   14.60
 -11  -5   8   86.69   14.80
 -11  -5   8  108.79   13.00
 -11  -5   8  109.29   14.30
 -10  -5   8    4.70    5.70
  10  -5  -8    3.20    4.50
 -10  -5   8    0.30    4.00
  10  -5  -8   -0.10    4.00
 -10  -5   8   13.80    5.40
 -10  -5   8   19.40    6.10
  10  -5  -8   13.20    5.20
  -9  -5   8   13.80    5.10
  -9  -5   8   11.50    5.80
   9  -5  -8    9.20    4.20
   9  -5  -8    9.00    4.50
   8  -5  -8   13.00    4.60
   8  -5  -8   -1.60    6.40
  -8  -5   8    6.50    4.20
  -7  -5   8   22.20    6.70
  -7  -5   8   11.30    4.70
   7  -5  -8   10.60    4.70
   7  -5  -8   18.40    5.40
   7  -5  -8    0.50    5.00
  -7  -5   8   24.40    7.60
   7  -5  -8   11.90    5.60
  -7   5   8    9.60    4.70
  -6  -5   8  196.28   23.30
   6  -5  -8  225.48   20.60
  -6  -5   8  222.98   22.10
  -6  -5   8  218.78   20.40
  -6  -5   8  269.07   25.70
  -5  -5   8   56.09    8.60
  -5  -5   8   39.20    8.80
   4  -5  -8    8.20    4.50
  -4  -5   8   -1.00    3.80
  -4  -5   8    4.40    4.40
  -4   5   8   -3.20    4.90
  -3  -5   8   75.09   10.30
   3  -5  -8   81.79   10.10
  -3  -5   8   62.09   10.00
  -2  -5   8   79.09   11.00
   2  -5  -8   90.19   11.90
  -2   5   8   88.79   11.80
   1  -5  -8   10.50    5.80
  -1  -5   8   31.30    6.40
  -1   5   8   20.10    6.70
   0  -5   8   34.50    9.00
   0  -5  -8   49.60    9.00
   0  -5  -8   49.90    8.30
   0   5   8   30.00    7.10
  -1  -5  -8    4.20    4.60
  -1  -5  -8   -3.90    6.90
  -1  -5  -8    4.30    5.10
   1  -5   8    2.20    4.50
  -1  -5  -8   -5.50    4.70
   1  -5   8    3.10    5.20
   1   5   8   12.50    5.80
   2  -5   8   13.60    5.10
  -2  -5  -8   15.20    5.30
  -2  -5  -8   12.50   10.10
   2  -5   8   10.80    7.80
  -2  -5  -8   21.50    5.60
   2  -5   8    7.20    8.50
  -3  -5  -8  168.18   18.10
  -3  -5  -8  146.99   16.00
   3  -5   8  123.99   13.60
   3  -5   8  164.88   16.30
  -3  -5  -8  149.29   16.50
   3  -5   8  133.29   14.30
  -4  -5  -8   86.39   13.60
  -4  -5  -8   65.39   11.60
   4  -5   8   60.59    9.40
   4  -5   8   58.19   11.20
  -4  -5  -8   68.89   10.00
   4  -5   8   70.19    9.30
  -4  -5  -8   63.49   11.10
  -5  -5  -8   13.10    5.60
   5  -5   8   14.50    5.40
  -5  -5  -8    7.30    7.10
  -5  -5  -8   20.10    5.50
   5  -5   8   23.60    5.20
   5  -5   8   17.00    7.10
  -5  -5  -8   12.50    8.10
   6  -5   8   71.79   12.20
   6  -5   8   76.09    9.60
  -6  -5  -8   70.49   10.80
  -6  -5  -8   70.69   12.70
  -6  -5  -8   71.99   12.40
   6  -5   8   72.29    9.30
  -6  -5  -8   72.89   11.40
  -7  -5  -8    0.70    3.60
  -7  -5  -8    7.50    4.40
   7  -5   8    5.70    4.10
   7  -5   8    5.20    4.70
  -7  -5  -8    9.80    5.50
  -7  -5  -8    0.80    4.00
   7  -5   8    3.40    3.50
  -7   5  -8   -1.10    3.20
   8  -5   8   13.50    5.00
  -8  -5  -8   18.20    5.70
   8  -5   8   10.90    4.10
  -8  -5  -8    8.60    4.40
  -8  -5  -8    7.20    5.40
   8  -5   8    7.50    4.00
  -8   5  -8   13.00    3.70
  -8   5  -8   16.60    4.60
  -9  -5  -8    1.90    3.60
  -9  -5  -8    6.30    3.80
   9  -5   8    4.70    3.60
   9  -5   8    0.50    3.20
   9  -5   8    1.70    3.00
  -9  -5  -8   13.10    3.80
  -9  -5  -8    5.10    2.90
  -9   5  -8   -0.50    2.70
  -9   5  -8    6.90    4.20
 -10  -5  -8    1.40    2.70
 -10  -5  -8    7.40    4.30
  10  -5   8    2.30    3.50
 -10  -5  -8    3.70    3.30
 -10  -5  -8    1.90    3.60
 -10   5  -8    8.30    3.10
 -10   5  -8    3.50    3.90
 -11  -5  -8   -1.10    2.90
  11  -5   8    7.60    2.90
 -11  -5  -8    6.40    2.80
 -11  -5  -8   -1.40    3.30
 -11  -5  -8    2.50    2.50
  11   5   8    2.40    2.70
 -11   5  -8    2.10    2.90
 -16  -6   8   -5.40    3.90
  16  -6  -8    5.70    2.30
 -16  -6   8    6.10    3.10
  16  -6  -8    6.80    2.90
  16   6  -8    2.30    3.70
 -15  -6   8   23.60    5.10
 -15  -6   8   12.00    4.00
 -15  -6   8   24.70    5.70
  15  -6  -8   10.20    3.20
 -15  -6   8   16.50    4.20
  15   6  -8   15.40    4.30
 -14  -6   8    4.00    3.60
  14  -6  -8    2.80    2.90
 -14  -6   8    0.60    5.50
 -14  -6   8   -2.60    3.80
 -14  -6   8    0.90    3.40
  13  -6  -8    9.50    3.50
 -13  -6   8    2.90    4.30
  13  -6  -8    0.10    2.90
 -13  -6   8   -5.30    4.50
 -13  -6   8   -0.60    3.40
  13   6  -8    7.90    4.70
  12  -6  -8    6.20    7.00
 -12  -6   8    3.40    4.90
 -12  -6   8    4.60    4.60
 -12  -6   8    3.30    4.20
 -12  -6   8   -1.80    3.90
  12   6  -8   -5.40    4.20
 -11  -6   8   -1.10    4.50
  11  -6  -8   -0.90    3.70
 -11  -6   8    1.10    4.20
  11  -6  -8    6.60    3.40
 -11  -6   8   -1.10    3.70
 -10  -6   8    7.40    4.10
 -10  -6   8    6.20    5.60
  10  -6  -8    1.50    3.10
  10  -6  -8   -9.50    5.60
 -10  -6   8    7.70    4.80
  10  -6  -8   -6.50    4.30
 -10  -6   8    2.70    4.20
  -9  -6   8   54.49   10.90
  -9  -6   8   50.29   10.00
   9  -6  -8   55.79   10.40
   9  -6  -8   40.10    8.20
  -9  -6   8   43.70   11.60
  -9  -6   8   32.30    7.60
   9  -6  -8   41.90    8.10
  -8  -6   8   -0.50    6.80
   8  -6  -8    2.40    5.40
  -8  -6   8   -0.10    6.00
   8  -6  -8    3.50    4.00
   7  -6  -8   12.80    4.90
  -7  -6   8   18.30    6.50
   7  -6  -8   26.70    7.50
  -7  -6   8   24.40    6.50
   7  -6  -8   25.40    7.40
  -7  -6   8   13.80    7.00
  -6  -6   8   41.00    9.80
   6  -6  -8   33.80    6.90
   6  -6  -8   54.49    8.40
   6  -6  -8   41.60    9.40
  -6  -6   8   50.39    8.70
  -6  -6   8   36.00    8.10
   5  -6  -8   14.60    5.20
   5  -6  -8   19.20    7.20
  -5  -6   8   26.30    7.00
  -5  -6   8   19.80    6.50
   5  -6  -8   30.80    6.50
   4  -6  -8  111.49   12.50
  -4  -6   8  105.59   13.50
  -4  -6   8  110.59   13.10
  -4  -6   8   86.39   14.80
   4  -6  -8  106.39   12.50
  -3  -6   8    8.50    5.00
  -3  -6   8   13.00    6.30
  -3  -6   8    6.20    4.60
   3  -6  -8   -0.80    3.70
   3  -6  -8   -1.20    3.70
  -2  -6   8   22.90    7.30
  -2  -6   8    2.80    4.50
  -2  -6   8    1.30    5.00
   2  -6  -8    9.90    4.10
   2  -6  -8    5.60    4.20
  -2  -6   8   11.80    7.90
   1  -6  -8   22.80    5.30
  -1  -6   8   25.90    7.30
   1  -6  -8   10.30    5.00
  -1  -6   8   14.40    5.40
  -1  -6   8   13.70    5.00
   0  -6  -8    3.10    7.80
   0  -6   8    4.70    6.90
   0  -6  -8    3.80    3.90
   0  -6   8   -1.50    4.40
   0  -6   8   -6.40    5.80
   0  -6  -8    1.20    4.10
   1  -6   8  135.19   19.40
   1  -6   8  122.39   16.30
  -1  -6  -8  129.29   14.70
  -1  -6  -8  105.39   22.10
  -1  -6  -8  116.99   14.20
   1  -6   8  152.88   14.10
   2  -6   8   16.00    6.00
  -2  -6  -8   15.90    7.70
  -2  -6  -8   17.30    5.10
   2  -6   8   19.00    5.40
  -2  -6  -8    7.50    4.60
   2  -6   8   20.30    8.60
   3  -6   8    2.50    3.50
  -3  -6  -8    2.40    3.50
   3  -6   8   -2.50    3.80
   3  -6   8    2.00    4.70
  -3  -6  -8   -1.30    5.30
  -3  -6  -8   -1.30    4.20
  -4  -6  -8   77.89   15.50
  -4  -6  -8   47.60    9.20
  -4  -6  -8   75.29   12.40
   4  -6   8   75.69   11.10
   4  -6   8   45.10    8.80
   4  -6   8   60.89    8.40
  -4  -6  -8   67.59   10.00
   5  -6   8    7.00    4.40
  -5  -6  -8    7.90    4.50
  -5  -6  -8   11.40    6.60
   5  -6   8   -4.20    3.50
  -5  -6  -8    2.50    3.30
  -5  -6  -8    3.10    3.40
   5  -6   8    1.40    3.70
  -6  -6  -8   21.00    8.80
  -6  -6  -8   28.50    6.40
  -6  -6  -8   20.00    5.60
  -6  -6  -8   27.20    6.20
   6  -6   8   31.50    6.70
   6  -6   8   20.00    4.70
  -7  -6  -8   21.80    4.90
  -7  -6  -8   15.10    4.50
   7  -6   8   22.00    4.70
  -7  -6  -8   16.10    5.30
  -7  -6  -8   18.10    5.60
   7  -6   8   26.70    5.90
   7  -6   8   17.10    4.20
  -7   6  -8   18.90    4.60
  -7   6  -8   24.70    5.80
   8  -6   8    0.00    2.70
   8  -6   8    3.00    2.80
  -8  -6  -8    0.00    3.70
  -8  -6  -8    2.60    2.80
  -8  -6  -8    5.10    2.90
  -8  -6  -8    1.70    3.30
   8  -6   8   -2.20    2.90
  -8   6  -8    4.00    3.90
  -8   6  -8   -3.00    2.40
  -9  -6  -8    5.90    3.10
  -9  -6  -8    7.90    3.10
  -9  -6  -8   15.60    4.00
   9  -6   8    3.30    3.40
  -9  -6  -8   11.50    3.70
  -9   6  -8    7.90    3.00
  10  -6   8    2.80    2.90
 -10  -6  -8    0.30    2.10
 -10  -6  -8    0.50    2.60
 -10  -6  -8    0.10    2.60
 -10  -6  -8    2.20    2.80
  13  -7  -8   -1.40    2.20
 -13  -7   8    1.60    3.00
  13  -7  -8   -2.30    2.50
 -13  -7   8   -0.90    2.50
 -13  -7   8   -3.60    3.80
  13   7  -8    3.90    4.60
 -12  -7   8   -0.10    4.50
  12  -7  -8   -0.20    2.80
  12  -7  -8    1.30    3.00
 -12  -7   8   -3.20    7.70
 -12  -7   8    2.60    3.70
  11  -7  -8    5.20    3.80
 -11  -7   8    9.50    3.70
 -11  -7   8    1.50    4.40
 -11  -7   8   10.60    3.90
  11  -7  -8    8.00    3.50
  10  -7  -8    2.40    3.60
  10  -7  -8    5.70    3.40
 -10  -7   8    1.40    3.50
 -10  -7   8    2.00    4.00
 -10  -7   8    8.40    4.70
   9  -7  -8  174.58   16.80
   9  -7  -8  176.18   16.40
  -9  -7   8  166.48   18.00
  -9  -7   8  186.48   17.50
  -9  -7   8  185.78   17.30
  -8  -7   8   25.30    8.10
  -8  -7   8   22.60    6.60
   8  -7  -8   21.50    5.60
  -8  -7   8   36.30   10.20
   8  -7  -8   31.50    6.60
   8  -7  -8   23.50    5.60
   7  -7  -8   29.30    6.60
   7  -7  -8   31.30    7.50
   7  -7  -8   15.70    5.70
  -7  -7   8   47.90    9.40
  -6  -7   8    0.50    4.20
   6  -7  -8    0.50    4.80
  -6  -7   8   -7.30    3.80
  -6  -7   8    8.80    5.10
   6  -7  -8    3.30    3.70
   6  -7  -8    0.90    6.60
  -5  -7   8   -6.80    3.90
   5  -7  -8   -8.40    8.40
  -5  -7   8   -0.60    4.70
   5  -7  -8    4.20    4.60
  -5  -7   8    8.80    4.40
   5  -7  -8    4.50    3.30
   4  -7  -8    5.90    3.90
  -4  -7   8   -4.20    3.70
   4  -7  -8    2.20    3.40
  -4  -7   8   -1.60    5.00
  -4  -7   8    3.00    4.20
  -3  -7   8    3.70    5.70
   3  -7  -8    5.60    3.60
  -3  -7   8    5.90    3.90
  -3  -7   8   12.00    4.40
   3  -7  -8    1.90    3.80
   2  -7  -8   -1.00    3.10
   2  -7  -8    1.60    3.50
  -2  -7   8   -3.20    3.80
  -2  -7   8   -1.60    3.80
  -2  -7   8    6.30    5.70
  -1  -7   8    0.80    3.90
   1  -7  -8    5.80    3.50
  -1  -7   8    2.70    7.60
  -1  -7   8   -5.70    7.20
  -1  -7   8    1.70    3.50
   1  -7  -8    1.50    3.20
   0  -7   8   32.00    6.60
   0  -7   8   33.00    8.10
   0  -7  -8   32.30    9.50
   0  -7   8   19.90    5.60
   0  -7   8   30.70    8.00
   0  -7  -8   31.70    6.00
   0  -7  -8   21.80    5.10
  -1  -7  -8  163.58   18.40
   1  -7   8  155.38   14.80
   1  -7   8  154.78   18.40
  -1  -7  -8  148.29   17.90
  -1  -7  -8  116.79   15.90
   1  -7   8  163.28   16.30
   2  -7   8    7.30    4.60
   2  -7   8    1.60    3.60
  -2  -7  -8    2.30    3.20
  -2  -7  -8    2.30    5.40
   2  -7   8   -4.50    4.50
  -2  -7  -8    6.80    3.50
  -3  -7  -8    1.40    3.30
  -3  -7  -8   13.70    5.90
   3  -7   8   10.40    4.70
   3  -7   8    7.00    3.70
   3  -7   8    7.00    3.50
  -3  -7  -8    9.60    3.70
   4  -7   8    0.50    3.30
  -4  -7  -8   -1.40    2.40
  -4  -7  -8    1.90    4.40
  -4  -7  -8   -2.90    2.60
   4  -7   8   -0.80    3.80
  -5  -7  -8   -2.10    5.30
   5  -7   8   -2.60    2.60
   5  -7   8    4.60    3.70
   5  -7   8    1.10    3.60
  -5  -7  -8    1.00    2.80
  -5  -7  -8    1.20    2.60
   6  -7   8   13.10    4.10
  -6  -7  -8   17.90    4.50
  -6  -7  -8    4.90    3.10
  -6  -7  -8   10.20    3.40
   6  -7   8    6.60    3.50
   6  -7   8   11.10    3.00
  -6   7  -8    6.10    2.90
  -6   7  -8   10.20    5.00
   7  -7   8   -0.90    3.60
  -7  -7  -8    1.20    2.10
  -7  -7  -8    4.90    3.00
   7  -7   8    8.40    3.10
  -7  -7  -8   -2.20    2.20
  -7   7  -8    1.00    2.80
 -10  -8   8   13.30    3.50
 -10  -8   8   15.10    4.20
 -10  -8   8   16.00    5.10
  10  -8  -8   13.20    3.00
   9  -8  -8   46.50    6.20
  -9  -8   8   34.00    6.10
  -9  -8   8   47.20    6.90
  -9  -8   8   39.40    7.70
  -8  -8   8   43.90    8.00
   8  -8  -8   34.60    6.30
  -8  -8   8   32.10    6.20
  -8  -8   8   38.70    6.40
   7  -8  -8    2.90    3.40
  -7  -8   8   10.20    3.50
  -7  -8   8    9.60    4.30
   7  -8  -8   16.90    5.10
  -7  -8   8   12.70    4.20
  -6  -8   8    8.00    4.90
  -6  -8   8    6.40    4.10
  -6  -8   8    5.90    5.30
   6  -8  -8    2.60    3.00
   5  -8  -8    1.70    5.50
   5  -8  -8    3.00    2.90
  -5  -8   8    0.90    3.70
  -5  -8   8   -2.70    4.00
  -4  -8   8   -2.90    3.60
   4  -8  -8    2.40    3.00
  -4  -8   8   -1.50    3.30
   4  -8  -8    2.20    3.60
  -4  -8   8    6.20    4.50
  -3  -8   8   -0.70    3.20
  -3  -8   8   12.40    4.90
   3  -8  -8    3.10    3.00
   3  -8  -8    4.10    3.50
  -2  -8   8    9.20    5.80
   2  -8  -8   -0.50    2.90
   2  -8  -8    5.60    3.20
  -2  -8   8    3.10    4.20
  -2  -8   8    2.30    4.90
  -1  -8   8    8.30    3.50
   1  -8  -8    7.90    3.60
  -1  -8   8   17.50    5.40
   1  -8  -8    9.00    3.50
   0  -8  -8   12.80    3.80
   0  -8   8   13.80    4.10
   0  -8   8   14.50    3.70
   0  -8  -8   16.80    4.30
   1  -8   8   18.60    4.00
  -1  -8  -8    8.00    3.40
  -1  -8  -8   11.60    3.40
   2  -8   8    5.50    4.50
  -2  -8  -8    6.70    3.00
   2  -8   8   15.70    3.90
  -2  -8  -8    8.90    3.00
   2  -8   8    9.90    2.70
  -3  -8  -8    2.60    2.30
  -3  -8  -8    2.30    3.00
  -4  -8  -8    4.00    2.20
  -4  -8  -8    8.10    2.80
  21   0  -9    2.70    2.30
  21   0  -9    2.90    2.10
  20   0  -9   -4.60    2.60
  20   0  -9    0.70    2.50
  19   0  -9    6.00    3.50
  19   0  -9    9.60    3.80
  18   0  -9    5.50    3.30
  18   0  -9    0.70    3.30
  17   0  -9   13.10    4.90
  17   0  -9   17.90    5.30
  16   0  -9    4.40    4.10
  16   0  -9    5.10    4.60
  15   0  -9  130.89   14.70
  15   0  -9  131.79   15.00
  14   0  -9   -5.40    4.40
  14   0  -9   -2.30    4.50
 -13   0   9   15.40    4.50
 -12   0   9    1.80    2.70
 -11   0   9   31.70    5.60
 -10   0   9    0.10    2.00
  10   0  -9    2.60    2.00
 -10   0   9    0.00    2.30
   9   0  -9   36.90    4.80
  -9   0   9   41.70    5.80
   8   0  -9    4.10    1.70
  -8   0   9    5.00    2.20
   7   0  -9 3205.78  208.88
   6   0  -9    1.50    1.30
  -6   0   9    0.00    1.50
  -5   0   9  104.79   10.60
   5   0  -9  124.89    9.80
  -4   0   9   -0.70    1.60
   4   0  -9    0.70    1.10
  -3   0   9  505.95   38.80
   3   0  -9  584.64   37.90
   2   0  -9    1.60    1.40
  -2   0   9    0.60    1.60
   1   0  -9    5.20    1.80
  -1   0   9    4.40    2.40
   0   0   9    4.50    2.40
   1   0   9  207.48   18.90
  -1   0  -9  274.77   18.80
   2   0   9   -0.70    2.20
  -2   0  -9    3.00    1.90
  -3   0  -9   80.39    8.10
   3   0   9   57.99    7.90
  -4   0  -9    2.20    2.00
  -5   0  -9    8.00    3.90
  -5   0  -9    6.40    2.80
  -6   0  -9    4.20    2.90
  -7   0  -9   73.19   12.40
  -7   0  -9  105.09   11.30
  -7   0  -9  102.89   11.80
  -8   0  -9    8.90    4.30
  -8   0  -9    6.30    4.00
  -9   0  -9   71.69   10.80
  -9   0  -9   91.89   11.90
  -9   0  -9  104.79   15.60
 -10   0  -9    9.80    8.80
 -10   0  -9   11.10    3.90
 -10   0  -9    2.30    3.70
 -11   0  -9   40.80    8.60
 -11   0  -9   42.40    8.30
 -12   0  -9   -2.40    4.30
 -12   0  -9    3.00    3.60
 -13   0  -9   -2.50    3.60
 -13   0  -9   -5.30    3.10
 -14   0  -9   -0.30    3.30
 -14   0  -9   -3.10    2.60
  21  -1  -9   16.80    3.40
  21   1  -9   14.40    3.30
  21   1  -9   15.60    3.50
  20  -1  -9    2.40    2.70
  20  -1  -9   -3.30    2.20
  20   1  -9    1.30    3.20
  20   1  -9   -3.00    3.00
  19  -1  -9   -2.70    2.60
  19  -1  -9    2.60    2.90
  19   1  -9    3.80    3.00
  19   1  -9    3.60    3.50
  18  -1  -9   12.60    4.40
  18  -1  -9   16.30    6.70
  18   1  -9   20.30    5.40
  18   1  -9   22.60    5.70
  17  -1  -9    3.40    3.80
  17  -1  -9   -2.30    3.50
  17   1  -9   -2.30    3.80
  17   1  -9    2.00    4.10
  16  -1  -9   91.19   12.60
  16  -1  -9  125.69   13.30
  16   1  -9   90.69   13.70
  16   1  -9  110.39   13.80
 -15  -1   9   66.79   11.80
  15  -1  -9   71.59   10.60
  15  -1  -9   95.89   11.30
  15   1  -9   61.59   11.10
  15   1  -9   71.69   11.10
  14  -1  -9    2.80    4.70
  14  -1  -9   16.20    4.90
 -14  -1   9    4.40    4.40
  14   1  -9    5.00    5.20
  14   1  -9   16.00    5.10
 -13  -1   9    2.20    3.10
 -12  -1   9   33.60    6.40
 -12   1   9   45.00    8.10
 -12   1   9   25.10    5.30
 -11  -1   9    0.60    2.40
  11  -1  -9    2.10    2.10
 -11   1   9   -0.50    2.60
 -11   1   9   -1.40    2.70
  10  -1  -9   37.30    5.20
 -10  -1   9   34.70    5.90
 -10   1   9   39.20    5.80
 -10   1   9   37.80    6.10
   9  -1  -9    0.50    2.90
  -9  -1   9    4.20    2.10
  -9   1   9    2.30    1.90
   8  -1  -9  272.97   21.60
  -8  -1   9  308.97   22.90
  -8   1   9  305.37   23.40
  -7  -1   9  271.67   20.90
   7  -1  -9  259.97   20.00
   7   1  -9  276.27   18.90
   6  -1  -9 1233.78   80.69
   6   1  -9 1209.38   79.49
  -6   1   9 1177.48   82.29
   5  -1  -9  148.99   12.00
  -5  -1   9  145.79   12.40
  -5   1   9  125.29   12.70
   5   1  -9  149.88   11.20
  -4  -1   9   46.90    5.90
   4  -1  -9   53.89    5.60
   4   1  -9   54.79    5.20
  -4   1   9   41.80    6.40
  -3  -1   9    4.00    1.70
   3  -1  -9    1.70    1.20
   3   1  -9    2.00    1.20
   2  -1  -9  945.11   61.69
  -2  -1   9  911.01   61.89
  -2   1   9  840.42   62.59
   2   1  -9  932.71   60.99
  -1  -1   9 6447.76  397.96
  -1   1   9 5886.91  398.46
   1   1  -9 6017.60  396.86
   0  -1   9 2513.85  160.78
   0  -1  -9 2519.65  160.78
   0   1   9 2358.96  162.68
   0   1  -9 2367.76  160.08
   1  -1   9  253.27   20.20
  -1  -1  -9  263.27   20.70
  -1   1  -9  274.37   20.30
   1   1   9  278.57   21.50
  -2  -1  -9    4.90    2.20
   2   1   9   14.20    4.10
  -2   1  -9    8.40    2.60
  -3  -1  -9   22.70    4.90
   3  -1   9   25.90    5.00
   3   1   9   17.80    5.00
  -3   1  -9   25.90    4.40
  -4  -1  -9   -1.30    3.70
  -4   1  -9   -2.90    4.90
  -4   1  -9   -5.50    2.90
   4   1   9    8.40    3.80
   5  -1   9   64.79    8.90
  -5  -1  -9   64.59    9.60
  -5  -1  -9   74.49    9.10
  -5   1  -9   69.89    8.60
   6  -1   9  178.28   16.10
  -6  -1  -9  189.08   17.40
  -6  -1  -9  183.98   17.50
  -6   1  -9  193.08   16.80
  -6   1  -9  202.98   17.30
  -7  -1  -9  558.34   38.50
  -7  -1  -9  467.15   36.40
  -7  -1  -9  463.65   36.50
   7  -1   9  459.85   35.40
  -7  -1  -9  444.86   36.30
  -7   1  -9  446.66   36.00
  -7   1  -9  475.95   36.70
  -7   1  -9  486.85   36.10
  -8  -1  -9   55.89   10.00
  -8  -1  -9   44.70    9.30
  -8  -1  -9   62.09   12.90
  -8  -1  -9   45.20    9.20
  -8   1  -9   57.49    9.60
  -8   1  -9   66.09    9.20
  -9  -1  -9   70.09    9.90
  -9  -1  -9   76.39   11.30
  -9  -1  -9   82.49   14.30
  -9  -1  -9   63.69   11.70
  -9   1  -9   57.49    9.60
  -9   1  -9   62.99   10.80
 -10  -1  -9   45.40    8.60
 -10  -1  -9   31.90    7.00
 -10  -1  -9   36.90    9.00
 -10  -1  -9   34.80    7.50
  10   1   9   31.40    9.00
 -10   1  -9   45.70    8.60
 -11  -1  -9    1.30    3.60
 -11  -1  -9    3.50    3.70
 -11  -1  -9    3.60    8.00
 -11  -1  -9   -3.60    5.50
 -11   1  -9    6.30    3.90
  11   1   9   -4.10    6.00
 -11   1  -9   -1.20    3.70
 -12  -1  -9   -4.30    4.10
 -12  -1  -9    2.90    3.30
 -12   1  -9   -3.70    3.80
  12   1   9    4.20    4.70
 -12   1  -9    4.40    3.90
 -13  -1  -9    1.20    3.40
 -13  -1  -9    5.20    3.90
 -13   1  -9    7.30    5.00
 -13   1  -9    9.00    4.40
  13   1   9   -1.30    4.10
 -14  -1  -9   -2.40    2.70
 -14  -1  -9   -5.20    3.00
 -14   1  -9    7.50    3.20
 -14   1  -9   -1.00    3.10
  20  -2  -9    7.80    2.90
  20   2  -9    5.60    3.20
  20   2  -9    8.40    3.60
  19  -2  -9   15.30    3.80
  19  -2  -9   10.70    3.60
  19   2  -9   17.70    5.50
  19   2  -9   15.80    4.40
  18  -2  -9    0.80    3.00
  18  -2  -9   -0.90    3.30
 -18  -2   9    7.00    8.80
  18   2  -9    2.80    4.90
  18   2  -9    0.90    4.10
 -17  -2   9   -1.00    5.40
  17  -2  -9    4.90    3.30
  17  -2  -9    3.40    3.60
  17   2  -9    6.00    4.10
  17   2  -9   11.40    4.40
  16  -2  -9    3.50    4.00
  16  -2  -9    4.20    6.20
  16  -2  -9    5.70    3.60
 -16  -2   9    8.50    4.40
 -16  -2   9    1.90    5.20
  16   2  -9   -5.30    5.00
  16   2  -9    8.50    4.80
  15  -2  -9  478.65   35.50
 -15  -2   9  433.86   35.70
  15  -2  -9  430.66   36.60
 -15  -2   9  495.95   37.70
  15  -2  -9  469.75   36.10
  15   2  -9  446.16   36.70
  15   2  -9  461.75   37.90
 -14  -2   9  381.46   31.10
 -14  -2   9  399.36   32.30
  14  -2  -9  410.26   31.20
  14  -2  -9  378.16   31.20
  14   2  -9  357.96   36.80
  14   2  -9  372.76   32.70
  13  -2  -9   61.69   10.00
 -13  -2   9   82.19   11.10
 -13  -2   9   86.49   11.50
 -13   2   9   54.69   10.10
  13   2  -9   74.29   11.70
 -12  -2   9   42.50    7.20
 -12   2   9   40.00    8.10
 -11  -2   9    4.70    2.60
 -11  -2   9    0.60    4.70
 -11   2   9    4.00    3.20
 -11   2   9    2.50    5.40
  10  -2  -9  174.58   15.60
 -10   2   9  179.88   16.10
 -10   2   9  200.08   16.60
  -9  -2   9   21.90    4.50
   9  -2  -9   28.30    4.80
  -9   2   9   14.00    4.30
  -8  -2   9  223.08   18.20
   8  -2  -9  212.58   17.60
  -8   2   9  234.58   19.20
   7  -2  -9   72.39    7.50
  -7  -2   9   72.99    7.70
  -7   2   9   61.49    8.50
   6  -2  -9  515.65   37.90
  -6  -2   9  551.74   38.20
   5  -2  -9 1649.83  108.59
  -5  -2   9 1790.52  108.89
   5   2  -9 1680.53  108.29
  -5   2   9 1388.56  109.49
   4  -2  -9   75.49    7.80
   4   2  -9   77.19    6.60
  -4   2   9   61.29    8.30
   3  -2  -9    4.20    1.80
  -3  -2   9    5.40    2.20
  -3   2   9    7.70    3.10
   3   2  -9    2.90    1.60
   2  -2  -9  139.89   12.60
  -2  -2   9  148.59   12.40
  -2   2   9  133.19   13.10
   2   2  -9  145.39   11.50
   1  -2  -9  313.27   24.90
  -1  -2   9  334.17   24.60
   1   2  -9  352.16   24.20
  -1   2   9  335.07   26.10
   0  -2  -9   19.60    3.50
   0  -2   9   14.70    3.30
   0   2   9    7.70    2.90
   0   2  -9   11.60    3.00
  -1  -2  -9  305.97   23.20
   1  -2   9  274.87   21.50
   1   2   9  299.97   23.80
  -1   2  -9  303.67   22.30
  -2  -2  -9   31.70    5.80
  -2   2  -9   32.60    5.20
   2   2   9   29.90    6.20
   3  -2   9  258.07   21.20
  -3  -2  -9  287.37   22.70
   3   2   9  298.97   23.10
  -3   2  -9  261.47   21.60
   4  -2   9   81.29    9.50
  -4  -2  -9   78.19    9.20
   4   2   9   76.99   13.60
  -4   2  -9   66.29    8.90
  -5  -2  -9   39.00   11.50
  -5  -2  -9   50.19    8.10
   5  -2   9   48.60    6.60
  -5   2  -9   38.50    6.80
   5   2   9   31.70    7.90
   6  -2   9  446.96   32.90
  -6  -2  -9  424.56   34.40
  -6  -2  -9  432.36   38.60
  -6   2  -9  490.25   34.00
   6   2   9  401.36   34.10
  -7  -2  -9  596.44   50.79
  -7  -2  -9  688.83   53.79
   7  -2   9  724.33   53.19
   7  -2   9  704.43   49.60
  -7   2  -9  709.53   50.59
  -7   2  -9  758.72   54.19
   8  -2   9   29.50    6.60
  -8  -2  -9   49.20    9.20
  -8  -2  -9   50.99   10.20
  -8  -2  -9   33.00    8.20
  -8  -2  -9   45.70    8.30
   8  -2   9   54.59   11.10
   8  -2   9   29.90    6.30
  -8   2  -9   39.50    7.30
  -8   2  -9   34.40    6.80
  -9  -2  -9   -5.00    4.50
  -9  -2  -9   -3.40    7.40
   9  -2   9    2.10    6.00
 -10  -2  -9    3.50    4.20
 -10  -2  -9    2.80    4.10
 -10  -2  -9    3.70    4.50
 -10   2  -9   10.00    4.30
 -10   2  -9   -2.90    3.80
 -11  -2  -9    4.50    5.20
 -11  -2  -9   11.00    4.20
 -11  -2  -9    9.60    7.30
  11   2   9    8.30    5.10
 -11   2  -9    2.10    3.90
 -12  -2  -9    9.40    9.60
 -12  -2  -9    0.80    3.10
 -12  -2  -9    5.10    4.00
 -12  -2  -9    1.00    3.30
  12   2   9   -1.60    3.50
 -12   2  -9   -1.50    3.60
 -12   2  -9    3.40    3.70
 -13  -2  -9    6.60    5.30
 -13  -2  -9    4.50    3.80
  13   2   9    6.20    3.50
 -13   2  -9   10.90    4.00
 -14  -2  -9    5.50    2.70
 -14   2  -9    2.00    3.00
 -14   2  -9    9.00    4.80
  20  -3  -9    2.50    1.70
  20   3  -9   -0.10    2.30
 -19  -3   9   18.40    6.40
  19  -3  -9   12.20    3.40
  19   3  -9   10.40    4.20
  19   3  -9   12.90    5.20
  18  -3  -9    3.10    2.50
 -18  -3   9   -2.20    4.80
  18   3  -9    3.10    4.60
  18   3  -9    3.10    3.70
  17  -3  -9   -4.40    4.50
 -17  -3   9    5.30    5.60
 -17  -3   9   -2.60    3.60
  17  -3  -9    1.70    3.60
  17  -3  -9   -2.20    3.10
  17   3  -9    2.20    4.40
  17   3  -9    5.20    5.10
 -16  -3   9   15.20    5.80
 -16  -3   9   15.40    5.40
  16  -3  -9   12.20    4.70
  16  -3  -9   14.70    6.20
  16  -3  -9    9.70    4.40
  16   3  -9   19.10    5.80
  16   3  -9   10.40    5.20
 -15  -3   9  408.66   32.70
  15  -3  -9  389.16   29.50
  15  -3  -9  375.86   30.60
 -15  -3   9  376.56   31.50
  15  -3  -9  359.46   31.90
  15   3  -9  346.67   32.50
 -14  -3   9 1424.86   99.29
  14  -3  -9 1487.85   98.29
 -14  -3   9 1398.66   98.19
  14  -3  -9 1547.95   97.09
  14  -3  -9 1411.46   99.19
 -14  -3   9 1306.47   97.39
  14   3  -9 1344.37   99.69
 -13  -3   9   42.00    8.70
 -13  -3   9   53.19   10.30
  13  -3  -9   73.49   12.30
  13  -3  -9   70.49    9.40
  13   3  -9   64.59   11.50
 -12  -3   9   28.10    8.20
  12  -3  -9   39.80    7.80
 -12  -3   9   24.40    6.90
 -12  -3   9   44.10    7.90
  12  -3  -9   43.10    7.80
  12  -3  -9   51.99   10.70
 -12   3   9   39.20    8.00
  12   3  -9   36.20    7.60
  11  -3  -9   22.30    5.00
 -11  -3   9   17.20    6.50
 -11   3   9   17.00    6.00
 -10  -3   9   16.40    4.70
  10  -3  -9   15.90    4.10
 -10  -3   9   28.10    6.30
 -10   3   9   16.40    4.80
 -10   3   9   13.80    5.00
  -9  -3   9   11.50    3.90
   9  -3  -9    8.20    3.30
  -9  -3   9    5.40    3.00
  -9   3   9   16.20    4.40
  -8  -3   9  305.57   28.00
   8  -3  -9  317.87   25.20
  -8   3   9  287.07   24.90
  -7  -3   9  127.49   12.20
   7  -3  -9  135.49   12.40
  -7   3   9  111.79   13.20
   6  -3  -9  145.59   13.10
  -6  -3   9  150.68   12.90
  -6   3   9  105.49   13.40
   5  -3  -9  548.35   38.50
  -5  -3   9  574.84   38.20
  -5   3   9  450.45   39.00
   4  -3  -9    5.60    2.50
  -4  -3   9    2.50    2.30
  -4   3   9    3.80    3.00
   3  -3  -9    8.20    3.30
  -3  -3   9    9.10    2.90
  -3   3   9   10.40    4.10
  -2  -3   9  220.98   17.30
   2  -3  -9  224.98   18.40
   2   3  -9  203.48   16.40
  -2   3   9  217.18   19.10
   1  -3  -9   86.39    9.30
  -1  -3   9   74.89    7.90
  -1   3   9   73.49    9.30
   1   3  -9   72.79   10.30
   0  -3   9   10.70    3.10
   0  -3  -9    5.00    3.00
   0   3  -9    3.00    2.30
   0   3   9    8.10    3.20
   1  -3   9  422.56   32.80
  -1  -3  -9  495.15   35.40
  -1   3  -9  439.16   32.80
  -2  -3  -9   70.79    8.40
  -2   3  -9   64.39    8.20
   2   3   9   50.49    8.80
   3  -3   9   89.49    9.30
  -3  -3  -9   95.99   11.20
   3   3   9   95.49   11.30
  -3   3  -9   69.19   10.20
   4  -3   9   14.10    4.00
  -4  -3  -9    9.30    4.70
  -4   3  -9    4.70    3.60
   4   3   9    9.90    5.10
   5  -3   9   95.89   10.80
  -5  -3  -9  112.69   14.70
  -5  -3  -9   87.39   12.00
  -5  -3  -9   77.99   13.40
   5  -3   9   87.89   12.00
   5  -3   9   92.49   10.00
  -5   3  -9   68.59   10.30
  -6  -3  -9   12.40    6.80
   6  -3   9    5.40    4.40
   6  -3   9   20.00    5.20
  -6  -3  -9   18.80    6.70
  -6  -3  -9    5.50    5.50
   6  -3   9   13.60    4.30
  -6   3  -9    9.40    4.00
   7  -3   9    3.90    3.70
  -7  -3  -9   -7.40    4.90
  -7  -3  -9    3.90    4.30
   7  -3   9    9.30    3.90
   7  -3   9   11.80    4.80
  -7  -3  -9    4.00    5.00
  -7  -3  -9   13.80    6.10
  -7   3  -9    3.40    3.40
  -7   3  -9    5.40    4.40
  -8  -3  -9   60.79   10.40
  -8  -3  -9   74.39   13.10
   8  -3   9   62.69    9.50
  -8   3  -9   81.29   13.80
  -9  -3  -9    3.10    5.80
  -9  -3  -9   -0.90    5.20
   9  -3   9   -7.20    4.70
   9  -3   9   -3.50    3.30
  -9  -3  -9   -2.60    4.60
  -9  -3  -9    0.70    3.70
  -9   3  -9   -5.70    3.80
 -10  -3  -9   -2.80    4.30
 -10  -3  -9    7.60    7.70
  10  -3   9   10.30    4.70
 -10  -3  -9    8.30    7.50
 -10  -3  -9    7.80    4.00
 -10   3  -9    0.20    3.50
 -11  -3  -9    8.60    4.80
 -11  -3  -9    4.60    4.70
 -11  -3  -9   10.80    4.00
 -11  -3  -9    5.00    3.90
 -11   3  -9    6.90    4.20
 -11   3  -9   14.10    4.40
  11   3   9   10.10    4.40
 -12  -3  -9   13.20    4.90
 -12  -3  -9    7.80    3.70
 -12  -3  -9   16.20    4.30
 -12  -3  -9   16.70    4.70
  12   3   9    8.60    4.30
 -12   3  -9   11.20    4.10
 -12   3  -9    4.60    4.00
 -13  -3  -9   43.10    6.50
  13   3   9   36.40    6.50
 -13   3  -9   31.90    6.50
  19  -4  -9    7.00    2.30
  19   4  -9   15.50    3.60
 -18  -4   9    5.30    4.00
  18  -4  -9    7.40    4.20
  18  -4  -9    3.10    2.50
  18   4  -9    3.70    4.20
 -17  -4   9   28.40    6.90
 -17  -4   9   23.70    6.20
 -17  -4   9   30.00    6.20
  17  -4  -9   24.50    5.70
  17   4  -9   30.40    6.40
  16  -4  -9    6.70    4.00
 -16  -4   9   -4.70    6.00
  16  -4  -9    0.10    4.50
 -16  -4   9    8.80    5.80
 -16  -4   9   16.60    5.30
  16   4  -9   -3.80    4.90
  15  -4  -9  162.28   16.50
 -15  -4   9  148.69   16.30
 -15  -4   9  147.39   16.20
  15  -4  -9  144.89   14.80
  15  -4  -9  134.29   16.40
 -15  -4   9  150.28   16.30
  15   4  -9  143.79   16.80
  14  -4  -9   48.30    9.10
  14  -4  -9   42.20    8.90
 -14  -4   9   56.39    9.50
 -14  -4   9   65.49   10.60
 -14  -4   9   42.60   10.80
  14  -4  -9   46.80    8.80
 -14  -4   9   30.70    7.30
 -13  -4   9   69.59   11.90
  13  -4  -9   54.89   11.60
  13  -4  -9   66.39    9.90
 -13  -4   9   63.99   10.50
 -13  -4   9   64.69   11.10
  13  -4  -9   62.29   10.30
 -13  -4   9   48.80   11.70
 -12  -4   9    1.50    5.00
 -12  -4   9    5.10    5.70
 -12  -4   9   10.40    6.20
  12  -4  -9   -0.90    5.40
  12  -4  -9    3.40    3.90
  12  -4  -9   -1.90    4.00
 -11  -4   9   25.40    9.00
 -11  -4   9   24.90    6.30
  11  -4  -9   13.50   10.00
 -11  -4   9   15.90    8.30
 -11  -4   9   24.00    9.30
  11  -4  -9   18.60    7.30
  11  -4  -9   14.10    5.80
  10  -4  -9   67.39    9.00
 -10  -4   9   68.59   10.40
 -10  -4   9   45.40    8.80
  10  -4  -9   55.09   11.50
  10  -4  -9   55.39    8.90
  10  -4  -9   78.29    9.80
 -10  -4   9   60.39   12.50
  -9  -4   9  219.98   19.20
  -9  -4   9  181.48   19.90
   9  -4  -9  186.18   18.90
  -9   4   9  200.18   22.40
  -8  -4   9  399.06   31.00
  -8  -4   9  398.36   31.70
   8  -4  -9  400.06   31.40
  -7  -4   9   -0.50    2.90
  -7  -4   9   -5.30    3.60
  -7   4   9    0.30    4.80
   6  -4  -9   28.60    6.10
  -6  -4   9   22.00    5.10
  -6  -4   9   33.70    6.40
  -6   4   9   15.30    5.90
   5  -4  -9   39.00    6.60
  -5  -4   9   36.60    6.50
  -5  -4   9   34.80    7.00
  -5   4   9   29.70    7.20
  -4  -4   9   10.40    3.90
   4  -4  -9    9.60    4.10
  -4   4   9   10.00    4.80
  -3  -4   9   16.50    8.70
  -3  -4   9   30.90    6.00
   3  -4  -9   19.10    4.90
  -2  -4   9    9.40    4.70
   2  -4  -9   13.10    3.90
  -2  -4   9   13.00    3.70
  -2   4   9   11.20    5.00
   1  -4  -9    2.70    3.10
  -1  -4   9    4.00    3.10
  -1   4   9    6.70    3.80
   0  -4  -9   21.20    4.90
   0   4   9   13.50    4.70
   0   4  -9   18.70    5.10
  -1  -4  -9   16.30    4.70
   1  -4   9   22.80    5.60
  -1   4  -9   15.40    5.00
   1   4   9   20.10    5.10
   2  -4   9  229.68   18.80
  -2  -4  -9  230.58   20.50
   2   4   9  199.98   20.60
  -2   4  -9  215.98   19.10
  -3  -4  -9    1.40    7.50
  -3  -4  -9   10.40    5.10
  -3  -4  -9    4.50    6.10
  -3  -4  -9   19.30    5.50
   3  -4   9   10.90    4.50
   3  -4   9    5.40    4.70
  -3   4  -9   25.20    7.50
   3   4   9    5.70    5.00
  -4  -4  -9   66.89   11.90
   4  -4   9   68.49   12.60
   4  -4   9   69.19   12.20
  -4  -4  -9   80.29   11.40
  -4  -4  -9   67.49   13.00
   4  -4   9   81.99    9.70
  -5  -4  -9  393.16   33.20
  -5  -4  -9  390.46   31.60
  -5  -4  -9  404.86   31.40
  -5  -4  -9  381.76   32.40
   5  -4   9  381.26   29.70
   5  -4   9  400.36   29.80
   5  -4   9  373.06   31.60
  -6  -4  -9  366.56   28.70
   6  -4   9  353.36   29.40
  -6  -4  -9  326.57   30.30
   6  -4   9  363.36   26.90
  -6  -4  -9  324.47   29.90
  -6  -4  -9  341.67   28.80
   6  -4   9  350.36   26.90
   7  -4   9  211.18   17.40
  -7  -4  -9  178.38   18.60
  -7  -4  -9  209.38   20.00
  -7  -4  -9  189.28   19.40
   7  -4   9  201.08   17.20
  -7  -4  -9  183.98   20.20
   7  -4   9  212.48   19.60
  -7   4  -9  198.48   18.00
  -8  -4  -9    8.20    5.00
  -8  -4  -9    7.10    4.30
  -8  -4  -9   12.20    4.90
   8  -4   9    5.90    4.40
   8  -4   9    7.00    3.70
  -8  -4  -9    6.50    3.80
  -8  -4  -9    8.30    7.00
   8  -4   9    2.70    3.80
  -8   4  -9    0.50    3.70
  -8   4  -9    8.80    4.00
  -9  -4  -9   15.80    7.80
  -9  -4  -9   10.00    4.70
   9  -4   9   17.90    5.90
  -9  -4  -9   10.30    6.60
   9  -4   9   12.60    4.50
  -9  -4  -9   10.80    4.20
  -9   4  -9   19.40    4.90
  -9   4  -9   13.10    4.20
 -10  -4  -9   -2.20    3.30
 -10  -4  -9    1.60    2.80
  10  -4   9    4.00    3.90
 -10  -4  -9   -0.70    3.50
 -10  -4  -9    1.70    5.10
 -10   4  -9   -3.10    3.10
 -10   4  -9    6.10    3.80
 -11  -4  -9    0.00    3.30
 -11  -4  -9    1.60    5.40
  11  -4   9    4.70    3.70
 -11  -4  -9    3.10    2.80
  11   4   9    4.20    3.50
 -11   4  -9    7.30    3.70
 -11   4  -9    6.90    3.60
 -12  -4  -9   14.00    3.40
 -12  -4  -9   11.60    3.20
 -12   4  -9    8.10    4.50
 -12   4  -9   12.40    3.50
  18  -5  -9    3.20    2.00
  18   5  -9    7.40    4.40
  17  -5  -9    2.90    2.20
 -17  -5   9    6.70    3.60
  17  -5  -9   11.10    3.50
 -17  -5   9    8.10    4.10
  17   5  -9    7.80    3.20
 -16  -5   9   10.40    4.50
  16  -5  -9   17.00    4.50
 -16  -5   9   11.70    5.70
 -16  -5   9    3.30    4.20
 -16  -5   9   13.20    4.30
 -15  -5   9   57.29   12.20
 -15  -5   9   64.19    9.80
  15  -5  -9   53.59    7.50
  15  -5  -9   59.39    9.80
 -15  -5   9   68.99    9.90
 -15  -5   9   57.59    9.50
  15   5  -9   51.69    9.90
 -14  -5   9   -0.60    6.50
 -14  -5   9   11.20    6.10
 -14  -5   9   16.00    7.30
  14  -5  -9    0.80    4.30
  14  -5  -9    3.80    8.20
 -14  -5   9   10.00    4.70
  14   5  -9   18.80    7.60
 -13  -5   9  235.38   19.80
  13  -5  -9  238.28   20.60
 -13  -5   9  176.88   21.00
 -13  -5   9  194.48   19.30
  13  -5  -9  177.58   19.40
 -13  -5   9  214.28   19.80
  13  -5  -9  186.78   18.20
  13   5  -9  195.68   19.60
 -12  -5   9    4.50    5.70
 -12  -5   9   -7.10    4.50
  12  -5  -9    2.50    4.40
 -12  -5   9    3.10    3.80
  12  -5  -9   -0.80    4.30
 -12  -5   9    1.30    4.70
  12  -5  -9   -0.30    3.50
  12   5  -9   12.60    5.60
  11  -5  -9   -5.60    7.20
 -11  -5   9    2.40    4.80
  11  -5  -9    5.20    5.10
  10  -5  -9   26.00    7.40
  10  -5  -9   40.20    6.90
 -10  -5   9   27.90    6.60
 -10  -5   9   30.40    8.10
 -10  -5   9   30.80    7.10
 -10  -5   9   25.70    7.80
   9  -5  -9  237.68   24.10
  -9  -5   9  266.67   25.90
   9  -5  -9  292.97   22.70
  -9  -5   9  236.98   23.50
   9  -5  -9  290.77   22.20
  -9  -5   9  246.58   26.00
  -9  -5   9  249.58   23.30
  -8  -5   9  745.43   54.49
   8  -5  -9  736.33   50.99
  -8  -5   9  644.94   52.29
   8  -5  -9  719.23   53.19
  -8  -5   9  721.73   52.69
   8  -5  -9  693.43   51.29
   7  -5  -9  128.29   14.40
  -7  -5   9  156.78   15.40
  -7  -5   9  136.69   23.90
  -7  -5   9  125.29   21.60
   6  -5  -9    1.60    5.80
  -6  -5   9   13.00    6.50
  -6  -5   9    0.60    4.20
   6  -5  -9    2.10    3.40
  -6  -5   9   10.00    5.40
  -6  -5   9    1.30    4.40
   6  -5  -9    6.50    5.20
   6  -5  -9   -2.00    3.90
   5  -5  -9   12.60    4.30
   5  -5  -9    2.40    4.40
   5  -5  -9   37.20   13.30
  -5  -5   9   13.60    5.70
   5  -5  -9    9.80    4.70
  -5  -5   9   23.40    6.90
   4  -5  -9   25.50    5.20
  -4  -5   9   23.20    9.80
  -4  -5   9   23.20    6.30
  -4  -5   9   12.70    7.60
   4  -5  -9   36.60    7.70
  -4  -5   9   29.80    7.50
   4  -5  -9   25.40    5.60
   3  -5  -9    5.10    4.10
   3  -5  -9    5.30    4.60
  -3  -5   9    2.80    4.60
  -3  -5   9   -1.60    6.10
   3  -5  -9    3.20    3.90
  -3  -5   9   11.50    6.70
   2  -5  -9   52.09    8.10
   2  -5  -9   36.40    7.50
   2  -5  -9   37.50    6.60
  -2  -5   9   54.19   10.00
  -2   5   9   27.10    7.80
   1  -5  -9   51.89    8.80
  -1  -5   9   35.70    7.50
  -1  -5   9   67.49   11.90
   1  -5  -9   50.59    9.50
  -1  -5   9   28.70    8.10
  -1  -5   9   47.90    8.30
  -1   5   9   44.60    9.10
   0  -5  -9    1.20    6.20
   0  -5  -9    7.60    6.70
   0  -5  -9   -0.50    7.10
   0  -5   9   23.50    6.80
   0  -5   9   -1.00    3.60
  -1  -5  -9  339.17   28.40
  -1  -5  -9  342.17   30.60
  -1  -5  -9  341.87   28.10
   1  -5   9  315.47   26.80
   1  -5   9  346.97   28.70
   1  -5   9  361.46   27.40
   2  -5   9  307.17   27.70
  -2  -5  -9  355.76   27.90
   2  -5   9  341.67   26.50
  -2  -5  -9  326.77   29.40
   2  -5   9  383.56   28.50
   2  -5   9  265.57   25.30
  -2  -5  -9  324.07   27.30
  -3  -5  -9   -0.80    4.40
   3  -5   9   -2.70    3.50
   3  -5   9   -2.90    4.00
  -3  -5  -9   -1.50    6.10
   3  -5   9    7.30    4.60
  -3  -5  -9    7.40    4.70
   4  -5   9    3.30    3.50
   4  -5   9   -1.30    6.10
  -4  -5  -9    4.40    8.60
   4  -5   9    5.00    6.00
  -4  -5  -9    6.60    4.10
   5  -5   9   33.80    7.50
  -5  -5  -9   42.30   10.20
   5  -5   9   60.79   10.50
   5  -5   9   58.99    8.10
  -5  -5  -9   44.60    9.00
  -5  -5  -9   34.10    8.10
  -5  -5  -9   54.99    9.60
   6  -5   9   48.10    7.50
  -6  -5  -9   50.19   10.10
   6  -5   9   50.49   10.00
   6  -5   9   35.80    7.00
  -6  -5  -9   42.30    7.50
  -6  -5  -9   43.60    8.40
  -6  -5  -9   45.00    8.60
   7  -5   9    9.50    3.80
  -7  -5  -9    6.80    5.70
  -7  -5  -9    0.00    4.30
  -7  -5  -9    9.30    4.00
  -7  -5  -9   11.50    6.80
  -7   5  -9    7.20    3.60
  -7   5  -9   18.40    7.20
   8  -5   9    3.80    3.20
   8  -5   9    7.10    3.90
  -8  -5  -9    0.60    2.70
  -8  -5  -9    6.00    3.80
  -8  -5  -9    3.10    3.50
   8  -5   9    1.00    2.90
  -8   5  -9   -1.30    3.30
  -8   5  -9    2.60    3.20
  -9  -5  -9    9.40    3.70
  -9  -5  -9    7.80    4.60
  -9  -5  -9    4.30    4.00
  -9  -5  -9    8.10    3.10
  -9   5  -9   13.30    5.30
  -9   5  -9    4.50    3.00
  10  -5   9   -0.90    2.90
 -10  -5  -9   -0.20    2.30
 -10  -5  -9    0.60    3.10
 -10  -5  -9   -2.30    2.80
 -10  -5  -9   -3.90    2.60
 -10   5  -9   -0.70    2.70
 -10   5  -9    1.40    7.20
 -11  -5  -9    6.10    2.80
  11  -5   9    4.50    2.70
 -11  -5  -9    3.30    3.20
 -11   5  -9    5.70    2.80
  16  -6  -9    7.30    2.70
 -16  -6   9    7.00    3.20
 -16  -6   9    5.50    3.00
  16  -6  -9    2.80    2.10
  16   6  -9    5.80    2.90
 -15  -6   9    0.70    3.30
 -15  -6   9    3.70    3.20
 -15  -6   9    1.60    4.20
 -15  -6   9    4.30    3.10
  15  -6  -9   -0.70    2.20
  15   6  -9    3.20    3.20
 -14  -6   9   -1.30    3.30
 -14  -6   9    6.90    5.80
 -14  -6   9   -2.80    7.70
 -14  -6   9    4.10    3.40
  14  -6  -9   -0.10    2.90
  14  -6  -9   -0.40    2.90
  14   6  -9    1.70    3.30
 -13  -6   9    9.40    4.10
 -13  -6   9    3.50    3.70
  13  -6  -9    7.20    2.90
 -13  -6   9    5.20    4.90
  13  -6  -9    3.50    3.70
 -13  -6   9    0.80    4.10
  13   6  -9    6.40    4.40
 -12  -6   9    2.40    4.50
  12  -6  -9    7.60    3.50
 -12  -6   9   11.60    5.20
  12  -6  -9    6.50    4.40
 -12  -6   9    9.60    4.50
  12   6  -9   11.40    4.90
 -11  -6   9    5.30    4.40
 -11  -6   9   -3.50    4.90
 -11  -6   9   -2.20    3.90
  11  -6  -9    2.70    4.70
  11  -6  -9   -1.40    2.90
  11  -6  -9    7.10    3.80
  11   6  -9   -1.70    4.50
 -10  -6   9   23.80    6.00
  10  -6  -9   13.60    4.40
  10  -6  -9   22.90    6.20
 -10  -6   9   26.00    7.00
  10  -6  -9   15.30    5.40
 -10  -6   9   20.30    6.00
   9  -6  -9   12.40    4.80
   9  -6  -9    7.00    5.30
   9  -6  -9   16.90    5.00
  -9  -6   9   12.20    5.10
  -9  -6   9   11.70    5.80
  -9  -6   9   17.40    5.30
  -8  -6   9  225.48   23.10
   8  -6  -9  224.48   21.60
   8  -6  -9  233.28   20.70
   8  -6  -9  231.38   20.40
  -8  -6   9  239.78   21.70
  -8  -6   9  240.48   21.90
   7  -6  -9   59.09   12.00
  -7  -6   9   51.59   12.80
  -7  -6   9   87.29   15.10
   7  -6  -9   63.59   10.00
   7  -6  -9   60.49    9.60
   6  -6  -9    2.20    5.20
  -6  -6   9    6.60    4.20
   6  -6  -9    3.70    4.40
  -6  -6   9    0.00    6.20
   5  -6  -9    5.20    4.10
   5  -6  -9   16.30    6.60
   5  -6  -9    1.20    4.00
  -5  -6   9   -3.50    4.60
  -5  -6   9    4.60    4.10
  -5  -6   9   15.30    6.50
  -4  -6   9    4.40    4.80
   4  -6  -9    9.80    4.10
  -4  -6   9   14.20    5.30
   4  -6  -9   10.00    4.40
   4  -6  -9   14.30    7.20
  -4  -6   9   14.90    6.20
  -3  -6   9   -3.40    5.50
  -3  -6   9   -2.90    3.40
  -3  -6   9    1.40    4.70
   3  -6  -9    6.50    3.90
   3  -6  -9   -0.80    3.20
  -2  -6   9    0.00    5.90
   2  -6  -9   -4.10    3.30
  -2  -6   9   -1.20    4.50
  -2  -6   9    1.50    3.80
   2  -6  -9    2.30    4.10
   1  -6  -9   -1.00    4.20
  -1  -6   9   -4.60    3.90
  -1  -6   9   -0.50    6.50
   1  -6  -9    0.00    4.90
   0  -6   9    2.80    7.60
   0  -6  -9    0.10    4.90
   0  -6  -9    5.60    4.50
   0  -6   9   11.30    6.90
   0  -6   9   11.00    6.50
   0  -6   9    3.50    5.20
   0  -6  -9    2.40    7.70
  -1  -6  -9  258.87   23.40
   1  -6   9  299.97   24.90
   1  -6   9  273.27   23.20
   1  -6   9  279.57   25.10
  -1  -6  -9  257.07   26.00
   1  -6   9  282.97   23.20
  -1  -6  -9  263.27   23.50
   2  -6   9    8.50    4.90
  -2  -6  -9    7.80    4.60
  -2  -6  -9   15.60    6.60
   2  -6   9   21.20    6.30
  -2  -6  -9   14.00    4.50
   2  -6   9   13.80    5.00
  -3  -6  -9   30.00    6.70
  -3  -6  -9   43.00    7.90
   3  -6   9   31.50    7.90
   3  -6   9   26.10    6.20
  -3  -6  -9   33.90    7.90
   4  -6   9   64.39    8.50
   4  -6   9   61.19   10.20
   4  -6   9   64.29    8.90
  -4  -6  -9   54.39    8.90
  -4  -6  -9   46.40    8.90
  -4  -6  -9   70.49   11.50
   5  -6   9   14.40    7.00
  -5  -6  -9    8.60    4.50
   5  -6   9    1.30    3.30
  -5  -6  -9   -0.10    6.30
  -5  -6  -9    5.00    3.40
  -5  -6  -9    4.30    3.50
   5  -6   9    4.70    5.10
  -6  -6  -9   -5.30    3.70
  -6  -6  -9   -4.50    2.70
   6  -6   9    4.60    3.10
   6  -6   9    4.80    3.00
  -6  -6  -9    5.00    3.00
   6  -6   9   -0.70    3.20
  -6   6  -9    3.70    2.60
  -7  -6  -9   10.30    2.90
   7  -6   9    4.80    2.70
  -7  -6  -9    1.50    2.80
   7  -6   9    4.60    2.80
  -7  -6  -9   10.10    4.10
  -7  -6  -9   -0.80    3.40
   7  -6   9    4.60    3.10
  -7   6  -9    2.40    2.70
  -7   6  -9    4.90    3.50
  -8  -6  -9    6.30    3.00
   8  -6   9    0.30    2.90
  -8  -6  -9   -0.20    2.30
  -8  -6  -9   -2.50    2.20
  -8  -6  -9    1.40    6.80
  -8   6  -9    1.60    5.10
  -8   6  -9   -1.40    2.40
  -9  -6  -9    1.90    2.00
  -9  -6  -9    0.90    2.90
   9  -6   9   -0.40    2.30
  -9  -6  -9    6.10    2.80
  -9  -6  -9   -1.50    2.50
  -9   6  -9    0.60    3.20
 -13  -7   9   17.50    4.60
  13  -7  -9   23.60    4.50
 -13  -7   9   17.60    4.30
 -13  -7   9   15.90    4.20
  13  -7  -9   11.80    3.20
 -12  -7   9    6.50    3.50
 -12  -7   9   -0.60    3.00
 -12  -7   9    0.50    3.00
  12  -7  -9    0.80    2.50
  12  -7  -9   -1.60    2.30
  11  -7  -9   -3.10    2.80
  11  -7  -9   -0.30    3.80
 -11  -7   9    4.80    4.00
 -11  -7   9   -4.20    3.60
 -11  -7   9   -5.30    3.10
 -10  -7   9   21.50    6.20
  10  -7  -9   13.30    4.20
 -10  -7   9   13.70    5.10
 -10  -7   9   18.20    4.80
  10  -7  -9    5.30    3.60
   9  -7  -9  108.69   12.60
  -9  -7   9   99.49   12.30
   9  -7  -9  107.09   11.50
  -9  -7   9  107.29   13.90
   9  -7  -9  108.29   12.10
  -9  -7   9  104.59   12.80
  -8  -7   9   -1.50    4.80
   8  -7  -9    4.40    3.60
   8  -7  -9    9.60    4.30
  -8  -7   9    4.80    3.70
   8  -7  -9    5.70    4.30
  -7  -7   9    0.70    4.70
  -7  -7   9    4.70    5.80
   7  -7  -9    5.60    3.50
   7  -7  -9    9.80    3.90
   7  -7  -9   11.10    4.30
  -7  -7   9    6.20    4.80
  -6  -7   9    0.30    4.90
   6  -7  -9    1.50    4.00
   6  -7  -9   11.30    4.70
  -6  -7   9    6.70    4.50
   6  -7  -9   -3.30    3.70
  -5  -7   9    3.10    3.80
   5  -7  -9    2.40    5.50
   5  -7  -9    0.30    4.80
  -5  -7   9   -1.30    3.50
   5  -7  -9    4.90    4.40
   4  -7  -9   -1.40    4.10
  -4  -7   9   -2.00    6.10
  -4  -7   9   -2.70    3.20
   4  -7  -9   -5.30    2.90
   3  -7  -9    5.10    3.10
  -3  -7   9   -5.20    3.50
   3  -7  -9    2.30    4.20
  -3  -7   9    3.20    3.80
  -2  -7   9    7.10    4.20
   2  -7  -9    5.80    4.40
  -2  -7   9    5.80    6.40
  -2  -7   9   15.10    4.90
   2  -7  -9    3.20    3.60
   1  -7  -9    4.00    3.60
  -1  -7   9    3.80    5.20
  -1  -7   9   -5.10    5.60
  -1  -7   9   13.00    6.10
  -1  -7   9    2.60    3.80
   0  -7   9  223.98   17.70
   0  -7   9  192.58   18.50
   0  -7   9  189.98   19.40
   0  -7  -9  160.88   17.10
   0  -7  -9  212.78   22.70
   0  -7   9  189.48   20.40
   0  -7  -9  198.08   18.60
  -1  -7  -9   68.29   13.10
  -1  -7  -9   63.79    8.70
   1  -7   9   62.39   10.90
   1  -7   9   63.49    9.20
   1  -7   9   68.59    8.90
  -1  -7  -9   41.60    8.20
   2  -7   9    3.30    3.00
  -2  -7  -9   -5.60    5.50
   2  -7   9    3.00    3.50
  -2  -7  -9    3.20    2.70
   2  -7   9    6.50    4.10
  -3  -7  -9   -2.70    2.40
  -3  -7  -9    2.60    5.00
   3  -7   9    8.10    3.10
  -3  -7  -9   -2.20    2.60
   3  -7   9    2.30    3.80
   3  -7   9    3.80    3.00
  -4  -7  -9    0.10    6.40
  -4  -7  -9    3.40    2.50
   4  -7   9    1.00    2.50
   4  -7   9   -0.40    2.90
   4  -7   9   -0.10    4.70
  -4  -7  -9    2.20    2.50
  -5  -7  -9    0.90    2.30
  -5  -7  -9   -1.10    2.30
  -5  -7  -9   -2.70    3.80
   5  -7   9    0.30    3.30
   5  -7   9    2.50    2.90
  -5   7  -9    0.00    3.40
  -5   7  -9   -3.30    2.30
   6  -7   9   -2.60    2.70
   6  -7   9   -1.00    2.80
  -6  -7  -9    1.50    2.00
  -6  -7  -9    0.20    2.00
  -6  -7  -9   -4.00    3.20
  -6   7  -9   -2.10    2.30
   9  -8  -9   26.50    5.00
  -9  -8   9   43.70    7.40
   9  -8  -9   24.10    4.60
  -9  -8   9   33.80    6.20
  -8  -8   9   30.00    5.60
  -8  -8   9   29.10    5.70
  -8  -8   9   16.40    3.90
   8  -8  -9   18.10    3.60
  -7  -8   9    2.10    3.70
   7  -8  -9    4.70    3.10
  -7  -8   9    3.50    3.30
  -7  -8   9    6.30    2.90
   6  -8  -9    0.70    2.60
  -6  -8   9    1.20    3.60
  -6  -8   9    3.00    3.10
  -6  -8   9    3.60    2.70
  -5  -8   9    0.10    2.80
  -5  -8   9    0.90    3.60
   5  -8  -9    0.30    2.60
  -5  -8   9    4.60    3.30
   5  -8  -9   -2.10    3.40
   4  -8  -9   -0.70    3.00
  -4  -8   9    4.40    4.20
   4  -8  -9   -1.40    2.40
  -4  -8   9   -4.10    4.10
  -4  -8   9   -1.90    2.40
  -3  -8   9   -2.30    2.50
   3  -8  -9    2.50    2.40
  -3  -8   9    7.70    4.60
   3  -8  -9    1.30    2.90
  -3  -8   9   -0.20    3.00
   2  -8  -9   13.00    3.70
  -2  -8   9   14.10    4.00
   2  -8  -9   11.50    3.30
  -2  -8   9    9.20    3.30
   1  -8  -9    3.10    2.60
   1  -8  -9    1.70    2.40
  -1  -8   9    2.70    3.00
  -1  -8   9    3.90    2.50
   0  -8  -9   13.10    3.30
   0  -8  -9   17.00    3.50
   0  -8   9   13.20    3.30
   0  -8   9   18.60    3.70
  -1  -8  -9   -2.60    2.00
   1  -8   9   -0.80    2.70
   1  -8   9    0.00    2.90
  -1  -8  -9    0.60    2.20
  -2  -8  -9    3.10    2.00
   2  -8   9    0.00    2.10
  -2  -8  -9   -1.30    2.40
   2  -8   9   -4.30    3.10
  21   0 -10    1.80    2.30
  21   0 -10    0.70    2.00
  20   0 -10   49.60    8.50
  20   0 -10   71.79    9.20
  19   0 -10    2.20    3.00
  18   0 -10    0.30    3.20
  18   0 -10    4.10    3.50
  17   0 -10   -4.00    3.40
  17   0 -10   -1.10    3.70
  16   0 -10   67.19   11.30
  16   0 -10   72.69   11.20
  15   0 -10   -0.10    4.30
 -14   0  10   13.40    6.60
  14   0 -10   23.20    6.20
 -13   0  10   -1.50    3.50
 -12   0  10   26.80    6.10
 -11   0  10    1.50    2.60
 -10   0  10  231.58   20.30
 -10   0  10  267.17   19.30
   9   0 -10   -2.90    1.70
  -9   0  10   -0.20    2.10
   8   0 -10 1039.70   71.89
  -8   0  10 1114.69   73.99
  -7   0  10    0.60    1.60
   7   0 -10    2.60    1.50
  -6   0  10 1071.29   69.69
   6   0 -10  948.61   67.59
  -5   0  10    3.20    2.30
   5   0 -10    3.30    1.50
   4   0 -10  336.07   24.50
  -3   0  10   -1.20    1.80
   2   0 -10   26.00    3.90
   1   0 -10    3.50    1.60
   0   0 -10 2555.74  146.79
   0   0  10 1857.81  150.78
  -1   0 -10   -0.20    1.40
   1   0  10   -1.40    2.40
  -2   0 -10  394.16   27.10
   2   0  10  319.37   27.10
  -4   0 -10   -1.50    2.30
  -4   0 -10   -1.60    3.20
  -5   0 -10   -3.80    2.40
  -5   0 -10    2.20    3.60
  -6   0 -10    1.10    3.50
  -6   0 -10    5.30    4.70
  -7   0 -10    8.90    4.50
  -7   0 -10    8.50    4.50
  -8   0 -10    1.80    4.50
  -8   0 -10    7.80    4.50
  -9   0 -10    8.10    4.20
  -9   0 -10    1.00    5.10
  -9   0 -10   -8.90    6.20
 -10   0 -10   26.80   10.00
 -10   0 -10    0.60    3.70
 -10   0 -10    8.90    4.40
 -11   0 -10    2.90    4.90
 -11   0 -10   -1.10    5.10
 -12   0 -10   13.40    4.50
 -12   0 -10    2.10    3.90
 -13   0 -10   -1.70    3.50
 -13   0 -10    0.50    2.80
  21  -1 -10    1.50    2.00
  21   1 -10    5.60    2.70
  21   1 -10    3.00    2.40
  20  -1 -10    6.90    3.30
  20  -1 -10    9.10    2.90
  20   1 -10    9.80    3.70
  20   1 -10    5.20    4.70
  19  -1 -10    2.10    2.90
  19  -1 -10    0.70    2.90
  19   1 -10    0.00    3.20
  19   1 -10    3.60    2.80
  18  -1 -10   13.40    4.70
  18  -1 -10   20.40    6.10
  18   1 -10    7.70    4.10
  17  -1 -10   50.59    8.50
  17  -1 -10   49.20    9.00
  17   1 -10   31.20    6.70
  17   1 -10   48.30    8.30
  16  -1 -10  292.87   25.40
  16  -1 -10  301.37   24.90
  16   1 -10  269.17   25.00
  16   1 -10  247.78   27.30
  15  -1 -10   52.69    8.30
  15  -1 -10   33.50    7.10
  15   1 -10   35.70    7.60
  15   1 -10   36.70    7.80
  14  -1 -10    9.50    5.50
  14   1 -10   13.20    5.20
 -13  -1  10    8.70    3.40
 -13   1  10   10.60    4.40
 -12  -1  10  122.09   12.40
 -12   1  10  101.19   12.20
 -12   1  10  116.09   12.80
 -11  -1  10    4.80    2.90
  11  -1 -10   -3.30    2.30
 -11   1  10    1.00    3.30
 -11   1  10   -0.50    2.80
 -10  -1  10   80.09    9.10
  10  -1 -10   69.79    8.00
 -10   1  10   77.59    9.30
  -9  -1  10  659.43   48.10
   9  -1 -10  612.34   46.80
  -9   1  10  775.92   49.50
   8  -1 -10  607.84   46.30
  -8  -1  10  676.23   47.20
  -8   1  10  712.63   48.20
  -7  -1  10   60.99    7.20
   7  -1 -10   51.29    6.50
   7   1 -10   56.09    5.70
  -7   1  10   51.59    7.30
  -6  -1  10   58.09    6.90
   6  -1 -10   52.89    6.10
  -6   1  10   50.89    7.20
   6   1 -10   51.59    5.80
   5  -1 -10  299.87   22.40
  -5  -1  10  339.87   23.50
  -5   1  10  244.08   23.30
   5   1 -10  309.17   21.70
   4  -1 -10    3.40    1.70
  -4  -1  10    5.20    2.40
   4   1 -10    0.80    1.50
   3  -1 -10  187.78   15.70
  -3  -1  10  204.28   16.90
  -3   1  10  156.48   16.20
   3   1 -10  200.28   14.80
  -2  -1  10   27.30    4.80
   2  -1 -10   28.90    4.40
  -2   1  10   21.10    5.60
   2   1 -10   26.10    3.90
  -1  -1  10 1138.49   68.79
   1  -1 -10 1010.50   67.99
  -1   1  10  841.92   68.49
   0  -1 -10  351.16   25.50
   0  -1  10  352.86   25.60
   0   1 -10  327.97   24.80
   0   1  10  308.07   26.10
  -1  -1 -10  271.27   21.20
   1  -1  10  277.87   20.90
  -1   1 -10  271.57   20.70
   1   1  10  239.48   21.60
   2  -1  10   64.59    8.40
  -2  -1 -10   66.99    8.10
   2   1  10   53.39    8.40
  -2   1 -10   66.29    7.50
  -3  -1 -10   16.90    3.90
   3   1  10   13.60    4.80
  -3   1 -10   14.80    5.40
  -4  -1 -10   85.89   10.50
  -4  -1 -10   78.99    9.50
   4  -1  10   65.99    8.30
  -4   1 -10   67.79    8.90
  -4   1 -10   63.39    8.90
  -5  -1 -10  393.86   33.30
   5  -1  10  421.76   32.30
  -5  -1 -10  486.95   34.40
  -5   1 -10  460.45   33.80
  -5   1 -10  456.05   33.20
   5   1  10  422.56   37.00
  -6  -1 -10 1066.39   76.69
   6  -1  10 1149.69   75.89
  -6  -1 -10 1097.29   77.89
  -6  -1 -10 1059.19   76.79
  -6  -1 -10 1099.99   77.19
   6  -1  10  988.30   75.59
  -6   1 -10 1124.59   77.09
  -6   1 -10 1095.79   77.09
  -6   1 -10 1240.68   77.09
  -7  -1 -10   27.00    7.50
  -7  -1 -10   17.70    5.50
   7  -1  10   22.70    5.30
  -7  -1 -10   13.10    5.90
  -7   1 -10   15.80    5.00
  -7   1 -10   21.10    6.20
  -8  -1 -10  328.87   28.60
  -8  -1 -10  371.46   29.70
  -8  -1 -10  339.67   30.90
  -8  -1 -10  366.86   30.20
  -8   1 -10  367.26   29.00
  -8   1 -10  374.66   29.00
  -8   1 -10  364.76   30.20
  -9  -1 -10    8.40    5.00
  -9  -1 -10    1.20    5.60
  -9  -1 -10    8.50    4.70
  -9  -1 -10    6.20    4.90
  -9   1 -10    8.20    4.10
   9   1  10    4.30    8.50
  -9   1 -10    0.90    4.40
 -10  -1 -10    0.80    4.60
 -10  -1 -10    3.20    4.80
 -10  -1 -10    1.60    5.70
 -10  -1 -10   11.20    4.00
 -10   1 -10    7.50    4.30
 -10   1 -10    3.30    4.30
 -11  -1 -10   11.50    5.70
 -11  -1 -10   -0.50    3.40
 -11  -1 -10    1.10    4.10
 -11   1 -10    3.50    3.50
 -11   1 -10    6.20    5.40
  11   1  10   -1.30    5.60
 -12  -1 -10   -0.20    3.90
 -12  -1 -10   -2.60    2.90
 -12   1 -10    4.40    3.50
 -13  -1 -10   -0.80    2.80
 -13  -1 -10    0.90    3.40
 -13   1 -10    3.20    3.00
  20  -2 -10    5.40    3.40
  20  -2 -10    6.40    2.60
  20   2 -10   10.40    3.70
  20   2 -10    4.70    2.90
  19  -2 -10   -0.60    2.10
  19  -2 -10    4.90    3.40
  19   2 -10   -0.50    2.80
  19   2 -10   -5.80    4.20
  18  -2 -10    1.10    2.80
  18  -2 -10    4.80    2.90
  18   2 -10   -2.80    3.90
  18   2 -10   -1.40    3.40
  17  -2 -10    5.00    3.40
  17  -2 -10    2.00    2.80
  17   2 -10   -0.50    4.30
  17   2 -10    4.90    4.30
  16  -2 -10   50.49    8.50
  16  -2 -10   40.50    8.80
 -16  -2  10   60.09   10.40
 -16  -2  10   40.30    8.00
  16  -2 -10   55.59    8.20
  16   2 -10   57.99   11.40
  16   2 -10   40.80    8.60
  15  -2 -10   97.29   13.50
  15  -2 -10   67.89    9.90
 -15  -2  10   81.29   12.30
  15  -2 -10   77.69   10.70
 -15  -2  10   70.19   11.30
  15   2 -10   54.59   11.00
  15   2 -10   75.69   12.30
  14  -2 -10   47.70    9.30
 -14  -2  10   47.00   10.20
  14  -2 -10   56.29   10.90
 -14  -2  10   72.99   10.70
  14   2 -10   53.89   10.60
 -13  -2  10   93.19   13.00
 -13  -2  10   83.29   13.10
  13  -2 -10  112.89   12.60
  13  -2 -10  106.09   12.10
 -13  -2  10  100.89   11.80
 -13   2  10  113.39   20.70
  13   2 -10  118.09   15.00
  12  -2 -10    3.20    3.50
 -12  -2  10    4.20    3.50
 -12  -2  10    6.10    5.20
 -12   2  10    3.40    4.40
 -11  -2  10   43.40    6.80
 -11  -2  10   25.40    6.70
  11  -2 -10   31.20    6.20
 -11   2  10   42.70    7.60
 -11   2  10   24.20    9.10
 -10  -2  10   10.20    3.80
 -10   2  10    6.30    3.60
  -9  -2  10    0.90    2.70
   9  -2 -10    1.00    2.40
  -9   2  10    3.50    3.20
   8  -2 -10   26.30    4.70
  -8  -2  10   21.30    4.90
  -8   2  10   32.30    6.30
  -7  -2  10    2.20    2.10
   7  -2 -10    3.00    2.00
  -7   2  10   -0.30    2.90
   6  -2 -10   27.30    5.00
  -6  -2  10   31.50    5.30
  -6   2  10   28.30    5.70
  -5  -2  10  309.07   22.20
   5  -2 -10  295.77   22.10
  -5   2  10  235.08   22.90
   4  -2 -10  211.58   17.10
  -4  -2  10  225.48   17.10
  -4   2  10  170.68   17.60
   4   2 -10  206.58   15.60
  -3  -2  10  185.98   14.80
   3  -2 -10  178.18   14.80
   3   2 -10  162.38   13.50
  -3   2  10  154.28   15.80
   2  -2 -10  391.16   28.40
  -2  -2  10  378.76   27.90
   2   2 -10  373.46   27.00
  -2   2  10  356.56   29.30
  -1  -2  10  509.05   37.10
   1  -2 -10  502.35   36.30
  -1   2  10  474.85   37.10
   1   2 -10  500.25   35.20
   0  -2  10  207.48   17.40
   0  -2 -10  227.98   18.50
   0   2  10  216.78   19.20
   0   2 -10  226.48   17.50
  -1  -2 -10   55.89    7.40
   1  -2  10   68.59    7.80
  -1   2 -10   51.69    7.20
   1   2  10   56.89    8.50
  -2  -2 -10    7.30    2.80
   2  -2  10    8.10    3.30
  -2   2 -10    1.40    2.90
   2   2  10    6.00    3.80
  -3  -2 -10   -2.10    2.80
   3  -2  10    4.10    2.70
  -3   2 -10   -1.40    2.40
   3   2  10   -0.30    3.40
   4  -2  10  148.39   14.30
  -4  -2 -10  181.18   16.20
   4   2  10  161.08   16.80
  -4   2 -10  168.38   15.60
   5  -2  10  319.37   24.60
   5  -2  10  335.17   26.50
  -5  -2 -10  333.87   26.40
  -5  -2 -10  315.17   32.70
   5   2  10  270.87   25.80
  -5   2 -10  332.57   25.50
  -5   2 -10  280.77   29.30
  -6  -2 -10  534.75   47.80
   6  -2  10  579.14   44.30
  -6  -2 -10  605.04   51.99
  -6  -2 -10  615.34   46.70
   6  -2  10  623.84   43.70
  -6   2 -10  650.43   49.99
  -6   2 -10  629.04   44.50
  -6   2 -10  587.34   45.00
   7  -2  10    2.50    4.10
  -7  -2 -10    9.70    5.40
  -7  -2 -10   17.80    5.60
   7  -2  10    7.50    5.40
  -7  -2 -10   -0.40    4.60
  -7  -2 -10   -2.20    5.00
   7  -2  10    8.20    4.10
  -7   2 -10    9.10    3.90
  -7   2 -10    6.40    4.50
  -8  -2 -10   17.00   10.20
  -8   2 -10   21.80    7.00
  -9  -2 -10   51.39    8.80
   9  -2  10   32.60    7.60
  -9  -2 -10   45.60    8.50
  -9  -2 -10   37.30    8.00
  -9  -2 -10   35.10    7.70
  -9   2 -10   35.90    7.00
 -10  -2 -10   15.90    5.10
 -10  -2 -10    0.20    4.10
 -10  -2 -10   10.60    9.20
 -10  -2 -10    5.00    6.80
 -10   2 -10    6.50    4.70
  10   2  10   12.50    5.80
 -10   2 -10   17.60    6.60
 -11  -2 -10   -0.80    3.40
 -11  -2 -10    5.20    4.50
 -11  -2 -10    3.00    4.40
 -11  -2 -10   -0.50    3.20
 -11   2 -10    1.10    3.20
  11   2  10   -5.40    4.20
 -11   2 -10    3.60    3.50
 -12  -2 -10   -1.60    3.00
 -12  -2 -10    0.80    4.90
 -12  -2 -10    6.60    4.00
  12   2  10   -6.60    3.30
 -12   2 -10   -1.60    3.40
 -12   2 -10    3.00    3.20
 -13  -2 -10   -4.30    2.30
 -13   2 -10   -9.90    5.20
  20  -3 -10    0.80    1.70
  20   3 -10    8.70    3.30
  19  -3 -10   -2.30    2.80
  19   3 -10   -1.20    3.40
  18  -3 -10    4.40    2.60
  18  -3 -10    1.50    3.80
 -18  -3  10    2.20    6.40
  18  -3 -10   -2.90    5.20
  18   3 -10   10.50    3.60
  17  -3 -10  161.48   13.40
  17  -3 -10  156.28   17.30
  17  -3 -10  125.19   15.40
 -17  -3  10  140.49   15.70
 -16  -3  10   11.10    5.80
  16  -3 -10   12.30    3.90
 -16  -3  10   13.40    5.10
  16  -3 -10   18.90    4.50
  16  -3 -10   15.20    6.00
  16   3 -10    2.30    4.40
  15  -3 -10  453.15   37.50
  15  -3 -10  435.86   36.00
 -15  -3  10  468.25   36.30
 -15  -3  10  487.85   37.90
  15  -3 -10  490.85   35.30
  15   3 -10  464.75   38.20
 -14  -3  10  198.38   20.80
  14  -3 -10  246.28   20.70
  14  -3 -10  234.28   21.00
 -14  -3  10  241.48   22.60
  14  -3 -10  251.67   23.40
  14   3 -10  212.08   22.90
  13  -3 -10  196.98   18.00
  13  -3 -10  189.08   20.40
  13  -3 -10  198.68   17.80
 -13  -3  10  199.28   22.10
 -13  -3  10  197.78   18.90
 -13  -3  10  182.98   19.60
  13   3 -10  164.48   20.00
  12  -3 -10  100.39   12.80
 -12  -3  10   92.89   14.80
 -12  -3  10   91.79   16.40
  12  -3 -10   96.19   16.60
 -12  -3  10   76.89   12.90
  12  -3 -10   81.49   10.80
 -12  -3  10   85.19   14.10
  12   3 -10   93.19   14.70
 -12   3  10  104.99   13.30
  11  -3 -10   13.80    4.10
 -11   3  10    7.90    4.90
 -10  -3  10   23.40    6.10
 -10  -3  10   33.90    6.60
  10  -3 -10   36.10    6.70
 -10   3  10   21.50    5.80
   9  -3 -10   99.39   11.60
  -9  -3  10  114.09   12.00
  -9  -3  10  108.99   12.50
   8  -3 -10  128.49   13.00
  -8  -3  10  127.99   13.10
  -8  -3  10  143.09   13.20
  -8   3  10  122.39   14.10
  -7   3  10  879.41   63.69
   6  -3 -10  113.39   10.90
  -6  -3  10   96.99   10.40
  -6   3  10   79.39   11.70
  -5  -3  10  126.89   11.90
   5  -3 -10  115.29   11.70
  -5   3  10   96.29   12.60
  -4  -3  10   15.30    3.90
   4  -3 -10   19.70    4.50
  -4   3  10   23.00    6.00
   3  -3 -10  138.29   12.70
  -3  -3  10  120.89   11.70
  -3   3  10  102.79   12.90
  -2  -3  10  187.58   14.70
   2  -3 -10  160.18   15.50
   2   3 -10  163.98   14.30
  -2   3  10  148.89   16.10
  -1  -3  10  147.99   12.50
  -1  -3  10  128.59   13.00
   1   3 -10  137.89   12.20
   0  -3 -10    0.30    2.30
   0  -3  10    1.50    2.90
   0   3 -10    3.40    2.70
   0   3  10   -3.40    3.20
  -1  -3 -10   10.30    4.30
   1  -3  10   14.50    4.20
   1   3  10    6.50    4.50
  -1   3 -10    2.50    5.40
  -2  -3 -10    2.80    3.30
   2  -3  10    2.50    3.10
  -2   3 -10    6.70    3.70
   2   3  10   -1.30    3.50
  -3  -3 -10   24.50    5.90
   3  -3  10   22.40    5.50
  -3   3 -10   14.80    4.30
  -4  -3 -10  114.09   14.40
  -4  -3 -10  132.79   13.60
  -4  -3 -10  118.09   13.90
   4  -3  10  108.09   13.70
   4  -3  10  102.39   12.20
   4   3  10  100.79   14.30
  -4   3 -10  109.59   12.90
   5  -3  10  490.95   35.10
   5  -3  10  427.86   34.60
  -5  -3 -10  470.75   41.70
  -5  -3 -10  509.45   36.80
   5  -3  10  470.65   36.60
  -5  -3 -10  468.85   37.80
  -6  -3 -10    6.60    4.40
   6  -3  10    6.60    3.70
  -6  -3 -10    7.60    5.00
   6  -3  10   10.80    4.80
  -6  -3 -10   -0.40    5.30
  -6  -3 -10   -4.00    7.40
  -6  -3 -10   13.20    6.00
  -6   3 -10    2.90    3.60
   7  -3  10    9.10    4.50
  -7  -3 -10    5.70    8.00
  -7  -3 -10   15.90    7.10
  -8  -3 -10   45.30    9.50
   8  -3  10   31.10    6.70
  -8  -3 -10   24.10    6.10
   8  -3  10   20.80    5.40
   8  -3  10   33.80    6.30
  -8  -3 -10   25.10    6.90
  -8   3 -10   28.90    5.90
  -8   3 -10   39.60    7.10
  -9  -3 -10   66.79   10.10
  -9  -3 -10   62.59   11.40
  -9  -3 -10   72.49   10.90
  -9   3 -10   54.49    8.90
  -9   3 -10   51.99    8.90
 -10  -3 -10    8.10    3.80
 -10  -3 -10    5.30    4.80
 -10  -3 -10    1.20    3.50
  10  -3  10   11.70    4.80
 -10  -3 -10    1.70    4.80
 -10   3 -10    4.90    3.40
 -10   3 -10    7.10    4.00
 -11  -3 -10    4.60    3.10
 -11  -3 -10    7.00    3.30
 -11  -3 -10    3.90    4.40
  11   3  10    1.70    3.50
 -11   3 -10    3.80    4.70
 -11   3 -10    2.70    3.40
 -12  -3 -10    3.50    4.40
 -12  -3 -10    2.90    2.80
  12   3  10   -3.20    2.80
 -12   3 -10    6.90    3.40
 -12   3 -10    5.30    3.00
  19  -4 -10    5.70    1.90
  19   4 -10    4.10    2.70
  18  -4 -10   -4.80    3.50
  18  -4 -10    1.60    2.40
 -18  -4  10    6.90    4.30
  18   4 -10    1.00    4.00
 -17  -4  10   40.30    8.40
  17  -4 -10   38.70    7.00
  17  -4 -10   45.10    6.70
  17   4 -10   34.60    6.70
  16  -4 -10    1.50    3.80
  16  -4 -10    8.30    5.00
  16  -4 -10    3.70    2.90
 -16  -4  10    5.60    3.90
 -16  -4  10    9.80    4.90
 -16  -4  10    9.50    5.60
  16   4 -10    8.40    4.40
  15  -4 -10   -3.90    5.40
  15  -4 -10    0.60    3.30
 -15  -4  10    4.60    3.90
 -15  -4  10    5.80    4.70
  15  -4 -10    8.60    4.60
  15   4 -10   -0.30    4.40
 -14  -4  10    8.60    5.50
 -14  -4  10    3.70    5.80
  14  -4 -10   12.30    6.00
 -14  -4  10   15.20    5.60
 -14  -4  10    3.30    7.20
  14  -4 -10   10.10    4.30
  14  -4 -10   14.00    4.50
  14   4 -10   21.50    6.30
  13  -4 -10  120.59   17.30
  13  -4 -10   88.29   14.30
  12  -4 -10   77.09   10.40
  12  -4 -10  101.39   11.50
  12  -4 -10   83.09   13.40
 -12  -4  10   94.59   13.90
 -12  -4  10   78.19   11.20
 -12  -4  10   75.99   12.80
 -12  -4  10  104.09   15.90
  12   4 -10   73.89   12.80
 -11  -4  10   53.59   10.00
  11  -4 -10   67.39    9.60
  11  -4 -10   73.59   10.10
 -11  -4  10   82.89   12.30
 -11  -4  10   72.59   10.50
  11   4 -10   54.99   10.50
 -10  -4  10   12.40    6.50
 -10  -4  10    2.30    4.40
  10  -4 -10    8.10    5.50
  10  -4 -10    5.00    5.10
 -10  -4  10    3.20    7.00
  10   4 -10    6.70    5.90
   9  -4 -10   46.20    8.40
  -9  -4  10   47.80    8.20
  -9  -4  10   39.50   10.00
   9  -4 -10   39.70    8.40
   9  -4 -10   48.80    8.70
   9  -4 -10   47.80    8.50
  -9  -4  10   41.10    8.30
  -8  -4  10   40.20    8.00
  -8  -4  10   47.20    8.00
   8  -4 -10   29.40    7.00
  -7  -4  10   11.00    4.90
  -7  -4  10   14.90    5.40
   7  -4 -10   18.90    4.70
  -7   4  10    9.70    5.80
  -6  -4  10   10.90    4.40
  -6  -4  10   13.10    4.30
   6  -4 -10    2.70    3.90
  -6   4  10    7.70    6.00
  -5  -4  10  158.48   14.90
  -5  -4  10  152.48   14.70
   5  -4 -10  153.18   15.10
  -5   4  10  128.59   16.10
   4  -4 -10  218.08   20.10
  -4  -4  10  229.88   19.70
  -4  -4  10  224.78   19.00
  -3  -4  10    5.20    5.70
  -3  -4  10    3.70    3.80
   3  -4 -10    7.50    4.30
  -3   4  10   13.30    5.30
  -2  -4  10    5.10    3.40
   2  -4 -10    1.20    3.10
  -2  -4  10    4.80    5.20
  -2   4  10   -3.90    3.90
  -1  -4  10    8.70    3.90
   1  -4 -10    3.30    3.10
  -1   4  10   10.00    4.20
   0  -4  10   46.00    8.00
   0  -4 -10   45.90    8.40
   0   4  10   41.30    8.80
   1  -4  10   56.69    8.50
   1  -4  10   68.09   14.10
   1  -4  10   62.39   12.40
  -1  -4 -10   59.09   11.70
   1   4  10   60.69   11.00
   2  -4  10   74.79   10.20
  -2  -4 -10   67.99   11.80
  -2  -4 -10   77.29    9.80
   2  -4  10   82.69   13.40
  -2  -4 -10   66.49   12.70
   2  -4  10   83.89   12.50
  -2  -4 -10   75.89   10.80
   2  -4  10   52.69    9.50
  -3  -4 -10   -0.60    4.40
   3  -4  10    0.10    4.40
  -3  -4 -10   -1.60    3.80
  -3  -4 -10    0.50    5.40
   3  -4  10    2.20    3.20
  -4  -4 -10  817.62   60.09
  -4  -4 -10  775.62   61.19
   4  -4  10  834.82   59.09
   4  -4  10  973.70   61.89
   4  -4  10  899.31   59.29
  -4  -4 -10  814.72   62.19
  -4  -4 -10  805.62   60.49
   4  -4  10  821.52   60.99
  -5  -4 -10   11.50    4.90
  -5  -4 -10    4.60    5.50
   5  -4  10   19.50    4.50
   5  -4  10   17.90    6.00
   5  -4  10   16.10    4.90
  -5  -4 -10    7.20    4.20
  -5  -4 -10   12.30    7.10
  -6  -4 -10   81.69   12.30
   6  -4  10   87.49    9.30
  -6  -4 -10   69.09   10.50
   6  -4  10   61.29    8.70
   6  -4  10   66.89   11.50
  -6  -4 -10   73.79   10.40
  -6  -4 -10   66.19   12.30
  -6   4 -10   75.89    9.40
  -7  -4 -10    6.70    4.70
  -7  -4 -10    5.60    3.70
  -7  -4 -10    7.00    3.90
   7  -4  10    5.10    4.20
  -7   4 -10    2.90    3.40
  -7   4 -10    8.10    3.60
  -8  -4 -10   -3.20    3.70
  -8  -4 -10    2.50    4.80
  -8  -4 -10    3.40    4.10
   8  -4  10   -3.20    3.10
  -8   4 -10   -2.00    3.10
  -8   4 -10   -0.30    4.20
  -9  -4 -10    6.00    5.20
  -9  -4 -10   13.40    4.90
  -9  -4 -10   11.90    4.50
  -9  -4 -10   13.60    4.10
   9  -4  10   12.50    4.30
  -9   4 -10    8.90    4.10
  -9   4 -10   12.60    4.10
 -10  -4 -10   38.40    8.40
  10  -4  10   30.40    5.70
 -10  -4 -10   33.20    6.50
 -10  -4 -10   42.10    8.90
 -10   4 -10   37.30    7.00
 -10   4 -10   33.30    6.40
  11  -4  10   10.10    3.50
 -11  -4 -10    4.00    2.40
 -11  -4 -10    1.50    2.70
 -11  -4 -10    1.10    3.10
 -11   4 -10   -7.20    4.80
 -11   4 -10    4.90    3.10
  11   4  10    7.10    2.80
  17  -5 -10   -3.80    2.60
 -17  -5  10   -9.60    5.40
 -17  -5  10   -3.90    3.50
  17  -5 -10   -0.70    1.90
  17   5 -10   -1.70    2.70
  16  -5 -10    8.40    4.50
 -16  -5  10   11.80    7.20
 -16  -5  10    6.90    5.30
 -16  -5  10    8.60    4.20
  16   5 -10    5.60    3.80
 -15  -5  10    1.00    3.60
 -15  -5  10   -5.30    4.00
  15  -5 -10   -2.50    3.50
  15  -5 -10    5.40    2.40
 -15  -5  10    1.50    3.90
 -15  -5  10   -0.30    5.00
  15   5 -10   -5.10    3.60
  14  -5 -10  130.49   12.20
  14  -5 -10  132.09   13.70
 -14  -5  10  113.29   15.70
 -14  -5  10  100.99   13.30
 -14  -5  10  128.59   14.30
  14   5 -10  126.09   14.30
 -13  -5  10  155.88   16.20
 -13  -5  10  172.18   16.20
  13  -5 -10  181.18   17.50
 -13  -5  10  151.78   16.50
  13  -5 -10  135.39   16.50
  13  -5 -10  154.18   15.10
 -13  -5  10  148.19   18.00
  13   5 -10  152.98   16.50
  12  -5 -10   84.49   10.00
 -12  -5  10   56.09   11.60
 -12  -5  10   86.69   14.10
  12  -5 -10   58.79   11.50
  12  -5 -10   64.79    9.80
 -12  -5  10   75.49   10.70
 -12  -5  10   86.79   11.70
  12   5 -10   90.19   12.10
  11  -5 -10    8.10    4.20
  11  -5 -10    3.20    5.60
 -11  -5  10    9.90    5.70
  11  -5 -10    4.10    3.50
 -11  -5  10    8.90    5.80
 -11  -5  10    9.40    4.30
 -11  -5  10   20.00    6.20
  11   5 -10   -3.50    5.40
 -10  -5  10    2.80    5.90
 -10  -5  10   -0.70    4.40
  10  -5 -10    8.90    4.20
 -10  -5  10    7.60    5.50
 -10  -5  10   -5.60    7.40
  10  -5 -10    7.20    5.10
  10  -5 -10    3.50    4.20
  10   5 -10   27.30    9.80
   9  -5 -10   95.39   11.20
   9  -5 -10   68.89   13.00
  -9  -5  10   85.19   14.40
   9  -5 -10   77.59   11.00
  -9  -5  10   93.79   13.30
  -9  -5  10   88.19   11.40
  -8  -5  10  449.26   38.20
   8  -5 -10  489.85   35.50
   8  -5 -10  401.06   36.60
  -8  -5  10  465.85   36.70
  -8  -5  10  456.45   36.50
   8  -5 -10  492.65   35.10
   7  -5 -10  498.05   36.10
   7  -5 -10  502.95   36.70
  -7  -5  10  488.85   39.50
   7  -5 -10  467.55   38.00
  -7  -5  10  436.06   37.40
  -7  -5  10  491.55   37.90
  -6  -5  10   85.39   12.30
  -6  -5  10   64.69   11.20
   6  -5 -10   79.79    9.90
   6  -5 -10   83.89   10.50
   6  -5 -10   65.99   15.60
  -6  -5  10   98.39   13.40
  -5  -5  10  218.38   20.50
   5  -5 -10  218.48   18.90
   5  -5 -10  186.68   18.20
  -5  -5  10  190.18   22.30
  -5  -5  10  214.48   19.60
  -4  -5  10    9.00    8.20
   4  -5 -10    7.60    4.50
  -4  -5  10    0.30    7.70
   4  -5 -10   10.80    4.30
  -4  -5  10   16.60    5.10
   4  -5 -10   12.00    6.90
  -3  -5  10    9.00    4.00
  -3  -5  10    7.70    4.70
   3  -5 -10    1.90    4.00
   3  -5 -10    2.80    4.40
   3  -5 -10   -2.20    7.50
  -3  -5  10   19.30    6.40
  -2  -5  10   12.00    8.50
   2  -5 -10   18.80    5.10
  -2  -5  10   10.80    5.00
  -2  -5  10   10.90    5.50
   2  -5 -10   24.00    5.80
  -1  -5  10    6.10    4.00
   1  -5 -10    4.00    4.30
   1  -5 -10   15.50    4.10
  -1  -5  10   -6.20    5.70
  -1  -5  10   11.90    4.80
  -1  -5  10   -3.10    5.10
   0  -5 -10   23.70    8.40
   0  -5  10   35.00    7.30
   0  -5 -10   32.80    6.30
   0  -5  10   28.50    6.30
   0  -5  10   25.00    6.90
   0  -5 -10   34.70    6.80
  -1  -5 -10   30.70    6.50
   1  -5  10   38.90    7.50
   1  -5  10   54.39   10.10
  -1  -5 -10   30.60    8.20
   1  -5  10   33.40    7.40
  -1  -5 -10   27.00    6.20
   1  -5  10   34.70    7.10
  -2  -5 -10   -3.20    3.30
  -2  -5 -10   -0.50    5.90
  -2  -5 -10    1.90    4.10
   2  -5  10    9.10    4.60
   2  -5  10    5.80    4.80
   2  -5  10   -5.00    3.40
   3  -5  10    1.60    9.80
  -3  -5 -10    8.30    5.80
  -3  -5 -10   15.90    6.20
   3  -5  10    0.10    4.20
  -4  -5 -10   46.00    8.20
   4  -5  10   56.29    8.40
   4  -5  10   56.59   10.20
  -4  -5 -10   43.10    9.40
   4  -5  10   45.70    7.50
  -4  -5 -10   36.20    8.80
  -4  -5 -10   57.39    9.00
   5  -5  10    9.90    3.70
   5  -5  10   12.60    3.70
  -5  -5 -10   10.10    3.80
  -5  -5 -10    7.00    5.80
  -5  -5 -10    0.90    4.70
   5  -5  10    4.40    4.20
  -5  -5 -10    9.20    3.50
  -6  -5 -10   -2.60    3.70
  -6  -5 -10    6.90    4.80
   6  -5  10    5.50    3.90
   6  -5  10    0.60    4.40
   6  -5  10    0.40    3.00
  -6  -5 -10   -3.40    3.70
  -6  -5 -10    4.60    3.00
  -6   5 -10    3.60    3.10
  -7  -5 -10   17.20    4.60
  -7  -5 -10   20.90    5.30
   7  -5  10   14.70    3.70
   7  -5  10   20.20    4.80
  -7  -5 -10   33.70    5.40
   7  -5  10   20.80    5.30
  -7   5 -10   25.70    5.00
  -7   5 -10   22.70    5.00
   8  -5  10    6.80    3.10
  -8  -5 -10    9.60    4.20
   8  -5  10   -0.90    3.80
  -8  -5 -10    4.80    5.20
  -8  -5 -10    7.40    3.90
   8  -5  10    2.00    2.80
  -8  -5 -10    3.10    2.90
  -8   5 -10    1.60    3.10
  -8   5 -10    6.50    4.00
   9  -5  10    2.40    3.00
  -9  -5 -10   -2.10    3.00
  -9  -5 -10   -2.10    2.20
  -9  -5 -10   -1.30    3.00
  -9   5 -10   -1.20    3.70
  -9   5 -10   -1.20    3.10
  10  -5  10   -0.30    4.40
 -10  -5 -10    1.90    2.60
 -10  -5 -10   -0.30    1.90
 -10  -5 -10    2.40    2.70
 -10   5 -10    8.20    4.50
  10   5  10    5.10    2.50
 -10   5 -10    2.20    3.10
  16  -6 -10    1.90    3.80
  16  -6 -10   -2.40    1.70
 -16  -6  10    1.70    4.20
  16   6 -10   -2.00    2.40
 -15  -6  10    6.30    3.30
 -15  -6  10    0.30    3.10
 -15  -6  10    3.00    4.30
  15  -6 -10    3.70    2.60
  15  -6 -10    4.10    2.20
  15   6 -10   -0.10    4.40
  14  -6 -10   67.39    9.00
  14  -6 -10   50.49    8.00
 -14  -6  10   60.29   10.90
 -14  -6  10   68.29   10.10
 -14  -6  10   73.79    9.50
  14   6 -10   69.09    9.20
 -13  -6  10    1.50    4.90
 -13  -6  10    5.60    3.60
  13  -6 -10    2.10    2.90
 -13  -6  10    7.70    4.80
 -13  -6  10    3.30    3.70
  13  -6 -10    6.50    2.90
  13   6 -10    3.00    4.60
 -12  -6  10    1.40    5.10
  12  -6 -10   14.90    4.10
 -12  -6  10   12.20    4.10
  12  -6 -10    8.30    3.40
 -12  -6  10    5.90    4.20
  12  -6 -10    6.60    5.30
 -12  -6  10   13.10    5.10
  12   6 -10    7.20    5.50
 -11  -6  10    1.30    3.90
  11  -6 -10    5.10    4.10
  10  -6 -10    7.90    4.10
 -10  -6  10    3.20    4.20
 -10  -6  10    0.00    4.40
 -10  -6  10   10.10    5.30
  10  -6 -10    5.60    5.30
  10  -6 -10    1.60    3.10
  -9  -6  10  158.78   18.50
  -9  -6  10  148.49   16.30
  -9  -6  10  171.68   16.70
   9  -6 -10  149.88   15.30
   9  -6 -10  172.58   15.50
   9  -6 -10  134.49   16.10
   8  -6 -10  141.69   14.90
  -8  -6  10  145.69   15.80
  -8  -6  10  153.08   18.00
   8  -6 -10  132.79   16.10
  -8  -6  10  183.38   16.70
   8  -6 -10  159.08   15.30
   7  -6 -10   59.89    9.40
   7  -6 -10   41.50    8.60
   7  -6 -10   61.49    9.10
  -7  -6  10   53.99    9.60
  -7  -6  10   75.79   13.00
  -7  -6  10   49.40    9.20
  -6  -6  10   27.80    7.10
  -6  -6  10   18.10    6.80
   6  -6 -10   21.00    5.20
   6  -6 -10   26.50    6.30
  -6  -6  10   20.20    6.20
   6  -6 -10   16.90    4.90
  -5  -6  10    3.90    5.50
  -5  -6  10   11.80    5.60
  -5  -6  10    6.90    5.20
   5  -6 -10   15.20    6.50
   5  -6 -10    2.80    3.90
   5  -6 -10    2.00    3.80
   4  -6 -10   15.90    5.00
   4  -6 -10    6.20    4.10
  -4  -6  10   16.30    6.40
  -4  -6  10    7.70    6.70
   4  -6 -10    6.00    6.80
  -3  -6  10   30.10    7.60
   3  -6 -10   26.10    5.90
  -3  -6  10   36.20    8.60
  -3  -6  10   27.80    8.40
   3  -6 -10   22.50    5.60
   2  -6 -10   12.50    4.80
  -2  -6  10   11.80    5.30
   2  -6 -10   17.60    5.00
  -2  -6  10   14.40    6.20
  -2  -6  10   16.60    6.40
  -2  -6  10   11.40    5.50
   1  -6 -10   -0.10    3.30
   1  -6 -10    4.50    8.60
  -1  -6  10    2.60    5.40
  -1  -6  10   -4.60    5.30
  -1  -6  10    1.60    4.20
   1  -6 -10   -3.90    3.30
  -1  -6  10   -4.40    3.30
   0  -6 -10    9.30    4.40
   0  -6  10   16.60    6.10
   0  -6 -10   10.50    4.50
   0  -6  10   14.90    6.10
   0  -6  10   12.10    4.80
   0  -6 -10   25.40    8.00
   0  -6  10   12.00    4.90
  -1  -6 -10    7.10    4.30
   1  -6  10    7.60    4.50
   1  -6  10    1.30    4.60
   1  -6  10    7.40    4.10
  -1  -6 -10    1.10    3.50
   1  -6  10    3.90    6.30
  -1  -6 -10   -7.00    6.20
  -2  -6 -10   12.60    4.30
   2  -6  10   10.90    4.30
   2  -6  10   14.30    5.40
  -2  -6 -10   12.80    6.30
   2  -6  10   12.80    4.40
   3  -6  10   10.10    4.90
   3  -6  10   11.60    5.60
  -3  -6 -10   13.10    3.90
  -3  -6 -10   14.10    4.30
   3  -6  10   10.10    4.30
  -4  -6 -10    4.20    3.30
  -4  -6 -10   -0.60    2.50
   4  -6  10    3.40    2.90
   4  -6  10    5.50    3.50
  -4  -6 -10   -2.70    4.10
   5  -6  10   -2.50    3.10
  -5  -6 -10    0.70    2.70
  -5  -6 -10   -0.70    3.70
  -5  -6 -10   -3.10    2.40
   5  -6  10    5.80    2.70
   5  -6  10    6.70    3.70
  -5   6 -10    5.00    3.00
  -6  -6 -10    7.00    3.40
   6  -6  10   12.70    3.90
   6  -6  10    7.20    3.70
   6  -6  10    4.60    3.30
  -6  -6 -10    7.30    3.20
  -6  -6 -10   12.90    4.40
  -6   6 -10   11.70    3.60
  -6   6 -10   11.30    6.40
  -7  -6 -10   24.30    7.90
  -7  -6 -10   13.90    4.40
   7  -6  10   12.40    4.90
   7  -6  10    9.70    3.10
  -7  -6 -10   10.40    3.60
  -7  -6 -10   19.50    3.70
   7  -6  10    9.10    2.70
  -7   6 -10   16.90    3.70
  -7   6 -10   13.40    3.90
   8  -6  10    3.50    2.80
  -8  -6 -10    2.10    2.50
  -8  -6 -10    5.80    2.80
  -8  -6 -10    2.00    2.20
  -8   6 -10    1.40    4.70
  -8   6 -10    0.90    2.50
  13  -7 -10    0.30    2.10
 -13  -7  10    1.20    3.20
 -13  -7  10    4.30    3.20
  13  -7 -10   -2.10    2.00
 -13  -7  10    2.10    3.10
 -12  -7  10    7.30    3.10
 -12  -7  10   11.40    4.00
  12  -7 -10    2.40    2.40
  12  -7 -10   -0.60    2.40
 -12  -7  10    1.90    3.30
 -11  -7  10   -4.60    3.70
 -11  -7  10   -2.00    3.40
  11  -7 -10    5.50    2.80
  11  -7 -10    2.00    2.70
 -11  -7  10    2.00    5.00
 -10  -7  10    9.30    4.10
 -10  -7  10    0.10    3.30
  10  -7 -10    2.50    3.60
  10  -7 -10   -1.80    2.80
 -10  -7  10    3.30    3.80
   9  -7 -10    3.60    3.00
   9  -7 -10    0.60    3.30
   9  -7 -10    2.70    3.80
  -9  -7  10   -0.40    3.30
  -9  -7  10    2.90    4.10
  -8  -7  10   -5.70    3.20
   8  -7 -10   -0.10    3.30
  -8  -7  10    2.00    3.70
   8  -7 -10    0.20    3.60
  -8  -7  10   -5.90    3.40
   8  -7 -10    4.60    2.90
  -7  -7  10   -3.40    2.80
  -7  -7  10   -3.00    3.70
   7  -7 -10    2.90    3.30
   7  -7 -10    1.50    2.70
  -7  -7  10    1.30    3.80
   7  -7 -10    0.10    3.70
   6  -7 -10    8.40    4.60
  -6  -7  10    1.70    4.00
   6  -7 -10    4.80    3.50
   6  -7 -10    6.60    3.00
   5  -7 -10    1.80    3.10
  -5  -7  10   -1.90    5.70
   5  -7 -10   -2.50    2.60
  -5  -7  10   -3.00    3.30
  -5  -7  10    0.20    4.00
   4  -7 -10    4.70    3.00
  -4  -7  10   -0.80    4.50
   4  -7 -10    7.20    3.70
  -4  -7  10   12.20    4.20
  -3  -7  10   13.90    4.90
   3  -7 -10   10.60    3.60
  -3  -7  10   16.80    6.90
   3  -7 -10    6.70    3.90
  -3  -7  10    9.80    5.40
  -2  -7  10   10.00    5.50
  -2  -7  10   16.30    4.40
   2  -7 -10    7.90    3.60
   2  -7 -10   13.30    3.80
  -1  -7  10   -0.90    5.30
   1  -7 -10    6.60    3.40
  -1  -7  10   12.10    4.70
  -1  -7  10    5.80    5.50
   1  -7 -10   -0.40    2.80
  -1  -7  10    7.70    3.90
   0  -7  10   42.00    7.30
   0  -7  10   27.20    6.80
   0  -7 -10   38.50    6.40
   0  -7 -10   25.60    5.20
   0  -7  10   35.70    7.50
  -1  -7 -10    9.00    3.60
  -1  -7 -10    1.80   10.00
   1  -7  10    8.40    4.10
  -1  -7 -10    4.30    3.30
   1  -7  10   17.50    5.30
   1  -7  10   16.30    4.00
  -2  -7 -10    2.00    5.70
   2  -7  10    0.60    3.20
   2  -7  10    3.10    2.90
  -2  -7 -10    2.90    2.70
   2  -7  10    5.70    4.50
  -2  -7 -10    0.20    2.70
   3  -7  10    6.00    4.90
   3  -7  10    1.20    2.50
   3  -7  10    2.70    3.10
  -3  -7 -10   12.40    5.10
  -3  -7 -10    6.60    2.70
  -3  -7 -10    2.30    2.60
   4  -7  10    3.00    2.60
  -4  -7 -10    2.30    4.10
  -4  -7 -10    2.60    2.40
   4  -7  10    6.50    3.10
  -4  -7 -10   -0.70    2.30
   4  -7  10    3.90    2.30
  -4   7 -10   -1.70    2.40
  -5  -7 -10    1.80    3.50
  -5  -7 -10    2.40    2.20
   5  -7  10    3.50    3.10
   5  -7  10    3.50    2.10
   5  -7  10   -0.20    2.50
  -5  -7 -10    0.90    2.00
  -5   7 -10    1.40    2.80
  -5   7 -10    1.70    2.30
   8  -8 -10   -0.20    2.10
  -8  -8  10    0.50    2.80
  -8  -8  10    6.50    3.40
  -8  -8  10    1.20    2.20
  -7  -8  10    1.00    2.30
  -7  -8  10   -2.60    2.80
  -7  -8  10   -3.40    2.40
   7  -8 -10   -0.40    2.50
   6  -8 -10   -0.50    2.40
  -6  -8  10    6.20    3.10
  -6  -8  10    1.20    3.10
  -6  -8  10    4.70    2.90
   6  -8 -10    2.60    3.20
  -5  -8  10   -1.30    2.70
   5  -8 -10    0.40    2.20
   5  -8 -10    5.30    3.00
  -5  -8  10   -0.60    3.30
  -4  -8  10    2.00    5.00
  -4  -8  10   -2.20    2.50
  -4  -8  10    3.70    2.70
   4  -8 -10    3.50    3.50
   3  -8 -10   -0.50    2.40
  -3  -8  10    1.50    2.60
   3  -8 -10    0.30    2.30
  -3  -8  10    2.60    2.20
  -3  -8  10    0.10    3.90
  -2  -8  10    7.30    2.80
   2  -8 -10    6.50    3.00
   2  -8 -10    8.80    2.90
  -2  -8  10    7.00    3.00
  -1  -8  10    0.40    2.20
  -1  -8  10   -3.10    2.40
   1  -8 -10    4.00    2.30
   1  -8 -10    5.80    2.30
   0  -8  10    0.70    2.50
   0  -8 -10   -0.90    2.20
   0  -8 -10   -0.40    2.00
   0  -8  10   -1.20    2.50
   1  -8  10   11.40    2.30
  -1  -8 -10    7.70    2.80
  -1  -8 -10    9.10    2.90
  21   0 -11   21.60    3.90
  21   0 -11   20.80    3.90
  20   0 -11    2.70    3.00
  20   0 -11   -2.60    2.30
  19   0 -11    6.10    3.00
  19   0 -11   -1.40    3.20
  18   0 -11    1.00    4.00
[truncated: 236,007 more chars]
