# Supplementary material for: Double boron–oxygen-fused polycyclic aromatic hydrocarbons: skeletal editing and applications as organic optoelectronic materials
Source: Nat Commun. 2023 Nov 4;14:7089. doi: 10.1038/s41467-023-42973-1 (PMC10625603; doi:10.1038/s41467-023-42973-1)
Supplement: Supplementary file 14 — Source Data [file 41467_2023_42973_MOESM14_ESM.zip › CIF_BO3d_CCDC1954664.cif]

 
data_mo_d8v19628_0m 
  
_audit_creation_method            SHELXL-2013 
_chemical_name_systematic 
; 
 ? 
; 
_chemical_name_common             ? 
_chemical_melting_point           ? 
_chemical_formula_moiety          ? 
_chemical_formula_sum 
 'C44 H36 B2 O2' 
_chemical_formula_weight          618.35 
  
loop_ 
 _atom_type_symbol 
 _atom_type_description 
 _atom_type_scat_dispersion_real 
 _atom_type_scat_dispersion_imag 
 _atom_type_scat_source 
 'C'  'C'   0.0033   0.0016 
 'International Tables Vol C Tables 4.2.6.8 and 6.1.1.4' 
 'H'  'H'   0.0000   0.0000 
 'International Tables Vol C Tables 4.2.6.8 and 6.1.1.4' 
 'B'  'B'   0.0013   0.0007 
 'International Tables Vol C Tables 4.2.6.8 and 6.1.1.4' 
 'O'  'O'   0.0106   0.0060 
 'International Tables Vol C Tables 4.2.6.8 and 6.1.1.4' 
  
_space_group_crystal_system       monoclinic 
_space_group_IT_number            5 
_space_group_name_H-M_alt         'C 2' 
_space_group_name_Hall            'C 2y' 
  
_shelx_space_group_comment 
; 
The symmetry employed for this shelxl refinement is uniquely defined 
by the following loop, which should always be used as a source of 
symmetry information in preference to the above space-group names. 
They are only intended as comments. 
; 
  
loop_ 
 _space_group_symop_operation_xyz 
 'x, y, z' 
 '-x, y, -z' 
 'x+1/2, y+1/2, z' 
 '-x+1/2, y+1/2, -z' 
  
_cell_length_a                    30.8251(8) 
_cell_length_b                    7.5638(2) 
_cell_length_c                    17.0835(4) 
_cell_angle_alpha                 90 
_cell_angle_beta                  92.9740(10) 
_cell_angle_gamma                 90 
_cell_volume                      3977.74(17) 
_cell_formula_units_Z             4 
_cell_measurement_temperature     293(2) 
_cell_measurement_reflns_used     7244 
_cell_measurement_theta_min       5.546 
_cell_measurement_theta_max       54.801 
  
_exptl_crystal_description        prismatic 
_exptl_crystal_colour             colorless 
_exptl_crystal_density_meas       ? 
_exptl_crystal_density_method     ? 
_exptl_crystal_density_diffrn     1.033 
_exptl_crystal_F_000              1304 
_exptl_transmission_factor_min    ? 
_exptl_transmission_factor_max    ? 
_exptl_crystal_size_max           0.200 
_exptl_crystal_size_mid           0.120 
_exptl_crystal_size_min           0.100 
_exptl_absorpt_coefficient_mu     0.061 
_shelx_estimated_absorpt_T_min    0.988 
_shelx_estimated_absorpt_T_max    0.994 
_exptl_absorpt_correction_type    multi-scan 
_exptl_absorpt_correction_T_min   0.6431 
_exptl_absorpt_correction_T_max   0.7456 
_exptl_absorpt_process_details    sadabs 
  
_exptl_special_details 
; 
 ? 
; 
  
_diffrn_ambient_temperature       293(2) 
_diffrn_radiation_wavelength      0.71073 
_diffrn_radiation_type            MoK\a 
_diffrn_source                    ? 
_diffrn_measurement_device_type   'Bruker APEX-II CCD' 
_diffrn_measurement_method        '\f and \w scans' 
_diffrn_detector_area_resol_mean  ? 
_diffrn_reflns_number             19699 
_diffrn_reflns_av_unetI/netI      0.0431 
_diffrn_reflns_av_R_equivalents   0.0322 
_diffrn_reflns_limit_h_min        -36 
_diffrn_reflns_limit_h_max        37 
_diffrn_reflns_limit_k_min        -9 
_diffrn_reflns_limit_k_max        9 
_diffrn_reflns_limit_l_min        -19 
_diffrn_reflns_limit_l_max        20 
_diffrn_reflns_theta_min          2.388 
_diffrn_reflns_theta_max          25.499 
_diffrn_reflns_theta_full         25.242 
_diffrn_measured_fraction_theta_max   0.993 
_diffrn_measured_fraction_theta_full  0.993 
_diffrn_reflns_Laue_measured_fraction_max    0.993 
_diffrn_reflns_Laue_measured_fraction_full   0.993 
_diffrn_reflns_point_group_measured_fraction_max   0.992 
_diffrn_reflns_point_group_measured_fraction_full  0.992 
_reflns_number_total              7366 
_reflns_number_gt                 5466 
_reflns_threshold_expression      'I > 2\s(I)' 
_reflns_Friedel_coverage          0.848 
_reflns_Friedel_fraction_max      0.991 
_reflns_Friedel_fraction_full     0.991 
  
_reflns_special_details 
; 
 Reflections were merged by SHELXL according to the crystal 
 class for the calculation of statistics and refinement. 
  
 _reflns_Friedel_fraction is defined as the number of unique 
 Friedel pairs measured divided by the number that would be 
 possible theoretically, ignoring centric projections and 
 systematic absences. 
; 
  
_computing_data_collection        'Bruker APEX2' 
_computing_cell_refinement        'Bruker SAINT' 
_computing_data_reduction         'Bruker SAINT' 
_computing_structure_solution     'SHELXS-97 (Sheldrick 2008)' 
_computing_structure_refinement   'SHELXL-2013 (Sheldrick, 2013)' 
_computing_molecular_graphics     'Bruker SHELXTL' 
_computing_publication_material   'Bruker SHELXTL' 
  
_refine_special_details 
; 
 ? 
; 
_refine_ls_structure_factor_coef  Fsqd 
_refine_ls_matrix_type            full 
_refine_ls_weighting_scheme       calc 
_refine_ls_weighting_details 
'w=1/[\s^2^(Fo^2^)+(0.1042P)^2^] where P=(Fo^2^+2Fc^2^)/3' 
_atom_sites_solution_primary      ? 
_atom_sites_solution_secondary    ? 
_atom_sites_solution_hydrogens    geom 
_refine_ls_hydrogen_treatment     constr 
_refine_ls_extinction_method      SHELXL 
_refine_ls_extinction_coef        0.0133(18) 
_refine_ls_extinction_expression 
 'Fc^*^=kFc[1+0.001xFc^2^\l^3^/sin(2\q)]^-1/4^' 
_refine_ls_abs_structure_details 
; 
 Flack x determined using 1998 quotients [(I+)-(I-)]/[(I+)+(I-)] 
 (Parsons and Flack (2004), Acta Cryst. A60, s61). 
; 
_refine_ls_abs_structure_Flack    -0.1(6) 
_chemical_absolute_configuration  unk 
_refine_ls_number_reflns          7366 
_refine_ls_number_parameters      440 
_refine_ls_number_restraints      1 
_refine_ls_R_factor_all           0.0726 
_refine_ls_R_factor_gt            0.0566 
_refine_ls_wR_factor_ref          0.1641 
_refine_ls_wR_factor_gt           0.1508 
_refine_ls_goodness_of_fit_ref    1.012 
_refine_ls_restrained_S_all       1.012 
_refine_ls_shift/su_max           0.013 
_refine_ls_shift/su_mean          0.000 
  
# SQUEEZE RESULTS (APPEND TO CIF)
# Note: Data are Listed for all Voids in the P1 Unit Cell
# i.e. Centre of Gravity, Solvent Accessible Volume,
# Recovered number of Electrons in the Void and
# Details about the Squeezed Material
loop_
  _platon_squeeze_void_nr
  _platon_squeeze_void_average_x
  _platon_squeeze_void_average_y
  _platon_squeeze_void_average_z
  _platon_squeeze_void_volume
  _platon_squeeze_void_count_electrons
  _platon_squeeze_void_content
   1  0.500 -0.143  0.500       338        66 ' '
   2  0.000  0.357  0.500       338        66 ' '
   3  0.500  0.242  0.000        63         7 ' '
   4  0.000  0.742  0.000        63         7 ' '
_platon_squeeze_details
;
;


loop_ 
 _atom_site_label 
 _atom_site_type_symbol 
 _atom_site_fract_x 
 _atom_site_fract_y 
 _atom_site_fract_z 
 _atom_site_U_iso_or_equiv 
 _atom_site_adp_type 
 _atom_site_occupancy 
 _atom_site_site_symmetry_order 
 _atom_site_calc_flag 
 _atom_site_refinement_flags_posn 
 _atom_site_refinement_flags_adp 
 _atom_site_refinement_flags_occupancy 
 _atom_site_disorder_assembly 
 _atom_site_disorder_group 
O1 O 0.41294(7) 0.5516(3) 0.45387(11) 0.0513(6) Uani 1 1 d . . . . . 
O2 O 0.37427(7) 0.5610(3) 0.71421(11) 0.0524(6) Uani 1 1 d . . . . . 
C1 C 0.36832(10) 0.6957(4) 0.34394(16) 0.0429(7) Uani 1 1 d . . . . . 
C2 C 0.36072(10) 0.7476(4) 0.26275(17) 0.0414(7) Uani 1 1 d . . . . . 
C3 C 0.38907(11) 0.7065(5) 0.20300(18) 0.0552(9) Uani 1 1 d . . . . . 
H3 H 0.4141 0.6416 0.2156 0.066 Uiso 1 1 calc R U . . . 
C4 C 0.38092(13) 0.7590(6) 0.1280(2) 0.0662(10) Uani 1 1 d . . . . . 
H4 H 0.4002 0.7291 0.0900 0.079 Uiso 1 1 calc R U . . . 
C5 C 0.34360(13) 0.8581(6) 0.1068(2) 0.0664(11) Uani 1 1 d . . . . . 
H5 H 0.3382 0.8937 0.0551 0.080 Uiso 1 1 calc R U . . . 
C6 C 0.31562(11) 0.9015(5) 0.16171(19) 0.0560(9) Uani 1 1 d . . . . . 
H6 H 0.2910 0.9672 0.1476 0.067 Uiso 1 1 calc R U . . . 
C7 C 0.32335(10) 0.8481(4) 0.24043(17) 0.0460(7) Uani 1 1 d . . . . . 
C8 C 0.29455(11) 0.8960(5) 0.29818(19) 0.0556(9) Uani 1 1 d . . . . . 
H8 H 0.2696 0.9596 0.2836 0.067 Uiso 1 1 calc R U . . . 
C9 C 0.30225(11) 0.8518(5) 0.37412(18) 0.0530(8) Uani 1 1 d . . . . . 
H9 H 0.2832 0.8898 0.4111 0.064 Uiso 1 1 calc R U . . . 
C10 C 0.33897(10) 0.7483(4) 0.39876(17) 0.0408(7) Uani 1 1 d . . . . . 
C11 C 0.34666(10) 0.7032(4) 0.48199(17) 0.0444(7) Uani 1 1 d . . . . . 
C12 C 0.31857(10) 0.7467(5) 0.54031(17) 0.0453(7) Uani 1 1 d . . . . . 
H12 H 0.2932 0.8073 0.5256 0.054 Uiso 1 1 calc R U . . . 
C13 C 0.32605(10) 0.7056(5) 0.61877(17) 0.0450(8) Uani 1 1 d . . . . . 
C14 C 0.36448(10) 0.6115(5) 0.63917(17) 0.0466(8) Uani 1 1 d . . . . . 
C15 C 0.39355(10) 0.5663(5) 0.58357(17) 0.0493(8) Uani 1 1 d . . . . . 
H15 H 0.4193 0.5085 0.5983 0.059 Uiso 1 1 calc R U . . . 
C16 C 0.38396(10) 0.6079(4) 0.50625(17) 0.0460(8) Uani 1 1 d . . . . . 
C17 C 0.29687(10) 0.7524(4) 0.68133(17) 0.0435(7) Uani 1 1 d . . . . . 
C18 C 0.25870(11) 0.8539(5) 0.66247(19) 0.0573(9) Uani 1 1 d . . . . . 
H18 H 0.2527 0.8883 0.6108 0.069 Uiso 1 1 calc R U . . . 
C19 C 0.23130(11) 0.9009(5) 0.71729(19) 0.0553(9) Uani 1 1 d . . . . . 
H19 H 0.2065 0.9653 0.7027 0.066 Uiso 1 1 calc R U . . . 
C20 C 0.23953(10) 0.8542(4) 0.79707(18) 0.0476(8) Uani 1 1 d . . . . . 
C21 C 0.20998(12) 0.9033(5) 0.8538(2) 0.0570(9) Uani 1 1 d . . . . . 
H21 H 0.1851 0.9671 0.8388 0.068 Uiso 1 1 calc R U . . . 
C22 C 0.21768(12) 0.8579(6) 0.9301(2) 0.0648(10) Uani 1 1 d . . . . . 
H22 H 0.1983 0.8912 0.9674 0.078 Uiso 1 1 calc R U . . . 
C23 C 0.25520(12) 0.7600(6) 0.9527(2) 0.0629(10) Uani 1 1 d . . . . . 
H23 H 0.2604 0.7280 1.0049 0.076 Uiso 1 1 calc R U . . . 
C24 C 0.28384(11) 0.7120(5) 0.89869(18) 0.0540(9) Uani 1 1 d . . . . . 
H24 H 0.3087 0.6496 0.9152 0.065 Uiso 1 1 calc R U . . . 
C25 C 0.27727(10) 0.7534(4) 0.81849(17) 0.0434(7) Uani 1 1 d . . . . . 
C26 C 0.30645(10) 0.7020(4) 0.75884(17) 0.0431(7) Uani 1 1 d . . . . . 
C27 C 0.44150(10) 0.4730(5) 0.32717(17) 0.0444(7) Uani 1 1 d . . . . . 
C28 C 0.43126(11) 0.3031(5) 0.29858(18) 0.0510(8) Uani 1 1 d . . . . . 
C29 C 0.46209(12) 0.2106(5) 0.25852(19) 0.0605(9) Uani 1 1 d . . . . . 
H29 H 0.4551 0.0983 0.2397 0.073 Uiso 1 1 calc R U . . . 
C30 C 0.50195(12) 0.2766(6) 0.2456(2) 0.0614(10) Uani 1 1 d . . . . . 
C31 C 0.51204(11) 0.4447(6) 0.2733(2) 0.0626(10) Uani 1 1 d . . . . . 
H31 H 0.5390 0.4932 0.2639 0.075 Uiso 1 1 calc R U . . . 
C32 C 0.48268(10) 0.5425(5) 0.31499(19) 0.0526(8) Uani 1 1 d . . . . . 
C33 C 0.49452(13) 0.7234(6) 0.3446(3) 0.0815(13) Uani 1 1 d . . . . . 
H33A H 0.4995 0.7197 0.4005 0.122 Uiso 1 1 calc R U . . . 
H33B H 0.4712 0.8039 0.3312 0.122 Uiso 1 1 calc R U . . . 
H33C H 0.5205 0.7624 0.3211 0.122 Uiso 1 1 calc R U . . . 
C34 C 0.38705(13) 0.2267(6) 0.3097(3) 0.0833(13) Uani 1 1 d . . . . . 
H34A H 0.3669 0.2708 0.2696 0.125 Uiso 1 1 calc R U . . . 
H34B H 0.3776 0.2603 0.3603 0.125 Uiso 1 1 calc R U . . . 
H34C H 0.3884 0.1001 0.3064 0.125 Uiso 1 1 calc R U . . . 
C35 C 0.53477(16) 0.1722(8) 0.2009(3) 0.1014(17) Uani 1 1 d . . . . . 
H35A H 0.5199 0.0849 0.1688 0.152 Uiso 1 1 calc R U . . . 
H35B H 0.5549 0.1147 0.2374 0.152 Uiso 1 1 calc R U . . . 
H35C H 0.5503 0.2509 0.1683 0.152 Uiso 1 1 calc R U . . . 
C36 C 0.36815(10) 0.5046(5) 0.85324(18) 0.0504(8) Uani 1 1 d . . . . . 
C37 C 0.40292(12) 0.5856(6) 0.8947(2) 0.0604(9) Uani 1 1 d . . . . . 
C38 C 0.42240(14) 0.4986(7) 0.9599(2) 0.0769(13) Uani 1 1 d . . . . . 
H38 H 0.4457 0.5520 0.9873 0.092 Uiso 1 1 calc R U . . . 
C39 C 0.40809(17) 0.3369(8) 0.9845(2) 0.0876(15) Uani 1 1 d . . . . . 
C40 C 0.37446(14) 0.2590(7) 0.9427(2) 0.0729(12) Uani 1 1 d . . . . . 
H40 H 0.3647 0.1490 0.9586 0.087 Uiso 1 1 calc R U . . . 
C41 C 0.35420(11) 0.3381(5) 0.8771(2) 0.0615(10) Uani 1 1 d . . . . . 
C42 C 0.31677(16) 0.2477(7) 0.8347(3) 0.0887(14) Uani 1 1 d . . . . . 
H42A H 0.3219 0.2417 0.7798 0.133 Uiso 1 1 calc R U . . . 
H42B H 0.2906 0.3131 0.8421 0.133 Uiso 1 1 calc R U . . . 
H42C H 0.3138 0.1302 0.8550 0.133 Uiso 1 1 calc R U . . . 
C43 C 0.41901(17) 0.7631(7) 0.8717(3) 0.0916(14) Uani 1 1 d . . . . . 
H43A H 0.3967 0.8496 0.8781 0.137 Uiso 1 1 calc R U . . . 
H43B H 0.4265 0.7604 0.8179 0.137 Uiso 1 1 calc R U . . . 
H43C H 0.4442 0.7936 0.9044 0.137 Uiso 1 1 calc R U . . . 
C44 C 0.4299(2) 0.2441(12) 1.0559(3) 0.147(3) Uani 1 1 d . . . . . 
H44A H 0.4383 0.3305 1.0950 0.220 Uiso 1 1 calc R U . . . 
H44B H 0.4552 0.1819 1.0403 0.220 Uiso 1 1 calc R U . . . 
H44C H 0.4099 0.1619 1.0771 0.220 Uiso 1 1 calc R U . . . 
B1 B 0.40712(11) 0.5775(5) 0.3739(2) 0.0441(8) Uani 1 1 d . . . . . 
B2 B 0.34845(12) 0.5920(5) 0.7761(2) 0.0475(9) Uani 1 1 d . . . . . 
  
loop_ 
 _atom_site_aniso_label 
 _atom_site_aniso_U_11 
 _atom_site_aniso_U_22 
 _atom_site_aniso_U_33 
 _atom_site_aniso_U_23 
 _atom_site_aniso_U_13 
 _atom_site_aniso_U_12 
O1 0.0499(12) 0.0662(15) 0.0385(11) 0.0020(11) 0.0081(9) 0.0149(11) 
O2 0.0510(13) 0.0691(15) 0.0376(11) 0.0101(11) 0.0072(9) 0.0148(12) 
C1 0.0428(16) 0.0503(18) 0.0356(15) 0.0012(14) 0.0029(12) -0.0019(14) 
C2 0.0419(16) 0.0442(17) 0.0380(15) -0.0003(13) 0.0010(12) -0.0028(13) 
C3 0.0515(19) 0.073(2) 0.0409(17) 0.0036(17) 0.0044(14) 0.0014(18) 
C4 0.067(2) 0.091(3) 0.0419(18) 0.0051(19) 0.0129(16) 0.004(2) 
C5 0.074(2) 0.086(3) 0.0399(17) 0.0185(18) 0.0016(17) -0.002(2) 
C6 0.060(2) 0.065(2) 0.0423(17) 0.0103(16) -0.0013(16) 0.0021(18) 
C7 0.0472(17) 0.0484(19) 0.0423(16) 0.0019(14) 0.0003(13) -0.0019(14) 
C8 0.055(2) 0.062(2) 0.0487(19) -0.0007(17) -0.0040(15) 0.0151(18) 
C9 0.0566(19) 0.062(2) 0.0407(17) 0.0015(16) 0.0065(14) 0.0138(17) 
C10 0.0413(15) 0.0441(17) 0.0368(15) -0.0026(13) 0.0005(12) 0.0036(13) 
C11 0.0439(17) 0.0532(19) 0.0364(15) 0.0027(14) 0.0054(13) 0.0060(14) 
C12 0.0446(16) 0.0539(19) 0.0379(15) 0.0059(14) 0.0057(13) 0.0128(14) 
C13 0.0403(16) 0.057(2) 0.0380(15) 0.0028(15) 0.0073(13) 0.0021(15) 
C14 0.0469(17) 0.055(2) 0.0379(16) 0.0029(14) 0.0053(13) 0.0057(15) 
C15 0.0447(17) 0.062(2) 0.0418(16) 0.0072(15) 0.0056(13) 0.0114(16) 
C16 0.0443(17) 0.054(2) 0.0405(16) 0.0003(14) 0.0071(13) 0.0054(15) 
C17 0.0437(17) 0.0484(18) 0.0391(15) 0.0021(13) 0.0095(13) 0.0031(14) 
C18 0.058(2) 0.073(2) 0.0416(17) 0.0124(17) 0.0109(15) 0.0158(18) 
C19 0.0539(19) 0.061(2) 0.0515(19) 0.0069(17) 0.0111(15) 0.0138(17) 
C20 0.0509(18) 0.0478(19) 0.0451(17) -0.0024(15) 0.0129(14) 0.0007(15) 
C21 0.056(2) 0.062(2) 0.055(2) -0.0011(17) 0.0145(16) 0.0108(18) 
C22 0.063(2) 0.083(3) 0.050(2) -0.0128(19) 0.0191(16) 0.005(2) 
C23 0.067(2) 0.084(3) 0.0391(17) -0.0020(18) 0.0124(16) 0.003(2) 
C24 0.0497(18) 0.072(2) 0.0406(16) -0.0038(16) 0.0072(14) 0.0051(17) 
C25 0.0417(16) 0.0491(18) 0.0400(16) -0.0038(13) 0.0080(12) -0.0032(14) 
C26 0.0422(16) 0.0500(18) 0.0376(15) 0.0002(14) 0.0050(12) -0.0021(14) 
C27 0.0463(16) 0.0496(18) 0.0377(15) 0.0039(14) 0.0055(13) 0.0052(14) 
C28 0.0532(19) 0.0521(19) 0.0479(17) -0.0002(15) 0.0047(14) 0.0014(15) 
C29 0.073(3) 0.059(2) 0.0501(18) -0.0084(17) 0.0077(17) 0.0097(19) 
C30 0.058(2) 0.080(3) 0.0473(18) -0.0023(19) 0.0104(15) 0.020(2) 
C31 0.0428(19) 0.088(3) 0.058(2) 0.005(2) 0.0112(15) 0.0052(18) 
C32 0.0446(17) 0.063(2) 0.0509(17) 0.0024(17) 0.0066(14) 0.0022(16) 
C33 0.058(2) 0.070(3) 0.118(4) -0.015(3) 0.013(2) -0.015(2) 
C34 0.065(2) 0.069(3) 0.117(4) -0.017(3) 0.016(2) -0.015(2) 
C35 0.096(3) 0.115(4) 0.097(3) -0.013(3) 0.042(3) 0.037(3) 
C36 0.0496(17) 0.062(2) 0.0397(15) 0.0038(15) 0.0083(13) 0.0043(16) 
C37 0.061(2) 0.073(3) 0.0470(18) -0.0042(17) 0.0044(16) 0.0063(19) 
C38 0.072(2) 0.111(4) 0.046(2) -0.005(2) -0.0128(18) 0.007(3) 
C39 0.098(3) 0.123(4) 0.043(2) 0.024(2) 0.007(2) 0.030(3) 
C40 0.081(3) 0.086(3) 0.053(2) 0.028(2) 0.016(2) 0.009(2) 
C41 0.060(2) 0.072(3) 0.054(2) 0.0140(19) 0.0150(16) 0.0026(19) 
C42 0.093(3) 0.076(3) 0.097(3) 0.018(3) -0.002(3) -0.023(3) 
C43 0.099(3) 0.087(3) 0.087(3) -0.003(3) -0.014(3) -0.020(3) 
C44 0.163(6) 0.193(8) 0.080(3) 0.053(4) -0.028(4) 0.031(6) 
B1 0.0387(18) 0.052(2) 0.0418(18) 0.0000(16) 0.0028(14) -0.0033(16) 
B2 0.0469(19) 0.055(2) 0.0409(18) 0.0012(17) 0.0089(15) 0.0005(17) 
  
_geom_special_details 
; 
 All esds (except the esd in the dihedral angle between two l.s. planes) 
 are estimated using the full covariance matrix.  The cell esds are taken 
 into account individually in the estimation of esds in distances, angles 
 and torsion angles; correlations between esds in cell parameters are only 
 used when they are defined by crystal symmetry.  An approximate (isotropic) 
 treatment of cell esds is used for estimating esds involving l.s. planes. 
; 
  
loop_ 
 _geom_bond_atom_site_label_1 
 _geom_bond_atom_site_label_2 
 _geom_bond_distance 
 _geom_bond_site_symmetry_2 
 _geom_bond_publ_flag 
O1 C16 1.365(3) . ? 
O1 B1 1.383(4) . ? 
O2 C14 1.357(4) . ? 
O2 B2 1.376(4) . ? 
C1 C10 1.394(4) . ? 
C1 C2 1.449(4) . ? 
C1 B1 1.558(5) . ? 
C2 C3 1.412(4) . ? 
C2 C7 1.416(4) . ? 
C3 C4 1.353(5) . ? 
C3 H3 0.9300 . ? 
C4 C5 1.404(5) . ? 
C4 H4 0.9300 . ? 
C5 C6 1.347(5) . ? 
C5 H5 0.9300 . ? 
C6 C7 1.412(4) . ? 
C6 H6 0.9300 . ? 
C7 C8 1.408(4) . ? 
C8 C9 1.349(4) . ? 
C8 H8 0.9300 . ? 
C9 C10 1.422(4) . ? 
C9 H9 0.9300 . ? 
C10 C11 1.470(4) . ? 
C11 C12 1.393(4) . ? 
C11 C16 1.401(4) . ? 
C12 C13 1.384(4) . ? 
C12 H12 0.9300 . ? 
C13 C14 1.410(4) . ? 
C13 C17 1.475(4) . ? 
C14 C15 1.382(4) . ? 
C15 C16 1.375(4) . ? 
C15 H15 0.9300 . ? 
C17 C26 1.395(4) . ? 
C17 C18 1.428(5) . ? 
C18 C19 1.341(4) . ? 
C18 H18 0.9300 . ? 
C19 C20 1.418(4) . ? 
C19 H19 0.9300 . ? 
C20 C21 1.414(4) . ? 
C20 C25 1.423(4) . ? 
C21 C22 1.357(5) . ? 
C21 H21 0.9300 . ? 
C22 C23 1.410(5) . ? 
C22 H22 0.9300 . ? 
C23 C24 1.359(4) . ? 
C23 H23 0.9300 . ? 
C24 C25 1.410(4) . ? 
C24 H24 0.9300 . ? 
C25 C26 1.447(4) . ? 
C26 B2 1.555(5) . ? 
C27 C32 1.400(4) . ? 
C27 C28 1.405(5) . ? 
C27 B1 1.573(4) . ? 
C28 C29 1.388(5) . ? 
C28 C34 1.501(5) . ? 
C29 C30 1.355(5) . ? 
C29 H29 0.9300 . ? 
C30 C31 1.387(6) . ? 
C30 C35 1.520(5) . ? 
C31 C32 1.393(5) . ? 
C31 H31 0.9300 . ? 
C32 C33 1.497(5) . ? 
C33 H33A 0.9600 . ? 
C33 H33B 0.9600 . ? 
C33 H33C 0.9600 . ? 
C34 H34A 0.9600 . ? 
C34 H34B 0.9600 . ? 
C34 H34C 0.9600 . ? 
C35 H35A 0.9600 . ? 
C35 H35B 0.9600 . ? 
C35 H35C 0.9600 . ? 
C36 C37 1.395(5) . ? 
C36 C41 1.398(5) . ? 
C36 B2 1.568(5) . ? 
C37 C38 1.402(6) . ? 
C37 C43 1.491(7) . ? 
C38 C39 1.373(7) . ? 
C38 H38 0.9300 . ? 
C39 C40 1.362(7) . ? 
C39 C44 1.532(7) . ? 
C40 C41 1.390(5) . ? 
C40 H40 0.9300 . ? 
C41 C42 1.495(6) . ? 
C42 H42A 0.9600 . ? 
C42 H42B 0.9600 . ? 
C42 H42C 0.9600 . ? 
C43 H43A 0.9600 . ? 
C43 H43B 0.9600 . ? 
C43 H43C 0.9600 . ? 
C44 H44A 0.9600 . ? 
C44 H44B 0.9600 . ? 
C44 H44C 0.9600 . ? 
  
loop_ 
 _geom_angle_atom_site_label_1 
 _geom_angle_atom_site_label_2 
 _geom_angle_atom_site_label_3 
 _geom_angle 
 _geom_angle_site_symmetry_1 
 _geom_angle_site_symmetry_3 
 _geom_angle_publ_flag 
C16 O1 B1 123.2(2) . . ? 
C14 O2 B2 124.7(3) . . ? 
C10 C1 C2 119.2(3) . . ? 
C10 C1 B1 117.2(2) . . ? 
C2 C1 B1 123.6(3) . . ? 
C3 C2 C7 116.7(3) . . ? 
C3 C2 C1 123.8(3) . . ? 
C7 C2 C1 119.5(3) . . ? 
C4 C3 C2 121.9(3) . . ? 
C4 C3 H3 119.0 . . ? 
C2 C3 H3 119.0 . . ? 
C3 C4 C5 120.6(3) . . ? 
C3 C4 H4 119.7 . . ? 
C5 C4 H4 119.7 . . ? 
C6 C5 C4 119.8(3) . . ? 
C6 C5 H5 120.1 . . ? 
C4 C5 H5 120.1 . . ? 
C5 C6 C7 120.7(3) . . ? 
C5 C6 H6 119.6 . . ? 
C7 C6 H6 119.6 . . ? 
C8 C7 C6 120.8(3) . . ? 
C8 C7 C2 118.9(3) . . ? 
C6 C7 C2 120.3(3) . . ? 
C9 C8 C7 121.6(3) . . ? 
C9 C8 H8 119.2 . . ? 
C7 C8 H8 119.2 . . ? 
C8 C9 C10 121.2(3) . . ? 
C8 C9 H9 119.4 . . ? 
C10 C9 H9 119.4 . . ? 
C1 C10 C9 119.5(3) . . ? 
C1 C10 C11 120.4(3) . . ? 
C9 C10 C11 120.0(3) . . ? 
C12 C11 C16 116.2(3) . . ? 
C12 C11 C10 124.2(3) . . ? 
C16 C11 C10 119.6(3) . . ? 
C13 C12 C11 124.1(3) . . ? 
C13 C12 H12 117.9 . . ? 
C11 C12 H12 117.9 . . ? 
C12 C13 C14 116.7(3) . . ? 
C12 C13 C17 124.8(3) . . ? 
C14 C13 C17 118.6(3) . . ? 
O2 C14 C15 117.3(3) . . ? 
O2 C14 C13 121.2(3) . . ? 
C15 C14 C13 121.4(3) . . ? 
C16 C15 C14 119.3(3) . . ? 
C16 C15 H15 120.4 . . ? 
C14 C15 H15 120.4 . . ? 
O1 C16 C15 116.3(3) . . ? 
O1 C16 C11 121.4(3) . . ? 
C15 C16 C11 122.3(3) . . ? 
C26 C17 C18 119.5(3) . . ? 
C26 C17 C13 121.0(3) . . ? 
C18 C17 C13 119.5(3) . . ? 
C19 C18 C17 121.8(3) . . ? 
C19 C18 H18 119.1 . . ? 
C17 C18 H18 119.1 . . ? 
C18 C19 C20 121.1(3) . . ? 
C18 C19 H19 119.4 . . ? 
C20 C19 H19 119.4 . . ? 
C21 C20 C19 120.3(3) . . ? 
C21 C20 C25 120.8(3) . . ? 
C19 C20 C25 118.9(3) . . ? 
C22 C21 C20 120.4(3) . . ? 
C22 C21 H21 119.8 . . ? 
C20 C21 H21 119.8 . . ? 
C21 C22 C23 119.7(3) . . ? 
C21 C22 H22 120.1 . . ? 
C23 C22 H22 120.1 . . ? 
C24 C23 C22 120.4(3) . . ? 
C24 C23 H23 119.8 . . ? 
C22 C23 H23 119.8 . . ? 
C23 C24 C25 122.3(3) . . ? 
C23 C24 H24 118.8 . . ? 
C25 C24 H24 118.8 . . ? 
C24 C25 C20 116.3(3) . . ? 
C24 C25 C26 124.2(3) . . ? 
C20 C25 C26 119.5(3) . . ? 
C17 C26 C25 119.1(3) . . ? 
C17 C26 B2 117.4(3) . . ? 
C25 C26 B2 123.5(3) . . ? 
C32 C27 C28 118.8(3) . . ? 
C32 C27 B1 121.8(3) . . ? 
C28 C27 B1 119.4(3) . . ? 
C29 C28 C27 119.0(3) . . ? 
C29 C28 C34 121.2(3) . . ? 
C27 C28 C34 119.8(3) . . ? 
C30 C29 C28 123.0(4) . . ? 
C30 C29 H29 118.5 . . ? 
C28 C29 H29 118.5 . . ? 
C29 C30 C31 118.1(3) . . ? 
C29 C30 C35 121.6(4) . . ? 
C31 C30 C35 120.3(4) . . ? 
C30 C31 C32 121.4(3) . . ? 
C30 C31 H31 119.3 . . ? 
C32 C31 H31 119.3 . . ? 
C31 C32 C27 119.7(3) . . ? 
C31 C32 C33 120.3(3) . . ? 
C27 C32 C33 120.0(3) . . ? 
C32 C33 H33A 109.5 . . ? 
C32 C33 H33B 109.5 . . ? 
H33A C33 H33B 109.5 . . ? 
C32 C33 H33C 109.5 . . ? 
H33A C33 H33C 109.5 . . ? 
H33B C33 H33C 109.5 . . ? 
C28 C34 H34A 109.5 . . ? 
C28 C34 H34B 109.5 . . ? 
H34A C34 H34B 109.5 . . ? 
C28 C34 H34C 109.5 . . ? 
H34A C34 H34C 109.5 . . ? 
H34B C34 H34C 109.5 . . ? 
C30 C35 H35A 109.5 . . ? 
C30 C35 H35B 109.5 . . ? 
H35A C35 H35B 109.5 . . ? 
C30 C35 H35C 109.5 . . ? 
H35A C35 H35C 109.5 . . ? 
H35B C35 H35C 109.5 . . ? 
C37 C36 C41 119.2(3) . . ? 
C37 C36 B2 119.7(3) . . ? 
C41 C36 B2 120.8(3) . . ? 
C36 C37 C38 118.9(4) . . ? 
C36 C37 C43 121.3(3) . . ? 
C38 C37 C43 119.8(4) . . ? 
C39 C38 C37 122.0(4) . . ? 
C39 C38 H38 119.0 . . ? 
C37 C38 H38 119.0 . . ? 
C40 C39 C38 118.2(4) . . ? 
C40 C39 C44 120.6(6) . . ? 
C38 C39 C44 121.1(6) . . ? 
C39 C40 C41 122.3(4) . . ? 
C39 C40 H40 118.9 . . ? 
C41 C40 H40 118.9 . . ? 
C40 C41 C36 119.4(4) . . ? 
C40 C41 C42 119.7(4) . . ? 
C36 C41 C42 120.8(3) . . ? 
C41 C42 H42A 109.5 . . ? 
C41 C42 H42B 109.5 . . ? 
H42A C42 H42B 109.5 . . ? 
C41 C42 H42C 109.5 . . ? 
H42A C42 H42C 109.5 . . ? 
H42B C42 H42C 109.5 . . ? 
C37 C43 H43A 109.5 . . ? 
C37 C43 H43B 109.5 . . ? 
H43A C43 H43B 109.5 . . ? 
C37 C43 H43C 109.5 . . ? 
H43A C43 H43C 109.5 . . ? 
H43B C43 H43C 109.5 . . ? 
C39 C44 H44A 109.5 . . ? 
C39 C44 H44B 109.5 . . ? 
H44A C44 H44B 109.5 . . ? 
C39 C44 H44C 109.5 . . ? 
H44A C44 H44C 109.5 . . ? 
H44B C44 H44C 109.5 . . ? 
O1 B1 C1 117.6(3) . . ? 
O1 B1 C27 111.9(3) . . ? 
C1 B1 C27 130.4(3) . . ? 
O2 B2 C26 117.1(3) . . ? 
O2 B2 C36 111.1(3) . . ? 
C26 B2 C36 131.9(3) . . ? 
  
loop_ 
 _geom_torsion_atom_site_label_1 
 _geom_torsion_atom_site_label_2 
 _geom_torsion_atom_site_label_3 
 _geom_torsion_atom_site_label_4 
 _geom_torsion 
 _geom_torsion_site_symmetry_1 
 _geom_torsion_site_symmetry_2 
 _geom_torsion_site_symmetry_3 
 _geom_torsion_site_symmetry_4 
 _geom_torsion_publ_flag 
C10 C1 C2 C3 177.8(3) . . . . ? 
B1 C1 C2 C3 -4.3(5) . . . . ? 
C10 C1 C2 C7 -1.0(4) . . . . ? 
B1 C1 C2 C7 176.9(3) . . . . ? 
C7 C2 C3 C4 -0.5(5) . . . . ? 
C1 C2 C3 C4 -179.4(3) . . . . ? 
C2 C3 C4 C5 0.3(6) . . . . ? 
C3 C4 C5 C6 0.0(6) . . . . ? 
C4 C5 C6 C7 -0.1(6) . . . . ? 
C5 C6 C7 C8 178.8(3) . . . . ? 
C5 C6 C7 C2 -0.1(5) . . . . ? 
C3 C2 C7 C8 -178.6(3) . . . . ? 
C1 C2 C7 C8 0.4(5) . . . . ? 
C3 C2 C7 C6 0.4(5) . . . . ? 
C1 C2 C7 C6 179.3(3) . . . . ? 
C6 C7 C8 C9 -177.5(3) . . . . ? 
C2 C7 C8 C9 1.5(5) . . . . ? 
C7 C8 C9 C10 -2.6(6) . . . . ? 
C2 C1 C10 C9 0.0(5) . . . . ? 
B1 C1 C10 C9 -178.1(3) . . . . ? 
C2 C1 C10 C11 -177.8(3) . . . . ? 
B1 C1 C10 C11 4.2(4) . . . . ? 
C8 C9 C10 C1 1.9(5) . . . . ? 
C8 C9 C10 C11 179.6(3) . . . . ? 
C1 C10 C11 C12 -178.4(3) . . . . ? 
C9 C10 C11 C12 3.9(5) . . . . ? 
C1 C10 C11 C16 0.6(5) . . . . ? 
C9 C10 C11 C16 -177.1(3) . . . . ? 
C16 C11 C12 C13 1.6(5) . . . . ? 
C10 C11 C12 C13 -179.4(3) . . . . ? 
C11 C12 C13 C14 -0.9(5) . . . . ? 
C11 C12 C13 C17 179.3(3) . . . . ? 
B2 O2 C14 C15 -178.6(3) . . . . ? 
B2 O2 C14 C13 1.1(5) . . . . ? 
C12 C13 C14 O2 -178.3(3) . . . . ? 
C17 C13 C14 O2 1.5(5) . . . . ? 
C12 C13 C14 C15 1.3(5) . . . . ? 
C17 C13 C14 C15 -178.8(3) . . . . ? 
O2 C14 C15 C16 177.1(3) . . . . ? 
C13 C14 C15 C16 -2.6(5) . . . . ? 
B1 O1 C16 C15 177.7(3) . . . . ? 
B1 O1 C16 C11 -2.5(5) . . . . ? 
C14 C15 C16 O1 -176.7(3) . . . . ? 
C14 C15 C16 C11 3.4(5) . . . . ? 
C12 C11 C16 O1 177.3(3) . . . . ? 
C10 C11 C16 O1 -1.8(5) . . . . ? 
C12 C11 C16 C15 -2.9(5) . . . . ? 
C10 C11 C16 C15 178.1(3) . . . . ? 
C12 C13 C17 C26 178.5(3) . . . . ? 
C14 C13 C17 C26 -1.3(5) . . . . ? 
C12 C13 C17 C18 -2.8(5) . . . . ? 
C14 C13 C17 C18 177.4(3) . . . . ? 
C26 C17 C18 C19 -0.8(5) . . . . ? 
C13 C17 C18 C19 -179.5(4) . . . . ? 
C17 C18 C19 C20 1.1(6) . . . . ? 
C18 C19 C20 C21 -179.3(4) . . . . ? 
C18 C19 C20 C25 -0.9(5) . . . . ? 
C19 C20 C21 C22 179.7(3) . . . . ? 
C25 C20 C21 C22 1.3(5) . . . . ? 
C20 C21 C22 C23 -0.5(6) . . . . ? 
C21 C22 C23 C24 0.5(6) . . . . ? 
C22 C23 C24 C25 -1.3(6) . . . . ? 
C23 C24 C25 C20 2.1(5) . . . . ? 
C23 C24 C25 C26 -178.7(3) . . . . ? 
C21 C20 C25 C24 -2.0(5) . . . . ? 
C19 C20 C25 C24 179.6(3) . . . . ? 
C21 C20 C25 C26 178.7(3) . . . . ? 
C19 C20 C25 C26 0.4(5) . . . . ? 
C18 C17 C26 C25 0.2(5) . . . . ? 
C13 C17 C26 C25 179.0(3) . . . . ? 
C18 C17 C26 B2 -179.9(3) . . . . ? 
C13 C17 C26 B2 -1.2(5) . . . . ? 
C24 C25 C26 C17 -179.2(3) . . . . ? 
C20 C25 C26 C17 -0.1(5) . . . . ? 
C24 C25 C26 B2 0.9(5) . . . . ? 
C20 C25 C26 B2 -179.9(3) . . . . ? 
C32 C27 C28 C29 -0.7(5) . . . . ? 
B1 C27 C28 C29 -178.9(3) . . . . ? 
C32 C27 C28 C34 -179.0(3) . . . . ? 
B1 C27 C28 C34 2.8(5) . . . . ? 
C27 C28 C29 C30 0.1(5) . . . . ? 
C34 C28 C29 C30 178.3(4) . . . . ? 
C28 C29 C30 C31 -0.4(5) . . . . ? 
C28 C29 C30 C35 -179.5(4) . . . . ? 
C29 C30 C31 C32 1.5(5) . . . . ? 
C35 C30 C31 C32 -179.4(4) . . . . ? 
C30 C31 C32 C27 -2.1(5) . . . . ? 
C30 C31 C32 C33 179.7(4) . . . . ? 
C28 C27 C32 C31 1.7(5) . . . . ? 
B1 C27 C32 C31 179.9(3) . . . . ? 
C28 C27 C32 C33 179.9(3) . . . . ? 
B1 C27 C32 C33 -1.9(5) . . . . ? 
C41 C36 C37 C38 -1.0(5) . . . . ? 
B2 C36 C37 C38 -174.9(3) . . . . ? 
C41 C36 C37 C43 -179.9(4) . . . . ? 
B2 C36 C37 C43 6.2(5) . . . . ? 
C36 C37 C38 C39 -0.5(6) . . . . ? 
C43 C37 C38 C39 178.4(4) . . . . ? 
C37 C38 C39 C40 1.3(6) . . . . ? 
C37 C38 C39 C44 180.0(5) . . . . ? 
C38 C39 C40 C41 -0.6(6) . . . . ? 
C44 C39 C40 C41 -179.2(5) . . . . ? 
C39 C40 C41 C36 -0.9(6) . . . . ? 
C39 C40 C41 C42 -178.6(4) . . . . ? 
C37 C36 C41 C40 1.7(5) . . . . ? 
B2 C36 C41 C40 175.5(3) . . . . ? 
C37 C36 C41 C42 179.4(4) . . . . ? 
B2 C36 C41 C42 -6.8(5) . . . . ? 
C16 O1 B1 C1 7.3(5) . . . . ? 
C16 O1 B1 C27 -170.8(3) . . . . ? 
C10 C1 B1 O1 -8.0(4) . . . . ? 
C2 C1 B1 O1 174.0(3) . . . . ? 
C10 C1 B1 C27 169.7(3) . . . . ? 
C2 C1 B1 C27 -8.3(5) . . . . ? 
C32 C27 B1 O1 -85.0(4) . . . . ? 
C28 C27 B1 O1 93.2(3) . . . . ? 
C32 C27 B1 C1 97.2(4) . . . . ? 
C28 C27 B1 C1 -84.6(4) . . . . ? 
C14 O2 B2 C26 -3.6(5) . . . . ? 
C14 O2 B2 C36 176.2(3) . . . . ? 
C17 C26 B2 O2 3.5(5) . . . . ? 
C25 C26 B2 O2 -176.6(3) . . . . ? 
C17 C26 B2 C36 -176.2(4) . . . . ? 
C25 C26 B2 C36 3.6(6) . . . . ? 
C37 C36 B2 O2 77.7(4) . . . . ? 
C41 C36 B2 O2 -96.1(4) . . . . ? 
C37 C36 B2 C26 -102.6(4) . . . . ? 
C41 C36 B2 C26 83.7(5) . . . . ? 
  
_refine_diff_density_max    0.213 
_refine_diff_density_min   -0.160 
_refine_diff_density_rms    0.043 
  
_shelxl_version_number 2013-4 
  
_shelx_res_file 
; 
TITL mo_d8v19628_0m_a.res in C2 
CELL 0.71073 30.8251 7.5638 17.0835 90 92.974 90 
ZERR 4 0.0008 0.0002 0.0004 0 0.001 0 
LATT -7 
SYMM -X,+Y,-Z 
SFAC C  H  B  O 
UNIT 176 144 8 8 
OMIT 0   4   1 
OMIT     0  -4   1 
OMIT    -8   0   1 
OMIT   -18   0   1 
OMIT     0   0   7 
OMIT 2 0 3 
OMIT -3 1 1 
OMIT 3 -1 -1 
OMIT 2 0 1 
OMIT -2 0 1 
OMIT 3 3 2 
OMIT -3 -3 -2 
OMIT 0 0 3 
OMIT 2 0 5 
OMIT -6 0 7 
OMIT  -3.00  51.00 
L.S. 10 
ACTA 
BOND $H 
FMAP 2 
PLAN 20 
LIST 4 
conf 
htab 
mpla c17 > c26 
mpla c1 > c10 
wpdb -1 
size 0.20 0.12 0.10 
TEMP 19.89 
WGHT    0.104200 
EXTI    0.013329 
FVAR       5.98892 
O1    4    0.412939    0.551569    0.453869    11.00000    0.04989    0.06621 = 
         0.03845    0.00200    0.00807    0.01492 
O2    4    0.374266    0.560951    0.714208    11.00000    0.05098    0.06910 = 
         0.03759    0.01015    0.00718    0.01481 
C1    1    0.368325    0.695662    0.343939    11.00000    0.04275    0.05031 = 
         0.03561    0.00115    0.00288   -0.00185 
C2    1    0.360722    0.747581    0.262750    11.00000    0.04188    0.04424 = 
         0.03802   -0.00034    0.00096   -0.00283 
C3    1    0.389066    0.706549    0.202999    11.00000    0.05147    0.07343 = 
         0.04087    0.00361    0.00445    0.00136 
AFIX  43 
H3    2    0.414073    0.641571    0.215607    11.00000   -1.20000 
AFIX   0 
C4    1    0.380920    0.758971    0.127952    11.00000    0.06723    0.09060 = 
         0.04191    0.00513    0.01291    0.00386 
AFIX  43 
H4    2    0.400207    0.729099    0.089999    11.00000   -1.20000 
AFIX   0 
C5    1    0.343600    0.858091    0.106848    11.00000    0.07363    0.08558 = 
         0.03995    0.01850    0.00157   -0.00178 
AFIX  43 
H5    2    0.338224    0.893672    0.055144    11.00000   -1.20000 
AFIX   0 
C6    1    0.315623    0.901456    0.161706    11.00000    0.05969    0.06543 = 
         0.04233    0.01028   -0.00129    0.00213 
AFIX  43 
H6    2    0.290953    0.967246    0.147608    11.00000   -1.20000 
AFIX   0 
C7    1    0.323346    0.848086    0.240431    11.00000    0.04721    0.04842 = 
         0.04230    0.00192    0.00035   -0.00186 
C8    1    0.294551    0.895978    0.298175    11.00000    0.05485    0.06248 = 
         0.04869   -0.00070   -0.00402    0.01508 
AFIX  43 
H8    2    0.269613    0.959626    0.283587    11.00000   -1.20000 
AFIX   0 
C9    1    0.302248    0.851812    0.374118    11.00000    0.05661    0.06212 = 
         0.04072    0.00148    0.00649    0.01381 
AFIX  43 
H9    2    0.283175    0.889756    0.411063    11.00000   -1.20000 
AFIX   0 
C10   1    0.338967    0.748347    0.398759    11.00000    0.04126    0.04407 = 
         0.03678   -0.00258    0.00051    0.00360 
C11   1    0.346658    0.703155    0.481995    11.00000    0.04390    0.05319 = 
         0.03645    0.00269    0.00537    0.00595 
C12   1    0.318570    0.746723    0.540308    11.00000    0.04457    0.05386 = 
         0.03787    0.00595    0.00570    0.01284 
AFIX  43 
H12   2    0.293189    0.807298    0.525580    11.00000   -1.20000 
AFIX   0 
C13   1    0.326049    0.705557    0.618768    11.00000    0.04035    0.05731 = 
         0.03802    0.00282    0.00726    0.00205 
C14   1    0.364479    0.611512    0.639165    11.00000    0.04695    0.05525 = 
         0.03793    0.00288    0.00527    0.00568 
C15   1    0.393553    0.566342    0.583565    11.00000    0.04469    0.06186 = 
         0.04176    0.00723    0.00560    0.01141 
AFIX  43 
H15   2    0.419316    0.508453    0.598287    11.00000   -1.20000 
AFIX   0 
C16   1    0.383963    0.607944    0.506249    11.00000    0.04432    0.05379 = 
         0.04048    0.00034    0.00706    0.00539 
C17   1    0.296871    0.752398    0.681335    11.00000    0.04369    0.04837 = 
         0.03912    0.00208    0.00951    0.00312 
C18   1    0.258700    0.853889    0.662475    11.00000    0.05791    0.07326 = 
         0.04160    0.01239    0.01094    0.01579 
AFIX  43 
H18   2    0.252674    0.888320    0.610791    11.00000   -1.20000 
AFIX   0 
C19   1    0.231297    0.900918    0.717285    11.00000    0.05386    0.06138 = 
         0.05149    0.00694    0.01115    0.01381 
AFIX  43 
H19   2    0.206470    0.965295    0.702722    11.00000   -1.20000 
AFIX   0 
C20   1    0.239531    0.854155    0.797073    11.00000    0.05094    0.04776 = 
         0.04509   -0.00242    0.01287    0.00069 
C21   1    0.209982    0.903273    0.853845    11.00000    0.05580    0.06153 = 
         0.05474   -0.00108    0.01452    0.01077 
AFIX  43 
H21   2    0.185135    0.967050    0.838805    11.00000   -1.20000 
AFIX   0 
C22   1    0.217684    0.857860    0.930127    11.00000    0.06289    0.08319 = 
         0.05007   -0.01284    0.01909    0.00492 
AFIX  43 
H22   2    0.198297    0.891163    0.967372    11.00000   -1.20000 
AFIX   0 
C23   1    0.255198    0.759974    0.952719    11.00000    0.06685    0.08389 = 
         0.03910   -0.00199    0.01239    0.00337 
AFIX  43 
H23   2    0.260379    0.728025    1.004937    11.00000   -1.20000 
AFIX   0 
C24   1    0.283843    0.711981    0.898689    11.00000    0.04974    0.07210 = 
         0.04062   -0.00385    0.00717    0.00507 
AFIX  43 
H24   2    0.308654    0.649589    0.915215    11.00000   -1.20000 
AFIX   0 
C25   1    0.277273    0.753437    0.818492    11.00000    0.04168    0.04911 = 
         0.04004   -0.00380    0.00800   -0.00320 
C26   1    0.306451    0.702012    0.758835    11.00000    0.04218    0.04995 = 
         0.03761    0.00021    0.00503   -0.00210 
C27   1    0.441496    0.473013    0.327165    11.00000    0.04631    0.04956 = 
         0.03773    0.00390    0.00551    0.00520 
C28   1    0.431255    0.303063    0.298578    11.00000    0.05322    0.05214 = 
         0.04787   -0.00025    0.00472    0.00141 
C29   1    0.462087    0.210623    0.258525    11.00000    0.07280    0.05909 = 
         0.05009   -0.00838    0.00766    0.00969 
AFIX  43 
H29   2    0.455062    0.098269    0.239737    11.00000   -1.20000 
AFIX   0 
C30   1    0.501947    0.276641    0.245559    11.00000    0.05804    0.07982 = 
         0.04728   -0.00228    0.01042    0.01980 
C31   1    0.512044    0.444722    0.273304    11.00000    0.04275    0.08781 = 
         0.05804    0.00455    0.01121    0.00516 
AFIX  43 
H31   2    0.539003    0.493212    0.263879    11.00000   -1.20000 
AFIX   0 
C32   1    0.482680    0.542537    0.314995    11.00000    0.04458    0.06268 = 
         0.05089    0.00245    0.00663    0.00216 
C33   1    0.494519    0.723354    0.344612    11.00000    0.05769    0.06990 = 
         0.11787   -0.01467    0.01282   -0.01482 
AFIX 137 
H33A  2    0.499453    0.719697    0.400537    11.00000   -1.50000 
H33B  2    0.471240    0.803921    0.331220    11.00000   -1.50000 
H33C  2    0.520457    0.762411    0.321074    11.00000   -1.50000 
AFIX   0 
C34   1    0.387049    0.226706    0.309726    11.00000    0.06516    0.06937 = 
         0.11662   -0.01733    0.01604   -0.01486 
AFIX 137 
H34A  2    0.366912    0.270825    0.269636    11.00000   -1.50000 
H34B  2    0.377552    0.260319    0.360252    11.00000   -1.50000 
H34C  2    0.388414    0.100145    0.306419    11.00000   -1.50000 
AFIX   0 
C35   1    0.534769    0.172161    0.200904    11.00000    0.09640    0.11467 = 
         0.09703   -0.01347    0.04188    0.03712 
AFIX 137 
H35A  2    0.519874    0.084863    0.168794    11.00000   -1.50000 
H35B  2    0.554871    0.114713    0.237409    11.00000   -1.50000 
H35C  2    0.550292    0.250916    0.168306    11.00000   -1.50000 
AFIX   0 
C36   1    0.368155    0.504588    0.853235    11.00000    0.04959    0.06244 = 
         0.03971    0.00385    0.00825    0.00427 
C37   1    0.402922    0.585638    0.894700    11.00000    0.06113    0.07326 = 
         0.04696   -0.00421    0.00439    0.00625 
C38   1    0.422399    0.498600    0.959879    11.00000    0.07167    0.11091 = 
         0.04632   -0.00536   -0.01277    0.00745 
AFIX  43 
H38   2    0.445731    0.551970    0.987313    11.00000   -1.20000 
AFIX   0 
C39   1    0.408087    0.336946    0.984472    11.00000    0.09792    0.12258 = 
         0.04266    0.02418    0.00655    0.03017 
C40   1    0.374456    0.258960    0.942668    11.00000    0.08104    0.08634 = 
         0.05252    0.02805    0.01607    0.00941 
AFIX  43 
H40   2    0.364712    0.148950    0.958574    11.00000   -1.20000 
AFIX   0 
C41   1    0.354203    0.338131    0.877067    11.00000    0.05956    0.07220 = 
         0.05413    0.01399    0.01497    0.00260 
C42   1    0.316770    0.247707    0.834705    11.00000    0.09266    0.07586 = 
         0.09669    0.01796   -0.00247   -0.02298 
AFIX 137 
H42A  2    0.321856    0.241729    0.779803    11.00000   -1.50000 
H42B  2    0.290604    0.313097    0.842077    11.00000   -1.50000 
H42C  2    0.313820    0.130246    0.855043    11.00000   -1.50000 
AFIX   0 
C43   1    0.419014    0.763103    0.871744    11.00000    0.09855    0.08724 = 
         0.08722   -0.00334   -0.01354   -0.01984 
AFIX 137 
H43A  2    0.396680    0.849589    0.878126    11.00000   -1.50000 
H43B  2    0.426537    0.760445    0.817926    11.00000   -1.50000 
H43C  2    0.444191    0.793569    0.904395    11.00000   -1.50000 
AFIX   0 
C44   1    0.429898    0.244112    1.055879    11.00000    0.16275    0.19323 = 
         0.08043    0.05323   -0.02789    0.03075 
AFIX 137 
H44A  2    0.438277    0.330455    1.094984    11.00000   -1.50000 
H44B  2    0.455189    0.181865    1.040317    11.00000   -1.50000 
H44C  2    0.409893    0.161856    1.077072    11.00000   -1.50000 
AFIX   0 
B1    3    0.407120    0.577547    0.373885    11.00000    0.03868    0.05188 = 
         0.04183    0.00001    0.00277   -0.00329 
B2    3    0.348452    0.591952    0.776086    11.00000    0.04687    0.05537 = 
         0.04095    0.00123    0.00887    0.00053 
HKLF 4 
  
REM  mo_d8v19628_0m_a.res in C2 
REM R1 =  0.0566 for    5466 Fo > 4sig(Fo)  and  0.0726 for all    7366 data 
REM    440 parameters refined using      1 restraints 
  
END 
  
WGHT      0.1042      0.0000 
  
REM No hydrogen bonds found for HTAB generation 
  
REM Highest difference peak  0.213,  deepest hole -0.160,  1-sigma level  0.043 
Q1    1   0.3204  0.6071  0.2372  11.00000  0.05    0.21 
Q2    1   0.3030  0.6024  0.3763  11.00000  0.05    0.20 
Q3    1   0.5126  0.0297  0.2839  11.00000  0.05    0.19 
Q4    1   0.1856  1.0421  0.8385  11.00000  0.05    0.19 
Q5    1   0.2065  1.0648  0.7013  11.00000  0.05    0.18 
Q6    1   0.2399  0.6012  0.7964  11.00000  0.05    0.17 
Q7    1   0.2423  1.0952  0.3385  11.00000  0.05    0.17 
Q8    1   0.2620  1.0386  0.2800  11.00000  0.05    0.17 
Q9    1   0.2195  0.5955  0.9346  11.00000  0.05    0.17 
Q10   1   0.3639  0.8522  0.6378  11.00000  0.05    0.17 
Q11   1   0.2782  0.8799  0.5166  11.00000  0.05    0.16 
Q12   1   0.3583  0.1547  1.1033  11.00000  0.05    0.15 
Q13   1   0.3549  0.1372  0.8798  11.00000  0.05    0.15 
Q14   1   0.3822  0.8497  0.5055  11.00000  0.05    0.15 
Q15   1   0.3324  0.6879  0.5051  11.00000  0.05    0.14 
Q16   1   0.3722  0.0715  1.1409  11.00000  0.05    0.14 
Q17   1   0.4279  0.9294  0.9569  11.00000  0.05    0.14 
Q18   1   0.2865  1.0647  0.1408  11.00000  0.05    0.14 
Q19   1   0.3978  0.9710  0.1984  11.00000  0.05    0.14 
Q20   1   0.1557  1.0815  0.8978  11.00000  0.05    0.14 
; 
_shelx_res_checksum   18823 
  
_shelx_hkl_file 
; 
  -6   0   0     723     170                                                        1280   10.62   -0.08  1.0000 
   6   0   0    1167     160                                                         810   10.62    0.08  1.0000 
   8   0   0   91946    1980                                                       69063   -6.86   -0.02  1.0000 
   8   0   0   88849    1940                                                       66383   -6.86   -0.02  1.0000 
  -8   0   0   90606    1950                                                       67903   -6.86    0.02  1.0000 
  -8   0   0   86175    1870                                                       64074   -6.86    0.02  1.0000 
 -10   0   0  235172    6119                                                      249615    2.49    0.01  1.0000 
 -10   0   0  224945    6009                                                      239076    2.49    0.01  1.0000 
  10   0   0  231387    6119                                                      245715    2.49   -0.01  1.0000 
  10   0   0  235502    6179                                                      249955    2.49   -0.01  1.0000 
  12   0   0    8330    1040                                                       21508   -9.40   -0.03  1.0000 
 -12   0   0    7382     960                                                       19968   -9.40    0.03  1.0000 
  12   0   0    8218     990                                                       21328   -9.40   -0.03  1.0000 
 -12   0   0    7376     900                                                       19958   -9.40    0.03  1.0000 
 -14   0   0   33476    1130                                                       24018   -4.75    0.05  1.0000 
  14   0   0   36813    1180                                                       26857   -4.75   -0.05  1.0000 
  14   0   0   32826    1180                                                       23468   -4.75   -0.05  1.0000 
 -14   0   0   33712    1060                                                       24218   -4.75    0.05  1.0000 
  16   0   0   40811    2150                                                       60374    7.41    0.02  1.0000 
  16   0   0   39047    2210                                                       58224    7.41    0.02  1.0000 
 -16   0   0   38842    2110                                                       57974    7.41   -0.02  1.0000 
 -16   0   0   39014    1990                                                       58184    7.41   -0.02  1.0000 
 -18   0   0   10970     870                                                       12709   -1.36    0.02  1.0000 
 -18   0   0   10274     770                                                       11959   -1.36    0.02  1.0000 
  18   0   0   10840     880                                                       12569   -1.36   -0.02  1.0000 
  18   0   0    8813     880                                                       10379   -1.36   -0.02  1.0000 
 -20   0   0     668     260                                                         540    0.44    0.07  1.0000 
 -20   0   0     701     260                                                         570    0.44    0.07  1.0000 
  20   0   0     690     310                                                         560    0.44   -0.07  1.0000 
  20   0   0     933     300                                                         780    0.44   -0.07  1.0000 
  22   0   0    2531     670                                                        3920    2.09    0.06  1.0000 
  22   0   0    1968     650                                                        3210    2.09    0.06  1.0000 
 -22   0   0    2555     570                                                        3950    2.09   -0.06  1.0000 
 -24   0   0    5674     720                                                        8159    2.55   -0.05  1.0000 
  24   0   0    6953     900                                                        9679    2.55    0.05  1.0000 
  24   0   0    5383     910                                                        7809    2.55    0.05  1.0000 
 -26   0   0     387     270                                                         250    0.68    0.18  1.0000 
  26   0   0      89     300                                                          30    0.68   -0.18  1.0000 
 -28   0   0     127     300                                                         340   -5.04    0.04  1.0000 
  28   0   0       0     390                                                         860   -5.04   -0.04  1.0000 
  28   0   0     154     350                                                         300   -5.04   -0.04  1.0000 
  30   0   0    1033     600                                                        2310   -2.70    0.00  1.0000 
  30   0   0     888     650                                                        2090   -2.70    0.00  1.0000 
 -30   0   0     562     430                                                        1570   -2.70    0.00  1.0000 
  32   0   0    1196     530                                                        1350    0.37   -0.04  1.0000 
  32   0   0     609     590                                                         720    0.37   -0.04  1.0000 
  34   0   0    1950     780                                                        2430    0.87    0.05  1.0000 
  34   0   0     828     570                                                        1150    0.87    0.05  1.0000 
  36   0   0    1619     600                                                        1240    0.85    0.01  1.0000 
  36   0   0    1504     660                                                        1140    0.85    0.01  1.0000 
  -1  -1   0 1196841   11359                                                      483312  -58.60  -37.65  1.0000 
  -1  -1   0 1218443   11389                                                      497160  -58.60  -37.65  1.0000 
  -5  -1   0  404682    6359                                                      278142   17.81   -5.23  1.0000 
  -5  -1   0  400581    6599                                                      274743   17.81   -5.23  1.0000 
   5  -1   0  397590    6719                                                      271843   17.83   -5.36  1.0000 
   5  -1   0  397796    6769                                                      272013   17.83   -5.36  1.0000 
  -5   1   0  397784    6739                                                      272003   17.83    5.36  1.0000 
   5   1   0  407961    6339                                                      280862   17.81    5.23  1.0000 
  -5   1   0  406249    6679                                                      279012   17.83    5.36  1.0000 
   5   1   0  395519    6539                                                      270553   17.81    5.23  1.0000 
   7  -1   0   40385    1370                                                       37466    4.30   -2.25  1.0000 
  -7  -1   0   39450    1260                                                       36536    4.25   -2.25  1.0000 
   7  -1   0   39881    1400                                                       36976    4.30   -2.25  1.0000 
  -7  -1   0   39707    1050                                                       36786    4.25   -2.25  1.0000 
   7   1   0   39522    1000                                                       36606    4.25    2.25  1.0000 
  -7   1   0   40570    1330                                                       37646    4.30    2.25  1.0000 
   7   1   0   39553    1200                                                       36636    4.25    2.25  1.0000 
  -7   1   0   34571    1700                                                       31817    4.30    2.25  1.0000 
   9  -1   0  295143    8019                                                      308369    0.36    5.31  1.0000 
   9  -1   0  313876    8019                                                      327537    0.36    5.31  1.0000 
  -9  -1   0  316892    7479                                                      331107    0.42    5.37  1.0000 
  -9  -1   0  298200    7799                                                      311969    0.42    5.37  1.0000 
  -9   1   0  302256    7889                                                      315648    0.36   -5.31  1.0000 
  -9   1   0  314355    8009                                                      328027    0.36   -5.31  1.0000 
   9   1   0  310972    7759                                                      325047    0.42   -5.37  1.0000 
   9   1   0  308648    7499                                                      322668    0.42   -5.37  1.0000 
  11  -1   0   76394    2370                                                       71033    3.56   -0.97  1.0000 
 -11  -1   0   70834    2130                                                       65873    3.57   -0.90  1.0000 
 -11  -1   0   68011    1810                                                       63144    3.57   -0.90  1.0000 
  11  -1   0   77200    2350                                                       71813    3.56   -0.97  1.0000 
 -11   1   0   71415    2190                                                       66223    3.56    0.97  1.0000 
 -11   1   0   75763    2290                                                       70423    3.56    0.97  1.0000 
  11   1   0   71444    1890                                                       66463    3.57    0.90  1.0000 
  11   1   0   73149    2120                                                       68113    3.57    0.90  1.0000 
 -13  -1   0   57883    1900                                                       69323    3.40    7.59  1.0000 
  13  -1   0   54289    2400                                                       65343    3.40    7.64  1.0000 
  13  -1   0   53582    2400                                                       64554    3.40    7.64  1.0000 
 -13  -1   0   59288    2260                                                       70883    3.40    7.59  1.0000 
  13   1   0   54638    1990                                                       65713    3.40   -7.59  1.0000 
 -13   1   0   58215    2300                                                       69713    3.40   -7.64  1.0000 
  13   1   0   57136    2220                                                       68493    3.40   -7.59  1.0000 
 -13   1   0   57550    2360                                                       68973    3.40   -7.64  1.0000 
  15  -1   0   15762    1040                                                       15488   -0.72   -5.88  1.0000 
 -15  -1   0   16360     940                                                       16078   -0.73   -5.84  1.0000 
  15  -1   0   15491    1030                                                       15208   -0.72   -5.88  1.0000 
 -15   1   0   15743     970                                                       15468   -0.72    5.88  1.0000 
  15   1   0   16603     930                                                       16328   -0.73    5.84  1.0000 
 -15   1   0   16305     950                                                       16048   -0.72    5.88  1.0000 
  15   1   0   16837     810                                                       16568   -0.73    5.84  1.0000 
  17  -1   0    3060    1010                                                        5929   -2.04   -3.10  1.0000 
 -17  -1   0    2769     430                                                        5509   -2.09   -3.06  1.0000 
 -17  -1   0    3090     600                                                        5959   -2.09   -3.06  1.0000 
  17  -1   0    3356     710                                                        6339   -2.04   -3.10  1.0000 
  17   1   0    3423     530                                                        6419   -2.09    3.06  1.0000 
  17   1   0    3155     610                                                        6049   -2.09    3.06  1.0000 
 -17   1   0    3429     630                                                        6439   -2.04    3.10  1.0000 
 -17   1   0    3730     660                                                        6849   -2.04    3.10  1.0000 
  19  -1   0    2564     610                                                        3260    0.02    3.02  1.0000 
  19  -1   0    2362     610                                                        3020    0.02    3.02  1.0000 
 -19  -1   0    2078     480                                                        2660    0.01    2.94  1.0000 
 -19  -1   0    2422     340                                                        3070    0.01    2.94  1.0000 
  19   1   0    2003     430                                                        2570    0.01   -2.94  1.0000 
 -19   1   0    2228     510                                                        2860    0.02   -3.02  1.0000 
  19   1   0    2882     590                                                        3610    0.01   -2.94  1.0000 
 -19   1   0    1872     470                                                        2430    0.02   -3.02  1.0000 
  21  -1   0     538     290                                                         420   -0.48    0.10  1.0000 
  21  -1   0     706     340                                                         570   -0.48    0.10  1.0000 
 -21  -1   0     457     160                                                         360   -0.43    0.11  1.0000 
 -21   1   0     378     290                                                         280   -0.48   -0.10  1.0000 
  21   1   0       7     200                                                        -210   -0.43   -0.11  1.0000 
  21   1   0     524     230                                                         420   -0.43   -0.11  1.0000 
 -23  -1   0    4706     380                                                        2820   -2.72    1.26  1.0000 
  23  -1   0    4192     610                                                        2450   -2.65    1.15  1.0000 
  23  -1   0    4539     650                                                        2720   -2.65    1.15  1.0000 
  23   1   0    4385     590                                                        2570   -2.72   -1.26  1.0000 
  23   1   0    4999     530                                                        3050   -2.72   -1.26  1.0000 
 -23   1   0    4706     560                                                        2850   -2.65   -1.15  1.0000 
  25  -1   0    3765     780                                                        4200   -0.80   -1.87  1.0000 
  25  -1   0    2774     790                                                        3130   -0.80   -1.87  1.0000 
 -25  -1   0    3838     480                                                        4220   -0.72   -1.94  1.0000 
 -25   1   0    2755     610                                                        3110   -0.80    1.87  1.0000 
  25   1   0    2979     580                                                        3300   -0.72    1.94  1.0000 
  25   1   0    3632     750                                                        4000   -0.72    1.94  1.0000 
 -27  -1   0   10785     690                                                        8539    2.27    0.36  1.0000 
  27  -1   0   11619    1120                                                        9359    2.09    0.45  1.0000 
  27  -1   0   10526    1000                                                        8379    2.09    0.45  1.0000 
  27   1   0   10122     790                                                        7949    2.27   -0.36  1.0000 
  27   1   0   12114    1090                                                        9729    2.27   -0.36  1.0000 
  29  -1   0    5814     830                                                        3710    2.00    1.74  1.0000 
 -29  -1   0    5240     510                                                        3230    2.00    1.79  1.0000 
  29  -1   0    6670     970                                                        4400    2.00    1.74  1.0000 
  29   1   0    6705     740                                                        4400    2.00   -1.79  1.0000 
  29   1   0    4560     860                                                        2700    2.00   -1.79  1.0000 
 -31  -1   0     596     380                                                         780    0.28   -0.54  1.0000 
  31  -1   0      49     470                                                         110    0.20   -0.55  1.0000 
  31  -1   0     477     520                                                         640    0.20   -0.55  1.0000 
  31   1   0     322     440                                                         460    0.28    0.54  1.0000 
  31   1   0    1276     580                                                        1540    0.28    0.54  1.0000 
  33  -1   0     249     370                                                         340   -0.88   -0.54  1.0000 
 -33  -1   0     184     320                                                         250   -0.86   -0.50  1.0000 
  33  -1   0      37     480                                                        -100   -0.88   -0.54  1.0000 
  33   1   0     453     380                                                         570   -0.86    0.50  1.0000 
  33   1   0      34     330                                                        -350   -0.86    0.50  1.0000 
  35  -1   0     753     600                                                        1070   -0.87    0.26  1.0000 
  35  -1   0     736     630                                                        1050   -0.87    0.26  1.0000 
 -35  -1   0     345     440                                                         570   -0.86    0.34  1.0000 
  35   1   0     291     500                                                         500   -0.86   -0.34  1.0000 
  35   1   0      30     400                                                        -560   -0.86   -0.34  1.0000 
  37  -1   0    1170    1190                                                        1390   -0.59    0.38  1.0000 
  37  -1   0      17     640                                                         -80   -0.59    0.38  1.0000 
  37   1   0     260     530                                                         370   -0.57   -0.42  1.0000 
  37   1   0    1289     520                                                        1530   -0.57   -0.42  1.0000 
   2  -2   0  819835   22588                                                      953375   21.53    0.29  1.0000 
  -2  -2   0  862163   22588                                                      999900   21.54    0.35  1.0000 
   2   2   0  842567   22588                                                      978662   21.54   -0.35  1.0000 
  -2   2   0  820535   22548                                                      954134   21.53   -0.29  1.0000 
   4  -2   0  678258   21648                                                      916808   -0.88  -22.73  1.0000 
  -4  -2   0  685470   21518                                                      925307   -0.88  -22.74  1.0000 
   4  -2   0  676659   21608                                                      914948   -0.88  -22.73  1.0000 
   4   2   0  715516   21468                                                      960164   -0.88   22.74  1.0000 
  -4   2   0  665230   21518                                                      901650   -0.88   22.73  1.0000 
   4   2   0  710019   21608                                                      953795   -0.88   22.74  1.0000 
  -4   2   0  662765   21608                                                      898780   -0.88   22.73  1.0000 
   4   2   0  685599   21268                                                      925457   -0.88   22.74  1.0000 
  -6  -2   0  189995    8399                                                      339446  -24.89    0.88  1.0000 
   6  -2   0  187748    8539                                                      336376  -24.88    0.82  1.0000 
   6  -2   0  193286    8609                                                      343776  -24.88    0.82  1.0000 
  -6  -2   0  185118    7959                                                      332917  -24.89    0.88  1.0000 
   6   2   0  192001    8049                                                      342126  -24.89   -0.88  1.0000 
  -6   2   0  188876    8429                                                      337886  -24.88   -0.82  1.0000 
  -6   2   0  185464    8539                                                      333317  -24.88   -0.82  1.0000 
   6   2   0  192039    8279                                                      342176  -24.89   -0.88  1.0000 
   8  -2   0  118570    3980                                                      132587    3.41    3.16  1.0000 
  -8  -2   0  118619    3360                                                      132827    3.42    3.20  1.0000 
   8  -2   0  117673    4030                                                      131637    3.41    3.16  1.0000 
  -8  -2   0  123074    3850                                                      137546    3.42    3.20  1.0000 
   8   2   0  120563    3390                                                      134886    3.42   -3.20  1.0000 
   8   2   0  126089    3720                                                      140736    3.42   -3.20  1.0000 
  -8   2   0  118089    3850                                                      132077    3.41   -3.16  1.0000 
  -8   2   0  124210    4020                                                      138556    3.41   -3.16  1.0000 
 -10  -2   0    5829     230                                                        2240   -1.48   -4.97  1.0000 
  10  -2   0    5291     410                                                        1920   -1.53   -4.91  1.0000 
 -10  -2   0    5147     370                                                        1820   -1.48   -4.97  1.0000 
  10  -2   0    4672     390                                                        1550   -1.53   -4.91  1.0000 
 -10   2   0    5648     400                                                        2140   -1.53    4.91  1.0000 
  10   2   0    5097     330                                                        1790   -1.48    4.97  1.0000 
 -10   2   0    5632     440                                                        2130   -1.53    4.91  1.0000 
  10   2   0    6901     240                                                        2930   -1.48    4.97  1.0000 
  12  -2   0   35137    2130                                                       50125    3.01   -5.92  1.0000 
 -12  -2   0   33730    1460                                                       48425    3.03   -5.91  1.0000 
  12  -2   0   34127    2060                                                       48915    3.01   -5.92  1.0000 
 -12  -2   0   33855    1910                                                       48575    3.03   -5.91  1.0000 
 -12   2   0   34786    1950                                                       49705    3.01    5.92  1.0000 
  12   2   0   33339    1740                                                       47955    3.03    5.91  1.0000 
 -12   2   0   34853    2070                                                       49785    3.01    5.92  1.0000 
  14  -2   0   37374    2100                                                       44206    3.39   -2.03  1.0000 
 -14  -2   0   40079    1490                                                       47095    3.41   -1.99  1.0000 
 -14  -2   0   41340    1950                                                       48465    3.41   -1.99  1.0000 
  14   2   0   41865    1450                                                       49035    3.41    1.99  1.0000 
  14   2   0   42658    1820                                                       49895    3.41    1.99  1.0000 
 -14   2   0   42142    1980                                                       49395    3.39    2.03  1.0000 
 -14   2   0   38841    2040                                                       45805    3.39    2.03  1.0000 
 -16  -2   0   15531     930                                                       21548   -4.91    2.73  1.0000 
  16  -2   0   15778    1420                                                       21868   -4.93    2.75  1.0000 
  16  -2   0   16549    1450                                                       22788   -4.93    2.75  1.0000 
 -16  -2   0   15966    1250                                                       22068   -4.91    2.73  1.0000 
  16   2   0   16754     890                                                       23008   -4.91   -2.73  1.0000 
  16   2   0   17040    1190                                                       23348   -4.91   -2.73  1.0000 
 -16   2   0   14837    1240                                                       20738   -4.93   -2.75  1.0000 
 -16   2   0   16063    1340                                                       22208   -4.93   -2.75  1.0000 
  18  -2   0   11156     920                                                        8939    1.84    0.39  1.0000 
  18  -2   0    9664     850                                                        7609    1.84    0.39  1.0000 
 -18  -2   0    9665     750                                                        7589    1.86    0.40  1.0000 
 -18  -2   0    9676     600                                                        7599    1.86    0.40  1.0000 
  18   2   0   10475     550                                                        8309    1.86   -0.40  1.0000 
 -18   2   0   10709     800                                                        8539    1.84   -0.39  1.0000 
 -18   2   0   10339     820                                                        8209    1.84   -0.39  1.0000 
  18   2   0   10532     730                                                        8359    1.86   -0.40  1.0000 
  20  -2   0    1775     710                                                        3350   -0.26   -2.75  1.0000 
 -20  -2   0    1787     580                                                        3350   -0.27   -2.72  1.0000 
  20  -2   0    1523     660                                                        3000   -0.26   -2.75  1.0000 
 -20  -2   0    1650     470                                                        3160   -0.27   -2.72  1.0000 
  20   2   0    2163     410                                                        3860   -0.27    2.72  1.0000 
 -20   2   0    1530     600                                                        3010   -0.26    2.75  1.0000 
  20   2   0    1882     590                                                        3480   -0.27    2.72  1.0000 
  22  -2   0    4299     820                                                        4090    0.31   -0.45  1.0000 
 -22  -2   0    3893     520                                                        3650    0.28   -0.50  1.0000 
  22  -2   0    3951     780                                                        3750    0.31   -0.45  1.0000 
  22   2   0    4161     440                                                        3910    0.28    0.50  1.0000 
  22   2   0    4449     670                                                        4190    0.28    0.50  1.0000 
  24  -2   0    2519     790                                                        2840    0.17    1.47  1.0000 
 -24  -2   0    3632     580                                                        4030    0.18    1.49  1.0000 
  24  -2   0    3736     890                                                        4140    0.17    1.47  1.0000 
  24   2   0    3575     450                                                        3970    0.18   -1.49  1.0000 
  24   2   0    2556     620                                                        2880    0.18   -1.49  1.0000 
 -26  -2   0   14961    1040                                                       18338   -2.28   -0.41  1.0000 
  26  -2   0   13880    1540                                                       17128   -2.28   -0.45  1.0000 
  26  -2   0   16264    1650                                                       19768   -2.28   -0.45  1.0000 
  26   2   0   13664    1300                                                       16898   -2.28    0.41  1.0000 
  26   2   0   12373     980                                                       15458   -2.28    0.41  1.0000 
  28  -2   0   20416    1770                                                       19918    0.47   -1.00  1.0000 
 -28  -2   0   22902    1190                                                       22388    0.46   -1.01  1.0000 
  28  -2   0   19819    1680                                                       19328    0.47   -1.00  1.0000 
  28   2   0   22053    1570                                                       21548    0.46    1.01  1.0000 
  28   2   0   23114    1220                                                       22598    0.46    1.01  1.0000 
  30  -2   0     296     490                                                         210    0.59    0.04  1.0000 
 -30  -2   0     478     360                                                         360    0.63    0.05  1.0000 
  30  -2   0    1966     660                                                        1740    0.59    0.04  1.0000 
  30   2   0    1274     370                                                        1080    0.63   -0.05  1.0000 
  30   2   0     958     530                                                         790    0.63   -0.05  1.0000 
 -32  -2   0    1993     540                                                        2130    0.40    0.51  1.0000 
  32  -2   0    1382     790                                                        1480    0.39    0.47  1.0000 
  32  -2   0    1700     750                                                        1810    0.39    0.47  1.0000 
  32   2   0    2379     690                                                        2530    0.40   -0.51  1.0000 
  32   2   0    2408     520                                                        2560    0.40   -0.51  1.0000 
 -34  -2   0     836     490                                                         850    1.14   -0.09  1.0000 
  34  -2   0     848     690                                                         870    1.15   -0.11  1.0000 
  34  -2   0    2060     680                                                        2120    1.15   -0.11  1.0000 
  34   2   0     605     590                                                         610    1.14    0.09  1.0000 
  34   2   0    1945     480                                                        1990    1.14    0.09  1.0000 
  36  -2   0    2216     850                                                        1770    0.66   -0.54  1.0000 
  36  -2   0    3277     910                                                        2730    0.66   -0.54  1.0000 
  36   2   0    2498     500                                                        2030    0.66    0.52  1.0000 
  36   2   0    1782     850                                                        1390    0.66    0.52  1.0000 
  -1  -3   0  103546    3500                                                      110679    9.04   -5.81  1.0000 
   1  -3   0  106290    3530                                                      113769    9.09   -5.78  1.0000 
  -1  -3   0  102293    3370                                                      109359    9.04   -5.81  1.0000 
   1  -3   0  106224    3490                                                      113699    9.09   -5.78  1.0000 
   1   3   0  100546    3450                                                      107519    9.04    5.81  1.0000 
   1   3   0  100736    3420                                                      107719    9.04    5.81  1.0000 
  -1   3   0  106224    3490                                                      113699    9.09    5.78  1.0000 
  -1   3   0   99622    3400                                                      106739    9.09    5.78  1.0000 
   1   3   0  103147    3260                                                      110259    9.04    5.81  1.0000 
   1   3   0  101543    3340                                                      108569    9.04    5.81  1.0000 
   3  -3   0   34398     720                                                        7839  -15.56   -6.43  1.0000 
   3  -3   0   31866     670                                                        6639  -15.56   -6.43  1.0000 
  -3  -3   0   31502     590                                                        6459  -15.58   -6.41  1.0000 
   3   3   0   29685     540                                                        5639  -15.58    6.41  1.0000 
   3   3   0   32236     620                                                        6799  -15.58    6.41  1.0000 
  -3   3   0   29161     630                                                        5419  -15.56    6.43  1.0000 
   3   3   0   30558     610                                                        6029  -15.58    6.41  1.0000 
  -3   3   0   32807     650                                                        7079  -15.56    6.43  1.0000 
   3   3   0   32643     550                                                        6989  -15.58    6.41  1.0000 
   5  -3   0  298759    5389                                                      187061    1.50   19.30  1.0000 
  -5  -3   0  293290    5219                                                      182642    1.55   19.32  1.0000 
   5  -3   0  298253    5369                                                      186661    1.50   19.30  1.0000 
   5   3   0  290792    4790                                                      180672    1.55  -19.32  1.0000 
  -5   3   0  297684    5339                                                      186211    1.50  -19.30  1.0000 
   5   3   0  290221    5099                                                      180222    1.55  -19.32  1.0000 
  -5   3   0  303695    5259                                                      190971    1.50  -19.30  1.0000 
   5   3   0  291692    5289                                                      181382    1.55  -19.32  1.0000 
   5   3   0  303555    4970                                                      190761    1.55  -19.32  1.0000 
   7  -3   0   21417    1190                                                       17898   16.90    1.35  1.0000 
   7  -3   0   21679    1230                                                       18218   16.90    1.35  1.0000 
  -7  -3   0   22007    1130                                                       18598   16.89    1.34  1.0000 
   7   3   0   22493     870                                                       19188   16.89   -1.34  1.0000 
  -7   3   0   21893    1190                                                       18478   16.90   -1.35  1.0000 
   7   3   0   21949     930                                                       18528   16.89   -1.34  1.0000 
   7   3   0   23081    1080                                                       19898   16.89   -1.34  1.0000 
   7   3   0   21949    1160                                                       18528   16.89   -1.34  1.0000 
  -7   3   0   21163    1110                                                       17588   16.90   -1.35  1.0000 
  -9  -3   0   35026    1590                                                       31997    1.68   -3.21  1.0000 
   9  -3   0   33867    1670                                                       30847    1.69   -3.21  1.0000 
   9  -3   0   36188    1740                                                       33077    1.69   -3.21  1.0000 
  -9   3   0   35397    1670                                                       32317    1.69    3.21  1.0000 
   9   3   0   36045    1260                                                       32977    1.68    3.21  1.0000 
   9   3   0   34995    1440                                                       31967    1.68    3.21  1.0000 
  -9   3   0   36136    1580                                                       33027    1.69    3.21  1.0000 
   9   3   0   34246    1200                                                       31247    1.68    3.21  1.0000 
  11  -3   0   52705    2900                                                       72923   -3.48    7.95  1.0000 
 -11  -3   0   50962    2660                                                       71003   -3.45    7.99  1.0000 
  11  -3   0   47522    2780                                                       66753   -3.48    7.95  1.0000 
 -11  -3   0   52115    2070                                                       72373   -3.45    7.99  1.0000 
 -11   3   0   47857    2760                                                       67153   -3.48   -7.95  1.0000 
  11   3   0   51786    2150                                                       71983   -3.45   -7.99  1.0000 
  11   3   0   50609    2070                                                       70583   -3.45   -7.99  1.0000 
  11   3   0   52275    2450                                                       72563   -3.45   -7.99  1.0000 
 -11   3   0   51617    2640                                                       71633   -3.48   -7.95  1.0000 
  13  -3   0   88519    3830                                                      101320   -3.40   -1.95  1.0000 
  13  -3   0   76563    4220                                                       88491   -3.40   -1.95  1.0000 
 -13  -3   0   90003    3480                                                      103060   -3.43   -1.98  1.0000 
 -13  -3   0   89620    2730                                                      102650   -3.43   -1.98  1.0000 
 -13   3   0   87268    3630                                                       99980   -3.40    1.95  1.0000 
  13   3   0   89545    3180                                                      102570   -3.43    1.98  1.0000 
  13   3   0   90544    2650                                                      103640   -3.43    1.98  1.0000 
 -13   3   0   89473    4000                                                      102340   -3.40    1.95  1.0000 
  13   3   0   87706    2800                                                      100600   -3.43    1.98  1.0000 
  15  -3   0    4588     720                                                        3550    1.36    0.31  1.0000 
 -15  -3   0    5481     350                                                        4320    1.38    0.33  1.0000 
 -15  -3   0    4916     640                                                        3820    1.38    0.33  1.0000 
  15  -3   0    5503     800                                                        4360    1.36    0.31  1.0000 
 -15   3   0    5761     620                                                        4590    1.36   -0.31  1.0000 
 -15   3   0    5817     780                                                        4640    1.36   -0.31  1.0000 
  15   3   0    4701     550                                                        3630    1.38   -0.33  1.0000 
  15   3   0    5459     320                                                        4300    1.38   -0.33  1.0000 
  17  -3   0    2177     470                                                        1280    4.50   -0.81  1.0000 
 -17  -3   0    2106     210                                                        1210    4.53   -0.80  1.0000 
  17  -3   0    1705     400                                                         840    4.50   -0.81  1.0000 
 -17  -3   0    1568     340                                                         710    4.53   -0.80  1.0000 
  17   3   0    1393     280                                                         550    4.53    0.80  1.0000 
  17   3   0    1881     210                                                        1000    4.53    0.80  1.0000 
 -17   3   0    2006     410                                                        1120    4.50    0.81  1.0000 
 -19  -3   0   10740     620                                                       12629   -0.13   -2.19  1.0000 
  19  -3   0   10813    1240                                                       12659   -0.11   -2.16  1.0000 
  19  -3   0    9912    1220                                                       11679   -0.11   -2.16  1.0000 
 -19  -3   0    9293    1040                                                       11049   -0.13   -2.19  1.0000 
  19   3   0   10437     610                                                       12299   -0.13    2.19  1.0000 
  19   3   0   11043     960                                                       12959   -0.13    2.19  1.0000 
 -21  -3   0    2703     350                                                        3550   -0.63    1.13  1.0000 
  21  -3   0    2582     780                                                        3420   -0.68    1.11  1.0000 
  21  -3   0    2082     760                                                        2840   -0.68    1.11  1.0000 
  21   3   0    2895     370                                                        3770   -0.63   -1.13  1.0000 
  21   3   0    2598     620                                                        3430   -0.63   -1.13  1.0000 
  23  -3   0      44     510                                                         320    1.90   -1.68  1.0000 
  23  -3   0      36     350                                                         280    1.90   -1.68  1.0000 
 -23  -3   0     128     210                                                         580    1.95   -1.62  1.0000 
  23   3   0     245     200                                                         830    1.95    1.62  1.0000 
  23   3   0      44     320                                                         330    1.95    1.62  1.0000 
  25  -3   0    1189     600                                                        1690    1.62    0.10  1.0000 
  25  -3   0    1439     640                                                        1990    1.62    0.10  1.0000 
  25   3   0    1000     500                                                        1440    1.60   -0.06  1.0000 
  25   3   0    1180     300                                                        1660    1.60   -0.06  1.0000 
  27  -3   0    4615    1110                                                        4990   -0.45    0.55  1.0000 
  27  -3   0    7036    1290                                                        7499   -0.45    0.55  1.0000 
  27   3   0    6167     860                                                        6579   -0.43   -0.54  1.0000 
  27   3   0    5596     510                                                        5989   -0.43   -0.54  1.0000 
  29  -3   0     413     580                                                         860   -0.68   -1.38  1.0000 
  29  -3   0    1014     730                                                        1670   -0.68   -1.38  1.0000 
  29   3   0     867     290                                                        1460   -0.66    1.35  1.0000 
  29   3   0     347     410                                                         750   -0.66    1.35  1.0000 
  31  -3   0     899     640                                                         770   -0.01   -0.53  1.0000 
  31  -3   0    1177     690                                                        1030   -0.01   -0.53  1.0000 
  31   3   0     989     530                                                         850    0.00    0.54  1.0000 
  31   3   0    1268     280                                                        1110    0.00    0.54  1.0000 
  33  -3   0    1356     740                                                        1230   -0.55   -0.50  1.0000 
  33  -3   0    1845     710                                                        1700   -0.55   -0.50  1.0000 
  33   3   0    1471     280                                                        1340   -0.50    0.48  1.0000 
  33   3   0     629     600                                                         540   -0.50    0.48  1.0000 
  35  -3   0      38     610                                                          80   -0.55   -0.41  1.0000 
  35  -3   0     363     620                                                         490   -0.55   -0.41  1.0000 
  35   3   0     670     570                                                         830   -0.51    0.39  1.0000 
   0  -4   0   89373    2550                                                       65483   -7.06   -1.92  1.0000 
   0  -4   0   83317    2570                                                       60314   -7.06   -1.92  1.0000 
   0   4   0   86614    2550                                                       63124   -7.06    1.92  1.0000 
   0   4   0   84233    2550                                                       61094   -7.06    1.92  1.0000 
   0   4   0   87351    2400                                                       63754   -7.06    1.92  1.0000 
   0   4   0   87854    2510                                                       64184   -7.06    1.92  1.0000 
   2  -4   0   74807    2840                                                       72883   -6.54    8.98  1.0000 
  -2  -4   0   74860    2690                                                       73113   -6.48    8.99  1.0000 
  -2  -4   0   75076    2830                                                       73333   -6.48    8.99  1.0000 
   2  -4   0   72938    2860                                                       70983   -6.54    8.98  1.0000 
   2   4   0   74330    2780                                                       72573   -6.48   -8.99  1.0000 
   2   4   0   71637    2640                                                       69833   -6.48   -8.99  1.0000 
   2   4   0   75096    2570                                                       73353   -6.48   -8.99  1.0000 
  -2   4   0   77945    2850                                                       76072   -6.54   -8.98  1.0000 
  -2   4   0   74591    2800                                                       72663   -6.54   -8.98  1.0000 
   2   4   0   74064    2820                                                       72303   -6.48   -8.99  1.0000 
   4  -4   0   67317    2070                                                       41146   13.51    6.69  1.0000 
  -4  -4   0   67091    1820                                                       41026   13.51    6.67  1.0000 
   4  -4   0   69792    2090                                                       43176   13.51    6.69  1.0000 
   4   4   0   67018    1800                                                       40966   13.51   -6.67  1.0000 
   4   4   0   72682    2000                                                       45625   13.51   -6.67  1.0000 
  -4   4   0   66216    1950                                                       40246   13.51   -6.69  1.0000 
  -4   4   0   67329    2020                                                       41156   13.51   -6.69  1.0000 
   4   4   0   65317    1970                                                       39576   13.51   -6.67  1.0000 
   4   4   0   69833    1740                                                       43276   13.51   -6.67  1.0000 
   6  -4   0   75858    4340                                                      124598    6.46  -11.77  1.0000 
   6  -4   0   76085    4350                                                      124888    6.46  -11.77  1.0000 
  -6   4   0   79569    4420                                                      129347    6.46   11.77  1.0000 
  -6   4   0   78755    4190                                                      128307    6.46   11.77  1.0000 
   6   4   0   78305    4280                                                      127697    6.48   11.75  1.0000 
   6   4   0   81629    3750                                                      131937    6.48   11.75  1.0000 
   6   4   0   73435    3840                                                      121448    6.48   11.75  1.0000 
   6   4   0   85551    4140                                                      136916    6.48   11.75  1.0000 
   8  -4   0   25475    1630                                                       24148  -11.61   -2.98  1.0000 
   8  -4   0   28067    1690                                                       26947  -11.61   -2.98  1.0000 
  -8  -4   0   29096    1590                                                       28097  -11.56   -2.92  1.0000 
  -8   4   0   26196    1510                                                       24928  -11.61    2.98  1.0000 
   8   4   0   26414    1280                                                       25207  -11.56    2.92  1.0000 
   8   4   0   29394    1500                                                       28417  -11.56    2.92  1.0000 
   8   4   0   25379    1540                                                       24088  -11.56    2.92  1.0000 
   8   4   0   29180    1240                                                       28187  -11.56    2.92  1.0000 
  -8   4   0   26510    1610                                                       25267  -11.61    2.98  1.0000 
 -10  -4   0    1802     780                                                        6799    6.63    3.31  1.0000 
  10  -4   0    2316     930                                                        7869    6.67    3.35  1.0000 
 -10   4   0    1668     780                                                        6579    6.67   -3.35  1.0000 
  10   4   0    1642     810                                                        6469    6.63   -3.31  1.0000 
  10   4   0    1180     670                                                        5459    6.63   -3.31  1.0000 
  10   4   0    1334     580                                                        5809    6.63   -3.31  1.0000 
 -10   4   0    1502     940                                                        6229    6.67   -3.35  1.0000 
  10   4   0    1425     590                                                        6009    6.63   -3.31  1.0000 
  12  -4   0   23142    1680                                                       24238    7.16   -0.81  1.0000 
 -12  -4   0   23554    1560                                                       24668    7.16   -0.81  1.0000 
  12  -4   0   25231    1780                                                       26457    7.16   -0.81  1.0000 
  12   4   0   23140    1360                                                       24228    7.16    0.81  1.0000 
  12   4   0   23084    1150                                                       24168    7.16    0.81  1.0000 
 -12   4   0   24807    1540                                                       26007    7.16    0.81  1.0000 
 -12   4   0   26212    1800                                                       27497    7.16    0.81  1.0000 
  12   4   0   23846    1170                                                       24978    7.16    0.81  1.0000 
 -14  -4   0    4935     890                                                        5369   -0.27    2.37  1.0000 
  14  -4   0    6386     890                                                        6849   -0.32    2.34  1.0000 
  14  -4   0    5322    1000                                                        5729   -0.32    2.34  1.0000 
  14   4   0    5576     730                                                        6049   -0.27   -2.37  1.0000 
  14   4   0    5085     550                                                        5529   -0.27   -2.37  1.0000 
 -14   4   0    4669     830                                                        5039   -0.32   -2.34  1.0000 
 -16  -4   0   20829    1500                                                       20628   -0.31   -0.59  1.0000 
  16  -4   0   22436    1730                                                       22218   -0.29   -0.53  1.0000 
  16  -4   0   20336    1600                                                       20128   -0.29   -0.53  1.0000 
  16   4   0   21422    1290                                                       21218   -0.31    0.59  1.0000 
  16   4   0   20839     970                                                       20638   -0.31    0.59  1.0000 
  16   4   0   20809     820                                                       20608   -0.31    0.59  1.0000 
  18  -4   0    9154    1130                                                        8979   -2.49   -0.89  1.0000 
  18  -4   0    6615    1110                                                        6429   -2.49   -0.89  1.0000 
  18   4   0    6728     720                                                        6529   -2.51    0.88  1.0000 
  18   4   0    7047     430                                                        6849   -2.51    0.88  1.0000 
  18   4   0    8064     540                                                        7869   -2.51    0.88  1.0000 
  20  -4   0    6240    1070                                                        6089    0.32    0.93  1.0000 
  20  -4   0    7391    1260                                                        7229    0.32    0.93  1.0000 
  20   4   0    5624     440                                                        5469    0.34   -0.96  1.0000 
  20   4   0    6099     740                                                        5939    0.34   -0.96  1.0000 
  20   4   0    6675     400                                                        6509    0.34   -0.96  1.0000 
  22  -4   0     700     550                                                         760   -0.29   -0.93  1.0000 
  22  -4   0    1335     590                                                        1430   -0.29   -0.93  1.0000 
  22   4   0     264     310                                                         290   -0.31    0.99  1.0000 
  22   4   0     445     180                                                         490   -0.31    0.99  1.0000 
  24  -4   0    1017     790                                                         320   -2.14   -1.52  1.0000 
  24  -4   0    3138     700                                                        1810   -2.14   -1.52  1.0000 
  24   4   0    2737     500                                                        1510   -2.13    1.52  1.0000 
  26  -4   0    1292     650                                                        1760    0.32   -1.04  1.0000 
  26   4   0    1420     550                                                        1900    0.32    1.02  1.0000 
  28  -4   0    3402     910                                                        3040    0.63    0.88  1.0000 
  28  -4   0    1906     690                                                        1630    0.63    0.88  1.0000 
  28   4   0    1374     490                                                        1140    0.59   -0.85  1.0000 
  30  -4   0     154     630                                                          80    0.18    0.56  1.0000 
  30  -4   0     917     510                                                         720    0.18    0.56  1.0000 
  30   4   0     436     370                                                         300    0.17   -0.58  1.0000 
  32  -4   0    1145     740                                                        1430    0.53    0.42  1.0000 
  32  -4   0    1397     850                                                        1710    0.53    0.42  1.0000 
  32   4   0     364     520                                                         540    0.56   -0.44  1.0000 
  -1  -5   0   35438    2450                                                       50395    8.40    2.26  1.0000 
   1  -5   0   34991    2490                                                       49875    8.42    2.25  1.0000 
  -1  -5   0   32592    2300                                                       46935    8.40    2.26  1.0000 
   1  -5   0   34818    2490                                                       49665    8.42    2.25  1.0000 
  -1   5   0   35990    2490                                                       51085    8.42   -2.25  1.0000 
   1   5   0   34984    2220                                                       49845    8.40   -2.26  1.0000 
   1   5   0   36910    2470                                                       52175    8.40   -2.26  1.0000 
  -1   5   0   33124    2360                                                       47605    8.42   -2.25  1.0000 
  -1   5   0   37887    2340                                                       53375    8.42   -2.25  1.0000 
   1   5   0   36836    2450                                                       52085    8.40   -2.26  1.0000 
   1   5   0   35785    2340                                                       50815    8.40   -2.26  1.0000 
  -1   5   0   36610    2420                                                       51835    8.42   -2.25  1.0000 
   3  -5   0   24332    1880                                                       29517    5.72   -4.95  1.0000 
   3  -5   0   25379    1880                                                       30707    5.72   -4.95  1.0000 
  -3  -5   0   24301    1680                                                       29437    5.70   -4.93  1.0000 
   3   5   0   27284    1890                                                       32817    5.70    4.93  1.0000 
   3   5   0   25376    1810                                                       30657    5.70    4.93  1.0000 
  -3   5   0   25969    1830                                                       31377    5.72    4.95  1.0000 
  -3   5   0   24235    2110                                                       29407    5.72    4.95  1.0000 
   3   5   0   25878    1710                                                       31227    5.70    4.93  1.0000 
   3   5   0   25120    1600                                                       30367    5.70    4.93  1.0000 
   5  -5   0   22665    1510                                                       19428   -8.75   -7.62  1.0000 
   5  -5   0   22617    1520                                                       19378   -8.75   -7.62  1.0000 
  -5   5   0   23176    1490                                                       19958   -8.75    7.62  1.0000 
   5   5   0   22126    1290                                                       18868   -8.71    7.58  1.0000 
   5   5   0   23659    1230                                                       20458   -8.71    7.58  1.0000 
   5   5   0   22646    1360                                                       19408   -8.71    7.58  1.0000 
   5   5   0   25861    1540                                                       22738   -8.71    7.58  1.0000 
  -5   5   0   21491    1350                                                       18208   -8.75    7.62  1.0000 
   7  -5   0    2727     380                                                         650   -2.64    9.47  1.0000 
   7  -5   0    2736     380                                                         480   -2.64    9.47  1.0000 
  -7   5   0    2726     370                                                         640   -2.64   -9.47  1.0000 
   7   5   0    2726     300                                                         570   -2.66   -9.46  1.0000 
   7   5   0    2745     380                                                         880   -2.66   -9.46  1.0000 
   7   5   0    2729     330                                                         750   -2.66   -9.46  1.0000 
   7   5   0    2726     410                                                         700   -2.66   -9.46  1.0000 
   9  -5   0   30766    1880                                                       26717    5.56    1.26  1.0000 
  -9  -5   0   32661    1780                                                       28527    5.57    1.27  1.0000 
   9  -5   0   33537    2000                                                       29347    5.56    1.26  1.0000 
   9   5   0   32071    1480                                                       27967    5.57   -1.27  1.0000 
   9   5   0   27196    2280                                                       23348    5.57   -1.27  1.0000 
   9   5   0   35184    1440                                                       30927    5.57   -1.27  1.0000 
   9   5   0   30164    2210                                                       26157    5.57   -1.27  1.0000 
  -9   5   0   32589    1720                                                       28447    5.56   -1.26  1.0000 
 -11  -5   0    7174    1000                                                        9089   -4.01   -7.49  1.0000 
  11  -5   0    7264    1120                                                        9209   -4.05   -7.52  1.0000 
  11  -5   0    6715    1310                                                        8479   -4.05   -7.52  1.0000 
  11   5   0    7182     760                                                        9099   -4.01    7.49  1.0000 
  11   5   0    6395    1010                                                        8049   -4.01    7.49  1.0000 
  11   5   0    7876     950                                                       10009   -4.01    7.49  1.0000 
  11   5   0    7280     800                                                        9229   -4.01    7.49  1.0000 
  13  -5   0   11960    1300                                                       11949   -2.92    0.79  1.0000 
 -13  -5   0   11950    1170                                                       11909   -2.95    0.77  1.0000 
  13  -5   0   11871    1290                                                       11859   -2.92    0.79  1.0000 
  13   5   0   13096    1020                                                       13069   -2.95   -0.77  1.0000 
  13   5   0   11041     900                                                       10989   -2.95   -0.77  1.0000 
  13   5   0   13887    1250                                                       13869   -2.95   -0.77  1.0000 
  13   5   0   12543     880                                                       12509   -2.95   -0.77  1.0000 
  15  -5   0   30695    2320                                                       34267    1.74   -0.19  1.0000 
  15  -5   0   34277    2420                                                       38046    1.74   -0.19  1.0000 
  15   5   0   31472    1490                                                       35076    1.73    0.21  1.0000 
  15   5   0   31519    1780                                                       35126    1.73    0.21  1.0000 
  15   5   0   26088    1360                                                       29377    1.73    0.21  1.0000 
  15   5   0   26210    2210                                                       29507    1.73    0.21  1.0000 
  17  -5   0   14586    1540                                                       14129   -0.50    0.12  1.0000 
  17  -5   0   14007    1490                                                       13559   -0.50    0.12  1.0000 
  17   5   0   13493     720                                                       13049   -0.47   -0.14  1.0000 
  17   5   0   15322     850                                                       14849   -0.47   -0.14  1.0000 
  17   5   0   14692    1120                                                       14229   -0.47   -0.14  1.0000 
  19  -5   0      14     470                                                         -80    0.56    0.31  1.0000 
  19  -5   0    1301     590                                                        1060    0.56    0.31  1.0000 
  19   5   0    1444     360                                                        1200    0.56   -0.27  1.0000 
  19   5   0    1246     190                                                        1020    0.56   -0.27  1.0000 
  19   5   0     453     290                                                         320    0.56   -0.27  1.0000 
  21  -5   0     266     460                                                         400    1.12   -0.53  1.0000 
  21  -5   0     456     470                                                         640    1.12   -0.53  1.0000 
  21   5   0     109     140                                                         200    1.15    0.58  1.0000 
  21   5   0      58     210                                                         -10    1.15    0.58  1.0000 
  21   5   0      58     220                                                         -30    1.15    0.58  1.0000 
  23  -5   0     368     480                                                         670    1.25    1.30  1.0000 
  23  -5   0     453     670                                                         790    1.25    1.30  1.0000 
  23   5   0     237     390                                                         470    1.29   -1.30  1.0000 
  25  -5   0     133     480                                                         -20    0.78    1.79  1.0000 
  25  -5   0    1277     540                                                         730    0.78    1.79  1.0000 
  25   5   0    1118     380                                                         610    0.77   -1.77  1.0000 
  27  -5   0       8     430                                                        -990    0.39    0.30  1.0000 
  27  -5   0       8     460                                                        -120    0.39    0.30  1.0000 
  27   5   0     178     320                                                         160    0.42   -0.31  1.0000 
  29  -5   0     324     680                                                         470    0.40   -0.52  1.0000 
  29  -5   0     417     690                                                         580    0.40   -0.52  1.0000 
  29   5   0     423     460                                                         590    0.48    0.50  1.0000 
  31  -5   0      37     650                                                       -1250   -1.00   -0.29  1.0000 
  31  -5   0      37     680                                                         -30   -1.00   -0.29  1.0000 
  31   5   0     559     490                                                         340   -0.98    0.32  1.0000 
   0  -6   0  141997    5039                                                      134777    0.33   -1.97  1.0000 
   0  -6   0  149772    4960                                                      142356    0.33   -1.97  1.0000 
   0   6   0  150234    5079                                                      142806    0.33    1.97  1.0000 
   0   6   0  139421    4910                                                      132267    0.33    1.97  1.0000 
   0   6   0  144787    4720                                                      137496    0.33    1.97  1.0000 
   2  -6   0   21302    1850                                                       25307   -1.14   -2.77  1.0000 
  -2  -6   0   22548    1880                                                       26697   -1.09   -2.77  1.0000 
  -2  -6   0   20819    1710                                                       24808   -1.09   -2.77  1.0000 
   2  -6   0   22108    1810                                                       26187   -1.14   -2.77  1.0000 
   2   6   0   22016    1700                                                       26117   -1.09    2.77  1.0000 
  -2   6   0   20626    1740                                                       24568   -1.14    2.77  1.0000 
   2   6   0   21513    1820                                                       25567   -1.09    2.77  1.0000 
  -2   6   0   21705    1880                                                       25747   -1.14    2.77  1.0000 
   2   6   0   23080    1840                                                       27277   -1.09    2.77  1.0000 
   2   6   0   21550    1630                                                       25607   -1.09    2.77  1.0000 
  -2   6   0   21128    1680                                                       25117   -1.14    2.77  1.0000 
  -4  -6   0    2982     520                                                        1660   -2.46    2.96  1.0000 
   4  -6   0    4490     780                                                        2920   -2.44    2.96  1.0000 
   4  -6   0    3180     590                                                        1830   -2.44    2.96  1.0000 
   4   6   0    4553     670                                                        2960   -2.46   -2.96  1.0000 
   4   6   0    4577     670                                                        2980   -2.46   -2.96  1.0000 
   4   6   0    2920     520                                                        1610   -2.46   -2.96  1.0000 
   4   6   0    3486     560                                                        2070   -2.46   -2.96  1.0000 
  -4   6   0    3739     600                                                        2290   -2.44   -2.96  1.0000 
   6  -6   0    3577    1020                                                        5529    4.10    2.31  1.0000 
   6  -6   0    2829     960                                                        4520    4.10    2.31  1.0000 
   6   6   0    3351     930                                                        5219    4.14   -2.29  1.0000 
   6   6   0    4209     780                                                        6349    4.14   -2.29  1.0000 
   6   6   0    4001     970                                                        6079    4.14   -2.29  1.0000 
   6   6   0    3471     730                                                        5379    4.14   -2.29  1.0000 
  -6   6   0    3359     960                                                        5239    4.10   -2.31  1.0000 
   8  -6   0    3425     670                                                        1960    3.40   -5.70  1.0000 
   8  -6   0    3307     710                                                        1840    3.40   -5.70  1.0000 
   8   6   0    4068     650                                                        2580    3.46    5.69  1.0000 
   8   6   0    4127     540                                                        2640    3.46    5.69  1.0000 
   8   6   0    4860     650                                                        3380    3.46    5.69  1.0000 
   8   6   0    3682     590                                                        2190    3.46    5.69  1.0000 
  10  -6   0   18284    2060                                                       26307   -4.64    0.79  1.0000 
  10  -6   0   21116    2180                                                       29687   -4.64    0.79  1.0000 
  10   6   0   17250    1450                                                       25137   -4.69   -0.79  1.0000 
  10   6   0   19479    1730                                                       27817   -4.69   -0.79  1.0000 
  10   6   0   18204    1560                                                       26287   -4.69   -0.79  1.0000 
  12  -6   0     413     310                                                        -570    0.02    3.45  1.0000 
  12  -6   0     413     470                                                         -60    0.02    3.45  1.0000 
  12   6   0     454     400                                                          80    0.04   -3.46  1.0000 
  12   6   0     839     330                                                         530    0.04   -3.46  1.0000 
  12   6   0     929     380                                                         630    0.04   -3.46  1.0000 
  14  -6   0    2197     940                                                        3060    1.44   -1.45  1.0000 
  14  -6   0    3259    1030                                                        4310    1.44   -1.45  1.0000 
  14   6   0    2289     600                                                        3170    1.48    1.45  1.0000 
  14   6   0    3379     600                                                        4450    1.48    1.45  1.0000 
  14   6   0    2423     680                                                        3330    1.48    1.45  1.0000 
  16  -6   0    3120     950                                                        3220   -0.85   -0.40  1.0000 
  16  -6   0    3199     900                                                        3300   -0.85   -0.40  1.0000 
  16   6   0    3368     590                                                        3490   -0.88    0.44  1.0000 
  16   6   0    2499     470                                                        2600   -0.88    0.44  1.0000 
  16   6   0    3123     650                                                        3240   -0.88    0.44  1.0000 
  18  -6   0    1658     760                                                        1240    0.65    0.81  1.0000 
  18  -6   0    1179     640                                                         830    0.65    0.81  1.0000 
  18   6   0    1310     290                                                         940    0.65   -0.80  1.0000 
  18   6   0    1624     520                                                        1210    0.65   -0.80  1.0000 
  18   6   0    1333     330                                                         960    0.65   -0.80  1.0000 
  20  -6   0     453     550                                                         610   -0.60   -0.11  1.0000 
  20  -6   0      13     260                                                        -370   -0.60   -0.11  1.0000 
  20   6   0      13     270                                                        -330   -0.60    0.10  1.0000 
  20   6   0      20     160                                                          60   -0.60    0.10  1.0000 
  20   6   0      13     290                                                         -20   -0.60    0.10  1.0000 
  22  -6   0     410     620                                                         310   -0.58   -0.82  1.0000 
  22  -6   0     276     470                                                         190   -0.58   -0.82  1.0000 
  22   6   0     696     420                                                         580   -0.64    0.84  1.0000 
  24  -6   0      53     580                                                       -1050    0.07   -1.23  1.0000 
  24  -6   0    1049     610                                                         670    0.07   -1.23  1.0000 
  24   6   0     889     380                                                         540    0.08    1.24  1.0000 
  26  -6   0    2353     930                                                        1930    0.63   -0.80  1.0000 
  26  -6   0     348     550                                                         190    0.63   -0.80  1.0000 
  26   6   0     134     350                                                          40    0.66    0.77  1.0000 
  28  -6   0     459     750                                                         710   -0.35   -0.95  1.0000 
  28  -6   0     364     750                                                         590   -0.35   -0.95  1.0000 
  28   6   0       8     350                                                          40   -0.38    0.96  1.0000 
   1  -7   0   12455    1490                                                       13299   -0.01   -1.12  1.0000 
  -1  -7   0   14745    1460                                                       15688   -0.03   -1.12  1.0000 
  -1  -7   0   15055    1570                                                       16008   -0.03   -1.12  1.0000 
   1  -7   0   14023    1480                                                       14919   -0.01   -1.12  1.0000 
  -1   7   0   12368    1430                                                       13209   -0.01    1.12  1.0000 
   1   7   0   13817    1340                                                       14729   -0.03    1.12  1.0000 
  -1   7   0   13345    1390                                                       14219   -0.01    1.12  1.0000 
   1   7   0   11411    1360                                                       12239   -0.03    1.12  1.0000 
   3  -7   0    8100    1480                                                        9689    1.19    0.79  1.0000 
  -3  -7   0    8696    1150                                                       10349    1.20    0.79  1.0000 
   3  -7   0    8008    1510                                                        9589    1.19    0.79  1.0000 
  -3   7   0    6589    1290                                                        8029    1.19   -0.79  1.0000 
  -3   7   0    7097    1080                                                        8589    1.19   -0.79  1.0000 
   3   7   0    8055    1130                                                        9649    1.20   -0.79  1.0000 
   3   7   0    8668    1080                                                       10319    1.20   -0.79  1.0000 
   5  -7   0     684     440                                                         240    1.80   -0.36  1.0000 
   5  -7   0    1348     400                                                         680    1.80   -0.36  1.0000 
   5   7   0    1176     360                                                         550    1.83    0.37  1.0000 
   5   7   0     794     330                                                         300    1.83    0.37  1.0000 
  -5   7   0     117     350                                                        -260    1.80    0.36  1.0000 
  -5   7   0     117     270                                                        -450    1.80    0.36  1.0000 
   7  -7   0     689     750                                                        1570   -2.74   -2.14  1.0000 
   7  -7   0     772     660                                                        1710   -2.74   -2.14  1.0000 
   7   7   0    2065     730                                                        3650   -2.78    2.14  1.0000 
   7   7   0    2115     790                                                        3720   -2.78    2.14  1.0000 
  -7   7   0    1298     650                                                        2530   -2.74    2.14  1.0000 
   9  -7   0     459    1080                                                        1030   -2.18    0.53  1.0000 
   9  -7   0    2985    1040                                                        4340   -2.18    0.53  1.0000 
  -9   7   0    3133    1170                                                        4520   -2.18   -0.53  1.0000 
   9   7   0    2458     830                                                        3690   -2.15   -0.56  1.0000 
   9   7   0    2563     710                                                        3820   -2.15   -0.56  1.0000 
   9   7   0    2784     720                                                        4090   -2.15   -0.56  1.0000 
  11  -7   0    8424    1270                                                        6429    2.10    0.02  1.0000 
  11  -7   0    6264    1090                                                        4560    2.10    0.02  1.0000 
  11   7   0    7671     830                                                        5729    2.14   -0.01  1.0000 
 -11   7   0    7851    1120                                                        5929    2.10   -0.02  1.0000 
  11   7   0    6882     830                                                        5049    2.14   -0.01  1.0000 
  11   7   0    6110     860                                                        4390    2.14   -0.01  1.0000 
  13  -7   0    1986     900                                                        3020   -0.36   -1.87  1.0000 
  13  -7   0    1825     940                                                        2820   -0.36   -1.87  1.0000 
  13   7   0    1171     560                                                        2000   -0.39    1.89  1.0000 
  13   7   0    1393     520                                                        2290   -0.39    1.89  1.0000 
 -13   7   0    2304     890                                                        3410   -0.36    1.87  1.0000 
  13   7   0    1424     610                                                        2330   -0.39    1.89  1.0000 
  15  -7   0     456     460                                                         660   -1.04    0.05  1.0000 
  15  -7   0     903     650                                                        1190   -1.04    0.05  1.0000 
  15   7   0     125     430                                                         230   -1.04   -0.06  1.0000 
  15   7   0     792     470                                                        1060   -1.04   -0.06  1.0000 
  15   7   0      38     370                                                         -10   -1.04   -0.06  1.0000 
  17  -7   0     950     640                                                         960   -0.33   -0.15  1.0000 
  17  -7   0     316     580                                                         320   -0.33   -0.15  1.0000 
  17   7   0       4     340                                                        -260   -0.29    0.16  1.0000 
  17   7   0     390     390                                                         390   -0.29    0.16  1.0000 
  17   7   0     719     330                                                         720   -0.29    0.16  1.0000 
  19  -7   0     986     860                                                         980    0.25   -0.22  1.0000 
  19  -7   0    2387     960                                                        2380    0.25   -0.22  1.0000 
  19   7   0    2606     450                                                        2620    0.23    0.25  1.0000 
  19   7   0    1939     410                                                        1950    0.23    0.25  1.0000 
  19   7   0    2726     640                                                        2740    0.23    0.25  1.0000 
  21  -7   0      18     680                                                         -30    0.27    0.67  1.0000 
  21  -7   0    1778     780                                                        1440    0.27    0.67  1.0000 
  21   7   0      17     320                                                        -500    0.28   -0.65  1.0000 
  21   7   0      17     160                                                        -180    0.28   -0.65  1.0000 
  23  -7   0     330     650                                                         430   -0.24    0.47  1.0000 
  23  -7   0     733     880                                                         880   -0.24    0.47  1.0000 
  23   7   0     894     440                                                        1060   -0.21   -0.48  1.0000 
   0  -8   0   16018    1690                                                       16298    0.57    0.09  1.0000 
   0   8   0   14226    1590                                                       14489    0.57   -0.09  1.0000 
   0   8   0   15909    1520                                                       16188    0.57   -0.09  1.0000 
   2  -8   0   10656    1400                                                       10939   -0.26   -0.15  1.0000 
   2  -8   0    8594    1390                                                        8849   -0.26   -0.15  1.0000 
  -2   8   0    4574    1120                                                        4760   -0.26    0.15  1.0000 
   2   8   0    8915    1150                                                        9139   -0.23    0.15  1.0000 
  -2   8   0    6242    1130                                                        6459   -0.26    0.15  1.0000 
   2   8   0    8965    1090                                                        9189   -0.23    0.15  1.0000 
   4  -8   0    2517     780                                                        2170    0.19   -0.71  1.0000 
   4  -8   0    2999     830                                                        2620    0.19   -0.71  1.0000 
  -4   8   0    2871     750                                                        2500    0.19    0.71  1.0000 
   4   8   0    2468     750                                                        2140    0.16    0.67  1.0000 
   4   8   0    2832     660                                                        2480    0.16    0.67  1.0000 
  -4   8   0    1540     740                                                        1270    0.19    0.71  1.0000 
   6  -8   0    1049     700                                                        1100    0.17    0.02  1.0000 
   6  -8   0     169     580                                                         190    0.17    0.02  1.0000 
  -6   8   0     786     550                                                         830    0.17   -0.02  1.0000 
   6   8   0    1374     520                                                        1430    0.16   -0.02  1.0000 
   6   8   0      40     390                                                          50    0.16   -0.02  1.0000 
  -6   8   0    1157     550                                                        1210    0.17   -0.02  1.0000 
   8  -8   0      81     430                                                        -270    1.11    1.06  1.0000 
   8  -8   0     190     670                                                         280    1.11    1.06  1.0000 
  -8   8   0     559     460                                                         760    1.11   -1.06  1.0000 
   8   8   0     498     410                                                         700    1.15   -1.05  1.0000 
   8   8   0      84     320                                                         -70    1.15   -1.05  1.0000 
  -8   8   0     276     390                                                         400    1.11   -1.06  1.0000 
  10  -8   0     629     520                                                         250    1.60   -0.70  1.0000 
  10  -8   0     106     540                                                        -420    1.60   -0.70  1.0000 
  10   8   0    2047     550                                                        1320    1.57    0.71  1.0000 
  10   8   0    1389     480                                                         800    1.57    0.71  1.0000 
 -10   8   0     106     490                                                        -240    1.60    0.70  1.0000 
  12  -8   0      26     490                                                         -40   -0.41   -0.76  1.0000 
  12  -8   0     686     670                                                         920   -0.41   -0.76  1.0000 
 -12   8   0     170     460                                                         290   -0.41    0.76  1.0000 
  12   8   0      25     420                                                        -490   -0.38    0.76  1.0000 
  12   8   0     668     530                                                         890   -0.38    0.76  1.0000 
  14  -8   0       0     570                                                         -80   -0.12    0.00  1.0000 
  14  -8   0     303     680                                                         290   -0.12    0.00  1.0000 
  14   8   0    1755     610                                                        1730   -0.08    0.01  1.0000 
 -14   8   0    2316     880                                                        2280   -0.12    0.00  1.0000 
  14   8   0    1473     840                                                        1450   -0.08    0.01  1.0000 
  16  -8   0     676     880                                                         930    0.76   -0.16  1.0000 
  16  -8   0      21     550                                                        -780    0.76   -0.16  1.0000 
  16   8   0     345     510                                                         520    0.71    0.18  1.0000 
  16   8   0     647     520                                                         880    0.71    0.18  1.0000 
 -16   8   0      48     570                                                         130    0.76    0.16  1.0000 
  18  -8   0       1     670                                                           0    0.17   -0.03  1.0000 
  18  -8   0     834     770                                                         850    0.17   -0.03  1.0000 
 -18   8   0       1     490                                                        -880    0.17    0.03  1.0000 
  18   8   0       1     310                                                        -240    0.17    0.06  1.0000 
  18   8   0     277     490                                                         290    0.17    0.06  1.0000 
  -1   9   0     433     600                                                         570   -1.18    0.30  1.0000 
   1   9   0      54     480                                                         -60   -1.21    0.30  1.0000 
  -1   9   0      51     370                                                        -270   -1.18    0.30  1.0000 
   1   9   0      54     490                                                        -370   -1.21    0.30  1.0000 
   3  -9   0    2824     870                                                        2820    0.01    0.04  1.0000 
   3  -9   0     291     630                                                         290    0.01    0.04  1.0000 
   3   9   0    1814     680                                                        1800    0.03   -0.02  1.0000 
  -3   9   0    1974     770                                                        1970    0.01   -0.04  1.0000 
  -3   9   0    1023     690                                                        1020    0.01   -0.04  1.0000 
   3   9   0    1563     660                                                        1550    0.03   -0.02  1.0000 
   5  -9   0    1882     800                                                        1610   -0.06   -0.60  1.0000 
   5  -9   0    1818     780                                                        1550   -0.06   -0.60  1.0000 
   5   9   0    1612     650                                                        1370   -0.02    0.59  1.0000 
  -5   9   0    2463     770                                                        2150   -0.06    0.60  1.0000 
   5   9   0    1579     640                                                        1340   -0.02    0.59  1.0000 
  -5   9   0    2366     730                                                        2060   -0.06    0.60  1.0000 
   7  -9   0     975     660                                                         930   -0.12    0.05  1.0000 
   7  -9   0       1     530                                                        -660   -0.12    0.05  1.0000 
   7   9   0       1     470                                                        -340   -0.13   -0.05  1.0000 
  -7   9   0    1495     710                                                        1440   -0.12   -0.05  1.0000 
  -7   9   0       1     460                                                        -590   -0.12   -0.05  1.0000 
  36   0  -1     753     630                                                         620    0.43   -0.02  1.0000 
  36   0  -1     348     490                                                         260    0.43   -0.02  1.0000 
  34   0  -1     594     490                                                         630   -0.12   -0.04  1.0000 
  34   0  -1     105     390                                                         120   -0.12   -0.04  1.0000 
  32   0  -1    9288    1350                                                        8279   -0.91    0.03  1.0000 
  32   0  -1    8641    1000                                                        7669   -0.91    0.03  1.0000 
  30   0  -1    4937     970                                                        4300    0.80    0.01  1.0000 
 -30   0   1    5695     650                                                        5009    0.80   -0.01  1.0000 
  30   0  -1    4959     830                                                        4320    0.80    0.01  1.0000 
  28   0  -1   18534    1590                                                       25177    3.82    0.02  1.0000 
 -28   0   1   15026    1250                                                       21058    3.82   -0.02  1.0000 
  28   0  -1   16144    1760                                                       22378    3.82    0.02  1.0000 
  26   0  -1       3     250                                                         -90   -0.14    0.24  1.0000 
 -26   0   1     104     230                                                         130   -0.14   -0.24  1.0000 
  26   0  -1     475     380                                                         530   -0.14    0.24  1.0000 
  24   0  -1    5193     670                                                        3980   -1.52    0.02  1.0000 
 -24   0   1    6158     570                                                        4830   -1.52   -0.02  1.0000 
  24   0  -1    4180     710                                                        3100   -1.52    0.02  1.0000 
 -22   0   1     861     260                                                         710    0.46    0.06  1.0000 
  22   0  -1     617     330                                                         490    0.46   -0.06  1.0000 
  22   0  -1     378     270                                                         280    0.46   -0.06  1.0000 
  20   0  -1   56134    2250                                                       51575    1.67    0.06  1.0000 
  20   0  -1   53619    2060                                                       49165    1.67    0.06  1.0000 
 -20   0   1   57720    2100                                                       53095    1.67   -0.06  1.0000 
 -20   0   1   54621    1900                                                       50125    1.67   -0.06  1.0000 
  18   0  -1    3506     490                                                        1410    3.68    0.05  1.0000 
 -18   0   1    4047     390                                                        1760    3.68   -0.05  1.0000 
  18   0  -1    3802     390                                                        1600    3.68    0.05  1.0000 
 -18   0   1    3154     280                                                        1190    3.68   -0.05  1.0000 
 -16   0   1    3191     140                                                         220   -7.07    0.01  1.0000 
  16   0  -1    3802     210                                                         400   -7.07   -0.01  1.0000 
 -16   0   1    2861     160                                                         140   -7.07    0.01  1.0000 
  14   0  -1   23581    1250                                                       28617    2.65    0.04  1.0000 
 -14   0   1   22565    1220                                                       27497    2.65   -0.04  1.0000 
 -14   0   1   23209    1150                                                       28207    2.65   -0.04  1.0000 
  14   0  -1   22574    1310                                                       27507    2.65    0.04  1.0000 
 -12   0   1    4298     310                                                        1210    5.22   -0.03  1.0000 
 -12   0   1    5513     330                                                        1890    5.22   -0.03  1.0000 
  12   0  -1    4165     260                                                        1140    5.22    0.03  1.0000 
  12   0  -1    4089     290                                                        1100    5.22    0.03  1.0000 
  10   0  -1    5058     620                                                       10889   -5.64    0.02  1.0000 
  10   0  -1    5366     670                                                       11339   -5.64    0.02  1.0000 
 -10   0   1    5649     600                                                       11749   -5.64   -0.02  1.0000 
 -10   0   1    6180     650                                                       12509   -5.64   -0.02  1.0000 
   8   0  -1    7059     900                                                       22778   11.35    0.08  1.0000 
  -8   0   1    7694     860                                                       23908   11.35   -0.08  1.0000 
   8   0  -1    7198     930                                                       23028   11.35    0.08  1.0000 
  -8   0   1    5394     900                                                       19698   11.35   -0.08  1.0000 
  -4   0   1    1910    1020                                                       35866   24.72    0.04  1.0000 
  -4   0   1    1521    1020                                                       34107   24.72    0.04  1.0000 
   4   0   1   92742    5929                                                      251925   33.50   -0.03  1.0000 
   6   0   1  160255    2800                                                      109029   11.90   -0.08  1.0000 
  -6   0  -1  157513    2760                                                      106769   11.90    0.08  1.0000 
   6   0   1  158751    2800                                                      107789   11.90   -0.08  1.0000 
  -6   0  -1  159370    2800                                                      108299   11.90    0.08  1.0000 
  -8   0  -1   79488    1380                                                       41726   13.18    0.03  1.0000 
  -8   0  -1   80811    1350                                                       42686   13.18    0.03  1.0000 
   8   0   1   80123    1390                                                       42186   13.18   -0.03  1.0000 
   8   0   1   79985    1380                                                       42086   13.18   -0.03  1.0000 
 -10   0  -1   26737    1200                                                       32177   -2.69    0.03  1.0000 
  10   0   1   24953    1190                                                       30217   -2.69   -0.03  1.0000 
  10   0   1   26008    1210                                                       31377   -2.69   -0.03  1.0000 
 -12   0  -1   22159     650                                                       11159    7.33    0.02  1.0000 
  12   0   1   21877     710                                                       10959    7.33   -0.02  1.0000 
  12   0   1   22215     700                                                       11199    7.33   -0.02  1.0000 
 -12   0  -1   23643     720                                                       12219    7.33    0.02  1.0000 
 -14   0  -1   48196    1910                                                       54295    2.29    0.00  1.0000 
  14   0   1   44282    1900                                                       50135    2.29    0.00  1.0000 
  14   0   1   45109    1890                                                       51015    2.29    0.00  1.0000 
 -14   0  -1   44639    1760                                                       50515    2.29    0.00  1.0000 
  16   0   1   57722    2950                                                       89961  -10.13   -0.05  1.0000 
 -16   0  -1   57698    2910                                                       89931  -10.13    0.05  1.0000 
  16   0   1   61507    3030                                                       94671  -10.13   -0.05  1.0000 
 -16   0  -1   57242    2770                                                       89361  -10.13    0.05  1.0000 
 -18   0  -1    3375     500                                                        3030    0.52    0.03  1.0000 
 -18   0  -1    2804     440                                                        2490    0.52    0.03  1.0000 
  18   0   1    2920     510                                                        2600    0.52   -0.03  1.0000 
  18   0   1    4007     590                                                        3630    0.52   -0.03  1.0000 
  20   0   1    3997     660                                                        5069    1.35    0.04  1.0000 
 -20   0  -1    3440     530                                                        4440    1.35   -0.04  1.0000 
 -20   0  -1    3467     570                                                        4470    1.35   -0.04  1.0000 
  20   0   1    5411     680                                                        6649    1.35    0.04  1.0000 
 -22   0  -1    4376     550                                                        4570    0.25    0.03  1.0000 
  22   0   1    5237     700                                                        5449    0.25   -0.03  1.0000 
  22   0   1    6896     810                                                        7139    0.25   -0.03  1.0000 
  24   0   1    3422     780                                                        3950   -0.74   -0.07  1.0000 
  24   0   1    2506     620                                                        2960   -0.74   -0.07  1.0000 
  26   0   1     122     440                                                         380   -1.43    0.09  1.0000 
  26   0   1      21     300                                                         170   -1.43    0.09  1.0000 
 -26   0  -1     244     280                                                         580   -1.43   -0.09  1.0000 
  28   0   1    1195     700                                                        2920    3.30    0.05  1.0000 
  28   0   1    1616     720                                                        3560    3.30    0.05  1.0000 
 -28   0  -1    1416     560                                                        3260    3.30   -0.05  1.0000 
  30   0   1     107     240                                                        -220    1.76    0.01  1.0000 
  30   0   1     107     270                                                        -480    1.76    0.01  1.0000 
  32   0   1     462     340                                                         260   -0.92    0.05  1.0000 
  34   0   1    3016     940                                                        3590   -0.85   -0.05  1.0000 
  34   0   1    4160     890                                                        4830   -0.85   -0.05  1.0000 
  36   0   1     410     570                                                         400   -0.04   -0.04  1.0000 
  36   0   1     278     530                                                         270   -0.04   -0.04  1.0000 
  37  -1  -1     927     590                                                        1210   -0.53    0.51  1.0000 
  37  -1  -1     184     610                                                         320   -0.53    0.51  1.0000 
  37   1  -1     198     430                                                         340   -0.52   -0.53  1.0000 
  37   1  -1      19     460                                                        -240   -0.52   -0.53  1.0000 
 -35  -1   1     284     400                                                         260   -0.06    0.43  1.0000 
  35  -1  -1     592     690                                                         560   -0.07    0.44  1.0000 
  35  -1  -1    1589     690                                                        1540   -0.07    0.44  1.0000 
  35   1  -1    1467     480                                                        1420   -0.06   -0.43  1.0000 
  35   1  -1    1244     700                                                        1200   -0.06   -0.43  1.0000 
  33  -1  -1    1311     810                                                        1490    0.65    1.00  1.0000 
 -33  -1   1    1047     640                                                        1210    0.67    1.02  1.0000 
  33  -1  -1    1739     630                                                        1950    0.65    1.00  1.0000 
  33   1  -1     802     470                                                         940    0.67   -1.02  1.0000 
 -31  -1   1    1055     370                                                        1140    0.18    0.68  1.0000 
  31  -1  -1    1012     570                                                        1110    0.23    0.64  1.0000 
  31  -1  -1     551     460                                                         620    0.23    0.64  1.0000 
  31   1  -1    1217     490                                                        1310    0.18   -0.68  1.0000 
  31   1  -1     988     420                                                        1070    0.18   -0.68  1.0000 
  29  -1  -1   10046    1170                                                       10289   -1.01   -2.31  1.0000 
  29  -1  -1   10946    1320                                                       11209   -1.01   -2.31  1.0000 
 -29  -1   1   10646     780                                                       10979   -0.95   -2.32  1.0000 
  29   1  -1    9448    1110                                                        9749   -0.95    2.32  1.0000 
  29   1  -1   11075     990                                                       11419   -0.95    2.32  1.0000 
  27  -1  -1    1804     470                                                         790   -1.58   -1.94  1.0000 
  27  -1  -1    1667     440                                                         700   -1.58   -1.94  1.0000 
 -27  -1   1    1472     280                                                         580   -1.68   -1.78  1.0000 
  27   1  -1     829     240                                                         210   -1.68    1.78  1.0000 
  27   1  -1     207     300                                                        -190   -1.68    1.78  1.0000 
 -25  -1   1    6886     510                                                        5059    0.26    2.25  1.0000 
  25  -1  -1    5777     870                                                        4260    0.34    2.07  1.0000 
  25  -1  -1    5591     760                                                        4100    0.34    2.07  1.0000 
 -25   1   1    5335     680                                                        3880    0.34   -2.07  1.0000 
  25   1  -1    5621     730                                                        3980    0.26   -2.25  1.0000 
  25   1  -1    4906     550                                                        3380    0.26   -2.25  1.0000 
  23  -1  -1   16333    1260                                                       16108    1.95    0.19  1.0000 
  23  -1  -1   16414    1350                                                       16188    1.95    0.19  1.0000 
 -23  -1   1   16860     860                                                       16738    2.07    0.13  1.0000 
  23   1  -1   15171     980                                                       15048    2.07   -0.13  1.0000 
  23   1  -1   17799    1280                                                       17678    2.07   -0.13  1.0000 
 -23   1   1   16474    1130                                                       16248    1.95   -0.19  1.0000 
  21  -1  -1    5898     760                                                        4510   -0.26    2.10  1.0000 
 -21  -1   1    5316     400                                                        4030   -0.29    2.07  1.0000 
  21  -1  -1    6148     820                                                        4730   -0.26    2.10  1.0000 
 -21  -1   1    5054     620                                                        3800   -0.29    2.07  1.0000 
 -21   1   1    4846     620                                                        3590   -0.26   -2.10  1.0000 
  21   1  -1    6831     640                                                        5369   -0.29   -2.07  1.0000 
  21   1  -1    5145     490                                                        3880   -0.29   -2.07  1.0000 
  19  -1  -1    1800     500                                                        1920   -1.30   -0.34  1.0000 
 -19  -1   1    2092     450                                                        2270   -1.32   -0.26  1.0000 
  19  -1  -1    2134     510                                                        2270   -1.30   -0.34  1.0000 
 -19  -1   1    1620     300                                                        1770   -1.32   -0.26  1.0000 
  19   1  -1    1564     360                                                        1710   -1.32    0.26  1.0000 
 -19   1   1    1572     430                                                        1680   -1.30    0.34  1.0000 
  19   1  -1    1705     460                                                        1860   -1.32    0.26  1.0000 
 -19   1   1    1695     420                                                        1810   -1.30    0.34  1.0000 
  17  -1  -1      22     350                                                         810    0.94    4.12  1.0000 
 -17  -1   1      88     210                                                         250    0.96    4.12  1.0000 
  17   1  -1      13     230                                                         510    0.96   -4.12  1.0000 
  17   1  -1      10     200                                                         540    0.96   -4.12  1.0000 
 -17   1   1       8     260                                                         580    0.94   -4.12  1.0000 
 -17   1   1      15     260                                                         750    0.94   -4.12  1.0000 
  15  -1  -1   19777     960                                                       13049    0.49    4.88  1.0000 
 -15  -1   1   19030     790                                                       12499    0.50    4.83  1.0000 
  15  -1  -1   17940     890                                                       11559    0.49    4.88  1.0000 
 -15  -1   1   18624     570                                                       12169    0.50    4.83  1.0000 
  15   1  -1   18845     660                                                       12349    0.50   -4.83  1.0000 
 -15   1   1   16882     810                                                       10709    0.49   -4.88  1.0000 
 -15   1   1   21679     920                                                       14609    0.49   -4.88  1.0000 
  15   1  -1   20619     840                                                       13799    0.50   -4.83  1.0000 
  13  -1  -1   25601    1990                                                       50595   -2.34  -10.97  1.0000 
 -13  -1   1   25643    1780                                                       50625   -2.37  -10.94  1.0000 
 -13  -1   1   25977    1450                                                       51095   -2.37  -10.94  1.0000 
  13  -1  -1   27148    2050                                                       52765   -2.34  -10.97  1.0000 
 -13   1   1   26477    1920                                                       51825   -2.34   10.97  1.0000 
  13   1  -1   26091    1790                                                       51255   -2.37   10.94  1.0000 
 -13   1   1   25821    1940                                                       50905   -2.34   10.97  1.0000 
  13   1  -1   26212    1560                                                       51425   -2.37   10.94  1.0000 
  11  -1  -1   41723    1630                                                       39716   -1.97    0.18  1.0000 
  11  -1  -1   41590    1620                                                       39586   -1.97    0.18  1.0000 
 -11  -1   1   40785    1100                                                       38876   -1.98    0.15  1.0000 
 -11  -1   1   39957    1390                                                       38066   -1.98    0.15  1.0000 
 -11   1   1   40792    1520                                                       38806   -1.97   -0.18  1.0000 
 -11   1   1   40669    1570                                                       38686   -1.97   -0.18  1.0000 
  11   1  -1   42646    1420                                                       40696   -1.98   -0.15  1.0000 
  11   1  -1   41634    1190                                                       39706   -1.98   -0.15  1.0000 
   9  -1  -1   20214    1330                                                       30857   -0.18   -6.92  1.0000 
  -9  -1   1   21420     840                                                       32297   -0.26   -6.93  1.0000 
  -9  -1   1   19161    1100                                                       29477   -0.26   -6.93  1.0000 
   9  -1  -1   19830    1320                                                       30377   -0.18   -6.92  1.0000 
  -9   1   1   18469    1230                                                       28667   -0.18    6.92  1.0000 
   9   1  -1   20841     890                                                       31577   -0.26    6.93  1.0000 
   9   1  -1   20399    1110                                                       31027   -0.26    6.93  1.0000 
  -9   1   1   20551    1300                                                       31277   -0.18    6.92  1.0000 
  -7  -1   1  336755    8429                                                      348345   -0.18   -1.69  1.0000 
   7  -1  -1  344816    8779                                                      356844   -0.19   -1.73  1.0000 
   7  -1  -1  340482    8749                                                      352435   -0.19   -1.73  1.0000 
  -7   1   1  358913    8729                                                      371183   -0.19    1.73  1.0000 
   7   1  -1  341357    8399                                                      353025   -0.18    1.69  1.0000 
   7   1  -1  351770    8119                                                      363614   -0.18    1.69  1.0000 
  -3  -1   1  131687    1180                                                       41846  -19.12  -26.93  1.0000 
   3   1  -1  130160    1140                                                       40906  -19.12   26.93  1.0000 
   3   1  -1  131070    1070                                                       41466  -19.12   26.93  1.0000 
  -1  -1   1  101780    1510                                                       55464   34.43   29.80  1.0000 
   1  -1  -1  103168    1620                                                       57254   34.39   29.77  1.0000 
  -1  -1   1  101741    1490                                                       55414   34.43   29.80  1.0000 
  -1   1   1  102789    1740                                                       56764   34.39  -29.77  1.0000 
  -1   1   1  102905    1690                                                       56914   34.39  -29.77  1.0000 
   1  -1   1  919220    4350                                                      194191   59.71   66.72  1.0000 
  -1  -1  -1  891626    4530                                                      181002   59.73   66.81  1.0000 
   1  -1   1  907068    4430                                                      188561   59.71   66.72  1.0000 
  -1  -1  -1  896857    4370                                                      183392   59.73   66.81  1.0000 
  -1  -1  -1  895655    4820                                                      182842   59.73   66.81  1.0000 
   1   1   1  850496    4340                                                      162514   59.73  -66.81  1.0000 
  -1   1  -1  871363    4390                                                      172283   59.71  -66.72  1.0000 
   1   1   1  881527    4560                                                      176412   59.73  -66.81  1.0000 
  -3  -1  -1  625500   12389                                                      529147    8.54   -8.66  1.0000 
  -7  -1  -1  179043    5779                                                      244826   -8.79   10.55  1.0000 
  -7  -1  -1  174888    5999                                                      239946   -8.79   10.55  1.0000 
   7  -1   1  168155    6099                                                      232337   -8.88   10.50  1.0000 
   7  -1   1  173952    5999                                                      239166   -8.88   10.50  1.0000 
   7   1   1  186640    5949                                                      253725   -8.79  -10.55  1.0000 
  -7   1  -1  171106    5919                                                      235816   -8.88  -10.50  1.0000 
  -7   1  -1  171802    6059                                                      236636   -8.88  -10.50  1.0000 
   9  -1   1   86430    2540                                                       84722    1.98   -0.81  1.0000 
   9  -1   1   84563    2620                                                       82872    1.98   -0.81  1.0000 
  -9  -1  -1   85197    2240                                                       83522    2.00   -0.81  1.0000 
  -9  -1  -1   84390    2500                                                       82722    2.00   -0.81  1.0000 
   9   1   1   82140    2200                                                       80492    2.00    0.81  1.0000 
  -9   1  -1   85622    2450                                                       83922    1.98    0.81  1.0000 
   9   1   1   85460    2420                                                       83782    2.00    0.81  1.0000 
  -9   1  -1   82857    2550                                                       81182    1.98    0.81  1.0000 
 -11  -1  -1  121134    3410                                                      119298    0.40   -2.35  1.0000 
  11  -1   1  117092    3540                                                      115278    0.40   -2.31  1.0000 
  11  -1   1  124080    3500                                                      122218    0.40   -2.31  1.0000 
 -11  -1  -1  125131    3100                                                      123268    0.40   -2.35  1.0000 
 -11   1  -1  122077    3370                                                      120228    0.40    2.31  1.0000 
  11   1   1  119865    3320                                                      118038    0.40    2.35  1.0000 
 -11   1  -1  116499    3430                                                      114689    0.40    2.31  1.0000 
  11   1   1  117690    3110                                                      115878    0.40    2.35  1.0000 
 -13  -1  -1   40167    1050                                                       22758   -0.97  -11.71  1.0000 
  13  -1   1   42758    1270                                                       24698   -0.98  -11.80  1.0000 
  13  -1   1   43049    1250                                                       24928   -0.98  -11.80  1.0000 
 -13  -1  -1   40499    1140                                                       23018   -0.97  -11.71  1.0000 
  13   1   1   40996    1110                                                       23408   -0.97   11.71  1.0000 
 -13   1  -1   42263    1190                                                       24308   -0.98   11.80  1.0000 
 -13   1  -1   38841    1080                                                       21628   -0.98   11.80  1.0000 
  13   1   1   39335     960                                                       22108   -0.97   11.71  1.0000 
  15  -1   1   25114    1340                                                       25587    2.02    3.91  1.0000 
 -15  -1  -1   22762     960                                                       23148    2.00    3.92  1.0000 
  15  -1   1   24226    1350                                                       24678    2.02    3.91  1.0000 
 -15  -1  -1   22508    1210                                                       22888    2.00    3.92  1.0000 
  15   1   1   22957    1040                                                       23348    2.00   -3.92  1.0000 
 -15   1  -1   22526    1170                                                       22938    2.02   -3.91  1.0000 
 -15   1  -1   22546    1210                                                       22958    2.02   -3.91  1.0000 
  15   1   1   22850    1170                                                       23238    2.00   -3.92  1.0000 
 -17  -1  -1   46301    1600                                                       46465    2.21    2.54  1.0000 
  17  -1   1   46487    2080                                                       46725    2.20    2.57  1.0000 
 -17  -1  -1   46868    2350                                                       47035    2.21    2.54  1.0000 
  17  -1   1   46159    2080                                                       46395    2.20    2.57  1.0000 
 -17   1  -1   47579    1950                                                       47825    2.20   -2.57  1.0000 
 -17   1  -1   47023    1910                                                       47265    2.20   -2.57  1.0000 
  17   1   1   48399    1770                                                       48575    2.21   -2.54  1.0000 
  17   1   1   45158    2250                                                       45315    2.21   -2.54  1.0000 
  19  -1   1    2971     600                                                        2690   -0.95   -3.35  1.0000 
 -19  -1  -1    2422     440                                                        2110   -0.95   -3.27  1.0000 
 -19  -1  -1    3383     360                                                        3090   -0.95   -3.27  1.0000 
  19  -1   1    1557     390                                                        1230   -0.95   -3.35  1.0000 
  19   1   1    2197     390                                                        1880   -0.95    3.27  1.0000 
 -19   1  -1    2213     400                                                        1910   -0.95    3.35  1.0000 
 -19   1  -1    2059     410                                                        1750   -0.95    3.35  1.0000 
  19   1   1    1846     410                                                        1520   -0.95    3.27  1.0000 
 -21  -1  -1    1702     260                                                        1080   -1.74    0.64  1.0000 
  21  -1   1     965     300                                                         520   -1.70    0.59  1.0000 
  21  -1   1    1574     530                                                        1000   -1.70    0.59  1.0000 
 -21   1  -1    2590     480                                                        1850   -1.70   -0.59  1.0000 
  21   1   1    1690     370                                                        1070   -1.74   -0.64  1.0000 
  21   1   1    1428     310                                                         860   -1.74   -0.64  1.0000 
  23  -1   1     994     490                                                        1190    0.76    0.16  1.0000 
  23  -1   1    1453     520                                                        1690    0.76    0.16  1.0000 
 -23  -1  -1     957     310                                                        1140    0.80    0.11  1.0000 
 -23   1  -1    1186     360                                                        1400    0.76   -0.16  1.0000 
  23   1   1     193     310                                                         270    0.80   -0.11  1.0000 
  23   1   1     839     350                                                        1010    0.80   -0.11  1.0000 
 -25  -1  -1    2118     530                                                        3610    0.49    2.43  1.0000 
  25  -1   1    2718     860                                                        4340    0.48    2.37  1.0000 
  25  -1   1    2820     870                                                        4470    0.48    2.37  1.0000 
 -25   1  -1    2210     760                                                        3690    0.48   -2.37  1.0000 
  25   1   1    1816     700                                                        3210    0.49   -2.43  1.0000 
  25   1   1    1570     560                                                        2880    0.49   -2.43  1.0000 
  27  -1   1    3531     850                                                        3630   -1.52   -0.22  1.0000 
  27  -1   1    3707     850                                                        3810   -1.52   -0.22  1.0000 
 -27  -1  -1    4325     550                                                        4540   -1.62   -0.12  1.0000 
  27   1   1    4045     840                                                        4250   -1.62    0.12  1.0000 
  27   1   1    4054     680                                                        4260   -1.62    0.12  1.0000 
  29  -1   1     371     370                                                         -30   -1.59   -2.86  1.0000 
 -29  -1  -1     151     260                                                          70   -1.58   -2.86  1.0000 
  29  -1   1      82     250                                                         200   -1.59   -2.86  1.0000 
  29   1   1     370     350                                                        -310   -1.58    2.86  1.0000 
  29   1   1     217     460                                                         860   -1.58    2.86  1.0000 
  31  -1   1    1169     470                                                        1040    0.07   -0.83  1.0000 
 -31  -1  -1     899     360                                                         790    0.07   -0.76  1.0000 
  31  -1   1     586     450                                                         490    0.07   -0.83  1.0000 
  31   1   1     963     440                                                         850    0.07    0.76  1.0000 
  31   1   1    1026     500                                                         910    0.07    0.76  1.0000 
  33  -1   1    4280     980                                                        3950    0.67   -0.33  1.0000 
 -33  -1  -1    2348     560                                                        2090    0.69   -0.31  1.0000 
  33  -1   1    2662     710                                                        2400    0.67   -0.33  1.0000 
  33   1   1    4880     760                                                        4510    0.69    0.31  1.0000 
  33   1   1    2707     730                                                        2430    0.69    0.31  1.0000 
  35  -1   1     985     610                                                         840    0.41   -0.27  1.0000 
  35  -1   1     996     570                                                         850    0.41   -0.27  1.0000 
  35   1   1     424     450                                                         320    0.46    0.32  1.0000 
  35   1   1    1948     660                                                        1720    0.46    0.32  1.0000 
  36  -2  -1    2352     950                                                        2590   -0.40   -0.05  1.0000 
  36  -2  -1    1962     930                                                        2180   -0.40   -0.05  1.0000 
 -36  -2   1    2214     470                                                        2440   -0.40   -0.04  1.0000 
  36   2  -1    4384    1120                                                        4700   -0.40    0.04  1.0000 
  36   2  -1    3632     600                                                        3920   -0.40    0.04  1.0000 
 -34  -2   1      73     370                                                        -170   -1.19   -0.81  1.0000 
  34  -2  -1      83     890                                                         230   -1.20   -0.84  1.0000 
  34  -2  -1      75     370                                                        -210   -1.20   -0.84  1.0000 
  34   2  -1      73     280                                                        -270   -1.19    0.81  1.0000 
  34   2  -1      22     440                                                          60   -1.19    0.81  1.0000 
  32  -2  -1    4408     970                                                        4670   -0.51   -1.26  1.0000 
  32  -2  -1    2488     880                                                        2670   -0.51   -1.26  1.0000 
 -32  -2   1    2647     540                                                        2840   -0.50   -1.25  1.0000 
  32   2  -1    3576     570                                                        3810   -0.50    1.25  1.0000 
  32   2  -1    3259     860                                                        3480   -0.50    1.25  1.0000 
  30  -2  -1   13534    1530                                                       12939   -0.48    0.01  1.0000 
  30  -2  -1   14566    1490                                                       13949   -0.48    0.01  1.0000 
 -30  -2   1   14707     910                                                       14079   -0.51    0.07  1.0000 
  30   2  -1   12098    1220                                                       11529   -0.51   -0.07  1.0000 
  30   2  -1   14155     910                                                       13539   -0.51   -0.07  1.0000 
  28  -2  -1    5756     900                                                        4410   -0.75    1.42  1.0000 
 -28  -2   1    5151     540                                                        3860   -0.74    1.46  1.0000 
  28  -2  -1    5870    1010                                                        4510   -0.75    1.42  1.0000 
  28   2  -1    5462     530                                                        4130   -0.74   -1.46  1.0000 
  28   2  -1    3342     620                                                        2320   -0.74   -1.46  1.0000 
 -26  -2   1    2928     510                                                        3430    1.90    0.94  1.0000 
  26  -2  -1    3853     990                                                        4450    1.90    0.93  1.0000 
  26  -2  -1    3061     810                                                        3580    1.90    0.93  1.0000 
  26   2  -1    3537     750                                                        4100    1.90   -0.94  1.0000 
  26   2  -1    2694     470                                                        3170    1.90   -0.94  1.0000 
  24  -2  -1    5896    1180                                                        7619   -0.22   -1.92  1.0000 
  24  -2  -1    6947    1090                                                        8809   -0.22   -1.92  1.0000 
 -24  -2   1    7188     680                                                        9099   -0.25   -1.92  1.0000 
  24   2  -1    6092     590                                                        7859   -0.25    1.92  1.0000 
  24   2  -1    7223     910                                                        9139   -0.25    1.92  1.0000 
 -22  -2   1    7092     730                                                        9199   -1.35   -1.49  1.0000 
  22  -2  -1    7791    1100                                                       10049   -1.36   -1.54  1.0000 
  22  -2  -1    7062    1080                                                        9219   -1.36   -1.54  1.0000 
 -22   2   1    8029    1010                                                       10319   -1.36    1.54  1.0000 
  22   2  -1    8230     640                                                       10489   -1.35    1.49  1.0000 
  22   2  -1    9109     980                                                       11479   -1.35    1.49  1.0000 
 -20  -2   1    3911     440                                                        3510   -0.61    0.22  1.0000 
 -20  -2   1    4101     600                                                        3690   -0.61    0.22  1.0000 
  20  -2  -1    4770     810                                                        4320   -0.62    0.25  1.0000 
  20  -2  -1    3865     730                                                        3460   -0.62    0.25  1.0000 
  20   2  -1    3922     360                                                        3520   -0.61   -0.22  1.0000 
  20   2  -1    3795     580                                                        3400   -0.61   -0.22  1.0000 
 -20   2   1    3027     610                                                        2670   -0.62   -0.25  1.0000 
 -18  -2   1   11221     700                                                        7689   -3.30   -2.77  1.0000 
  18  -2  -1    9997     800                                                        6679   -3.28   -2.72  1.0000 
 -18  -2   1    9351     470                                                        6129   -3.30   -2.77  1.0000 
  18  -2  -1   11677    1300                                                        8089   -3.28   -2.72  1.0000 
 -18   2   1    9611     740                                                        6359   -3.28    2.72  1.0000 
  18   2  -1    9012     420                                                        5849   -3.30    2.77  1.0000 
 -18   2   1    9997     710                                                        6679   -3.28    2.72  1.0000 
  16  -2  -1    1845     510                                                        1770    5.20   -4.31  1.0000 
  16  -2  -1    1637     440                                                        1390    5.20   -4.31  1.0000 
 -16  -2   1    1914     260                                                        1880    5.18   -4.32  1.0000 
 -16  -2   1    1743     380                                                        1580    5.18   -4.32  1.0000 
  16   2  -1    1727     360                                                        1550    5.18    4.32  1.0000 
 -16   2   1    1652     380                                                        1420    5.20    4.31  1.0000 
 -16   2   1    2023     490                                                        2070    5.20    4.31  1.0000 
  16   2  -1    1914     220                                                        1880    5.18    4.32  1.0000 
  14  -2  -1   37371    1700                                                       32287   -2.16    3.04  1.0000 
 -14  -2   1   35536     940                                                       30677   -2.19    3.00  1.0000 
  14  -2  -1   38912    1740                                                       33727   -2.16    3.04  1.0000 
 -14  -2   1   39129    1480                                                       34037   -2.19    3.00  1.0000 
  14   2  -1   36136     950                                                       31237   -2.19   -3.00  1.0000 
  14   2  -1   35782    1330                                                       30907   -2.19   -3.00  1.0000 
 -14   2   1   37028    1550                                                       31967   -2.16   -3.04  1.0000 
 -14   2   1   36449    1630                                                       31427   -2.16   -3.04  1.0000 
  12  -2  -1   19989     930                                                       11199   -1.15    5.98  1.0000 
 -12  -2   1   20130     410                                                       11319   -1.15    5.97  1.0000 
  12  -2  -1   21976     960                                                       12699   -1.15    5.98  1.0000 
 -12  -2   1   20303     770                                                       11449   -1.15    5.97  1.0000 
 -12   2   1   19922     830                                                       11149   -1.15   -5.98  1.0000 
  12   2  -1   19970     410                                                       11199   -1.15   -5.97  1.0000 
 -12   2   1   19976     880                                                       11189   -1.15   -5.98  1.0000 
  12   2  -1   19877     680                                                       11129   -1.15   -5.97  1.0000 
 -10  -2   1   69708    2560                                                       83432    5.78    4.92  1.0000 
  10  -2  -1   66011    2830                                                       79422    5.80    4.88  1.0000 
 -10  -2   1   68033    1970                                                       81582    5.78    4.92  1.0000 
  10  -2  -1   63413    2830                                                       76542    5.80    4.88  1.0000 
 -10   2   1   65082    2680                                                       78392    5.80   -4.88  1.0000 
  10   2  -1   65349    1930                                                       78612    5.78   -4.92  1.0000 
  10   2  -1   68314    2010                                                       81892    5.78   -4.92  1.0000 
 -10   2   1   65740    2790                                                       79122    5.80   -4.88  1.0000 
  10   2  -1   69427    2400                                                       83122    5.78   -4.92  1.0000 
  -8  -2   1   75889    2240                                                       71363   -7.34   -0.77  1.0000 
   8  -2  -1   72265    2490                                                       67773   -7.36   -0.77  1.0000 
   8  -2  -1   71317    2490                                                       66843   -7.36   -0.77  1.0000 
   8   2  -1   77824    1800                                                       73263   -7.34    0.77  1.0000 
  -8   2   1   72927    2480                                                       68423   -7.36    0.77  1.0000 
  -8   2   1   71287    2380                                                       66813   -7.36    0.77  1.0000 
   8   2  -1   80714    2130                                                       76102   -7.34    0.77  1.0000 
   8   2  -1   72874    1810                                                       68403   -7.34    0.77  1.0000 
   6  -2  -1  151482    2700                                                       82082   20.55   -7.28  1.0000 
   6  -2  -1  145964    2660                                                       77922   20.55   -7.28  1.0000 
  -6  -2   1  146132    2380                                                       77972   20.58   -7.29  1.0000 
   6   2  -1  147634    2090                                                       79102   20.58    7.29  1.0000 
   6   2  -1  146691    2040                                                       78392   20.58    7.29  1.0000 
  -6   2   1  148622    2600                                                       79922   20.55    7.28  1.0000 
   6   2  -1  148989    2280                                                       80122   20.58    7.29  1.0000 
  -6   2   1  145672    2630                                                       77702   20.55    7.28  1.0000 
   4  -2  -1  176693    5729                                                      214289   10.63   15.26  1.0000 
   4  -2  -1  171534    5679                                                      208449   10.63   15.26  1.0000 
  -4  -2   1  173480    5399                                                      210599   10.62   15.32  1.0000 
  -4  -2   1  167252    5249                                                      203540   10.62   15.32  1.0000 
   4   2  -1  182272    5469                                                      220538   10.62  -15.32  1.0000 
  -4   2   1  174377    5649                                                      211669   10.63  -15.26  1.0000 
   4   2  -1  179465    5339                                                      217368   10.62  -15.32  1.0000 
   4   2  -1  179535    5209                                                      217448   10.62  -15.32  1.0000 
  -4   2   1  175482    5679                                                      212919   10.63  -15.26  1.0000 
  -2  -2   1  301644    7529                                                      315628  -23.48    6.88  1.0000 
   2  -2  -1  285693    7769                                                      298760  -23.47    6.88  1.0000 
  -2  -2   1  290219    7559                                                      303530  -23.48    6.88  1.0000 
   2  -2  -1  293138    7869                                                      306649  -23.47    6.88  1.0000 
   2   2  -1  315003    7569                                                      329757  -23.48   -6.88  1.0000 
   2   2  -1  296959    7589                                                      310669  -23.48   -6.88  1.0000 
  -2   2   1  291336    7669                                                      304740  -23.47   -6.88  1.0000 
  -2   2   1  309077    7839                                                      323518  -23.47   -6.88  1.0000 
  -2   2   1  288439    7809                                                      301670  -23.47   -6.88  1.0000 
   2   2  -1  293304    7479                                                      306799  -23.48   -6.88  1.0000 
   0  -2   1  450905   18088                                                      803530    3.10  -42.65  1.0000 
   0  -2   1  423006   18038                                                      765723    3.10  -42.65  1.0000 
   0  -2  -1  437335   18328                                                      785221    3.13  -42.67  1.0000 
   0  -2  -1  430399   18168                                                      775812    3.13  -42.67  1.0000 
   0   2  -1  455532   18068                                                      809769    3.10   42.65  1.0000 
   0   2  -1  439144   18028                                                      787631    3.10   42.65  1.0000 
   0   2   1  377786   18518                                                      703740    3.13   42.67  1.0000 
   2  -2   1  398001   15598                                                      649385  -17.96  -23.67  1.0000 
  -2  -2  -1  391574   15388                                                      641646  -17.97  -23.73  1.0000 
   2  -2   1  393191   15508                                                      643236  -17.96  -23.67  1.0000 
  -2  -2  -1  423997   15778                                                      682972  -17.97  -23.73  1.0000 
   2   2   1  413069   15408                                                      669083  -17.97   23.73  1.0000 
   2   2   1  420028   15548                                                      677932  -17.97   23.73  1.0000 
   2   2   1  423784   15718                                                      682702  -17.97   23.73  1.0000 
  -2   2  -1  403837   15568                                                      656834  -17.96   23.67  1.0000 
  -2   2  -1  397665   15458                                                      648955  -17.96   23.67  1.0000 
  -8  -2  -1  236323    5629                                                      228447    2.50   -6.84  1.0000 
   8  -2   1  237511    6089                                                      229487    2.52   -6.83  1.0000 
   8  -2   1  233933    6209                                                      225957    2.52   -6.83  1.0000 
  -8  -2  -1  235786    6099                                                      227917    2.50   -6.84  1.0000 
   8   2   1  242523    5959                                                      234567    2.50    6.84  1.0000 
   8   2   1  237174    5639                                                      229287    2.50    6.84  1.0000 
  -8   2  -1  241574    6179                                                      233497    2.52    6.83  1.0000 
  -8   2  -1  235159    5949                                                      227167    2.52    6.83  1.0000 
  10  -2   1  185992    4850                                                      179192    1.28    3.05  1.0000 
 -10  -2  -1  167431    4250                                                      161114    1.24    3.17  1.0000 
  10  -2   1  175526    4930                                                      168913    1.28    3.05  1.0000 
 -10  -2  -1  167859    4720                                                      161534    1.24    3.17  1.0000 
  10   2   1  172980    4180                                                      166563    1.24   -3.17  1.0000 
 -10   2  -1  177634    4640                                                      170983    1.28   -3.05  1.0000 
  10   2   1  174222    4560                                                      167783    1.24   -3.17  1.0000 
 -10   2  -1  173417    4820                                                      166843    1.28   -3.05  1.0000 
 -12  -2  -1   19972     860                                                       18338   -3.70    7.77  1.0000 
 -12  -2  -1   19397    1090                                                       17748   -3.70    7.77  1.0000 
  12  -2   1   20262    1210                                                       18608   -3.68    7.72  1.0000 
  12  -2   1   22108    1190                                                       20498   -3.68    7.72  1.0000 
  12   2   1   21171    1010                                                       19568   -3.70   -7.77  1.0000 
  12   2   1   20293     750                                                       18668   -3.70   -7.77  1.0000 
 -12   2  -1   21073    1160                                                       19438   -3.68   -7.72  1.0000 
 -12   2  -1   19199    1020                                                       17518   -3.68   -7.72  1.0000 
  14  -2   1   27476    1390                                                       24458   -3.73    1.18  1.0000 
 -14  -2  -1   27228    1200                                                       24238   -3.71    1.18  1.0000 
  14  -2   1   25393    1400                                                       22478   -3.73    1.18  1.0000 
 -14  -2  -1   25135    1280                                                       22248   -3.71    1.18  1.0000 
 -14   2  -1   25288    1320                                                       22378   -3.73   -1.18  1.0000 
  14   2   1   25198     900                                                       22308   -3.71   -1.18  1.0000 
  14   2   1   27575    1210                                                       24568   -3.71   -1.18  1.0000 
 -14   2  -1   26982    1250                                                       23988   -3.73   -1.18  1.0000 
  16  -2   1   17174    1160                                                       15118    4.64   -4.59  1.0000 
 -16  -2  -1   16204    1630                                                       14209    4.64   -4.55  1.0000 
 -16  -2  -1   18005     880                                                       15978    4.64   -4.55  1.0000 
  16  -2   1   19272    1270                                                       17178    4.64   -4.59  1.0000 
 -16   2  -1   17959    1040                                                       15888    4.64    4.59  1.0000 
 -16   2  -1   17307    1310                                                       15248    4.64    4.59  1.0000 
  16   2   1   19877     820                                                       17818    4.64    4.55  1.0000 
  16   2   1   19562    1040                                                       17508    4.64    4.55  1.0000 
  18  -2   1    5247     850                                                        7499   -1.38   -2.22  1.0000 
 -18  -2  -1    5627     790                                                        7959   -1.39   -2.22  1.0000 
 -18  -2  -1    5828     690                                                        8199   -1.39   -2.22  1.0000 
  18  -2   1    5531     920                                                        7839   -1.38   -2.22  1.0000 
 -18   2  -1    5347     830                                                        7619   -1.38    2.22  1.0000 
  18   2   1    5913     590                                                        8299   -1.39    2.22  1.0000 
  18   2   1    6242     780                                                        8689   -1.39    2.22  1.0000 
 -18   2  -1    6340     780                                                        8799   -1.38    2.22  1.0000 
  20  -2   1    2440     630                                                        2870    0.12    1.02  1.0000 
 -20  -2  -1    3174     550                                                        3640    0.11    0.98  1.0000 
  20  -2   1    3189     790                                                        3680    0.12    1.02  1.0000 
  20   2   1    2193     430                                                        2580    0.11   -0.98  1.0000 
  20   2   1    1736     470                                                        2080    0.11   -0.98  1.0000 
 -20   2  -1    2698     600                                                        3150    0.12   -1.02  1.0000 
 -22  -2  -1     971     390                                                         970   -0.30   -1.10  1.0000 
  22  -2   1     700     440                                                         690   -0.32   -1.13  1.0000 
  22  -2   1     681     410                                                         670   -0.32   -1.13  1.0000 
  22   2   1     321     330                                                         300   -0.30    1.10  1.0000 
  22   2   1     630     280                                                         620   -0.30    1.10  1.0000 
 -24  -2  -1    2415     490                                                        1750   -0.64   -3.20  1.0000 
  24  -2   1    2291     580                                                        1640   -0.64   -3.19  1.0000 
  24  -2   1    2724     620                                                        2040   -0.64   -3.19  1.0000 
  24   2   1    2577     530                                                        1900   -0.64    3.20  1.0000 
  24   2   1    2426     350                                                        1760   -0.64    3.20  1.0000 
  26  -2   1    1149     510                                                        1290    2.12   -0.48  1.0000 
 -26  -2  -1    1775     500                                                        1980    2.13   -0.51  1.0000 
  26  -2   1    1070     520                                                        1200    2.12   -0.48  1.0000 
  26   2   1    1325     380                                                        1480    2.13    0.51  1.0000 
  26   2   1    1911     550                                                        2130    2.13    0.51  1.0000 
 -28  -2  -1    2535     610                                                        3450   -0.15    1.65  1.0000 
  28  -2   1    3116     930                                                        4080   -0.17    1.59  1.0000 
  28  -2   1    2951     790                                                        3890   -0.17    1.59  1.0000 
  28   2   1    2111     520                                                        2950   -0.15   -1.65  1.0000 
  28   2   1    3546     810                                                        4620   -0.15   -1.65  1.0000 
  30  -2   1    3803     980                                                        4280   -0.33    0.63  1.0000 
 -30  -2  -1    6095     800                                                        6719   -0.35    0.65  1.0000 
  30  -2   1    3464     900                                                        3920   -0.33    0.63  1.0000 
  30   2   1    5173     740                                                        5749   -0.35   -0.65  1.0000 
  30   2   1    5259    1010                                                        5839   -0.35   -0.65  1.0000 
  32  -2   1    7289    1360                                                        7129    0.17   -0.22  1.0000 
 -32  -2  -1    5753     820                                                        5609    0.17   -0.22  1.0000 
  32  -2   1    7127    1270                                                        6969    0.17   -0.22  1.0000 
  32   2   1    5956    1070                                                        5809    0.17    0.22  1.0000 
  32   2   1    6108     850                                                        5959    0.17    0.22  1.0000 
  34  -2   1    1308     830                                                        1410   -0.52    0.12  1.0000 
  34  -2   1     916     560                                                        1000   -0.52    0.12  1.0000 
  34   2   1    1191     680                                                        1270   -0.50   -0.15  1.0000 
  36  -2   1     567     800                                                         780   -0.63   -0.30  1.0000 
  36  -2   1     567     610                                                         780   -0.63   -0.30  1.0000 
  36   2   1      31     530                                                          90   -0.61    0.27  1.0000 
  36   2   1     526     440                                                         720   -0.61    0.27  1.0000 
  35  -3  -1      43     590                                                        -950    1.03    0.43  1.0000 
  35  -3  -1     422     710                                                         210    1.03    0.43  1.0000 
  35   3  -1    1298     590                                                         900    1.03   -0.44  1.0000 
  33  -3  -1     291     610                                                         710    1.26    1.04  1.0000 
  33  -3  -1     297     630                                                         720    1.26    1.04  1.0000 
  33   3  -1     533     630                                                        1070    1.25   -1.05  1.0000 
  31  -3  -1    6651    1390                                                        7539    0.89    0.36  1.0000 
  31  -3  -1    6811    1300                                                        7709    0.89    0.36  1.0000 
  31   3  -1    6010    1110                                                        6899    0.91   -0.40  1.0000 
  29  -3  -1      53     410                                                        -470    0.87    0.88  1.0000 
  29  -3  -1      53     390                                                        -340    0.87    0.88  1.0000 
  27  -3  -1    1420     660                                                        1650    0.42   -0.98  1.0000 
  27  -3  -1    1310     520                                                        1530    0.42   -0.98  1.0000 
  27   3  -1     827     430                                                        1000    0.43    0.94  1.0000 
  25  -3  -1    3311     810                                                        3120   -1.19   -0.82  1.0000 
  25  -3  -1    4318     910                                                        4110   -1.19   -0.82  1.0000 
  25   3  -1    2069     530                                                        1900   -1.13    0.75  1.0000 
  23  -3  -1    1538     750                                                        2820   -1.80    1.54  1.0000 
  23  -3  -1    1055     680                                                        2150   -1.80    1.54  1.0000 
  23   3  -1    1736     610                                                        3080   -1.82   -1.49  1.0000 
  21  -3  -1   10105    1090                                                        8729    0.98   -0.82  1.0000 
  21  -3  -1   10008    1070                                                        8639    0.98   -0.82  1.0000 
  21   3  -1   10063     860                                                        8729    0.94    0.83  1.0000 
 -19  -3   1    1179     530                                                        1780    2.37    2.68  1.0000 
  19  -3  -1     920     470                                                        1400    2.34    2.66  1.0000 
  19  -3  -1    1667     700                                                        2440    2.34    2.66  1.0000 
  19   3  -1    1586     480                                                        2340    2.37   -2.68  1.0000 
 -17  -3   1   21437    1280                                                       17458   -2.88    1.20  1.0000 
  17  -3  -1   20603    1390                                                       16718   -2.88    1.22  1.0000 
  17  -3  -1   20404    1370                                                       16538   -2.88    1.22  1.0000 
 -17   3   1   20481    1320                                                       16608   -2.88   -1.22  1.0000 
 -15  -3   1    9862     990                                                       12769   -1.23   -2.64  1.0000 
  15  -3  -1    8857    1100                                                       11579   -1.20   -2.61  1.0000 
  15  -3  -1   10554    1200                                                       13519   -1.20   -2.61  1.0000 
  15   3  -1   10326     860                                                       13299   -1.23    2.64  1.0000 
  15   3  -1    9521     460                                                       12379   -1.23    2.64  1.0000 
  15   3  -1   10151     510                                                       13099   -1.23    2.64  1.0000 
 -15   3   1   10343    1040                                                       13279   -1.20    2.61  1.0000 
 -15   3   1   11339    1170                                                       14409   -1.20    2.61  1.0000 
 -13  -3   1   15625    1030                                                       14749    3.20    0.81  1.0000 
  13  -3  -1   14604    1270                                                       13779    3.16    0.78  1.0000 
  13  -3  -1   15366    1260                                                       14529    3.16    0.78  1.0000 
  13   3  -1   15370     520                                                       14499    3.20   -0.81  1.0000 
 -13   3   1   15020    1060                                                       14189    3.16   -0.78  1.0000 
  13   3  -1   15645     600                                                       14769    3.20   -0.81  1.0000 
  13   3  -1   17108     920                                                       16208    3.20   -0.81  1.0000 
 -13   3   1   14980    1150                                                       14149    3.16   -0.78  1.0000 
  11  -3  -1    4018     660                                                        3280    2.10  -10.27  1.0000 
  11  -3  -1    4071     680                                                        3380    2.10  -10.27  1.0000 
 -11  -3   1    5588     620                                                        5939    2.07  -10.31  1.0000 
  11   3  -1    4585     460                                                        4320    2.07   10.31  1.0000 
 -11   3   1    4874     620                                                        4770    2.10   10.27  1.0000 
  11   3  -1    4963     600                                                        4950    2.07   10.31  1.0000 
 -11   3   1    4911     780                                                        4830    2.10   10.27  1.0000 
  11   3  -1    4674     340                                                        4470    2.07   10.31  1.0000 
   9  -3  -1     622     380                                                        1200    3.53    0.19  1.0000 
  -9  -3   1     742     340                                                        1390    3.53    0.23  1.0000 
   9  -3  -1     982     510                                                        1780    3.53    0.19  1.0000 
   9   3  -1     623     220                                                        1190    3.53   -0.23  1.0000 
  -9   3   1     423     320                                                         830    3.53   -0.19  1.0000 
   9   3  -1     555     270                                                        1070    3.53   -0.23  1.0000 
   9   3  -1     760     240                                                        1420    3.53   -0.23  1.0000 
  -9   3   1     262     250                                                         440    3.53   -0.19  1.0000 
   7  -3  -1   19112    1740                                                       34377  -10.57    3.81  1.0000 
  -7  -3   1   18947    1530                                                       34147  -10.57    3.82  1.0000 
   7  -3  -1   17798    1700                                                       32527  -10.57    3.81  1.0000 
   7   3  -1   18243    1390                                                       33157  -10.57   -3.82  1.0000 
   7   3  -1   17832    1540                                                       32577  -10.57   -3.82  1.0000 
   7   3  -1   18236    1180                                                       33147  -10.57   -3.82  1.0000 
  -7   3   1   18428    1630                                                       33417  -10.57   -3.81  1.0000 
  -7   3   1   17791    1670                                                       32517  -10.57   -3.81  1.0000 
   7   3  -1   19168    1250                                                       34457  -10.57   -3.82  1.0000 
   5  -3  -1   19960    1940                                                       43076   -5.12  -19.44  1.0000 
   5  -3  -1   20669    1990                                                       44316   -5.12  -19.44  1.0000 
  -5  -3   1   20325    1750                                                       43686   -5.19  -19.45  1.0000 
  -5  -3   1   19773    1560                                                       42716   -5.19  -19.45  1.0000 
   5   3  -1   20611    1500                                                       44186   -5.19   19.45  1.0000 
   5   3  -1   21118    1690                                                       45065   -5.19   19.45  1.0000 
  -5   3   1   18499    1870                                                       40476   -5.12   19.44  1.0000 
  -5   3   1   20440    1900                                                       43916   -5.12   19.44  1.0000 
   5   3  -1   19955    1780                                                       43036   -5.19   19.45  1.0000 
   5   3  -1   19564    1580                                                       42346   -5.19   19.45  1.0000 
   3  -3  -1   11403    1600                                                       32257   20.82    0.51  1.0000 
   3  -3  -1   10453    1510                                                       30067   20.82    0.51  1.0000 
  -3  -3   1   10171    1290                                                       29357   20.81    0.49  1.0000 
   3   3  -1    9497    1240                                                       27707   20.81   -0.49  1.0000 
  -3   3   1    9287    1440                                                       27217   20.82   -0.51  1.0000 
  -3   3   1    9964    1480                                                       28897   20.82   -0.51  1.0000 
   3   3  -1   11024    1400                                                       31357   20.81   -0.49  1.0000 
   3   3  -1   10998    1350                                                       31297   20.81   -0.49  1.0000 
  -1  -3   1    1544     710                                                        9259    5.76    7.88  1.0000 
  -1  -3   1    1357     700                                                        8789    5.76    7.88  1.0000 
   1  -3  -1    1678     820                                                        9559    5.74    7.86  1.0000 
   1  -3  -1    1604     780                                                        9379    5.74    7.86  1.0000 
   1   3  -1    1865     710                                                       10029    5.76   -7.88  1.0000 
   1   3  -1    2256     750                                                       10919    5.76   -7.88  1.0000 
  -1   3   1    1637     800                                                        9459    5.74   -7.86  1.0000 
  -1   3   1    1998     750                                                       10309    5.74   -7.86  1.0000 
  -1   3   1    1968     810                                                       10239    5.74   -7.86  1.0000 
   1   3  -1    1742     720                                                        9739    5.76   -7.88  1.0000 
  -1  -3  -1   33533    1000                                                       16998   -7.06    7.73  1.0000 
  -1  -3  -1   32181    1070                                                       16018   -7.06    7.73  1.0000 
   1  -3   1   33033    1020                                                       16698   -7.13    7.69  1.0000 
   1  -3   1   32606     990                                                       16388   -7.13    7.69  1.0000 
   1   3   1   33684    1020                                                       17108   -7.06   -7.73  1.0000 
  -1   3  -1   32469     970                                                       16288   -7.13   -7.69  1.0000 
   1   3   1   32084     920                                                       15948   -7.06   -7.73  1.0000 
  -1   3  -1   31055     930                                                       15268   -7.13   -7.69  1.0000 
   1   3   1   32941    1060                                                       16568   -7.06   -7.73  1.0000 
   1   3   1   33698    1090                                                       17118   -7.06   -7.73  1.0000 
   3  -3   1   46952     940                                                       14289   17.66   14.63  1.0000 
   3  -3   1   48892    1020                                                       15588   17.66   14.63  1.0000 
   3   3   1   46387     970                                                       13909   17.69  -14.64  1.0000 
  -3   3  -1   46409     870                                                       13929   17.66  -14.63  1.0000 
   3   3   1   45204     800                                                       13129   17.69  -14.64  1.0000 
   3   3   1   46884    1020                                                       14239   17.69  -14.64  1.0000 
   3   3   1   46221     890                                                       13799   17.69  -14.64  1.0000 
  -3   3  -1   45940     920                                                       13619   17.66  -14.63  1.0000 
   5  -3   1  349963    6559                                                      238476   12.57  -13.74  1.0000 
   5  -3   1  353925    6659                                                      241756   12.57  -13.74  1.0000 
  -5  -3  -1  346080    6619                                                      235256   12.55  -13.74  1.0000 
  -5   3  -1  351727    6589                                                      239936   12.57   13.74  1.0000 
   5   3   1  362398    6769                                                      248775   12.55   13.74  1.0000 
   5   3   1  356711    6169                                                      244056   12.55   13.74  1.0000 
  -5   3  -1  356688    6429                                                      244046   12.57   13.74  1.0000 
   5   3   1  349345    6529                                                      237956   12.55   13.74  1.0000 
   5   3   1  364047    6359                                                      250145   12.55   13.74  1.0000 
  -7  -3  -1  796099   15848                                                      668663  -10.79   -6.91  1.0000 
   7  -3   1  779531   16508                                                      652945  -10.82   -6.96  1.0000 
  -7  -3  -1  805936   16488                                                      677682  -10.79   -6.91  1.0000 
   7  -3   1  809470   16448                                                      680372  -10.82   -6.96  1.0000 
   7   3   1  809228   16298                                                      680702  -10.79    6.91  1.0000 
   7   3   1  809054   15868                                                      680542  -10.79    6.91  1.0000 
   7   3   1  817587   16608                                                      688371  -10.79    6.91  1.0000 
  -7   3  -1  813396   16228                                                      683972  -10.82    6.96  1.0000 
   7   3   1  789214   15978                                                      662354  -10.79    6.91  1.0000 
  -7   3  -1  801049   16478                                                      672653  -10.82    6.96  1.0000 
  -9  -3  -1  851200   20728                                                      849165   -3.30    2.08  1.0000 
   9  -3   1  851302   20848                                                      849695   -3.35    2.06  1.0000 
   9  -3   1  870102   20748                                                      868483   -3.35    2.06  1.0000 
  -9  -3  -1  857745   19998                                                      855704   -3.30    2.08  1.0000 
   9   3   1  868063   20038                                                      866013   -3.30   -2.08  1.0000 
  -9   3  -1  866630   20468                                                      865013   -3.35   -2.06  1.0000 
   9   3   1  869084   20128                                                      867033   -3.30   -2.08  1.0000 
   9   3   1  883065   20488                                                      881002   -3.30   -2.08  1.0000 
  -9   3  -1  851032   20758                                                      849425   -3.35   -2.06  1.0000 
 -11  -3  -1   46317    1690                                                       32957    6.18   -8.34  1.0000 
  11  -3   1   46815    1810                                                       33417    6.18   -8.33  1.0000 
  11  -3   1   44752    1700                                                       31617    6.18   -8.33  1.0000 
 -11  -3  -1   45251    1260                                                       32027    6.18   -8.34  1.0000 
 -11   3  -1   43498    1520                                                       30527    6.18    8.33  1.0000 
 -11   3  -1   46724    1760                                                       33337    6.18    8.33  1.0000 
  11   3   1   46810    1540                                                       33387    6.18    8.34  1.0000 
  11   3   1   46844    1300                                                       33417    6.18    8.34  1.0000 
  11   3   1   44642    1500                                                       31497    6.18    8.34  1.0000 
  13  -3   1   36854    2230                                                       45005    6.84   -0.14  1.0000 
  13  -3   1   38719    2210                                                       47095    6.84   -0.14  1.0000 
 -13  -3  -1   36105    2080                                                       44306    6.88   -0.10  1.0000 
 -13  -3  -1   37234    1580                                                       45575    6.88   -0.10  1.0000 
 -13   3  -1   37879    2160                                                       46155    6.84    0.14  1.0000 
 -13   3  -1   33078    2230                                                       40756    6.84    0.14  1.0000 
  13   3   1   36291    1860                                                       44516    6.88    0.10  1.0000 
  13   3   1   36452    1480                                                       44696    6.88    0.10  1.0000 
  15  -3   1   19511    1490                                                       21008    1.81    0.22  1.0000 
 -15  -3  -1   18053     900                                                       19488    1.82    0.22  1.0000 
  15  -3   1   19829    1450                                                       21338    1.81    0.22  1.0000 
 -15  -3  -1   17631    1320                                                       19048    1.82    0.22  1.0000 
 -15   3  -1   18320    1250                                                       19768    1.81   -0.22  1.0000 
  15   3   1   18677     840                                                       20138    1.82   -0.22  1.0000 
 -15   3  -1   19108    1390                                                       20588    1.81   -0.22  1.0000 
  15   3   1   16432    1380                                                       17798    1.82   -0.22  1.0000 
 -17  -3  -1    9332     640                                                        9619   -2.04    0.37  1.0000 
 -17  -3  -1   11083    1020                                                       11409   -2.04    0.37  1.0000 
  17  -3   1   10491    1080                                                       10789   -2.03    0.35  1.0000 
  17  -3   1   11010    1110                                                       11319   -2.03    0.35  1.0000 
 -17   3  -1    9336    1660                                                        9609   -2.03   -0.35  1.0000 
  17   3   1   11122     620                                                       11449   -2.04   -0.37  1.0000 
  17   3   1   10319     870                                                       10629   -2.04   -0.37  1.0000 
 -19  -3  -1   13097     730                                                       12229    0.66    1.19  1.0000 
  19  -3   1   12719    1170                                                       11919    0.61    1.16  1.0000 
  19  -3   1   13770    1220                                                       12939    0.61    1.16  1.0000 
  19   3   1   11949     670                                                       11119    0.66   -1.19  1.0000 
  19   3   1   11701     910                                                       10879    0.66   -1.19  1.0000 
  21  -3   1    5248     910                                                        4710    1.88   -1.57  1.0000 
  21  -3   1    2634     630                                                        2200    1.88   -1.57  1.0000 
 -21  -3  -1    3708     470                                                        3230    1.89   -1.57  1.0000 
  21   3   1    3750     440                                                        3270    1.89    1.57  1.0000 
  21   3   1    3896     650                                                        3410    1.89    1.57  1.0000 
  23  -3   1    2987     750                                                        2170   -0.71    1.55  1.0000 
 -23  -3  -1    7247     560                                                        5979   -0.71    1.49  1.0000 
  23  -3   1    5431     900                                                        4320   -0.71    1.55  1.0000 
  23   3   1    5835     760                                                        4700   -0.71   -1.49  1.0000 
  23   3   1    4763     440                                                        3740   -0.71   -1.49  1.0000 
  25  -3   1     899     450                                                         630   -1.82   -0.20  1.0000 
  25  -3   1     592     480                                                         360   -1.82   -0.20  1.0000 
 -25  -3  -1    1690     330                                                        1340   -1.78   -0.16  1.0000 
  25   3   1    1472     280                                                        1140   -1.78    0.16  1.0000 
  25   3   1     571     280                                                         340   -1.78    0.16  1.0000 
  27  -3   1    1605     680                                                        1600   -0.01   -1.69  1.0000 
  27  -3   1    2882     780                                                        2910   -0.01   -1.69  1.0000 
 -27  -3  -1     971     330                                                         950    0.01   -1.66  1.0000 
  27   3   1    1347     320                                                        1340    0.01    1.66  1.0000 
  27   3   1    1212     490                                                        1200    0.01    1.66  1.0000 
  29  -3   1    2093     880                                                        2290    0.53    0.02  1.0000 
 -29  -3  -1    2535     520                                                        2760    0.54    0.02  1.0000 
  29  -3   1    3302    1190                                                        3550    0.53    0.02  1.0000 
  29   3   1    3044     740                                                        3290    0.54   -0.02  1.0000 
  29   3   1    3342     500                                                        3600    0.54   -0.02  1.0000 
  31  -3   1    1328     590                                                        1420   -0.57   -0.04  1.0000 
 -31  -3  -1    1299     400                                                        1400   -0.53    0.01  1.0000 
  31  -3   1    1753     790                                                        1860   -0.57   -0.04  1.0000 
  31   3   1     907     530                                                         990   -0.53   -0.01  1.0000 
  31   3   1    1723     400                                                        1840   -0.53   -0.01  1.0000 
  33  -3   1     902     740                                                         830    0.21    0.12  1.0000 
 -33  -3  -1    2675     530                                                        2550    0.21    0.14  1.0000 
  33  -3   1    1338     780                                                        1250    0.21    0.12  1.0000 
  33   3   1    2624     470                                                        2500    0.21   -0.14  1.0000 
  33   3   1    1276     600                                                        1190    0.21   -0.14  1.0000 
  35  -3   1     351     700                                                         200    0.79    0.62  1.0000 
  35  -3   1    1181     790                                                         900    0.79    0.62  1.0000 
  35   3   1     836     680                                                         600    0.78   -0.63  1.0000 
  32  -4  -1     704     730                                                        1020   -1.18   -0.30  1.0000 
  32  -4  -1      89     700                                                         200   -1.18   -0.30  1.0000 
  32   4  -1     729     480                                                        1050   -1.17    0.29  1.0000 
  30  -4  -1      15     640                                                        -190   -0.56   -0.34  1.0000 
  30   4  -1     797     410                                                         640   -0.54    0.34  1.0000 
  28  -4  -1     297     570                                                         490   -0.17   -0.97  1.0000 
  28  -4  -1     568     530                                                         830   -0.17   -0.97  1.0000 
  26  -4  -1    1129     570                                                        1070   -0.21    0.25  1.0000 
  26  -4  -1    2497     780                                                        2410   -0.21    0.25  1.0000 
  26   4  -1    1975     580                                                        1910   -0.18   -0.24  1.0000 
  24  -4  -1    5618    1590                                                        6909    2.13    0.66  1.0000 
  24  -4  -1    5574    1190                                                        6859    2.13    0.66  1.0000 
  24   4  -1    6443     860                                                        7829    2.13   -0.65  1.0000 
  22  -4  -1    4242     960                                                        3890    0.64    0.41  1.0000 
  22  -4  -1    7969    1310                                                        7489    0.64    0.41  1.0000 
  22   4  -1    7020     780                                                        6549    0.67   -0.44  1.0000 
  20  -4  -1   12810    1450                                                       13529   -0.99   -2.31  1.0000 
  20  -4  -1   16563    1590                                                       17408   -0.99   -2.31  1.0000 
  20   4  -1   14366    1100                                                       15168   -1.01    2.36  1.0000 
  18  -4  -1    1265     450                                                         690    1.68   -0.29  1.0000 
  18  -4  -1     101     250                                                        -660    1.68   -0.29  1.0000 
 -18  -4   1     165     270                                                          10    1.66   -0.32  1.0000 
  18   4  -1     226     230                                                          30    1.66    0.32  1.0000 
 -16  -4   1   19231    1380                                                       18398   -0.04    1.92  1.0000 
  16  -4  -1   19664    1580                                                       18838   -0.04    1.88  1.0000 
  16  -4  -1   21080    1650                                                       20228   -0.04    1.88  1.0000 
  16   4  -1   20494     760                                                       19638   -0.04   -1.92  1.0000 
  16   4  -1   20239    1160                                                       19388   -0.04   -1.92  1.0000 
  14  -4  -1    8084    1060                                                        9339    1.87   -1.42  1.0000 
  14  -4  -1    6888    1040                                                        8039    1.87   -1.42  1.0000 
 -14  -4   1    6725     910                                                        7909    1.82   -1.46  1.0000 
  14   4  -1    8082     560                                                        9389    1.82    1.46  1.0000 
  14   4  -1    9014     790                                                       10399    1.82    1.46  1.0000 
  14   4  -1    8414     570                                                        9749    1.82    1.46  1.0000 
  12  -4  -1    7930    1020                                                        9469   -2.49    3.04  1.0000 
 -12  -4   1    8890     940                                                       10559   -2.50    3.05  1.0000 
  12  -4  -1    7485    1040                                                        8969   -2.49    3.04  1.0000 
  12   4  -1    6801     620                                                        8209   -2.50   -3.05  1.0000 
 -12   4   1    8322     950                                                        9909   -2.49   -3.04  1.0000 
 -12   4   1    6760    1000                                                        8149   -2.49   -3.04  1.0000 
  12   4  -1    6784     570                                                        8189   -2.50   -3.05  1.0000 
  12   4  -1    7473     760                                                        8969   -2.50   -3.05  1.0000 
  10  -4  -1    8606    1450                                                       18298   -7.68    0.21  1.0000 
 -10  -4   1    8146    1220                                                       17558   -7.63    0.25  1.0000 
  10  -4  -1    8193    1410                                                       17688   -7.68    0.21  1.0000 
  10   4  -1    8586     940                                                       18208   -7.63   -0.25  1.0000 
  10   4  -1    9112    1290                                                       18978   -7.63   -0.25  1.0000 
  10   4  -1    8804     900                                                       18528   -7.63   -0.25  1.0000 
  10   4  -1    8790    1100                                                       18508   -7.63   -0.25  1.0000 
 -10   4   1    8355    1280                                                       17928   -7.68   -0.21  1.0000 
 -10   4   1    8878    1340                                                       18698   -7.68   -0.21  1.0000 
  -8  -4   1    8478     350                                                         960   10.72    0.03  1.0000 
   8  -4  -1    7566     410                                                         650   10.72    0.07  1.0000 
   8  -4  -1    7820     370                                                         730   10.72    0.07  1.0000 
  -8   4   1    6948     310                                                         470   10.72   -0.07  1.0000 
   8   4  -1    7107     230                                                         520   10.72   -0.03  1.0000 
   8   4  -1    8011     290                                                         800   10.72   -0.03  1.0000 
  -8   4   1    7334     390                                                         580   10.72   -0.07  1.0000 
   8   4  -1   10145     350                                                        1600   10.72   -0.03  1.0000 
   8   4  -1    9214     360                                                        1230   10.72   -0.03  1.0000 
  -6  -4   1   22759     960                                                       15638    0.90   12.34  1.0000 
   6  -4  -1   21181    1220                                                       14149    0.90   12.34  1.0000 
   6  -4  -1   20693    1200                                                       13689    0.90   12.34  1.0000 
  -6   4   1   22578    1190                                                       15468    0.90  -12.34  1.0000 
   6   4  -1   23689    1050                                                       16518    0.90  -12.34  1.0000 
  -6   4   1   18906    2110                                                       12009    0.90  -12.34  1.0000 
   6   4  -1   20598     910                                                       13599    0.90  -12.34  1.0000 
   6   4  -1   22241     880                                                       15148    0.90  -12.34  1.0000 
   6   4  -1   21882    1110                                                       14809    0.90  -12.34  1.0000 
   4  -4  -1  138134    6029                                                      200720  -12.99    0.62  1.0000 
   4  -4  -1  136741    5929                                                      199040  -12.99    0.62  1.0000 
  -4  -4   1  130495    5429                                                      191291  -12.96    0.66  1.0000 
  -4   4   1  133554    5709                                                      195190  -12.99   -0.62  1.0000 
   4   4  -1  133480    5309                                                      194901  -12.96   -0.66  1.0000 
  -4   4   1  131298    5849                                                      192461  -12.99   -0.62  1.0000 
   4   4  -1  132619    5419                                                      193861  -12.96   -0.66  1.0000 
   4   4  -1  134613    5679                                                      196270  -12.96   -0.66  1.0000 
  -4   4   1  131728    5829                                                      192981  -12.99   -0.62  1.0000 
   4   4  -1  129893    5529                                                      190561  -12.96   -0.66  1.0000 
  -2  -4   1   22639     820                                                        9779   -0.07   -8.81  1.0000 
   2  -4  -1   20573     850                                                        8459   -0.04   -8.79  1.0000 
  -2  -4   1   20201     780                                                        8199   -0.07   -8.81  1.0000 
   2  -4  -1   18244     820                                                        6989   -0.04   -8.79  1.0000 
   2   4  -1   18034     720                                                        6839   -0.07    8.81  1.0000 
  -2   4   1   20339     830                                                        8309   -0.04    8.79  1.0000 
  -2   4   1   20977     790                                                        8719   -0.04    8.79  1.0000 
  -2   4   1   17252     780                                                        6379   -0.04    8.79  1.0000 
   2   4  -1   20561     760                                                        8429   -0.07    8.81  1.0000 
   2   4  -1   18711     730                                                        7259   -0.07    8.81  1.0000 
   0  -4   1    4465     710                                                        6479    3.33    1.74  1.0000 
   0  -4  -1    3982     730                                                        5869    3.33    1.73  1.0000 
   0  -4   1    3517     640                                                        5289    3.33    1.74  1.0000 
   0  -4  -1    4094     700                                                        6009    3.33    1.73  1.0000 
   0   4   1    4254     730                                                        6209    3.33   -1.73  1.0000 
   0   4  -1    3968     650                                                        5859    3.33   -1.74  1.0000 
   0   4   1    4206     720                                                        6149    3.33   -1.73  1.0000 
   0   4  -1    3904     670                                                        5779    3.33   -1.74  1.0000 
   0   4  -1    4862     700                                                        6969    3.33   -1.74  1.0000 
   0   4   1    4182     660                                                        6119    3.33   -1.73  1.0000 
   0   4   1    2595     670                                                        4090    3.33   -1.73  1.0000 
  -2  -4  -1   39296    2440                                                       55214    9.85   -5.92  1.0000 
  -2  -4  -1   38524    2250                                                       54265    9.85   -5.92  1.0000 
   2  -4   1   40482    2350                                                       56684    9.89   -5.92  1.0000 
   2  -4   1   36374    2290                                                       51625    9.89   -5.92  1.0000 
   2   4   1   38849    2430                                                       54665    9.85    5.92  1.0000 
   2   4   1   37339    2250                                                       52805    9.85    5.92  1.0000 
   2   4   1   40250    2410                                                       56384    9.85    5.92  1.0000 
  -2   4  -1   36019    2240                                                       51185    9.89    5.92  1.0000 
  -2   4  -1   38829    2230                                                       54655    9.89    5.92  1.0000 
   2   4   1   40152    2160                                                       56264    9.85    5.92  1.0000 
   4  -4   1  111209    3140                                                       83112  -10.22  -10.95  1.0000 
   4  -4   1  115254    3220                                                       86721  -10.22  -10.95  1.0000 
   4   4   1  113849    3260                                                       85491  -10.20   10.90  1.0000 
   4   4   1  109294    3110                                                       81432  -10.20   10.90  1.0000 
   4   4   1  112393    2970                                                       84192  -10.20   10.90  1.0000 
   4   4   1  112000    2810                                                       83842  -10.20   10.90  1.0000 
  -4   4  -1  111242    3100                                                       83142  -10.22   10.95  1.0000 
  -4   4  -1  114761    3020                                                       86281  -10.22   10.95  1.0000 
  -6  -4  -1  526945   16638                                                      670503  -12.34    9.96  1.0000 
   6  -4   1  503679   16638                                                      644416  -12.37    9.96  1.0000 
   6  -4   1  534501   16628                                                      679222  -12.37    9.96  1.0000 
   6   4   1  529525   16758                                                      673413  -12.34   -9.96  1.0000 
   6   4   1  518963   15928                                                      661494  -12.34   -9.96  1.0000 
  -6   4  -1  532381   16338                                                      676832  -12.37   -9.96  1.0000 
  -6   4  -1  500895   16618                                                      641266  -12.37   -9.96  1.0000 
   6   4   1  532504   16458                                                      676772  -12.34   -9.96  1.0000 
   6   4   1  523489   16168                                                      666603  -12.34   -9.96  1.0000 
   8  -4   1  169959    7059                                                      242346   11.67    8.95  1.0000 
   8  -4   1  164638    6919                                                      235966   11.67    8.95  1.0000 
  -8  -4  -1  171175    6949                                                      243646   11.64    8.94  1.0000 
  -8   4  -1  163631    6909                                                      234757   11.67   -8.95  1.0000 
   8   4   1  163574    6219                                                      234537   11.64   -8.94  1.0000 
   8   4   1  166657    6419                                                      238236   11.64   -8.94  1.0000 
  -8   4  -1  163955    6629                                                      235146   11.67   -8.95  1.0000 
   8   4   1  163408    6659                                                      234337   11.64   -8.94  1.0000 
   8   4   1  156741    6949                                                      226317   11.64   -8.94  1.0000 
  10  -4   1  126897    4530                                                      132767   -0.41   -1.53  1.0000 
 -10  -4  -1  119254    4410                                                      124768   -0.33   -1.47  1.0000 
  10  -4   1  129155    4640                                                      135076   -0.41   -1.53  1.0000 
  10   4   1  123711    3770                                                      129327   -0.33    1.47  1.0000 
 -10   4  -1  115027    4680                                                      120618   -0.41    1.53  1.0000 
 -10   4  -1  123271    4460                                                      129057   -0.41    1.53  1.0000 
  10   4   1  124856    4550                                                      130497   -0.33    1.47  1.0000 
  10   4   1  123917    4160                                                      129537   -0.33    1.47  1.0000 
  10   4   1  125266    3900                                                      130917   -0.33    1.47  1.0000 
  12  -4   1   45886    2800                                                       61634   -6.69    0.85  1.0000 
  12  -4   1   44512    2850                                                       60034   -6.69    0.85  1.0000 
 -12  -4  -1   42321    2690                                                       57374   -6.63    0.87  1.0000 
  12   4   1   45168    2190                                                       60694   -6.63   -0.87  1.0000 
  12   4   1   39413    3610                                                       53965   -6.63   -0.87  1.0000 
 -12   4  -1   45036    2520                                                       60644   -6.69   -0.85  1.0000 
  12   4   1   46579    2140                                                       62334   -6.63   -0.87  1.0000 
 -12   4  -1   38549    3120                                                       53045   -6.69   -0.85  1.0000 
 -14  -4  -1   18515     930                                                       17218   -0.50   -0.80  1.0000 
 -14  -4  -1   20804    1450                                                       19428   -0.50   -0.80  1.0000 
  14  -4   1   19144    1490                                                       17828   -0.49   -0.80  1.0000 
  14  -4   1   21752    1560                                                       20348   -0.49   -0.80  1.0000 
  14   4   1   20876    1010                                                       19498   -0.50    0.80  1.0000 
  14   4   1   20090    1030                                                       18738   -0.50    0.80  1.0000 
 -14   4  -1   18294    1240                                                       17008   -0.49    0.80  1.0000 
  14   4   1   19966    1250                                                       18618   -0.50    0.80  1.0000 
  16  -4   1   18047    1570                                                       18518    0.13    0.38  1.0000 
 -16  -4  -1   18342     950                                                       18898    0.15    0.45  1.0000 
  16  -4   1   19055    1590                                                       19538    0.13    0.38  1.0000 
 -16  -4  -1   18657    1470                                                       19218    0.15    0.45  1.0000 
  16   4   1   17987    1010                                                       18538    0.15   -0.45  1.0000 
  16   4   1   17229     870                                                       17768    0.15   -0.45  1.0000 
  16   4   1   17436    1220                                                       17978    0.15   -0.45  1.0000 
  18  -4   1   12279    1300                                                       11889    2.23    1.33  1.0000 
 -18  -4  -1   12389     720                                                       11969    2.26    1.33  1.0000 
  18  -4   1   13235    1360                                                       12839    2.23    1.33  1.0000 
  18   4   1   11532     630                                                       11119    2.26   -1.33  1.0000 
  18   4   1   11159     750                                                       10749    2.26   -1.33  1.0000 
  18   4   1   12268    1010                                                       11849    2.26   -1.33  1.0000 
 -20  -4  -1    1713     320                                                        1620   -0.33   -0.41  1.0000 
  20  -4   1    1965     620                                                        1880   -0.33   -0.38  1.0000 
  20  -4   1    2586     710                                                        2490   -0.33   -0.38  1.0000 
  20   4   1    2194     360                                                        2090   -0.33    0.41  1.0000 
  20   4   1    1425     460                                                        1340   -0.33    0.41  1.0000 
  20   4   1    1856     300                                                        1760   -0.33    0.41  1.0000 
  22  -4   1    2578     800                                                        2290   -0.47   -0.31  1.0000 
 -22  -4  -1    3007     360                                                        2710   -0.45   -0.25  1.0000 
  22  -4   1    3739     860                                                        3390   -0.47   -0.31  1.0000 
  22   4   1    2278     370                                                        2020   -0.45    0.25  1.0000 
  22   4   1    2765     350                                                        2480   -0.45    0.25  1.0000 
  22   4   1    2891     610                                                        2600   -0.45    0.25  1.0000 
  24  -4   1      88     810                                                         470    2.09    0.22  1.0000 
 -24  -4  -1     166     230                                                         630    2.07    0.22  1.0000 
  24  -4   1     139     470                                                         580    2.09    0.22  1.0000 
  24   4   1     151     210                                                         600    2.07   -0.22  1.0000 
  24   4   1       9     360                                                         230    2.07   -0.22  1.0000 
  26  -4   1     338     570                                                         520    0.54    0.65  1.0000 
  26  -4   1     104     380                                                         210    0.54    0.65  1.0000 
  26   4   1      23     240                                                        -140    0.53   -0.62  1.0000 
  26   4   1      12     180                                                          50    0.53   -0.62  1.0000 
  28  -4   1     478     470                                                         590    0.14   -0.58  1.0000 
  28  -4   1      54     430                                                          90    0.14   -0.58  1.0000 
  28   4   1     196     180                                                         270    0.19    0.54  1.0000 
  28   4   1      11     340                                                        -200    0.19    0.54  1.0000 
  28   4   1      24     220                                                          50    0.19    0.54  1.0000 
  30  -4   1     647     530                                                         740    0.61   -0.18  1.0000 
  30  -4   1     300     540                                                         360    0.61   -0.18  1.0000 
  30   4   1     520     410                                                         610    0.65    0.18  1.0000 
  30   4   1     502     170                                                         590    0.65    0.18  1.0000 
  32  -4   1    1333     710                                                        1360    0.29    0.30  1.0000 
  32  -4   1       6     580                                                         -80    0.29    0.30  1.0000 
  32   4   1     400     460                                                         410    0.29   -0.29  1.0000 
  31  -5  -1    1167     820                                                        1130    0.59    0.10  1.0000 
  31  -5  -1     955     680                                                         920    0.59    0.10  1.0000 
  31   5  -1     901     440                                                         860    0.64   -0.12  1.0000 
  29  -5  -1     891     750                                                        1110   -0.51    0.34  1.0000 
  29  -5  -1    1490     920                                                        1770   -0.51    0.34  1.0000 
  29   5  -1     248     390                                                         370   -0.53   -0.33  1.0000 
  27  -5  -1    1217     630                                                         990   -0.58    0.15  1.0000 
  27  -5  -1    1896     850                                                        1610   -0.58    0.15  1.0000 
  27   5  -1    1705     590                                                        1440   -0.58   -0.12  1.0000 
  25  -5  -1     893     680                                                        1420   -0.25   -1.39  1.0000 
  25  -5  -1     487     610                                                         890   -0.25   -1.39  1.0000 
  25   5  -1    1267     520                                                        1890   -0.21    1.40  1.0000 
  23  -5  -1    6545    1430                                                        8199   -0.07   -1.64  1.0000 
  23  -5  -1    7937    1550                                                        9749   -0.07   -1.64  1.0000 
  23   5  -1    6718     940                                                        8419   -0.08    1.66  1.0000 
  21  -5  -1    4709    1230                                                        4770   -0.15    0.33  1.0000 
  21  -5  -1    3845    1510                                                        3900   -0.15    0.33  1.0000 
  21   5  -1    3064     620                                                        3120   -0.17   -0.35  1.0000 
  19  -5  -1    1158     540                                                        1160   -0.09   -0.52  1.0000 
  19  -5  -1    1238     720                                                        1240   -0.09   -0.52  1.0000 
  19   5  -1    1595     460                                                        1600   -0.09    0.51  1.0000 
  17  -5  -1    3132     910                                                        3790    1.84   -1.60  1.0000 
  17  -5  -1    3550    1010                                                        4260    1.84   -1.60  1.0000 
  17   5  -1    2555     610                                                        3170    1.82    1.65  1.0000 
  17   5  -1    2477     320                                                        3080    1.82    1.65  1.0000 
 -15  -5   1    1465     460                                                        1060   -1.74    0.18  1.0000 
  15  -5  -1    1036     500                                                         690   -1.73    0.18  1.0000 
  15  -5  -1     104     310                                                        -460   -1.73    0.18  1.0000 
  15   5  -1    1084     420                                                         730   -1.74   -0.18  1.0000 
  15   5  -1     107     240                                                           0   -1.74   -0.18  1.0000 
  15   5  -1     410     280                                                         180   -1.74   -0.18  1.0000 
  15   5  -1     727     240                                                         430   -1.74   -0.18  1.0000 
  13  -5  -1   11856    1450                                                       14379   -0.40   -1.83  1.0000 
  13  -5  -1    9597    1330                                                       11879   -0.40   -1.83  1.0000 
 -13  -5   1    9774    1150                                                       12059   -0.39   -1.82  1.0000 
  13   5  -1   10360     860                                                       12709   -0.39    1.82  1.0000 
  13   5  -1    9675    1190                                                       11949   -0.39    1.82  1.0000 
  13   5  -1    9351     960                                                       11589   -0.39    1.82  1.0000 
  13   5  -1   10197     820                                                       12529   -0.39    1.82  1.0000 
  11  -5  -1   10174     990                                                        7359    3.90    5.08  1.0000 
  11  -5  -1    8181    1030                                                        5549    3.90    5.08  1.0000 
  11   5  -1    8173     580                                                        5559    3.87   -5.03  1.0000 
  11   5  -1    9575     640                                                        6829    3.87   -5.03  1.0000 
  11   5  -1    8339    1090                                                        5709    3.87   -5.03  1.0000 
  11   5  -1    9013     760                                                        6319    3.87   -5.03  1.0000 
   9  -5  -1    4289     540                                                        1540   -4.19    1.51  1.0000 
   9  -5  -1    4925     620                                                        1930   -4.19    1.51  1.0000 
   9   5  -1    5877     600                                                        2520   -4.23   -1.51  1.0000 
   9   5  -1    4149     400                                                        1440   -4.23   -1.51  1.0000 
  -9   5   1    3742     570                                                        1220   -4.19   -1.51  1.0000 
   9   5  -1    4046     350                                                        1380   -4.23   -1.51  1.0000 
   9   5  -1    4730     460                                                        1790   -4.23   -1.51  1.0000 
   7  -5  -1     717     970                                                        5849   -1.40   -8.96  1.0000 
   7  -5  -1     470     930                                                        4999   -1.40   -8.96  1.0000 
   7   5  -1     324     560                                                        4370   -1.39    8.94  1.0000 
  -7   5   1     365     810                                                        4570   -1.40    8.96  1.0000 
  -7   5   1     942     820                                                        6519   -1.40    8.96  1.0000 
   7   5  -1     482     820                                                        5029   -1.39    8.94  1.0000 
   7   5  -1     557     670                                                        5299   -1.39    8.94  1.0000 
   7   5  -1     551     630                                                        5279   -1.39    8.94  1.0000 
   5  -5  -1    2026     250                                                          60    8.40    2.92  1.0000 
  -5  -5   1    2723     200                                                        -220    8.36    2.91  1.0000 
   5  -5  -1    2746     300                                                        -430    8.40    2.92  1.0000 
   5   5  -1    1251     260                                                         320    8.36   -2.91  1.0000 
   5   5  -1    1616     260                                                         160    8.36   -2.91  1.0000 
   5   5  -1     838     360                                                         630    8.36   -2.91  1.0000 
   5   5  -1    1233     240                                                         330    8.36   -2.91  1.0000 
  -5   5   1    2746     270                                                         -80    8.40   -2.92  1.0000 
  -5   5   1     870     350                                                         610    8.40   -2.92  1.0000 
  -5   5   1    2746     310                                                        -140    8.40   -2.92  1.0000 
   3  -5  -1   31521    2110                                                       36176   -0.52    3.86  1.0000 
  -3  -5   1   32723    1860                                                       37476   -0.52    3.86  1.0000 
   3  -5  -1   30130    1990                                                       34677   -0.52    3.86  1.0000 
   3   5  -1   28458    1730                                                       32877   -0.52   -3.86  1.0000 
  -3   5   1   29936    1980                                                       34467   -0.52   -3.86  1.0000 
   3   5  -1   31218    1730                                                       35856   -0.52   -3.86  1.0000 
   3   5  -1   30218    1870                                                       34777   -0.52   -3.86  1.0000 
   3   5  -1   31395    1890                                                       36046   -0.52   -3.86  1.0000 
  -3   5   1   30381    1880                                                       34947   -0.52   -3.86  1.0000 
  -3   5   1   28501    1950                                                       32917   -0.52   -3.86  1.0000 
   1  -5  -1     503     470                                                         290   -3.98   -1.66  1.0000 
  -1  -5   1     619     310                                                         590   -3.98   -1.66  1.0000 
  -1  -5   1     674     340                                                         700   -3.98   -1.66  1.0000 
   1  -5  -1     486     290                                                         130   -3.98   -1.66  1.0000 
  -1   5   1     581     330                                                         510   -3.98    1.66  1.0000 
   1   5  -1     485     290                                                         140   -3.98    1.66  1.0000 
  -1   5   1     490     340                                                         230   -3.98    1.66  1.0000 
   1   5  -1     514     260                                                         330   -3.98    1.66  1.0000 
  -1   5   1     842     380                                                        1000   -3.98    1.66  1.0000 
  -1   5   1     771     380                                                         880   -3.98    1.66  1.0000 
   1   5  -1     524     310                                                         360   -3.98    1.66  1.0000 
   1   5  -1     486     280                                                         130   -3.98    1.66  1.0000 
  -1  -5  -1   20066    2020                                                       29717   -4.87   -5.52  1.0000 
   1  -5   1   19059    1760                                                       28467   -4.92   -5.52  1.0000 
  -1  -5  -1   18205    2200                                                       27397   -4.87   -5.52  1.0000 
  -1   5  -1   20031    1700                                                       29677   -4.92    5.52  1.0000 
  -1   5  -1   19581    1740                                                       29117   -4.92    5.52  1.0000 
  -1   5  -1   21300    1740                                                       31247   -4.92    5.52  1.0000 
   3  -5   1   13977     850                                                        6319   -6.69    0.75  1.0000 
  -3  -5  -1   17241     900                                                        8649   -6.63    0.73  1.0000 
   3  -5   1   15180     880                                                        7139   -6.69    0.75  1.0000 
   3   5   1   15158     810                                                        7189   -6.63   -0.73  1.0000 
   3   5   1   16463    1670                                                        8099   -6.63   -0.73  1.0000 
  -3   5  -1   16504     850                                                        8059   -6.69   -0.75  1.0000 
   3   5   1   17058     830                                                        8519   -6.63   -0.73  1.0000 
  -3   5  -1   16831     850                                                        8289   -6.69   -0.75  1.0000 
   5  -5   1   32675    1750                                                       25707    8.44    9.67  1.0000 
   5  -5   1   35316    1790                                                       28287    8.44    9.67  1.0000 
   5   5   1   30282    2020                                                       23368    8.43   -9.66  1.0000 
  -5   5  -1   32480    1680                                                       25517    8.44   -9.67  1.0000 
   5   5   1   34513    1460                                                       27497    8.43   -9.66  1.0000 
   5   5   1   33909    1570                                                       26907    8.43   -9.66  1.0000 
   5   5   1   31769    1770                                                       24818    8.43   -9.66  1.0000 
  -5   5  -1   32511    1670                                                       25547    8.44   -9.67  1.0000 
   7  -5   1   17309    2050                                                       34637    7.49   -8.54  1.0000 
   7  -5   1   16273    2070                                                       33117    7.49   -8.54  1.0000 
   7   5   1   17109    1920                                                       34297    7.57    8.50  1.0000 
  -7   5  -1   16701    1840                                                       33747    7.49    8.54  1.0000 
   7   5   1   16939    2030                                                       34047    7.57    8.50  1.0000 
   7   5   1   16496    1750                                                       33397    7.57    8.50  1.0000 
   7   5   1   16347    1630                                                       33177    7.57    8.50  1.0000 
   9  -5   1   48017    2020                                                       31407   -5.73   -5.22  1.0000 
   9  -5   1   48041    2050                                                       31427   -5.73   -5.22  1.0000 
  -9  -5  -1   48553    1940                                                       31867   -5.68   -5.23  1.0000 
   9   5   1   47716    1820                                                       31187   -5.68    5.23  1.0000 
   9   5   1   47248    1990                                                       30807   -5.68    5.23  1.0000 
  -9   5  -1   47980    1820                                                       31377   -5.73    5.22  1.0000 
   9   5   1   49609    1590                                                       32727   -5.68    5.23  1.0000 
   9   5   1   49670    1690                                                       32777   -5.68    5.23  1.0000 
 -11  -5  -1   40760    1730                                                       24378    0.43    7.97  1.0000 
  11  -5   1   35295    1720                                                       20178    0.45    7.97  1.0000 
  11  -5   1   35479    1690                                                       20318    0.45    7.97  1.0000 
  11   5   1   39726    1360                                                       23578    0.43   -7.97  1.0000 
  11   5   1   40554    1390                                                       24218    0.43   -7.97  1.0000 
  11   5   1   37854    1480                                                       22138    0.43   -7.97  1.0000 
 -11   5  -1   38844    1640                                                       22888    0.45   -7.97  1.0000 
  11   5   1   35097    1620                                                       20038    0.43   -7.97  1.0000 
  13  -5   1   20831    1640                                                       18358    3.53    0.70  1.0000 
  13  -5   1   23044    1790                                                       20458    3.53    0.70  1.0000 
 -13  -5  -1   22514    3010                                                       19948    3.57    0.72  1.0000 
  13   5   1   22840    1400                                                       20258    3.57   -0.72  1.0000 
  13   5   1   22629    1190                                                       20058    3.57   -0.72  1.0000 
  13   5   1   16510    1110                                                       14269    3.57   -0.72  1.0000 
  13   5   1   18714    1630                                                       16348    3.57   -0.72  1.0000 
  15  -5   1    6539    1160                                                        5739   -0.98   -1.13  1.0000 
  15  -5   1    4874     950                                                        4180   -0.98   -1.13  1.0000 
  15   5   1    5021     640                                                        4300   -0.94    1.14  1.0000 
  15   5   1    4742     750                                                        4040   -0.94    1.14  1.0000 
  15   5   1    3855     580                                                        3220   -0.94    1.14  1.0000 
  17  -5   1    9600    1170                                                        8799   -0.41   -0.58  1.0000 
  17  -5   1    7726    1320                                                        7009   -0.41   -0.58  1.0000 
  17   5   1    9684     760                                                        8859   -0.40    0.61  1.0000 
  17   5   1    7945     620                                                        7199   -0.40    0.61  1.0000 
  17   5   1    7598     860                                                        6869   -0.40    0.61  1.0000 
  19  -5   1      29     340                                                        -500   -0.04   -0.92  1.0000 
  19  -5   1     733     590                                                         930   -0.04   -0.92  1.0000 
  19   5   1      30     270                                                        -180   -0.02    0.93  1.0000 
  19   5   1     203     260                                                         300   -0.02    0.93  1.0000 
  19   5   1     308     190                                                         430   -0.02    0.93  1.0000 
  21  -5   1    1735     690                                                        1780    0.00    0.15  1.0000 
  21  -5   1     809     580                                                         840    0.00    0.15  1.0000 
  21   5   1    1594     350                                                        1640    0.00   -0.15  1.0000 
  21   5   1    2019     570                                                        2070    0.00   -0.15  1.0000 
  21   5   1    2009     320                                                        2060    0.00   -0.15  1.0000 
  23  -5   1     259     480                                                         120   -0.28   -0.83  1.0000 
  23  -5   1     594     520                                                         370   -0.28   -0.83  1.0000 
  23   5   1    1117     390                                                         790   -0.28    0.86  1.0000 
  23   5   1     666     190                                                         420   -0.28    0.86  1.0000 
  25  -5   1    1754     590                                                        1160   -0.11   -1.41  1.0000 
  25  -5   1    1151     660                                                         680   -0.11   -1.41  1.0000 
  25   5   1    1274     210                                                         770   -0.06    1.41  1.0000 
  25   5   1    1414     400                                                         880   -0.06    1.41  1.0000 
  25   5   1    1106     190                                                         640   -0.06    1.41  1.0000 
  27  -5   1     861     560                                                         690    0.10   -0.53  1.0000 
  27  -5   1      10     530                                                         -20    0.10   -0.53  1.0000 
  27   5   1     798     430                                                         630    0.14    0.55  1.0000 
  29  -5   1      15     500                                                        -720   -0.62    0.20  1.0000 
  29  -5   1    1428     860                                                        1620   -0.62    0.20  1.0000 
  29   5   1     370     430                                                         460   -0.64   -0.17  1.0000 
  31  -5   1     676     690                                                         560    0.37   -0.15  1.0000 
  31  -5   1       6     480                                                        -600    0.37   -0.15  1.0000 
  31   5   1    1060     560                                                         910    0.39    0.13  1.0000 
  28  -6  -1      22     650                                                         -10    0.67    0.43  1.0000 
  28  -6  -1      22     570                                                       -1450    0.67    0.43  1.0000 
  28   6  -1     232     410                                                         250    0.72   -0.45  1.0000 
  26  -6  -1    1426     760                                                        1180   -0.19    0.58  1.0000 
  26  -6  -1     418     710                                                         290   -0.19    0.58  1.0000 
  26   6  -1    1404     460                                                        1170   -0.18   -0.55  1.0000 
  24  -6  -1    1200     670                                                         880   -0.24    0.97  1.0000 
  24  -6  -1      35     580                                                        -560   -0.24    0.97  1.0000 
  24   6  -1    1073     350                                                         770   -0.24   -0.97  1.0000 
  22  -6  -1    2075     720                                                        1790    0.39    0.75  1.0000 
  22  -6  -1    1763     640                                                        1500    0.39    0.75  1.0000 
  22   6  -1    1584     460                                                        1340    0.44   -0.76  1.0000 
  20  -6  -1      74     470                                                        -420    1.30    0.65  1.0000 
  20  -6  -1    1144     510                                                         640    1.30    0.65  1.0000 
  20   6  -1    1573     350                                                         970    1.30   -0.64  1.0000 
  18  -6  -1    2355     840                                                        2550   -0.96   -0.05  1.0000 
  18  -6  -1    3487    1000                                                        3730   -0.96   -0.05  1.0000 
  18   6  -1    2324     350                                                        2520   -0.96    0.05  1.0000 
  18   6  -1    2707     570                                                        2920   -0.96    0.05  1.0000 
  16  -6  -1      10     450                                                        -820    0.51    0.16  1.0000 
  16  -6  -1     364     480                                                         280    0.51    0.16  1.0000 
  16   6  -1     867     290                                                         730    0.55   -0.17  1.0000 
  16   6  -1     932     400                                                         790    0.55   -0.17  1.0000 
  16   6  -1     899     350                                                         760    0.55   -0.17  1.0000 
  14  -6  -1    2434     670                                                        1770   -0.02    1.45  1.0000 
  14  -6  -1    1856     610                                                        1280   -0.02    1.45  1.0000 
  14   6  -1    2238     470                                                        1610   -0.03   -1.42  1.0000 
  14   6  -1     946     350                                                         550   -0.03   -1.42  1.0000 
  14   6  -1    2808     390                                                        2100   -0.03   -1.42  1.0000 
  12  -6  -1   16271    1800                                                       20028   -0.90   -2.60  1.0000 
  12  -6  -1   17704    1900                                                       21618   -0.90   -2.60  1.0000 
  12   6  -1   17020    1200                                                       20868   -0.92    2.60  1.0000 
  12   6  -1   16327    1650                                                       20098   -0.92    2.60  1.0000 
  12   6  -1   13845    1120                                                       17328   -0.92    2.60  1.0000 
  12   6  -1   17679    1430                                                       21598   -0.92    2.60  1.0000 
 -12   6   1   16982    1730                                                       20818   -0.90    2.60  1.0000 
  10  -6  -1   17704    1920                                                       23768    3.59   -2.27  1.0000 
  10  -6  -1   16530    1870                                                       22398    3.59   -2.27  1.0000 
  10   6  -1   13866    1220                                                       19308    3.65    2.27  1.0000 
  10   6  -1   17145    1350                                                       23168    3.65    2.27  1.0000 
  10   6  -1   15117    1630                                                       20788    3.65    2.27  1.0000 
 -10   6   1   20007    1890                                                       26437    3.59    2.27  1.0000 
  10   6  -1   16709    1520                                                       22658    3.65    2.27  1.0000 
   8  -6  -1    2483     460                                                         700   -1.68    5.06  1.0000 
   8  -6  -1    3442     620                                                        1350   -1.68    5.06  1.0000 
   8   6  -1    2298     390                                                         580   -1.70   -5.04  1.0000 
   8   6  -1    3311     390                                                        1250   -1.70   -5.04  1.0000 
  -8   6   1    3721     550                                                        1550   -1.68   -5.06  1.0000 
   8   6  -1    3761     520                                                        1570   -1.70   -5.04  1.0000 
   8   6  -1    2131     350                                                         480   -1.70   -5.04  1.0000 
  -6  -6   1     451     540                                                        1570   -4.15   -0.43  1.0000 
   6  -6  -1     197     510                                                         890   -4.13   -0.46  1.0000 
   6  -6  -1     485     640                                                        1640   -4.13   -0.46  1.0000 
   6   6  -1     211     490                                                         940   -4.15    0.43  1.0000 
  -6   6   1     259     470                                                        1090   -4.13    0.46  1.0000 
   6   6  -1     140     320                                                         360   -4.15    0.43  1.0000 
   4  -6  -1    7543    1020                                                        4770    1.30   -3.30  1.0000 
  -4  -6   1    6043     710                                                        3560    1.34   -3.29  1.0000 
   4  -6  -1    8309    1000                                                        5389    1.30   -3.30  1.0000 
   4   6  -1    7061     790                                                        4360    1.34    3.29  1.0000 
   4   6  -1    7023     740                                                        4330    1.34    3.29  1.0000 
  -4   6   1    7331     830                                                        4600    1.30    3.30  1.0000 
   4   6  -1    7186     730                                                        4460    1.34    3.29  1.0000 
   4   6  -1    5629     700                                                        3240    1.34    3.29  1.0000 
  -2  -6   1    7330     990                                                        5879    2.45    2.16  1.0000 
  -2  -6   1    8776     920                                                        7209    2.45    2.16  1.0000 
   2  -6  -1    7301    1110                                                        5879    2.50    2.15  1.0000 
   2  -6  -1    7758    1070                                                        6299    2.50    2.15  1.0000 
   2   6  -1    6761     900                                                        5359    2.45   -2.16  1.0000 
  -2   6   1    5813     840                                                        4520    2.50   -2.15  1.0000 
  -2   6   1    8072    1070                                                        6589    2.50   -2.15  1.0000 
   2   6  -1    6969     860                                                        5549    2.45   -2.16  1.0000 
   2   6  -1    6783     880                                                        5379    2.45   -2.16  1.0000 
   2   6  -1    7155     760                                                        5719    2.45   -2.16  1.0000 
   0  -6  -1    6406    1040                                                        5729    0.74    2.14  1.0000 
   0  -6   1    8129    1150                                                        7379    0.75    2.16  1.0000 
   0  -6  -1    6103     980                                                        5439    0.74    2.14  1.0000 
   0  -6   1    5816     950                                                        5159    0.75    2.16  1.0000 
   0   6  -1    6630     970                                                        5939    0.75   -2.16  1.0000 
   0   6   1    5779     910                                                        5129    0.74   -2.14  1.0000 
   0   6  -1    7692    1260                                                        6959    0.75   -2.16  1.0000 
   0   6  -1    7547     900                                                        6819    0.75   -2.16  1.0000 
   0   6   1    7136    1100                                                        6429    0.74   -2.14  1.0000 
   0   6  -1    5178     820                                                        4550    0.75   -2.16  1.0000 
  -2  -6  -1    2884    1020                                                        5379    0.72    3.80  1.0000 
  -2  -6  -1    1458     750                                                        3300    0.72    3.80  1.0000 
   2  -6   1    2201     870                                                        4440    0.75    3.82  1.0000 
   2  -6   1    2479     930                                                        4840    0.75    3.82  1.0000 
   2   6   1    2676     860                                                        5089    0.72   -3.80  1.0000 
   2   6   1    2855     980                                                        5339    0.72   -3.80  1.0000 
  -2   6  -1    2091     800                                                        4280    0.75   -3.82  1.0000 
  -2   6  -1    2030     900                                                        4190    0.75   -3.82  1.0000 
   2   6   1    2486     850                                                        4820    0.72   -3.80  1.0000 
  -2   6  -1    2416     830                                                        4750    0.75   -3.82  1.0000 
   4  -6   1    8791     870                                                        4550    4.40   -1.70  1.0000 
   4  -6   1    8611     910                                                        4420    4.40   -1.70  1.0000 
   4   6   1    9698     890                                                        5179    4.44    1.70  1.0000 
   4   6   1   10104     960                                                        5479    4.44    1.70  1.0000 
  -4   6  -1    8915     830                                                        4640    4.40    1.70  1.0000 
   4   6   1    8010     730                                                        3960    4.44    1.70  1.0000 
   6  -6   1    6533    1080                                                        6499   -2.17   -4.28  1.0000 
   6  -6   1    4933     920                                                        4790   -2.17   -4.28  1.0000 
   6   6   1    5553     960                                                        5449   -2.16    4.26  1.0000 
   6   6   1    6003     950                                                        5929   -2.16    4.26  1.0000 
   6   6   1    5356     800                                                        5239   -2.16    4.26  1.0000 
   8  -6   1     737     940                                                        3640   -5.11    4.32  1.0000 
   8  -6   1     537     780                                                        3090   -5.11    4.32  1.0000 
   8   6   1     491     750                                                        2970   -5.14   -4.32  1.0000 
   8   6   1    1174     780                                                        4690   -5.14   -4.32  1.0000 
   8   6   1    1039     750                                                        4390   -5.14   -4.32  1.0000 
  10  -6   1    5455    1100                                                        5019    4.37   -0.15  1.0000 
  10  -6   1    5007     970                                                        4560    4.37   -0.15  1.0000 
  10   6   1    5619     830                                                        5209    4.44    0.13  1.0000 
  10   6   1    7541     850                                                        7179    4.44    0.13  1.0000 
  10   6   1    7033    1030                                                        6659    4.44    0.13  1.0000 
  12  -6   1     663     800                                                        2370    1.48   -4.68  1.0000 
  12  -6   1    1486     970                                                        3920    1.48   -4.68  1.0000 
  12   6   1     712     600                                                        2500    1.52    4.70  1.0000 
  12   6   1     647     570                                                        2360    1.52    4.70  1.0000 
  12   6   1     868     630                                                        2820    1.52    4.70  1.0000 
  14  -6   1   11705    1550                                                       12909   -2.50    0.35  1.0000 
  14  -6   1   10328    1440                                                       11449   -2.50    0.35  1.0000 
  14   6   1    8223     980                                                        9199   -2.52   -0.34  1.0000 
  14   6   1   10570     980                                                       11699   -2.52   -0.34  1.0000 
  14   6   1    9338    1100                                                       10389   -2.52   -0.34  1.0000 
  16  -6   1    4843    1210                                                        5159    0.31    1.20  1.0000 
  16  -6   1    7273    1270                                                        7669    0.31    1.20  1.0000 
  16   6   1    6254     890                                                        6589    0.37   -1.22  1.0000 
  16   6   1    8306     810                                                        8699    0.37   -1.22  1.0000 
  16   6   1    5847     770                                                        6169    0.37   -1.22  1.0000 
  18  -6   1     355     460                                                         310    0.07   -0.46  1.0000 
  18  -6   1     344     440                                                         300    0.07   -0.46  1.0000 
  18   6   1    1137     450                                                        1060    0.08    0.48  1.0000 
  18   6   1     847     320                                                         780    0.08    0.48  1.0000 
  18   6   1    1013     350                                                         940    0.08    0.48  1.0000 
  20  -6   1     444     610                                                         490    0.09   -0.17  1.0000 
  20  -6   1    1468     770                                                        1550    0.09   -0.17  1.0000 
  20   6   1    2029     360                                                        2140    0.09    0.22  1.0000 
  20   6   1    2000     570                                                        2110    0.09    0.22  1.0000 
  20   6   1    1796     380                                                        1900    0.09    0.22  1.0000 
  22  -6   1      33     540                                                        -630    0.17    0.96  1.0000 
  22   6   1      34     210                                                        -470    0.24   -0.95  1.0000 
  22   6   1      47     590                                                          60    0.24   -0.95  1.0000 
  22   6   1      34     160                                                         -40    0.24   -0.95  1.0000 
  24  -6   1     667     650                                                        1060   -0.30    1.24  1.0000 
  24  -6   1     100     520                                                         270   -0.30    1.24  1.0000 
  24   6   1      56     330                                                        -290   -0.28   -1.24  1.0000 
  24   6   1     421     230                                                         740   -0.28   -1.24  1.0000 
  24   6   1     340     190                                                         630   -0.28   -1.24  1.0000 
  26  -6   1    1024     750                                                        1400   -1.04    0.61  1.0000 
  26  -6   1      18     570                                                          30   -1.04    0.61  1.0000 
  26   6   1      51     340                                                        -220   -1.06   -0.58  1.0000 
  28  -6   1    3022    1120                                                        3510    0.11    0.72  1.0000 
  28  -6   1    1002     920                                                        1290    0.11    0.72  1.0000 
  28   6   1    1846     680                                                        2230    0.15   -0.72  1.0000 
  23  -7  -1    1025     640                                                        1220    0.50   -0.01  1.0000 
  23  -7  -1       9     500                                                       -1130    0.50   -0.01  1.0000 
 -23   7   1     301     520                                                         410    0.50    0.01  1.0000 
  23   7  -1     393     460                                                         510    0.47    0.03  1.0000 
  21  -7  -1      13     610                                                        -120   -0.09   -0.60  1.0000 
  21  -7  -1     628     650                                                         820   -0.09   -0.60  1.0000 
  21   7  -1     396     400                                                         550   -0.10    0.60  1.0000 
 -21   7   1     379     540                                                         530   -0.09    0.60  1.0000 
  19  -7  -1    1061     790                                                        1180   -0.35   -0.10  1.0000 
  19  -7  -1    1279     750                                                        1410   -0.35   -0.10  1.0000 
  19   7  -1     818     400                                                         920   -0.34    0.10  1.0000 
  19   7  -1     463     250                                                         540   -0.34    0.10  1.0000 
 -19   7   1     323     540                                                         390   -0.35    0.10  1.0000 
  19   7  -1     809     260                                                         910   -0.34    0.10  1.0000 
  17  -7  -1    3768    1120                                                        4000   -0.05    0.34  1.0000 
  17  -7  -1    1627     840                                                        1780   -0.05    0.34  1.0000 
 -17   7   1    2414     880                                                        2600   -0.05   -0.34  1.0000 
  17   7  -1    3056     580                                                        3250   -0.11   -0.33  1.0000 
  17   7  -1    4067     540                                                        4290   -0.11   -0.33  1.0000 
  17   7  -1    2360     610                                                        2530   -0.11   -0.33  1.0000 
  15  -7  -1    3415    1040                                                        3910    0.20   -0.91  1.0000 
  15  -7  -1    2074     800                                                        2460    0.20   -0.91  1.0000 
  15   7  -1    3447     610                                                        3930    0.18    0.90  1.0000 
  15   7  -1    2711     630                                                        3140    0.18    0.90  1.0000 
  15   7  -1    3363     760                                                        3840    0.18    0.90  1.0000 
 -15   7   1    3948    1090                                                        4480    0.20    0.91  1.0000 
  13  -7  -1    4537    1620                                                        3620    0.02    1.29  1.0000 
  13  -7  -1    2099     590                                                        1490    0.02    1.29  1.0000 
  13   7  -1    2432     470                                                        1770    0.03   -1.30  1.0000 
  13   7  -1    2618     500                                                        1930    0.03   -1.30  1.0000 
  13   7  -1    2137     510                                                        1520    0.03   -1.30  1.0000 
 -13   7   1    2016     570                                                        1420    0.02   -1.29  1.0000 
  11  -7  -1    2681     900                                                        3180   -2.66   -0.18  1.0000 
  11  -7  -1    3419    1020                                                        4010   -2.66   -0.18  1.0000 
  11   7  -1    2061     600                                                        2470   -2.71    0.16  1.0000 
  11   7  -1    3427     700                                                        4020   -2.71    0.16  1.0000 
 -11   7   1    3932     990                                                        4580   -2.66    0.18  1.0000 
  11   7  -1    2973     680                                                        3510   -2.71    0.16  1.0000 
   9  -7  -1    1733     930                                                        2800    0.67   -2.42  1.0000 
   9  -7  -1    3376    1090                                                        4850    0.67   -2.42  1.0000 
   9   7  -1    3483     790                                                        4980    0.63    2.41  1.0000 
   9   7  -1    2224     750                                                        3430    0.63    2.41  1.0000 
   9   7  -1    3276     770                                                        4730    0.63    2.41  1.0000 
  -9   7   1    3566    1010                                                        5079    0.67    2.42  1.0000 
   7  -7  -1    1246     790                                                        1710    3.19    0.03  1.0000 
   7  -7  -1    1865     760                                                        2500    3.19    0.03  1.0000 
   7   7  -1    1451     550                                                        2000    3.24   -0.05  1.0000 
   7   7  -1    1267     530                                                        1760    3.24   -0.05  1.0000 
  -7   7   1     487     400                                                         630    3.19   -0.03  1.0000 
   7   7  -1    1575     500                                                        2160    3.24   -0.05  1.0000 
   5  -7  -1    2694     870                                                        3140   -0.71    0.09  1.0000 
   5  -7  -1    3392     910                                                        3890   -0.71    0.09  1.0000 
   5   7  -1    1628     620                                                        1990   -0.73   -0.12  1.0000 
   5   7  -1    2423     630                                                        2860   -0.73   -0.12  1.0000 
  -5   7   1    3243     860                                                        3730   -0.71   -0.09  1.0000 
  -5   7   1    3364     950                                                        3860   -0.71   -0.09  1.0000 
  -3  -7   1      99     330                                                        -430   -1.15   -1.24  1.0000 
   3  -7  -1     104     370                                                        -230   -1.16   -1.29  1.0000 
   3  -7  -1     104     370                                                           0   -1.16   -1.29  1.0000 
   3   7  -1     170     290                                                         360   -1.15    1.24  1.0000 
   3   7  -1      41     320                                                          60   -1.15    1.24  1.0000 
  -3   7   1     284     340                                                         550   -1.16    1.29  1.0000 
  -3   7   1      46     290                                                         100   -1.16    1.29  1.0000 
   1  -7  -1    3618     880                                                        3750    0.14   -0.19  1.0000 
   1  -7  -1     663     570                                                         720    0.14   -0.19  1.0000 
  -1  -7   1    2571     770                                                        2690    0.17   -0.15  1.0000 
  -1  -7   1    1732     710                                                        1830    0.17   -0.15  1.0000 
   1   7  -1    2747     750                                                        2870    0.17    0.15  1.0000 
   1   7  -1    2034     640                                                        2140    0.17    0.15  1.0000 
  -1   7   1    2119     690                                                        2220    0.14    0.19  1.0000 
  -1   7   1    3108     810                                                        3230    0.14    0.19  1.0000 
  -1  -7  -1    6231    1240                                                        7899    1.31    1.25  1.0000 
   1  -7   1    7645    1200                                                        9469    1.29    1.26  1.0000 
   1  -7   1    6777    1370                                                        8499    1.29    1.26  1.0000 
  -1  -7  -1    7829    1260                                                        9689    1.31    1.25  1.0000 
  -1   7  -1    4710    1100                                                        6159    1.29   -1.26  1.0000 
   1   7   1    7444    1060                                                        9259    1.31   -1.25  1.0000 
  -1   7  -1    6083    1230                                                        7719    1.29   -1.26  1.0000 
   1   7   1    6898    1360                                                        8649    1.31   -1.25  1.0000 
   3  -7   1    8133    1310                                                        8079    0.75   -0.71  1.0000 
   3  -7   1    8583    1370                                                        8529    0.75   -0.71  1.0000 
  -3   7  -1    8904    1070                                                        8849    0.75    0.71  1.0000 
   3   7   1    7542     980                                                        7509    0.75    0.74  1.0000 
   3   7   1    6952    1170                                                        6919    0.75    0.74  1.0000 
  -3   7  -1   11086    1250                                                       11029    0.75    0.71  1.0000 
   5  -7   1    4461     860                                                        3400   -1.35   -1.01  1.0000 
   5  -7   1    3167     770                                                        2280   -1.35   -1.01  1.0000 
   5   7   1    4267     780                                                        3230   -1.36    1.01  1.0000 
  -5   7  -1    3412     700                                                        2490   -1.35    1.01  1.0000 
   5   7   1    3563     680                                                        2620   -1.36    1.01  1.0000 
  -5   7  -1    3167     700                                                        2280   -1.35    1.01  1.0000 
   7  -7   1     274     290                                                        -230    2.22    1.73  1.0000 
   7  -7   1     488     410                                                         140    2.22    1.73  1.0000 
   7   7   1     285     250                                                        -100    2.29   -1.72  1.0000 
   7   7   1    1012     420                                                         600    2.29   -1.72  1.0000 
  -7   7  -1    1272     430                                                         820    2.22   -1.73  1.0000 
   9  -7   1    1834     930                                                        3450    2.92   -0.46  1.0000 
   9   7   1    1396     680                                                        2840    2.94    0.50  1.0000 
   9   7   1    1928     800                                                        3590    2.94    0.50  1.0000 
  11  -7   1    4129     880                                                        2430   -1.99   -1.58  1.0000 
  11  -7   1    5419     880                                                        3440   -1.99   -1.58  1.0000 
  11   7   1    3599     640                                                        2020   -1.99    1.60  1.0000 
  11   7   1    4166     650                                                        2450   -1.99    1.60  1.0000 
  11   7   1    3546     580                                                        1980   -1.99    1.60  1.0000 
  13  -7   1    2672     770                                                        2270   -0.70    0.13  1.0000 
  13  -7   1    2018     820                                                        1670   -0.70    0.13  1.0000 
  13   7   1    1518     520                                                        1240   -0.64   -0.14  1.0000 
  13   7   1    3585     770                                                        3150   -0.64   -0.14  1.0000 
  13   7   1    3222     690                                                        2810   -0.64   -0.14  1.0000 
  15  -7   1    9165    1830                                                        8159    0.33   -0.85  1.0000 
  15  -7   1    7688    1490                                                        6769    0.33   -0.85  1.0000 
  15   7   1   12832    1200                                                       11579    0.36    0.89  1.0000 
  15   7   1   10383    1050                                                        9259    0.36    0.89  1.0000 
  17  -7   1     112     490                                                         120   -0.11   -1.10  1.0000 
  17  -7   1     439     600                                                         500   -0.11   -1.10  1.0000 
  17   7   1      47     370                                                          30   -0.14    1.13  1.0000 
  17   7   1    1131     490                                                        1270   -0.14    1.13  1.0000 
  17   7   1      45     420                                                         -10   -0.14    1.13  1.0000 
  19  -7   1    2241     910                                                        2530   -0.66   -0.23  1.0000 
  19  -7   1     212     670                                                         300   -0.66   -0.23  1.0000 
  19   7   1    1866     600                                                        2120   -0.64    0.23  1.0000 
  19   7   1    2628     520                                                        2930   -0.64    0.23  1.0000 
  19   7   1    2298     470                                                        2580   -0.64    0.23  1.0000 
  21  -7   1    2147     890                                                        2300   -0.12   -0.67  1.0000 
  21  -7   1    2881    1160                                                        3060   -0.12   -0.67  1.0000 
  21   7   1    2283     670                                                        2440   -0.13    0.68  1.0000 
  23  -7   1     213     700                                                         440    0.70   -0.97  1.0000 
  23  -7   1      49     530                                                        -590    0.70   -0.97  1.0000 
  23   7   1      51     370                                                        -180    0.67    1.01  1.0000 
  18  -8  -1     981     700                                                        1110    0.04    0.41  1.0000 
  18  -8  -1     673     880                                                         780    0.04    0.41  1.0000 
 -18   8   1     227     550                                                         290    0.04   -0.41  1.0000 
  18   8  -1     578     390                                                         680    0.02   -0.41  1.0000 
  16  -8  -1     934     800                                                         760   -0.59    0.23  1.0000 
  16  -8  -1      14     430                                                        -860   -0.59    0.23  1.0000 
  16   8  -1     560     380                                                         430   -0.57   -0.22  1.0000 
  14  -8  -1     435     700                                                         520    0.15   -0.30  1.0000 
  14  -8  -1    2800     970                                                        3010    0.15   -0.30  1.0000 
  14   8  -1     924     550                                                        1050    0.12    0.32  1.0000 
  14   8  -1    1634     550                                                        1800    0.12    0.32  1.0000 
 -14   8   1      49     510                                                          80    0.15    0.30  1.0000 
  12  -8  -1      30     500                                                          10    1.45   -0.23  1.0000 
  12  -8  -1      75     480                                                        -620    1.45   -0.23  1.0000 
  12   8  -1      73     360                                                        -380    1.43    0.23  1.0000 
  12   8  -1       8     360                                                         130    1.43    0.23  1.0000 
 -12   8   1      26     510                                                         190    1.45    0.23  1.0000 
  10  -8  -1      12     460                                                        -270   -0.32    0.50  1.0000 
  10  -8  -1      12     400                                                        -970   -0.32    0.50  1.0000 
 -10   8   1       8     450                                                          40   -0.32   -0.50  1.0000 
  10   8  -1     791     480                                                         990   -0.28   -0.50  1.0000 
  10   8  -1     171     390                                                         270   -0.28   -0.50  1.0000 
   8  -8  -1     506     650                                                         550   -0.63   -0.92  1.0000 
   8  -8  -1      43     550                                                        -320   -0.63   -0.92  1.0000 
   8   8  -1     136     390                                                         140   -0.66    0.91  1.0000 
   8   8  -1     247     430                                                         270   -0.66    0.91  1.0000 
  -8   8   1    1067     610                                                        1150   -0.63    0.92  1.0000 
  -8   8   1     580     470                                                         630   -0.63    0.92  1.0000 
   6  -8  -1    1773     700                                                        1780   -0.02   -0.53  1.0000 
   6  -8  -1     958     550                                                         960   -0.02   -0.53  1.0000 
   6   8  -1     584     400                                                         580   -0.01    0.50  1.0000 
  -6   8   1     531     490                                                         530   -0.02    0.53  1.0000 
   6   8  -1     345     450                                                         340   -0.01    0.50  1.0000 
  -6   8   1      67     400                                                          60   -0.02    0.53  1.0000 
   4  -8  -1     125     500                                                         160    0.32    0.11  1.0000 
   4  -8  -1     623     600                                                         700    0.32    0.11  1.0000 
   4   8  -1       4     490                                                         -40    0.34   -0.09  1.0000 
  -4   8   1      82     400                                                         110    0.32   -0.11  1.0000 
   4   8  -1    1068     470                                                        1170    0.34   -0.09  1.0000 
  -2  -8   1      28     420                                                        -380    0.86   -0.24  1.0000 
   2  -8  -1     308     500                                                         530    0.90   -0.24  1.0000 
  -2   8   1     293     410                                                         510    0.90    0.24  1.0000 
  -2   8   1     354     380                                                         590    0.90    0.24  1.0000 
   2   8  -1     788     460                                                        1110    0.86    0.24  1.0000 
   0  -8   1    1734     740                                                        1540   -0.34   -0.24  1.0000 
   0   8  -1    3268     760                                                        3000   -0.34    0.24  1.0000 
   0   8   1    3351     930                                                        3070   -0.34    0.26  1.0000 
   0   8  -1    2220     740                                                        2000   -0.34    0.24  1.0000 
   2  -8   1       0     370                                                         -20   -0.04    0.04  1.0000 
   2   8   1       0     380                                                        -800   -0.06   -0.04  1.0000 
  -2   8  -1      44     430                                                          40   -0.04   -0.04  1.0000 
  -2   8  -1       0     420                                                         -50   -0.04   -0.04  1.0000 
   2   8   1       0     380                                                        -790   -0.06   -0.04  1.0000 
   4  -8   1    4272     960                                                        4010   -0.53    0.88  1.0000 
   4  -8   1    6435    1140                                                        6119   -0.53    0.88  1.0000 
   4   8   1    4846     900                                                        4570   -0.48   -0.84  1.0000 
   4   8   1    5093    1040                                                        4810   -0.48   -0.84  1.0000 
  -4   8  -1    5616     980                                                        5319   -0.53   -0.88  1.0000 
  -4   8  -1    4745     970                                                        4470   -0.53   -0.88  1.0000 
   6  -8   1    1430     730                                                        1330    0.34    0.16  1.0000 
   6  -8   1    1306     650                                                        1210    0.34    0.16  1.0000 
   6   8   1    2463     700                                                        2310    0.37   -0.13  1.0000 
   6   8   1    2091     650                                                        1950    0.37   -0.13  1.0000 
  -6   8  -1    2973     880                                                        2830    0.34   -0.16  1.0000 
  -6   8  -1    2008     630                                                        1890    0.34   -0.16  1.0000 
   8  -8   1    3365     840                                                        3710    0.13   -1.77  1.0000 
   8  -8   1    2627     960                                                        2920    0.13   -1.77  1.0000 
  -8   8  -1     751     610                                                         860    0.13    1.77  1.0000 
   8   8   1    2915     760                                                        3220    0.11    1.78  1.0000 
   8   8   1    2022     620                                                        2260    0.11    1.78  1.0000 
  10  -8   1      16     370                                                         110   -1.08   -0.37  1.0000 
  10  -8   1     122     490                                                         310   -1.08   -0.37  1.0000 
  10   8   1     476     480                                                         790   -1.02    0.37  1.0000 
  10   8   1      51     580                                                         180   -1.02    0.37  1.0000 
 -10   8  -1      45     380                                                           0   -1.08    0.37  1.0000 
  12  -8   1    1895     910                                                        2050    0.62    0.47  1.0000 
  12  -8   1    1456     750                                                        1590    0.62    0.47  1.0000 
  12   8   1    2008     620                                                        2170    0.61   -0.43  1.0000 
 -12   8  -1    3107     960                                                        3310    0.62   -0.47  1.0000 
  12   8   1    1511     610                                                        1650    0.61   -0.43  1.0000 
  14  -8   1      15     500                                                          90    0.98   -0.29  1.0000 
  14  -8   1     312     550                                                         550    0.98   -0.29  1.0000 
  14   8   1       2     470                                                          30    0.95    0.32  1.0000 
  14   8   1     529     520                                                         820    0.95    0.32  1.0000 
 -14   8  -1     724     630                                                        1070    0.98    0.29  1.0000 
  16  -8   1    4982    1320                                                        4650    0.02   -0.41  1.0000 
  16  -8   1    4868    1220                                                        4540    0.02   -0.41  1.0000 
  16   8   1    6094     910                                                        5709    0.07    0.42  1.0000 
  16   8   1    5753    1030                                                        5379    0.07    0.42  1.0000 
 -16   8  -1    5293    1240                                                        4950    0.02    0.41  1.0000 
  18  -8   1    1444    1100                                                        1640   -0.29   -0.46  1.0000 
  18  -8   1     576     760                                                         700   -0.29   -0.46  1.0000 
  18   8   1     859     520                                                        1010   -0.28    0.48  1.0000 
  18   8   1     603     540                                                         730   -0.28    0.48  1.0000 
   5  -9  -1       7     550                                                        -670    0.05    0.43  1.0000 
   5  -9  -1     669     620                                                         790    0.05    0.43  1.0000 
   5   9  -1     431     530                                                         530    0.04   -0.43  1.0000 
  -5   9   1     134     610                                                         190    0.05   -0.43  1.0000 
   5   9  -1    1264     580                                                        1430    0.04   -0.43  1.0000 
   3  -9  -1    1020     690                                                         810   -0.63    0.05  1.0000 
   3   9  -1      14     430                                                        -300   -0.63   -0.09  1.0000 
   3   9  -1      14     520                                                        -150   -0.63   -0.09  1.0000 
  -3   9   1    1987     720                                                        1690   -0.63   -0.05  1.0000 
  -3   9   1     248     530                                                         150   -0.63   -0.05  1.0000 
   1   9  -1      13     450                                                        -240    0.53   -0.29  1.0000 
  -1   9   1      11     380                                                        -610    0.50   -0.26  1.0000 
   1   9  -1      14     370                                                          10    0.53   -0.29  1.0000 
   1  -9   1     701     660                                                         730    1.42   -0.03  1.0000 
   1   9   1     931     630                                                         980    1.46    0.05  1.0000 
  -1   9  -1     627     600                                                         650    1.42    0.03  1.0000 
   1   9   1      74     410                                                        -410    1.46    0.05  1.0000 
  -1   9  -1      70     420                                                        -200    1.42    0.03  1.0000 
   3  -9   1      36     550                                                        -660    0.66   -0.77  1.0000 
   3  -9   1      36     530                                                        -360    0.66   -0.77  1.0000 
   3   9   1    2077     700                                                        1780    0.64    0.79  1.0000 
  -3   9  -1     220     590                                                         120    0.66    0.77  1.0000 
   3   9   1    1754     630                                                        1480    0.64    0.79  1.0000 
  -3   9  -1      36     510                                                        -180    0.66    0.77  1.0000 
   5  -9   1    3667     970                                                        3640    0.12    0.01  1.0000 
   5  -9   1    3827    1110                                                        3800    0.12    0.01  1.0000 
   5   9   1    2663     760                                                        2650    0.09    0.00  1.0000 
  -5   9  -1    3837     950                                                        3810    0.12   -0.01  1.0000 
   5   9   1    4767    1020                                                        4750    0.09    0.00  1.0000 
  -5   9  -1    2783     980                                                        2760    0.12   -0.01  1.0000 
  36   0  -2    2368     680                                                        3210    1.36    0.01  1.0000 
  36   0  -2    1218     780                                                        1840    1.36    0.01  1.0000 
  34   0  -2     625     500                                                        1220    1.68    0.02  1.0000 
  32   0  -2   18383    1560                                                       21458    1.85   -0.04  1.0000 
  32   0  -2   16333    1740                                                       19238    1.85   -0.04  1.0000 
 -32   0   2   17024    1260                                                       19988    1.85    0.04  1.0000 
  30   0  -2   61342    3150                                                       61534   -0.07   -0.02  1.0000 
 -30   0   2   62919    2400                                                       63114   -0.07    0.02  1.0000 
  30   0  -2   53945    2630                                                       54125   -0.07   -0.02  1.0000 
 -28   0   2      29     380                                                         270   -3.71   -0.03  1.0000 
  28   0  -2     477     330                                                           0   -3.71    0.03  1.0000 
  26   0  -2    2005     610                                                        1580   -0.87   -0.18  1.0000 
 -26   0   2     677     320                                                         440   -0.87    0.18  1.0000 
  26   0  -2    1146     370                                                         830   -0.87   -0.18  1.0000 
  24   0  -2   21134    1650                                                       24538    1.91   -0.04  1.0000 
  24   0  -2   18884    1410                                                       22108    1.91   -0.04  1.0000 
 -24   0   2   22388    1310                                                       25887    1.91    0.04  1.0000 
  22   0  -2     465     250                                                         340    0.54    0.10  1.0000 
 -22   0   2     261     210                                                         170    0.54   -0.10  1.0000 
  22   0  -2      40     250                                                          10    0.54    0.10  1.0000 
 -20   0   2    8033     570                                                        5979    2.09   -0.01  1.0000 
  20   0  -2    7684     700                                                        5679    2.09    0.01  1.0000 
  20   0  -2    6632     590                                                        4780    2.09    0.01  1.0000 
 -20   0   2    7615     600                                                        5619    2.09   -0.01  1.0000 
 -18   0   2   16028    1040                                                       15668    0.24    0.00  1.0000 
  18   0  -2   14593     940                                                       14249    0.24    0.00  1.0000 
 -18   0   2   14299     840                                                       13959    0.24    0.00  1.0000 
  18   0  -2   11869    1200                                                       11559    0.24    0.00  1.0000 
  16   0  -2      15     470                                                        2980    9.93    0.04  1.0000 
 -16   0   2       3     390                                                        3220    9.93   -0.04  1.0000 
 -16   0   2      38     430                                                        2740    9.93   -0.04  1.0000 
  16   0  -2      15     540                                                        2990    9.93    0.04  1.0000 
  14   0  -2   15442     760                                                       10269   -3.89    0.02  1.0000 
  14   0  -2   16784     740                                                       11369   -3.89    0.02  1.0000 
 -14   0   2   16188     660                                                       10879   -3.89   -0.02  1.0000 
 -14   0   2   17802     760                                                       12209   -3.89   -0.02  1.0000 
 -12   0   2   81168    1680                                                       47535  -11.35   -0.01  1.0000 
  12   0  -2   82499    1680                                                       48555  -11.35    0.01  1.0000 
 -12   0   2   81338    1620                                                       47665  -11.35   -0.01  1.0000 
  12   0  -2   82486    1800                                                       48545  -11.35    0.01  1.0000 
 -10   0   2    2041     330                                                        3360    2.17   -0.03  1.0000 
  10   0  -2    2244     390                                                        3620    2.17    0.03  1.0000 
 -10   0   2    1832     340                                                        3090    2.17   -0.03  1.0000 
  10   0  -2    1916     330                                                        3200    2.17    0.03  1.0000 
  -8   0   2  115302    5029                                                      206079  -19.41    0.05  1.0000 
  -8   0   2   92951    5299                                                      175792  -19.41    0.05  1.0000 
   8   0  -2  122321    5179                                                      215428  -19.41   -0.05  1.0000 
   8   0  -2  121471    5079                                                      214299  -19.41   -0.05  1.0000 
   6   0  -2  281227    6169                                                      264104    2.78    0.07  1.0000 
  -6   0   2  278998    6169                                                      261944    2.78   -0.07  1.0000 
  -6   0   2  261467    6079                                                      244966    2.78   -0.07  1.0000 
   6   0  -2  269863    6219                                                      253095    2.78    0.07  1.0000 
  -6   0   2  276727    6179                                                      259744    2.78   -0.07  1.0000 
  -4   0   2   51052    1920                                                       72023   -7.20   -0.08  1.0000 
   4   0  -2   50598    1960                                                       71483   -7.20    0.08  1.0000 
  -4   0   2   50186    1870                                                       70993   -7.20   -0.08  1.0000 
  -4   0   2   51633    1930                                                       72713   -7.20   -0.08  1.0000 
   4   0  -2   50287    1880                                                       71113   -7.20    0.08  1.0000 
  -2   0   2  153323    1290                                                       45145  -30.39   -0.03  1.0000 
  -2   0   2  157920    1310                                                       47655  -30.39   -0.03  1.0000 
   0   0   2  887627    5659                                                      239456   76.84   -0.03  1.0000 
  -2   0  -2  310168     670                                                       18578   71.38    0.06  1.0000 
   2   0   2  318418     680                                                       20638   71.38   -0.06  1.0000 
   2   0   2  315929     680                                                       20008   71.38   -0.06  1.0000 
   8   0   2   67230    2320                                                       81672   -4.50   -0.01  1.0000 
   8   0   2   63515    2310                                                       77572   -4.50   -0.01  1.0000 
  -8   0  -2   66922    2320                                                       81332   -4.50    0.01  1.0000 
 -10   0  -2     769     130                                                         220    7.22    0.01  1.0000 
 -10   0  -2     850     140                                                         180    7.22    0.01  1.0000 
  10   0   2     716     160                                                         250    7.22   -0.01  1.0000 
  10   0   2     609     170                                                         320    7.22   -0.01  1.0000 
  12   0   2  328355    7109                                                      279642   -7.50   -0.04  1.0000 
 -12   0  -2  335730    7109                                                      286451   -7.50    0.04  1.0000 
 -12   0  -2  321125    6969                                                      272973   -7.50    0.04  1.0000 
  12   0   2  336012    7119                                                      286711   -7.50   -0.04  1.0000 
  14   0   2   39707    2040                                                       56104   -6.38   -0.04  1.0000 
  14   0   2   38757    2020                                                       54974   -6.38   -0.04  1.0000 
 -14   0  -2   39573    1910                                                       55944   -6.38    0.04  1.0000 
 -14   0  -2   40237    2020                                                       56734   -6.38    0.04  1.0000 
  16   0   2  393662    8669                                                      339996    7.52   -0.01  1.0000 
 -16   0  -2  387356    8409                                                      334137    7.52    0.01  1.0000 
  16   0   2  394652    8659                                                      340916    7.52   -0.01  1.0000 
 -16   0  -2  387808    8609                                                      334557    7.52    0.01  1.0000 
 -18   0  -2   10707     690                                                        8699   -1.73    0.01  1.0000 
  18   0   2   11083     790                                                        9039   -1.73   -0.01  1.0000 
  18   0   2   11382     800                                                        9309   -1.73   -0.01  1.0000 
 -18   0  -2   10307     760                                                        8339   -1.73    0.01  1.0000 
 -20   0  -2    8559     640                                                        6749   -1.76    0.05  1.0000 
  20   0   2    9322     780                                                        7429   -1.76   -0.05  1.0000 
  20   0   2    9367     760                                                        7469   -1.76   -0.05  1.0000 
  22   0   2    6177     750                                                        6039    0.15   -0.03  1.0000 
  22   0   2    6420     750                                                        6279    0.15   -0.03  1.0000 
 -22   0  -2    5641     610                                                        5509    0.15    0.03  1.0000 
 -24   0  -2     459     260                                                         260    0.90   -0.02  1.0000 
  24   0   2      95     250                                                          20    0.90    0.02  1.0000 
  24   0   2      28     250                                                        -200    0.90    0.02  1.0000 
  26   0   2    1288     360                                                         570    2.04   -0.03  1.0000 
 -26   0  -2    1624     320                                                         800    2.04    0.03  1.0000 
  26   0   2     810     420                                                         270    2.04   -0.03  1.0000 
  28   0   2     481     470                                                        1500   -2.85   -0.02  1.0000 
  28   0   2     116     410                                                         760   -2.85   -0.02  1.0000 
  30   0   2      30     370                                                         120   -2.79   -0.01  1.0000 
  30   0   2     270     290                                                        -140   -2.79   -0.01  1.0000 
  32   0   2      99     370                                                         180   -0.59   -0.04  1.0000 
  32   0   2       1     290                                                          20   -0.59   -0.04  1.0000 
  34   0   2       4     390                                                          10   -0.21    0.03  1.0000 
  34   0   2       2     410                                                        -250   -0.21    0.03  1.0000 
  36   0   2       0     410                                                        -410   -0.01    0.06  1.0000 
  36   0   2     161     440                                                         160   -0.01    0.06  1.0000 
  37  -1  -2     394     520                                                         420   -0.42    0.76  1.0000 
  37  -1  -2     497     640                                                         530   -0.42    0.76  1.0000 
  37   1  -2      27     520                                                        -330   -0.44   -0.77  1.0000 
  37   1  -2     660     430                                                         700   -0.44   -0.77  1.0000 
  35  -1  -2   12794    1290                                                       10959   -0.85    1.16  1.0000 
  35  -1  -2   11375    1620                                                        9649   -0.85    1.16  1.0000 
 -35  -1   2    9162     850                                                        7599   -0.84    1.18  1.0000 
  35   1  -2    8656    1260                                                        7139   -0.84   -1.18  1.0000 
  33  -1  -2   21878    1760                                                       21548   -1.32    0.13  1.0000 
 -33  -1   2   20794    1140                                                       20468   -1.33    0.13  1.0000 
  33  -1  -2   21194    1990                                                       20868   -1.32    0.13  1.0000 
  33   1  -2   23048    1890                                                       22708   -1.33   -0.13  1.0000 
  33   1  -2   20824    1370                                                       20498   -1.33   -0.13  1.0000 
  31  -1  -2   11053    1260                                                       12019   -0.46   -0.90  1.0000 
 -31  -1   2   12471     870                                                       13419   -0.39   -0.92  1.0000 
  31  -1  -2   11082    1460                                                       12049   -0.46   -0.90  1.0000 
  31   1  -2    8803    1170                                                        9599   -0.39    0.92  1.0000 
  31   1  -2   11615    1070                                                       12529   -0.39    0.92  1.0000 
  29  -1  -2    1969     570                                                        1220    1.06    1.36  1.0000 
  29  -1  -2    1279     580                                                         690    1.06    1.36  1.0000 
 -29  -1   2    1719     330                                                        1020    1.04    1.42  1.0000 
  29   1  -2    1949     500                                                        1200    1.04   -1.42  1.0000 
  29   1  -2    1563     350                                                         900    1.04   -1.42  1.0000 
  27  -1  -2   20428    1920                                                       25567    1.80    2.25  1.0000 
 -27  -1   2   22365    1220                                                       27737    1.90    2.17  1.0000 
  27  -1  -2   23785    1840                                                       29307    1.80    2.25  1.0000 
  27   1  -2   19057    1360                                                       24038    1.90   -2.17  1.0000 
  27   1  -2   20430    1750                                                       25577    1.90   -2.17  1.0000 
 -27   1   2   23587    1650                                                       29087    1.80   -2.25  1.0000 
  25  -1  -2   45570    2320                                                       41126    0.43   -1.96  1.0000 
  25  -1  -2   46885    2210                                                       42376    0.43   -1.96  1.0000 
 -25  -1   2   44220    1500                                                       39616    0.60   -2.10  1.0000 
  25   1  -2   44093    2140                                                       39496    0.60    2.10  1.0000 
 -25   1   2   47905    2010                                                       43346    0.43    1.96  1.0000 
  25   1  -2   38465    1650                                                       34177    0.60    2.10  1.0000 
 -23  -1   2   33751    1210                                                       30807   -1.41    0.12  1.0000 
  23  -1  -2   33609    1930                                                       30777   -1.37    0.07  1.0000 
 -23   1   2   32438    1670                                                       29657   -1.37   -0.07  1.0000 
  23   1  -2   32432    1410                                                       29547   -1.41   -0.12  1.0000 
  23   1  -2   36512    1810                                                       33447   -1.41   -0.12  1.0000 
 -21  -1   2    2525     350                                                        2650   -0.36   -0.06  1.0000 
  21  -1  -2    3308     700                                                        3450   -0.41   -0.10  1.0000 
 -21  -1   2    2456     490                                                        2580   -0.36   -0.06  1.0000 
  21  -1  -2    3123     650                                                        3260   -0.41   -0.10  1.0000 
  21   1  -2    3835     490                                                        3990   -0.36    0.06  1.0000 
 -21   1   2    4141     680                                                        4300   -0.41    0.10  1.0000 
  21   1  -2    4767     640                                                        4940   -0.36    0.06  1.0000 
 -19  -1   2    1263     260                                                        1630   -0.25    2.68  1.0000 
  19  -1  -2    1348     470                                                        1770   -0.30    2.73  1.0000 
  19  -1  -2    1054     410                                                        1400   -0.30    2.73  1.0000 
 -19  -1   2    1239     360                                                        1600   -0.25    2.68  1.0000 
 -19   1   2     763     340                                                        1020   -0.30   -2.73  1.0000 
  19   1  -2     991     380                                                        1290   -0.25   -2.68  1.0000 
 -19   1   2     602     340                                                         800   -0.30   -2.73  1.0000 
  19   1  -2     603     260                                                         780   -0.25   -2.68  1.0000 
  17  -1  -2   11978    1040                                                       13879   -2.76   -1.45  1.0000 
 -17  -1   2   11579     860                                                       13389   -2.74   -1.49  1.0000 
  17  -1  -2   11179    1990                                                       13009   -2.76   -1.45  1.0000 
 -17  -1   2   12445     650                                                       14329   -2.74   -1.49  1.0000 
 -17   1   2   12024     970                                                       13929   -2.76    1.45  1.0000 
 -17   1   2   12687     990                                                       14649   -2.76    1.45  1.0000 
  17   1  -2   12048     750                                                       13899   -2.74    1.49  1.0000 
  17   1  -2   12435     950                                                       14319   -2.74    1.49  1.0000 
  15  -1  -2   47260    1650                                                       35796   -0.91   -5.41  1.0000 
 -15  -1   2   40968    1330                                                       30287   -0.93   -5.44  1.0000 
 -15  -1   2   43130    1060                                                       32157   -0.93   -5.44  1.0000 
  15  -1  -2   41332    1590                                                       30647   -0.91   -5.41  1.0000 
  15   1  -2   45146    1190                                                       33907   -0.93    5.44  1.0000 
 -15   1   2   43031    1490                                                       32117   -0.91    5.41  1.0000 
 -15   1   2   45322    1550                                                       34107   -0.91    5.41  1.0000 
  15   1  -2   44985    1440                                                       33767   -0.93    5.44  1.0000 
  13  -1  -2    2174     750                                                        8629    4.23   11.14  1.0000 
 -13  -1   2    1999     400                                                        8099    4.28   11.07  1.0000 
  13  -1  -2    2281     750                                                        8939    4.23   11.14  1.0000 
 -13  -1   2    1776     550                                                        7369    4.28   11.07  1.0000 
  13   1  -2    2372     640                                                        9189    4.28  -11.07  1.0000 
 -13   1   2    2160     690                                                        8589    4.23  -11.14  1.0000 
  13   1  -2    2044     460                                                        8239    4.28  -11.07  1.0000 
 -13   1   2    1836     640                                                        7569    4.23  -11.14  1.0000 
 -11  -1   2    2146     190                                                        2590    4.09   -4.60  1.0000 
  11  -1  -2    1943     410                                                        2260    4.08   -4.56  1.0000 
 -11  -1   2    2239     310                                                        2730    4.09   -4.60  1.0000 
  11  -1  -2    2040     430                                                        2410    4.08   -4.56  1.0000 
  11   1  -2    2041     210                                                        2430    4.09    4.60  1.0000 
 -11   1   2    2361     380                                                        2890    4.08    4.56  1.0000 
  11   1  -2    2408     340                                                        2980    4.09    4.60  1.0000 
 -11   1   2    2368     470                                                        2900    4.08    4.56  1.0000 
  -9  -1   2  154931    3710                                                      158174    3.48   -1.26  1.0000 
   9  -1  -2  158370    4450                                                      161264    3.42   -1.17  1.0000 
  -9  -1   2  159379    4080                                                      162674    3.48   -1.26  1.0000 
   9  -1  -2  156856    4490                                                      159734    3.42   -1.17  1.0000 
   9   1  -2  159725    4080                                                      163024    3.48    1.26  1.0000 
  -9   1   2  154620    4400                                                      157474    3.42    1.17  1.0000 
  -9   1   2  155718    4370                                                      158584    3.42    1.17  1.0000 
  -7  -1   2  203935    4410                                                      189571    2.52    3.91  1.0000 
   7  -1  -2  187817    4820                                                      174293    2.46    4.02  1.0000 
   7  -1  -2  194272    4820                                                      180522    2.46    4.02  1.0000 
  -7   1   2  186439    4740                                                      172963    2.46   -4.02  1.0000 
   7   1  -2  198932    4400                                                      184742    2.52   -3.91  1.0000 
  -7   1   2  191081    4850                                                      177442    2.46   -4.02  1.0000 
   5  -1  -2  510873    8359                                                      341206    5.23  -21.58  1.0000 
  -5  -1   2  517335    7909                                                      346825    5.22  -21.53  1.0000 
   5  -1  -2  508389    8409                                                      339176    5.23  -21.58  1.0000 
  -5   1   2  498450    8229                                                      331067    5.23   21.58  1.0000 
  -5   1   2  531259    8399                                                      357904    5.23   21.58  1.0000 
  -5   1   2  495873    8369                                                      328967    5.23   21.58  1.0000 
   5   1  -2  516309    7769                                                      345985    5.22   21.53  1.0000 
   5   1  -2  512351    7899                                                      342746    5.22   21.53  1.0000 
   3  -1  -2  121874    6759                                                      271813   18.74   24.27  1.0000 
  -3  -1   2  126242    6219                                                      278632   18.78   24.28  1.0000 
   3  -1  -2  121662    6679                                                      271493   18.74   24.27  1.0000 
   3  -1  -2  118541    6579                                                      266783   18.74   24.27  1.0000 
  -3  -1   2  119774    6249                                                      268903   18.78   24.28  1.0000 
  -3   1   2  122671    6729                                                      273013   18.74  -24.27  1.0000 
   3   1  -2  122440    6229                                                      272923   18.78  -24.28  1.0000 
  -3   1   2  118740    6669                                                      267083   18.74  -24.27  1.0000 
  -3   1   2  116311    6569                                                      263404   18.74  -24.27  1.0000 
   1  -1  -2   47355     850                                                       18048  -14.73    1.95  1.0000 
   1  -1  -2   48137     760                                                       18538  -14.73    1.95  1.0000 
  -1  -1   2   47776     650                                                       18298  -14.73    1.91  1.0000 
  -1   1   2   46762     750                                                       17678  -14.73   -1.95  1.0000 
   1   1  -2   47152     630                                                       17908  -14.73   -1.91  1.0000 
  -1   1   2   47818     860                                                       18338  -14.73   -1.95  1.0000 
  -1  -1  -2   92404    5889                                                      240416  -52.03  -49.95  1.0000 
   1  -1   2   85902    5589                                                      218518  -52.01  -49.89  1.0000 
  -1  -1  -2   93119    5859                                                      242666  -52.03  -49.95  1.0000 
  -1  -1  -2   90163    5649                                                      233217  -52.03  -49.95  1.0000 
   1  -1   2   88230    5409                                                      226537  -52.01  -49.89  1.0000 
   1   1   2   90599    5829                                                      234637  -52.03   49.95  1.0000 
   1   1   2   90454    5889                                                      234167  -52.03   49.95  1.0000 
  -1   1  -2   88471    5589                                                      227347  -52.01   49.89  1.0000 
   1   1   2   90175    5659                                                      233257  -52.03   49.95  1.0000 
  -1   1  -2   90569    5379                                                      234267  -52.01   49.89  1.0000 
   5  -1   2  237242    4230                                                      170223    6.88   10.62  1.0000 
  -5  -1  -2  234888    4290                                                      168003    6.87   10.69  1.0000 
   5  -1   2  232859    4400                                                      166513    6.88   10.62  1.0000 
  -5   1  -2  237821    4180                                                      170713    6.88  -10.62  1.0000 
   5   1   2  237310    4400                                                      170053    6.87  -10.69  1.0000 
   5   1   2  234580    4240                                                      167743    6.87  -10.69  1.0000 
   7  -1   2  133609    2720                                                       97460   10.37    1.35  1.0000 
   7  -1   2  131929    2860                                                       96020   10.37    1.35  1.0000 
  -7  -1  -2  132001    2860                                                       96210   10.33    1.36  1.0000 
  -7  -1  -2  135101    2690                                                       98870   10.33    1.36  1.0000 
  -7   1  -2  133959    2650                                                       97760   10.37   -1.35  1.0000 
  -7   1  -2  129618    2790                                                       94041   10.37   -1.35  1.0000 
   7   1   2  131919    2570                                                       96140   10.33   -1.36  1.0000 
   7   1   2  131569    2760                                                       95840   10.33   -1.36  1.0000 
   9  -1   2    5831     460                                                        5359    1.17    1.71  1.0000 
  -9  -1  -2    6179     510                                                        5729    1.15    1.74  1.0000 
  -9  -1  -2    5615     440                                                        5179    1.15    1.74  1.0000 
   9  -1   2    7085     550                                                        6579    1.17    1.71  1.0000 
  -9   1  -2    5151     410                                                        4700    1.17   -1.71  1.0000 
   9   1   2    5348     370                                                        4920    1.15   -1.74  1.0000 
   9   1   2    4762     420                                                        4350    1.15   -1.74  1.0000 
  -9   1  -2    5892     480                                                        5419    1.17   -1.71  1.0000 
 -11  -1  -2  350077    9099                                                      360844    1.24    2.09  1.0000 
  11  -1   2  373933    9259                                                      384881    1.22    2.02  1.0000 
 -11  -1  -2  354488    8769                                                      365323    1.24    2.09  1.0000 
 -11   1  -2  353412    8939                                                      364054    1.22   -2.02  1.0000 
  11   1   2  346473    8949                                                      357184    1.24   -2.09  1.0000 
 -11   1  -2  361125    9089                                                      371883    1.22   -2.02  1.0000 
  11   1   2  343076    8729                                                      353735    1.24   -2.09  1.0000 
 -13  -1  -2  110103    4150                                                      139296    2.97   11.79  1.0000 
  13  -1   2  115704    4180                                                      145675    2.97   11.79  1.0000 
 -13  -1  -2  112341    3820                                                      141846    2.97   11.79  1.0000 
  13  -1   2  114711    4290                                                      144546    2.97   11.79  1.0000 
 -13   1  -2  113095    4030                                                      142706    2.97  -11.79  1.0000 
 -13   1  -2  116153    4160                                                      146185    2.97  -11.79  1.0000 
  13   1   2  114783    3870                                                      144626    2.97  -11.79  1.0000 
  13   1   2  113790    4040                                                      143496    2.97  -11.79  1.0000 
 -15  -1  -2  584854   15398                                                      640016   -0.80   -6.10  1.0000 
  15  -1   2  597539   15908                                                      653465   -0.80   -6.12  1.0000 
 -15  -1  -2  593744   15888                                                      649315   -0.80   -6.10  1.0000 
  15  -1   2  615232   16068                                                      671963   -0.80   -6.12  1.0000 
 -15   1  -2  581977   15698                                                      637186   -0.80    6.12  1.0000 
  15   1   2  613552   15528                                                      670023   -0.80    6.10  1.0000 
  15   1   2  604962   15748                                                      661044   -0.80    6.10  1.0000 
 -15   1  -2  609750   15838                                                      666233   -0.80    6.12  1.0000 
 -17  -1  -2   82937    2690                                                       74033   -2.10   -6.21  1.0000 
 -17  -1  -2   81403    2320                                                       72573   -2.10   -6.21  1.0000 
  17  -1   2   80992    2730                                                       72073   -2.11   -6.27  1.0000 
  17  -1   2   79699    2770                                                       70843   -2.11   -6.27  1.0000 
  17   1   2   83357    2590                                                       74433   -2.10    6.21  1.0000 
 -17   1  -2   84952    2630                                                       75842   -2.11    6.27  1.0000 
  17   1   2   80909    2420                                                       72103   -2.10    6.21  1.0000 
 -17   1  -2   80929    2610                                                       72013   -2.11    6.27  1.0000 
  19  -1   2   21944    1500                                                       24878   -0.14    2.09  1.0000 
 -19  -1  -2   21552    1160                                                       24408   -0.16    2.07  1.0000 
 -19  -1  -2   21374    1420                                                       24218   -0.16    2.07  1.0000 
  19  -1   2   21747    1500                                                       24668   -0.14    2.09  1.0000 
  19   1   2   23186    1300                                                       26147   -0.16   -2.07  1.0000 
  19   1   2   20596    1340                                                       23388   -0.16   -2.07  1.0000 
 -19   1  -2   22150    1620                                                       25097   -0.14   -2.09  1.0000 
 -19   1  -2   19706    1300                                                       22488   -0.14   -2.09  1.0000 
  21  -1   2      11     250                                                          40    0.51   -0.11  1.0000 
 -21  -1  -2     717     300                                                         890    0.50   -0.15  1.0000 
  21  -1   2     460     370                                                         600    0.51   -0.11  1.0000 
  21   1   2    1052     370                                                        1260    0.50    0.15  1.0000 
 -21   1  -2     451     340                                                         590    0.51    0.11  1.0000 
  21   1   2     897     390                                                        1090    0.50    0.15  1.0000 
 -23  -1  -2    3877     530                                                        4320   -1.53    0.30  1.0000 
  23  -1   2    3353     710                                                        3760   -1.51    0.28  1.0000 
  23  -1   2    3850     760                                                        4290   -1.51    0.28  1.0000 
 -23   1  -2    4019     720                                                        4470   -1.51   -0.28  1.0000 
  23   1   2    3774     730                                                        4210   -1.53   -0.30  1.0000 
  23   1   2    4676     640                                                        5169   -1.53   -0.30  1.0000 
  25  -1   2    1336     630                                                        2430   -1.29   -2.19  1.0000 
 -25  -1  -2    1262     440                                                        2340   -1.33   -2.21  1.0000 
  25  -1   2     742     500                                                        1580   -1.29   -2.19  1.0000 
  25   1   2    1155     600                                                        2190   -1.33    2.21  1.0000 
  25   1   2     537     450                                                        1270   -1.33    2.21  1.0000 
  27  -1   2    1152     520                                                        1320    0.89   -0.63  1.0000 
 -27  -1  -2    2440     480                                                        2710    0.93   -0.66  1.0000 
  27  -1   2    2574     760                                                        2840    0.89   -0.63  1.0000 
  27   1   2    1756     630                                                        1980    0.93    0.66  1.0000 
  27   1   2    2327     560                                                        2590    0.93    0.66  1.0000 
 -29  -1  -2    6318     840                                                        9199    1.96    2.02  1.0000 
  29  -1   2    6236    1110                                                        9059    1.93    2.00  1.0000 
  29  -1   2    6685    1150                                                        9599    1.93    2.00  1.0000 
  29   1   2    5896     940                                                        8689    1.96   -2.02  1.0000 
  29   1   2    5437    1060                                                        8129    1.96   -2.02  1.0000 
 -31  -1  -2      14     390                                                        -150    0.63   -0.15  1.0000 
  31  -1   2      14     380                                                         -20    0.62   -0.10  1.0000 
  31   1   2    1294     570                                                        1550    0.63    0.15  1.0000 
  31   1   2     533     430                                                         700    0.63    0.15  1.0000 
  33  -1   2      10     340                                                         -60    0.15   -0.52  1.0000 
  33  -1   2     530     580                                                         680    0.15   -0.52  1.0000 
  33   1   2     177     390                                                         270    0.18    0.53  1.0000 
  33   1   2      11     360                                                        -320    0.18    0.53  1.0000 
  35  -1   2     779     640                                                         750    0.04   -0.17  1.0000 
  35   1   2     652     550                                                         630    0.01    0.12  1.0000 
  35   1   2       0     360                                                        -270    0.01    0.12  1.0000 
  36  -2  -2   19834    2220                                                       20758   -0.22   -1.61  1.0000 
  36  -2  -2   19297    1860                                                       20208   -0.22   -1.61  1.0000 
 -36  -2   2   19888     980                                                       20798   -0.23   -1.61  1.0000 
  36   2  -2   18415    1830                                                       19288   -0.23    1.61  1.0000 
 -34  -2   2   19343     960                                                       17978    0.55   -0.79  1.0000 
  34  -2  -2   17539    1880                                                       16248    0.55   -0.79  1.0000 
  34  -2  -2   20505    2110                                                       19108    0.55   -0.79  1.0000 
 -34  -2   2   17173     850                                                       15888    0.55   -0.79  1.0000 
  34   2  -2   15291    1520                                                       14079    0.55    0.79  1.0000 
  34   2  -2   16010     870                                                       14769    0.55    0.79  1.0000 
  32  -2  -2   18770    1680                                                       17638    0.09    1.02  1.0000 
 -32  -2   2   20276     960                                                       19098    0.08    1.04  1.0000 
 -32  -2   2   20029     920                                                       18858    0.08    1.04  1.0000 
  32  -2  -2   18863    1870                                                       17728    0.09    1.02  1.0000 
  32   2  -2   19071     960                                                       17928    0.08   -1.04  1.0000 
  32   2  -2   18297    1570                                                       17178    0.08   -1.04  1.0000 
 -30  -2   2    3454     400                                                        3350   -0.02    0.34  1.0000 
 -30  -2   2    3160     450                                                        3060   -0.02    0.34  1.0000 
  30  -2  -2    3727     890                                                        3600   -0.04    0.36  1.0000 
  30   2  -2    3881     440                                                        3770   -0.02   -0.34  1.0000 
  28  -2  -2    1028     500                                                         840    1.00   -1.23  1.0000 
  28  -2  -2     198     440                                                          80    1.00   -1.23  1.0000 
 -28  -2   2    1019     230                                                         830    0.98   -1.22  1.0000 
  28   2  -2    1040     240                                                         850    0.98    1.22  1.0000 
  28   2  -2     838     430                                                         660    0.98    1.22  1.0000 
 -26  -2   2   20251    1040                                                       18038   -1.19   -0.82  1.0000 
  26  -2  -2   21945    1730                                                       19668   -1.17   -0.84  1.0000 
  26  -2  -2   22705    1640                                                       20388   -1.17   -0.84  1.0000 
  26   2  -2   21024    1400                                                       18768   -1.19    0.82  1.0000 
  26   2  -2   19467     880                                                       17298   -1.19    0.82  1.0000 
 -24  -2   2    2074     380                                                        2580   -0.31    2.24  1.0000 
  24  -2  -2    2353     740                                                        2890   -0.32    2.22  1.0000 
  24  -2  -2    1609     590                                                        2030   -0.32    2.22  1.0000 
  24   2  -2    2082     350                                                        2590   -0.31   -2.24  1.0000 
  24   2  -2    2221     600                                                        2750   -0.31   -2.24  1.0000 
 -22  -2   2   10109     590                                                       11179    1.18    2.03  1.0000 
  22  -2  -2   10990    1210                                                       12139    1.20    2.06  1.0000 
  22  -2  -2   10585    1200                                                       11709    1.20    2.06  1.0000 
 -22   2   2   10981    1100                                                       12129    1.20   -2.06  1.0000 
  22   2  -2   10487     710                                                       11579    1.18   -2.03  1.0000 
  22   2  -2   10052     990                                                       11119    1.18   -2.03  1.0000 
 -20  -2   2     239     200                                                         460   -0.18   -1.03  1.0000 
  20  -2  -2      97     310                                                         250   -0.13   -1.03  1.0000 
  20  -2  -2     953     480                                                        1360   -0.13   -1.03  1.0000 
 -20  -2   2     305     260                                                         550   -0.18   -1.03  1.0000 
 -20   2   2     705     370                                                        1060   -0.13    1.03  1.0000 
  20   2  -2     803     200                                                        1180   -0.18    1.03  1.0000 
  20   2  -2     232     310                                                         450   -0.18    1.03  1.0000 
 -18  -2   2     793     310                                                         940    3.25    0.97  1.0000 
  18  -2  -2     448     320                                                         410    3.27    0.98  1.0000 
  18   2  -2     974     350                                                        1190    3.25   -0.97  1.0000 
  18   2  -2    1186     160                                                        1470    3.25   -0.97  1.0000 
 -18   2   2     776     370                                                         920    3.27   -0.98  1.0000 
 -18   2   2     791     350                                                         940    3.27   -0.98  1.0000 
  16  -2  -2    3710    1010                                                       10819   -6.02    4.22  1.0000 
  16  -2  -2    2718     920                                                        9069   -6.02    4.22  1.0000 
 -16  -2   2    3946     790                                                       11219   -6.04    4.19  1.0000 
 -16   2   2    4279     970                                                       11779   -6.02   -4.22  1.0000 
  16   2  -2    3518     760                                                       10489   -6.04   -4.19  1.0000 
 -16   2   2    3669     900                                                       10749   -6.02   -4.22  1.0000 
  14  -2  -2   54077    2130                                                       46445    0.25   -2.90  1.0000 
 -14  -2   2   51369    1740                                                       43876    0.23   -2.92  1.0000 
  14  -2  -2   55630    2180                                                       47885    0.25   -2.90  1.0000 
  14   2  -2   53066    1670                                                       45445    0.23    2.92  1.0000 
 -14   2   2   52911    2050                                                       45365    0.25    2.90  1.0000 
 -14   2   2   53019    1970                                                       45465    0.25    2.90  1.0000 
  12  -2  -2   84632    2750                                                       70653    1.10   -4.79  1.0000 
  12  -2  -2   82346    2680                                                       68563    1.10   -4.79  1.0000 
 -12  -2   2   83963    2270                                                       69813    1.09   -4.86  1.0000 
 -12   2   2   82160    2540                                                       68393    1.10    4.79  1.0000 
  12   2  -2   84532    2170                                                       70333    1.09    4.86  1.0000 
 -12   2   2   82532    2630                                                       68733    1.10    4.79  1.0000 
  10  -2  -2   17033     810                                                        9089   -9.47   -0.48  1.0000 
 -10  -2   2   16986     600                                                        8999   -9.48   -0.53  1.0000 
  10  -2  -2   18091     840                                                        9929   -9.47   -0.48  1.0000 
 -10   2   2   17425     750                                                        9399   -9.47    0.48  1.0000 
  10   2  -2   17392     550                                                        9319   -9.48    0.53  1.0000 
 -10   2   2   15824     760                                                        8139   -9.47    0.48  1.0000 
   8  -2  -2   36430    1200                                                       20658    9.19    1.26  1.0000 
   8  -2  -2   40713    1290                                                       23958    9.19    1.26  1.0000 
  -8   2   2   36404    1180                                                       20638    9.19   -1.26  1.0000 
   8   2  -2   36240     820                                                       20548    9.16   -1.26  1.0000 
  -8   2   2   34510    1130                                                       19198    9.19   -1.26  1.0000 
  -6  -2   2   36672    1990                                                       75042  -11.44    8.71  1.0000 
   6  -2  -2   37101    2660                                                       75512  -11.38    8.73  1.0000 
  -6  -2   2   37565    2220                                                       76322  -11.44    8.71  1.0000 
   6  -2  -2   39410    2660                                                       78802  -11.38    8.73  1.0000 
   6   2  -2   37013    1940                                                       75532  -11.44   -8.71  1.0000 
  -6   2   2   34325    2580                                                       71513  -11.38   -8.73  1.0000 
  -6   2   2   37360    2590                                                       75882  -11.38   -8.73  1.0000 
  -6   2   2   36565    2490                                                       74743  -11.38   -8.73  1.0000 
   6   2  -2   39066    2100                                                       78462  -11.44   -8.71  1.0000 
  -4  -2   2   39226     450                                                        7369  -15.58  -10.99  1.0000 
   4  -2  -2   39599     670                                                        7589  -15.55  -10.94  1.0000 
   4  -2  -2   41332     670                                                        8359  -15.55  -10.94  1.0000 
  -4  -2   2   39868     470                                                        7649  -15.58  -10.99  1.0000 
  -4   2   2   40303     660                                                        7899  -15.55   10.94  1.0000 
  -4   2   2   40348     600                                                        7919  -15.55   10.94  1.0000 
   4   2  -2   38531     470                                                        7069  -15.58   10.99  1.0000 
  -4   2   2   38121     620                                                        6949  -15.55   10.94  1.0000 
   4   2  -2   39479     410                                                        7479  -15.58   10.99  1.0000 
   2  -2  -2   53832    4360                                                      156324   18.57  -21.38  1.0000 
   2  -2  -2   55071    4500                                                      158444   18.57  -21.38  1.0000 
  -2  -2   2   50834    4020                                                      151165   18.55  -21.40  1.0000 
  -2  -2   2   57022    3980                                                      161774   18.55  -21.40  1.0000 
   2   2  -2   50794    3970                                                      151095   18.55   21.40  1.0000 
   2   2  -2   56103    3980                                                      160214   18.55   21.40  1.0000 
  -2   2   2   52680    4240                                                      154345   18.57   21.38  1.0000 
  -2   2   2   54152    4450                                                      156874   18.57   21.38  1.0000 
  -2   2   2   52286    4360                                                      153665   18.57   21.38  1.0000 
   2   2  -2   54484    3940                                                      157454   18.55   21.40  1.0000 
   0  -2  -2   83376    4080                                                      150455   -2.82   22.42  1.0000 
   0  -2  -2   78922    4350                                                      144226   -2.82   22.42  1.0000 
   0  -2   2   84820    4040                                                      152405   -2.81   22.41  1.0000 
   0   2  -2   86009    4010                                                      154055   -2.81  -22.41  1.0000 
   0   2   2   85593    4220                                                      153535   -2.82  -22.42  1.0000 
   0   2   2   87137    4360                                                      155674   -2.82  -22.42  1.0000 
   0   2   2   84404    4370                                                      151885   -2.82  -22.42  1.0000 
   0   2   2   88063    4100                                                      156954   -2.82  -22.42  1.0000 
   0   2  -2   84150    3870                                                      151475   -2.81  -22.41  1.0000 
  -2  -2  -2  226096    5059                                                      184012    7.11   24.87  1.0000 
  -2  -2  -2  224498    5089                                                      182492    7.11   24.87  1.0000 
  -2  -2  -2  222983    4740                                                      181052    7.11   24.87  1.0000 
   2  -2   2  227090    4840                                                      184921    7.07   24.81  1.0000 
   2  -2   2  217916    4650                                                      176202    7.07   24.81  1.0000 
   2   2   2  223110    5019                                                      181172    7.11  -24.87  1.0000 
   2   2   2  226075    4910                                                      183992    7.11  -24.87  1.0000 
  -2   2  -2  226954    4600                                                      184792    7.07  -24.81  1.0000 
  -2   2  -2  228540    4810                                                      186301    7.07  -24.81  1.0000 
   2   2   2  226043    4740                                                      183962    7.11  -24.87  1.0000 
   2   2   2  223467    5109                                                      181512    7.11  -24.87  1.0000 
   4  -2   2  152033    2510                                                       78452   16.02  -10.34  1.0000 
   4  -2   2  149307    2340                                                       76492   16.02  -10.34  1.0000 
  -4  -2  -2  152555    2630                                                       78802   16.03  -10.34  1.0000 
  -4   2  -2  149335    2460                                                       76512   16.02   10.34  1.0000 
   4   2   2  145446    2630                                                       73703   16.03   10.34  1.0000 
  -4   2  -2  148526    2250                                                       75932   16.02   10.34  1.0000 
   4   2   2  151041    2560                                                       77712   16.03   10.34  1.0000 
   4   2   2  156501    2360                                                       81652   16.03   10.34  1.0000 
  -6  -2  -2  137976    5679                                                      212229  -14.01  -10.42  1.0000 
   6  -2   2  126502    5539                                                      197940  -13.99  -10.45  1.0000 
   6  -2   2  135349    5389                                                      209059  -13.99  -10.45  1.0000 
   6   2   2  132363    5519                                                      205199  -14.01   10.42  1.0000 
   6   2   2  132523    5259                                                      205399  -14.01   10.42  1.0000 
  -6   2  -2  130441    5499                                                      202900  -13.99   10.45  1.0000 
  -6   2  -2  134000    5259                                                      207369  -13.99   10.45  1.0000 
   8  -2   2    6776    1030                                                       17048   -7.71    2.79  1.0000 
   8  -2   2    6934     940                                                       17298   -7.71    2.79  1.0000 
  -8  -2  -2    4335     910                                                       12979   -7.66    2.88  1.0000 
   8   2   2    4088     830                                                       12549   -7.66   -2.88  1.0000 
   8   2   2    4761     780                                                       13709   -7.66   -2.88  1.0000 
  -8   2  -2    5334     810                                                       14709   -7.71   -2.79  1.0000 
  -8   2  -2    4827     930                                                       13859   -7.71   -2.79  1.0000 
 -10  -2  -2  183111    4410                                                      164904   -3.68   -0.43  1.0000 
  10  -2   2  184891    4890                                                      166323   -3.74   -0.43  1.0000 
  10  -2   2  185935    4730                                                      167313   -3.74   -0.43  1.0000 
 -10  -2  -2  183468    4840                                                      165243   -3.68   -0.43  1.0000 
  10   2   2  191019    4680                                                      172413   -3.68    0.43  1.0000 
  10   2   2  187334    4300                                                      168913   -3.68    0.43  1.0000 
 -10   2  -2  187295    4560                                                      168603   -3.74    0.43  1.0000 
 -10   2  -2  181929    4780                                                      163514   -3.74    0.43  1.0000 
 -12  -2  -2   57175    1380                                                       34647    4.69   -7.90  1.0000 
  12  -2   2   55763    1600                                                       33617    4.63   -7.91  1.0000 
 -12  -2  -2   59565    1680                                                       36516    4.69   -7.90  1.0000 
  12  -2   2   56970    1720                                                       34557    4.63   -7.91  1.0000 
 -12   2  -2   54216    1580                                                       32417    4.63    7.91  1.0000 
 -12   2  -2   54900    1450                                                       32947    4.63    7.91  1.0000 
  12   2   2   56828    1220                                                       34377    4.69    7.90  1.0000 
  12   2   2   57021    1490                                                       34527    4.69    7.90  1.0000 
  14  -2   2   53204    2390                                                       59304    6.02   -1.65  1.0000 
 -14  -2  -2   58588    2480                                                       64894    6.03   -1.60  1.0000 
 -14  -2  -2   56086    2080                                                       62234    6.03   -1.60  1.0000 
  14  -2   2   52165    2480                                                       58194    6.02   -1.65  1.0000 
  14   2   2   53945    1890                                                       59954    6.03    1.60  1.0000 
 -14   2  -2   51546    2340                                                       57534    6.02    1.65  1.0000 
  14   2   2   54856    2210                                                       60924    6.03    1.60  1.0000 
 -14   2  -2   51509    2180                                                       57494    6.02    1.65  1.0000 
  16  -2   2   12293    1280                                                       19398   -2.72    5.01  1.0000 
 -16  -2  -2   11297    1050                                                       18138   -2.69    5.01  1.0000 
  16  -2   2   11048    1590                                                       17808   -2.72    5.01  1.0000 
 -16  -2  -2   12293    1270                                                       19408   -2.69    5.01  1.0000 
  16   2   2   11994     930                                                       19028   -2.69   -5.01  1.0000 
 -16   2  -2   12120    1240                                                       19178   -2.72   -5.01  1.0000 
  16   2   2   13171    1150                                                       20518   -2.69   -5.01  1.0000 
 -16   2  -2   11477    1130                                                       18358   -2.72   -5.01  1.0000 
  18  -2   2   14068    1190                                                       15058    2.10    1.39  1.0000 
 -18  -2  -2   14299    1140                                                       15318    2.13    1.41  1.0000 
  18  -2   2   13465    1200                                                       14429    2.10    1.39  1.0000 
 -18  -2  -2   12059     940                                                       12979    2.13    1.41  1.0000 
  18   2   2   14423    1030                                                       15448    2.13   -1.41  1.0000 
  18   2   2   14136     860                                                       15148    2.13   -1.41  1.0000 
 -18   2  -2   14856    1130                                                       15878    2.10   -1.39  1.0000 
 -18   2  -2   13427    1020                                                       14389    2.10   -1.39  1.0000 
  20  -2   2    4000     850                                                        4370    0.37   -3.39  1.0000 
 -20  -2  -2    3504     630                                                        3840    0.39   -3.34  1.0000 
  20  -2   2    3763     750                                                        4110    0.37   -3.39  1.0000 
 -20   2  -2    3618     700                                                        3950    0.37    3.39  1.0000 
  20   2   2    3550     480                                                        3890    0.39    3.34  1.0000 
  20   2   2    2865     600                                                        3130    0.39    3.34  1.0000 
  22  -2   2     544     370                                                         640    0.21   -1.63  1.0000 
  22  -2   2     725     450                                                         850    0.21   -1.63  1.0000 
 -22  -2  -2     237     390                                                         270    0.22   -1.65  1.0000 
  22   2   2     413     280                                                         490    0.22    1.65  1.0000 
  22   2   2     572     360                                                         680    0.22    1.65  1.0000 
 -24  -2  -2    3581     570                                                        2370    0.56    2.00  1.0000 
  24  -2   2    2321     590                                                        1360    0.53    2.01  1.0000 
  24  -2   2    3319     640                                                        2150    0.53    2.01  1.0000 
  24   2   2    2987     440                                                        1890    0.56   -2.00  1.0000 
  24   2   2    3458     580                                                        2270    0.56   -2.00  1.0000 
  26  -2   2    4978     740                                                        3250   -2.26    0.89  1.0000 
  26  -2   2    4079     730                                                        2530   -2.26    0.89  1.0000 
  26   2   2    3820     480                                                        2320   -2.25   -0.91  1.0000 
  26   2   2    4590     660                                                        2930   -2.25   -0.91  1.0000 
 -28  -2  -2   25521    1440                                                       24908   -0.34   -1.47  1.0000 
  28  -2   2   26941    2010                                                       26307   -0.34   -1.41  1.0000 
  28  -2   2   23697    1890                                                       23098   -0.34   -1.41  1.0000 
  28   2   2   21284    1960                                                       20718   -0.34    1.47  1.0000 
  28   2   2   25308    1450                                                       24698   -0.34    1.47  1.0000 
  30  -2   2    3161     850                                                        3170    0.17   -0.34  1.0000 
  30  -2   2    4498     970                                                        4510    0.17   -0.34  1.0000 
  30   2   2    3975     820                                                        4000    0.19    0.34  1.0000 
  30   2   2    5469     940                                                        5499    0.19    0.34  1.0000 
 -32  -2  -2      45     480                                                        -160   -0.22    1.11  1.0000 
  32  -2   2    1026     600                                                         960   -0.24    1.09  1.0000 
  32  -2   2      43     370                                                        -180   -0.24    1.09  1.0000 
  32   2   2     330     430                                                         280   -0.22   -1.11  1.0000 
  32   2   2     713     360                                                         660   -0.22   -1.11  1.0000 
  34  -2   2    1292     580                                                        1320    0.25    0.16  1.0000 
  34  -2   2    1420     730                                                        1450    0.25    0.16  1.0000 
 -34  -2  -2    3223     710                                                        3270    0.25    0.17  1.0000 
  34   2   2    1301     540                                                        1330    0.25   -0.17  1.0000 
  34   2   2    1915     710                                                        1950    0.25   -0.17  1.0000 
  36  -2   2     733     660                                                         980    0.72    0.11  1.0000 
  36   2   2    1557     710                                                        1910    0.72   -0.12  1.0000 
  36   2   2    1189     510                                                        1500    0.72   -0.12  1.0000 
  35  -3  -2   16121    1850                                                       17258   -0.27    0.76  1.0000 
  35  -3  -2   17146    2280                                                       18318   -0.27    0.76  1.0000 
  35   3  -2   15575    1690                                                       16668   -0.26   -0.74  1.0000 
  33  -3  -2   22269    2130                                                       23758   -0.30   -0.78  1.0000 
  33  -3  -2   24216    2460                                                       25767   -0.30   -0.78  1.0000 
  33   3  -2   20618    1850                                                       22058   -0.29    0.79  1.0000 
  31  -3  -2    1520     750                                                        1440   -0.29   -0.48  1.0000 
  31  -3  -2    1397     690                                                        1320   -0.29   -0.48  1.0000 
  31   3  -2    1406     540                                                        1330   -0.29    0.50  1.0000 
  29  -3  -2     759     510                                                        1130   -0.80   -0.66  1.0000 
  29  -3  -2      77     430                                                         220   -0.80   -0.66  1.0000 
  29   3  -2      37     290                                                        -490   -0.80    0.65  1.0000 
  27  -3  -2    1805     720                                                        1400   -0.59    1.00  1.0000 
  27  -3  -2    1850     670                                                        1440   -0.59    1.00  1.0000 
  27   3  -2    3202     610                                                        2670   -0.58   -0.98  1.0000 
  25  -3  -2   12479    1480                                                       13479    0.51    1.05  1.0000 
  25  -3  -2   12508    1360                                                       13509    0.51    1.05  1.0000 
  25   3  -2   11779    1090                                                       12649    0.45   -0.99  1.0000 
  23  -3  -2    6330    1190                                                        6739    1.29   -1.77  1.0000 
  23  -3  -2    4936    1010                                                        5279    1.29   -1.77  1.0000 
  23   3  -2    6211     780                                                        6599    1.28    1.74  1.0000 
  21  -3  -2    4266     870                                                        4390   -0.63    0.53  1.0000 
  21  -3  -2    3108     800                                                        3210   -0.63    0.53  1.0000 
 -21  -3   2    1970     580                                                        2050   -0.60    0.52  1.0000 
  21   3  -2    2879     560                                                        2980   -0.60   -0.52  1.0000 
 -19  -3   2    3260     660                                                        5789   -2.87   -2.02  1.0000 
  19  -3  -2    3245     990                                                        5719   -2.84   -1.98  1.0000 
  19  -3  -2    2303     910                                                        4430   -2.84   -1.98  1.0000 
  19   3  -2    3104     590                                                        5579   -2.87    2.02  1.0000 
  17  -3  -2    1897     750                                                        3590    2.32   -1.89  1.0000 
  17  -3  -2    1472     710                                                        2990    2.32   -1.89  1.0000 
 -17  -3   2    1367     540                                                        2840    2.30   -1.91  1.0000 
 -17   3   2    1591     640                                                        3160    2.32    1.89  1.0000 
  17   3  -2    1491     480                                                        3020    2.30    1.91  1.0000 
 -15  -3   2    3101     590                                                        3680    2.07    2.73  1.0000 
  15  -3  -2    3082     760                                                        3650    2.06    2.73  1.0000 
  15  -3  -2    3623     840                                                        4270    2.06    2.73  1.0000 
 -15   3   2    4318     640                                                        5059    2.06   -2.73  1.0000 
 -15   3   2    5201     910                                                        6049    2.06   -2.73  1.0000 
  15   3  -2    3782     500                                                        4460    2.07   -2.73  1.0000 
  13  -3  -2   38913    1780                                                       30427   -2.79   -2.70  1.0000 
  13  -3  -2   35078    1730                                                       27047   -2.79   -2.70  1.0000 
 -13  -3   2   38358    1450                                                       29827   -2.81   -2.75  1.0000 
  13   3  -2   36382    1230                                                       28087   -2.81    2.75  1.0000 
 -13   3   2   34143    1620                                                       26227   -2.79    2.70  1.0000 
 -13   3   2   34804    1540                                                       26807   -2.79    2.70  1.0000 
  11  -3  -2  113197    4640                                                      138426    0.83    7.36  1.0000 
  11  -3  -2  110267    4580                                                      135176    0.83    7.36  1.0000 
 -11  -3   2  113775    4090                                                      139116    0.84    7.37  1.0000 
  11   3  -2  112287    3310                                                      137466    0.84   -7.37  1.0000 
  11   3  -2  114623    3320                                                      140056    0.84   -7.37  1.0000 
 -11   3   2  108783    4380                                                      133527    0.83   -7.36  1.0000 
  11   3  -2  116554    3810                                                      142196    0.84   -7.37  1.0000 
 -11   3   2  109998    4520                                                      134877    0.83   -7.36  1.0000 
   9  -3  -2    7978     990                                                       11019   -3.15   -0.05  1.0000 
   9  -3  -2    8308    1020                                                       11409   -3.15   -0.05  1.0000 
  -9  -3   2    9102     830                                                       12379   -3.15   -0.11  1.0000 
   9   3  -2    7905     520                                                       10969   -3.15    0.11  1.0000 
   9   3  -2    7888     730                                                       10949   -3.15    0.11  1.0000 
   9   3  -2    7837     670                                                       10889   -3.15    0.11  1.0000 
  -9   3   2    7673     920                                                       10659   -3.15    0.05  1.0000 
  -9   3   2    7446     930                                                       10389   -3.15    0.05  1.0000 
   7  -3  -2   21034    1860                                                       36216    5.22   -9.98  1.0000 
  -7  -3   2   22908    1360                                                       38836    5.23  -10.01  1.0000 
  -7  -3   2   23041    1590                                                       39016    5.23  -10.01  1.0000 
   7  -3  -2   23143    1950                                                       39086    5.22   -9.98  1.0000 
   7   3  -2   22113    1610                                                       37756    5.23   10.01  1.0000 
   7   3  -2   23470    1330                                                       39596    5.23   10.01  1.0000 
  -7   3   2   24323    1890                                                       40676    5.22    9.98  1.0000 
  -7   3   2   24450    1820                                                       40846    5.22    9.98  1.0000 
  -7   3   2   22574    1870                                                       38316    5.22    9.98  1.0000 
   7   3  -2   25683    1490                                                       42566    5.23   10.01  1.0000 
   7   3  -2   24688    1320                                                       41236    5.23   10.01  1.0000 
  -5  -3   2   50301    1170                                                       22968   10.75   14.98  1.0000 
   5  -3  -2   54394    1450                                                       26037   10.71   14.97  1.0000 
  -5  -3   2   52818    1080                                                       24858   10.75   14.98  1.0000 
   5  -3  -2   53456    1480                                                       25327   10.71   14.97  1.0000 
   5   3  -2   53068    1090                                                       25047   10.75  -14.98  1.0000 
  -5   3   2   54723    1450                                                       26287   10.71  -14.97  1.0000 
   5   3  -2   54138    1060                                                       25857   10.75  -14.98  1.0000 
  -5   3   2   51145    1380                                                       23588   10.71  -14.97  1.0000 
   5   3  -2   48326    1390                                                       21498   10.75  -14.98  1.0000 
  -5   3   2   54222    1340                                                       25907   10.71  -14.97  1.0000 
   3  -3  -2   28951    1690                                                       32417  -11.76    6.60  1.0000 
   3  -3  -2   28790    1610                                                       32227  -11.76    6.60  1.0000 
  -3  -3   2   28794    1360                                                       32247  -11.76    6.61  1.0000 
  -3   3   2   29665    1630                                                       33257  -11.76   -6.60  1.0000 
  -3   3   2   29733    1670                                                       33337  -11.76   -6.60  1.0000 
   3   3  -2   30163    1340                                                       33857  -11.76   -6.61  1.0000 
   3   3  -2   29567    1380                                                       33157  -11.76   -6.61  1.0000 
  -3   3   2   28247    1490                                                       31587  -11.76   -6.60  1.0000 
   3   3  -2   29755    1340                                                       33377  -11.76   -6.61  1.0000 
  -1  -3   2    6588     680                                                        9449   -6.84   -3.10  1.0000 
  -1  -3   2    6581     700                                                        9439   -6.84   -3.10  1.0000 
   1  -3  -2    8115     930                                                       11429   -6.79   -3.08  1.0000 
   1  -3  -2    6424     780                                                        9199   -6.79   -3.08  1.0000 
   1   3  -2    7226     690                                                       10299   -6.84    3.10  1.0000 
   1   3  -2    7060     700                                                       10079   -6.84    3.10  1.0000 
   1   3  -2    6455     700                                                        9269   -6.84    3.10  1.0000 
  -1   3   2    7380     760                                                       10469   -6.79    3.08  1.0000 
  -1   3   2    8408     890                                                       11809   -6.79    3.08  1.0000 
  -1   3   2    7777     890                                                       10989   -6.79    3.08  1.0000 
   1  -3   2   26251     550                                                        6229   14.26   -3.44  1.0000 
   1  -3   2   28817     660                                                        7539   14.26   -3.44  1.0000 
  -1  -3  -2   27756     720                                                        7009   14.24   -3.45  1.0000 
   1   3   2   28338     730                                                        7309   14.24    3.45  1.0000 
   1   3   2   29009     620                                                        7659   14.24    3.45  1.0000 
  -1   3  -2   26790     540                                                        6499   14.26    3.44  1.0000 
   1   3   2   26793     690                                                        6519   14.24    3.45  1.0000 
  -1   3  -2   29881     660                                                        8099   14.26    3.44  1.0000 
   1   3   2   27483     660                                                        6869   14.24    3.45  1.0000 
   3  -3   2    9117    1470                                                       29377   -3.69  -15.68  1.0000 
   3  -3   2    9822    1400                                                       30767   -3.69  -15.68  1.0000 
  -3   3  -2   10080    1320                                                       31267   -3.69   15.68  1.0000 
  -3   3  -2   10449    1470                                                       31977   -3.69   15.68  1.0000 
   5  -3   2  132773    4600                                                      159484  -11.52    8.25  1.0000 
  -5  -3  -2  133052    4390                                                      159474  -11.47    8.30  1.0000 
  -5  -3  -2  132667    4860                                                      159044  -11.47    8.30  1.0000 
   5  -3   2  132012    4760                                                      158634  -11.52    8.25  1.0000 
   5   3   2  136313    4420                                                      163114  -11.47   -8.30  1.0000 
   5   3   2  138501    4990                                                      165553  -11.47   -8.30  1.0000 
   5   3   2  130529    4510                                                      156654  -11.47   -8.30  1.0000 
   5   3   2  132184    4750                                                      158504  -11.47   -8.30  1.0000 
  -5   3  -2  132826    4420                                                      159544  -11.52   -8.25  1.0000 
  -5   3  -2  129984    4660                                                      156364  -11.52   -8.25  1.0000 
   7  -3   2   60101    1480                                                       25997    9.97   10.20  1.0000 
  -7  -3  -2   59916    1180                                                       25867    9.99   10.18  1.0000 
  -7  -3  -2   58299    1480                                                       24808    9.99   10.18  1.0000 
   7  -3   2   58729    1360                                                       25097    9.97   10.20  1.0000 
  -7   3  -2   60800    1260                                                       26457    9.97  -10.20  1.0000 
   7   3   2   60539    1220                                                       26277    9.99  -10.18  1.0000 
   7   3   2   61054    1280                                                       26617    9.99  -10.18  1.0000 
  -7   3  -2   61587    1440                                                       26977    9.97  -10.20  1.0000 
   7   3   2   63705    1470                                                       28377    9.99  -10.18  1.0000 
   7   3   2   62669    1570                                                       27687    9.99  -10.18  1.0000 
   9  -3   2  291450    8039                                                      305569    9.94   -1.95  1.0000 
  -9  -3  -2  279954    7509                                                      293771    9.93   -1.94  1.0000 
   9  -3   2  289635    8249                                                      303700    9.94   -1.95  1.0000 
  -9  -3  -2  283913    8199                                                      297850    9.93   -1.94  1.0000 
   9   3   2  284748    7579                                                      298710    9.93    1.94  1.0000 
  -9   3  -2  283645    8069                                                      297530    9.94    1.95  1.0000 
  -9   3  -2  292314    7779                                                      306459    9.94    1.95  1.0000 
   9   3   2  285563    7959                                                      299550    9.93    1.94  1.0000 
  11  -3   2  114762    3450                                                       98420   -2.08    4.69  1.0000 
 -11  -3  -2  113042    3530                                                       96690   -2.06    4.72  1.0000 
 -11  -3  -2  116215    2950                                                       99630   -2.06    4.72  1.0000 
  11  -3   2  118157    3670                                                      101570   -2.08    4.69  1.0000 
 -11   3  -2  120095    3250                                                      103370   -2.08   -4.69  1.0000 
  11   3   2  116334    3290                                                       99740   -2.06   -4.72  1.0000 
  11   3   2  116032    2960                                                       99460   -2.06   -4.72  1.0000 
 -11   3  -2  107226    4860                                                       91441   -2.08   -4.69  1.0000 
  13  -3   2   19771    1050                                                       12879   -5.83   -1.07  1.0000 
 -13  -3  -2   20818     800                                                       13749   -5.82   -1.07  1.0000 
 -13  -3  -2   19002    1340                                                       12259   -5.82   -1.07  1.0000 
  13  -3   2   20149    1190                                                       13189   -5.83   -1.07  1.0000 
  13   3   2   21774     800                                                       14539   -5.82    1.07  1.0000 
 -13   3  -2   22447    1160                                                       15088   -5.83    1.07  1.0000 
 -13   3  -2   20222     970                                                       13249   -5.83    1.07  1.0000 
  13   3   2   21557    1000                                                       14359   -5.82    1.07  1.0000 
  15  -3   2   21954    1320                                                       18748   -1.06   -2.31  1.0000 
  15  -3   2   23819    1500                                                       20478   -1.06   -2.31  1.0000 
 -15  -3  -2   20218    1310                                                       17188   -1.04   -2.26  1.0000 
 -15  -3  -2   20672     960                                                       17608   -1.04   -2.26  1.0000 
 -15   3  -2   22008    1190                                                       18798   -1.06    2.31  1.0000 
  15   3   2   21601    1160                                                       18468   -1.04    2.26  1.0000 
 -15   3  -2   20939    1320                                                       17808   -1.06    2.31  1.0000 
  15   3   2   22302     890                                                       19118   -1.04    2.26  1.0000 
 -17  -3  -2      64     350                                                         420    2.38   -1.58  1.0000 
  17  -3   2     120     370                                                         600    2.36   -1.58  1.0000 
  17  -3   2     143     380                                                         660    2.36   -1.58  1.0000 
 -17  -3  -2      71     230                                                         100    2.38   -1.58  1.0000 
 -17   3  -2     537     520                                                        1430    2.36    1.58  1.0000 
  17   3   2     150     240                                                         680    2.38    1.58  1.0000 
  17   3   2      48     240                                                         340    2.38    1.58  1.0000 
  19  -3   2    7513    1070                                                        6449    1.08   -0.56  1.0000 
 -19  -3  -2    5356     570                                                        4460    1.07   -0.57  1.0000 
  19  -3   2    5419     870                                                        4520    1.08   -0.56  1.0000 
  19   3   2    4807     650                                                        3960    1.07    0.57  1.0000 
  19   3   2    6499     510                                                        5509    1.07    0.57  1.0000 
  21  -3   2    4206     830                                                        3750   -0.55    2.52  1.0000 
 -21  -3  -2    5703     640                                                        5199   -0.56    2.51  1.0000 
  21  -3   2    5593     980                                                        5099   -0.55    2.52  1.0000 
  21   3   2    5539     770                                                        5039   -0.56   -2.51  1.0000 
  21   3   2    3862     450                                                        3410   -0.56   -2.51  1.0000 
  23  -3   2     858     450                                                         580    0.58   -1.23  1.0000 
  23  -3   2    2120     600                                                        1690    0.58   -1.23  1.0000 
 -23  -3  -2    1829     420                                                        1430    0.59   -1.18  1.0000 
  23   3   2    1125     390                                                         810    0.59    1.18  1.0000 
  23   3   2    1240     280                                                         910    0.59    1.18  1.0000 
  25  -3   2    3527     930                                                        4280    1.74   -0.70  1.0000 
 -25  -3  -2    4429     680                                                        5289    1.72   -0.72  1.0000 
  25  -3   2    4993    1100                                                        5899    1.74   -0.70  1.0000 
  25   3   2    5203     780                                                        6139    1.72    0.72  1.0000 
  25   3   2    4274     560                                                        5119    1.72    0.72  1.0000 
  27  -3   2    1050     590                                                         890    0.09    0.97  1.0000 
 -27  -3  -2    2191     500                                                        1970    0.09    0.96  1.0000 
  27  -3   2    2076     680                                                        1860    0.09    0.97  1.0000 
  27   3   2    1823     830                                                        1620    0.09   -0.96  1.0000 
  27   3   2    1865     390                                                        1660    0.09   -0.96  1.0000 
  29  -3   2    2107     700                                                        1640   -0.95   -0.19  1.0000 
  29  -3   2    2936     720                                                        2380   -0.95   -0.19  1.0000 
 -29  -3  -2    1963     500                                                        1520   -0.93   -0.19  1.0000 
  29   3   2    2099     570                                                        1640   -0.93    0.19  1.0000 
  29   3   2    2860     490                                                        2320   -0.93    0.19  1.0000 
  31  -3   2    1809     730                                                        1790    0.51   -0.52  1.0000 
  31  -3   2      19     420                                                        -750    0.51   -0.52  1.0000 
 -31  -3  -2    2019     450                                                        1990    0.50   -0.54  1.0000 
  31   3   2      19     440                                                         -60    0.50    0.54  1.0000 
  31   3   2     635     350                                                         610    0.50    0.54  1.0000 
  33  -3   2    1174     720                                                        1440    0.30   -0.55  1.0000 
  33  -3   2     458     580                                                         630    0.30   -0.55  1.0000 
  33   3   2     425     560                                                         590    0.31    0.55  1.0000 
  33   3   2      53     360                                                         120    0.31    0.55  1.0000 
  32  -4  -2    2697     950                                                        2270    0.40    0.93  1.0000 
  32  -4  -2    4406    1030                                                        3860    0.40    0.93  1.0000 
  32   4  -2    3079     820                                                        2630    0.41   -0.92  1.0000 
  30  -4  -2      57     580                                                        -300    0.61    1.12  1.0000 
  30  -4  -2    1274     570                                                        1250    0.61    1.12  1.0000 
  30   4  -2     397     370                                                         360    0.60   -1.12  1.0000 
  28  -4  -2     252     560                                                         520   -0.04    1.22  1.0000 
  28  -4  -2      52     400                                                        -480   -0.04    1.22  1.0000 
  28   4  -2      51     300                                                        -450   -0.07   -1.21  1.0000 
  26  -4  -2    1101     570                                                        1080    0.42   -0.10  1.0000 
  26  -4  -2       7     400                                                        -470    0.42   -0.10  1.0000 
  26   4  -2     159     320                                                         150    0.39    0.08  1.0000 
  24  -4  -2    5755     990                                                        4430   -1.48   -0.62  1.0000
[truncated: 1,889,361 more chars]
