# Supplementary material for: Double boron–oxygen-fused polycyclic aromatic hydrocarbons: skeletal editing and applications as organic optoelectronic materials
Source: Nat Commun. 2023 Nov 4;14:7089. doi: 10.1038/s41467-023-42973-1 (PMC10625603; doi:10.1038/s41467-023-42973-1)
Supplement: Supplementary file 14 — Source Data [file 41467_2023_42973_MOESM14_ESM.zip › CIF_BO4b_CCDC1954661.cif]

 
data_d8v19681 
  
_audit_creation_method            SHELXL-2013 
_chemical_name_systematic 
; 
 ? 
; 
_chemical_name_common             ? 
_chemical_melting_point           ? 
_chemical_formula_moiety          ? 
_chemical_formula_sum 
 'C38 H36 B2 O2' 
_chemical_formula_weight          546.29 
  
loop_ 
 _atom_type_symbol 
 _atom_type_description 
 _atom_type_scat_dispersion_real 
 _atom_type_scat_dispersion_imag 
 _atom_type_scat_source 
 'C'  'C'   0.0033   0.0016 
 'International Tables Vol C Tables 4.2.6.8 and 6.1.1.4' 
 'H'  'H'   0.0000   0.0000 
 'International Tables Vol C Tables 4.2.6.8 and 6.1.1.4' 
 'B'  'B'   0.0013   0.0007 
 'International Tables Vol C Tables 4.2.6.8 and 6.1.1.4' 
 'O'  'O'   0.0106   0.0060 
 'International Tables Vol C Tables 4.2.6.8 and 6.1.1.4' 
  
_space_group_crystal_system       orthorhombic 
_space_group_IT_number            61 
_space_group_name_H-M_alt         'P b c a' 
_space_group_name_Hall            '-P 2ac 2ab' 
  
_shelx_space_group_comment 
; 
The symmetry employed for this shelxl refinement is uniquely defined 
by the following loop, which should always be used as a source of 
symmetry information in preference to the above space-group names. 
They are only intended as comments. 
; 
  
loop_ 
 _space_group_symop_operation_xyz 
 'x, y, z' 
 '-x+1/2, -y, z+1/2' 
 '-x, y+1/2, -z+1/2' 
 'x+1/2, -y+1/2, -z' 
 '-x, -y, -z' 
 'x-1/2, y, -z-1/2' 
 'x, -y-1/2, z-1/2' 
 '-x-1/2, y-1/2, z' 
  
_cell_length_a                    18.752(2) 
_cell_length_b                    7.4170(10) 
_cell_length_c                    21.713(2) 
_cell_angle_alpha                 90 
_cell_angle_beta                  90 
_cell_angle_gamma                 90 
_cell_volume                      3019.9(6) 
_cell_formula_units_Z             4 
_cell_measurement_temperature     192(2) 
_cell_measurement_reflns_used     4177 
_cell_measurement_theta_min       6.999 
_cell_measurement_theta_max       54.513 
  
_exptl_crystal_description        prismatic 
_exptl_crystal_colour             colorless 
_exptl_crystal_density_meas       ? 
_exptl_crystal_density_method     ? 
_exptl_crystal_density_diffrn     1.202 
_exptl_crystal_F_000              1160 
_exptl_transmission_factor_min    ? 
_exptl_transmission_factor_max    ? 
_exptl_crystal_size_max           0.180 
_exptl_crystal_size_mid           0.150 
_exptl_crystal_size_min           0.120 
_exptl_absorpt_coefficient_mu     0.071 
_shelx_estimated_absorpt_T_min    0.987 
_shelx_estimated_absorpt_T_max    0.992 
_exptl_absorpt_correction_type    multi-scan 
_exptl_absorpt_correction_T_min   0.4877 
_exptl_absorpt_correction_T_max   0.7456 
_exptl_absorpt_process_details    sadabs 
  
_exptl_special_details 
; 
 ? 
; 
  
_diffrn_ambient_temperature       192(2) 
_diffrn_radiation_wavelength      0.71073 
_diffrn_radiation_type            MoK\a 
_diffrn_source                    ? 
_diffrn_measurement_device_type   'Bruker APEX-II CCD' 
_diffrn_measurement_method        '\f and \w scans' 
_diffrn_detector_area_resol_mean  ? 
_diffrn_reflns_number             13983 
_diffrn_reflns_av_unetI/netI      0.0483 
_diffrn_reflns_av_R_equivalents   0.0628 
_diffrn_reflns_limit_h_min        -23 
_diffrn_reflns_limit_h_max        18 
_diffrn_reflns_limit_k_min        -9 
_diffrn_reflns_limit_k_max        9 
_diffrn_reflns_limit_l_min        -26 
_diffrn_reflns_limit_l_max        25 
_diffrn_reflns_theta_min          2.871 
_diffrn_reflns_theta_max          26.000 
_diffrn_reflns_theta_full         25.242 
_diffrn_measured_fraction_theta_max   0.997 
_diffrn_measured_fraction_theta_full  0.997 
_diffrn_reflns_Laue_measured_fraction_max    0.997 
_diffrn_reflns_Laue_measured_fraction_full   0.997 
_diffrn_reflns_point_group_measured_fraction_max   0.997 
_diffrn_reflns_point_group_measured_fraction_full  0.997 
_reflns_number_total              2956 
_reflns_number_gt                 2169 
_reflns_threshold_expression      'I > 2\s(I)' 
_reflns_Friedel_coverage          0.000 
_reflns_Friedel_fraction_max      . 
_reflns_Friedel_fraction_full     . 
  
_reflns_special_details 
; 
 Reflections were merged by SHELXL according to the crystal 
 class for the calculation of statistics and refinement. 
  
 _reflns_Friedel_fraction is defined as the number of unique 
 Friedel pairs measured divided by the number that would be 
 possible theoretically, ignoring centric projections and 
 systematic absences. 
; 
  
_computing_data_collection        'Bruker APEX2' 
_computing_cell_refinement        'Bruker SAINT' 
_computing_data_reduction         'Bruker SAINT' 
_computing_structure_solution     'SHELXS-97 (Sheldrick 2008)' 
_computing_structure_refinement   'SHELXL-2013 (Sheldrick, 2013)' 
_computing_molecular_graphics     'Bruker SHELXTL' 
_computing_publication_material   'Bruker SHELXTL' 
  
_refine_special_details 
; 
 ? 
; 
_refine_ls_structure_factor_coef  Fsqd 
_refine_ls_matrix_type            full 
_refine_ls_weighting_scheme       calc 
_refine_ls_weighting_details 
'w=1/[\s^2^(Fo^2^)+(0.0645P)^2^+1.4640P] where P=(Fo^2^+2Fc^2^)/3' 
_atom_sites_solution_primary      ? 
_atom_sites_solution_secondary    ? 
_atom_sites_solution_hydrogens    geom 
_refine_ls_hydrogen_treatment     constr 
_refine_ls_extinction_method      SHELXL 
_refine_ls_extinction_coef        0.0058(18) 
_refine_ls_extinction_expression 
 'Fc^*^=kFc[1+0.001xFc^2^\l^3^/sin(2\q)]^-1/4^' 
_refine_ls_number_reflns          2956 
_refine_ls_number_parameters      195 
_refine_ls_number_restraints      0 
_refine_ls_R_factor_all           0.0760 
_refine_ls_R_factor_gt            0.0537 
_refine_ls_wR_factor_ref          0.1487 
_refine_ls_wR_factor_gt           0.1312 
_refine_ls_goodness_of_fit_ref    1.027 
_refine_ls_restrained_S_all       1.027 
_refine_ls_shift/su_max           0.010 
_refine_ls_shift/su_mean          0.000 
  
loop_ 
 _atom_site_label 
 _atom_site_type_symbol 
 _atom_site_fract_x 
 _atom_site_fract_y 
 _atom_site_fract_z 
 _atom_site_U_iso_or_equiv 
 _atom_site_adp_type 
 _atom_site_occupancy 
 _atom_site_site_symmetry_order 
 _atom_site_calc_flag 
 _atom_site_refinement_flags_posn 
 _atom_site_refinement_flags_adp 
 _atom_site_refinement_flags_occupancy 
 _atom_site_disorder_assembly 
 _atom_site_disorder_group 
O1 O 0.54329(7) 0.62455(19) 0.61339(5) 0.0358(4) Uani 1 1 d . . . . . 
C1 C 0.52227(10) 0.5672(3) 0.55549(8) 0.0307(4) Uani 1 1 d . . . . . 
C2 C 0.48657(10) 0.4056(3) 0.55346(8) 0.0319(5) Uani 1 1 d . . . . . 
H2 H 0.4777 0.3424 0.5907 0.038 Uiso 1 1 calc R U . . . 
C3 C 0.46289(9) 0.3319(3) 0.49764(8) 0.0298(4) Uani 1 1 d . . . . . 
C4 C 0.42369(10) 0.1619(3) 0.49313(8) 0.0299(4) Uani 1 1 d . . . . . 
C5 C 0.40716(10) 0.0557(3) 0.54456(8) 0.0341(5) Uani 1 1 d . . . . . 
H5 H 0.4229 0.0926 0.5842 0.041 Uiso 1 1 calc R U . . . 
C6 C 0.36883(11) -0.0997(3) 0.53856(9) 0.0356(5) Uani 1 1 d . . . . . 
H6 H 0.3585 -0.1690 0.5743 0.043 Uiso 1 1 calc R U . . . 
C7 C 0.34422(10) -0.1601(3) 0.48112(8) 0.0329(5) Uani 1 1 d . . . . . 
C8 C 0.36127(10) -0.0573(3) 0.43013(9) 0.0327(5) Uani 1 1 d . . . . . 
H8 H 0.3456 -0.0967 0.3907 0.039 Uiso 1 1 calc R U . . . 
C9 C 0.40092(10) 0.1035(3) 0.43426(8) 0.0306(4) Uani 1 1 d . . . . . 
C10 C 0.29959(12) -0.3272(3) 0.47589(10) 0.0440(6) Uani 1 1 d . . . . . 
H10A H 0.2782 -0.3329 0.4348 0.066 Uiso 1 1 calc R U . . . 
H10B H 0.2618 -0.3243 0.5070 0.066 Uiso 1 1 calc R U . . . 
H10C H 0.3296 -0.4336 0.4825 0.066 Uiso 1 1 calc R U . . . 
C11 C 0.60751(10) 0.8174(3) 0.69019(8) 0.0300(4) Uani 1 1 d . . . . . 
C12 C 0.58048(11) 0.9592(3) 0.72578(9) 0.0374(5) Uani 1 1 d . . . . . 
C13 C 0.60660(12) 0.9891(3) 0.78513(9) 0.0401(5) Uani 1 1 d . . . . . 
H13 H 0.5875 1.0854 0.8088 0.048 Uiso 1 1 calc R U . . . 
C14 C 0.65920(11) 0.8826(3) 0.81023(8) 0.0370(5) Uani 1 1 d . . . . . 
C15 C 0.68538(11) 0.7412(3) 0.77536(9) 0.0390(5) Uani 1 1 d . . . . . 
H15 H 0.7212 0.6656 0.7923 0.047 Uiso 1 1 calc R U . . . 
C16 C 0.66054(11) 0.7069(3) 0.71606(9) 0.0358(5) Uani 1 1 d . . . . . 
C17 C 0.69170(15) 0.5516(4) 0.68002(11) 0.0605(7) Uani 1 1 d . . . . . 
H17A H 0.6571 0.4526 0.6785 0.091 Uiso 1 1 calc R U . . . 
H17B H 0.7355 0.5101 0.7001 0.091 Uiso 1 1 calc R U . . . 
H17C H 0.7027 0.5915 0.6380 0.091 Uiso 1 1 calc R U . . . 
C18 C 0.52170(15) 1.0783(4) 0.70154(11) 0.0627(8) Uani 1 1 d . . . . . 
H18A H 0.5409 1.1584 0.6697 0.094 Uiso 1 1 calc R U . . . 
H18B H 0.5021 1.1505 0.7353 0.094 Uiso 1 1 calc R U . . . 
H18C H 0.4839 1.0032 0.6838 0.094 Uiso 1 1 calc R U . . . 
C19 C 0.68841(13) 0.9193(4) 0.87382(9) 0.0505(6) Uani 1 1 d . . . . . 
H19A H 0.7333 0.9860 0.8704 0.076 Uiso 1 1 calc R U . . . 
H19B H 0.6969 0.8047 0.8951 0.076 Uiso 1 1 calc R U . . . 
H19C H 0.6539 0.9909 0.8973 0.076 Uiso 1 1 calc R U . . . 
B1 B 0.58197(12) 0.7802(3) 0.62236(9) 0.0320(5) Uani 1 1 d . . . . . 
  
loop_ 
 _atom_site_aniso_label 
 _atom_site_aniso_U_11 
 _atom_site_aniso_U_22 
 _atom_site_aniso_U_33 
 _atom_site_aniso_U_23 
 _atom_site_aniso_U_13 
 _atom_site_aniso_U_12 
O1 0.0427(8) 0.0430(9) 0.0217(6) -0.0009(6) -0.0050(5) -0.0077(7) 
C1 0.0279(10) 0.0398(11) 0.0243(9) -0.0033(8) -0.0036(7) -0.0001(8) 
C2 0.0326(10) 0.0392(11) 0.0239(9) 0.0018(8) -0.0025(7) -0.0016(9) 
C3 0.0255(9) 0.0370(11) 0.0267(9) -0.0024(8) -0.0013(7) 0.0013(8) 
C4 0.0262(9) 0.0363(11) 0.0271(9) -0.0011(8) -0.0013(7) 0.0014(8) 
C5 0.0360(11) 0.0404(12) 0.0257(9) -0.0013(8) -0.0033(8) -0.0001(9) 
C6 0.0397(11) 0.0365(11) 0.0307(10) 0.0039(9) 0.0019(8) -0.0014(9) 
C7 0.0316(10) 0.0326(11) 0.0343(10) -0.0028(8) 0.0009(8) 0.0028(8) 
C8 0.0319(10) 0.0384(11) 0.0277(9) -0.0053(8) -0.0032(8) 0.0005(9) 
C9 0.0271(10) 0.0378(11) 0.0269(9) -0.0033(8) -0.0013(7) 0.0019(8) 
C10 0.0545(14) 0.0409(13) 0.0366(11) -0.0017(10) -0.0005(10) -0.0104(11) 
C11 0.0296(10) 0.0352(11) 0.0253(9) 0.0005(8) -0.0007(7) -0.0034(8) 
C12 0.0404(11) 0.0425(12) 0.0294(9) -0.0023(9) -0.0018(8) 0.0049(9) 
C13 0.0515(13) 0.0403(12) 0.0284(10) -0.0073(9) 0.0002(9) 0.0025(10) 
C14 0.0401(11) 0.0465(13) 0.0244(9) 0.0004(9) -0.0031(8) -0.0112(10) 
C15 0.0383(11) 0.0475(13) 0.0313(10) 0.0033(9) -0.0069(8) 0.0034(10) 
C16 0.0382(11) 0.0386(12) 0.0306(10) -0.0005(8) -0.0022(8) 0.0022(9) 
C17 0.0716(17) 0.0612(17) 0.0487(14) -0.0123(12) -0.0078(12) 0.0277(14) 
C18 0.0704(17) 0.0752(19) 0.0424(13) -0.0067(13) -0.0074(12) 0.0362(15) 
C19 0.0601(15) 0.0632(16) 0.0282(11) -0.0022(10) -0.0091(10) -0.0127(13) 
B1 0.0283(11) 0.0384(13) 0.0293(11) -0.0036(9) -0.0018(9) 0.0014(10) 
  
_geom_special_details 
; 
 All esds (except the esd in the dihedral angle between two l.s. planes) 
 are estimated using the full covariance matrix.  The cell esds are taken 
 into account individually in the estimation of esds in distances, angles 
 and torsion angles; correlations between esds in cell parameters are only 
 used when they are defined by crystal symmetry.  An approximate (isotropic) 
 treatment of cell esds is used for estimating esds involving l.s. planes. 
; 
  
loop_ 
 _geom_bond_atom_site_label_1 
 _geom_bond_atom_site_label_2 
 _geom_bond_distance 
 _geom_bond_site_symmetry_2 
 _geom_bond_publ_flag 
O1 B1 1.377(3) . ? 
O1 C1 1.385(2) . ? 
C1 C2 1.373(3) . ? 
C1 C3 1.403(3) 5_666 ? 
C2 C3 1.402(3) . ? 
C2 H2 0.9500 . ? 
C3 C1 1.403(3) 5_666 ? 
C3 C4 1.463(3) . ? 
C4 C5 1.401(3) . ? 
C4 C9 1.415(2) . ? 
C5 C6 1.365(3) . ? 
C5 H5 0.9500 . ? 
C6 C7 1.403(3) . ? 
C6 H6 0.9500 . ? 
C7 C8 1.382(3) . ? 
C7 C10 1.500(3) . ? 
C8 C9 1.408(3) . ? 
C8 H8 0.9500 . ? 
C9 B1 1.536(3) 5_666 ? 
C10 H10A 0.9800 . ? 
C10 H10B 0.9800 . ? 
C10 H10C 0.9800 . ? 
C11 C12 1.400(3) . ? 
C11 C16 1.406(3) . ? 
C11 B1 1.573(3) . ? 
C12 C13 1.396(3) . ? 
C12 C18 1.507(3) . ? 
C13 C14 1.376(3) . ? 
C13 H13 0.9500 . ? 
C14 C15 1.383(3) . ? 
C14 C19 1.510(3) . ? 
C15 C16 1.393(3) . ? 
C15 H15 0.9500 . ? 
C16 C17 1.510(3) . ? 
C17 H17A 0.9800 . ? 
C17 H17B 0.9800 . ? 
C17 H17C 0.9800 . ? 
C18 H18A 0.9800 . ? 
C18 H18B 0.9800 . ? 
C18 H18C 0.9800 . ? 
C19 H19A 0.9800 . ? 
C19 H19B 0.9800 . ? 
C19 H19C 0.9800 . ? 
B1 C9 1.536(3) 5_666 ? 
  
loop_ 
 _geom_angle_atom_site_label_1 
 _geom_angle_atom_site_label_2 
 _geom_angle_atom_site_label_3 
 _geom_angle 
 _geom_angle_site_symmetry_1 
 _geom_angle_site_symmetry_3 
 _geom_angle_publ_flag 
B1 O1 C1 122.42(15) . . ? 
C2 C1 O1 115.86(16) . . ? 
C2 C1 C3 122.41(17) . 5_666 ? 
O1 C1 C3 121.73(18) . 5_666 ? 
C1 C2 C3 121.51(18) . . ? 
C1 C2 H2 119.2 . . ? 
C3 C2 H2 119.2 . . ? 
C2 C3 C1 116.09(18) . 5_666 ? 
C2 C3 C4 123.60(17) . . ? 
C1 C3 C4 120.30(16) 5_666 . ? 
C5 C4 C9 118.77(18) . . ? 
C5 C4 C3 122.82(16) . . ? 
C9 C4 C3 118.40(17) . . ? 
C6 C5 C4 121.00(17) . . ? 
C6 C5 H5 119.5 . . ? 
C4 C5 H5 119.5 . . ? 
C5 C6 C7 121.84(18) . . ? 
C5 C6 H6 119.1 . . ? 
C7 C6 H6 119.1 . . ? 
C8 C7 C6 117.38(19) . . ? 
C8 C7 C10 121.64(17) . . ? 
C6 C7 C10 120.97(18) . . ? 
C7 C8 C9 122.58(17) . . ? 
C7 C8 H8 118.7 . . ? 
C9 C8 H8 118.7 . . ? 
C8 C9 C4 118.41(17) . . ? 
C8 C9 B1 122.35(16) . 5_666 ? 
C4 C9 B1 119.22(18) . 5_666 ? 
C7 C10 H10A 109.5 . . ? 
C7 C10 H10B 109.5 . . ? 
H10A C10 H10B 109.5 . . ? 
C7 C10 H10C 109.5 . . ? 
H10A C10 H10C 109.5 . . ? 
H10B C10 H10C 109.5 . . ? 
C12 C11 C16 118.27(17) . . ? 
C12 C11 B1 122.56(17) . . ? 
C16 C11 B1 119.16(17) . . ? 
C13 C12 C11 120.09(19) . . ? 
C13 C12 C18 119.08(19) . . ? 
C11 C12 C18 120.80(18) . . ? 
C14 C13 C12 121.74(19) . . ? 
C14 C13 H13 119.1 . . ? 
C12 C13 H13 119.1 . . ? 
C13 C14 C15 118.20(18) . . ? 
C13 C14 C19 121.2(2) . . ? 
C15 C14 C19 120.5(2) . . ? 
C14 C15 C16 121.73(19) . . ? 
C14 C15 H15 119.1 . . ? 
C16 C15 H15 119.1 . . ? 
C15 C16 C11 119.96(19) . . ? 
C15 C16 C17 119.29(19) . . ? 
C11 C16 C17 120.75(18) . . ? 
C16 C17 H17A 109.5 . . ? 
C16 C17 H17B 109.5 . . ? 
H17A C17 H17B 109.5 . . ? 
C16 C17 H17C 109.5 . . ? 
H17A C17 H17C 109.5 . . ? 
H17B C17 H17C 109.5 . . ? 
C12 C18 H18A 109.5 . . ? 
C12 C18 H18B 109.5 . . ? 
H18A C18 H18B 109.5 . . ? 
C12 C18 H18C 109.5 . . ? 
H18A C18 H18C 109.5 . . ? 
H18B C18 H18C 109.5 . . ? 
C14 C19 H19A 109.5 . . ? 
C14 C19 H19B 109.5 . . ? 
H19A C19 H19B 109.5 . . ? 
C14 C19 H19C 109.5 . . ? 
H19A C19 H19C 109.5 . . ? 
H19B C19 H19C 109.5 . . ? 
O1 B1 C9 117.88(16) . 5_666 ? 
O1 B1 C11 116.10(17) . . ? 
C9 B1 C11 125.97(18) 5_666 . ? 
  
loop_ 
 _geom_torsion_atom_site_label_1 
 _geom_torsion_atom_site_label_2 
 _geom_torsion_atom_site_label_3 
 _geom_torsion_atom_site_label_4 
 _geom_torsion 
 _geom_torsion_site_symmetry_1 
 _geom_torsion_site_symmetry_2 
 _geom_torsion_site_symmetry_3 
 _geom_torsion_site_symmetry_4 
 _geom_torsion_publ_flag 
B1 O1 C1 C2 177.38(18) . . . . ? 
B1 O1 C1 C3 -2.2(3) . . . 5_666 ? 
O1 C1 C2 C3 -179.52(17) . . . . ? 
C3 C1 C2 C3 0.1(3) 5_666 . . . ? 
C1 C2 C3 C1 -0.1(3) . . . 5_666 ? 
C1 C2 C3 C4 -178.99(18) . . . . ? 
C2 C3 C4 C5 -1.0(3) . . . . ? 
C1 C3 C4 C5 -179.79(18) 5_666 . . . ? 
C2 C3 C4 C9 178.36(18) . . . . ? 
C1 C3 C4 C9 -0.5(3) 5_666 . . . ? 
C9 C4 C5 C6 -1.1(3) . . . . ? 
C3 C4 C5 C6 178.26(18) . . . . ? 
C4 C5 C6 C7 -0.1(3) . . . . ? 
C5 C6 C7 C8 1.1(3) . . . . ? 
C5 C6 C7 C10 -177.41(19) . . . . ? 
C6 C7 C8 C9 -0.8(3) . . . . ? 
C10 C7 C8 C9 177.65(18) . . . . ? 
C7 C8 C9 C4 -0.3(3) . . . . ? 
C7 C8 C9 B1 -178.36(18) . . . 5_666 ? 
C5 C4 C9 C8 1.3(3) . . . . ? 
C3 C4 C9 C8 -178.07(16) . . . . ? 
C5 C4 C9 B1 179.35(17) . . . 5_666 ? 
C3 C4 C9 B1 0.0(3) . . . 5_666 ? 
C16 C11 C12 C13 0.5(3) . . . . ? 
B1 C11 C12 C13 -178.17(19) . . . . ? 
C16 C11 C12 C18 -177.8(2) . . . . ? 
B1 C11 C12 C18 3.5(3) . . . . ? 
C11 C12 C13 C14 0.4(3) . . . . ? 
C18 C12 C13 C14 178.7(2) . . . . ? 
C12 C13 C14 C15 -1.0(3) . . . . ? 
C12 C13 C14 C19 178.3(2) . . . . ? 
C13 C14 C15 C16 0.9(3) . . . . ? 
C19 C14 C15 C16 -178.5(2) . . . . ? 
C14 C15 C16 C11 0.0(3) . . . . ? 
C14 C15 C16 C17 179.4(2) . . . . ? 
C12 C11 C16 C15 -0.7(3) . . . . ? 
B1 C11 C16 C15 178.03(19) . . . . ? 
C12 C11 C16 C17 179.9(2) . . . . ? 
B1 C11 C16 C17 -1.4(3) . . . . ? 
C1 O1 B1 C9 2.6(3) . . . 5_666 ? 
C1 O1 B1 C11 -174.72(16) . . . . ? 
C12 C11 B1 O1 -111.8(2) . . . . ? 
C16 C11 B1 O1 69.6(2) . . . . ? 
C12 C11 B1 C9 71.1(3) . . . 5_666 ? 
C16 C11 B1 C9 -107.6(2) . . . 5_666 ? 
  
_refine_diff_density_max    0.266 
_refine_diff_density_min   -0.184 
_refine_diff_density_rms    0.042 
  
_shelxl_version_number 2013-4 
  
_shelx_res_file 
; 
TITL d8v19681_a.res in Pbca 
CELL 0.71073 18.7519 7.417 21.7132 90 90 90 
ZERR 4 0.0024 0.001 0.0023 0 0 0 
LATT 1 
SYMM 0.5-X,-Y,0.5+Z 
SYMM -X,0.5+Y,0.5-Z 
SYMM 0.5+X,0.5-Y,-Z 
SFAC C  H  B  O 
UNIT 152 144 8 8 
OMIT 0 0 2 
OMIT 1 0 2 
OMIT  -3.00  52.00 
L.S. 10 
ACTA 
BOND $H 
FMAP 2 
PLAN 20 
LIST 4 
conf 
htab 
mpla c4 > c9 
mpla o1 b1 c1 c2 c3 
mpla c11 > c16 
wpdb -1 
size 0.18 0.15 0.12 
TEMP -80.97 
WGHT    0.064500    1.464000 
EXTI    0.005796 
FVAR       0.52477 
O1    4    0.543292    0.624554    0.613385    11.00000    0.04275    0.04304 = 
         0.02170   -0.00092   -0.00502   -0.00766 
C1    1    0.522267    0.567164    0.555490    11.00000    0.02793    0.03982 = 
         0.02429   -0.00327   -0.00361   -0.00015 
C2    1    0.486573    0.405613    0.553459    11.00000    0.03256    0.03924 = 
         0.02389    0.00177   -0.00252   -0.00155 
AFIX  43 
H2    2    0.477726    0.342374    0.590731    11.00000   -1.20000 
AFIX   0 
C3    1    0.462889    0.331874    0.497641    11.00000    0.02554    0.03701 = 
         0.02673   -0.00238   -0.00129    0.00130 
C4    1    0.423685    0.161855    0.493128    11.00000    0.02616    0.03634 = 
         0.02710   -0.00110   -0.00133    0.00140 
C5    1    0.407161    0.055745    0.544556    11.00000    0.03604    0.04042 = 
         0.02573   -0.00131   -0.00326   -0.00007 
AFIX  43 
H5    2    0.422867    0.092552    0.584207    11.00000   -1.20000 
AFIX   0 
C6    1    0.368835   -0.099730    0.538563    11.00000    0.03969    0.03654 = 
         0.03067    0.00393    0.00190   -0.00137 
AFIX  43 
H6    2    0.358539   -0.168993    0.574276    11.00000   -1.20000 
AFIX   0 
C7    1    0.344215   -0.160121    0.481119    11.00000    0.03159    0.03262 = 
         0.03434   -0.00276    0.00088    0.00282 
C8    1    0.361273   -0.057321    0.430129    11.00000    0.03191    0.03839 = 
         0.02773   -0.00531   -0.00323    0.00047 
AFIX  43 
H8    2    0.345646   -0.096673    0.390740    11.00000   -1.20000 
AFIX   0 
C9    1    0.400915    0.103505    0.434261    11.00000    0.02707    0.03778 = 
         0.02692   -0.00329   -0.00128    0.00193 
C10   1    0.299586   -0.327212    0.475894    11.00000    0.05452    0.04092 = 
         0.03660   -0.00171   -0.00047   -0.01042 
AFIX 137 
H10A  2    0.278175   -0.332933    0.434769    11.00000   -1.50000 
H10B  2    0.261779   -0.324309    0.507039    11.00000   -1.50000 
H10C  2    0.329642   -0.433581    0.482461    11.00000   -1.50000 
AFIX   0 
C11   1    0.607508    0.817388    0.690191    11.00000    0.02959    0.03522 = 
         0.02526    0.00045   -0.00069   -0.00339 
C12   1    0.580484    0.959235    0.725779    11.00000    0.04040    0.04246 = 
         0.02935   -0.00231   -0.00178    0.00486 
C13   1    0.606600    0.989056    0.785133    11.00000    0.05146    0.04032 = 
         0.02844   -0.00730    0.00017    0.00249 
AFIX  43 
H13   2    0.587548    1.085387    0.808813    11.00000   -1.20000 
AFIX   0 
C14   1    0.659200    0.882603    0.810231    11.00000    0.04015    0.04654 = 
         0.02439    0.00041   -0.00313   -0.01122 
C15   1    0.685380    0.741235    0.775364    11.00000    0.03834    0.04753 = 
         0.03127    0.00328   -0.00692    0.00344 
AFIX  43 
H15   2    0.721242    0.665587    0.792313    11.00000   -1.20000 
AFIX   0 
C16   1    0.660539    0.706891    0.716058    11.00000    0.03821    0.03856 = 
         0.03064   -0.00049   -0.00220    0.00217 
C17   1    0.691697    0.551628    0.680020    11.00000    0.07160    0.06123 = 
         0.04871   -0.01234   -0.00782    0.02773 
AFIX 137 
H17A  2    0.657144    0.452598    0.678493    11.00000   -1.50000 
H17B  2    0.735496    0.510051    0.700134    11.00000   -1.50000 
H17C  2    0.702673    0.591461    0.638043    11.00000   -1.50000 
AFIX   0 
C18   1    0.521696    1.078259    0.701537    11.00000    0.07037    0.07520 = 
         0.04238   -0.00665   -0.00735    0.03616 
AFIX 137 
H18A  2    0.540871    1.158443    0.669715    11.00000   -1.50000 
H18B  2    0.502096    1.150533    0.735316    11.00000   -1.50000 
H18C  2    0.483898    1.003193    0.683818    11.00000   -1.50000 
AFIX   0 
C19   1    0.688406    0.919294    0.873818    11.00000    0.06015    0.06318 = 
         0.02821   -0.00218   -0.00909   -0.01274 
AFIX 137 
H19A  2    0.733338    0.986019    0.870388    11.00000   -1.50000 
H19B  2    0.696935    0.804731    0.895064    11.00000   -1.50000 
H19C  2    0.653899    0.990942    0.897269    11.00000   -1.50000 
AFIX   0 
B1    3    0.581966    0.780193    0.622363    11.00000    0.02833    0.03839 = 
         0.02932   -0.00357   -0.00182    0.00141 
HKLF 4 
  
REM  d8v19681_a.res in Pbca 
REM R1 =  0.0537 for    2169 Fo > 4sig(Fo)  and  0.0760 for all    2956 data 
REM    195 parameters refined using      0 restraints 
  
END 
  
WGHT      0.0644      1.4587 
  
REM No hydrogen bonds found for HTAB generation 
  
REM Highest difference peak  0.266,  deepest hole -0.184,  1-sigma level  0.042 
Q1    1   0.5169  1.0613  0.6519  11.00000  0.05    0.27 
Q2    1   0.4722  1.0574  0.7282  11.00000  0.05    0.26 
Q3    1   0.6954  1.0473  0.8807  11.00000  0.05    0.23 
Q4    1   0.6577  0.8820  0.9066  11.00000  0.05    0.23 
Q5    1   0.4042  0.1380  0.4626  11.00000  0.05    0.21 
Q6    1   0.4531  0.4006  0.5233  11.00000  0.05    0.19 
Q7    1   0.5817  0.8229  0.6571  11.00000  0.05    0.19 
Q8    1   0.5357  1.2388  0.7087  11.00000  0.05    0.19 
Q9    1   0.7398  0.8898  0.8783  11.00000  0.05    0.18 
Q10   1   0.4066  0.1605  0.4090  11.00000  0.05    0.18 
Q11   1   0.4859  0.3397  0.4740  11.00000  0.05    0.17 
Q12   1   0.3040 -0.4015  0.5145  11.00000  0.05    0.17 
Q13   1   0.4855  0.5300  0.5572  11.00000  0.05    0.17 
Q14   1   0.6605  0.4037  0.7197  11.00000  0.05    0.16 
Q15   1   0.3945  0.1625  0.5175  11.00000  0.05    0.15 
Q16   1   0.3793 -0.1492  0.4581  11.00000  0.05    0.15 
Q17   1   0.3685  0.0740  0.4353  11.00000  0.05    0.15 
Q18   1   0.7000  0.4372  0.7019  11.00000  0.05    0.15 
Q19   1   0.6842  0.7379  0.7393  11.00000  0.05    0.15 
Q20   1   0.4862  0.3490  0.5259  11.00000  0.05    0.15 
; 
_shelx_res_checksum   35352 
  
_shelx_hkl_file 
; 
   0   1   0    0.20    0.50 
   0  -1   0    0.00    0.40 
   0   2   0 1399.16   70.89 
   0  -2   0 1446.26   70.69 
   0   3   0    1.20    1.30 
   0  -3   0    0.50    0.80 
   0   4   0 1888.01   98.89 
   0  -4   0 1982.10   98.09 
   0  -5   0   -2.30    1.80 
   0   5   0    0.60    2.40 
   0   6   0   54.99    8.40 
   0   7   0    0.60    3.30 
   0   8   0  100.29   13.90 
   0   9   0    1.70    4.50 
   1  -1   0    1.40    0.60 
  -1  -1   0    1.70    0.90 
   1   1   0    3.70    1.10 
  -1   1   0    2.30    0.80 
  -1  -2   0   -0.30    0.90 
  -1   2   0    0.50    0.90 
   1  -2   0    0.80    0.90 
   1   2   0    0.70    1.30 
  -1   3   0   -0.70    0.80 
   1   3   0   -0.40    0.90 
   1  -3   0    1.20    1.20 
  -1  -3   0   -1.10    0.80 
  -1   4   0    0.20    1.60 
   1   4   0   -0.50    1.10 
  -1  -4   0   -0.50    1.10 
   1  -4   0   -0.50    1.00 
  -1  -5   0   -1.10    2.10 
   1  -5   0   -3.10    1.30 
   1   5   0   -0.20    2.00 
  -1   5   0   -3.00    1.40 
   1   6   0    4.30    2.90 
  -1   6   0    1.90    2.10 
  -1   7   0   -3.00    2.10 
   1   7   0    3.20    3.20 
  -1   8   0    1.30    3.90 
   1   8   0   -0.90    2.90 
   1   9   0   -3.10    2.50 
  -1  -9   0    4.30    5.90 
  -1   9   0    6.20    4.90 
   2  -2   0  993.20   48.30 
   2   2   0  948.11   50.09 
  -2  -2   0  956.50   49.90 
  -2  -3   0  110.89    9.60 
  -2   3   0  110.99    8.90 
   2  -3   0  112.59    8.40 
   2   3   0  111.69    9.90 
   2   4   0  528.05   32.80 
  -2   4   0  516.75   31.30 
   2  -4   0  561.64   30.70 
   2  -5   0  152.38   12.20 
  -2   5   0  125.69   12.20 
   2   5   0  143.19   13.90 
   2   6   0    8.70    4.20 
  -2   6   0   17.40    5.00 
   2   7   0    1.00    3.20 
  -2   7   0    5.50    3.70 
  -2   8   0    2.90    3.70 
  -2  -8   0    0.70    4.10 
   2   8   0    4.00    3.80 
  -2  -9   0   -5.40    6.20 
   2   9   0    6.70    4.80 
  -2   9   0   -2.10    3.90 
   3   0   0    0.70    0.70 
  -3   0   0   -0.10    0.60 
  -3  -1   0   10.00    2.30 
  -3   1   0    3.90    1.00 
   3   1   0    5.70    1.90 
  -3  -1   0    5.40    1.90 
   3  -1   0    5.00    1.10 
   3   1   0   10.30    2.50 
  -3  -2   0    0.20    1.30 
  -3  -2   0    0.10    1.20 
  -3   2   0    0.60    0.80 
   3   2   0   -0.40    0.60 
   3  -2   0    0.30    0.80 
   3   3   0    0.20    1.50 
  -3   3   0    0.60    1.00 
   3  -3   0    0.60    0.90 
  -3  -3   0    0.20    1.40 
  -3   4   0    1.20    1.40 
   3  -4   0   -0.80    1.10 
   3   4   0    1.10    1.20 
  -3  -4   0    2.10    2.00 
  -3   5   0    0.80    1.60 
   3   5   0   -2.10    1.30 
   3  -5   0   -1.00    1.60 
  -3   6   0    1.00    2.10 
   3   6   0    1.50    2.70 
  -3  -7   0    4.10    5.10 
  -3   7   0   -2.40    2.70 
   3   7   0    4.80    3.30 
  -3   8   0   -2.00    3.40 
   3   8   0   -2.10    3.80 
  -3  -8   0   -0.50    4.40 
   3   9   0    4.60    4.40 
  -3   9   0    8.20    4.10 
  -3  -9   0    3.10    5.20 
   4   1   0 3193.28  155.48 
  -4  -1   0 3283.87  155.58 
  -4  -1   0 3117.79  155.48 
   4  -2   0   31.90    3.00 
  -4  -2   0   36.40    4.70 
  -4  -2   0   20.80    4.40 
   4   2   0   26.40    4.80 
  -4   2   0   25.80    3.00 
  -4  -3   0 1055.19   56.49 
  -4   3   0 1033.80   53.69 
   4  -3   0 1062.59   52.99 
   4   3   0  991.50   56.49 
  -4  -3   0 1107.79   58.19 
  -4   4   0   98.79    9.10 
   4  -4   0  116.99    8.70 
  -4  -4   0   83.89   10.80 
  -4  -4   0   93.99   10.10 
   4   4   0   97.69   10.60 
  -4   5   0  413.16   27.20 
   4  -5   0  451.05   26.00 
  -4  -5   0  381.26   30.80 
   4   5   0  449.76   30.30 
   4   6   0   21.90    6.30 
  -4   6   0   26.00    6.10 
  -4  -6   0   11.80    5.80 
   4   7   0  232.88   22.00 
  -4  -7   0  203.28   23.50 
  -4   7   0  221.08   19.60 
  -4  -8   0    2.20    5.30 
   4   8   0   -1.10    3.20 
  -4   8   0    5.10    3.90 
  -4   9   0    2.70    4.90 
   4   9   0    0.70    4.20 
  -4  -9   0   -8.00    6.90 
  -5   0   0    1.80    1.20 
   5   0   0    1.10    1.20 
  -5   1   0   -0.10    0.70 
   5  -1   0    0.70    0.80 
  -5  -1   0    0.50    1.20 
   5   1   0    1.20    1.30 
  -5   2   0    1.30    0.90 
   5   2   0    0.80    1.50 
   5   2   0    0.70    1.10 
  -5  -2   0    0.60    0.90 
  -5  -2   0    0.30    1.20 
   5  -2   0   -0.50    0.50 
  -5  -3   0    0.80    1.80 
  -5   3   0   -1.50    0.60 
   5   3   0    2.80    1.70 
  -5  -3   0    0.60    1.40 
   5  -3   0   -0.20    0.90 
   5   4   0    0.20    2.30 
  -5  -4   0    1.10    1.50 
  -5   4   0    0.90    1.30 
   5  -4   0   -0.50    1.20 
  -5  -4   0    0.00    2.70 
   5  -5   0    0.40    1.70 
  -5   5   0   -2.90    1.30 
  -5  -5   0   -0.90    1.90 
   5   5   0    0.00    2.10 
  -5  -6   0    1.40    3.70 
  -5   6   0    4.40    3.00 
   5   6   0    2.70    3.50 
  -5   7   0    1.30    3.50 
  -5   8   0    7.00    4.10 
  -5  -8   0    3.90    5.10 
  -5  -9   0    4.70    6.50 
  -6   0   0 1788.42   83.09 
   6   0   0 1561.04   82.89 
   6  -1   0 1636.24   82.09 
   6   1   0 1565.84   84.19 
  -6  -1   0 1712.23   84.59 
  -6   1   0 1779.42   81.59 
  -6  -2   0   23.30    4.80 
  -6   2   0   16.90    2.40 
   6  -2   0   12.90    2.40 
  -6   3   0 1244.98   65.29 
  -6  -3   0 1322.07   70.29 
  -6  -3   0 1313.57   70.49 
   6   3   0 1265.27   69.69 
   6  -3   0 1351.36   64.79 
   6  -4   0  185.68   12.50 
  -6  -4   0  146.29   16.00 
  -6  -4   0  209.58   16.80 
  -6   4   0  188.28   13.50 
   6   4   0  200.28   17.00 
  -6   5   0   24.50    5.50 
   6  -5   0   26.10    4.70 
  -6  -5   0   15.70    6.30 
   6   5   0   14.80    5.50 
  -6   6   0  132.29   12.80 
  -6  -6   0  104.59   15.50 
   6   6   0  122.19   15.00 
  -6   7   0   51.79    9.80 
  -6  -7   0   49.00   12.60 
   6   7   0   31.20    9.10 
  -6  -8   0    6.60    5.90 
  -6   8   0    4.40    3.40 
   6   8   0   -0.10    4.00 
   6   9   0    4.20    5.60 
  -6   9   0    2.20    4.80 
  -6  -9   0    4.50    5.70 
  -7   0   0    3.60    1.50 
   7   0   0    3.20    1.70 
  -7  -1   0    1.20    1.40 
  -7   1   0    0.30    0.80 
   7  -1   0    0.10    0.80 
  -7   2   0    0.70    1.10 
  -7  -2   0    2.80    2.20 
  -7  -2   0    1.50    1.90 
   7   2   0    3.60    2.50 
   7  -2   0    1.50    1.30 
  -7  -3   0    3.30    2.30 
  -7   3   0   -1.40    0.80 
   7  -3   0    1.00    1.10 
  -7  -3   0   -2.50    1.40 
  -7  -4   0    1.60    2.40 
   7   4   0   -2.00    1.10 
  -7   4   0    0.10    1.40 
  -7  -5   0   -3.70    2.00 
  -7   5   0   -0.80    1.20 
   7   5   0   -3.50    2.40 
   7   6   0   -1.30    3.20 
  -7  -6   0   -1.90    3.60 
  -7   6   0    0.70    2.10 
  -7  -7   0    2.80    4.20 
   7   7   0    2.40    3.00 
  -7   7   0    2.00    2.80 
  -7   8   0    0.00    3.40 
   7   8   0   -4.70    4.10 
  -7  -8   0    5.10    5.50 
  -7  -9   0    6.40    7.80 
  -7   9   0    5.60    4.50 
   7   9   0    8.10    6.10 
  -8   0   0  551.34   29.40 
   8   0   0  489.95   29.30 
   8   1   0   34.40    5.20 
  -8   1   0   37.50    3.90 
  -8  -1   0   34.20    5.00 
   8  -1   0   30.70    4.00 
   8  -2   0  699.33   36.70 
  -8  -2   0  687.33   40.80 
  -8   2   0  713.53   36.00 
   8   2   0  670.03   40.60 
  -8  -2   0  716.53   41.00 
  -8   3   0  193.68   12.90 
  -8  -3   0  194.48   16.80 
   8  -3   0  209.08   12.80 
  -8  -4   0   10.80    4.90 
   8  -4   0   15.00    3.10 
  -8   4   0   15.10    3.60 
   8   5   0  178.48   17.90 
  -8  -5   0  150.78   17.40 
  -8   5   0  186.28   14.20 
  -8  -6   0   18.90    7.90 
   8   6   0   23.20    7.50 
  -8  -7   0   34.40   11.70 
  -8   7   0   64.39    9.20 
   8   7   0   57.89   12.30 
   8   8   0   -1.00    4.70 
  -8   8   0   -3.50    3.00 
  -8  -8   0    6.50    7.00 
  -8  -9   0   -1.30    8.10 
   8   9   0   -9.40    5.40 
  -8   9   0    4.50    4.10 
  -9   0   0    2.60    1.60 
   9   0   0    1.30    1.40 
  -9  -1   0    1.20    1.60 
  -9   1   0   -0.50    0.80 
   9   1   0    1.20    1.40 
   9  -1   0    1.20    1.30 
  -9  -2   0   -3.60    1.80 
  -9  -2   0    2.50    2.50 
   9  -2   0    0.90    1.50 
  -9   2   0   -0.40    1.30 
   9   2   0    1.00    2.60 
   9   3   0   -1.10    1.80 
  -9   3   0    0.60    1.30 
  -9  -3   0   -1.00    2.00 
  -9  -3   0    0.70    1.70 
   9  -3   0    1.40    1.30 
   9  -4   0   -0.30    1.60 
  -9   4   0    0.70    1.70 
  -9  -4   0   -2.00    3.00 
  -9   5   0   -1.80    1.70 
  -9  -5   0   -1.90    3.60 
  -9  -6   0   -1.90    2.70 
  -9   6   0    1.80    2.50 
  -9   7   0    2.00    2.20 
  -9  -7   0   -0.50    4.70 
   9   7   0   -4.40    3.50 
  -9  -8   0    5.60    5.90 
  -9   8   0   -4.90    3.30 
 -10   0   0  478.85   26.70 
  10   0   0  402.46   26.40 
  10  -1   0  520.95   31.70 
 -10  -1   0  602.94   34.10 
 -10   1   0  619.74   31.10 
  10   1   0  512.15   33.40 
  10  -2   0  210.58   14.80 
 -10  -2   0  198.88   18.70 
  10   2   0  187.48   17.10 
 -10  -2   0  265.97   19.40 
 -10   2   0  257.87   14.40 
  10  -3   0    9.70    2.80 
 -10  -3   0    9.80    4.00 
 -10   3   0   14.00    3.10 
 -10   4   0  216.78   15.40 
 -10  -4   0  226.78   20.60 
  10  -4   0  241.18   15.40 
 -10  -5   0  251.47   23.50 
 -10   5   0  228.28   17.00 
 -10  -6   0   20.20    8.00 
 -10   6   0   19.10    5.00 
 -10   7   0    3.60    3.30 
 -10  -7   0    3.50    5.60 
 -10   8   0   22.00    7.00 
 -10  -8   0   11.30    9.10 
 -11   0   0    4.30    2.10 
  11   0   0    5.40    2.70 
 -11   1   0    1.10    1.40 
 -11  -1   0    2.50    2.10 
  11  -1   0    0.40    1.50 
  11   1   0   -0.40    1.80 
 -11   2   0   -0.30    1.00 
 -11  -2   0    4.30    2.60 
  11  -2   0   -0.70    2.00 
 -11  -2   0   -1.80    1.70 
  11   2   0    0.80    3.10 
 -11   3   0    0.20    1.20 
  11  -3   0   -2.50    1.30 
 -11  -3   0    0.90    2.60 
 -11   4   0    1.80    1.80 
 -11  -4   0   -2.30    1.90 
 -11   5   0    0.20    2.00 
 -11  -5   0   -0.60    3.30 
 -11   6   0    0.80    2.40 
 -11  -6   0   -0.50    4.40 
 -11   7   0   -3.60    2.80 
 -11  -7   0    0.10    4.00 
 -11  -8   0   -2.00    6.20 
 -11   8   0   -1.10    3.10 
 -12   0   0  216.78   15.50 
  12   0   0  188.48   15.60 
 -12   1   0  792.62   39.30 
  12   1   0  617.54   41.50 
 -12  -1   0  801.42   42.90 
  12  -1   0  646.04   40.00 
  12  -2   0    2.50    1.70 
 -12   2   0   -0.50    1.20 
 -12  -2   0    5.60    2.90 
 -12  -3   0  415.06   30.40 
 -12   3   0  447.16   24.90 
  12  -3   0  409.66   25.80 
 -12   4   0  125.29   10.50 
 -12  -4   0  121.89   15.00 
 -12  -5   0  118.59   16.20 
 -12   5   0  139.39   12.00 
 -12  -6   0    5.50    4.40 
 -12   6   0   -4.40    2.30 
 -12  -7   0    3.30    4.80 
 -12   7   0   -0.40    3.70 
 -12   8   0   -4.20    4.10 
 -12  -8   0    9.50    8.80 
 -13   0   0    3.70    2.70 
  13   0   0    1.90    2.50 
 -13   1   0    1.10    1.70 
 -13  -1   0   -0.10    1.80 
  13  -1   0    1.90    2.40 
  13  -2   0    0.20    1.90 
 -13   2   0    1.40    1.60 
 -13  -2   0   -1.60    1.90 
 -13  -3   0    0.10    2.80 
 -13   3   0   -0.20    1.60 
 -13   4   0    2.20    1.80 
 -13  -4   0   -2.80    2.60 
 -13  -5   0    2.50    4.40 
 -13  -6   0    0.40    3.40 
 -13   6   0   -3.40    2.20 
 -13  -7   0   -1.10    4.30 
 -13   7   0    3.00    3.20 
 -13   8   0   -7.40    3.20 
 -13  -8   0   -6.40    5.60 
 -14   0   0  233.68   17.70 
 -14   1   0  331.07   21.10 
 -14  -1   0  323.97   23.80 
 -14   2   0    0.80    1.90 
 -14  -2   0    5.60    3.40 
 -14  -3   0  110.69   13.80 
 -14   3   0  122.89   10.00 
 -14  -4   0   -1.10    3.10 
 -14   5   0   13.40    4.60 
 -14  -5   0   24.50    8.30 
 -14  -6   0    7.10    5.30 
 -14   7   0   -1.00    2.50 
 -14  -7   0    1.80    5.70 
 -15   0   0    2.30    2.70 
 -15   1   0   -1.30    1.50 
 -15  -1   0    2.50    2.30 
 -15  -2   0    0.00    2.10 
 -15   2   0    0.10    1.50 
 -15   3   0    1.20    1.60 
 -15  -3   0    4.50    3.50 
 -15   4   0   -3.70    1.80 
 -15   5   0   -1.10    2.20 
 -15  -5   0    5.00    5.10 
 -15  -6   0    3.00    5.20 
 -15   6   0    5.10    3.10 
 -15   7   0    8.30    3.50 
 -15  -7   0    0.40   10.00 
 -16   0   0  556.94   34.80 
 -16   1   0   84.99    8.60 
 -16  -1   0   71.49   10.30 
 -16  -2   0   -1.60    1.80 
 -16   2   0   -0.90    1.20 
 -16   3   0    5.10    2.60 
 -16  -3   0    4.30    4.10 
 -16  -4   0   63.79   13.40 
 -16   4   0   74.89    8.30 
 -16  -5   0   36.50   10.80 
 -16   5   0   38.90    6.80 
 -16   6   0   28.20    6.20 
 -16  -6   0   11.20    8.90 
 -16  -7   0    1.40    5.80 
 -16   7   0   -5.70    3.40 
 -17   0   0    0.10    2.80 
 -17  -1   0    3.10    3.10 
 -17   1   0   -1.00    2.30 
 -17   2   0   -0.90    2.00 
 -17   3   0   -0.70    2.20 
 -17  -3   0   -0.80    3.00 
 -17   4   0    0.80    2.30 
 -17  -4   0    8.60    4.60 
 -17  -5   0   -1.50    3.70 
 -17   5   0    6.70    3.10 
 -17   6   0    3.00    2.60 
 -17  -6   0    3.60    5.60 
 -18   0   0  383.56   27.10 
 -18  -1   0    3.90    3.40 
 -18   1   0    8.60    3.50 
 -18   2   0   33.40    6.20 
 -18  -2   0   39.10    9.90 
 -18   3   0   46.80    6.60 
 -18  -3   0   50.29   11.50 
 -18   4   0    2.70    2.40 
 -18  -4   0    0.50    3.50 
 -18  -5   0    3.90    5.50 
 -18   5   0    5.50    3.00 
 -18   6   0   62.69    8.70 
 -18  -6   0   35.60   11.20 
 -19   0   0   -4.40    2.30 
 -19  -1   0   -2.40    3.00 
 -19   1   0    0.70    2.30 
 -19   2   0    1.40    2.70 
 -19  -2   0   -2.50    3.20 
 -19   3   0   -3.10    1.80 
 -19  -4   0   -2.20    4.20 
 -19   4   0    1.70    4.70 
 -19  -5   0   -2.50    4.30 
 -19   5   0   -2.70    2.40 
 -19   6   0   -1.00    3.20 
 -19  -6   0    5.00    5.80 
 -20   0   0   11.10    5.10 
 -20   1   0    7.60    5.10 
 -20  -1   0   12.10    5.20 
 -20  -2   0   -6.00    3.30 
 -20   3   0   10.00    4.20 
 -20  -3   0   15.90    6.70 
 -20   4   0   18.80    4.90 
 -20  -4   0   28.30    8.10 
 -20  -5   0    6.00    5.80 
 -20   5   0    3.30    3.20 
 -21   0   0   -4.40    2.80 
 -21   1   0    4.40    3.20 
 -21  -1   0    6.30    4.20 
 -21   2   0    5.00    3.30 
 -21  -2   0   -0.80    3.90 
 -21   3   0    0.20    2.80 
 -21  -4   0   -3.90    3.70 
 -21   4   0   -4.30    2.10 
 -22   0   0    1.50    3.50 
 -22  -1   0   10.40    4.90 
 -22   1   0    2.60    4.00 
 -22   2   0   11.60    4.70 
 -22  -2   0   11.40    6.20 
 -22  -3   0   38.40   10.60 
 -22   3   0   37.80    7.30 
 -22   4   0    0.90    3.10 
 -22  -4   0    5.70    5.60 
 -23   0   0    0.60    4.30 
 -23   1   0   -2.00    3.00 
 -23  -1   0   -6.30    3.20 
 -23   2   0    6.30    3.60 
 -23  -2   0   -3.80    3.40 
 -23   3   0    2.00    3.60 
 -23  -3   0    2.60    5.40 
 -24   0   0    2.00    3.60 
 -24  -1   0   10.40    5.30 
 -24   1   0    5.10    4.70 
   0  -1   1    1.20    0.80 
   0   1   1    3.70    1.00 
   0  -1  -1    0.00    0.40 
   0   1  -1    2.20    0.90 
   0   2  -1   -0.20    0.70 
   0   2   1    0.80    1.10 
   0  -2   1    1.60    1.10 
   0  -2  -1    0.50    0.80 
   0   3  -1   -0.90    0.80 
   0  -3   1    0.30    1.10 
   0  -3  -1   -0.50    0.70 
   0   4  -1   32.90    6.30 
   0  -4  -1   43.40    5.60 
   0  -4   1   28.70    5.70 
   0   4   1   43.90    6.00 
   0   5  -1    1.60    1.80 
   0  -5  -1   -0.60    1.60 
   0   5   1   -1.60    1.50 
   0   6  -1   17.80    4.90 
   0   6   1    9.50    3.80 
   0   7   1    0.50    2.50 
   0   7  -1    3.30    3.40 
   0   8   1    0.00    4.10 
   0   8  -1    7.50    4.50 
   0  -9  -1    1.50    7.90 
   0   9   1    3.00    4.00 
   0   9  -1   -2.90    3.60 
  -1   0   1    0.00    0.10 
   1   1   1    8.60    1.70 
  -1  -1  -1    9.00    1.90 
  -1  -1  -1    6.60    1.40 
  -1   1   1    4.90    1.10 
   1  -2  -1  527.95   27.50 
  -1   2  -1  510.25   27.70 
  -1  -2   1  526.65   28.30 
   1   2   1  510.85   28.40 
   1   2  -1  506.35   28.50 
  -1  -2  -1  537.85   28.40 
   1  -2   1  537.75   27.60 
  -1   2   1  510.55   27.60 
   1   3   1    5.60    2.20 
   1  -3  -1    5.80    1.90 
  -1  -3   1    8.00    2.60 
  -1   3  -1    6.10    2.30 
   1  -3   1    5.00    1.70 
  -1   3   1    2.00    1.50 
   1   3  -1    6.80    2.40 
  -1  -3  -1    3.50    1.80 
   1   4   1  339.17   23.50 
  -1   4  -1  348.47   23.10 
   1  -4  -1  388.56   22.60 
  -1   4   1  363.66   23.20 
   1   4  -1  329.97   23.50 
  -1  -4  -1  370.06   23.30 
   1  -4   1  382.06   22.80 
   1  -5  -1   34.40    6.30 
   1   5   1   37.80    7.60 
  -1   5  -1   38.70    7.40 
   1   5  -1   29.30    6.50 
   1  -5   1   39.80    6.80 
  -1   5   1   32.00    6.60 
  -1  -5  -1   36.60    6.90 
  -1   6  -1   15.00    4.80 
   1   6   1   26.90    6.80 
   1   6  -1   18.30    5.70 
  -1   6   1   15.90    5.20 
  -1   7  -1   13.70    6.10 
   1   7   1   12.00    4.90 
  -1   7   1    6.30    4.60 
   1   7  -1    6.80    4.00 
   1   8   1    6.40    4.80 
  -1   8  -1    4.40    4.30 
  -1   8   1    4.40    3.90 
   1   8  -1    6.00    3.60 
  -1  -8  -1    1.60    4.40 
  -1  -9   1   10.90    8.00 
   1   9   1    8.30    5.30 
  -1   9  -1   -1.10    4.00 
  -1   9   1    8.00    6.40 
   1   9  -1    0.60    4.70 
  -1  -9  -1   22.60    8.70 
   2   0   1   -0.10    0.20 
  -2   0  -1   -0.20    0.30 
  -2   0   1    0.30    0.40 
  -2  -1   1 2626.94  125.99 
   2   1   1 2556.84  126.09 
  -2  -1  -1 2627.74  126.29 
   2  -2  -1  407.26   21.70 
  -2   2  -1  386.86   21.80 
  -2  -2   1  378.36   22.80 
   2   2   1  416.76   23.40 
  -2  -2  -1  418.46   23.20 
  -2  -2  -1  428.76   23.90 
  -2   2   1  412.96   21.70 
   2  -2   1  397.96   21.50 
   2   2  -1  376.56   23.00 
   2   3   1   39.90    5.30 
  -2  -3   1   46.10    5.60 
   2  -3  -1   35.50    4.10 
  -2   3  -1   42.90    4.90 
  -2  -3  -1   42.80    5.30 
  -2   3   1   32.10    4.30 
   2   3  -1   38.30    5.40 
   2  -3   1   44.80    4.60 
  -2   4  -1   97.79    9.40 
  -2  -4   1  119.59   10.50 
   2   4   1   98.59   10.00 
   2  -4  -1  105.99    8.80 
  -2  -4  -1   97.49    9.80 
   2   4  -1   89.79   10.00 
   2  -4   1   95.89    8.60 
  -2   4   1   96.49    9.10 
  -2   5  -1    3.50    2.70 
   2   5   1    0.30    2.00 
   2  -5  -1    3.00    2.10 
   2   5  -1    4.70    2.70 
  -2   5   1   -0.40    1.70 
   2  -5   1    1.50    2.10 
   2   6   1  157.98   15.80 
  -2   6  -1  146.79   14.50 
   2   6  -1  170.08   16.50 
  -2   6   1  141.59   14.30 
  -2   7  -1   13.90    5.40 
   2   7   1    4.40    4.70 
  -2  -7  -1    2.70    4.30 
   2   7  -1   14.30    5.90 
  -2   7   1   16.20    5.80 
  -2   8  -1    3.50    4.10 
   2   8   1   -5.10    2.50 
  -2  -8  -1   -0.60    4.70 
  -2   8   1    2.60    3.60 
   2   8  -1    4.50    4.70 
  -2   9  -1   -4.10    3.50 
   2   9   1    6.00    4.20 
  -2  -9   1    0.20    4.30 
  -2   9   1   -7.20    3.70 
  -2  -9  -1   -8.60    3.50 
   2   9  -1   10.60    6.00 
  -3   0  -1    0.70    0.60 
  -3   0   1    0.20    0.60 
   3   0   1    0.20    0.60 
   3   0  -1   -0.20    0.50 
  -3  -1   1 2155.98  102.19 
  -3  -1   1 1941.91  101.69 
  -3   1  -1 2052.39   99.99 
   3   1  -1 2089.39  101.99 
  -3  -1  -1 2325.47  102.49 
   3   1  -1 1924.61  101.59 
   3   2   1   71.29    6.80 
  -3   2  -1   65.99    5.30 
   3  -2  -1   66.09    4.90 
  -3  -2   1   70.69    6.70 
   3   2  -1   70.39    6.70 
  -3   2   1   65.59    5.10 
   3  -2   1   62.09    5.00 
  -3  -2  -1   56.79    6.40 
  -3  -2  -1   71.09    6.70 
   3   3   1  467.55   28.50 
  -3   3  -1  481.95   26.60 
   3  -3  -1  474.85   25.60 
  -3  -3   1  476.75   28.20 
  -3  -3  -1  474.05   28.30 
   3   3  -1  478.55   28.70 
  -3   3   1  442.96   26.10 
  -3  -3  -1  455.35   29.20 
   3  -3   1  493.55   26.10 
  -3   4  -1   16.70    3.90 
  -3  -4   1   21.20    5.00 
   3   4   1   23.00    5.60 
   3  -4  -1   18.70    3.70 
  -3   4   1   18.90    4.20 
   3   4  -1   17.70    4.70 
  -3  -4  -1   25.40    5.50 
   3  -4   1   18.00    3.60 
  -3  -4  -1   15.90    4.70 
   3  -5  -1  212.48   15.50 
  -3   5  -1  187.48   16.20 
   3   5   1  181.78   17.30 
   3  -5   1  244.68   16.30 
   3   5  -1  215.78   18.40 
  -3  -5  -1  283.57   22.20 
   3   6   1   56.39   10.90 
  -3   6  -1   45.30    8.50 
  -3  -6  -1   30.10    8.80 
  -3   6   1   45.50    8.50 
   3   6  -1   57.29   10.60 
   3   7   1    5.80    3.70 
  -3   7  -1    0.60    3.00 
  -3   7   1    1.60    2.70 
   3   7  -1   -1.30    3.00 
  -3  -7  -1    5.00    4.70 
  -3  -8   1   -4.20    3.90 
   3   8   1    1.10    3.80 
  -3   8  -1    0.10    3.50 
  -3  -8  -1    3.30    5.40 
   3   8  -1   -7.20    3.40 
  -3   8   1   -0.30    2.90 
  -3  -9   1   16.30    9.60 
   3   9   1   -0.10    5.00 
  -3   9  -1    7.10    4.80 
  -3   9   1    2.30    4.20 
  -3  -9  -1   -8.70    8.60 
   3   9  -1    6.50    4.30 
  -4   0  -1    1.60    0.90 
   4   0  -1   -0.10    0.60 
   4   0   1    0.00    0.70 
  -4   0   1    0.90    1.00 
   4  -1  -1  629.34   32.40 
   4   1   1  611.14   34.70 
  -4  -1   1  665.33   35.00 
  -4   1  -1  691.73   32.70 
  -4  -1   1  672.23   35.00 
   4   1  -1  681.33   35.00 
   4  -1   1  676.03   32.90 
  -4  -1  -1  607.74   34.60 
   4  -2  -1 1499.15   72.69 
  -4   2  -1 1484.85   73.39 
  -4  -2   1 1502.35   76.19 
  -4  -2   1 1560.24   77.09 
   4   2   1 1437.06   76.19 
   4   2   1 1463.45   76.29 
  -4  -2  -1 1504.65   76.59 
   4  -2   1 1571.74   73.19 
   4   2  -1 1445.86   76.09 
  -4   2   1 1460.65   72.99 
  -4  -2  -1 1504.85   76.39 
  -4  -3   1   34.10    6.40 
  -4  -3   1   37.40    5.10 
   4  -3  -1   27.40    3.30 
   4   3   1   21.00    4.80 
  -4  -3  -1   22.30    4.70 
  -4  -3  -1   19.50    4.90 
  -4   3   1   24.30    3.30 
   4  -4  -1   50.59    5.40 
  -4  -4   1   37.30    8.10 
  -4  -4   1   54.69    7.20 
  -4   4  -1   46.30    5.90 
   4   4   1   46.40    6.90 
  -4  -4  -1   57.09    7.40 
  -4  -4  -1   70.29    8.90 
   4   4  -1   47.60    7.20 
  -4   4   1   55.39    6.10 
   4  -4   1   59.79    6.00 
   4   5   1  493.45   33.70 
  -4   5  -1  486.75   31.00 
   4  -5  -1  563.04   30.10 
   4  -5   1  503.15   30.70 
  -4  -5  -1  497.05   35.60 
   4   5  -1  474.05   33.50 
  -4   5   1  506.45   37.50 
   4   6   1   -0.50    2.50 
  -4   6  -1    1.20    2.30 
  -4  -6   1    3.80    4.50 
   4   6  -1   -0.70    2.50 
  -4  -6  -1    2.90    4.00 
  -4   6   1    2.80    2.80 
  -4  -7   1   38.20   10.70 
   4   7   1   66.79   12.60 
  -4   7  -1   59.59   10.70 
  -4   7   1   61.19   11.00 
   4   7  -1   53.19   11.50 
  -4  -7  -1   67.39   13.80 
  -4   8  -1   -5.50    2.50 
  -4  -8   1   -8.20    4.10 
   4   8   1    0.50    4.00 
   4   8  -1    3.20    3.30 
  -4   8   1   -4.10    2.80 
  -4  -9   1    3.30    5.50 
   4   9   1   -4.90    5.20 
  -4   9  -1    2.30    4.00 
  -4  -9  -1   10.50    7.60 
  -4   9   1   -6.60    4.10 
   4   9  -1   -0.80    3.70 
  -5   0  -1    1.50    1.10 
   5   0   1   -0.20    0.60 
  -5   0   1    0.90    1.10 
  -5  -1   1 9999.00  478.15 
  -5  -2   1  220.08   16.20 
   5  -2  -1  233.88   12.80 
  -5  -2   1  232.98   16.00 
  -5   2  -1  221.68   13.30 
   5   2   1  212.78   15.80 
   5  -2   1  249.97   13.30 
  -5  -2  -1  258.27   16.80 
   5   2  -1  235.38   16.20 
  -5   2   1  219.88   13.00 
  -5  -2  -1  206.88   15.80 
  -5   3  -1 1005.20   53.19 
   5  -3  -1 1080.49   52.29 
   5   3   1 1028.40   56.79 
  -5  -3   1 1038.40   56.69 
  -5  -3   1 1128.89   58.49 
  -5   3   1  992.10   52.79 
  -5  -3  -1 1063.59   57.59 
   5  -3   1 1069.69   52.69 
  -5  -3  -1 1014.40   56.59 
   5   3  -1  979.40   56.49 
  -5   4  -1    0.90    1.20 
   5  -4  -1   -0.60    1.10 
  -5  -4   1    0.90    2.10 
   5   4   1    1.60    2.20 
  -5  -4   1   -2.70    1.70 
   5   4  -1    0.10    1.20 
  -5   4   1   -0.20    1.00 
  -5   5  -1  132.89   12.00 
   5   5   1  129.69   13.70 
  -5  -5   1  118.09   15.00 
   5  -5  -1  134.49   10.70 
  -5  -5  -1  118.49   14.50 
   5   5  -1  122.19   13.60 
  -5   5   1  128.89   12.20 
   5   6   1   30.10    8.10 
  -5   6  -1   18.80    5.50 
  -5  -6   1   35.00    9.70 
  -5   6   1   26.40    6.10 
   5   6  -1   31.30    7.90 
  -5  -6  -1   27.30    8.90 
  -5  -7   1   66.59   17.70 
   5   7   1   57.99   14.70 
  -5   7  -1   77.29   10.60 
  -5  -7  -1   71.09   16.00 
   5   7  -1   61.19   13.20 
  -5   7   1   67.39    9.70 
  -5  -8   1    1.70    5.60 
  -5   8  -1    6.20    4.20 
   5   8   1   -4.90    2.90 
  -5   8   1    2.90    3.80 
   5   8  -1    8.50    5.40 
  -5  -8  -1   -9.70    5.10 
  -5   9  -1   15.50    6.50 
   5   9   1    8.30    6.40 
  -5  -9   1   11.10    8.30 
  -5  -9  -1    7.90    7.40 
   5   9  -1    8.10    5.50 
  -5   9   1    9.30    5.60 
   6   0   1   -1.20    0.70 
   6   0  -1    0.50    1.00 
  -6   0  -1   -0.30    0.80 
  -6   0   1    1.00    0.90 
   6   1   1  860.91   47.40 
   6  -1  -1  874.91   45.00 
  -6  -1   1  883.51   47.40 
  -6  -1   1  865.31   47.50 
  -6   1  -1  942.71   44.90 
  -6   1   1  941.11   44.50 
  -6  -1  -1 1005.50   48.30 
   6   1  -1  828.22   47.10 
   6  -1   1  848.82   45.20 
   6  -2  -1  266.87   14.60 
  -6  -2   1  265.27   18.10 
  -6   2  -1  247.78   14.80 
   6   2   1  259.77   18.10 
  -6  -2   1  265.17   18.60 
  -6  -2  -1  256.17   18.10 
   6  -2   1  258.87   14.90 
  -6  -2  -1  266.97   18.20 
   6   2  -1  255.17   18.10 
  -6   2   1  252.57   14.50 
   6  -3  -1   13.70    2.60 
  -6  -3   1   11.30    3.70 
  -6  -3   1   11.20    4.00 
  -6   3  -1    9.20    2.50 
  -6  -3  -1   15.10    4.20 
   6   3  -1    8.00    3.00 
  -6  -3  -1    8.90    3.50 
  -6   3   1   10.20    2.50 
   6  -3   1    9.90    2.40 
  -6  -4   1   29.20    7.10 
   6  -4  -1   24.90    3.70 
  -6   4  -1   27.50    5.10 
   6   4   1   23.70    5.90 
  -6  -4   1   22.70    5.40 
  -6  -4  -1   29.90    6.40 
  -6  -4  -1   27.00    6.80 
   6  -4   1   23.40    4.00 
   6   4  -1   29.00    6.70 
  -6   4   1   23.40    4.50 
  -6   5  -1   36.80    6.60 
  -6  -5   1   25.80    7.70 
   6   5   1   41.10    9.20 
   6  -5  -1   30.80    5.10 
  -6  -5  -1   28.40    7.70 
  -6   5   1   33.50    6.20 
   6   5  -1   25.90    7.40 
  -6  -6   1  403.26   33.70 
  -6   6  -1  397.96   27.60 
   6   6   1  397.66   31.20 
  -6  -6  -1  418.96   33.70 
   6   6  -1  415.56   31.60 
  -6   6   1  414.36   27.50 
  -6   7  -1    5.40    4.20 
  -6  -7   1    9.50    6.80 
   6   7   1   12.90    6.30 
  -6  -7  -1   11.20    8.30 
  -6   7   1   15.10    5.40 
   6   7  -1   15.60    6.70 
  -6   8  -1   -5.40    3.00 
   6   8   1    1.90    4.30 
  -6  -8   1    1.10    7.30 
  -6   8   1    3.80    4.10 
  -6  -8  -1    1.10    6.20 
   6   8  -1    8.40    5.00 
  -6   9  -1   -3.70    3.50 
  -6  -9   1   -3.70    8.00 
   6   9   1   -0.50    4.70 
  -6   9   1   -4.30    3.20 
  -6  -9  -1   -3.80    5.80 
   7   0  -1   -0.90    1.00 
   7   0   1    0.80    1.00 
  -7   0   1    0.70    0.90 
  -7   0  -1    0.40    1.00 
  -7  -1   1   40.20    5.30 
   7  -1  -1   33.50    4.00 
  -7  -1   1   45.80    5.70 
   7   1   1   32.20    4.70 
  -7   1  -1   39.20    3.90 
  -7  -1  -1   34.50    4.90 
  -7   1   1   39.40    3.60 
   7   1  -1   32.30    4.60 
   7  -1   1   40.60    4.40 
   7   2   1 4034.40  215.68 
  -7  -2   1 4497.95  216.48 
  -7   2  -1 4483.65  211.68 
   7  -2  -1 4452.35  211.58 
  -7  -2   1 4549.04  216.58 
  -7   2   1 4422.96  211.18 
  -7  -2  -1 4515.35  216.78 
   7  -2   1 4575.44  212.08 
  -7  -2  -1 4276.77  215.98 
   7   2  -1 4256.47  215.98 
  -7   3  -1   30.20    3.90 
  -7  -3   1   27.90    5.60 
   7  -3  -1   23.60    3.10 
  -7  -3  -1   16.60    4.80 
   7   3  -1   28.10    6.10 
  -7   3   1   27.30    3.50 
   7  -3   1   28.80    3.50 
  -7  -3  -1   29.70    6.30 
   7  -4  -1   32.10    4.00 
  -7  -4   1   31.20    7.30 
  -7   4  -1   28.40    5.10 
   7   4   1   30.60    6.90 
   7  -4   1   38.20    4.50 
  -7  -4  -1   28.50    7.20 
   7   4  -1   22.30    6.00 
  -7   4   1   27.70    4.20 
   7  -5  -1   -1.00    1.50 
  -7   5  -1    0.30    1.50 
  -7  -5   1    0.90    2.80 
   7   5   1    4.70    3.20 
  -7   5   1   -0.80    1.50 
   7   5  -1    3.70    3.30 
  -7  -5  -1    0.60    2.70 
  -7   6  -1   -0.80    2.10 
  -7  -6   1   -2.20    3.30 
   7   6   1    2.00    3.40 
  -7  -6  -1    1.10    5.00 
   7   6  -1    5.10    4.70 
  -7   6   1   -1.40    2.10 
  -7  -7   1    6.90    6.20 
   7   7   1    7.10    4.80 
  -7   7  -1   10.00    4.90 
  -7   7   1   10.10    4.40 
  -7  -7  -1   11.00    6.70 
   7   8   1   -1.30    3.40 
  -7  -8   1   -1.30    6.30 
  -7   8  -1   -1.40    2.40 
  -7   8   1    4.80    4.10 
   7   8  -1    0.90    3.80 
  -7   9  -1    3.40    4.60 
  -7  -9   1    6.50    8.40 
   7   9  -1   11.60    6.90 
  -7   9   1    1.10    6.00 
   8   0   1   -1.50    0.80 
  -8   0  -1    1.00    1.30 
  -8   0   1   -0.80    0.60 
  -8  -1   1  205.48   14.50 
   8  -1  -1  167.98   12.10 
  -8   1  -1  202.68   12.00 
   8   1   1  174.98   13.90 
   8   1  -1  192.68   14.30 
   8  -1   1  190.88   12.70 
  -8  -1  -1  183.28   14.00 
  -8   1   1  187.88   11.60 
  -8  -2   1   28.70    6.00 
  -8   2  -1   30.90    3.60 
   8   2   1   25.00    5.40 
   8  -2  -1   29.20    3.60 
  -8  -2   1   26.00    5.80 
   8  -2   1   29.50    3.90 
  -8  -2  -1   40.50    6.00 
   8   2  -1   26.20    5.70 
  -8  -2  -1   34.60    6.60 
  -8   2   1   30.60    3.40 
   8  -3  -1   10.90    2.50 
  -8  -3   1    6.30    3.60 
  -8  -3   1    7.20    3.60 
  -8   3  -1    4.90    2.20 
   8   3   1    8.10    3.80 
   8  -3   1    8.40    2.30 
  -8  -3  -1   14.50    4.60 
  -8   3   1   12.20    2.60 
   8  -4  -1   51.09    8.90 
  -8  -4   1   45.60    9.10 
  -8   4  -1   49.70    7.10 
   8  -4   1   55.89    5.60 
  -8   4   1   54.49    5.90 
  -8  -4  -1   37.50    8.40 
   8   4  -1   48.30    9.10 
  -8   5  -1  305.47   20.90 
   8  -5  -1  331.17   19.90 
  -8  -5   1  266.27   25.40 
   8   5  -1  327.57   25.80 
  -8  -5  -1  313.17   26.80 
  -8   5   1  281.87   20.20 
  -8  -6   1   -3.00    3.40 
   8   6   1    0.30    3.80 
  -8   6  -1    5.60    3.40 
   8   6  -1    3.50    3.80 
  -8   6   1    2.30    2.40 
  -8  -6  -1    2.80    4.60 
  -8   7  -1   -0.10    2.50 
  -8  -7   1   -4.50    3.70 
   8   7   1    0.70    4.40 
  -8   7   1   -4.10    2.50 
  -8  -7  -1    6.90    5.70 
   8   7  -1    1.10    3.60 
  -8  -8   1    3.00    6.50 
   8   8   1    4.80    4.40 
  -8   8  -1    1.80    4.10 
   8   8  -1   -1.30    3.80 
  -8   8   1    1.40    4.10 
  -8  -8  -1    1.40    5.60 
  -8   9  -1   16.40    7.10 
  -8  -9   1    5.60    8.80 
  -8   9   1   14.80    5.90 
   8   9  -1   16.50    8.30 
  -8  -9  -1   -4.60    6.80 
  -9   0   1    1.50    1.40 
   9   0   1    0.60    1.30 
  -9   0  -1    0.80    1.10 
  -9  -1   1  164.18   13.00 
  -9   1  -1  160.68   10.70 
   9  -1  -1  144.19   11.10 
   9   1   1  143.29   12.60 
  -9   1   1  163.78   10.50 
   9  -1   1  143.09   11.20 
   9   1  -1  148.19   12.80 
  -9  -1  -1  185.88   13.50 
  -9  -2   1 5199.08  250.57 
   9   2   1 4887.21  250.17 
  -9  -2   1 5139.59  252.27 
   9  -2  -1 4979.80  245.68 
  -9   2  -1 5376.36  245.18 
   9   2  -1 4594.74  254.57 
  -9   2   1 5207.28  244.58 
  -9  -2  -1 5099.29  250.27 
  -9  -2  -1 5347.46  251.87 
   9  -2   1 5152.28  246.18 
   9   3   1    2.10    2.30 
  -9  -3   1   -0.60    1.70 
   9  -3  -1    0.10    1.30 
  -9   3  -1   -1.10    1.10 
  -9  -3   1   -1.10    1.50 
  -9  -3  -1    5.20    3.30 
  -9  -3  -1   -4.10    1.80 
   9  -3   1    2.80    2.80 
  -9   3   1   -0.60    0.90 
   9  -4  -1    3.30    1.80 
  -9   4  -1    1.40    1.40 
  -9  -4   1   -1.40    1.90 
  -9   4   1   -0.50    1.20 
   9  -4   1    0.20    1.50 
  -9  -4  -1    2.40    1.90 
  -9   5  -1   55.69    6.80 
  -9  -5   1   36.50    9.80 
  -9   5   1   40.90    6.10 
  -9  -5  -1   47.90   10.60 
   9   5  -1   46.50   10.10 
  -9   6  -1    1.20    2.10 
  -9  -6   1   -3.60    3.00 
  -9  -6  -1    2.90    4.50 
   9   6  -1    2.80    3.60 
  -9   6   1   -2.10    1.70 
  -9  -7   1   15.40    8.10 
  -9   7  -1    7.70    3.90 
   9   7  -1    7.70    5.80 
  -9  -7  -1    1.00    4.80 
  -9   7   1    3.20    3.40 
  -9  -8   1   14.60    8.80 
  -9   8  -1    5.40    3.80 
   9   8  -1    3.10    4.60 
  -9  -8  -1    1.40    6.60 
  -9   8   1   -2.10    4.00 
  10   0  -1    1.90    1.70 
  10   0   1   -0.20    1.40 
 -10   0  -1    0.10    1.20 
 -10   0   1    0.40    1.30 
  10  -1  -1    7.60    2.70 
 -10   1  -1    7.70    2.40 
  10   1   1    9.40    5.00 
 -10  -1   1   12.90    4.00 
 -10  -1  -1   11.40    3.60 
 -10   1   1   10.00    2.60 
  10   1  -1    9.50    3.20 
  10  -1   1    8.20    2.80 
  10   2   1  257.67   20.30 
 -10  -2   1  255.27   20.10 
 -10   2  -1  282.87   16.50 
 -10  -2   1  270.47   20.60 
  10  -2  -1  272.57   17.30 
  10  -2   1  275.47   17.50 
  10   2  -1  243.28   19.90 
 -10  -2  -1  271.27   21.00 
 -10   2   1  288.67   16.10 
  10  -3  -1    3.80    1.90 
 -10   3  -1    6.60    2.30 
 -10  -3   1    0.90    2.10 
  10  -3   1    2.20    1.90 
 -10  -3  -1    4.20    2.70 
 -10   3   1    3.50    1.70 
 -10  -4   1   77.09   11.40 
  10  -4  -1   87.89    7.80 
 -10   4  -1  101.79    8.90 
 -10  -4  -1  102.09   12.40 
 -10   4   1   93.99    9.00 
 -10   5  -1   33.40    6.00 
 -10  -5   1   32.40    8.60 
 -10   5   1   28.60    5.50 
 -10  -5  -1   33.60    8.90 
 -10   6  -1    6.50    3.40 
 -10  -6   1    4.60    5.00 
 -10  -6  -1    3.80    4.40 
 -10   6   1    7.40    3.30 
 -10   7  -1    7.10    3.30 
 -10  -7   1    4.40    5.70 
 -10  -7  -1    0.40    4.30 
 -10   7   1    6.10    3.50 
 -10   8  -1   -5.50    2.90 
 -10  -8   1   -3.50    5.40 
 -10   8   1   -2.20    4.10 
 -10  -8  -1    7.80    6.80 
 -11   0  -1   -0.40    1.10 
 -11   0   1    1.40    1.20 
  11   0  -1   -1.70    1.20 
  11   0   1    1.00    2.00 
  11   1   1   10.70    3.60 
 -11  -1   1    2.50    2.40 
  11  -1  -1    4.70    2.70 
 -11   1  -1    7.60    2.40 
  11  -1   1    7.40    3.50 
  11   1  -1    4.10    2.80 
 -11  -1  -1    3.10    2.50 
 -11   1   1    2.70    1.80 
 -11   2  -1   73.39    6.60 
 -11  -2   1   60.49    8.40 
 -11  -2   1   55.79    8.50 
  11   2   1   73.39   10.00 
  11  -2  -1   74.49    7.40 
  11  -2   1   63.19    7.20 
 -11   2   1   84.89    6.60 
 -11  -2  -1   79.59    9.50 
  11   2  -1   63.79    8.80 
 -11  -3   1  164.58   16.30 
 -11   3  -1  168.98   12.10 
  11  -3  -1  179.78   12.80 
 -11  -3  -1  172.38   16.40 
 -11   3   1  164.88   11.70 
  11  -3   1  177.78   13.00 
  11  -4  -1  127.39   10.10 
 -11   4  -1  123.79   10.50 
 -11  -4   1  110.89   14.20 
 -11   4   1  126.69   10.10 
 -11  -4  -1  118.09   14.40 
 -11   5  -1   40.70    5.90 
 -11  -5   1   13.30    6.70 
 -11  -5  -1   23.10    7.80 
 -11   5   1   32.80    5.90 
 -11  -6   1    2.60    4.10 
 -11   6   1    2.20    3.00 
 -11  -6  -1    2.90    4.40 
 -11   7  -1    2.40    3.00 
 -11  -7   1   -1.00    4.50 
 -11  -7  -1   17.40    8.40 
 -11   7   1    5.90    3.40 
 -11   8  -1    4.10    4.20 
 -11  -8   1   -0.80    6.30 
 -11  -8  -1    8.90    7.40 
 -11   8   1   11.50    5.00 
  12   0   1   -2.40    1.50 
 -12   0   1    1.10    1.50 
  12   0  -1    0.30    1.70 
  12  -1  -1   54.69    9.90 
 -12   1  -1   72.29    7.30 
  12   1   1   63.09    8.50 
 -12  -1   1   71.89    9.20 
  12  -1   1   59.89    7.70 
 -12  -1  -1   65.79    8.40 
  12   1  -1   61.19    8.60 
 -12   1   1   79.99    7.20 
  12  -2  -1  152.88   13.00 
 -12  -2   1  195.08   16.60 
 -12   2  -1  185.48   13.10 
  12  -2   1  160.58   13.40 
 -12   2   1  185.38   12.10 
 -12  -2  -1  193.08   16.50 
 -12   3  -1   32.00    5.40 
  12  -3  -1   42.30    5.90 
 -12  -3   1   22.20    6.70 
 -12   3   1   38.20    5.10 
 -12  -3  -1   37.80    8.70 
 -12   4  -1   83.79    8.00 
 -12  -4   1   53.69   11.30 
 -12  -4  -1   67.59   12.70 
 -12   4   1   69.79    7.30 
 -12   5  -1    5.40    2.60 
 -12  -5   1    6.80    4.90 
 -12  -5  -1    7.00    4.80 
 -12   5   1    1.60    2.50 
 -12   6  -1   20.40    5.10 
 -12  -6   1   12.60    7.60 
 -12   6   1   19.70    5.30 
 -12  -6  -1   27.90    8.50 
 -12  -7   1    4.10    5.60 
 -12   7  -1    3.40    3.00 
 -12  -7  -1    4.20    5.00 
 -12   7   1   -0.80    2.40 
 -12   8  -1   -0.80    2.90 
 -12  -8   1    7.90    7.40 
 -12   8   1   -3.40    3.50 
 -12  -8  -1   -5.20    5.80 
  13   0   1   -0.90    2.00 
  13   0  -1    1.30    1.80 
 -13   0   1    1.90    2.00 
 -13   0  -1    1.40    2.00 
 -13  -1   1  544.25   31.50 
 -13   1  -1  509.75   28.00 
  13  -1  -1  391.96   28.20 
 -13  -1  -1  493.45   30.80 
  13  -1   1  396.26   28.50 
 -13   1   1  485.65   28.70 
  13  -2  -1   28.50    5.90 
 -13   2  -1   38.90    5.00 
 -13  -2   1   41.10    8.30 
 -13  -2  -1   40.40    8.00 
  13  -3  -1  248.78   18.40 
 -13   3  -1  277.57   17.90 
 -13  -3   1  265.17   22.80 
 -13  -3  -1  301.87   23.80 
 -13   3   1  279.77   17.50 
 -13   4  -1   42.90    5.90 
 -13  -4   1   40.70    9.90 
 -13  -4  -1   29.00    8.30 
 -13   4   1   45.80    5.70 
 -13   5  -1   32.80    6.30 
 -13  -5   1   23.20    8.30 
 -13   5   1   27.00    5.40 
 -13  -5  -1   32.10    9.10 
 -13   6  -1    3.60    3.40 
 -13  -6   1    2.70    4.80 
 -13  -6  -1   -0.90    4.20 
 -13   6   1    1.30    2.50 
 -13  -7   1   25.00    7.90 
 -13   7  -1   14.60    5.60 
 -13   7   1   23.00    8.90 
 -13  -7  -1   10.90    7.40 
 -13  -8   1   -8.50    6.20 
 -13   8  -1    6.70    5.50 
 -13   8   1    1.60    3.90 
 -13  -8  -1  -10.90    6.00 
 -14   0   1   -0.20    1.60 
 -14   0  -1    0.00    1.90 
  14  -1  -1  159.18   14.90 
 -14  -1   1  185.48   16.70 
 -14   1  -1  218.68   15.00 
 -14   1   1  215.68   14.70 
 -14  -1  -1  193.58   16.80 
 -14  -2   1    3.40    2.80 
  14  -2  -1    1.70    3.00 
 -14   2  -1    3.90    2.00 
 -14  -2  -1    0.70    2.80 
 -14   2   1    6.80    2.40 
 -14  -3   1   -0.50    2.90 
 -14   3  -1    9.20    2.90 
 -14   3   1    7.20    2.40 
 -14  -3  -1    4.30    3.90 
 -14   4  -1    4.40    2.60 
 -14  -4   1    9.30    4.80 
 -14   4   1    5.90    2.60 
 -14  -4  -1    4.80    4.50 
 -14  -5   1   54.29   12.60 
 -14   5  -1   35.90    6.70 
 -14   5   1   43.70    7.30 
 -14  -5  -1   44.90   11.40 
 -14   6  -1   -2.60    2.10 
 -14  -6   1    4.80    5.40 
 -14   6   1   10.10    4.00 
 -14  -6  -1    0.70    4.90 
 -14   7  -1   11.70    5.00 
 -14  -7   1   -0.60    4.10 
 -14  -7  -1   -1.40    6.70 
 -14   7   1    3.80    3.80 
 -15   0  -1   -1.40    2.10 
 -15   0   1    1.40    2.00 
 -15   1  -1   30.10    5.60 
 -15  -1   1   31.50    7.00 
 -15  -1  -1   40.00    7.80 
 -15   1   1   28.40    5.40 
 -15   2  -1    1.50    2.00 
 -15  -2   1    1.10    2.10 
 -15  -2  -1   -2.50    1.90 
 -15   2   1    1.20    1.60 
 -15   3  -1    4.70    2.40 
 -15  -3   1    8.10    4.90 
 -15  -3  -1    5.40    4.40 
 -15   3   1    6.70    2.50 
 -15   4  -1   19.10    4.80 
 -15  -4   1   22.40    8.10 
 -15   4   1   16.00    3.90 
 -15  -4  -1    6.50    9.00 
 -15   5  -1   -4.10    2.00 
 -15  -5   1    0.40    3.80 
 -15   5   1   -1.90    2.20 
 -15  -5  -1    1.30    3.70 
 -15   6  -1    5.50    3.50 
 -15  -6   1    0.70    6.50 
 -15   6   1    4.00    3.20 
 -15  -6  -1   -1.90    4.60 
 -15  -7   1   -0.20   10.70 
 -15   7  -1    5.60    3.60 
 -15  -7  -1    0.30   10.00 
 -15   7   1   -0.20    3.00 
 -16   0  -1    1.60    2.80 
 -16   0   1   -2.60    1.40 
 -16  -1   1   10.00    4.90 
 -16   1  -1    7.50    3.60 
 -16  -1  -1   16.30    5.50 
 -16   1   1    8.50    3.20 
 -16   2  -1    5.00    2.40 
 -16  -2   1    1.50    3.80 
 -16   2   1    2.10    1.90 
 -16  -2  -1    3.80    3.90 
 -16   3  -1   -0.60    2.30 
 -16  -3   1    0.50    3.60 
 -16   3   1    2.60    1.80 
 -16  -3  -1    2.00    3.90 
 -16  -4   1    0.10    3.70 
 -16   4  -1    2.10    2.40 
 -16  -4  -1    1.90    4.10 
 -16   4   1    1.30    2.50 
 -16  -5   1   11.60    5.80 
 -16   5  -1   -0.10    2.70 
 -16   5   1    3.40    3.00 
 -16  -5  -1   -0.50    4.20 
 -16   6  -1    0.00    2.10 
 -16  -6   1    0.80    5.00 
 -16  -6  -1    5.20    5.40 
 -16   6   1    2.00    3.10 
 -16   7  -1   22.60    6.30 
 -16  -7   1   16.40    9.50 
 -16   7   1   14.10    5.80 
 -16  -7  -1    5.20    6.60 
 -17   0  -1    5.20    3.10 
 -17   0   1    1.00    2.60 
 -17  -1   1   29.90    7.20 
 -17   1  -1   26.80    5.90 
 -17   1   1   32.50    6.40 
 -17  -1  -1   25.30    6.90 
 -17  -2   1   -1.90    2.80 
 -17   2  -1    4.50    2.70 
 -17  -2  -1   -1.80    3.70 
 -17   2   1    2.90    2.20 
 -17   3  -1   14.10    4.00 
 -17   3   1    9.20    3.10 
 -17  -3  -1    7.40    4.90 
 -17  -4   1  400.76   33.90 
 -17   4  -1  442.36   27.70 
 -17  -4  -1  415.76   34.10 
 -17   4   1  438.06   27.00 
 -17  -5   1    3.10    5.60 
 -17   5  -1    4.40    3.40 
 -17  -5  -1    5.20    5.50 
 -17   5   1    2.90    2.70 
 -17  -6   1   -3.00    5.20 
 -17   6  -1    4.40    3.60 
 -17   6   1    5.30    3.80 
 -17  -6  -1    4.50    6.00 
 -18   0  -1    2.60    3.10 
 -18   0   1    0.90    2.60 
 -18   1  -1    1.10    2.20 
 -18  -1   1    2.60    2.40 
 -18   1   1    1.80    2.70 
 -18  -1  -1   -3.00    2.30 
 -18   2  -1   16.30    4.50 
 -18  -2   1   17.30    5.80 
 -18   2   1   16.90    4.50 
 -18  -2  -1   14.40    8.50 
 -18   3  -1    1.60    2.20 
 -18  -3   1   -2.60    3.10 
 -18  -3  -1   -4.00    2.90 
 -18   3   1    1.60    2.30 
 -18   4  -1   11.60    4.10 
 -18  -4   1    3.40    5.00 
 -18  -4  -1    4.00    4.80 
 -18   4   1    1.20    2.40 
 -18  -5   1    0.70    3.90 
 -18   5  -1    3.30    2.70 
 -18   5   1   -1.40    3.10 
 -18  -5  -1   -7.10    3.30 
 -18   6  -1   13.10    4.10 
 -18  -6   1   -0.80    6.70 
 -18  -6  -1    2.80    5.20 
 -18   6   1   -1.50    3.60 
 -19   0   1    4.50    2.90 
 -19   0  -1    3.50    2.80 
 -19   1  -1    2.90    2.60 
 -19  -1   1   -0.60    2.70 
 -19   1   1    0.40    2.50 
 -19  -2   1    4.00    3.60 
 -19   2  -1    0.70    2.30 
 -19  -2  -1    6.40    4.30 
 -19   2   1    2.10    2.40 
 -19   3  -1    2.20    2.30 
 -19  -3   1    0.50    3.60 
 -19   3   1   -4.50    2.40 
 -19  -3  -1   -3.00    3.50 
 -19  -4   1   39.20   10.40 
 -19   4  -1   27.10    6.10 
 -19  -4  -1   27.80    8.90 
 -19   4   1   40.40    7.10 
 -19  -5   1  -11.20    5.20 
 -19   5  -1    4.10    2.70 
 -19   5   1    3.90    3.30 
 -19  -5  -1    6.40    4.80 
 -19  -6   1   -0.60    5.20 
 -19   6  -1   -1.40    4.40 
 -19   6   1   -0.70    3.20 
 -19  -6  -1   -0.30    4.50 
 -20   0  -1    6.60    3.80 
 -20   0   1    1.40    4.50 
 -20   1  -1   13.10    4.80 
 -20  -1   1   12.60    5.40 
 -20   1   1   12.80    4.80 
 -20  -1  -1    8.60    4.60 
 -20   2  -1   -2.80    2.50 
 -20  -2   1   -0.60    3.40 
 -20   2   1   -4.10    2.40 
 -20  -2  -1   -4.70    3.10 
 -20  -3   1   -5.20    2.90 
 -20   3  -1    0.60    2.40 
 -20  -3  -1   -0.50    4.80 
 -20   3   1    1.10    3.00 
 -20  -4   1   -1.10    4.00 
 -20   4  -1    0.10    2.90 
 -20  -4  -1    2.40    5.10 
 -20   4   1    0.80    2.60 
 -20  -5   1    2.50    8.90 
 -20   5  -1    6.80    4.30 
 -20   5   1    4.70    3.60 
 -20  -5  -1    3.20    6.70 
 -21   0  -1   -4.60    3.00 
 -21   0   1    1.50    3.10 
 -21  -1   1   22.30    6.60 
 -21   1  -1   22.40    6.30 
 -21  -1  -1   27.20    7.80 
 -21   1   1   17.40    5.50 
 -21  -2   1    5.40    5.00 
 -21   2  -1    1.80    3.10 
 -21   2   1    4.70    3.30 
 -21   3  -1   42.80    7.80 
 -21  -3   1   30.00    8.60 
 -21  -3  -1   39.60   10.20 
 -21   3   1   37.90    7.00 
 -21  -4   1    1.40    4.10 
 -21   4  -1   -3.10    3.00 
 -21  -4  -1   -2.80    4.80 
 -21   4   1    4.30    3.40 
 -22   0  -1   -1.50    3.10 
 -22   0   1    0.50    3.40 
 -22  -1   1    7.10    5.10 
 -22   1  -1   -1.10    3.00 
 -22   1   1    7.40    3.80 
 -22  -1  -1   12.90    5.30 
 -22  -2   1    6.70    4.40 
 -22   2  -1    9.60    3.80 
 -22   2   1    5.80    3.50 
 -22  -2  -1    7.70    5.00 
 -22  -3   1   -0.30    4.20 
 -22   3  -1   -2.80    3.40 
 -22  -3  -1    0.10    4.60 
 -22   3   1    9.00    3.60 
 -22   4  -1    2.80    4.00 
 -22  -4   1   -1.90    5.30 
 -22   4   1   -3.80    2.90 
 -22  -4  -1    4.70    5.90 
 -23   0  -1    2.20    4.20 
 -23   0   1   -5.80    3.20 
 -23   1  -1   19.90    6.50 
 -23  -1   1   25.10    7.50 
 -23  -1  -1   13.10    5.70 
 -23   1   1   26.90    7.00 
 -23   2  -1    4.70    3.70 
 -23  -2   1    2.50    4.20 
 -23  -2  -1    0.40    4.00 
 -23   2   1   -1.20    2.80 
 -23   3  -1   30.50    6.90 
 -23  -3  -1   20.70    8.10 
 -23   3   1   14.10    5.60 
 -24   0   1   -0.90    3.40 
 -24   0  -1   -3.10    3.10 
 -24  -1   1   -4.40    4.30 
 -24   1  -1   -2.80    3.50 
 -24  -1  -1    4.20    4.00 
 -24   1   1   -3.70    3.80 
   0   0   2   -0.10    0.10 
   0  -1  -2    0.00    0.50 
   0  -1  -2   -0.10    0.50 
   0  -1   2    0.60    0.70 
   0   1  -2    0.40    0.70 
   0   1   2    0.20    0.60 
   0   2   2   40.80    4.20 
   0  -2   2   35.90    4.00 
   0  -2  -2   42.80    4.40 
   0   2  -2   27.50    3.80 
   0   3  -2    0.40    0.90 
   0  -3  -2    0.70    1.00 
   0   3   2    0.70    1.00 
   0  -3   2    2.40    1.30 
   0   4  -2 3049.20  155.38 
   0   4   2 3231.88  155.48 
   0  -4  -2 3359.46  154.58 
   0  -4   2 2839.22  158.48 
   0   5   2    0.50    1.60 
   0   5  -2    1.80    1.90 
   0  -5  -2    3.40    2.30 
   0   6  -2   12.10    4.80 
   0   6   2   15.00    4.50 
   0   7   2    1.30    2.90 
   0   7  -2    1.50    3.60 
   0  -8  -2   44.80   12.10 
   0   8  -2   55.79   12.50 
   0   8   2   81.79   12.10 
   0   9  -2   -1.00    4.70 
   0  -9  -2   -1.60    6.20 
   0   9   2    7.90    4.20 
   1   0   2    0.20    0.20 
   1  -1  -2  733.03   38.20 
   1   1   2  837.32   39.70 
  -1  -1   2  835.32   39.60 
   1  -1   2  810.72   38.80 
  -1  -1  -2  828.12   39.60 
  -1  -1  -2  755.92   39.40 
  -1   1   2  758.02   38.40 
   1   1  -2  739.63   39.60 
   1  -2  -2   95.99    6.50 
   1   2   2   76.49    6.80 
  -1  -2   2   79.69    6.90 
  -1   2  -2   81.29    6.60 
  -1  -2  -2   80.79    6.90 
   1   2  -2   84.09    7.20 
   1  -2   2   92.69    6.70 
  -1   2   2   82.79    6.40 
  -1  -2  -2  107.89    8.10 
  -1  -3   2   94.99    8.30 
   1   3   2   90.59    8.30 
   1  -3  -2   86.99    7.30 
  -1   3  -2   77.29    7.60 
   1  -3   2   99.79    7.90 
  -1   3   2   92.39    7.90 
  -1  -3  -2   90.49    8.10 
   1   3  -2   83.79    8.40 
  -1  -4   2    7.40    2.80 
   1   4   2    1.10    1.80 
  -1   4  -2    8.20    3.00 
   1  -4  -2    6.50    2.50 
  -1   4   2    6.70    2.60 
  -1  -4  -2    2.40    1.80 
   1   4  -2    2.70    2.40 
  -1   5  -2   68.79    8.90 
   1  -5  -2   84.19    8.60 
   1   5   2   84.39    9.80 
  -1   5   2   74.99   11.10 
  -1  -5  -2   75.19    8.80 
   1   5  -2   80.19    9.60 
   1   6   2   15.90    5.20 
  -1   6  -2   17.40    5.30 
  -1   6   2   12.50    5.00 
   1   6  -2   20.40    6.10 
  -1   7  -2   -1.10    2.50 
   1   7   2   -1.70    2.70 
  -1  -7  -2    7.80    6.00 
  -1   7   2    3.10    4.00 
   1   7  -2    2.90    3.80 
  -1   8  -2   41.00    9.60 
   1   8   2   36.30    9.60 
  -1  -8  -2   34.90    9.90 
  -1   8   2   21.90    7.20 
   1   8  -2   38.30    9.70 
   1   9   2    0.40    4.50 
   1  -9  -2    2.30    6.50 
  -1   9  -2    4.40    4.20 
   1   9  -2    1.00    5.30 
  -1   9   2    6.70    5.20 
  -1  -9  -2    0.10    6.70 
  -2   0   2 2343.87  108.39 
  -2   0   2 2184.58  108.29 
  -2  -1   2 3116.89  150.78 
   2   1   2 3291.77  151.18 
   2   1  -2 2979.30  150.88 
  -2   2  -2   87.79    6.70 
   2  -2  -2   89.99    6.20 
   2   2   2   90.49    7.70 
  -2  -2   2   89.29    7.50 
  -2   2   2   86.69    6.40 
   2  -2   2   97.99    6.70 
  -2  -2  -2   88.09    7.50 
   2   2  -2   95.49    7.90 
  -2  -2  -2   94.59    8.00 
   2  -3  -2   33.60    3.80 
   2   3   2   25.70    5.00 
  -2  -3   2   22.60    4.60 
  -2   3  -2   28.10    4.00 
   2   3  -2   20.60    4.40 
  -2  -3  -2   34.20    4.60 
  -2  -3  -2   21.20    4.80 
   2  -3   2   31.90    3.90 
  -2   3   2   31.80    4.10 
  -2  -4   2   50.59    6.60 
   2   4   2   48.60    6.80 
   2  -4  -2   53.49    5.80 
  -2   4  -2   44.70    6.00 
  -2   4   2   47.40    6.20 
  -2  -4  -2   41.10    5.90 
   2   4  -2   45.40    6.70 
  -2  -4  -2   76.79    9.10 
  -2   5  -2   37.00    7.40 
   2   5   2   39.90    7.80 
   2  -5  -2   49.20    6.40 
   2   5  -2   39.60    8.00 
  -2  -5  -2   55.59   10.20 
  -2  -5  -2   34.40    6.90 
  -2   5   2   28.70    6.40 
   2   6   2   59.39   10.80 
  -2   6  -2   70.09    9.70 
  -2   6   2   62.59    8.60 
   2   6  -2   79.39   10.80 
  -2  -6  -2   67.19   12.90 
  -2   7  -2   42.90    9.40 
   2   7   2   27.90    7.50 
   2   7  -2   32.80    8.40 
  -2  -7  -2   29.70    9.50 
   2   8   2    7.90    4.80 
  -2   8  -2    2.30    3.40 
  -2   8   2    8.60    3.90 
  -2  -8  -2    3.30    4.70 
   2   8  -2    1.40    3.30 
  -2  -9   2    3.30    7.10 
   2   9   2   -0.90    5.10 
  -2   9  -2   -0.90    3.70 
  -2   9   2    1.70    4.90 
  -2  -9  -2   -6.30    4.90 
   2   9  -2    5.50    5.00 
   3   0  -2 3255.07  155.68 
  -3   0   2 3247.88  155.68 
   3  -1  -2  376.16   17.10 
   3   1   2  351.16   19.80 
  -3   1  -2  333.47   17.80 
  -3  -1   2  304.87   19.30 
  -3  -1   2  308.37   19.40 
   3   1  -2  285.17   18.90 
  -3   1   2  369.96   17.10 
   3  -1   2  357.56   18.20 
  -3  -1  -2  389.26   19.90 
   3  -2  -2  442.16   22.40 
  -3  -2   2  421.96   24.80 
   3   2   2  441.76   25.40 
  -3   2  -2  432.36   23.30 
   3   2   2  409.76   25.00 
  -3  -2  -2  449.86   25.50 
   3  -2   2  455.55   23.10 
  -3   2   2  408.76   22.60 
   3   2  -2  419.26   25.30 
  -3  -2  -2  450.05   25.40 
   3   3   2  281.97   19.30 
  -3   3  -2  264.97   17.40 
  -3  -3   2  266.07   18.70 
   3  -3  -2  312.87   16.80 
  -3  -3  -2  287.57   19.20 
  -3  -3  -2  310.67   20.40 
   3   3  -2  284.07   19.40 
   3  -3   2  276.37   17.00 
  -3   3   2  293.07   17.40 
  -3  -4   2   93.39    9.80 
  -3   4  -2   95.69    9.30 
   3  -4  -2  123.59    9.00 
   3   4   2  110.29   11.00 
   3  -4   2   98.49   10.60 
  -3   4   2  110.69    9.50 
  -3  -4  -2  101.79   10.90 
   3   4  -2   99.09   10.50 
  -3  -4  -2   88.59   10.80 
   3  -5  -2    1.30    1.80 
   3   5   2    2.70    2.00 
  -3   5  -2    1.50    1.50 
  -3   5   2   -1.50    1.60 
   3   5  -2    4.60    3.00 
  -3  -5  -2   -0.20    2.90 
  -3   6  -2    7.50    3.90 
   3   6   2   16.30    5.60 
  -3   6   2   15.00    4.90 
  -3  -6  -2    7.80    4.80 
   3   6  -2   17.40    5.90 
   3   7   2   -1.90    3.30 
  -3   7  -2    3.10    3.20 
  -3   7   2    2.90    3.50 
   3   7  -2   -3.40    2.30 
   3   8   2   -4.50    3.00 
  -3  -8   2   -0.40    4.30 
  -3   8  -2   -0.30    3.30 
  -3   8   2    3.60    4.10 
  -3  -8  -2    2.10    5.90 
   3   8  -2   -0.60    3.40 
  -3   9  -2   -1.40    4.10 
   3   9   2    0.70    4.30 
  -3  -9   2    7.20    7.30 
   3   9  -2    6.90    6.00 
  -3  -9  -2    5.40    9.60 
  -3   9   2   11.60    5.40 
  -4   0  -2  170.48    9.90 
   4   0  -2  151.28    9.60 
  -4   0   2  154.28    9.50 
   4   0   2  153.48    9.80 
  -4   2  -2  217.68   13.70 
   4   2   2  278.17   16.80 
  -4  -2   2  208.98   15.30 
   4  -2  -2  219.18   13.50 
  -4  -2   2  275.67   17.20 
  -4  -2  -2  286.87   17.20 
   4   2  -2  208.28   15.50 
   4  -2   2  254.17   13.70 
  -4  -2  -2  238.48   16.10 
  -4   2   2  206.98   12.90 
   4   3   2  351.96   22.40 
   4  -3  -2  330.97   18.50 
  -4  -3   2  344.77   21.80 
  -4   3  -2  308.17   19.50 
  -4  -3  -2  324.97   21.90 
   4  -3   2  336.07   19.20 
   4   3  -2  363.76   23.00 
  -4  -3  -2  327.17   22.40 
  -4   3   2  307.87   19.00 
  -4   4  -2  156.08   13.20 
   4  -4  -2  204.58   12.90 
   4   4   2  188.78   15.80 
  -4  -4   2  191.58   15.30 
   4   4  -2  160.98   20.70 
   4  -4   2  186.98   13.10 
  -4   4   2  179.98   13.50 
  -4  -4  -2  213.08   17.40 
  -4  -4  -2  203.98   15.90 
   4   5   2   82.79   10.40 
  -4   5  -2   66.29    8.40 
   4  -5  -2   82.09    7.80 
  -4  -5  -2   84.89   11.50 
   4   5  -2   72.99   10.10 
  -4   5   2   76.79    8.50 
  -4   6  -2   82.69   10.30 
   4   6   2   80.19   11.70 
   4   6  -2   97.29   12.70 
  -4   6   2  102.49   10.80 
  -4  -6  -2   66.99   13.30 
  -4   7  -2    1.10    2.70 
   4   7   2    0.40    3.30 
  -4  -7   2    6.80    7.50 
  -4   7   2    0.30    2.80 
  -4  -7  -2   -2.00    3.50 
  -4   8  -2    3.40    3.50 
   4   8   2    0.00    3.70 
  -4  -8   2    5.60    5.90 
  -4  -8  -2   -0.80    5.20 
   4   8  -2   -0.90    3.70 
  -4   8   2    5.00    5.10 
  -4  -9   2    3.50    5.90 
  -4   9  -2    8.70    5.20 
   4   9   2    9.20    6.00 
  -4   9   2   10.00    5.50 
  -4  -9  -2    5.00    7.50 
   4   9  -2    9.90    5.80 
  -5   0  -2 1650.43   75.29 
   5   0  -2 1446.76   74.69 
   5   0   2 1405.16   74.89 
  -5   0   2 1557.54   74.69 
  -5  -1   2 2153.08  106.19 
  -5   1  -2 2286.87  103.89 
   5  -1  -2 2053.19  103.39 
   5   1   2 2162.88  106.59 
  -5  -1   2 2094.09  106.09 
   5   1  -2 2081.09  106.09 
  -5   1   2 2047.10  102.99 
  -5  -1  -2 2205.08  106.39 
   5  -1   2 2227.18  104.29 
   5   2   2    1.40    1.50 
  -5  -2   2    7.10    2.50 
   5  -2  -2    6.10    1.40 
  -5  -2   2    4.30    2.00 
  -5   2  -2    3.50    1.40 
  -5   2   2    4.50    1.30 
   5   2  -2    3.80    2.00 
  -5  -2  -2    3.20    1.90 
  -5  -2  -2    5.60    2.30 
   5  -2   2    5.80    1.60 
  -5  -3   2    3.00    2.40 
  -5  -3   2    0.40    1.00 
   5  -3  -2   -0.40    0.70 
   5   3   2   -0.60    1.20 
  -5   3  -2    3.50    1.70 
  -5  -3  -2    2.80    1.70 
  -5   3   2    1.20    1.10 
   5  -3   2    0.90    1.20 
  -5  -3  -2    5.20    2.50 
   5   3  -2    1.60    1.40 
  -5  -4   2  290.07   23.10 
  -5  -4   2  314.87   21.70 
   5  -4  -2  284.97   17.40 
  -5   4  -2  282.17   18.90 
  -5   4   2  281.57   18.50 
   5  -4   2  302.37   18.30 
   5   4  -2  281.27   21.60 
  -5  -4  -2  295.77   21.60 
  -5  -5   2   31.60    8.30 
  -5   5  -2   38.70    5.90 
   5   5   2   51.59    9.70 
   5  -5  -2   58.09    6.40 
   5   5  -2   32.50    7.60 
  -5  -5  -2   46.80    9.90 
  -5   5   2   45.40    6.30 
  -5  -6   2   40.10   10.40 
   5   6   2   19.30    6.60 
  -5   6  -2   18.00    5.20 
  -5  -6  -2   22.70    8.00 
   5   6  -2   23.20    7.50 
  -5   6   2   24.40    5.60 
   5   7   2   35.20    9.80 
  -5   7  -2   49.70    9.70 
  -5  -7   2   37.50   11.60 
  -5   7   2   43.80    8.90 
   5   7  -2   46.30   10.50 
  -5  -7  -2   33.90   10.60 
  -5   8  -2   59.29   11.40 
  -5  -8   2   33.30   10.80 
   5   8   2   39.80   10.20 
  -5  -8  -2   27.80   11.40 
  -5   8   2   42.80   11.50 
   5   8  -2   47.70   11.80 
   5   9   2    6.20    6.00 
  -5   9  -2   17.90    7.60 
  -5  -9   2    6.70    8.20 
  -5  -9  -2    5.50    7.80 
  -5   9   2   10.80    6.80 
   5   9  -2   -1.60    4.30 
   6   0   2   55.99    5.50 
   6   0  -2   54.19    5.20 
  -6   0   2   56.69    5.30 
  -6   0  -2   62.99    5.50 
  -6   1  -2  783.82   39.30 
   6  -1  -2  786.62   39.30 
  -6  -1   2  749.62   41.60 
   6   1   2  757.42   41.80 
  -6  -1   2  741.73   41.50 
  -6   1   2  828.32   38.60 
   6  -1   2  747.43   39.70 
  -6  -1  -2  887.01   42.70 
   6   1  -2  688.63   41.20 
   6   2   2  553.74   32.80 
  -6   2  -2  549.74   29.10 
  -6  -2   2  533.85   32.10 
  -6  -2   2  609.24   33.70 
   6  -2  -2  543.25   28.20 
   6   2  -2  555.54   32.50 
  -6  -2  -2  540.65   32.40 
  -6  -2  -2  542.85   32.70 
  -6   2   2  506.85   28.10 
   6  -2   2  592.54   29.20 
   6  -3  -2  552.54   28.50 
  -6  -3   2  569.84   36.90 
  -6  -3   2  608.84   35.30 
  -6   3  -2  530.95   30.00 
  -6  -3  -2  565.64   34.20 
   6   3  -2  489.25   33.00 
  -6  -3  -2  520.25   34.50 
   6  -3   2  573.64   29.50 
  -6   3   2  523.85   29.20 
   6  -4  -2    0.00    1.00 
  -6  -4   2    1.40    3.50 
  -6   4  -2    0.20    1.30 
  -6  -4   2    1.00    2.30 
   6   4   2   -0.30    1.60 
  -6   4   2   -0.30    1.20 
   6  -4   2    3.10    1.80 
  -6  -4  -2    3.70    2.20 
   6   4  -2    1.90    1.60 
  -6  -4  -2    1.00    2.30 
   6   5   2   45.80    9.20 
  -6  -5   2   41.80    9.90 
   6  -5  -2   48.20    5.50 
  -6   5  -2   39.60    7.20 
   6   5  -2   45.90    9.00 
  -6   5   2   43.80    7.30 
  -6  -5  -2   33.20    8.50 
   6   6   2   61.69   11.60 
  -6   6  -2   71.39    9.00 
  -6  -6   2   48.60   11.80 
   6   6  -2   57.79   11.50 
  -6  -6  -2   42.00   10.70 
  -6   6   2   50.19    7.20 
  -6   7  -2    2.10    2.60 
   6   7   2   10.60    5.40 
  -6  -7   2    6.70    5.70 
  -6  -7  -2    6.00    6.30 
   6   7  -2    2.90    3.40 
  -6   7   2    1.20    3.20 
  -6  -8   2    5.30    6.40 
   6   8   2    2.20    4.60 
  -6   8  -2    3.30    3.60 
   6   8  -2    2.90    5.10 
  -6  -8  -2    0.20    6.50 
  -6   8   2    4.60    5.90 
  -6   9  -2    2.60    5.40 
   6   9   2   24.30    8.50 
  -6  -9  -2    5.80    7.80 
  -6   9   2   -8.70    4.70 
   7   0   2  127.89   10.00 
  -7   0   2  140.09    9.80 
   7   0  -2  130.09    9.90 
  -7   0  -2  141.79   10.00 
   7  -1  -2  296.67   17.00 
  -7  -1   2  265.77   18.70 
   7   1   2  297.77   19.20 
  -7  -1   2  298.77   19.00 
  -7   1  -2  306.67   16.80 
  -7  -1  -2  308.87   19.30 
   7   1  -2  263.37   18.60 
   7  -1   2  283.37   17.30 
  -7   1   2  313.97   16.30 
   7   2   2  322.37   21.90 
  -7  -2   2  310.47   21.50 
  -7  -2   2  331.47   22.10 
   7  -2  -2  330.17   18.00 
  -7   2  -2  328.67   18.40 
  -7  -2  -2  331.67   22.30 
   7  -2   2  328.27   18.60 
  -7   2   2  311.57   17.50 
  -7  -2  -2  326.67   21.80 
   7   3   2  227.28   18.80 
  -7  -3   2  261.57   19.20 
   7  -3  -2  248.78   14.50 
  -7   3  -2  250.07   15.80 
  -7  -3   2  262.37   20.10 
  -7  -3  -2  263.87   19.70 
  -7   3   2  241.98   15.00 
   7   3  -2  259.87   19.40 
   7  -3   2  265.87   15.50 
  -7  -3  -2  239.28   19.10 
   7  -4  -2    6.20    2.00 
  -7  -4   2    5.50    3.00 
  -7   4  -2    3.00    3.20 
   7   4  -2    4.80    3.20 
   7  -4   2    6.90    2.50 
  -7   4   2    6.90    2.30 
  -7  -4  -2    7.30    4.00 
  -7   5  -2   15.00    4.40 
  -7  -5   2   10.40    5.80 
   7   5   2   17.50    5.90 
   7  -5  -2   19.20    3.70 
  -7   5   2   21.20    7.20 
   7   5  -2   15.80    5.60 
  -7  -5  -2   15.70    5.60 
  -7   6  -2    3.10    3.10 
   7   6   2   13.30    5.80 
  -7  -6   2    5.60    4.80 
   7   6  -2    1.30    3.20 
  -7  -6  -2    3.30    5.60 
  -7   6   2    6.00    2.90 
   7   7   2   14.50    6.70 
  -7  -7   2    2.50    5.20 
  -7   7  -2    8.40    4.50 
  -7   7   2    7.30    4.00 
  -7  -7  -2    9.40    6.20 
   7   7  -2    6.20    4.70 
  -7   8  -2   -7.70    3.40 
   7   8   2    4.40    5.10 
  -7  -8   2   -4.80    4.60 
  -7   8   2    1.90    2.90 
  -7  -8  -2   11.40    7.50 
   7   8  -2    1.30    3.70 
  -7  -9   2  -10.50    4.70 
  -7   9  -2   -4.30    4.90 
  -7   9   2    0.50    4.60 
  -7  -9  -2    6.90   11.00 
   7   9  -2   -4.70    5.10 
   8   0   2  284.87   19.30 
  -8   0  -2  339.77   19.50 
   8   0  -2  296.17   19.20 
  -8   0   2  328.47   19.20 
  -8  -1   2   39.40    5.30 
  -8   1  -2   33.60    3.80 
   8   1   2   24.20    4.90 
   8  -1  -2   28.80    3.80 
  -8  -1   2   35.40    6.00 
  -8  -1  -2   32.60    4.90 
   8   1  -2   34.30    5.00 
   8  -1   2   32.70    4.30 
  -8   1   2   27.50    3.30 
  -8   2  -2  123.89    8.90 
  -8  -2   2  116.09   11.50 
   8  -2  -2  131.49    9.00 
  -8  -2   2  111.59   11.40 
   8   2   2  137.99   12.20 
   8   2  -2  130.89   12.00 
  -8  -2  -2  135.09   12.40 
   8  -2   2  116.89    9.20 
  -8   2   2  132.99    8.40 
  -8  -2  -2  142.29   12.30 
   8   3   2    0.90    2.10 
  -8  -3   2    2.90    2.70 
  -8   3  -2    1.80    1.60 
  -8  -3   2    7.30    3.40 
   8  -3  -2    4.40    1.70 
  -8  -3  -2    2.40    1.90 
  -8   3   2    1.10    1.20 
  -8  -3  -2    1.60    2.20 
   8  -4  -2    8.80    2.40 
  -8  -4   2   11.80    4.30 
  -8   4  -2   11.70    3.20 
  -8   4   2    7.30    2.40 
   8  -4   2    6.40    2.30 
   8   4  -2    4.40    3.00 
  -8  -4  -2    4.80    3.60 
  -8  -5   2   13.40    6.50 
   8  -5  -2    9.80    2.90 
  -8   5  -2    8.30    3.30 
   8   5  -2    7.80    4.10 
  -8   5   2    7.10    3.00 
  -8  -5  -2    7.70    5.20 
  -8   6  -2  398.76   27.20 
  -8  -6   2  389.26   33.30 
   8   6  -2  386.26   31.40 
  -8   6   2  393.46   26.40 
  -8  -6  -2  402.96   33.40 
  -8  -7   2   21.40    9.40 
  -8   7  -2   29.20    7.20 
   8   7  -2   30.70    9.30 
  -8  -7  -2   33.10   10.70 
  -8   7   2   25.10    6.40 
  -8   8  -2   -1.60    3.70 
  -8  -8   2    3.70    5.60 
  -8   8   2    0.40    4.60 
   8   8  -2    0.80    3.90 
  -8  -8  -2    8.30    7.60 
  -8   9  -2    5.50    5.40 
  -8  -9   2    7.50    7.00 
  -8  -9  -2   17.80   10.10 
  -8   9   2   -3.70    4.00 
   8   9  -2   -1.10    4.50 
   9   0  -2  102.39    9.20 
  -9   0   2  102.19    8.80 
  -9   0  -2  125.49    9.60 
   9   0   2  100.59    9.30 
  -9   1  -2   10.10    2.50 
   9  -1  -2    7.90    2.20 
   9   1   2    7.20    3.00 
  -9  -1   2    9.90    3.40 
  -9  -1   2    7.30    3.00 
   9   1  -2   11.80    3.30 
   9  -1   2   10.40    2.80 
  -9  -1  -2   12.60    3.60 
  -9   1   2    7.70    1.90 
  -9   2  -2  182.48   11.80 
   9  -2  -2  184.78   12.10 
  -9  -2   2  177.18   15.10 
   9   2   2  171.98   15.10 
   9  -2   2  159.48   12.20 
  -9   2   2  192.88   11.20 
  -9  -2  -2  200.08   15.70 
  -9  -2  -2  159.18   14.80 
  -9  -3   2    4.70    3.10 
   9  -3  -2    0.80    1.30 
  -9  -3   2    2.00    2.40 
   9   3   2   -3.90    1.60 
  -9   3  -2    1.10    1.30 
  -9  -3  -2    2.30    1.90 
  -9  -3  -2   -2.10    2.30 
   9  -3   2   -2.30    1.00 
  -9   3   2    0.00    0.90 
  -9   4  -2   10.30    3.20 
   9  -4  -2   12.60    3.50 
  -9  -4   2   11.10    5.10 
   9   4  -2    8.20    3.60 
  -9   4   2   19.00    3.80 
   9  -4   2    8.80    3.50 
  -9  -5   2    4.50    5.20 
  -9   5  -2   -1.10    1.50 
   9  -5  -2    3.20    2.00 
  -9   5   2   -0.30    1.80 
   9   5  -2    8.90    4.70 
  -9  -5  -2    1.60    4.60 
  -9   6  -2   14.50    4.60 
  -9  -6   2   13.80    6.00 
  -9  -6  -2    1.80    4.70 
  -9   6   2   14.90    4.60 
   9   6  -2   10.20    5.60 
  -9  -7   2   -7.10    4.00 
  -9   7  -2    1.50    3.20 
   9   7  -2    1.70    4.40 
  -9  -7  -2    1.50    4.90 
  -9  -8   2    0.00    4.60 
  -9   8  -2    9.20    5.40 
  -9  -8  -2    3.20    5.90 
  -9   8   2    7.70    5.70 
   9   8  -2    0.90    4.80 
 -10   0  -2  184.48   13.20 
  10   0   2  157.78   13.10 
  10   0  -2  149.88   12.70 
 -10   0   2  186.38   13.00 
  10  -1  -2  174.78   13.90 
 -10   1  -2  244.18   14.30 
  10   1   2  185.48   15.70 
 -10  -1   2  214.48   16.10 
 -10  -1   2  228.68   16.70 
 -10   1   2  224.98   13.60 
 -10  -1  -2  217.78   16.20 
  10  -1   2  202.08   14.90 
  10   1  -2  198.78   15.90 
  10  -2  -2    2.40    1.80 
 -10  -2   2   13.10    4.20 
 -10   2  -2    4.80    2.10 
  10   2   2    2.70    2.30 
 -10  -2   2    6.20    3.30 
 -10  -2  -2    1.90    2.70 
 -10   2   2    1.30    1.30 
 -10  -2  -2    2.70    2.70 
  10   2  -2   10.50    3.90 
  10  -2   2    5.80    2.50 
 -10  -3   2   12.30    4.60 
  10  -3  -2   11.30    2.90 
 -10   3   2    7.10    2.20 
 -10  -3  -2   11.50    4.40 
  10  -3   2    6.90    2.60 
  10  -4  -2   73.69    7.00 
 -10  -4   2   70.99   10.60 
 -10   4  -2   77.69    8.00 
 -10   4   2   75.69    7.20 
 -10  -4  -2   82.89   11.10 
 -10   5  -2   75.99    8.40 
 -10  -5   2   44.90   11.00 
 -10  -5  -2   68.29   12.80 
 -10   5   2   79.69    8.10 
 -10  -6   2   75.29   15.00 
 -10   6  -2   81.29    9.30 
 -10   6   2   58.49    8.00 
  10   6  -2   54.89   12.40 
 -10  -6  -2   65.29   14.80 
 -10  -7   2   -0.80    3.60 
 -10   7  -2    6.20    3.70 
  10   7  -2    2.50    4.80 
 -10   7   2    4.20    3.20 
 -10  -8   2    5.80    6.20 
 -10   8  -2   -2.60    3.50 
 -10  -8  -2   11.20    6.60 
  10   8  -2    2.20    4.70 
 -10   8   2    3.70    3.80 
 -11   0   2   32.10    4.70 
 -11   0  -2   33.30    5.80 
  11   0  -2   20.30    4.50 
  11   0   2   23.20    5.10 
 -11  -1   2   12.60    4.00 
 -11  -1   2   11.00    3.80 
  11   1   2   13.70    4.20 
  11  -1  -2   11.70    3.20 
 -11   1  -2   11.10    2.90 
  11   1  -2    4.90    2.90 
  11  -1   2    8.50    3.00 
 -11   1   2   14.50    3.20 
 -11   2  -2   11.40    3.00 
 -11  -2   2    7.20    3.90 
  11  -2  -2    6.10    2.60 
 -11  -2   2   14.80    5.00 
  11   2  -2    9.50    3.60 
 -11   2   2   12.30    2.60 
  11  -2   2   10.90    3.20 
 -11  -2  -2   16.50    4.90 
 -11  -3   2  103.69   12.00 
  11  -3  -2   92.09    8.30 
 -11   3  -2   92.19    8.30 
 -11   3   2   91.39    7.60 
  11  -3   2   96.09    8.90 
 -11  -3  -2   96.19   11.60 
 -11  -4   2   60.19   12.20 
  11  -4  -2   90.79    7.90 
 -11   4  -2   85.09    8.40 
 -11  -4  -2   85.29   12.00 
 -11   4   2   85.29    8.40 
 -11   5  -2   24.80    5.60 
 -11  -5   2   10.50    6.30 
 -11   5   2   22.50    4.90 
 -11  -5  -2   13.50    6.00 
 -11   6  -2   -0.10    2.20 
 -11  -6   2   -5.30    3.20 
 -11   6   2    1.40    1.80 
 -11  -6  -2   -3.10    3.80 
 -11  -7   2   22.60    9.00 
 -11   7  -2   19.80    6.40 
 -11   7   2   34.30    7.40 
 -11  -7  -2   16.50    8.90 
 -11  -8   2    5.70    7.10 
 -11   8  -2    3.10    3.90 
 -11   8   2    6.30    4.10 
 -11  -8  -2   -2.60    4.30 
  12   0  -2  180.38   16.30 
 -12   0   2  234.68   15.90 
  12   0   2  162.88   15.20 
 -12   0  -2  240.48   16.20 
 -12  -1   2   73.39    9.10 
 -12  -1   2   79.99   11.00 
 -12   1  -2   76.79    7.50 
  12  -1  -2   68.89    7.80 
 -12   1   2   85.09    7.40 
 -12  -1  -2   71.59    8.70 
  12  -1   2   65.09    7.90 
  12   1  -2   66.19    8.90 
 -12   2  -2    5.20    2.00 
 -12  -2   2    5.90    3.00 
  12  -2  -2    0.90    2.20 
  12  -2   2    2.20    2.20 
 -12  -2  -2    3.10    3.30 
 -12   2   2    3.40    1.70 
  12  -3  -2  656.33   37.30 
 -12   3  -2  656.13   36.80 
 -12  -3   2  667.73   43.00 
 -12   3   2  680.93   36.00 
 -12  -3  -2  687.83   43.00 
  12  -4  -2   14.10    3.90 
 -12  -4   2   13.10    5.80 
 -12   4  -2    9.70    3.20 
 -12   4   2   11.00    3.10 
 -12  -4  -2   10.00    5.30 
 -12  -5   2    2.60    5.60 
 -12   5  -2    6.10    3.10 
 -12  -5  -2    8.80    5.90 
 -12   5   2   10.70    3.50 
 -12  -6   2    0.30    4.00 
 -12   6  -2    4.70    3.40 
 -12  -6  -2    4.60    4.80 
 -12   6   2   -1.80    2.10 
 -12  -7   2    7.40    6.80 
 -12   7  -2   11.30    5.00 
 -12   7   2    6.20    4.20 
 -12  -7  -2   14.80    7.60 
 -12  -8   2   -1.20    6.30 
 -12   8  -2    5.90    3.90 
 -12   8   2    5.20    3.40 
 -12  -8  -2    3.90    7.40 
 -13   0  -2    3.30    2.10 
  13   0  -2   -0.60    1.90 
 -13   0   2   -2.30    1.70 
 -13  -1   2   25.80    6.10 
 -13  -1   2   27.10    7.30 
 -13   1  -2   26.80    4.90 
  13  -1  -2   19.20    4.90 
  13   1  -2   23.50    5.70 
 -13  -1  -2   13.70    4.80 
 -13   1   2   18.70    4.10 
 -13  -2   2   38.10    7.80 
  13  -2  -2   33.60    6.10 
 -13   2  -2   36.10    5.00 
 -13  -2  -2   43.40    8.70 
 -13   2   2   41.20    4.80 
  13  -3  -2  237.98   17.30 
 -13   3  -2  257.97   16.90 
 -13  -3   2  227.58   21.10 
 -13   3   2  245.98   17.90 
 -13  -3  -2  260.87   22.10 
 -13  -4   2   -1.70    3.00 
 -13   4  -2   -2.20    1.20 
 -13   4   2    0.80    1.40 
 -13  -4  -2    4.80    3.40 
 -13   5  -2   27.40    5.80 
 -13  -5   2   22.40   10.30 
 -13   5   2   40.80    5.80 
 -13  -5  -2   28.10    8.80 
 -13   6  -2   -5.40    2.40 
 -13  -6   2    1.60    5.30 
 -13   6   2    0.40    2.10 
 -13  -6  -2    9.30    6.20 
 -13   7  -2   -1.30    3.00 
 -13  -7   2    3.10    5.00 
 -13  -7  -2   -3.30    4.80 
 -13   7   2    2.60    3.20 
 -13  -8   2  -10.10    4.60 
 -13  -8  -2    3.60    5.00 
 -13   8   2   -3.00    3.10 
 -14   0  -2  233.78   17.10 
 -14   0   2  235.08   17.00 
  14   0  -2  170.18   16.60 
 -14   1  -2   64.99    7.20 
 -14  -1   2   70.29    9.00 
  14  -1  -2   45.80    7.00 
 -14   1   2   58.29    6.60 
 -14  -1  -2   50.29    9.00 
  14  -2  -2   24.90    5.60 
 -14   2  -2   34.00    5.00 
 -14  -2   2   44.90    8.70 
 -14   2   2   26.70    4.00 
 -14  -2  -2   34.10    7.60 
 -14  -3   2  218.78   20.50 
  14  -3  -2  170.08   18.50 
 -14   3  -2  242.18   16.20 
 -14   3   2  234.58   15.10 
 -14  -3  -2  230.28   20.80 
 -14  -4   2    9.30    4.60 
 -14   4  -2    9.10    3.60 
 -14   4   2    6.30    2.80 
 -14  -4  -2   10.60    5.30 
 -14  -5   2   51.69   12.50 
 -14   5  -2   62.59    8.20 
 -14   5   2   72.49    7.90 
 -14  -5  -2   44.70   11.10 
 -14  -6   2    5.50    5.50 
 -14   6  -2   15.00    6.00 
 -14  -6  -2   13.10    6.70 
 -14   6   2    9.50    3.50 
 -14   7  -2   26.50    6.20 
 -14  -7   2   19.00    7.60 
 -14  -7  -2    5.30    5.70 
 -15   0   2   26.70    5.80 
 -15   0  -2   25.00    5.90 
 -15   1  -2   51.69    6.60 
 -15  -1   2   54.99    8.00 
 -15  -1  -2   43.90    8.50 
 -15   1   2   52.49    6.40 
 -15  -2   2    3.10    3.10 
 -15   2  -2    1.50    1.80 
 -15   2   2    5.20    2.10 
 -15  -2  -2    2.20    2.90 
 -15   3  -2    5.80    2.80 
 -15  -3   2    0.70    3.40 
 -15   3   2    4.90    2.50 
 -15  -3  -2   -0.80    2.90 
 -15  -4   2   80.69   14.70 
 -15   4  -2   72.39    8.70 
 -15  -4  -2   72.19   14.10 
 -15   4   2   88.69    8.40 
 -15  -5   2    1.50    4.80 
 -15   5  -2    2.70    2.80 
 -15   5   2    1.70    2.00 
 -15  -5  -2   -0.30    4.50 
 -15  -6   2    2.00    5.60 
 -15   6  -2    7.10    4.20 
 -15  -6  -2   10.80    6.60 
 -15   6   2    4.60    3.00 
 -15   7   2   -0.70    3.40 
 -16   0   2   62.79    8.20 
 -16   0  -2   53.19    9.10 
 -16   1  -2   21.10    5.10 
 -16  -1   2   17.90    5.70 
 -16   1   2   22.80    4.80 
 -16  -1  -2   17.30    5.10 
 -16  -2   2    2.50    3.70 
 -16   2  -2    1.60    2.10 
 -16   2   2    5.20    2.50 
 -16  -2  -2    4.80    3.50 
 -16   3  -2    9.60    3.90 
 -16  -3   2   15.10    5.10 
 -16   3   2    8.60    2.80 
 -16  -3  -2    6.90    5.40 
 -16  -4   2    3.80    4.50 
 -16   4  -2    1.90    2.60 
 -16   4   2    3.20    2.60 
 -16  -4  -2    0.90    3.20 
 -16  -5   2   -1.10    3.90 
 -16   5  -2    2.60    2.70 
 -16   5   2    4.80    2.40 
 -16  -5  -2    5.90    4.30 
 -16  -6   2   10.50    5.30 
 -16   6  -2   -4.10    2.80 
 -16  -6  -2   -2.30    3.90 
 -16   6   2    2.80    3.40 
 -16   7  -2   -1.60    3.00 
 -16  -7   2    7.40    7.30 
 -16   7   2    2.70    3.70 
 -16  -7  -2   -0.80    5.80 
 -17   0  -2   46.60    8.80 
 -17   0   2   35.30    6.90 
 -17   1  -2    7.00    3.20 
 -17  -1   2    6.00    4.10 
 -17   1   2    9.60    3.00 
 -17  -1  -2    8.20    3.90 
 -17   2  -2   35.40    6.30 
 -17  -2   2   43.60    9.30 
 -17   2   2   35.10    5.00 
 -17  -2  -2   28.60    8.10 
 -17   3  -2    7.40    3.40 
 -17  -3   2    7.40    5.70 
 -17   3   2   11.90    3.50 
 -17  -3  -2    4.10    4.80 
 -17  -4   2   94.29   13.90 
 -17   4  -2   97.19   10.00 
 -17   4   2   94.39    9.60 
 -17  -4  -2   70.39   14.10 
 -17   5  -2    3.80    3.70 
 -17  -5   2    3.40    4.90 
 -17   5   2    5.50    2.80 
 -17  -5  -2    7.00    5.50 
 -17  -6   2    1.80    5.80 
 -17   6  -2   -2.00    2.80 
 -17   6   2    2.60    4.40 
 -17  -6  -2    4.50    5.10 
 -18   0   2  269.97   21.60 
 -18   0  -2  302.67   22.30 
 -18  -1   2    7.60    4.30 
 -18   1  -2    8.30    3.90 
 -18   1   2    5.80    3.30 
 -18  -1  -2    8.60    4.50 
 -18  -2   2   -0.40    3.70 
 -18   2  -2    0.20    2.30 
 -18   2   2    2.10    2.50 
 -18  -2  -2   10.00    4.80 
 -18  -3   2    1.90    4.30 
 -18   3  -2    0.70    2.20 
 -18  -3  -2    0.80    3.50 
 -18   3   2   -0.60    2.20 
 -18   4  -2   18.40    5.30 
 -18  -4   2    1.00    4.70 
 -18  -4  -2    4.50    5.60 
 -18   4   2   15.90    4.50 
 -18   5  -2   22.80    6.10 
 -18  -5   2    8.30    6.70 
 -18   5   2   25.60    5.60 
 -18  -5  -2   23.00    8.10 
 -18  -6   2   11.90    9.20 
 -18   6  -2   29.00    7.30 
 -18   6   2   20.40    5.60 
 -18  -6  -2   20.80    8.30 
 -19   0   2   80.19   10.20 
 -19   0  -2   69.59   13.90 
 -19   1  -2   -1.30    2.60 
 -19  -1   2    3.00    2.80 
 -19   1   2    4.30    2.60 
 -19   2  -2   -2.40    1.80 
 -19  -2   2    1.50    3.40 
 -19  -2  -2    1.00    3.30 
 -19   2   2    0.80    2.00 
 -19  -3   2    3.00    6.00 
 -19   3  -2   -0.10    2.50 
 -19  -3  -2    0.30    4.20 
 -19   3   2    2.30    2.70 
 -19  -4   2   22.30    8.00 
 -19   4  -2   23.50    6.00 
 -19  -4  -2   19.40    7.60 
 -19   4   2   23.60    5.30 
 -19  -5   2    8.10    5.80 
 -19   5  -2    2.20    3.10 
 -19   5   2    8.70    6.10 
 -19  -6   2    4.60    5.80 
 -19  -6  -2    3.20    6.00 
 -20   0   2    0.80    3.70 
 -20   0  -2   -2.80    3.20 
 -20  -1   2   28.30    7.90 
 -20   1  -2   33.60    7.40 
 -20   1   2   31.60    6.90 
 -20  -1  -2   38.00    8.60 
 -20   2  -2    4.70    3.10 
 -20  -2   2   -3.30    3.90 
 -20  -2  -2   -0.90    3.40 
 -20   2   2    0.00    2.70 
 -20  -3   2    6.20    5.20 
 -20   3  -2   23.80    6.00 
 -20  -3  -2   24.10    7.00 
 -20   3   2   21.50    5.10 
 -20  -4   2    0.50    5.20 
 -20  -4  -2   -4.10    3.50 
 -20   5  -2   80.79   11.00 
 -20  -5  -2   79.49   15.70 
 -20   5   2   91.19   10.90 
 -21   0  -2   -0.50    3.70 
 -21   0   2    2.70    4.20 
 -21  -1   2    5.20    3.70 
 -21   1  -2   -3.60    2.40 
 -21  -1  -2    0.40    3.80 
 -21   1   2   -0.60    3.10 
 -21  -2   2   -4.50    3.30 
 -21   2  -2   -2.30    2.10 
 -21  -2  -2   -3.10    3.70 
 -21   2   2    5.90    5.10 
 -21   3  -2    4.70    3.70 
 -21  -3   2   -4.10    3.80 
 -21   3   2    5.50    3.20 
 -21  -3  -2   -2.10    4.20 
 -21   4  -2    1.00    2.90 
 -21  -4   2    2.40    4.90 
 -21   4   2    4.90    3.00 
 -21  -4  -2    5.20    6.40 
 -22   0  -2   13.20    5.60 
 -22   0   2   25.30    6.60 
 -22  -1   2   29.90    8.10 
 -22   1  -2   27.30    6.90 
 -22  -1  -2   31.10    8.10 
 -22   1   2   31.80    6.90 
 -22  -2   2   10.50    6.40 
 -22   2  -2   16.00    5.30 
 -22  -2  -2    5.90    4.80 
 -22   2   2   11.30    4.20 
 -22   3  -2   29.80    7.00 
 -22  -3   2   25.30    9.20 
 -22  -3  -2   22.00    7.00 
 -22   3   2   30.30    6.50 
 -22   4  -2    3.90    3.60 
 -22  -4   2   12.90    7.60 
 -22  -4  -2    8.40    4.70 
 -22   4   2    4.20    3.40 
 -23   0   2   16.40    5.60 
 -23   0  -2   10.80    5.30 
 -23  -1   2    6.00    4.10 
 -23   1  -2   11.60    5.00 
 -23   1   2    9.00    5.00 
 -23  -1  -2    7.90    5.70 
 -23  -2   2   12.50    6.40 
 -23   2  -2   12.10    4.60 
 -23  -2  -2   10.50    5.50 
 -23  -3   2   -5.60    5.50 
 -23   3  -2   -3.10    3.20 
 -23  -3  -2    5.20    4.70 
 -23   3   2    2.70    3.60 
 -24   0  -2   -2.00    4.70 
 -24   0   2   11.60    5.20 
 -24  -1   2    1.90    5.00 
 -24   1  -2    1.90    3.80 
 -24   1   2    8.10    5.30 
 -24  -1  -2   12.80    7.30 
   0   0  -3   -0.10    0.20 
   0   0   3    0.40    0.40 
   0   1  -3    0.30    0.50 
   0   1   3    1.50    0.80 
   0  -1  -3    1.50    0.70 
   0  -1  -3    1.50    0.80 
   0   2   3  112.99    7.60 
   0  -2  -3   74.29    6.90 
   0  -2   3   95.19    7.20 
   0   2  -3   88.39    7.20 
   0  -3  -3   -0.60    0.70 
   0   3  -3    0.40    1.10 
   0   3   3    1.00    1.40 
   0  -3   3   -1.40    0.70 
   0  -4   3  624.54   34.60 
   0   4   3  598.54   35.00 
   0   4  -3  543.35   34.70 
   0  -4  -3  618.14   34.20 
   0   5  -3   -1.30    1.00 
   0  -5  -3   -2.80    2.10 
   0   5   3   -0.40    1.70 
   0   6   3   12.90    4.60 
   0   6  -3   27.00    6.70 
   0   7   3    1.20    3.10 
   0  -8  -3  185.78   23.20 
   0   8   3  275.77   24.20 
   0   8  -3  264.07   24.60 
   0  -9  -3    5.20    6.80 
   0   9  -3   -0.10    4.10 
   0   9   3   -2.20    3.50 
   1   0   3    1.50    0.70 
  -1   0  -3    1.60    0.60 
  -1   0   3    0.50    0.40 
   1   0  -3    0.10    0.20 
   1  -1  -3  414.76   21.10 
  -1  -1   3  448.06   22.30 
   1   1   3  409.36   22.20 
  -1   1  -3  428.66   21.80 
   1  -1  -3  397.16   21.00 
  -1   1   3  394.06   21.00 
   1  -1   3  462.05   21.90 
  -1  -1  -3  409.56   22.10 
   1   1  -3  441.36   22.50 
   1  -2  -3 1004.50   49.80 
   1   2   3  947.21   50.89 
  -1   2  -3 1019.80   50.69 
  -1  -2   3 1042.90   51.19 
   1  -2   3 1041.90   50.49 
   1   2  -3  996.50   51.39 
  -1  -2  -3 1032.70   51.49 
  -1  -2  -3  966.00   50.89 
  -1   2   3  927.11   49.99 
  -1  -3   3    4.50    1.90 
  -1   3  -3    4.60    2.10 
   1  -3  -3    8.50    2.20 
   1   3   3    5.90    2.30 
  -1  -3  -3    7.20    2.40 
   1   3  -3    4.60    1.90 
  -1  -3  -3    3.10    1.90 
  -1   3   3    5.00    1.80 
   1  -3   3    3.60    1.80 
   1   4   3  158.18   13.40 
   1  -4  -3  165.08   12.30 
  -1  -4   3  160.88   13.00 
  -1   4  -3  158.78   13.30 
  -1   4   3  163.58   12.90 
  -1  -4  -3  175.68   13.20 
   1   4  -3  140.49   13.20 
   1  -4   3  158.38   12.40 
  -1   5  -3  103.99   11.10 
   1   5   3   97.29   11.20 
   1  -5  -3  119.19   10.60 
  -1   5   3  116.29   11.30 
  -1  -5  -3  113.59   11.10 
   1   5  -3   94.79   11.20 
   1   6   3    4.70    3.10 
  -1   6  -3    2.40    3.00 
  -1   6   3   -2.20    1.70 
  -1  -6  -3    7.40    4.60 
  -1   7  -3   57.29   11.00 
   1   7   3   63.99   12.10 
  -1  -7  -3   74.29   14.20 
   1   7  -3   47.00   10.40 
  -1   7   3   82.19   10.80 
   1  -8  -3   -2.30    3.90 
  -1   8  -3    5.50    4.20 
   1   8   3   -4.00    2.50 
   1   8  -3    0.30    4.00 
  -1  -8  -3    8.30    6.30 
  -1   8   3    2.90    4.70 
   1   9   3    4.30    5.90 
  -1   9  -3    8.90    6.20 
   1  -9  -3   -7.30    5.70 
  -1   9   3   -1.20    4.30 
   1   9  -3    4.30    5.10 
  -1  -9  -3   -5.30    5.30 
   2   0  -3    0.70    0.40 
  -2   0   3    0.70    0.40 
  -2   0  -3    0.40    0.60 
   2   0   3    0.80    0.70 
   2   1   3  488.35   24.60 
  -2  -1   3  455.55   24.10 
  -2   1  -3  433.96   23.20 
   2  -1  -3  459.45   22.00 
  -2   1   3  413.96   22.10 
  -2  -1  -3  474.15   24.30 
   2  -1   3  462.75   23.40 
   2   1  -3  445.06   24.20 
  -2   2  -3  410.16   22.40 
   2   2   3  380.66   23.20 
   2   2   3  413.96   23.60 
   2  -2  -3  421.66   21.30 
  -2  -2   3  402.26   23.20 
  -2  -2  -3  410.56   23.40 
  -2   2   3  358.96   22.80 
  -2  -2  -3  427.06   23.80 
   2  -2   3  424.36   22.10 
   2   2  -3  408.86   23.60 
   2   3   3  161.68   12.90 
  -2  -3   3  175.58   12.80 
  -2   3  -3  161.88   12.00 
   2  -3  -3  186.48   11.40 
  -2   3   3  164.08   11.60 
   2   3  -3  160.08   12.90 
  -2  -3  -3  178.68   12.90 
  -2  -3  -3  151.68   13.00 
   2  -3   3  175.38   11.80 
   2  -4  -3   -0.30    1.60 
  -2  -4   3    0.70    1.60 
   2   4   3    0.10    1.60 
  -2   4  -3    1.30    1.70 
  -2   4   3    0.40    1.30 
  -2  -4  -3   -1.70    1.40 
   2  -4   3    0.50    1.30 
  -2  -4  -3    2.60    2.20 
   2   4  -3    2.30    1.90 
  -2   5  -3    4.10    2.90 
   2   5   3    1.80    2.00 
   2  -5  -3    0.80    2.00 
   2   5  -3    1.70    2.30 
  -2   5   3    2.80    1.90 
  -2  -5  -3   12.30    5.00 
  -2  -5  -3    2.20    2.40 
  -2   6  -3   42.90    8.80 
   2   6   3   39.90    8.50 
  -2   6   3   48.80    8.70 
  -2  -6  -3   39.70    9.50 
   2   6  -3   28.70    7.70 
  -2   7  -3  101.29   12.60 
   2   7   3   83.59   11.90 
  -2   7   3   84.39   11.40 
   2   7  -3  116.49   14.20 
   2   8   3   10.80    6.10 
  -2   8  -3   20.00    6.60 
   2   8  -3    7.40    5.40 
  -2  -8  -3   11.40    7.00 
   2  -9  -3    1.90    5.70 
  -2   9  -3    8.30    5.70 
   2   9   3   -1.00    4.40 
  -2  -9  -3   10.50    8.90 
   2   9  -3   -1.10    4.90 
  -2   9   3   -6.40    4.20 
   3   0   3   -0.30    0.70 
  -3   0   3    1.00    0.70 
  -3   0  -3    0.00    0.60 
  -3   0   3    0.90    0.70 
   3   0  -3    0.30    0.60 
  -3  -2   3  294.07   17.60 
   3  -2  -3  281.87   14.70 
  -3   2  -3  303.57   16.40 
   3   2   3  259.27   17.50 
  -3  -2  -3  241.88   17.20 
   3  -2   3  305.27   16.00 
  -3  -2  -3  268.27   17.60 
  -3   2   3  239.38   16.10 
   3   2  -3  298.17   18.10 
   3  -3  -3    1.80    1.00 
  -3  -3   3   -0.90    1.10 
  -3   3  -3    1.70    1.40 
   3   3   3    2.60    1.40 
  -3   3   3    0.70    1.00 
  -3  -3  -3    0.40    1.30 
   3   3  -3    4.40    2.00 
   3  -3   3    1.20    1.30 
  -3  -3  -3   -0.70    0.90 
   3  -4  -3   96.59    7.70 
  -3   4  -3   73.19    8.00 
   3   4   3   79.59    9.20 
  -3  -4   3   84.89    9.10 
  -3  -4  -3   78.69    9.80 
  -3   4   3   75.19    7.90 
   3   4  -3   81.79    9.50 
   3  -4   3   73.99    7.50 
  -3   5  -3  149.59   13.80 
   3   5   3  159.18   15.20 
   3  -5  -3  185.88   13.20 
  -3  -5  -3  188.98   17.50 
  -3   5   3  151.28   13.70 
   3   5  -3  159.28   15.40 
   3   6   3   86.89   11.30 
  -3   6  -3   89.49   10.90 
  -3  -6  -3   75.79   13.90 
  -3   6   3   70.79    9.20 
   3   6  -3   75.69   11.10 
  -3   7  -3   25.10    7.20 
   3   7   3   22.50    7.40 
  -3  -7  -3   27.20    8.50 
   3   7  -3   28.00   12.50 
  -3   7   3   38.90    8.30 
  -3   8  -3   -5.80    3.90 
   3   8   3    3.50    4.70 
  -3  -8  -3   -1.20    4.50 
   3   8  -3    3.80    4.50 
  -3   8   3    8.20    5.20 
  -3   9  -3   -3.90    3.80 
   3   9   3   11.10    4.70 
  -3  -9   3    0.80    6.00 
  -3  -9  -3    1.30    6.30 
  -3   9   3    4.20    4.50 
   3   9  -3    0.80    5.00 
  -4   0   3    0.60    0.70 
   4   0  -3    0.90    0.80 
   4   0   3    0.30    0.70 
  -4   0  -3    0.50    0.90 
  -4   0   3   -0.40    0.70 
   4   1   3 3629.34  176.58 
   4  -1  -3 3581.14  173.48 
  -4  -1   3 3723.73  176.68 
  -4  -1   3 3588.24  176.08 
  -4  -1  -3 3812.22  176.58 
   4   1  -3 3507.95  176.18 
   4   2   3   70.39    7.60 
  -4  -2   3   87.69    7.80 
   4  -2  -3   82.79    5.30 
  -4   2  -3   85.49    6.50 
  -4   2   3   80.99    5.60 
  -4  -2  -3   77.79    7.70 
   4   2  -3   91.69    8.20 
   4  -2   3   86.09    6.30 
  -4  -2  -3   87.59    8.20 
   4   3   3  146.19   12.60 
   4  -3  -3  154.78    9.60 
  -4   3  -3  139.09   10.70 
  -4  -3   3  153.88   12.40 
  -4   3   3  142.39   10.10 
   4   3  -3  150.68   12.90 
  -4  -3  -3  176.78   13.60 
   4  -3   3  153.38   10.50 
  -4  -3  -3  143.09   12.40 
   4  -4  -3  157.48   10.40 
  -4   4  -3  134.59   11.40 
  -4  -4   3  148.69   12.90 
   4   4   3  123.89   12.50 
  -4  -4  -3  140.69   13.80 
   4  -4   3  135.49   10.80 
   4   4  -3  126.99   13.00 
  -4   4   3  145.09   11.20 
  -4  -4  -3  140.59   12.90 
   4  -5  -3    3.90    2.10 
  -4   5  -3    2.00    2.00 
  -4  -5  -3    3.00    2.90 
  -4   6  -3   43.30    8.50 
   4   6   3   73.09   10.70 
  -4  -6  -3   65.19   12.70 
  -4   6   3   75.49    8.90 
   4   6  -3   70.69   12.40 
   4   7   3   18.60    7.90 
  -4   7  -3   23.20    6.90 
  -4  -7  -3   19.00    7.20 
  -4   7   3   25.20    7.00 
   4   7  -3   36.50    9.10 
  -4   8  -3   48.80   10.50 
  -4  -8   3   48.70   12.80 
   4   8   3   65.99   13.50 
  -4   8   3   42.70    9.80 
   4   8  -3   39.50   10.30 
  -4  -8  -3   39.00   11.90 
  -4  -9   3   16.50    8.00 
  -4   9  -3   25.30    7.80 
   4   9   3    9.30    7.20 
  -4  -9  -3   25.20   10.50 
   4   9  -3   16.20    8.80 
  -4   9   3   20.70    6.20 
  -5   0   3    0.40    0.90 
   5   0   3    0.50    0.90 
   5   0  -3    0.30    0.80 
  -5   0  -3   -0.20    0.70 
   5   1   3  717.73   40.30 
  -5   1  -3  858.01   38.60 
  -5  -1   3  761.12   40.40 
  -5  -1   3  746.33   40.10 
   5  -1  -3  703.13   37.50 
   5  -1   3  781.02   38.70 
  -5  -1  -3  738.13   40.30 
   5   1  -3  757.82   40.30 
  -5   1   3  747.83   37.00 
   5   2   3  183.08   13.40 
  -5  -2   3  149.19   12.80 
  -5   2  -3  155.88   10.50 
  -5  -2   3  168.58   12.60 
  -5  -2  -3  164.18   13.00 
  -5  -2  -3  162.18   12.70 
   5  -2   3  164.68   10.30 
   5   2  -3  157.18   12.60 
  -5   2   3  171.38    9.60 
   5  -3  -3   21.20    2.60 
  -5   3  -3   19.10    3.70 
  -5  -3   3   18.40    5.00 
  -5  -3   3   14.90    4.10 
   5   3  -3   18.80    4.90 
  -5  -3  -3   21.50    4.90 
  -5   3   3   23.80    3.10 
   5  -3   3   25.40    3.30 
  -5  -3  -3   15.50    4.20 
   5  -4  -3   12.50    2.70 
  -5  -4   3   15.80    4.20 
  -5   4  -3    9.30    3.20 
  -5   4   3    6.20    2.30 
  -5  -4  -3   12.20    4.10 
   5   4  -3    8.50    4.00 
   5  -4   3    9.60    2.70 
   5  -5  -3   43.20    5.40 
  -5   5  -3   36.60    6.70 
   5   5   3   36.00    8.00 
  -5   5   3   35.60    5.30 
  -5  -5  -3   35.20    8.60 
   5   5  -3   45.50    9.10 
  -5  -6   3   36.40   10.10 
  -5   6  -3   45.90    8.60 
   5   6   3   48.10   10.30 
  -5   6   3   60.79    7.90 
   5   6  -3   61.89   11.60 
  -5  -6  -3   62.39   11.90 
  -5  -7   3   15.30    7.40 
  -5   7  -3   13.50    4.90 
   5   7   3    8.80    5.40 
  -5   7   3   16.60    5.50 
  -5  -7  -3    0.10    4.60 
   5   7  -3   14.20    6.10 
   5   8   3   -4.00    3.80 
  -5   8  -3    8.30    5.40 
  -5  -8   3    7.40    5.70 
  -5   8   3   14.20    5.50 
   5   8  -3    1.90    3.60 
  -5  -8  -3   -4.10    4.30 
  -5  -9   3    7.70    7.10 
   5   9   3    9.90    6.30 
  -5   9  -3   -1.20    3.40 
  -5   9   3    9.70    4.30 
  -5  -9  -3   10.80    8.00 
   6   0  -3   -0.60    0.90 
   6   0   3    1.80    1.00 
  -6   0  -3    0.10    0.90 
  -6   0   3   -0.20    0.70 
   6   1   3  136.59   10.80 
  -6  -1   3  131.09   10.50 
  -6   1  -3  135.69    8.90 
   6  -1  -3  138.49    8.80 
  -6  -1   3  131.59   10.50 
   6  -1   3  129.69    9.30 
  -6  -1  -3  153.78   11.10 
   6   1  -3  137.49   10.70 
  -6   1   3  147.89    8.20 
  -6   2  -3  130.09    8.80 
  -6  -2   3  137.89   11.10 
  -6  -2   3  125.09   11.20 
   6   2   3  115.39   10.70 
   6  -2  -3  123.09    7.60 
  -6   2   3  106.99    7.40 
   6   2  -3  123.79   10.80 
  -6  -2  -3  117.39   11.00 
   6  -2   3  134.59    8.70 
  -6  -2  -3  117.69   10.70 
   6  -3  -3  115.69    7.50 
   6   3   3  102.09   11.50 
  -6   3  -3  101.79    8.70 
  -6  -3   3  127.79   12.30 
   6  -3   3  125.79    8.70 
  -6  -3  -3  117.39   11.40 
   6   3  -3  109.39   11.00 
  -6  -3  -3  120.89   13.90 
  -6   3   3  105.59    8.00 
   6  -4  -3   51.69    4.90 
  -6  -4   3   66.19    9.50 
  -6   4  -3   37.30    7.80 
  -6  -4  -3   45.30    9.00 
  -6   4   3   38.00    5.00 
   6  -4   3   50.09    5.50 
   6   4  -3   45.20    8.50 
  -6  -4  -3   50.99    8.70 
   6   5   3   49.99    9.30 
   6  -5  -3   63.99    6.40 
  -6   5  -3   59.49    7.50 
  -6  -5   3   56.99   11.40 
   6   5  -3   73.59   10.10 
  -6  -5  -3   38.50    9.00 
  -6   5   3   71.09    7.80 
   6   6   3  105.19   13.30 
  -6   6  -3   94.29   11.20 
  -6  -6   3   78.99   15.60 
   6   6  -3   89.49   12.60 
  -6  -6  -3   93.99   14.30 
  -6   6   3   98.79   10.50 
  -6  -7   3   -3.30    3.90 
   6   7   3    1.60    3.90 
  -6   7  -3   -1.10    3.00 
   6   7  -3    1.60    3.60 
  -6   7   3    2.00    3.20 
  -6  -7  -3    6.40    6.90 
  -6  -8   3   -5.00    4.40 
  -6   8  -3    8.70    4.90 
   6   8   3    7.50    5.30 
  -6   8   3    5.00    4.20 
   6   8  -3    0.70    3.90 
  -6  -8  -3   -5.20    5.90 
   6   9   3    9.30    6.20 
  -6   9  -3    5.00    6.40 
  -6  -9   3   19.20   10.70 
   6   9  -3   10.00    6.00 
  -6  -9  -3   20.60    9.70 
  -6   9   3   14.00    5.80 
   7   0   3   -1.70    0.80 
  -7   0  -3   -0.90    0.70 
  -7   0   3    1.40    1.00 
   7   0  -3    1.00    1.10 
   7   1   3   34.30    5.10 
  -7  -1   3   35.60    4.80 
   7  -1  -3   44.20    4.10 
  -7   1  -3   34.40    3.70 
  -7  -1   3   28.70    4.40 
   7   1  -3   21.10    4.40 
   7  -1   3   28.90    3.90 
  -7   2  -3  459.35   23.60 
  -7  -2   3  460.25   27.00 
   7  -2  -3  413.86   22.40 
   7   2   3  372.06   26.10 
  -7  -2   3  402.06   26.70 
   7   2  -3  439.76   26.90 
  -7  -2  -3  421.26   27.10 
  -7  -2  -3  376.36   26.10 
  -7   2   3  411.26   22.00 
   7  -2   3  456.75   23.70 
  -7   3  -3  240.68   15.50 
   7  -3  -3  257.67   14.00 
  -7  -3   3  258.97   18.90 
   7   3   3  207.88   18.00 
  -7  -3  -3  248.48   19.00 
  -7  -3  -3  232.28   18.60 
   7   3  -3  224.98   18.30 
   7  -3   3  240.88   16.70 
  -7   3   3  241.08   14.50 
  -7  -4   3    3.70    2.90 
  -7   4  -3    3.30    1.90 
   7  -4  -3    1.10    1.30 
   7  -4   3    5.40    2.10 
   7   4  -3    5.10    2.90 
  -7  -4  -3    1.70    2.00 
  -7   4   3    1.70    1.50 
  -7   5  -3   94.59    9.70 
  -7  -5   3   67.09   12.90 
   7  -5  -3   86.39    7.60 
  -7  -5  -3   72.79   11.10 
  -7   5   3   83.99    8.60 
   7   5  -3   90.79   11.70 
  -7  -6   3    0.40    3.70 
  -7   6  -3   -1.50    2.10 
   7   6  -3    0.00    3.20 
  -7   6   3   -1.80    2.10 
  -7  -6  -3    1.80    3.90 
  -7   7  -3   -2.70    2.10 
  -7  -7   3    5.80    5.50 
  -7  -7  -3   -2.60    3.50 
  -7   7   3    0.00    2.70 
   7   7  -3    4.30    4.70 
  -7   8  -3   18.70    5.50 
  -7  -8   3   24.40   10.40 
  -7  -8  -3   18.60    8.80 
   7   8  -3   13.60    5.90 
  -7   8   3   26.60    8.00 
  -7   9  -3   20.60    7.60 
   7   9  -3    1.20    6.80 
  -7   9   3   20.80    6.00 
  -7  -9  -3   12.50    9.80 
  -8   0  -3    0.10    1.00 
   8   0  -3    0.80    1.30 
   8   0   3   -0.50    0.70 
  -8   0   3    0.60    0.90 
  -8  -1   3   73.29    7.50 
   8   1   3   54.09    6.90 
   8  -1  -3   60.09    5.70 
  -8   1  -3   69.89    5.90 
  -8  -1   3   63.09    6.90 
   8   1  -3   63.09    7.00 
   8  -1   3   58.09    6.10 
  -8  -1  -3   68.39    7.30 
  -8   1   3   64.09    5.10 
   8   2   3   60.89   10.90 
   8  -2  -3   66.79    5.50 
  -8   2  -3   58.19    5.60 
  -8  -2   3   56.39    7.60 
  -8  -2   3   50.39    7.00 
  -8  -2  -3   60.69    7.60 
  -8   2   3   67.99    4.90 
   8  -2   3   58.39    5.90 
   8  -3  -3  194.98   12.20 
  -8   3  -3  203.38   13.70 
  -8  -3   3  212.98   16.90 
   8   3   3  181.88   16.30 
  -8  -3  -3  210.88   17.70 
  -8   3   3  194.28   12.40 
   8  -3   3  214.68   13.50 
  -8  -3  -3  189.48   16.70 
  -8   4  -3   46.40    5.90 
  -8  -4   3   44.70    9.50 
   8  -4  -3   47.90    4.80 
   8   4  -3   45.60    9.20 
  -8  -4  -3   51.09   10.00 
  -8   4   3   43.60    5.30 
  -8  -5   3  302.47   26.70 
   8  -5  -3  319.87   18.90 
  -8   5  -3  338.97   22.00 
   8   5  -3  290.27   25.00 
  -8  -5  -3  310.37   26.30 
  -8   5   3  298.07   20.70 
  -8  -6   3  118.59   17.10 
  -8   6  -3  130.89   13.30 
  -8  -6  -3  126.69   17.00 
   8   6  -3  154.08   17.20 
  -8   6   3  137.29   12.70 
  -8  -7   3    0.80    4.30 
  -8   7  -3   -1.20    4.30 
   8   7  -3    2.50    4.20 
  -8  -7  -3    4.80    4.80 
  -8   7   3   -0.40    3.00 
  -8   8  -3    6.40    4.10 
  -8  -8   3   -3.90    5.80 
   8   8  -3   -2.20    4.30 
  -8  -8  -3    2.70    5.60 
  -8   9  -3   32.70    8.90 
  -8  -9   3   25.50   10.90 
   8   9  -3   34.80   10.70 
  -8   9   3   37.30    8.80 
  -8  -9  -3   43.60   12.60 
   9   0  -3   -0.50    0.90 
   9   0   3   -1.40    1.20 
  -9   0  -3    0.60    1.10 
  -9   0   3    0.90    1.30 
  -9   1  -3  281.97   16.20 
  -9  -1   3  276.77   18.40 
   9  -1  -3  244.08   16.10 
   9   1   3  254.67   18.40 
  -9  -1   3  234.98   17.80 
   9   1  -3  215.78   17.40 
  -9  -1  -3  279.27   18.50 
  -9   1   3  276.77   15.30 
   9  -1   3  247.88   16.80 
  -9   2  -3 1015.40   49.99 
   9   2   3  868.81   53.69 
  -9  -2   3 1005.60   54.59 
   9  -2  -3  966.40   49.70 
  -9   2   3 1007.70   48.50 
  -9  -2  -3 1039.30   54.69 
   9   2  -3  849.72   57.29 
  -9   3  -3  547.25   34.20 
  -9  -3   3  593.84   36.20 
   9  -3  -3  554.14   30.20 
  -9  -3   3  571.94   36.80 
  -9   3   3  567.84   30.10 
  -9  -3  -3  546.15   35.90 
   9  -3   3  577.24   31.50 
  -9   4  -3   10.00    3.10 
  -9  -4   3    1.30    2.80 
   9  -4  -3    7.60    2.40 
  -9  -4  -3   14.90    5.80 
  -9   4   3    8.30    2.70 
   9   4  -3    8.50    4.10 
  -9  -5   3   13.40    5.70 
  -9   5  -3    0.20    2.00 
   9  -5  -3    6.10    2.40 
  -9  -5  -3    6.10    5.30 
   9   5  -3    4.70    2.90 
  -9   5   3    1.40    2.20 
  -9  -6   3    3.00    3.80 
  -9   6  -3    2.90    2.60 
  -9  -6  -3    4.20    4.20 
   9   6  -3   -0.90    3.90 
  -9   6   3    4.10    2.40 
  -9   7   3   -2.80    1.60 
  -9  -7  -3    2.30    4.70 
   9   7  -3   -2.80    2.80 
  -9   8  -3   36.30    9.20 
  -9  -8   3   30.20   11.60 
  -9  -8  -3   34.80   12.90 
  -9   8   3   41.50   10.10 
   9   8  -3   50.89   13.20 
 -10   0   3   -0.40    1.00 
 -10   0  -3    0.00    1.10 
  10   0   3    0.10    1.70 
  10   0  -3   -0.90    1.00 
  10  -1  -3   33.90    4.70 
  10   1   3   31.50    6.30 
 -10  -1   3   40.30    7.00 
 -10   1  -3   42.30    4.80 
 -10  -1   3   32.80    6.20 
  10  -1   3   29.20    5.50 
  10   1  -3   29.60    5.90 
 -10   1   3   41.00    4.30 
 -10  -1  -3   37.00    5.60 
 -10  -2   3  631.84   39.00 
  10  -2  -3  618.24   34.70 
  10   2   3  549.74   38.10 
 -10   2  -3  698.03   34.90 
 -10  -2   3  695.33   39.70 
 -10   2   3  700.43   33.50 
  10  -2   3  615.34   35.70 
 -10  -2  -3  658.13   39.10 
  10   2  -3  604.44   38.70 
 -10   3  -3  173.68   12.80 
 -10  -3   3  191.78   17.30 
  10  -3  -3  168.48   12.00 
  10  -3   3  182.28   13.10 
 -10   3   3  188.58   11.90 
 -10  -3  -3  176.78   16.50 
  10  -4  -3   27.40    4.10 
 -10   4  -3   36.10    6.10 
 -10  -4   3   39.10    9.20 
 -10  -4  -3   23.90    6.90 
 -10   4   3   32.40    4.50 
 -10   5  -3   10.90    3.50 
 -10  -5   3   13.20    6.40 
  10  -5  -3   14.00    3.10 
 -10   5   3   16.90    4.30 
  10   5  -3    6.70    4.50 
 -10  -5  -3   11.40    5.60 
 -10   6  -3  107.59   11.40 
 -10  -6   3   71.89   15.30 
 -10  -6  -3  101.79   18.30 
 -10   6   3  110.39   10.70 
  10   6  -3  115.89   15.20 
 -10   7  -3   10.10    4.60 
 -10  -7   3   -1.50    4.70 
 -10   7   3   17.00    4.80 
  10   7  -3   23.70    7.50 
 -10  -7  -3    6.80    6.60 
 -10  -8   3   14.00    8.70 
 -10   8  -3    8.50    5.30 
  10   8  -3   18.20    8.20 
 -10   8   3    0.20    4.70 
 -10  -8  -3    4.90    6.60 
 -11   0   3   -0.50    1.10 
 -11   0  -3    0.10    1.50 
  11   0   3    1.10    2.10 
  11   0  -3    1.00    1.90 
 -11  -1   3    5.00    3.40 
  11   1   3    9.10    3.30 
 -11  -1   3    4.80    2.50 
 -11   1  -3    7.80    2.50 
  11  -1  -3    4.10    2.20 
 -11  -1  -3    6.90    3.20 
 -11   1   3    5.70    2.20 
  11  -1   3    5.90    2.60 
 -11  -2   3   45.50    8.30 
 -11  -2   3   37.40    7.70 
 -11   2  -3   47.80    5.20 
  11  -2  -3   36.10    5.00 
 -11   2   3   36.80    4.10 
  11  -2   3   33.70    5.90 
 -11  -2  -3   38.40    7.40 
  11   2  -3   31.70    7.10 
  11  -3  -3    9.00    3.00 
 -11   3  -3   12.50    3.40 
 -11  -3   3    3.70    3.50 
 -11   3   3   10.70    2.70 
 -11  -3  -3   14.40    5.30 
  11  -4  -3   53.79    6.10 
 -11   4  -3   56.69    6.90 
 -11  -4   3   53.79   11.30 
 -11   4   3   59.09    6.20 
 -11  -4  -3   59.19   11.20 
 -11  -5   3   18.60    7.50 
 -11   5   3   11.10    3.30 
 -11  -5  -3   16.20    6.60 
 -11   6  -3    4.30    2.70 
 -11  -6   3    9.30    5.30 
 -11   6   3    6.20    3.30 
 -11  -6  -3    1.20    5.20 
 -11  -7   3   -8.00    3.20 
 -11   7  -3   -2.90    2.60 
 -11  -7  -3    0.80    5.10 
 -11   7   3   -0.70    3.20 
 -11  -8   3   -0.30    6.10 
 -11   8  -3    6.70    4.10 
 -11  -8  -3   -8.30    5.70 
 -11   8   3    5.60    4.40 
  12   0  -3   -0.30    1.70 
  12   0   3    1.90    1.80 
 -12   0   3    4.90    2.20 
 -12   0  -3   -1.30    1.50 
 -12  -1   3   43.50    6.60 
 -12   1  -3   51.29    5.90 
  12  -1  -3   47.70    6.40 
 -12  -1   3   48.60    7.40 
 -12  -1  -3   51.99    7.50 
 -12   1   3   58.19    5.80 
  12  -1   3   45.80    6.60 
  12   1  -3   36.80    7.10 
  12  -2  -3   28.40    5.60 
 -12  -2   3   31.10    7.00 
 -12   2  -3   43.70    5.10 
 -12   2   3   34.70    4.10 
 -12  -2  -3   38.60    7.90 
 -12   3  -3   34.20    5.00 
  12  -3  -3   36.40    6.80 
 -12  -3   3   21.90    6.60 
 -12  -3  -3   26.80    7.30 
 -12   3   3   35.80    4.40 
 -12   4  -3   45.10    6.00 
  12  -4  -3   44.60    5.70 
 -12  -4   3   30.10    8.50 
 -12   4   3   43.60    7.50 
 -12  -4  -3   49.90   10.40 
 -12   5  -3  122.99   11.80 
 -12  -5   3  128.59   16.60 
 -12   5   3  115.39   10.70 
 -12  -5  -3  137.89   16.70 
 -12   6  -3   -1.50    2.70 
 -12  -6   3    3.00    5.20 
 -12  -6  -3    7.10    5.60 
 -12   6   3   -1.10    1.90 
 -12  -7   3   -3.90    2.90 
 -12   7  -3    6.90    3.90 
 -12  -7  -3    5.50    4.60 
 -12   7   3    3.80    3.00 
 -12   8  -3   15.90    6.70 
 -12  -8   3   17.30    9.00 
 -12  -8  -3   11.20    9.50 
 -12   8   3   15.50    6.40 
  13   0  -3   -0.30    2.20 
 -13   0  -3   -0.30    1.60 
 -13   0   3    1.00    1.70 
 -13  -1   3   11.10    4.10 
 -13   1  -3   14.30    3.80 
  13  -1  -3   14.00    3.70 
 -13  -1   3    7.90    4.30 
 -13  -1  -3   10.40    3.90 
  13   1  -3   14.50    4.70 
 -13   1   3   12.70    3.30 
 -13   2  -3    4.90    2.40 
 -13  -2   3   -1.70    1.80 
  13  -2  -3    7.20    2.90 
 -13   2   3    4.10    1.90 
 -13  -2  -3    2.80    3.00 
 -13  -3   3  634.94   42.30 
 -13   3  -3  664.23   36.40 
  13  -3  -3  613.24   36.50 
 -13   3   3  657.63   34.80 
 -13  -3  -3  652.43   42.60 
 -13   4  -3  108.49   10.20 
 -13  -4   3   96.49   13.70 
  13  -4  -3   97.79    9.40 
 -13   4   3  102.09    8.80 
 -13  -4  -3  101.59   13.50 
 -13  -5   3   57.19   13.40 
 -13   5  -3   66.19    8.00 
 -13  -5  -3   64.99   13.30 
 -13   5   3   57.19    7.10 
 -13  -6   3    2.50    5.30 
 -13   6  -3    7.90    5.60 
 -13  -6  -3   -0.20    4.20 
 -13   6   3    2.70    2.40 
 -13  -7   3   27.00   10.30 
 -13   7  -3   22.70    6.30 
 -13  -7  -3   24.70   10.40 
 -13   7   3   32.70    6.80 
 -13  -8   3   -8.50    5.40 
 -13   8  -3    8.50    5.20 
 -13  -8  -3    1.30    5.30 
 -13   8   3   -3.50    4.00 
 -14   0  -3    2.90    2.30 
 -14   0   3    0.00    1.60 
  14   0  -3   -4.90    2.60 
  14  -1  -3    2.40    2.50 
 -14   1  -3    4.00    2.40 
 -14  -1   3    5.50    3.10 
 -14  -1  -3    1.10    2.50 
 -14  -2   3    4.10    2.90 
 -14   2  -3    4.00    2.40 
  14  -2  -3    3.00    2.80 
 -14   2   3    3.60    2.30 
 -14  -2  -3    1.20    2.70 
  14  -3  -3  253.17   19.20 
 -14  -3   3  277.57   24.00 
 -14   3  -3  316.47   19.80 
 -14  -3  -3  270.17   23.70 
 -14   3   3  301.67   18.00 
 -14   4  -3   72.19    8.30 
 -14  -4   3   64.39   12.80 
 -14   4   3   72.79    7.40 
 -14  -4  -3   81.59   11.90 
 -14   5  -3    6.00    3.20 
 -14  -5   3    6.80    4.40 
 -14   5   3    2.10    2.30 
 -14  -5  -3    2.80    3.70 
 -14   6  -3    2.60    3.20 
 -14   6   3   -3.90    3.20 
 -14  -6  -3   -2.60    4.30 
 -14  -7   3   11.80    6.70 
 -14   7  -3    6.70    4.10 
 -14   7   3   10.50    4.80 
 -14  -7  -3    9.10    6.40 
 -15   0  -3   -3.10    1.60 
 -15   0   3   -2.60    1.50 
  15  -1  -3   -0.60    2.90 
 -15   1  -3    1.90    2.00 
 -15  -1   3   -2.20    1.60 
 -15  -1  -3    3.10    3.10 
 -15   1   3   -0.60    1.20 
 -15   2  -3    1.20    2.30 
  15  -2  -3   -0.60    2.50 
 -15  -2   3   -0.70    2.40 
 -15  -2  -3    2.60    3.30 
 -15   2   3    2.70    1.80 
 -15  -3   3   22.00    7.10 
 -15   3  -3   17.70    4.60 
 -15   3   3   18.30    4.00 
 -15  -3  -3   21.30    7.10 
 -15  -4   3   43.80   10.60 
 -15   4  -3   50.09    7.00 
 -15   4   3   49.40    6.00 
 -15  -4  -3   44.50   10.00 
 -15  -5   3    8.80    5.50 
 -15   5  -3   -1.60    2.30 
 -15  -5  -3    2.50    3.50 
 -15   5   3    6.50    2.90 
 -15   6  -3   -3.40    2.30 
 -15  -6  -3    4.30    4.20 
 -15   6   3   -1.40    2.10 
 -15   7  -3    4.10    4.00 
 -16   1  -3   11.90    3.70 
 -16  -1   3   15.50    4.70 
 -16  -1  -3   11.80    4.30 
 -16   1   3    9.70    3.40 
 -16   2  -3   69.69    7.70 
 -16  -2   3   38.80    9.20 
 -16  -2  -3   52.89   10.20 
 -16   2   3   63.29    6.50 
 -16  -3   3   15.60    6.70 
 -16   3  -3   16.50    4.60 
 -16  -3  -3   12.40    6.80 
 -16   3   3   10.90    3.30 
 -16  -4   3   23.90    8.20 
 -16   4  -3   40.90    7.20 
 -16  -4  -3   23.80    8.00 
 -16   4   3   35.10    5.20 
 -16   5  -3   -1.40    2.30 
 -16  -5   3   -1.20    4.20 
 -16  -5  -3    8.50    4.90 
 -16   5   3   -0.20    1.90 
 -16   6  -3   -3.10    2.40 
 -16  -6   3    3.60    4.60 
 -16   6   3    3.70    2.40 
 -16  -6  -3    2.00    4.00 
 -16  -7   3    3.90    6.70 
 -16   7  -3    6.90    4.80 
 -16   7   3   13.80    5.50 
 -16  -7  -3    5.50    5.80 
 -17   0   3    1.10    2.30 
 -17   0  -3    1.30    2.70 
 -17  -1   3    0.20    2.60 
 -17   1  -3   -0.70    2.50 
 -17  -1  -3   -0.30    2.80 
 -17   1   3    4.00    2.40 
 -17   2  -3    0.70    2.30 
 -17  -2   3    2.00    3.50 
 -17   2   3   -0.40    1.60 
 -17  -2  -3    0.40    2.70 
 -17  -3   3    6.20    4.30 
 -17   3  -3   -1.10    1.90 
 -17   3   3   -0.40    1.90 
 -17  -3  -3    0.80    3.70 
 -17  -4   3   94.49   16.60 
 -17   4  -3  105.99   13.10 
 -17   4   3  106.59    9.80 
 -17  -4  -3  109.29   15.50 
 -17  -5   3    3.00    4.50 
 -17   5  -3    6.80    3.60 
 -17   5   3    8.50    3.10 
 -17  -5  -3    5.60    5.10 
 -17  -6   3    9.40    5.30 
 -17   6  -3    1.90    3.40 
 -17   6   3    8.10    4.20 
 -17  -6  -3    9.90    6.30 
 -18   0  -3   -1.90    2.40 
 -18   0   3   -2.80    1.80 
 -18   1  -3    1.30    3.10 
 -18  -1   3    9.40    4.30 
 -18  -1  -3   10.20    4.90 
 -18   1   3   12.40    4.20 
 -18  -2   3   -1.10    3.00 
 -18   2  -3   -0.40    2.10 
 -18   2   3   -2.30    1.50 
 -18  -2  -3   -0.70    3.00 
 -18  -3   3   -8.10    3.20 
 -18   3  -3   -0.90    2.70 
 -18   3   3   -3.20    1.90 
 -18  -3  -3   -1.60    3.10 
 -18  -4   3   36.90   10.80 
 -18   4  -3   59.99    8.10 
 -18   4   3   55.29    7.20 
 -18  -4  -3   39.60   10.80 
 -18   5  -3   -0.20    2.40 
 -18  -5   3   -7.60    4.10 
 -18   5   3    0.80    2.30 
 -18  -5  -3   -1.40    4.40 
 -18  -6   3   23.10    9.80 
 -18   6  -3   23.80    6.80 
 -18  -6  -3   28.80    8.80 
 -19   0  -3    0.10    3.10 
 -19  -1   3   16.70    5.80 
 -19   1  -3   17.80    6.50 
 -19  -1  -3   17.50    6.20 
 -19   1   3   24.20    5.30 
 -19  -2   3   16.30    6.00 
 -19   2  -3    9.70    4.20 
 -19   2   3   17.40    4.60 
 -19  -2  -3   18.10    6.40 
 -19  -3   3   -6.50    3.10 
 -19   3  -3    1.40    2.60 
 -19   3   3   -0.70    2.10 
 -19  -3  -3   -6.20    3.20 
 -19   4  -3   38.50    7.80 
 -19  -4   3    9.50    6.40 
 -19  -4  -3   17.40    7.40 
 -19   5  -3    3.00    3.40 
 -19  -5   3   -0.40    4.50 
 -19  -5  -3   -2.50    5.10 
 -19   5   3   -1.50    3.00 
 -20   0  -3   -1.80    2.70 
 -20   0   3   -1.00    3.60 
 -20  -1   3    3.50    3.50 
 -20   1  -3    1.80    3.00 
 -20   1   3   -1.00    2.60 
 -20  -1  -3    1.80    3.40 
 -20   2  -3    1.20    2.90 
 -20  -2   3   -3.50    3.30 
 -20  -2  -3    2.10    4.10 
 -20   2   3   -2.60    2.20 
 -20  -3   3   17.50    6.60 
 -20   3  -3    7.40    3.80 
 -20   3   3    9.30    3.80 
 -20  -3  -3    5.70    4.10 
 -20  -4   3   11.70    6.50 
 -20   4  -3    2.50    4.30 
 -20  -4  -3    0.60    6.00 
 -20   4   3    1.50    2.80 
 -20   5  -3    5.10    4.50 
 -20   5   3    3.60    3.90 
 -20  -5  -3    6.50    5.60 
 -21   0  -3    1.30    3.60 
 -21   0   3   -1.20    2.50 
 -21  -1   3   53.79   10.50 
 -21   1  -3   39.40    7.90 
 -21  -1  -3   44.40    9.20 
 -21   1   3   41.80    8.30 
 -21   2  -3   -0.80    3.40 
 -21  -2   3   -0.80    4.00 
 -21  -2  -3    6.40    4.10 
 -21   2   3   -1.60    2.90 
 -21   3  -3   33.60    7.40 
 -21  -3   3   36.50    9.40 
 -21  -3  -3   27.20    8.90 
 -21   3   3   40.20    7.20 
 -21   4  -3    4.30    3.80 
 -21  -4   3   -1.70    5.30 
 -21   4   3    4.10    3.30 
 -22   0   3    4.40    3.80 
 -22   0  -3   -7.40    3.50 
 -22  -1   3   26.30    8.10 
 -22   1  -3   37.20    8.40 
 -22   1   3   45.70    8.00 
 -22  -1  -3   33.60    8.40 
 -22  -2   3    4.20    4.60 
 -22   2  -3    3.90    3.30 
 -22  -2  -3   -0.80    3.40 
 -22   2   3    1.00    2.70 
 -22   3  -3    0.20    2.80 
 -22  -3   3   -4.60    4.30 
 -22  -3  -3   -3.80    4.50 
 -22   3   3    6.40    3.40 
 -22   4  -3    2.90    3.60 
 -22  -4   3    8.30    6.30 
 -22   4   3    3.10    4.10 
 -22  -4  -3    4.10    5.00 
 -23   0   3    6.40    4.20 
 -23   0  -3   -0.10    3.50 
 -23  -1   3    0.10    3.20 
 -23   1  -3    2.90    3.80 
 -23  -1  -3   -5.10    4.10 
 -23   1   3    0.00    3.20 
 -23  -2   3    3.20    6.20 
 -23   2  -3   -6.10    2.80 
 -23   2   3    4.00    3.90 
 -23  -2  -3    1.90    4.10 
 -23   3  -3    2.80    3.50 
 -23  -3   3    5.70    4.50 
 -23   3   3    0.60    3.70 
 -23  -3  -3   -1.80    4.80 
 -24   0   3    8.90    4.80 
 -24   0  -3    4.40    5.40 
 -24   1  -3   16.90    5.60 
 -24  -1   3   12.10    5.70 
 -24   1   3    5.00    4.40 
 -24  -1  -3   -0.80    5.40 
   0  -1  -4    0.30    0.50 
   0   1   4    0.80    0.80 
   0   1  -4   -0.50    0.50 
   0  -1   4    0.50    0.90 
   0  -2  -4  491.15   26.00 
   0  -2  -4  454.45   25.80 
   0   2   4  444.66   25.50 
   0   2  -4  481.65   26.20 
   0  -2   4  495.05   25.90 
   0   3   4   -1.70    0.80 
   0  -3  -4    0.50    1.10 
   0  -3  -4   -0.90    0.60 
   0  -3   4   -1.50    1.10 
   0   3  -4    1.10    1.20 
   0  -4  -4   57.79    6.60 
   0  -4   4   59.89    6.90 
   0   4  -4   70.69    7.90 
   0   4   4   55.99    6.90 
   0  -5  -4   -0.70    2.10 
   0   5  -4    1.40    2.20 
   0   5   4    1.10    2.10 
   0  -6  -4  311.87   26.70 
   0   6   4  334.97   24.90 
   0   6  -4  339.87   25.70 
   0  -7  -4   -0.40    2.70 
   0   7   4    1.00    3.10 
   0   7  -4   -2.30    2.00 
   0   8  -4   29.40    8.80 
   0   8   4   43.80    9.50 
   0  -8  -4   33.20   11.40 
   0   9  -4   -6.10    3.90 
   0  -9  -4   -6.70    4.40 
   0   9   4    2.20    5.20 
  -1   0   4  129.19    7.00 
  -1   0  -4  137.39    7.40 
   1   0  -4  131.49    7.20 
   1   0   4  136.69    7.50 
  -1   1  -4    0.90    0.70 
  -1  -1   4    1.60    1.00 
   1  -1  -4    2.50    0.70 
   1   1   4    0.10    0.70 
  -1  -1  -4    0.60    0.80 
   1   1  -4    0.90    0.90 
   1  -1   4    0.90    0.80 
  -1   2  -4   78.19    6.50 
   1   2   4   72.19    6.50 
  -1  -2   4   77.09    6.60 
   1  -2  -4   83.79    5.90 
   1   2  -4   87.19    7.10 
  -1  -2  -4   80.59    6.70 
  -1   2   4   71.19    6.20 
  -1  -2  -4   68.39    6.40 
   1  -2   4   83.79    6.50 
   1   3   4  209.88   14.60 
   1  -3  -4  211.38   13.50 
  -1   3  -4  198.28   14.30 
  -1  -3   4  199.68   14.20 
  -1  -3  -4  220.88   14.50 
   1  -3   4  218.38   14.10 
  -1   3   4  216.58   14.10 
   1   3  -4  179.28   14.40 
  -1  -3  -4  219.58   15.30 
   1   4   4   95.19    9.80 
  -1  -4   4  110.89   10.00 
   1  -4  -4  101.19    8.80 
  -1   4  -4   93.39    9.50 
  -1  -4  -4   92.99    9.30 
   1  -4   4  100.29    9.10 
  -1  -4  -4   89.29   10.10 
   1   4  -4   93.09    9.90 
  -1   4   4   98.59    9.30 
   1  -5  -4   21.40    4.90 
   1   5   4   21.90    7.30 
  -1   5  -4   22.00    5.40 
   1   5  -4   22.20    5.60 
  -1  -5  -4   19.70    4.90 
  -1   5   4   30.30    6.10 
  -1   6  -4    3.10    2.90 
   1   6   4    0.80    2.20 
  -1  -6  -4    1.70    3.20 
  -1   6   4    1.60    2.10 
   1   6  -4    0.00    2.80 
  -1   7  -4  179.48   18.40 
   1   7   4  166.58   17.60 
   1   7  -4  182.48   20.00 
  -1  -7  -4  147.59   19.20 
  -1   7   4  201.98   18.20 
   1  -8  -4   26.60   14.70 
  -1   8  -4   29.80    8.10 
   1   8   4   37.60    9.40 
  -1  -8  -4   22.50    8.60 
   1   8  -4   34.80    9.70 
  -1   9  -4   -4.80    5.40 
   1   9   4   -2.70    4.60 
   1  -9  -4   12.20    6.90 
  -1  -9  -4  -11.10    6.30 
  -1   9   4    6.60    3.90 
   1   9  -4   -4.00    4.40 
  -2   0  -4   68.09    4.50 
   2   0  -4   61.59    4.10 
  -2   0   4   65.99    4.00 
   2   0   4   64.49    4.60 
   2  -1  -4   56.89    3.30 
  -2  -1   4   57.69    5.80 
  -2   1  -4   60.79    4.60 
   2   1   4   55.89    5.10 
  -2  -1  -4   64.69    5.20 
   2   1  -4   54.39    5.00 
   2  -1   4   61.39    4.40 
  -2   2  -4 1505.65   76.69 
   2  -2  -4 1528.95   75.29 
   2   2   4 1604.24   78.19 
  -2  -2   4 1647.54   78.09 
  -2  -2  -4 1543.15   77.99 
  -2   2   4 1455.85   75.69 
  -2  -2  -4 1612.94   78.09 
   2  -2   4 1569.24   76.49 
   2   2  -4 1482.95   77.89 
  -2   3  -4  200.08   14.50 
   2   3   4  229.68   15.80 
  -2  -3   4  224.58   15.40 
   2  -3  -4  227.08   13.60 
  -2  -3  -4  232.38   15.70 
  -2  -3  -4  221.48   16.00 
   2   3  -4  201.28   15.60 
   2  -3   4  214.88   14.20 
  -2   3   4  224.98   14.30 
   2   4   4   -1.00    1.20 
  -2   4  -4   -0.20    1.40 
   2  -4  -4   -0.50    1.30 
  -2  -4   4    0.40    1.60 
  -2  -4  -4    3.00    2.00 
  -2  -4  -4    1.90    1.80 
  -2   4   4    2.30    1.30 
   2   4  -4    0.30    1.80 
   2  -4   4    1.10    1.50 
  -2   5  -4  118.59   11.80 
   2   5   4  107.29   11.80 
   2  -5  -4  130.49   10.70 
  -2  -5  -4  118.99   11.60 
  -2  -5  -4  120.59   13.30 
  -2   5   4  128.29   11.70 
   2   5  -4  107.19   12.00 
  -2   6  -4   -3.90    1.70 
   2   6   4   -0.60    2.40 
  -2  -6  -4   -0.30    2.50 
   2   6  -4   -0.80    2.70 
   2   7   4   92.89   12.60 
  -2   7  -4   85.39   12.10 
  -2  -7  -4   81.09   15.60 
  -2   7   4   84.89   11.60 
   2   8   4   68.49   13.00 
   2  -8  -4   41.90   11.60 
  -2   8  -4   36.50    9.80 
  -2   8   4   33.40    9.00 
   2   8  -4   41.30   10.50 
  -2  -8  -4   41.50   11.50 
   2  -9  -4    3.20    6.80 
   2   9   4    7.20    5.50 
  -2   9  -4   -0.10    4.20 
  -2   9   4   -0.90    4.30 
  -2  -9  -4   -5.40    6.40 
   2   9  -4    9.00    5.60 
  -3   0  -4  120.79    7.40 
   3   0  -4  110.49    6.90 
   3   0   4  106.19    7.40 
  -3   0   4  114.99    7.00 
  -3   0   4  114.89    6.80 
   3   1   4  423.56   24.70 
   3  -1  -4  433.06   21.80 
  -3   1  -4  454.45   23.40 
  -3  -1   4  465.85   24.50 
   3   1  -4  446.46   24.60 
  -3  -1  -4  441.46   24.60 
   3  -1   4  485.25   23.50 
  -3   2  -4  508.55   27.20 
   3   2   4  495.05   28.80 
   3  -2  -4  509.05   25.30 
  -3  -2   4  501.75   28.40 
  -3   2   4  495.05   26.00 
  -3  -2  -4  509.05   29.00 
   3   2  -4  484.25   28.60 
   3  -2   4  533.25   26.90 
  -3  -2  -4  502.05   28.70 
  -3   3  -4   50.39    5.50 
   3   3   4   43.60    5.80 
   3  -3  -4   40.00    4.00 
  -3  -3   4   44.40    5.60 
  -3  -3  -4   42.50    5.90 
   3   3  -4   50.49    6.30 
  -3   3   4   44.90    4.70 
   3  -3   4   42.90    4.80 
  -3  -3  -4   28.60    5.80 
   3   4   4    0.80    2.50 
   3  -4  -4    7.40    2.10 
  -3   4  -4    2.90    1.80 
  -3  -4   4    7.50    3.00 
  -3  -4  -4   12.50    3.90 
  -3   4   4    3.50    2.00 
   3   4  -4    2.90    2.60 
   3  -4   4    2.80    1.90 
   3   5   4   91.19   10.50 
  -3   5  -4   70.09    9.00 
   3  -5  -4  101.49    9.20 
   3   5  -4   84.49   10.60 
  -3  -5  -4   78.69   11.10 
  -3   5   4   94.49    9.50 
   3   6   4    2.60    2.50 
  -3   6  -4    9.70    3.90 
   3   6  -4    6.50    4.00 
  -3   6   4    5.60    3.00 
  -3   7  -4  305.87   25.70 
   3   7   4  324.77   27.30 
  -3  -7  -4  316.17   29.60 
   3   7  -4  322.27   28.00 
  -3   7   4  348.67   25.90 
  -3   8  -4   54.49   11.40 
   3   8   4   40.70   10.40 
   3   8  -4   38.20   10.00 
  -3  -8  -4   53.39   12.80 
  -3   8   4   33.20    8.60 
  -3   9  -4    2.50    5.40 
  -3  -9   4   -4.80    5.70 
   3  -9  -4   -1.20    5.40 
   3   9   4   17.70    7.40 
   3   9  -4    9.40    5.60 
  -3  -9  -4   -0.90    5.90 
  -3   9   4    1.70    4.80 
  -4   0  -4  890.11   43.90 
  -4   0   4  895.81   43.60 
   4   0   4  851.91   44.20 
  -4   0   4  845.22   43.30 
   4   1   4  147.99   10.60 
   4  -1  -4  150.68    8.00 
  -4   1  -4  144.29    9.10 
  -4  -1   4  133.59   10.40 
  -4  -1   4  139.59   10.00 
  -4   1   4  156.48    7.60 
   4  -1   4  152.58    9.40 
   4   1  -4  140.99   10.20 
  -4  -1  -4  154.78   10.60 
  -4  -2   4  126.69    9.60 
  -4   2  -4  106.99    8.00 
   4  -2  -4  114.39    6.40 
   4   2   4  100.19    9.30 
   4   2  -4  102.39    9.30 
   4  -2   4  119.49    7.90 
  -4  -2  -4   98.59    9.30 
  -4  -2  -4  115.39    9.70 
  -4   2   4  108.59    6.90 
  -4  -3   4  837.02   46.40 
   4  -3  -4  856.51   42.40 
  -4   3  -4  809.52   44.50 
   4   3  -4  846.12   47.20 
   4  -3   4  875.61   44.00 
  -4   3   4  838.92   43.50 
  -4  -3  -4  832.52   47.10 
  -4  -3  -4  835.62   47.00 
  -4  -4   4   10.00    3.50 
   4  -4  -4   18.70    3.30 
   4   4   4    6.50    3.00 
   4   4  -4   15.20    4.50 
  -4  -4  -4   18.50    4.90 
  -4   4   4   16.00    3.40 
  -4  -4  -4   19.60    5.60 
   4  -4   4   16.60    3.80 
   4   5   4   72.39    9.60 
  -4   5  -4   68.49    8.60 
   4  -5  -4   70.49   12.20 
  -4   5   4   75.29    8.40 
  -4  -5  -4   90.19   11.50 
   4   5  -4   69.09    9.50 
  -4   6  -4   14.20    4.60 
   4   6   4   19.30    6.30 
  -4   6   4    9.90    3.80 
   4   6  -4   12.30    5.30 
  -4  -6  -4   22.10    7.50 
   4   7   4  264.27   24.80 
  -4   7  -4  296.47   24.30 
  -4   7   4  312.27   23.70 
  -4  -7  -4  280.17   27.50 
   4   7  -4  290.87   26.20 
  -4  -8   4   10.00    7.30 
   4   8   4    0.60    4.20 
  -4   8  -4   11.50    5.90 
   4   8  -4   11.50    6.70 
  -4  -8  -4   12.30    8.40 
  -4   8   4   11.70    4.70 
   4   9   4   -1.20    5.40 
  -4  -9   4   -0.70    5.00 
  -4  -9  -4    7.00    7.50 
  -4   9   4    1.90    4.60 
   4   9  -4   -5.20    5.70 
  -5   0   4  185.98   13.50 
   5   0  -4  216.08   12.70 
  -5   0  -4  224.48   12.90 
   5   0   4  204.18   13.00 
  -5   0   4  204.98   12.40 
   5   1   4    7.90    2.40 
  -5  -1   4   17.70    3.30 
  -5  -1   4   12.50    3.00 
  -5   1  -4   17.00    2.30 
   5  -1   4   14.30    2.60 
  -5  -1  -4   10.20    2.70 
   5   1  -4   17.50    3.40 
  -5   1   4   12.10    1.30 
  -5  -2   4  302.07   20.60 
   5   2   4  328.47   20.60 
   5  -2  -4  319.77   15.90 
  -5  -2   4  291.67   19.40 
  -5   2  -4  299.97   17.70 
  -5  -2  -4  325.97   20.70 
   5  -2   4  315.77   17.50 
   5   2  -4  265.07   19.30 
  -5   2   4  281.17   16.40 
  -5  -2  -4  342.07   20.50 
  -5   3  -4   26.40    4.00 
  -5  -3   4   25.00    5.10 
   5   3   4   18.90    4.70 
   5  -3  -4   25.10    2.80 
   5   3  -4   22.00    5.30 
  -5   3   4   28.00    3.30 
   5  -3   4   23.90    3.40 
  -5  -3  -4   16.10    4.70 
  -5  -3  -4   29.40    5.80 
   5  -4  -4   11.10    2.50 
  -5   4  -4   11.90    3.50 
  -5  -4   4    4.50    2.70 
  -5   4   4    8.50    2.50 
   5   4  -4    7.50    3.50 
  -5  -4  -4   10.50    4.10 
   5  -4   4   14.70    3.50 
   5   5   4  130.99   13.80 
  -5   5  -4  128.79   12.00 
  -5   5   4  123.39   11.10 
  -5  -5  -4  130.99   14.40 
   5   5  -4  111.79   13.30 
   5   6   4   16.30    6.30 
  -5   6  -4   19.60    5.50 
   5   6  -4    9.70    4.90 
  -5  -6  -4    5.80    5.20 
  -5   6   4   16.20    5.00 
  -5  -7   4   55.79   13.50 
  -5   7  -4   65.49   12.40 
   5   7   4   59.29   12.50 
  -5  -7  -4   52.29   13.00 
   5   7  -4   51.89   11.30 
  -5   7   4   58.89   10.30 
  -5  -8   4    0.80    5.60 
  -5   8  -4    1.40    3.70 
   5   8   4    2.90    4.30 
  -5   8   4    3.80    4.20 
  -5  -8  -4    6.40    6.90 
   5   8  -4    1.10    3.70 
   5   9   4    3.50    5.00 
  -5   9  -4    5.80    4.50 
  -5  -9   4    2.40    8.10 
   5   9  -4    3.90    4.70 
  -5   9   4   11.20    4.20 
  -5  -9  -4   13.90    8.40 
  -6   0   4   31.90    4.00 
   6   0   4   43.60    4.70 
  -6   0   4   43.00    4.30 
   6   0  -4   40.60    4.60 
  -6   0  -4   37.90    4.30 
  -6  -1   4   28.70    4.00 
  -6   1  -4   27.70    3.20 
  -6  -1   4   28.70    4.10 
   6  -1  -4   24.70    2.80 
   6   1   4   20.50    4.20 
  -6  -1  -4   22.80    4.30 
   6  -1   4   32.00    3.60 
  -6  -2   4 1535.85   76.69 
   6  -2  -4 1299.27   72.79 
  -6  -2   4 1595.24   77.99 
   6   2   4 1390.86   76.79 
  -6   2  -4 1550.04   73.79 
   6  -2   4 1612.74   73.79 
  -6  -2  -4 1433.06   76.69 
   6   2  -4 1516.55   76.99 
  -6   2   4 1408.16   71.79 
  -6  -3   4  253.37   20.40 
   6  -3  -4  280.97   15.00 
  -6  -3   4  278.77   20.60 
  -6   3  -4  267.47   17.10 
   6   3  -4  288.27   20.30 
  -6   3   4  274.77   15.90 
  -6  -3  -4  241.98   19.30 
  -6   4  -4    1.60    1.60 
   6  -4  -4    1.90    1.20 
  -6  -4   4   -1.10    1.50 
   6   4  -4    4.50    2.80 
   6  -4   4   -0.50    1.40 
  -6  -4  -4   -2.70    1.90 
  -6   4   4   -0.40    1.10 
  -6  -4  -4    2.70    2.80 
  -6   5  -4    0.80    1.70 
  -6  -5   4    3.90    4.20 
   6  -5  -4    2.90    3.10 
   6   5  -4   -2.40    1.10 
  -6   5   4    3.70    2.20 
  -6   6  -4   17.20    5.70 
  -6  -6   4   15.40    6.50 
   6   6  -4   14.00    5.60 
  -6   6   4   14.00    4.40 
  -6  -6  -4    8.30    5.70 
  -6  -7   4    6.10    6.70 
   6   7  -4    0.70    3.70 
  -6   7   4   -2.20    2.40 
  -6  -8   4   15.50    7.40 
  -6   8  -4   -0.40    4.10 
  -6  -8  -4    1.60    6.50 
  -6   8   4    1.80    3.70 
   6   8  -4    5.20    4.60 
  -6  -9   4   -9.80    6.50 
  -6   9  -4    2.30    4.10 
  -6   9   4   -0.50    3.80 
   6   9  -4    3.00    5.40 
  -6  -9  -4    5.90    7.00 
  -7   0  -4  101.49    8.10 
  -7   0   4   93.69    8.00 
   7   0   4   99.79    8.60 
   7   0  -4   97.99    8.10 
  -7   0   4  105.89    8.00 
  -7   1  -4    1.00    1.10 
   7   1   4    0.40    1.00 
  -7  -1   4   -1.40    1.30 
  -7  -1   4    0.30    1.10 
   7  -1  -4    0.70    0.80 
   7   1  -4    2.90    1.60 
   7  -1   4   -0.40    1.00 
  -7   1   4    1.10    0.70 
  -7  -1  -4    1.10    1.30 
  -7  -2   4  256.17   19.20 
   7   2   4  235.08   18.80 
  -7   2  -4  289.37   16.60 
   7  -2  -4  264.97   15.20 
  -7  -2   4  301.27   19.50 
  -7   2   4  266.57   14.80 
   7  -2   4  293.87   16.80 
   7   2  -4  274.57   19.20 
  -7  -2  -4  291.87   19.60 
   7   3   4  263.87   20.90 
  -7  -3   4  287.37   22.00 
  -7  -3   4  295.77   20.90 
   7  -3  -4  290.07   15.90 
  -7   3  -4  269.07   17.70 
   7  -3   4  309.57   17.70 
  -7  -3  -4  293.57   21.70 
   7   3  -4  271.17   20.80 
  -7  -3  -4  296.27   21.40 
  -7   3   4  282.87   16.50 
  -7  -4   4   18.60    6.30 
   7  -4  -4   26.40    3.30 
  -7   4  -4   23.80    5.00 
   7   4  -4   20.70    5.70 
  -7   4   4   18.80    3.80 
  -7  -4  -4   26.60    6.60 
  -7  -5   4   36.90    9.20 
  -7   5  -4   19.10    4.90 
   7  -5  -4   28.20    3.90 
  -7  -5  -4   33.90    8.50 
   7   5  -4   25.20    6.60 
  -7   5   4   21.20    4.70 
  -7   6  -4    3.30    2.80 
  -7  -6   4   13.90    5.70 
   7   6  -4    8.30    4.40 
  -7   6   4    9.60    3.50 
  -7  -6  -4   12.10    5.90 
  -7  -7   4    2.10    3.70 
  -7   7  -4    3.10    2.80 
  -7  -7  -4   -2.60    3.90 
  -7   7   4    4.00    3.10 
   7   7  -4   -2.60    2.80 
  -7   8  -4   11.10    5.80 
  -7  -8   4   19.00    9.30 
  -7   8   4    7.30    4.60 
   7   8  -4   13.90    7.30 
  -7  -8  -4   15.00    8.40 
  -7  -9   4   10.40    8.70 
  -7   9  -4   12.90    5.50 
  -7   9   4   -2.60    3.50 
  -7  -9  -4   -6.50    6.30 
   7   9  -4    0.50    5.10 
  -8   0   4   37.00    4.40 
   8   0  -4   28.70    4.30 
   8   0   4   30.40    4.60 
  -8   0  -4   40.70    4.80 
  -8  -1   4   12.90    3.40 
   8   1   4    9.00    3.20 
   8  -1  -4   11.40    2.60 
  -8  -1   4    3.60    2.50 
  -8   1  -4    8.70    2.30 
  -8  -1  -4   11.80    3.30 
   8  -1   4   12.60    3.20 
   8   1  -4   12.40    3.70 
  -8   1   4   12.20    1.80 
   8   2   4  311.47   24.00 
  -8  -2   4  361.56   23.90 
  -8  -2   4  360.16   23.30 
   8  -2  -4  335.17   19.30 
  -8   2  -4  353.96   20.20 
   8  -2   4  348.27   20.60 
  -8   2   4  345.87   18.50 
  -8  -2  -4  361.16   23.60 
   8   3   4  466.65   30.90 
  -8   3  -4  415.76   26.80 
   8  -3  -4  463.85   24.60 
  -8  -3   4  450.45   29.90 
   8   3  -4  463.45   34.10 
  -8   3   4  440.76   24.80 
  -8  -3  -4  513.55   31.40 
  -8  -3  -4  457.95   30.80 
   8  -3   4  492.85   26.40 
   8  -4  -4   69.89    5.70 
  -8   4  -4   65.19    7.30 
  -8  -4   4   56.39   10.90 
  -8   4   4   65.69    6.50 
  -8  -4  -4   55.29   10.10 
   8   4  -4   66.69    9.30 
   8  -5  -4   17.30    3.30 
  -8  -5   4   13.60    6.10 
  -8   5  -4   19.40    4.90 
  -8  -5  -4   11.10    5.60 
   8   5  -4   17.20    6.20 
  -8   5   4    8.80    3.20 
  -8  -6   4   70.39   13.90 
  -8   6  -4   72.99    9.80 
  -8  -6  -4   74.59   14.50 
   8   6  -4   50.49   10.80 
  -8   6   4   59.09    8.00 
  -8  -7   4   -6.60    3.30 
  -8   7  -4    5.40    3.60 
   8   7  -4    3.80    3.80 
  -8  -7  -4    2.30    5.30 
  -8   7   4    0.50    2.60 
  -8   8  -4    6.90    4.80 
  -8  -8   4    7.30    7.00 
  -8  -8  -4    3.80    6.20 
   8   8  -4   15.20    7.90 
  -8   8   4   11.40    4.90 
  -8  -9   4   36.00   12.40 
  -8  -9  -4   32.70   12.50 
   9   0   4   24.60    5.00 
  -9   0  -4   30.50    4.30 
  -9   0   4   25.90    3.80 
   9   0  -4   32.20    4.50 
  -9   1  -4   94.59    7.60 
   9   1   4   72.79   10.20 
  -9  -1   4   85.59    8.80 
  -9  -1   4   81.09    8.70 
   9  -1  -4   86.19    7.40 
   9  -1   4   83.69    8.00 
  -9  -1  -4   94.09    9.00 
  -9   1   4   88.59    6.60 
   9   1  -4   76.99    8.50 
   9  -2  -4  522.45   29.20 
   9   2   4  522.75   33.60 
  -9  -2   4  536.65   33.60 
  -9   2  -4  554.64   29.80 
  -9   2   4  559.64   28.00 
  -9  -2  -4  566.84   34.10 
   9  -2   4  523.25   30.40 
  -9  -3   4    1.60    2.30 
  -9  -3   4    1.90    2.10 
   9  -3  -4    0.20    1.20 
  -9   3  -4    2.20    1.70 
   9  -3   4    1.90    1.70 
  -9  -3  -4    2.00    2.60 
  -9   3   4    1.80    1.20 
   9   3  -4    2.20    2.60 
  -9  -4   4   51.89   10.60 
  -9   4  -4   54.69    6.70 
   9  -4  -4   57.69    5.40 
  -9  -4  -4   51.49   10.10 
  -9   4   4   58.79    5.90 
   9   4  -4   63.49   11.10 
  -9  -5   4   24.00    8.50 
   9  -5  -4   41.90    4.70 
  -9   5  -4   40.10    7.40 
   9   5  -4   41.00   10.00 
  -9   5   4   45.70    5.80 
  -9  -5  -4   36.20    8.80 
  -9   6  -4    1.70    2.20 
  -9  -6  -4   -6.60    3.30 
  -9   6   4    3.40    2.80 
  -9   7  -4   -0.30    2.70 
  -9  -7   4   -5.70    4.20 
  -9   7   4   -0.60    2.60 
  -9  -7  -4    3.70    5.10 
   9   7  -4    6.90    4.80 
  -9  -8   4   44.70   12.70 
  -9   8  -4   79.99   13.60 
  -9  -8  -4   41.50   13.20 
  -9   8   4   70.39   10.20 
   9   8  -4   74.59   15.00 
 -10   0  -4   50.59    6.10 
 -10   0   4   61.79    6.40 
  10   0   4   44.70    6.20 
  10   0  -4   44.20    5.90 
 -10  -1   4   69.89    7.90 
  10  -1  -4   55.49    6.20 
 -10   1  -4   66.39    6.40 
  10   1   4   49.00    7.00 
 -10  -1   4   60.39    7.30 
 -10   1   4   64.59    5.60 
 -10  -1  -4   57.59    7.40 
  10  -1   4   55.99    6.80 
  10   1  -4   69.29    7.90 
 -10  -2   4  138.09   13.30 
  10   2   4  128.69   12.90 
  10  -2  -4  131.09   10.00 
 -10   2  -4  135.59   14.50 
 -10  -2   4  144.29   13.30 
 -10   2   4  135.69    8.80 
  10  -2   4  140.29   11.10 
 -10  -2  -4  140.19   13.20 
  10  -3  -4   14.40    3.00 
 -10   3  -4   10.80    3.20 
 -10  -3   4    4.40    3.80 
 -10   3   4   14.40    2.80 
 -10  -3  -4   12.80    5.00 
 -10   4  -4    3.80    2.50 
  10  -4  -4    5.70    2.30 
 -10  -4   4    3.70    3.40 
 -10   4   4    2.40    1.90 
 -10  -4  -4    6.80    4.30 
  10   4  -4    7.70    4.40 
 -10   5  -4    0.10    2.20 
  10  -5  -4   -0.60    1.60 
 -10  -5   4    1.00    4.30 
 -10   5   4    2.00    2.20 
 -10  -5  -4   -3.70    3.30 
  10   5  -4    2.20    3.90 
 -10   6  -4    2.30    2.40 
  10   6  -4    2.30    3.00 
 -10  -6  -4    1.00    4.70 
 -10   6   4   -2.80    1.70 
 -10   7  -4   -0.40    3.40 
 -10  -7   4    8.80    5.30 
 -10  -7  -4    5.40    5.00 
  10   7  -4    2.70    3.20 
 -10   7   4    0.90    2.70 
 -10  -8   4    0.00    5.60 
 -10   8  -4    9.70    4.80 
 -10   8   4    7.80    5.90 
 -10  -8  -4    5.70    6.80 
  10   8  -4   24.00    8.80 
  11   0   4   57.59    7.50 
 -11   0   4   62.09    7.00 
  11   0  -4   63.99    7.60 
 -11   0  -4   70.59    7.60 
 -11  -1   4   43.90    8.80 
 -11  -1   4   45.80    6.60 
  11  -1  -4   40.50    5.60 
  11   1   4   35.70    7.00 
 -11   1  -4   51.79    5.80 
 -11   1   4   47.10    4.80 
 -11  -1  -4   43.40    6.40 
  11  -1   4   38.30    5.70 
  11   1  -4   35.20    6.90 
 -11   2  -4    9.40    3.00 
 -11  -2   4    3.90    3.10 
 -11  -2   4    6.50    3.40 
  11  -2  -4    9.40    2.80 
  11  -2   4    7.10    3.10 
 -11  -2  -4    8.40    3.60 
 -11   2   4    9.50    2.20 
 -11  -3   4  111.09   12.80 
  11  -3  -4  100.99    8.40 
 -11   3  -4  107.39    9.20 
 -11   3   4   96.89    7.70 
 -11  -3  -4   89.09   11.60 
 -11  -4   4  217.98   20.60 
 -11   4  -4  222.58   15.70 
  11  -4  -4  188.28   13.70 
 -11  -4  -4  187.38   19.20 
 -11   4   4  202.88   13.70 
  11  -5  -4    4.10    2.20 
 -11  -5   4    5.60    4.40 
 -11   5  -4    1.20    1.90 
 -11  -5  -4   -6.20    2.70 
 -11   5   4    4.30    2.00 
 -11  -6   4    1.50    5.50 
 -11   6  -4    0.00    2.90 
 -11  -6  -4   11.30    6.00 
  11   6  -4    5.10    4.70 
 -11   6   4    4.80    3.00 
 -11   7  -4    3.10    3.30 
 -11  -7   4    2.00    6.00 
 -11  -7  -4   -1.40    5.80 
 -11   7   4    6.60    3.50 
  11   7  -4   -5.60    3.30 
 -11  -8  -4    7.20    6.10 
 -11   8   4    7.00    5.30 
  11   8  -4  -10.80    5.20 
 -12   0  -4  229.18   16.50 
  12   0  -4  202.08   16.50 
 -12   0   4  231.28   16.20 
 -12  -1   4    7.80    3.50 
 -12   1  -4    7.80    2.90 
 -12  -1   4    6.70    3.20 
  12  -1  -4    6.80    2.90 
  12   1  -4    4.90    3.30 
 -12   1   4    8.70    2.70 
 -12  -1  -4    8.30    3.50 
  12  -2  -4   43.40    5.90 
 -12  -2   4   41.00    8.10 
 -12   2  -4   56.49    6.10 
 -12   2   4   54.49    5.00 
 -12  -2  -4   56.59    8.00 
 -12  -3   4   21.30    6.90 
 -12   3  -4   32.30    5.50 
  12  -3  -4   19.20    4.20 
 -12   3   4   27.60    3.80 
 -12  -3  -4   19.70    6.00 
  12  -4  -4   42.80    5.50 
 -12   4  -4   42.70    6.40 
 -12  -4   4   39.70    9.70 
 -12  -4  -4   56.09   11.00 
 -12   4   4   38.20    4.90 
 -12   5  -4    2.60    2.20 
  12  -5  -4    5.40    2.50 
 -12  -5   4    0.90    3.70 
 -12   5   4    0.80    1.90 
 -12  -5  -4    1.50    3.60 
 -12  -6   4   -3.10    3.70 
 -12  -6  -4    6.50    5.40 
 -12   6   4   -4.40    1.70 
 -12   7  -4   -2.00    3.70 
 -12  -7   4   -0.30    4.00 
 -12  -7  -4    3.00    5.60 
 -12   7   4    2.70    3.90 
 -12   8  -4   -0.50    3.50 
 -12  -8   4   -3.10    6.40 
 -12  -8  -4    1.40    6.10 
 -12   8   4   -1.20    3.60 
  13   0  -4   24.10    5.90 
 -13   0   4   39.70    5.80 
 -13   0  -4   28.70    6.10 
 -13   1  -4   35.00    5.10 
 -13  -1   4   31.60    6.60 
 -13  -1   4   37.10    7.60 
  13  -1  -4   29.20    5.80 
 -13  -1  -4   32.70    6.50 
  13   1  -4   16.90    5.70 
 -13   1   4   24.30    4.50 
 -13  -2   4    2.80    2.40 
 -13   2  -4    3.10    2.10 
  13  -2  -4    2.90    2.30 
 -13  -2  -4    1.50    2.20 
  13  -3  -4   26.30    5.80 
 -13   3  -4   16.70    4.30 
 -13  -3   4   21.00    6.90 
 -13  -3  -4   14.20    5.60 
 -13   3   4   21.20    3.80 
 -13   4  -4    9.90    3.80 
  13  -4  -4   14.10    4.00 
 -13  -4   4   10.80    5.90 
 -13  -4  -4   18.10    6.10 
 -13   5  -4   31.90    6.90 
 -13  -5   4   23.90    8.90 
 -13  -5  -4   46.90   11.60 
 -13   5   4   41.00    5.60 
 -13  -6   4    6.50    5.70 
 -13   6  -4    2.20    2.90 
 -13  -6  -4    2.70    5.90 
 -13   6   4    6.10    3.00 
 -13  -7   4   12.90    7.40 
 -13   7  -4   12.00    5.30 
 -13   7   4   12.70    4.60 
 -13  -7  -4   16.10    8.00 
 -13   8  -4   45.00   10.00 
 -13  -8   4   12.50   10.10 
 -13   8   4   49.80    9.60 
 -13  -8  -4   36.40   12.70 
 -14   0  -4   24.30    5.40 
  14   0  -4   15.50    4.50 
 -14   0   4   20.70    5.20 
 -14   1  -4   28.40    5.70 
 -14  -1   4   32.10    6.80 
  14  -1  -4   28.80    6.20 
 -14   1   4   40.60    5.00 
 -14  -1  -4   34.90    7.10 
  14  -2  -4   30.70    6.20 
 -14  -2   4   27.50    7.40 
 -14   2  -4   30.50    5.50 
 -14  -2  -4   24.40    6.50 
 -14   2   4   30.80    4.00 
 -14  -3   4  178.28   18.60 
  14  -3  -4  188.98   15.00 
 -14   3  -4  221.68   15.50 
 -14  -3  -4  188.18   18.80 
 -14   3   4  206.68   13.50 
 -14  -4   4  128.19   16.10 
  14  -4  -4  129.19   11.50 
 -14   4  -4  143.69   12.30 
 -14   4   4  133.49   10.60 
 -14  -4  -4  115.39   14.90 
 -14  -5   4   -4.30    4.00 
 -14   5  -4    6.20    3.40 
 -14  -5  -4   -4.50    2.50 
 -14   5   4    6.00    2.50 
 -14   6  -4   -1.60    3.10 
 -14  -6   4    2.30    3.30 
 -14   6   4   -0.80    2.40 
 -14  -6  -4   -6.00    4.40 
 -14  -7   4   -5.20    6.00 
 -14   7  -4    3.20    3.40 
 -14   7   4    1.10    2.70 
 -14  -7  -4   -1.10    7.70 
 -15   0   4    0.50    1.80 
 -15   0  -4    1.80    2.80 
 -15   1  -4    5.40    3.00 
  15  -1  -4   10.70    3.60 
 -15  -1   4    6.60    3.60 
 -15  -1  -4    5.60    3.30 
 -15   1   4    3.10    2.40 
  15  -2  -4    2.10    2.50 
 -15  -2   4    3.40    3.20 
 -15   2  -4    0.90    2.30 
 -15   2   4    3.70    2.10 
 -15  -2  -4    0.70    3.10 
 -15   3  -4  208.38   15.20 
  15  -3  -4  168.68   14.70 
 -15  -3   4  171.78   18.90 
 -15  -3  -4  188.68   19.10 
 -15   3   4  203.38   13.40 
 -15  -4   4    5.80    4.90 
 -15   4  -4   19.00    5.10 
 -15  -4  -4   12.60    6.20 
 -15   4   4   24.10    4.50 
 -15   5  -4    2.90    2.80 
 -15  -5   4    6.50    6.30 
 -15  -5  -4   -0.30    4.10 
 -15   5   4    6.50    2.40 
 -15  -6   4   12.50    7.20 
 -15   6  -4   10.80    4.30 
 -15   6   4    7.50    3.40 
 -15  -6  -4   12.90    7.70 
 -15  -7   4    0.30    8.60 
 -15   7  -4   13.90    5.30 
 -15  -7  -4    6.70    9.60 
 -15   7   4   10.60    4.50 
 -16   0   4   52.39    7.70 
 -16   0  -4   62.59    8.50 
 -16   1  -4   10.00    4.00 
 -16  -1   4    3.60    3.00 
 -16  -1  -4    0.80    2.60 
 -16   1   4    9.40    3.00 
 -16   2  -4   25.90    5.50 
 -16  -2   4   17.30    6.80 
 -16   2   4   19.40    4.20 
 -16  -2  -4   11.90    4.80 
 -16  -3   4   92.79   13.20 
 -16   3  -4   94.19   10.00 
 -16  -3  -4   93.79   23.70 
 -16   3   4  101.79    8.70 
 -16   4  -4    4.80    3.30 
 -16  -4   4   -0.30    3.70 
 -16  -4  -4    5.10    4.50 
 -16   4   4    1.60    1.60 
 -16   5  -4    6.20    3.40 
 -16  -5   4   -2.00    4.40 
 -16  -5  -4    3.20    3.60 
 -16   5   4    3.90    2.40 
 -16   6  -4   17.60    5.50 
 -16  -6   4    2.30    6.50 
 -16  -6  -4   28.70    9.40 
 -16   6   4   15.80    4.70 
 -16   7  -4   -1.30    3.00 
 -16  -7   4    1.30    7.70 
 -16   7   4    1.80    4.50 
 -16  -7  -4    5.90    5.90 
 -17   0   4   65.39    8.60 
 -17   0  -4   60.19    8.70 
 -17  -1   4    0.70    2.80 
 -17   1  -4    0.20    2.60 
 -17   1   4   -0.60    1.80 
 -17  -1  -4    5.20    3.10 
 -17  -2   4  103.79   13.60 
 -17   2  -4  123.69   11.40 
 -17   2   4  113.99    9.80 
 -17  -2  -4  127.59   21.00 
 -17  -3   4   -3.60    2.90 
 -17   3  -4    2.80    2.50 
 -17   3   4    2.30    1.90 
 -17  -3  -4   -1.40    3.20 
 -17   4  -4   93.49   10.60 
 -17  -4   4  109.09   15.20 
 -17  -4  -4   98.09   14.00 
 -17   4   4   93.59    8.90 
 -17   5  -4    9.30    4.00 
 -17  -5   4    0.10    5.40 
 -17   5   4   14.30    4.00 
 -17  -5  -4   -1.60    4.00 
 -17   6  -4    8.80    5.00 
 -17  -6   4    8.20    6.70 
 -17   6   4   12.80    4.60 
 -17  -6  -4    0.80    4.60 
 -18   0   4   13.50    4.70 
 -18   0  -4    3.00    3.70 
 -18   1  -4   33.00    7.10 
 -18  -1   4   37.50    8.40 
 -18   1   4   35.20    6.40 
 -18  -1  -4   23.80    8.50 
 -18   2  -4    6.20    3.10 
 -18  -2   4    5.50    4.30 
 -18  -2  -4    5.00    3.60 
 -18   2   4    6.70    2.60 
 -18  -3   4    4.10    3.90 
 -18   3  -4   -4.00    2.00 
 -18  -3  -4   -0.20    3.90 
 -18   3   4    0.90    1.90 
 -18  -4   4    9.70    6.70 
 -18   4  -4   18.80    5.20 
 -18  -4  -4   17.00    6.90 
 -18   4   4   23.30    4.80 
 -18  -5   4   16.30    7.90 
 -18  -5  -4    9.50    6.30 
 -18   5   4   17.60    4.60 
 -18  -6   4    5.10    8.30 
 -18   6  -4    2.60    3.70 
 -18   6   4    7.80    4.40 
 -18  -6  -4   -4.50    4.70 
 -19   0   4   51.69    7.80 
 -19   0  -4   54.99   10.10 
 -19  -1   4   46.70    9.80 
 -19   1  -4   76.79    9.40 
 -19   1   4   69.09    8.20 
 -19  -1  -4   61.49   11.30 
 -19  -2   4   -6.60    4.70 
 -19   2  -4   11.70    4.30 
 -19   2   4    3.80    2.20 
 -19  -2  -4    5.80    3.50 
 -19  -3   4   35.30    9.00 
 -19   3  -4   29.40    6.70 
 -19   3   4   35.60    6.20 
 -19  -3  -4   30.10    8.40 
 -19  -4   4   10.60    7.10 
 -19   4  -4   11.30    4.70 
 -19  -4  -4    0.40    5.00 
 -19   4   4   10.60    4.10 
 -19   5  -4   -1.90    3.50 
 -19  -5   4   -7.20    3.80 
 -19  -5  -4    2.10    4.50 
 -19   5   4    3.00    3.00 
 -20   0  -4    5.40    4.40 
 -20   0   4    1.70    3.80 
 -20  -1   4   -1.20    3.80 
 -20   1  -4    2.10    3.10 
 -20   1   4   -0.40    2.40 
 -20  -1  -4   -4.80    3.40 
 -20  -2   4   13.30    6.50 
 -20   2  -4    7.70    4.40 
 -20  -2  -4   13.10    5.70 
 -20   2   4    6.10    3.10 
 -20   3  -4    3.30    3.60 
 -20  -3   4   -3.50    4.30 
 -20   3   4    4.40    2.80 
 -20  -3  -4    3.10    4.00 
 -20  -4   4   10.00    6.80 
 -20   4  -4   13.50    5.30 
 -20  -4  -4   23.90    8.10 
 -20   4   4   18.30    4.80 
 -20   5  -4   -0.10    3.10 
 -20   5   4    1.90    3.20 
 -20  -5  -4    4.50    5.00 
 -21   0  -4   -4.20    2.00 
 -21  -1   4    4.40    4.00 
 -21   1  -4    0.90    3.70 
 -21   1   4    3.50    3.50 
 -21  -1  -4   -3.80    3.40 
 -21   2  -4   33.50    7.30 
 -21  -2   4   13.90    7.20 
 -21  -2  -4   19.80    8.00 
 -21   2   4   23.70    5.30 
 -21  -3   4   44.20   11.00 
 -21   3  -4   38.20    7.90 
 -21  -3  -4   30.30    9.30 
 -21   3   4   62.99    7.70 
 -21   4  -4   -0.20    3.50 
 -21  -4   4    9.80    6.30 
 -21   4   4    7.40    3.60 
 -21  -4  -4   -2.60    4.20 
 -22   0   4   40.90    8.70 
 -22   0  -4   57.69   10.30 
 -22   1  -4    1.90    4.00 
 -22  -1   4   -1.60    3.90 
 -22  -1  -4    6.30    4.90 
 -22   1   4    3.90    3.50 
 -22  -2   4    0.50    4.10 
 -22   2  -4    7.70    3.90 
 -22   2   4   -1.10    2.90 
 -22  -2  -4   -0.30    4.40 
 -22  -3   4    1.40    6.10 
 -22   3  -4   12.70    5.00 
 -22   3   4   10.90    4.70 
 -23   0  -4    2.70    4.00 
 -23   0   4   -0.90    3.50 
 -23   1  -4   12.00    4.60 
 -23  -1   4    6.30    5.20 
 -23   1   4   12.50    5.40 
 -23  -1  -4   14.50    5.80 
 -23  -2   4    7.60    5.40 
 -23   2  -4   -4.10    3.50 
 -23   2   4    2.10    3.10 
 -23  -2  -4    5.60    6.60 
 -24   0   4   -0.20    4.30 
 -24   0  -4   -6.80    5.70 
 -24  -1   4    1.20    5.10 
 -24   1  -4   -3.60    5.20 
 -24   1   4    4.20    4.40 
 -24  -1  -4   -1.80    3.80 
   0   0  -5    0.60    0.60 
   0   0   5    1.20    0.60 
   0   1   5    0.60    0.70 
   0  -1  -5    0.90    0.70 
   0  -1   5    2.00    1.00 
   0   1  -5    1.20    1.00 
   0  -2  -5  191.68   13.30 
   0  -2   5  236.88   14.00 
   0   2  -5  236.08   14.40 
   0  -2  -5  237.88   13.90 
   0   3  -5    0.50    1.40 
   0   3   5    0.00    0.70 
   0  -3  -5   -0.30    1.00 
   0  -3   5    0.00    1.10 
   0  -3  -5   -1.10    0.90 
   0  -4   5   19.40    4.10 
   0   4   5   19.20    4.30 
   0  -4  -5   17.20    4.70 
   0  -4  -5   16.20    3.90 
   0   5   5   -1.60    1.90 
   0   5  -5   -0.20    1.70 
   0  -5  -5    0.10    2.10 
   0  -5  -5   -1.40    1.60 
   0   6   5  341.87   25.80 
   0   6  -5  364.86   27.30 
   0  -6  -5  366.16   28.70 
   0  -7  -5    1.50    4.50 
   0   7   5    2.80    3.30 
   0   8  -5    1.90    4.20 
   0   9  -5   -3.30    4.00 
   0  -9  -5    1.00    5.70 
   0   9   5    5.00    4.60 
  -1   0  -5   -0.10    0.50 
  -1   0   5    1.10    0.60 
   1   0  -5    0.30    0.50 
   1   0   5    0.80    0.70 
  -1   1  -5  558.94   29.00 
   1   1   5  579.54   29.40 
   1  -1  -5  564.94   27.70 
  -1  -1   5  572.84   29.10 
  -1   1   5  586.64   28.10 
   1   1  -5  542.45   29.30 
   1  -1   5  555.44   28.80 
  -1  -2   5   40.80    4.40 
   1  -2  -5   33.20    3.40 
  -1   2  -5   34.90    4.00 
  -1  -2  -5   29.40    4.00 
   1   2  -5   32.60    4.20 
   1  -2   5   41.00    4.20 
   1   3   5  226.68   16.10 
   1  -3  -5  247.58   16.30 
   1  -3  -5  267.37   15.50 
  -1  -3   5  263.87   16.60 
  -1   3  -5  224.48   16.00 
  -1   3   5  247.68   15.70 
  -1  -3  -5  256.47   16.40 
   1  -3   5  266.77   16.30 
  -1  -3  -5  214.28   16.20 
   1   3  -5  220.08   16.50 
   1  -4  -5   -1.10    1.50 
  -1   4  -5    4.00    3.70 
   1   4   5    2.50    1.90 
  -1  -4   5   -2.10    1.30 
  -1  -4  -5   -0.20    1.80 
  -1  -4  -5    1.00    1.80 
   1  -4   5   -1.80    1.40 
  -1   4   5    1.10    1.20 
   1   5   5  103.99   14.30 
   1  -5  -5  140.39   11.60 
  -1   5  -5  118.69   12.20 
  -1  -5  -5  139.49   12.20 
  -1  -5  -5  108.89   15.50 
  -1   5   5  117.49   11.50 
   1   5  -5  105.69   12.00 
  -1   6  -5    0.80    3.20 
   1   6   5   -0.40    3.70 
   1  -6  -5    9.70    5.10 
  -1   6   5    1.90    3.10 
  -1  -6  -5   17.80    6.10 
   1   6  -5    3.90    3.50 
   1   7   5   10.90    4.90 
   1  -7  -5    9.20    4.60 
  -1  -7  -5    0.70    4.30 
   1   7  -5   13.10    6.80 
  -1   7   5    6.40    4.20 
   1   8   5   19.00    7.20 
  -1   8  -5   12.40    6.10 
   1  -8  -5   10.30    6.50 
  -1  -8  -5    1.30    7.30 
  -1   8   5   14.80    5.60 
   1   8  -5    8.40    5.70 
  -1   9  -5    8.70    7.10 
   1   9   5   28.40    9.00 
   1  -9  -5   14.50    8.40 
  -1  -9  -5   16.80    8.00 
   1   9  -5   12.90    7.00 
  -1   9   5   16.20    6.20 
   2   0  -5    0.50    0.50 
  -2   0   5    0.40    0.50 
  -2   0  -5    0.10    0.70 
   2   0   5    0.60    0.90 
  -2   1  -5   19.40    2.50 
   2   1   5   22.40    3.10 
  -2  -1   5   20.80    2.70 
   2   1  -5   22.30    2.90 
  -2  -1  -5   23.40    2.90 
   2  -1   5   25.70    2.70 
  -2   2  -5  195.28   11.70 
   2  -2  -5  183.18   10.60 
  -2  -2   5  179.78   12.00 
   2  -2  -5  161.68    9.80 
   2   2   5  170.08   12.10 
   2   2  -5  168.38   12.10 
  -2   2   5  151.68   10.00 
   2  -2   5  184.18   11.20 
  -2  -2  -5  161.38   11.90 
  -2  -2  -5  165.98   11.80 
   2  -3  -5  339.67   18.90 
  -2   3  -5  338.47   20.60 
  -2  -3   5  316.67   20.70 
  -2  -3  -5  322.37   21.40 
   2   3  -5  340.27   22.00 
  -2   3   5  322.37   19.50 
   2  -3   5  328.97   19.80 
  -2  -3  -5  334.77   21.10 
  -2  -4   5    3.10    1.80 
   2  -4  -5    4.10    1.80 
   2   4   5    1.50    1.60 
  -2  -4  -5    7.60    3.30 
   2  -4   5    5.70    2.40 
  -2  -4  -5    1.10    1.80 
  -2   4   5    5.00    2.10 
   2   4  -5    4.10    2.30 
   2   5   5    7.60    3.30 
  -2   5  -5    4.10    3.10 
  -2   5   5    0.10    1.60 
   2   5  -5    1.70    2.70 
  -2  -5  -5    4.60    2.90 
  -2  -5  -5   -0.30    2.10 
  -2   6  -5   87.19   11.00 
   2   6   5   79.79   10.50 
   2   6  -5   76.39   11.20 
  -2   6   5   95.89   10.60 
  -2  -6  -5   96.39   12.60 
   2   7   5   67.19   12.30 
  -2   7   5   62.99   11.30 
  -2  -7  -5   73.09   14.80 
   2   7  -5   94.79   12.90 
  -2   8  -5    9.20    5.30 
   2  -8  -5    9.30    7.60 
   2   8   5   20.20    6.30 
  -2   8   5    2.00    4.20 
   2   8  -5    6.80    5.10 
  -2  -8  -5    6.00    6.90 
  -2   9  -5    4.60    4.60 
   2   9   5    7.00    5.60 
   2  -9  -5   -3.40    6.60 
   2   9  -5    0.80    5.10 
  -2   9   5   12.90    5.70 
  -2  -9  -5   -2.90    6.90 
  -3   0   5    1.20    0.70 
  -3   0  -5    0.70    0.80 
   3   0  -5    1.80    0.80 
   3   0   5    0.10    0.80 
   3   1   5 2513.05  128.69 
  -3   1  -5 2680.53  127.49 
  -3  -1   5 2662.33  128.29 
   3  -1   5 2798.72  127.49 
   3   1  -5 2617.64  128.59 
  -3  -1  -5 2572.14  128.49 
   3  -2  -5   53.49    3.70 
  -3   2  -5   68.69    5.70 
  -3  -2   5   68.89    6.20 
   3   2   5   51.59    5.90 
  -3   2   5   43.50    3.90 
   3  -2   5   64.59    5.20 
  -3  -2  -5   49.00    5.70 
   3   2  -5   60.89    6.30 
  -3  -2  -5   44.50    5.70 
   3  -3  -5   39.80    4.00 
  -3  -3   5   34.80    5.20 
  -3   3  -5   40.50    5.00 
   3   3  -5   35.60    6.40 
  -3  -3  -5   48.90    6.30 
  -3   3   5   39.10    4.40 
   3  -3   5   42.40    4.80 
  -3  -3  -5   50.59    6.20 
   3  -4  -5   22.80    3.30 
   3   4   5   14.80    4.40 
  -3   4  -5   23.10    5.00 
  -3  -4   5   21.40    5.00 
   3   4  -5   19.20    5.20 
  -3  -4  -5   21.80    5.60 
   3  -4   5   26.00    4.70 
  -3   4   5   21.50    4.30 
  -3  -4  -5   17.30    5.70 
   3  -5  -5   71.29    7.10 
  -3   5  -5   65.29    8.20 
   3   5   5   68.39    9.10 
   3   5  -5   57.29    8.60 
  -3  -5  -5   46.40    9.40 
  -3  -5  -5   60.69   12.30 
  -3   5   5   55.19    7.10 
   3   6   5    1.50    1.90 
  -3   6  -5   -0.30    1.90 
   3   6  -5    0.90    2.90 
  -3  -6  -5    2.20    3.70 
  -3   6   5   -3.10    1.50 
   3   7   5    8.10    5.00 
  -3   7   5    8.90    4.40 
   3   7  -5   11.30    5.10 
  -3  -7  -5    7.60    5.30 
  -3   8  -5   40.30    9.70 
   3   8   5   42.50   10.30 
   3  -8  -5   37.50   10.40 
  -3   8   5   43.50    9.60 
  -3  -8  -5   28.40    9.50 
   3   8  -5   65.09   13.00 
  -3   9  -5   15.70    6.10 
   3  -9  -5   29.30    9.30 
   3   9   5   18.40    7.40 
  -3   9   5    7.20    5.00 
  -3  -9  -5   15.40   10.60 
   3   9  -5   15.10    9.90 
  -4   0   5    1.00    0.80 
   4   0  -5   -0.10    0.50 
  -4   0   5    0.10    0.60 
  -4   0  -5    0.30    0.70 
   4   0   5    1.70    1.00 
   4   1   5  237.38   15.60 
  -4   1  -5  252.07   14.20 
   4  -1  -5  257.57   12.70 
  -4  -1   5  231.38   14.90 
   4   1  -5  236.78   15.20 
  -4  -1  -5  262.67   15.60 
   4  -1   5  259.47   14.40 
  -4  -2   5  103.99    9.00 
   4   2   5  109.69    9.70 
  -4   2  -5   97.99    7.90 
   4  -2  -5  112.79    6.10 
  -4  -2  -5  115.39    9.50 
   4   2  -5  110.99    9.60 
   4  -2   5  112.99    8.00 
  -4  -2  -5  107.09    9.70 
  -4   2   5  109.79    6.80 
   4  -3  -5  251.27   13.90 
  -4  -3   5  259.37   17.60 
   4   3   5  209.58   17.30 
  -4   3  -5  247.08   16.20 
  -4  -3  -5  245.88   18.00 
   4  -3   5  261.37   15.70 
  -4  -3  -5  267.07   18.40 
   4   3  -5  224.78   17.60 
  -4   3   5  252.47   15.00 
  -4   4  -5   82.99    8.50 
   4  -4  -5   80.99    6.70 
  -4  -4   5   87.89    9.20 
  -4  -4  -5   78.29    9.90 
   4  -4   5   74.39    7.60 
  -4   4   5   74.99    7.50 
   4   4  -5   78.49    9.60 
  -4  -4  -5   85.39    9.60 
   4   5   5   10.80    4.20 
   4  -5  -5   15.60    3.60 
  -4   5  -5   19.60    5.00 
   4   5  -5   19.60    5.40 
  -4   5   5    9.30    3.50 
  -4  -5  -5   10.60    4.20 
  -4   6  -5   31.20    7.10 
   4   6   5   34.30    8.30 
  -4  -6  -5   22.10    7.40 
  -4   6   5   31.10    6.80 
   4   6  -5   26.40    7.50 
   4   7   5   19.00    7.10 
  -4   7  -5   19.20    7.40 
   4   7  -5   30.90    8.10 
  -4  -7  -5   15.20    7.60 
  -4   7   5   14.00    5.30 
   4   8   5    5.20    4.50 
  -4   8  -5    3.40    3.80 
  -4  -8  -5   -0.70    5.10 
  -4   8   5    4.80    4.60 
   4   8  -5    8.50    5.20 
   4   9   5   22.30    8.40 
  -4   9  -5   33.50    8.80 
   4  -9  -5    3.60    6.40 
  -4   9   5    9.20    6.40 
  -4  -9  -5   27.50   11.10 
   4   9  -5   14.60    9.70 
   5   0   5    0.80    1.00 
  -5   0  -5    1.80    0.90 
  -5   0   5    1.10    0.90 
  -5  -1   5   64.09    6.40 
  -5  -1   5   58.99    5.80 
   5  -1  -5   63.99    4.40 
   5   1   5   60.79    6.40 
  -5   1  -5   62.69    5.30 
   5   1  -5   60.49    6.10 
   5  -1   5   67.79    5.60 
  -5  -1  -5   75.29    6.70 
  -5   1   5   68.09    3.80 
   5  -2  -5  835.82   40.60 
  -5  -2   5  838.82   45.00 
  -5   2  -5  804.32   42.90 
   5   2   5  824.62   45.80 
   5  -2   5  873.31   42.80 
  -5   2   5  771.42   40.90 
  -5  -2  -5  889.31   46.00 
   5   2  -5  833.02   45.50 
  -5  -3   5  427.86   27.20 
   5   3   5  404.86   26.90 
   5  -3  -5  412.56   21.70 
  -5   3  -5  438.76   24.90 
  -5   3   5  400.56   22.80 
  -5  -3  -5  388.56   26.60 
   5  -3   5  407.86   28.20 
  -5  -3  -5  428.26   27.10 
   5   3  -5  444.16   27.40 
  -5   4  -5   53.49    6.50 
   5  -4  -5   50.49    4.80 
   5   4  -5   54.99    9.40 
  -5   4   5   47.10    5.70 
   5  -4   5   61.79    6.30 
  -5  -4  -5   46.50    8.70 
   5  -5  -5  104.79    8.40 
  -5   5  -5   93.29   10.20 
   5   5  -5   86.39   11.40 
  -5  -5  -5   85.19   11.80 
  -5   5   5   98.59    9.70 
  -5   6  -5   74.99   10.10 
   5  -6  -5   75.89    8.40 
   5   6  -5   72.89   11.10 
  -5   6   5   84.39    9.40 
  -5  -6  -5   90.19   13.10 
  -5   7  -5    9.80    5.60 
   5   7   5    3.90    4.60 
  -5   7   5    7.50    4.00 
   5   7  -5   19.40    6.90 
  -5  -7  -5   11.30    5.60 
  -5   8  -5    1.20    3.80 
  -5  -8   5   -1.30    6.10 
   5   8  -5   -4.80    3.70 
  -5  -8  -5    6.60    4.60 
  -5   8   5   11.40    4.60 
  -5   9  -5   59.69   13.20 
   5  -9  -5   44.60   12.60 
  -5  -9   5   43.10   14.00 
  -5   9   5   75.59   13.30 
  -5  -9  -5   52.79   14.40 
   5   9  -5   61.39   14.00 
   6   0  -5   -0.40    0.70 
  -6   0  -5   -0.50    0.40 
   6   0   5   -0.60    0.80 
  -6   0   5   -1.40    0.70 
   6  -1  -5   30.80    3.10 
   6   1   5   32.20    4.70 
  -6   1  -5   37.50    3.80 
  -6  -1   5   31.70    4.20 
  -6  -1   5   33.00    4.50 
  -6   1   5   32.70    2.60 
   6   1  -5   34.30    4.40 
   6  -1   5   30.40    3.80 
  -6  -1  -5   32.20    4.40 
  -6  -2   5  158.88   12.40 
   6  -2  -5  152.08    9.00 
  -6  -2   5  141.29   12.80 
   6   2   5  147.99   12.90 
  -6   2  -5  158.18   10.80 
   6  -2   5  165.88   10.70 
   6   2  -5  163.28   12.90 
  -6  -2  -5  170.68   13.30 
   6  -3  -5   34.50    3.10 
   6   3   5   33.80    7.00 
  -6  -3   5   34.30    6.40 
  -6   3  -5   38.20    4.80 
  -6  -3   5   56.49    7.80 
  -6  -3  -5   31.20    6.40 
   6   3  -5   30.80    6.20 
  -6   3   5   27.20    3.40 
   6  -3   5   30.90    4.20 
  -6  -3  -5   28.90    6.70 
   6  -4  -5    6.30    1.70 
  -6   4  -5    3.80    2.30 
  -6  -4  -5    3.30    3.20 
  -6   4   5    3.20    1.80 
  -6  -4  -5   10.10    3.90 
   6   4  -5    1.70    2.90 
   6  -5  -5   61.09    5.80 
  -6   5  -5   46.40    6.90 
  -6  -5  -5   73.39   10.60 
   6   5  -5   42.00    9.40 
  -6   5   5   42.10    6.10 
  -6   6  -5    1.80    2.60 
   6  -6  -5   -2.60    1.50 
  -6  -6   5    1.10    3.90 
  -6   6   5    2.10    2.30 
  -6  -6  -5   -3.90    2.70 
  -6  -7   5   -4.70    3.20 
  -6   7  -5    0.60    3.10 
  -6   7   5    6.10    2.70 
   6   7  -5    2.50    4.50 
  -6   8  -5    2.80    3.90 
  -6  -8   5    4.60    6.50 
  -6  -8  -5    5.80    5.00 
  -6   8   5    3.10    3.50 
   6   8  -5   -5.30    3.00 
  -6  -9   5    7.90    7.40 
  -6   9  -5   13.30    7.00 
   6   9  -5   18.70    8.30 
  -6   9   5    5.30    5.60 
  -6  -9  -5    7.00    8.80 
  -7   0   5    0.80    1.10 
   7   0  -5    0.70    0.90 
   7   0   5    0.20    1.20 
  -7   0   5   -0.50    0.80 
  -7   1  -5   84.09    6.70 
  -7  -1   5   95.49    8.10 
  -7  -1   5   68.99    7.50 
   7   1   5   75.19    7.90 
   7  -1  -5   73.29    6.10 
  -7   1   5   87.49    5.50 
   7  -1   5   82.39    7.20 
  -7  -1  -5   80.09    7.90 
   7  -2  -5   82.19    8.50 
  -7  -2   5  120.19   10.40 
  -7  -2   5  114.99   10.90 
  -7   2  -5  125.19    8.70 
  -7   2   5  103.39    6.60 
  -7  -2  -5   89.29    9.50 
   7  -2   5  123.39    8.80 
   7   2  -5  122.79   10.80 
  -7  -3   5    1.60    2.20 
   7  -3  -5    1.60    1.10 
   7   3   5    1.90    2.00 
  -7  -3   5    0.20    2.10 
  -7   3  -5    1.30    1.60 
   7  -3   5    2.10    1.70 
  -7   3   5    1.70    1.20 
  -7  -3  -5    2.70    2.10 
   7   3  -5   -1.60    1.30 
  -7  -3  -5    0.10    2.20 
   7  -4  -5  189.68   11.50 
  -7   4  -5  190.48   14.40 
  -7  -4   5  200.88   18.90 
   7   4  -5  187.68   16.90 
  -7   4   5  184.88   12.80 
  -7  -4  -5  171.78   16.80 
  -7   5  -5    3.30    2.40 
  -7  -5   5    2.20    3.50 
   7  -5  -5    5.60    2.10 
  -7   5   5    1.80    2.10 
   7   5  -5    4.50    3.90 
   7  -6  -5   65.19    8.40 
  -7   6  -5   55.99    9.80 
  -7  -6   5   68.09   13.60 
   7   6  -5   59.09   12.30 
  -7   6   5   62.49    7.80 
  -7  -6  -5   41.00   10.50 
  -7  -7   5   13.70    6.40 
  -7   7  -5    5.20    3.50 
  -7  -7  -5    7.80    4.90 
   7   7  -5    4.80    4.00 
  -7   7   5   -1.90    2.70 
  -7   8  -5   29.70    8.20 
  -7  -8   5   15.60    9.10 
  -7   8   5   28.00    7.30 
  -7  -8  -5   18.70    7.90 
   7   8  -5   38.20   10.30 
  -7  -9   5    0.30    6.70 
  -7  -9  -5   -7.30    7.60 
   7   9  -5   -7.80    3.50 
  -7   9   5   -0.40    4.20 
  -8   0   5    0.70    1.10 
  -8   0   5   -0.20    1.10 
   8   0   5   -0.90    1.00 
  -8   0  -5    0.40    0.90 
   8   0  -5   -1.00    0.90 
  -8   1  -5    4.40    1.70 
   8  -1  -5    1.50    1.20 
  -8  -1   5    4.20    2.20 
   8   1   5    0.80    1.80 
  -8  -1   5    2.80    2.10 
   8  -1   5    6.60    2.20 
  -8  -1  -5    2.80    1.50 
  -8   1   5    3.70    1.20 
  -8  -2   5    1.70    2.30 
   8  -2  -5    0.10    1.10 
  -8   2  -5    1.50    1.60 
  -8  -2   5    1.60    1.90 
   8   2   5    2.30    2.10 
  -8   2   5    2.40    1.00 
   8  -2   5    2.80    1.70 
  -8  -2  -5    0.50    1.40 
   8   2  -5    6.80    2.60 
  -8   3  -5   58.59    6.40 
  -8  -3   5   63.49    8.10 
  -8  -3   5   71.79   13.30 
   8  -3  -5   60.19    4.90 
   8   3   5   49.80    7.70 
  -8   3   5   56.69    4.90 
   8  -3   5   62.39    6.20 
  -8  -3  -5   57.79    9.90 
   8   3  -5   56.39    9.80 
  -8  -3  -5   52.69    8.00 
  -8   4  -5    2.00    1.80 
   8  -4  -5    2.70    1.40 
  -8  -4   5    0.30    2.20 
   8   4  -5    1.80    2.10 
  -8   4   5    0.20    1.30 
  -8  -4  -5    2.10    2.30 
  -8   5  -5    9.50    3.70 
   8  -5  -5   15.90    3.30 
  -8  -5   5    8.90    5.50 
  -8  -5  -5   11.20    5.60 
   8   5  -5   17.10    6.60 
  -8   5   5   15.70    4.20 
  -8  -6   5   30.20    9.10 
   8   6  -5   49.20   11.00 
  -8   6   5   31.20    6.10 
  -8  -6  -5   51.59   12.00 
  -8   7  -5    3.10    3.60 
  -8  -7   5    3.20    4.40 
   8   7  -5   -0.70    3.80 
  -8   8  -5   70.49   12.60 
  -8  -8   5   69.09   15.80 
  -8   8   5   71.29   10.40 
   8   8  -5   83.99   15.60 
  -8  -8  -5   44.80   13.40 
   9   0  -5   -1.60    1.10 
   9   0   5    0.10    1.50 
  -9   0   5   -0.90    1.10 
  -9   0   5    1.70    1.10 
  -9   0  -5    1.60    1.60 
  -9  -1   5   13.80    3.90 
   9  -1  -5   19.20    3.60 
  -9  -1   5   16.50    4.20 
  -9   1  -5   16.10    3.30 
   9   1   5   13.30    3.70 
  -9   1   5   16.50    2.80 
   9   1  -5   15.30    4.20 
  -9  -1  -5   18.60    4.60 
   9  -1   5   18.50    4.00 
   9  -2  -5  405.86   22.70 
  -9   2  -5  423.06   23.90 
  -9  -2   5  392.16   32.70 
  -9  -2   5  389.16   26.90 
   9   2   5  372.36   26.80 
  -9  -2  -5  440.06   31.30 
   9  -2   5  414.36   24.40 
  -9   2   5  415.46   21.40 
  -9  -3   5   60.59    8.00 
   9  -3  -5   47.00    4.70 
  -9   3  -5   52.29    6.00 
  -9  -3   5   43.10    8.80 
  -9  -3  -5   46.40    9.00 
   9   3  -5   48.20    7.30 
  -9   3   5   47.20    4.50 
  -9  -4   5  138.99   15.20 
  -9   4  -5  124.79   11.20 
   9  -4  -5  122.39    8.80 
  -9   4   5  118.99    9.50 
   9   4  -5  128.29   13.90 
  -9  -4  -5  141.09   14.80 
   9  -5  -5   19.20    4.00 
  -9   5  -5   16.50    4.70 
  -9  -5   5   49.90   11.30 
  -9  -5  -5   25.00    7.60 
  -9   5   5   18.90    3.90 
   9   5  -5   10.00    5.70 
  -9  -6   5   -6.40    3.50 
  -9  -6  -5    1.40    4.10 
   9   6  -5    3.60    4.20 
  -9   6   5    4.90    2.50 
  -9  -7   5   35.90   11.60 
  -9   7  -5   52.29   10.00 
  -9   7   5   31.70    6.80 
   9   7  -5   52.09   11.70 
  -9  -7  -5   28.70    9.70 
  -9  -8   5    9.20    8.90 
  -9   8  -5   24.60    6.40 
  -9  -8  -5   19.40    9.90 
  -9   8   5   29.70    7.40 
   9   8  -5   31.30    8.30 
 -10   0  -5    2.10    1.70 
  10   0   5    1.00    1.60 
  10   0  -5   -0.40    1.40 
 -10   0   5    2.10    1.60 
 -10   0   5   -0.50    1.00 
 -10  -1   5    4.80    2.70 
 -10   1  -5    7.10    3.70 
  10   1   5    4.40    1.80 
  10  -1  -5    2.00    1.80 
 -10  -1   5    6.20    2.60 
  10   1  -5    0.80    2.00 
  10  -1   5    5.00    2.60 
 -10  -1  -5    4.50    2.40 
 -10   1   5    7.90    2.10 
  10  -2  -5  128.89    9.50 
 -10  -2   5  124.99   12.20 
 -10   2  -5  131.19   10.00 
 -10  -2   5  123.59   12.50 
 -10  -2  -5  128.99   12.60 
 -10   2   5  125.89    8.10 
  10  -2   5  123.59   10.60 
 -10  -3   5    9.50    4.40 
 -10   3  -5    2.90    2.30 
  10  -3  -5    2.10    1.50 
 -10   3   5    4.70    1.70 
 -10  -3  -5    1.60    2.80 
  10  -4  -5   -0.80    1.40 
 -10   4  -5    0.00    1.50 
 -10  -4   5   -1.10    2.70 
 -10   4   5   -0.80    1.10 
 -10  -4  -5   -0.80    2.70 
  10   4  -5   -4.10    2.30 
  10  -5  -5    1.10    1.70 
 -10  -5   5    5.70    4.00 
 -10   5  -5   -0.20    1.90 
  10   5  -5    1.30    3.90 
 -10  -5  -5    5.10    4.60 
 -10   5   5   -0.40    1.30 
 -10   6  -5    7.30    3.00 
 -10  -6   5   -3.00    3.80 
 -10   6   5   -0.30    1.90 
  10   6  -5   -1.60    3.20 
 -10  -6  -5   -0.20    3.90 
 -10   7  -5    3.70    4.00 
 -10  -7   5    9.20    5.90 
 -10   7   5    2.30    3.40 
  10   7  -5    5.70    5.40 
 -10  -7  -5    5.90    6.00 
 -10   8  -5    5.50    3.80 
 -10  -8   5    1.20    4.60 
 -10   8   5    3.50    3.90 
 -10  -8  -5   11.50    7.30 
  10   8  -5    5.80    5.70 
 -11   0   5    2.50    1.60 
 -11   0  -5   -0.50    1.50 
 -11   0   5   -1.70    1.40 
  11   0   5   -0.60    1.30 
  11  -1  -5    0.50    1.70 
 -11  -1   5    1.00    1.90 
 -11  -1   5    1.00    2.20 
 -11   1  -5    0.50    1.50 
 -11   1   5    1.60    1.20 
 -11  -1  -5    3.20    2.00 
  11   1  -5   -3.10    1.60 
  11  -1   5    1.30    1.70 
 -11  -2   5   49.30    9.20 
 -11  -2   5   62.39    8.10 
 -11   2  -5   54.69    5.90 
  11  -2  -5   31.50    4.80 
 -11  -2  -5   39.80    7.80 
 -11   2   5   42.40    4.10 
 -11   3  -5    9.20    3.20 
  11  -3  -5    6.90    2.30 
 -11  -3   5    6.90    3.50 
 -11  -3  -5   10.80    4.50 
 -11   3   5    3.30    1.70 
 -11   4  -5  283.47   18.90 
  11  -4  -5  240.88   16.30 
 -11  -4   5  267.47   23.80 
 -11  -4  -5  271.67   23.30 
 -11   4   5  260.07   16.50 
 -11  -5   5   27.70    8.90 
  11  -5  -5   42.00    5.10 
 -11   5  -5   27.30    6.20 
 -11  -5  -5   34.30    8.60 
  11   5  -5   38.50    9.70 
 -11   5   5   34.50    5.00 
 -11  -6   5    4.00    5.40 
 -11  -6  -5   -2.50    3.70 
  11   6  -5    1.20    3.50 
 -11   6   5    4.80    2.70 
 -11  -7   5   11.00    6.60 
 -11   7  -5    7.30    4.60 
 -11   7   5    5.00    3.20 
 -11  -7  -5   13.90    7.20 
  11   7  -5   20.70    7.60 
 -11  -8   5    2.20    5.80 
 -11   8  -5   -3.20    3.70 
 -11   8   5   10.10    5.00 
 -11  -8  -5    9.10   10.00 
  11   8  -5   -5.90    4.40 
 -12   0  -5    0.10    1.70 
 -12   0   5    0.00    1.60 
  12   0  -5   -2.50    1.70 
 -12   0   5   -2.30    1.60 
 -12  -1   5   24.80    5.60 
 -12   1  -5   28.60    5.20 
 -12  -1   5   22.60    6.00 
  12  -1  -5   20.20    4.70 
 -12   1   5   22.40    3.90 
  12   1  -5   23.50    5.80 
 -12  -1  -5   19.20    4.80 
 -12   2  -5  100.49    9.00 
  12  -2  -5   80.39    8.30 
 -12  -2   5   92.39   11.20 
 -12   2   5  106.09    7.40 
 -12  -2  -5  109.59   11.90 
 -12   3  -5    0.50    1.70 
  12  -3  -5   -1.70    1.50 
 -12  -3   5    3.90    2.50 
 -12  -3  -5   -2.60    2.30 
 -12   3   5    0.60    1.30 
 -12   4  -5   38.70    7.00 
  12  -4  -5   53.19    5.80 
 -12  -4   5   23.50    7.60 
 -12   4   5   51.89    5.40 
 -12  -4  -5   38.60    9.30 
 -12  -5   5   20.10    7.30 
 -12   5  -5   11.80    4.20 
  12  -5  -5    7.60    2.90 
 -12   5   5   11.30    3.40 
 -12  -5  -5   10.80    6.00 
 -12  -6   5   -4.20    3.10 
 -12  -6  -5    0.80    3.70 
 -12   6   5    0.60    2.00 
 -12   7  -5    7.80    4.60 
 -12  -7   5   17.20    9.00 
 -12  -7  -5   32.20   11.00 
 -12   7   5    9.80    4.50 
 -12   8  -5    9.40    5.60 
 -12  -8   5    3.10    6.30 
 -12  -8  -5   12.10    8.80 
 -12   8   5   -1.40    4.40 
 -13   0  -5   -1.10    1.60 
 -13   0   5    4.10    2.20 
  13   0  -5   -1.50    1.90 
 -13   0   5    0.60    1.80 
 -13  -1   5    6.90    4.10 
  13  -1  -5    8.80    3.50 
 -13  -1   5   16.40    4.60 
 -13   1  -5   12.10    3.50 
 -13  -1  -5   13.30    4.40 
 -13   1   5   10.90    2.80 
  13   1  -5   12.80    4.30 
 -13  -2   5   82.49   10.80 
 -13   2  -5  100.89    9.00 
  13  -2  -5   84.09    8.70 
 -13  -2  -5   72.49   10.20 
 -13   2   5  105.39    7.40 
 -13  -3   5   22.60    6.80 
 -13   3  -5   30.60    5.80 
  13  -3  -5   16.50    4.00 
 -13  -3  -5   24.30    6.90 
 -13   3   5   29.60    3.80 
  13  -4  -5    0.30    2.30 
 -13   4  -5   -0.30    2.00 
 -13  -4   5   -2.50    2.90 
 -13   4   5   -0.80    1.30 
 -13  -4  -5   -3.90    2.00 
  13  -5  -5   61.89    6.80 
 -13   5  -5   68.99    8.60 
 -13  -5   5   37.50   10.90 
 -13   5   5   60.69    7.00 
 -13  -5  -5   60.29   12.60 
 -13   6  -5   -1.30    2.50 
 -13  -6   5   -1.50    5.10 
 -13   6   5    3.20    2.00 
 -13  -6  -5    6.60    6.00 
 -13  -7   5   50.39   14.40 
 -13   7  -5   68.99   10.10 
 -13   7   5   64.29    8.60 
 -13  -7  -5   57.59   13.70 
  14   0  -5   -2.40    2.60 
 -14   0   5   -0.10    1.60 
 -14   0  -5    0.20    1.80 
 -14   0   5    7.60    3.00 
 -14   1  -5   -0.20    1.70 
 -14  -1   5    2.40    2.20 
  14  -1  -5   -2.60    1.80 
 -14  -1  -5    3.80    3.10 
 -14   1   5    0.10    1.70 
 -14  -2   5    7.70    3.90 
 -14   2  -5    2.10    2.30 
 -14   2   5    3.80    1.90 
 -14  -2  -5    5.40    3.60 
 -14   3  -5   43.90    6.40 
 -14  -3   5   45.90   10.00 
  14  -3  -5   42.60    5.90 
 -14  -3  -5   45.40    9.70 
 -14   3   5   44.70    4.90 
 -14  -4   5   -0.20    4.20 
 -14   4  -5   -0.80    2.00 
  14  -4  -5   -0.50    2.40 
 -14  -4  -5   -2.60    2.50 
 -14  -5   5    9.40    7.30 
 -14   5   5   15.30    3.80 
 -14  -5  -5   18.80    7.00 
 -14   6  -5    6.10    4.10 
 -14  -6   5    9.70    7.50 
 -14   6   5    5.00    2.70 
 -14  -6  -5    4.30    6.00 
 -14   7  -5   38.90    8.60 
 -14  -7   5   35.90   11.20 
 -14   7   5   28.50    7.10 
 -14  -7  -5   30.30   10.10 
 -15   0   5   -1.50    1.20 
 -15   0  -5   -0.70    1.90 
  15  -1  -5    7.30    3.60 
 -15   1  -5    9.60    3.70 
 -15  -1   5   12.20    4.30 
 -15   1   5    6.40    4.70 
 -15  -1  -5    8.10    4.50 
  15  -2  -5   57.69    8.00 
 -15  -2   5   78.79   10.60 
 -15   2  -5   59.29    7.30 
 -15   2   5   69.99    6.40 
 -15  -2  -5   61.49   10.80 
 -15   3  -5    3.10    2.70 
 -15  -3   5   -4.40    3.70 
  15  -3  -5   -2.50    2.50 
 -15  -3  -5   -5.00    2.20 
 -15  -4   5   29.00    8.70 
  15  -4  -5   22.10    5.00 
 -15   4  -5   31.50    6.40 
 -15  -4  -5   17.90    7.10 
 -15   4   5   25.10    4.60 
 -15   5  -5    5.80    2.90 
 -15  -5   5    1.40    4.30 
 -15   5   5    3.70    2.50 
 -15  -5  -5    4.20    3.60 
 -15   6  -5   -0.50    2.80 
 -15  -6   5    9.00    5.50 
 -15   6   5    6.00    3.10 
 -15  -6  -5    3.30    4.70 
 -15   7  -5    6.80    5.00 
 -15  -7   5   -4.70    4.80 
 -15   7   5    3.30    3.70 
 -15  -7  -5    1.00    7.70 
 -16   0   5   -1.50    1.90 
 -16   0  -5   -1.60    2.00 
 -16  -1   5   -2.60    1.90 
 -16   1  -5    0.70    2.10 
 -16   1   5    2.00    1.80 
 -16  -1  -5    1.00    2.00 
  16  -2  -5   58.49    8.20 
 -16   2  -5   55.89    7.60 
 -16  -2   5   60.99   11.10 
 -16  -2  -5   54.69   10.60 
 -16   2   5   60.19    6.30 
  16  -3  -5    6.40    4.00 
 -16   3  -5    2.90    2.90 
 -16  -3   5    9.00    5.80 
 -16  -3  -5    3.70    3.70 
 -16   3   5    4.10    2.30 
 -16   4  -5   -2.00    2.30 
 -16  -4   5    4.70    4.60 
 -16  -4  -5    5.40    4.30 
 -16  -5   5    4.70    3.90 
 -16   5  -5    1.20    2.30 
 -16   5   5    0.80    1.90 
 -16  -5  -5   -3.20    2.70 
 -16   6  -5    2.90    4.00 
 -16  -6   5    8.20    6.60 
 -16  -6  -5    2.70    5.40 
 -16   6   5    5.70    4.00 
 -16  -7   5   10.90    6.90 
 -16   7  -5    7.10    4.00 
 -16  -7  -5   -7.90    5.00 
 -16   7   5    6.10    4.00 
 -17   0   5    2.30    2.70 
 -17   0  -5    0.30    2.60 
 -17  -1   5    4.00    3.60 
 -17   1  -5    3.10    2.80 
 -17  -1  -5   -0.50    2.90 
 -17   1   5   -1.60    1.50 
 -17   2  -5  101.89   10.60 
 -17  -2   5  100.09   12.70 
 -17  -2  -5  100.59   13.20 
 -17   2   5  101.79    8.80 
 -17  -3   5   33.70    8.70 
 -17  -3  -5   33.90    8.80 
 -17   3   5   35.50    5.00 
 -17   4  -5   14.60    5.20 
 -17  -4   5    6.30    4.90 
 -17   4   5   16.80    3.80 
 -17  -4  -5   10.50    5.90 
 -17   5  -5    3.00    3.40 
 -17  -5   5    6.60    4.80 
 -17   5   5    2.60    2.60 
 -17  -5  -5    1.50    5.30 
 -17  -6   5    1.90    5.00 
 -17   6  -5   -5.30    2.60 
 -17  -6  -5  -13.70    6.80 
 -17   6   5   -1.60    3.00 
 -18   0  -5   -1.10    4.20 
 -18   0   5   -0.70    2.70 
 -18   1  -5   -0.60    4.20 
 -18  -1   5   -0.20    3.40 
 -18  -1  -5   -0.90    3.30 
 -18   1   5   -0.70    2.20 
 -18  -2   5    2.70    3.90 
 -18   2  -5    0.60    2.70 
 -18  -2  -5   -5.60    2.70 
 -18   2   5    0.60    1.90 
 -18  -3   5    0.60    3.70 
 -18   3  -5    6.80    3.90 
 -18   3   5    4.20    2.30 
 -18  -3  -5    5.70    4.70 
 -18   4  -5   43.20    7.90 
 -18  -4   5   32.80   10.40 
 -18  -4  -5   37.90    9.50 
 -18   4   5   39.30    5.80 
 -18  -5   5   11.80    8.50 
 -18   5  -5    1.90    3.30 
 -18  -5  -5    4.60    5.20 
 -18   5   5    5.90    3.40 
 -18  -6   5    7.80    6.80 
 -18   6  -5    6.30    4.10 
 -18  -6  -5   -3.60    5.10 
 -18   6   5    5.60    3.70 
 -19   0  -5    3.90    3.90 
 -19   0   5   -0.10    2.40 
 -19   1  -5   49.30    8.60 
 -19  -1   5   36.10    8.50 
 -19   1   5   53.39    6.90 
 -19  -1  -5   50.29    9.50 
 -19   2  -5    0.30    2.60 
 -19  -2   5    4.50    6.50 
 -19   2   5    5.60    2.50 
 -19  -2  -5   -2.90    2.80 
 -19  -3   5    9.60    5.40 
 -19   3  -5    4.10    3.60 
 -19  -3  -5    6.60    5.30 
 -19   3   5    0.70    2.30 
 -19  -4   5    8.30    6.80 
 -19   4  -5   12.70    5.00 
 -19  -4  -5    1.20    4.90 
 -19   4   5   16.50    4.30 
 -19  -5   5    1.20    5.70 
 -19   5  -5   16.50    5.80 
 -19   5   5   15.30    4.70 
 -20   0  -5    5.60    3.50 
 -20   0   5    1.80    3.30 
 -20  -1   5    6.60    4.60 
 -20   1  -5    7.90    4.50 
 -20  -1  -5   -1.30    3.50 
 -20   1   5    0.90    2.40 
 -20   2  -5    4.30    3.20 
 -20  -2   5   -2.00    4.30 
 -20   2   5    0.90    2.00 
 -20  -2  -5    2.70    4.30 
 -20  -3   5    1.50    5.10 
 -20   3  -5    5.60    3.50 
 -20  -3  -5   -0.40    3.90 
 -20   3   5    3.10    2.90 
 -20   4  -5    1.40    3.60 
 -20  -4   5    4.90    4.40 
 -20  -4  -5    2.90    4.30 
 -20   4   5    2.10    2.90 
 -20   5  -5   18.30    5.60 
 -20  -5  -5    3.00    5.00 
 -20   5   5    9.00    4.20 
 -21   0  -5   -3.30    2.20 
 -21   0   5   -0.70    2.30 
 -21   1  -5    9.50    5.10 
 -21  -1   5   10.60    5.20 
 -21  -1  -5   13.40    6.00 
 -21   1   5   12.00    4.50 
 -21   2  -5   -0.70    3.30 
 -21  -2   5   10.20    4.90 
 -21  -2  -5   -0.60    3.60 
 -21   2   5   10.90    4.10 
 -21  -3   5   -5.30    3.60 
 -21   3  -5   -0.50    3.10 
 -21  -3  -5   -5.10    3.10 
 -21   3   5    0.10    2.50 
 -21   4  -5   25.50    6.60 
 -21  -4   5   19.80    9.00 
 -21  -4  -5   24.70    8.50 
 -21   4   5   38.00    6.80 
 -22   0   5    4.50    3.70 
 -22   0  -5    1.50    3.80 
 -22   1  -5   16.40    5.00 
 -22  -1   5   13.40    5.50 
 -22  -1  -5   27.60    7.60 
 -22   1   5   11.60    5.10 
 -22  -2   5    4.40    4.80 
 -22   2  -5    4.90    4.40 
 -22  -2  -5   17.10    7.10 
 -22   2   5   19.20    4.60 
 -22   3  -5    1.80    2.70 
 -22  -3   5    0.80    5.00 
 -22  -3  -5    0.40    3.40 
 -22   3   5    3.00    3.10 
 -23   0   5   -0.70    3.30 
 -23   0  -5    1.10    3.90 
 -23  -1   5   -2.20    4.60 
 -23   1  -5    4.90    3.60 
 -23  -1  -5    8.00    5.20 
 -23   1   5   -4.50    3.60 
 -23   2  -5   13.30    5.50 
 -23  -2   5    1.90    5.90 
 -23  -2  -5   10.80    5.20 
 -23   2   5    5.80    3.80 
 -24   0  -5   -2.90    3.50 
 -24   0   5   -4.30    4.00 
   0   0   6  118.89    6.80 
   0  -1  -6    0.00    0.40 
   0  -1   6    0.50    0.80 
   0   1  -6    0.90    0.80 
   0   1   6    0.70    0.70 
   0   2  -6  848.02   46.00 
   0  -2   6  926.31   45.80 
   0  -2  -6  867.21   45.70 
   0  -2  -6  905.71   45.30 
   0  -3   6    3.40    1.60 
   0   3  -6    2.90    1.90 
   0  -3  -6    2.30    1.30 
   0   3   6    2.10    1.40 
   0  -4  -6  263.97   17.50 
   0  -4   6  271.47   18.10 
   0  -4  -6  253.77   18.60 
   0   4   6  249.18   17.80 
   0   4  -6  229.38   18.20 
   0  -5  -6    1.60    2.10 
   0   5  -6   -1.60    1.30 
   0   5   6    0.80    1.80 
   0  -6  -6  569.94   39.00 
   0   6  -6  544.65   37.30 
   0   6   6  556.64   36.30 
   0  -7  -6   -4.80    4.10 
   0   7   6    2.40    4.00 
   0   7  -6   -2.90    3.00 
   0   8  -6   21.60    7.60 
   0  -8  -6   20.90    8.80 
   0   8   6   27.20    8.10 
   0   9  -6    6.60    5.30 
   0   9   6   -0.90    4.00 
   0  -9  -6    1.90    7.00 
   1   0  -6  703.93   35.90 
   1   0   6  714.03   36.60 
  -1   0   6  749.23   35.70 
  -1   0  -6  753.92   36.10 
   1  -1  -6  436.06   21.50 
  -1   1  -6  436.76   23.10 
   1   1   6  429.46   23.30 
  -1  -1   6  446.16   23.10 
  -1   1   6  439.56   22.10 
   1  -1   6  440.16   22.80 
  -1  -1  -6  434.16   22.80 
   1   1  -6  427.46   23.40 
   1  -2  -6    2.60    1.50 
   1  -2  -6    2.50    1.10 
   1   2   6    5.40    1.90 
  -1   2  -6    1.40    1.20 
  -1  -2   6    0.90    1.10 
   1  -2   6    2.00    1.20 
  -1  -2  -6    3.90    1.60 
   1   2  -6    3.00    1.60 
  -1  -2  -6    5.10    1.80 
  -1  -3   6   92.79    8.50 
   1  -3  -6  118.79    9.00 
  -1   3  -6   76.89    7.90 
   1  -3  -6  100.99    7.80 
   1   3  -6   84.89    8.70 
  -1  -3  -6  103.79    8.70 
   1  -3   6   88.99    8.00 
  -1   3   6   87.39    7.80 
  -1  -3  -6  109.49    9.30 
  -1  -4   6   15.70    4.00 
  -1   4  -6   18.30    4.40 
   1   4   6   14.90    3.80 
   1  -4  -6   12.60    3.10 
  -1  -4  -6   19.60    4.40 
   1  -4   6   12.30    3.60 
  -1  -4  -6    9.80    3.60 
  -1   4   6    8.30    2.80 
   1   4  -6   11.70    3.90 
   1  -5  -6   -0.70    1.70 
   1   5   6    1.80    2.00 
   1  -5  -6   -1.10    2.00 
  -1   5  -6    1.90    2.60 
   1   5  -6   -0.20    1.60 
  -1   5   6   -2.10    1.40 
  -1  -5  -6    2.40    2.80 
  -1  -5  -6   -1.90    1.70 
  -1   6  -6   74.29   10.40 
   1   6   6   97.99   11.10 
   1  -6  -6   83.89   11.90 
  -1   6   6   95.69   10.70 
   1   6  -6   60.89   11.40 
  -1  -6  -6   85.99   12.30 
  -1   7  -6   37.60    9.00 
   1   7   6   37.30    8.90 
   1  -7  -6   24.40    8.30 
   1   7  -6   32.50    9.00 
  -1  -7  -6   25.50    9.20 
  -1   7   6   38.00    8.60 
   1  -8  -6   97.79   17.50 
   1   8   6  114.19   16.10 
  -1   8  -6  142.19   17.10 
   1   8  -6  123.79   16.30 
  -1   8   6  141.19   15.80 
  -1  -8  -6  102.59   22.60 
   1   9   6   20.10    7.40 
   1  -9  -6   -1.10    6.60 
  -1   9  -6    8.30    6.10 
  -1   9   6    7.30    5.80 
  -1  -9  -6    9.40    9.20 
   1   9  -6   10.00    7.10 
   2   0  -6  716.43   35.00 
  -2   0   6  697.73   34.50 
  -2   0  -6  716.13   35.30 
   2   0   6  694.23   35.60 
  -2  -1   6   15.40    2.70 
   2  -1  -6   24.20    1.30 
   2  -1  -6   22.80    1.50 
  -2   1  -6   17.40    2.50 
   2   1   6   22.10    3.10 
   2   1  -6   17.30    3.10 
   2  -1   6   16.90    2.40 
  -2  -1  -6   23.80    2.90 
   2  -2  -6  796.02   39.90 
   2   2   6  797.92   42.40 
  -2  -2   6  862.11   42.20 
   2  -2  -6  785.22   39.40 
  -2   2  -6  797.52   41.50 
   2   2  -6  768.92   42.30 
   2  -2   6  813.52   41.00 
  -2  -2  -6  773.22   42.30 
  -2   2   6  780.72   39.80 
  -2  -2  -6  775.72   41.90 
  -2  -3   6    0.20    1.30 
   2  -3  -6    1.20    1.40 
   2  -3  -6    1.10    1.00 
  -2   3  -6   -0.30    0.80 
   2   3  -6    0.70    1.50 
  -2   3   6    0.90    1.20 
  -2  -3  -6    0.80    1.10 
   2  -3   6    0.30    1.30 
  -2  -3  -6    0.90    1.00 
   2   4   6   72.79    8.50 
   2  -4  -6   77.59    7.20 
  -2  -4   6   89.29    9.10 
  -2   4  -6   82.29    8.70 
  -2   4   6   73.49    7.80 
   2  -4   6   90.19    8.50 
  -2  -4  -6   89.79    9.20 
  -2  -4  -6   81.99    9.10 
   2   4  -6   83.49    9.40 
   2   5   6    4.10    2.90 
   2  -5  -6    9.50    3.10 
  -2   5  -6   10.60    3.70 
  -2  -5  -6    9.00    3.80 
   2   5  -6   19.30    5.60 
  -2  -5  -6    2.10    2.80 
  -2   5   6    8.00    3.00 
   2  -6  -6   57.79   10.80 
  -2   6  -6   43.30    8.70 
   2   6   6   49.00    9.70 
   2   6  -6   50.29    9.90 
  -2  -6  -6   51.69   10.80 
  -2   6   6   45.40    8.40 
   2  -7  -6   66.29   12.20 
  -2   7  -6   47.60   10.00 
   2   7   6   48.70    9.90 
  -2  -7  -6   61.09   12.60 
   2   7  -6   58.39   11.80 
  -2   7   6   54.99   10.70 
   2   8   6   -3.00    4.30 
   2  -8  -6    0.10    4.70 
  -2   8  -6    2.10    4.20 
  -2  -8  -6    2.20    4.90 
  -2   8   6   -4.50    3.20 
   2   8  -6   -0.30    3.30 
   2   9   6    1.90    5.40 
   2  -9  -6   -8.00    5.80 
  -2   9  -6   -3.70    4.80 
  -2   9   6   -2.80    3.90 
  -2  -9  -6   -2.50    7.20 
   3   0  -6 1085.89   54.29 
  -3   0  -6 1125.99   54.79 
   3   0   6 1071.29   55.19 
  -3   0   6 1148.49   53.89 
  -3   1  -6  194.88   11.80 
  -3  -1   6  217.08   12.50 
   3   1   6  171.18   12.50 
  -3  -1  -6  182.78   12.30 
   3  -1   6  222.78   12.10 
   3   1  -6  211.98   12.90 
   3  -2  -6  242.68   12.90 
   3  -2  -6  242.68   12.10 
   3   2   6  217.78   15.50 
  -3  -2   6  247.78   15.40 
  -3   2  -6  227.58   14.40 
   3   2  -6  229.28   15.70 
   3  -2   6  234.48   14.10 
  -3  -2  -6  245.68   16.10 
  -3  -2  -6  219.48   15.20 
  -3   2   6  219.68   12.60 
   3  -3  -6  464.55   24.10 
   3   3   6  383.56   27.10 
  -3   3  -6  496.65   27.20 
  -3  -3   6  496.45   27.80 
  -3  -3  -6  402.16   27.10 
  -3   3   6  440.06   25.00 
   3  -3   6  490.55   26.20 
  -3  -3  -6  436.66   27.60 
   3   3  -6  469.15   28.30 
  -3   4  -6    1.00    1.60 
   3  -4  -6    1.30    1.30 
  -3  -4   6   -0.80    1.50 
   3  -4   6    0.40    1.50 
  -3   4   6    0.40    1.40 
   3   4  -6   -2.00    1.00 
  -3  -4  -6    1.00    1.80 
   3   5   6    0.60    1.60 
  -3   5  -6   -0.20    1.90 
   3  -5  -6    2.10    2.20 
  -3  -5  -6   -0.10    2.10 
  -3  -5  -6    0.10    1.60 
   3   5  -6   -0.70    1.20 
  -3   5   6    3.60    2.20 
   3   6   6    4.40    3.70 
   3  -6  -6    7.00    2.90 
  -3   6  -6    5.30    3.50 
  -3  -6  -6   19.10    6.40 
  -3   6   6    5.70    3.40 
   3  -7  -6   43.30   10.60 
  -3   7  -6   65.39   11.90 
   3   7   6   74.49   10.90 
   3   7  -6   63.39   12.30 
  -3  -7  -6   64.39   14.00 
  -3   7   6   74.29    9.80 
   3  -8  -6   10.50    7.30 
   3   8   6   19.50    7.90 
  -3   8  -6   12.10    6.20 
   3   8  -6   23.80    8.30 
  -3  -8  -6   25.40   10.10 
  -3   8   6   21.30    6.50 
   3  -9  -6   24.00    9.40 
  -3   9  -6   24.40    8.40 
  -3  -9  -6   18.60    8.60 
  -3   9   6   36.90    8.90 
   3   9  -6   39.60   12.00 
  -4   0  -6   57.09    4.80 
   4   0   6   56.49    5.20 
  -4   0   6   59.19    4.30 
  -4   0   6   65.29    4.90 
   4   0  -6   50.49    4.30 
   4   1   6  327.77   21.30 
  -4   1  -6  374.86   20.10 
  -4  -1   6  381.26   20.90 
  -4  -1  -6  363.36   21.10 
   4  -1   6  385.16   20.30 
   4   1  -6  371.56   21.30 
  -4  -2   6  212.38   14.50 
   4   2   6  224.38   15.40 
  -4   2  -6  186.18   13.20 
   4  -2  -6  216.98   10.70 
   4   2  -6  190.78   14.50 
  -4  -2  -6  207.48   14.70 
   4  -2   6  228.18   13.30 
  -4   2   6  216.08   11.50 
   4  -3  -6 1610.44   76.59 
   4   3   6 1528.95   81.99 
  -4   3  -6 1554.94   79.79 
  -4  -3   6 1660.03   81.59 
   4   3  -6 1563.34   82.19 
   4  -3   6 1567.64   79.59 
  -4  -3  -6 1622.14   82.39 
  -4   3   6 1522.45   77.79 
  -4  -3  -6 1531.25   81.79 
  -4  -4   6   92.59   12.80 
   4  -4  -6  104.89    7.80 
  -4   4  -6  102.59   10.00 
  -4   4   6  104.29    9.00 
  -4  -4  -6  122.29   11.30 
   4   4  -6  106.39   11.30 
  -4  -4  -6   91.19   10.70 
   4  -5  -6  346.57   20.40 
  -4   5  -6  323.37   23.10 
  -4   5   6  322.97   21.90 
  -4  -5  -6  330.27   25.60 
   4   5  -6  319.27   25.10 
  -4   6  -6   10.80    4.60 
   4  -6  -6    7.60    3.20 
   4   6  -6    7.30    4.50 
  -4  -6  -6   10.20    4.50 
  -4   6   6    3.60    3.00 
  -4   7  -6   76.99   11.10 
  -4   7   6   61.69    9.10 
   4   7  -6   57.79   11.30 
  -4  -7  -6   54.89   12.20 
   4  -8  -6   -1.70    4.10 
  -4   8  -6    2.40    3.20 
  -4  -8  -6   -0.60    5.00 
  -4   8   6    6.10    3.80 
   4   8  -6    2.20    3.30 
   4  -9  -6    5.00    6.50 
  -4   9  -6   -4.50    3.80 
  -4  -9   6  -10.20    4.10 
  -4  -9  -6    3.60    6.10 
   4   9  -6    8.60    5.80 
  -4   9   6    3.50    3.60 
  -5   0   6  163.28   11.60 
  -5   0   6  154.88    9.90 
  -5   0  -6  175.18   10.90 
   5   0   6  162.78   11.20 
   5   1   6  952.80   53.09 
  -5  -1   6 1026.50   53.49 
  -5  -1   6  999.10   52.29 
   5  -1  -6 1045.50   49.70 
  -5   1  -6 1051.59   51.39 
  -5   1   6 1039.20   48.90 
  -5   1   6  985.00   49.50 
   5   1  -6 1000.50   52.79 
  -5  -1  -6 1045.50   52.99 
   5  -1   6 1058.89   51.89 
  -5   2  -6  294.37   17.60 
   5   2   6  285.77   19.70 
   5  -2  -6  289.07   14.90 
  -5  -2   6  307.47   19.20 
  -5   2   6  282.17   15.30 
   5   2  -6  287.97   19.40 
  -5  -2  -6  310.07   19.60 
   5  -2   6  309.07   17.40 
   5   3   6   11.30    3.70 
  -5   3  -6   17.40    3.80 
  -5  -3   6   18.30    5.30 
   5  -3  -6   11.70    1.70 
   5   3  -6   13.90    4.10 
  -5  -3  -6   10.00    3.60 
  -5  -3  -6   10.90    3.60 
   5  -3   6   14.20    3.20 
  -5   3   6   14.90    2.70 
   5  -4  -6    4.60    1.60 
  -5   4  -6    3.70    2.30 
  -5  -4  -6    1.10    2.40 
  -5  -4  -6    6.80    3.80 
   5   4  -6    4.40    2.40 
   5  -5  -6  286.87   17.50 
  -5   5  -6  301.17   21.20 
  -5  -5  -6  269.57   23.00 
   5   5  -6  299.87   23.50 
  -5   5   6  265.97   19.20 
   5  -6  -6   33.60    4.90 
  -5   6  -6   18.80    6.10 
  -5   6   6   33.30    6.40 
   5   6  -6   33.30    8.40 
  -5  -6  -6   31.80    8.00 
  -5   7  -6   30.80    7.70 
  -5  -7  -6   29.70    8.70 
   5   7  -6   24.10    7.70 
  -5   7   6   20.50    5.70 
  -5  -8   6   -5.70    5.00 
  -5   8  -6    8.60    4.50 
  -5   8   6    1.40    3.80 
  -5  -8  -6   10.30    6.40 
   5   8  -6    7.00    5.70 
  -5  -9   6    0.70    6.40 
   5  -9  -6    2.80    6.10 
  -5   9  -6  -11.10    5.40 
  -5   9   6    0.40    4.90 
  -5  -9  -6    2.80    7.00 
   5   9  -6    6.10    6.20 
  -6   0   6   53.79    4.80 
  -6   0   6   45.60    4.70 
   6   0   6   40.50    5.00 
  -6   0  -6   48.80    4.90 
  -6  -1   6  102.99    8.50 
   6  -1  -6  109.59    7.00 
   6   1   6  101.29    9.30 
  -6  -1   6  116.09    9.50 
  -6   1  -6  113.39    8.00 
   6   1  -6  109.89    9.00 
   6  -1   6  104.09    8.20 
  -6   1   6  107.29    6.10 
  -6  -1  -6  103.89    9.00 
   6   2   6  346.47   24.00 
  -6  -2   6  432.36   25.40 
   6  -2  -6  337.77   18.90 
  -6   2  -6  360.16   21.30 
  -6  -2   6  384.66   23.40 
   6   2  -6  350.16   23.40 
   6  -2   6  438.16   22.00 
  -6   2   6  342.87   18.80 
  -6  -2  -6  376.76   23.70 
   6   3   6    9.40    3.70 
   6  -3  -6   12.90    1.70 
  -6  -3   6   18.30    4.60 
  -6   3  -6   11.00    3.10 
   6  -3   6   11.70    2.80 
  -6  -3  -6    7.20    3.10 
  -6   3   6   10.80    2.30 
  -6  -3  -6    7.10    2.90 
   6   3  -6   16.00    4.60 
  -6   4  -6   26.70    5.30 
   6  -4  -6   24.30    3.00 
  -6  -4  -6   29.90    6.80 
  -6   4   6   19.40    4.00 
   6   4  -6   21.40    6.10 
  -6  -4  -6   28.70    6.80 
  -6   5  -6   23.20    5.50 
   6  -5  -6   31.60    4.10 
  -6  -5  -6   41.40    9.10 
  -6   5   6   25.20    5.10 
   6   5  -6   21.80    6.70 
   6  -6  -6   -2.30    1.70 
  -6   6  -6   -4.10    1.60 
   6   6  -6    3.70    3.40 
  -6   6   6    0.70    2.00 
  -6  -6  -6    1.80    3.60 
  -6   7  -6    9.10    4.60 
  -6   7   6    5.50    3.80 
   6   7  -6   10.20    5.70 
  -6   8  -6    9.10    4.90 
  -6  -8   6   13.90    8.30 
  -6   8   6    1.30    3.70 
   6   8  -6   -0.10    4.00 
  -6  -8  -6    9.20    6.60 
  -6  -9   6   -1.20    6.30 
   6  -9  -6    2.00    5.20 
  -6   9   6    5.20    5.00 
   6   9  -6    2.90    5.10 
  -7   0   6  453.35   25.00 
   7   0   6  411.16   25.90 
  -7   0  -6  480.95   25.60 
  -7   0   6  445.86   24.90 
   7  -1  -6  128.09    8.50 
   7   1   6  112.49   10.50 
  -7  -1   6  135.49   10.40 
  -7  -1   6  130.89   10.70 
  -7   1  -6  132.49    9.30 
  -7  -1  -6  133.69   10.70 
   7  -1   6  121.69    9.70 
   7  -2  -6  446.26   24.90 
  -7   2  -6  489.35   27.10 
   7   2   6  436.86   29.90 
  -7  -2   6  501.05   29.40 
  -7  -2   6  518.35   30.90 
   7  -2   6  501.55   27.90 
  -7  -2  -6  501.15   29.90 
   7   2  -6  508.65   30.10 
  -7  -3   6  452.65   29.70 
   7   3   6  406.76   28.10 
   7  -3  -6  434.96   21.80 
  -7   3  -6  410.86   24.80 
  -7  -3   6  416.56   27.10 
  -7  -3  -6  385.16   31.60 
   7  -3   6  462.75   24.60 
  -7   3   6  374.16   22.20 
  -7  -3  -6  416.96   28.40 
   7   3  -6  415.56   28.00 
   7  -4  -6  159.58    9.80 
  -7  -4   6  176.78   16.90 
  -7   4  -6  156.18   12.80 
  -7  -4  -6  152.08   15.20 
  -7   4   6  147.29   11.20 
   7   4  -6  153.68   15.40 
   7  -5  -6    3.70    1.70 
  -7   5  -6   -2.70    1.70 
  -7  -5   6    0.80    4.00 
  -7   5   6    1.90    1.80 
  -7  -5  -6    7.40    4.30 
   7   5  -6   -2.00    2.00 
  -7   6  -6   -2.10    2.20 
  -7  -6   6   -4.30    2.20 
   7  -6  -6    5.20    2.20 
  -7   6   6    2.30    2.00 
  -7  -6  -6    3.90    4.50 
   7   6  -6    0.90    3.10 
  -7   7  -6    2.50    2.70 
  -7  -7   6    0.40    4.20 
   7   7  -6    1.00    4.20 
  -7  -7  -6    0.70    5.50 
  -7   7   6    2.60    2.60 
  -7  -8   6   54.19   13.80 
  -7   8  -6   52.69   11.20 
  -7   8   6   37.10    8.60 
  -7  -8  -6   42.00   12.80 
   7   8  -6   54.59   12.90 
  -7  -9   6   12.00    8.90 
  -7  -9  -6   18.60    8.70 
  -8   0   6  415.86   23.50 
   8   0   6  354.16   24.20 
  -8   0  -6  436.56   24.10 
   8   0  -6  388.66   23.70 
  -8   0   6  436.86   23.90 
   8  -1  -6   22.10    3.80 
  -8  -1   6   23.70    4.80 
  -8   1  -6   22.60    3.40 
   8   1   6   13.80    4.90 
  -8  -1   6   20.80    4.30 
   8  -1   6   24.30    6.90 
  -8  -1  -6   25.10    5.00 
  -8   1   6   21.30    2.40 
  -8  -2   6  129.99   12.00 
   8   2   6   97.49   11.00 
  -8   2  -6  130.59    9.60 
  -8  -2   6  124.89   11.30 
  -8  -2  -6  123.79   11.50 
   8  -2   6  125.59    9.80 
   8   2  -6  141.29   12.00 
  -8   2   6  112.39    7.20 
  -8  -3   6   27.30    6.10 
   8  -3  -6   26.40    2.90 
  -8  -3   6   17.40    5.70 
  -8   3  -6   21.40    4.50 
   8   3   6   21.40    5.80 
   8   3  -6   22.10    6.00 
  -8   3   6   28.90    3.20 
   8  -3   6   19.40    4.90 
  -8  -3  -6   24.70    6.10 
  -8  -3  -6   31.10    6.80 
  -8  -4   6   27.00    8.00 
   8  -4  -6   43.10    4.10 
  -8   4  -6   43.30    6.00 
   8   4  -6   45.40    9.30 
  -8   4   6   42.90    5.00 
  -8  -4  -6   42.40    8.90 
  -8   5  -6   15.80    4.60 
   8  -5  -6   18.00    3.30 
  -8  -5   6   26.00    8.20 
  -8  -5  -6   17.00    6.20 
   8   5  -6   23.00    6.80 
  -8   5   6   13.30    3.60 
  -8  -6   6   12.50    7.70 
   8  -6  -6   11.20    3.00 
  -8   6  -6    1.40    3.30 
  -8   6   6    8.30    3.60 
  -8  -6  -6    8.50    6.30 
  -8   7  -6    5.50    4.10 
  -8  -7   6    3.70    4.80 
   8   7  -6   -2.60    2.90 
  -8  -7  -6    4.00    4.50 
  -8   7   6    2.70    2.80 
  -8  -8   6    8.70    7.20 
  -8   8  -6   10.50    5.80 
  -8  -8  -6    9.00    8.50 
  -8   8   6   20.00    6.60 
   8   8  -6   16.20    6.70 
   9   0   6   34.10    5.20 
   9   0  -6   35.80    5.20 
  -9   0  -6   44.40    5.30 
  -9   0   6   41.20    5.10 
  -9   0   6   36.50    4.80 
  -9  -1   6  166.78   13.10 
   9   1   6  131.69   12.60 
  -9   1  -6  153.98   11.10 
  -9  -1   6  166.08   12.80 
   9  -1  -6  149.19   10.90 
  -9  -1  -6  163.88   12.90 
  -9   1   6  160.38    9.70 
   9  -1   6  141.79   11.90 
  -9  -2   6   83.79   15.20 
   9   2   6   51.69    8.20 
  -9   2  -6   72.69    6.90 
   9  -2  -6   71.49    6.10 
  -9  -2   6   71.29    9.00 
   9  -2   6   81.39    7.80 
  -9  -2  -6   90.19    9.50 
  -9   2   6   71.59    5.10 
  -9   3  -6   17.70    4.10 
  -9  -3   6   11.30    4.40 
  -9  -3   6   19.30    5.90 
   9  -3  -6   18.70    2.70 
  -9  -3  -6   19.90    5.50 
  -9   3   6   14.40    2.60 
   9   3  -6   11.30    4.50 
   9  -4  -6  478.65   26.30 
  -9  -4   6  486.65   35.20 
  -9   4  -6  507.05   30.00 
  -9   4   6  467.85   27.20 
  -9  -4  -6  496.75   34.20 
   9   4  -6  525.85   34.70 
   9  -5  -6  152.18   10.30 
  -9   5  -6  166.28   14.10 
  -9  -5   6  136.39   16.70 
  -9   5   6  141.19   11.70 
   9   5  -6  145.99   16.40 
  -9  -5  -6  156.08   17.30 
  -9   6  -6   27.40    6.50 
  -9  -6   6    4.70    5.80 
   9  -6  -6   14.40    3.50 
  -9   6   6   15.30    4.30 
   9   6  -6   13.40    5.80 
  -9  -6  -6    3.80    4.40 
  -9   7  -6   43.00    9.20 
  -9  -7   6   41.90   12.70 
   9   7  -6   44.40   11.90 
  -9   7   6   54.19    8.90 
  -9  -7  -6   39.90   12.30 
  -9   8  -6    0.10    5.40 
  -9  -8   6   12.30    7.40 
  -9   8   6   11.80    5.10 
   9   8  -6   18.80    8.60 
  -9  -8  -6   12.60    7.40 
 -10   0  -6   45.70    5.70 
 -10   0   6   44.50    5.50 
 -10   0   6   42.90    5.60 
  10   0  -6   41.50    5.60 
  10   0   6   45.10    6.20 
 -10  -1   6   14.00    3.90 
  10  -1  -6    9.90    2.70 
  10   1   6    6.50    2.70 
 -10   1  -6   13.60    3.30 
 -10  -1   6   12.20    3.50 
  10  -1   6    7.70    2.90 
 -10  -1  -6    8.00    3.10 
 -10   1   6    8.30    2.00 
 -10  -2   6    5.20    2.80 
 -10   2  -6    2.90    2.10 
  10  -2  -6    5.90    2.20 
 -10  -2   6    0.70    2.40 
 -10   2   6    6.10    1.50 
 -10  -2  -6   16.40    4.70 
 -10   3  -6   75.59    7.50 
  10  -3  -6   58.69    5.70 
 -10  -3   6   69.19    9.60 
 -10  -3  -6   59.29    8.90 
 -10   3   6   61.49    5.30 
  10   3  -6   70.19    9.20 
 -10   4  -6   12.00    4.20 
 -10  -4   6   13.10    5.80 
  10  -4  -6   22.20    3.70 
  10   4  -6   21.70    6.70 
 -10   4   6   14.80    3.30 
 -10  -4  -6   13.30    5.40 
  10  -5  -6   18.40    3.40 
 -10  -5   6   12.80    6.30 
 -10   5  -6   21.30    5.30 
  10   5  -6   33.30    8.90 
 -10   5   6   28.40    5.00 
 -10  -5  -6   28.90    8.10 
  10  -6  -6   -0.70    1.70 
 -10  -6   6   -0.60    3.80 
 -10   6   6   -1.40    2.00 
  10   6  -6    1.80    3.70 
 -10   7  -6    7.10    4.40 
 -10  -7   6    5.40    6.30 
 -10  -7  -6    2.50    6.50 
 -10   7   6   21.90    5.60 
  10   7  -6   -1.50    4.60 
 -10  -8   6   34.90   11.90 
 -10   8  -6   39.80    9.10 
 -10  -8  -6   28.60   10.30 
 -10   8   6   35.50    8.50 
  11   0  -6    8.20    2.80 
 -11   0   6    4.70    2.10 
 -11   0   6    6.10    2.90 
 -11   0  -6    6.20    2.50 
 -11  -1   6   -0.50    1.80 
 -11  -1   6   -1.80    1.60 
 -11   1  -6    1.80    1.90 
  11  -1  -6    1.30    1.90 
  11   1  -6   -0.40    2.20 
 -11  -1  -6    1.80    2.30 
 -11   1   6    3.90    1.40 
  11  -2  -6    7.20    2.40 
 -11   2  -6    7.30    2.80 
 -11  -2   6   10.00    5.10 
 -11  -2   6   10.20    3.90 
 -11   2   6    8.90    1.90 
 -11  -2  -6    3.20    2.90 
  11  -3  -6  113.59    9.40 
 -11  -3   6  128.19   14.30 
 -11   3  -6  135.79   11.10 
 -11  -3  -6  152.08   14.50 
 -11   3   6  129.69    8.80 
 -11   4  -6   60.79    7.50 
  11  -4  -6   46.20    5.40 
 -11  -4   6   34.30    9.30 
 -11  -4  -6   38.40    9.50 
 -11   4   6   65.29    5.90 
  11   4  -6   76.59   11.10 
  11  -5  -6   62.79    6.90 
 -11  -5   6   48.50   11.80 
 -11   5  -6   48.50    7.40 
 -11  -5  -6   45.60   10.40 
  11   5  -6   60.69   11.90 
 -11   5   6   54.19    6.10 
 -11   6  -6   32.00    7.60 
 -11  -6   6   28.80    9.20 
 -11  -6  -6   20.80    8.20 
 -11   6   6   32.40    5.90 
  11   6  -6   26.30    8.80 
 -11  -7   6    6.30    5.60 
 -11   7  -6    1.70    4.30 
  11   7  -6    2.30    5.20 
 -11   7   6    0.20    3.20 
 -11  -7  -6   -8.40    4.70 
 -11   8  -6   12.90    6.40 
 -11  -8   6   11.50    7.40 
 -11  -8  -6   11.70    9.00 
  11   8  -6   17.40    8.70 
 -11   8   6   15.30    6.80 
 -12   0   6    7.00    2.50 
 -12   0  -6    4.30    2.70 
  12   0  -6   12.70    3.90 
 -12   0   6    8.90    3.20 
 -12   1  -6   54.79    6.40 
 -12  -1   6   61.69    7.70 
  12  -1  -6   46.60    6.40 
 -12  -1   6   56.29    7.70 
 -12   1   6   49.90    5.30 
 -12  -1  -6   46.60    7.10 
  12   1  -6   62.69    8.40 
  12  -2  -6    1.70    1.90 
 -12   2  -6    3.90    2.30 
 -12  -2   6    5.40    2.90 
 -12  -2  -6    0.10    1.70 
 -12   2   6    2.90    1.40 
  12  -3  -6   92.39    8.30 
 -12  -3   6  104.29   12.50 
 -12   3  -6   93.49    9.20 
 -12  -3  -6  104.79   12.50 
 -12   3   6   90.39    7.20 
 -12  -4   6    4.00    4.70 
 -12   4  -6   18.80    4.90 
  12  -4  -6    3.70    2.40 
 -12   4   6   12.40    3.00 
 -12  -4  -6    9.90    5.10 
 -12   5  -6   35.00    6.90 
  12  -5  -6   29.30    4.90 
 -12  -5   6   35.40   10.00 
 -12   5   6   29.60    5.10 
 -12   6  -6    1.30    3.10 
 -12  -6   6    2.20    3.90 
  12   6  -6   -0.80    4.60 
 -12  -6  -6    9.60    5.00 
 -12   7  -6   43.70    9.30 
 -12  -7   6   28.20   10.00 
 -12  -7  -6   41.90   12.10 
 -12   7   6   42.90    7.70 
  12   7  -6   49.30   12.50 
 -12   8  -6    7.10    4.50 
 -12  -8   6   -1.00    5.90 
 -12  -8  -6    5.70    7.20 
 -12   8   6    9.50    6.00 
 -13   0   6   44.10    6.00 
  13   0  -6   36.90    7.40 
 -13   0  -6   39.40    7.10 
 -13   0   6   37.90    9.80 
 -13   1  -6    1.90    2.10 
  13  -1  -6    5.00    2.60 
 -13  -1   6   15.00    4.00 
 -13   1   6    4.70    2.10 
 -13  -1  -6    3.70    2.80 
  13   1  -6    1.10    3.10 
  13  -2  -6    1.30    2.30 
 -13   2  -6    3.40    2.70 
 -13  -2   6    2.10    3.20 
 -13  -2  -6    2.40    2.90 
 -13   2   6    2.20    1.40 
 -13   3  -6   58.99    7.00 
  13  -3  -6   42.20    5.70 
 -13  -3   6   34.30    8.80 
 -13   3   6   49.40    4.90 
 -13  -3  -6   31.60    8.20 
  13  -4  -6   60.99    7.10 
 -13  -4   6   68.89   13.20 
 -13   4  -6   79.09    8.90 
 -13   4   6   78.09    6.90 
 -13  -4  -6   81.79   11.90 
  13  -5  -6    1.10    2.70 
 -13  -5   6    1.60    4.70 
 -13   5  -6    9.90    4.10 
 -13  -5  -6    5.30    4.50 
 -13  -6   6    6.90    5.20 
 -13   6  -6    7.20    4.10 
 -13  -6  -6    7.80    6.00 
 -13   6   6   11.80    3.80 
 -13   7  -6    1.90    3.20 
 -13  -7   6   -0.50    4.70 
 -13   7   6    4.50    3.60 
 -13  -7  -6   -3.30    4.90 
 -14   0   6    3.20    2.00 
 -14   0  -6    2.30    2.60 
  14   0  -6    0.00    2.10 
 -14   0   6    4.60    2.70 
 -14   1  -6   16.30    4.20 
  14  -1  -6    7.60    4.10 
 -14  -1   6   15.70    4.60 
 -14   1   6   10.10    2.90 
  14   1  -6    8.70    5.30 
 -14  -1  -6    8.30    3.90 
 -14  -2   6   14.30    5.00 
  14  -2  -6   10.60    4.00 
 -14   2  -6   12.60    4.00 
 -14  -2  -6   16.20    5.30 
 -14   2   6   10.70    2.50 
 -14  -3   6   77.39   11.70 
  14  -3  -6   85.39    9.00 
 -14   3  -6   97.99    9.70 
 -14  -3  -6   99.79   12.60 
 -14   3   6   96.09    7.60 
  14  -4  -6   16.80    4.00 
 -14  -4   6   13.80    6.70 
 -14   4  -6    8.30    3.60 
 -14  -4  -6    9.00    8.90 
 -14   4   6   12.00    3.10 
 -14  -5   6   38.20   11.30 
  14  -5  -6   43.70    6.30 
 -14   5  -6   54.69    9.50 
 -14   5   6   58.69    6.30 
 -14  -5  -6   51.29   11.70 
 -14   6  -6    0.70    2.70 
 -14  -6   6    3.10    5.00 
 -14  -6  -6    6.30    5.30 
 -14   6   6   -5.50    2.40 
 -14   7  -6    7.60    4.20 
 -14  -7   6    8.80    8.40 
 -14   7   6    5.60    3.80 
 -14  -7  -6   10.90    8.20 
 -15   0   6   66.19    8.50 
 -15   0   6   74.59    8.50 
 -15   0  -6   64.79    8.60 
 -15   1  -6    0.00    1.90 
 -15  -1   6   10.80    3.90 
  15  -1  -6    1.80    3.10 
 -15  -1  -6   -1.20    2.20 
 -15   1   6    2.60    1.80 
 -15   2  -6    3.10    2.80 
 -15  -2   6    6.70    4.10 
  15  -2  -6   -1.20    2.30 
 -15  -2  -6    5.10    3.20 
 -15   2   6    4.20    1.90 
 -15   3  -6  135.99   11.80 
  15  -3  -6  101.89   10.60 
 -15  -3   6  112.29   14.60 
 -15   3   6  113.19    8.80 
 -15  -3  -6  115.59   14.20 
 -15   4  -6    3.20    2.90 
 -15  -4   6    3.10    3.60 
 -15  -4  -6    9.50    4.90 
 -15  -5   6   -1.20    4.70 
 -15   5  -6    2.80    3.10 
 -15  -5  -6    3.50    4.60 
 -15   5   6    2.90    2.00 
 -15   6  -6    6.20    4.00 
 -15  -6   6   17.10    6.80 
 -15  -6  -6    7.40    6.60 
 -15   6   6    3.00    3.20 
 -15  -7   6   15.00    8.20 
 -15   7  -6   20.10    6.90 
 -15  -7  -6    6.20    6.00 
 -15   7   6   12.20    5.20 
 -16   0  -6    9.60    4.00 
 -16   0   6    2.80    2.60 
 -16  -1   6    0.20    2.00 
  16  -1  -6    1.30    3.30 
 -16   1  -6    1.10    2.60 
 -16   1   6    3.00    1.90 
 -16  -1  -6    2.60    2.70 
 -16   2  -6   56.69    7.60 
 -16  -2   6   55.79   10.70 
  16  -2  -6   63.19    8.50 
 -16  -2  -6   60.79   10.80 
 -16   2   6   60.09    6.40 
  16  -3  -6    9.00    3.90 
 -16   3  -6    5.20    3.30 
 -16  -3   6   10.60    5.90 
 -16  -3  -6   -3.80    2.60 
 -16   3   6    2.20    2.10 
  16  -4  -6    4.80    3.50 
 -16   4  -6    2.30    3.00 
 -16  -4   6    5.00    5.40 
 -16   4   6    5.00    2.10 
 -16  -4  -6    0.10    3.20 
 -16  -5   6   -0.40    5.40 
 -16   5  -6   -5.70    2.90 
 -16   5   6    1.00    2.00 
 -16  -5  -6    0.90    4.20 
 -16   6  -6    8.10    5.30 
 -16  -6   6    5.30    5.90 
 -16  -6  -6   10.70    6.10 
 -16   6   6    4.00    3.40 
 -16  -7   6   16.30    7.20 
 -16  -7  -6   -3.30    5.80 
 -17   0  -6    1.90    2.70 
 -17   0   6    1.00    2.50 
 -17   1  -6   34.50    7.00 
 -17  -1   6   23.10    6.30 
 -17   1   6   35.10    5.30 
 -17  -1  -6   25.00    7.90 
 -17   2  -6  311.07   21.70 
 -17  -2   6  272.97   24.50 
 -17  -2  -6  274.17   24.00 
 -17   2   6  306.57   18.60 
 -17   3  -6    1.30    2.60 
 -17  -3   6    3.10    4.30 
 -17  -3  -6   -0.80    3.30 
 -17   3   6    4.60    2.10 
 -17   4  -6   -0.40    2.70 
 -17  -4   6   -4.60    3.50 
 -17   4   6    5.60    2.40 
 -17  -4  -6    3.10    3.30 
 -17  -5   6  -10.90    4.40 
 -17   5  -6    2.00    2.70 
 -17   5   6   -1.00    2.50 
 -17  -5  -6   -4.30    3.00 
 -17  -6   6    9.20    5.80 
 -17  -6  -6    6.00   10.00 
 -18   0   6    3.60    3.00 
 -18   0  -6    5.80    4.50 
 -18   1  -6   -1.50    2.50 
 -18  -1   6    2.40    2.80 
 -18   1   6   -0.40    2.00 
 -18  -1  -6    1.20    2.70 
 -18  -2   6   -1.00    4.00 
 -18   2  -6    3.50    3.20 
 -18   2   6   10.80    3.30 
 -18  -2  -6    7.50    4.70 
 -18   3  -6    2.10    2.90 
 -18  -3   6    2.10    3.90 
 -18   3   6   -0.20    1.60 
 -18  -3  -6   -0.50    4.50 
 -18   4  -6   15.00    5.30 
 -18  -4   6   11.10    6.00 
 -18   4   6   14.90    3.50 
 -18  -4  -6   12.10    5.30 
 -18   5  -6   20.10    5.90 
 -18  -5   6   20.20    8.40 
 -18  -5  -6    5.50    5.10 
 -18   5   6    8.30    3.40 
 -18   6  -6    6.90    5.10 
 -18  -6   6   16.20    6.50 
 -18   6   6    7.50    4.50 
 -18  -6  -6   16.70    8.50 
 -19   0  -6    1.00    2.60 
 -19   0   6    1.50    3.10 
 -19   1  -6    4.40    3.70 
 -19  -1   6    3.00    3.20 
 -19   1   6    3.00    3.00 
 -19  -1  -6    8.50    5.00 
 -19  -2   6    4.90    4.40 
 -19   2  -6    0.30    2.40 
 -19   2   6    0.10    1.60 
 -19  -2  -6    1.40    3.50 
 -19   3  -6  236.88   18.40 
 -19  -3   6  189.58   21.30 
 -19  -3  -6  204.18   21.20 
 -19   3   6  206.48   15.00 
 -19   4  -6    8.40    5.00 
 -19  -4   6   12.50    6.70 
 -19   4   6   13.90    3.80 
 -19  -4  -6   16.20    6.30 
 -19   5  -6    0.50    3.20 
 -19  -5   6    8.00    5.90 
 -19  -5  -6    2.60    5.00 
 -19   5   6    3.00    3.40 
 -20   0   6    3.10    3.60 
 -20   0  -6   -1.00    2.40 
 -20   1  -6    1.30    3.60 
 -20  -1   6    0.40    3.20 
 -20  -1  -6    4.30    5.10 
 -20   1   6    4.90    3.60 
 -20   2  -6    3.50    3.10 
 -20  -2   6    3.50    4.00 
 -20   2   6    1.60    2.30 
 -20  -2  -6    5.70    4.20 
 -20   3  -6    7.00    4.30 
 -20  -3   6   18.00    8.10 
 -20   3   6    6.90    3.30 
 -20  -3  -6    2.10    4.40 
 -20   4  -6    2.10    3.50 
 -20  -4   6    6.70    5.90 
 -20   4   6    2.20    3.20 
 -20  -4  -6    9.20    5.90 
 -20   5  -6   -3.00    3.30 
 -20  -5  -6    0.10    5.00 
 -20   5   6   -3.50    3.10 
 -21   0   6   75.19   10.20 
 -21   0  -6   82.89   10.90 
 -21  -1   6   12.50    5.90 
 -21   1  -6   17.50    6.00 
 -21  -1  -6   17.50    5.00 
 -21   1   6   18.80    5.30 
 -21  -2   6   97.29   14.00 
 -21   2  -6  134.79   13.30 
 -21   2   6  117.69   11.00 
 -21  -2  -6   95.59   13.90 
 -21   3  -6   -3.40    3.10 
 -21  -3   6    6.30    5.00 
 -21   3   6    2.40    2.90 
 -21  -3  -6    4.40    4.20 
 -21   4  -6   -4.70    3.00 
 -21  -4   6   -0.50    4.90 
 -21   4   6   -5.50    3.10 
 -21  -4  -6    2.70    4.70 
 -22   0  -6   80.49   11.30 
 -22   0   6   95.59   11.40 
 -22   1  -6   30.40    7.20 
 -22  -1   6   27.80    7.80 
 -22  -1  -6   31.40    8.00 
 -22   1   6   30.60    6.40 
 -22  -2   6    5.90    5.20 
 -22   2  -6    7.30    3.90 
 -22  -2  -6    7.60    4.00 
 -22   2   6    2.60    3.10 
 -22   3  -6    1.80    3.90 
 -22  -3   6    0.20    5.00 
 -22  -3  -6   -1.40    4.60 
 -22   3   6    1.90    3.00 
 -23   0   6    7.90    5.90 
 -23   0  -6   16.20    6.70 
 -23  -1   6   11.10    5.30 
 -23   1  -6    5.30    4.50 
 -23   1   6    0.30    3.80 
 -23  -2   6    6.70    4.80 
 -23   2   6   -1.00    3.60 
 -23  -2  -6   -4.90    3.40 
   0   0  -7    1.40    0.80 
   0   0   7    1.90    0.80 
   0   1   7   -0.50    0.60 
   0   1  -7    1.60    1.00 
   0  -1   7    1.40    0.90 
   0  -2   7  741.13   37.80 
   0  -2  -7  700.33   37.00 
   0   2  -7  709.83   38.20 
   0   3  -7   -0.80    0.90 
   0  -3  -7    0.00    1.00 
   0  -3  -7    0.70    1.30 
   0  -3   7    0.60    1.40 
   0  -4  -7  576.64   32.20 
   0  -4   7  539.25   32.50 
   0   4  -7  538.65   33.80 
   0   4   7  545.25   32.70 
   0  -4  -7  577.64   33.80 
   0  -5  -7    3.00    2.40 
   0   5  -7    4.60    2.80 
   0  -5  -7    5.10    2.90 
   0   6  -7  544.65   35.80 
   0  -6  -7  462.15   35.00 
   0   6   7  521.55   34.10 
   0   7   7   -4.30    2.50 
   0  -7  -7   -3.50    3.50 
   0   7  -7   -0.30    3.40 
   0  -8  -7   20.70    8.30 
   0   8   7   29.50    7.20 
   0   8  -7   24.10    8.30 
   0   9   7   -6.90    3.70 
   0  -9  -7   -0.50    5.40 
  -1   0   7    0.20    0.50 
  -1   0  -7    0.60    0.60 
   1   0   7    0.00    0.50 
  -1  -1   7  397.96   21.50 
   1  -1  -7  417.66   20.10 
  -1   1  -7  381.66   21.70 
  -1   1   7  410.96   20.80 
  -1  -1  -7  412.46   21.30 
   1  -1   7  414.26   21.50 
   1   1  -7  387.96   22.00 
   1  -2  -7   10.90    2.00 
  -1   2  -7    6.30    2.20 
   1   2   7   11.10    2.70 
  -1  -2   7    5.70    2.00 
   1  -2  -7    9.20    2.50 
   1   2  -7    7.30    2.40 
   1  -2   7    8.90    2.30 
  -1  -2  -7   12.70    2.70 
  -1  -2  -7   10.40    2.80 
  -1  -3   7    0.90    1.50 
   1  -3  -7    2.20    1.40 
  -1   3  -7   -0.40    1.00 
   1  -3  -7    2.50    1.30 
  -1  -3  -7    3.70    1.80 
   1  -3   7   -0.60    1.10 
   1   3  -7    0.80    1.30 
  -1  -3  -7   -0.20    0.80 
   1  -4  -7   43.80    6.00 
  -1  -4   7   45.80    6.00 
  -1   4  -7   40.80    6.00 
   1  -4  -7   29.70    4.30 
   1  -4   7   31.20    5.70 
  -1  -4  -7   41.10    6.00 
  -1   4   7   22.20    4.90 
   1   4  -7   32.60    6.60 
  -1  -4  -7   38.80    5.50 
   1  -5  -7   48.90    9.30 
   1  -5  -7   68.99    8.20 
  -1   5  -7   76.99    9.20 
   1   5   7   82.39    9.90 
  -1   5   7   84.59    9.20 
  -1  -5  -7   95.19    9.70 
  -1  -5  -7   73.69   10.00 
   1   5  -7   85.09   10.20 
   1  -6  -7   37.10    8.60 
   1   6   7   24.50    6.80 
  -1   6  -7   34.10    8.40 
  -1   6   7   29.10    6.90 
   1   6  -7   26.40    7.50 
  -1  -6  -7   49.80   10.30 
  -1   7  -7    7.40    4.40 
   1   7   7   11.60    4.90 
   1  -7  -7    0.20    4.20 
  -1  -7  -7   -1.40    4.40 
   1   7  -7    3.80    4.00 
  -1   7   7    0.60    3.30 
   1  -8  -7    6.80    5.80 
  -1   8  -7    2.50    3.80 
  -1   8   7   -6.60    3.90 
   1   8  -7   -2.20    2.70 
   1   9   7   12.20    6.60 
   1  -9  -7   17.30    7.60 
   1   9  -7    2.60    6.10 
  -1  -9  -7   19.70    8.80 
  -2   0   7   -0.20    0.50 
   2   0   7   -0.80    0.40 
  -2   0  -7    0.50    0.60 
   2   0  -7   -0.60    0.40 
  -2  -1   7  395.56   20.40 
  -2   1  -7  363.16   20.30 
   2  -1  -7  375.96   18.10 
   2   1   7  332.37   20.60 
   2  -1   7  401.16   20.20 
  -2  -1  -7  368.76   20.30 
  -2   1   7  365.26   18.60 
   2   1  -7  376.46   20.90 
  -2  -2   7  130.69    9.50 
   2   2   7  114.39    9.40 
   2  -2  -7  112.49    7.20 
   2  -2  -7  117.29    7.40 
  -2   2  -7  117.69    9.00 
   2   2  -7  131.29    9.90 
  -2  -2  -7  120.29    9.70 
   2  -2   7  136.39    9.00 
  -2  -2  -7  108.29    8.90 
   2  -3  -7 1024.50   51.29 
  -2   3  -7 1013.80   53.79 
   2  -3  -7 1037.60   52.49 
  -2  -3   7 1103.09   54.39 
  -2  -3  -7  997.70   54.19 
   2   3  -7  999.70   54.79 
  -2   3   7 1004.80   51.99 
  -2  -3  -7  999.30   54.19 
   2  -3   7  948.91   57.59 
   2  -4  -7    5.70    2.10 
   2  -4  -7    2.50    2.00 
  -2   4  -7    4.20    2.30 
  -2  -4   7    2.60    2.40 
  -2  -4  -7    8.10    3.20 
  -2   4   7    2.60    2.00 
  -2  -4  -7    4.00    2.60 
   2   4  -7    4.50    2.60 
   2  -5  -7    0.50    2.10 
   2  -5  -7   -0.10    1.70 
  -2   5  -7    1.50    2.20 
  -2  -5  -7   -1.40    2.20 
  -2  -5  -7    1.20    2.20 
   2   5  -7   -2.90    1.10 
  -2   5   7    0.00    1.60 
  -2   6  -7   87.19   11.60 
   2  -6  -7  106.29   12.70 
   2  -6  -7  110.79   10.30 
   2   6   7  104.59   12.10 
  -2   6   7   82.49   10.60 
   2   6  -7   86.79   11.70 
  -2  -6  -7   95.09   13.10 
  -2   7  -7  101.39   13.40 
   2   7   7   99.89   13.30 
   2  -7  -7  111.69   14.60 
   2   7  -7   86.59   13.20 
  -2   7   7  107.99   12.50 
  -2  -7  -7  119.79   16.50 
   2   8   7   -1.30    3.90 
  -2   8  -7    2.00    3.30 
   2  -8  -7   -3.60    4.00 
  -2  -8  -7   -0.10    7.20 
  -2   8   7    7.60    4.60 
   2   8  -7   -0.80    4.10 
   2  -9  -7    5.20    7.00 
  -2   9   7    1.70    5.40 
   2   9  -7   -2.90    4.60 
  -2  -9  -7    8.80    6.30 
   3   0   7    0.20    0.70 
  -3   0   7   -0.10    0.40 
  -3   0  -7    0.20    0.70 
   3   0  -7    0.40    0.60 
  -3  -1   7  138.29    9.10 
  -3   1  -7  130.49    8.80 
   3   1   7  114.79    9.30 
   3   1  -7  128.39    9.30 
   3  -1   7  149.99    8.90 
  -3  -1  -7  129.29    9.10 
  -3  -2   7   36.80    4.40 
   3   2   7   21.60    4.40 
  -3   2  -7   30.80    3.90 
   3  -2  -7   26.70    2.30 
   3  -2  -7   24.90    2.00 
   3   2  -7   30.20    4.30 
  -3  -2  -7   26.60    3.90 
  -3  -3   7  236.98   16.30 
  -3   3  -7  212.78   15.30 
   3  -3  -7  260.77   14.80 
   3   3   7  214.38   16.50 
  -3  -3  -7  218.18   16.20 
  -3  -3  -7  215.48   16.30 
  -3   3   7  197.18   13.60 
   3  -3   7  245.48   15.20 
   3   3  -7  233.88   17.00 
   3  -4  -7    1.20    1.60 
   3  -4  -7    1.60    1.40 
  -3   4  -7    3.70    2.10 
   3   4  -7   -2.90    1.40 
  -3  -4  -7    2.20    2.60 
  -3   4   7    0.80    1.50 
  -3   5  -7  188.08   16.20 
   3  -5  -7  187.48   16.40 
   3  -5  -7  212.68   13.90 
  -3   5   7  193.68   15.10 
  -3  -5  -7  160.78   16.60 
  -3  -5  -7  199.38   17.90 
   3   5  -7  177.08   17.00 
   3  -6  -7    5.00    2.90 
   3  -6  -7   13.10    5.10 
  -3   6  -7    5.60    4.00 
  -3  -6  -7   11.70    4.80 
   3   6  -7    6.60    4.50 
  -3   6   7   12.80    4.10 
  -3   7  -7   92.39   12.60 
   3  -7  -7   88.19   13.10 
  -3  -7  -7   79.49   14.60 
  -3   7   7   92.29   11.20 
   3   7  -7   84.89   12.80 
  -3   8  -7    4.70    4.90 
   3  -8  -7    3.70    5.00 
  -3  -8  -7    0.90    5.90 
   3   8  -7   12.10    6.00 
  -3   8   7   -2.60    3.60 
   3  -9  -7   14.50    6.80 
  -3   9  -7   15.50    9.00 
  -3   9   7    7.00    5.20 
   3   9  -7    0.60    4.80 
  -3  -9  -7    6.70    7.10 
   4   0   7   -0.30    0.80 
  -4   0  -7    0.60    0.90 
  -4   0   7    0.60    0.60 
   4   0  -7    0.70    0.70 
  -4   1  -7  693.63   35.30 
   4   1   7  603.34   36.30 
  -4  -1   7  744.03   36.00 
  -4  -1  -7  667.83   36.10 
   4   1  -7  685.23   36.30 
   4  -1   7  688.23   35.40 
  -4   2  -7  106.79    8.50 
   4   2   7  107.09    9.80 
   4  -2  -7  112.19    6.20 
  -4  -2   7  110.29    9.20 
   4  -2  -7  117.19    5.70 
   4   2  -7   99.79    9.40 
   4  -2   7  120.99    8.50 
  -4  -2  -7  111.49    9.50 
   4  -3  -7  162.68    9.20 
   4   3   7  143.29   13.00 
  -4   3  -7  154.38   12.10 
  -4  -3  -7  141.49   13.10 
   4  -3   7  171.58   11.50 
  -4  -3  -7  159.38   13.20 
   4   3  -7  161.68   13.50 
  -4   3   7  148.49   10.10 
   4  -4  -7   13.40    2.60 
  -4   4  -7   17.20    4.30 
  -4  -4  -7    5.10    3.40 
   4   4  -7   10.70    3.70 
  -4  -4  -7    3.80    2.80 
  -4   4   7    7.60    2.90 
  -4   5  -7   66.09    8.70 
   4  -5  -7   56.79    6.20 
  -4  -5  -7   49.60   10.30 
  -4   5   7   73.89    8.00 
   4   5  -7   80.79   10.70 
  -4   6  -7    5.60    3.60 
   4  -6  -7    4.80    2.70 
  -4   6   7    5.40    2.60 
   4   6  -7    1.80    3.80 
  -4  -6  -7    0.30    2.70 
   4  -7  -7    8.50    4.40 
  -4   7  -7   13.60    6.20 
   4   7  -7   11.60    5.90 
  -4   7   7   12.70    4.70 
  -4  -7  -7    2.90    4.30 
  -4   8  -7    7.00    4.60 
   4  -8  -7   10.20    6.40 
  -4   8   7   20.10    5.60 
  -4  -8  -7   15.60    6.60 
   4   8  -7   17.70    7.70 
  -4   9  -7   -3.20    4.00 
   4  -9  -7    7.10    6.70 
   4   9  -7    1.80    5.40 
  -4   9   7    1.40    5.20 
  -4  -9  -7   -6.40    6.90 
  -5   0  -7    0.00    0.80 
   5   0   7   -0.30    0.90 
  -5   0   7   -0.20    0.60 
  -5  -1   7   56.79    5.60 
  -5   1  -7   59.69    5.20 
   5   1   7   59.19    6.30 
  -5  -1  -7   63.79    6.10 
   5  -1   7   52.69    5.30 
   5   1  -7   61.49    6.00 
  -5  -2   7   91.29    8.70 
   5  -2  -7   96.69    5.10 
   5   2   7   97.79    9.40 
  -5   2  -7   94.69    7.80 
  -5   2   7   86.79    5.30 
   5  -2   7   99.89    7.60 
  -5  -2  -7  105.39    9.20 
   5   2  -7   88.39    8.90 
   5  -3  -7   28.70    2.60 
  -5  -3   7   38.90    5.50 
  -5   3  -7   26.60    5.10 
   5   3   7   17.20    5.00 
  -5   3   7   39.00    3.70 
  -5  -3  -7   48.80    6.60 
   5   3  -7   32.30    6.50 
  -5  -3  -7   20.80    5.20 
   5  -3   7   37.40    4.50 
   5  -4  -7    4.30    1.60 
  -5   4  -7    1.80    2.20 
  -5  -4  -7    1.30    2.80 
   5   4  -7    6.80    3.50 
  -5   4   7    2.20    1.90 
  -5  -4  -7    6.00    2.70 
   5  -5  -7  177.88   12.20 
  -5   5  -7  194.78   16.00 
  -5   5   7  157.38   13.30 
   5   5  -7  185.28   17.90 
  -5  -5  -7  192.38   17.70 
  -5   6  -7   21.70    6.30 
   5  -6  -7   27.00    4.70 
  -5   6   7   12.70    7.20 
  -5  -6  -7   14.30    6.50 
   5   6  -7   17.40    6.20 
  -5   7  -7   49.20    9.80 
   5   7  -7   37.40   10.20 
  -5  -7  -7   37.10   10.60 
  -5   7   7   46.30    8.70 
  -5  -8  -7    5.70    7.00 
  -5   8   7    8.80    4.20 
  -5  -9   7   -0.60    6.30 
  -5   9  -7    1.30    4.70 
   5  -9  -7    3.70    6.70 
   5   9  -7   -3.10    5.20 
  -5  -9  -7    1.30    7.50 
  -5   9   7   -4.80    4.50 
  -6   0   7    0.20    0.80 
  -6   0  -7    0.80    1.00 
   6   0   7    7.40    2.30 
  -6   0   7    0.10    0.60 
   6   1   7    0.30    1.20 
  -6  -1   7   -0.40    0.90 
  -6  -1   7    2.50    1.40 
  -6   1  -7    0.30    0.90 
   6   1  -7   -1.30    0.90 
  -6  -1  -7    1.40    1.20 
  -6   1   7    0.90    0.40 
   6  -1   7    0.50    0.90 
  -6   2  -7    9.70    2.70 
  -6  -2   7    9.80    3.00 
   6  -2  -7   13.90    1.50 
   6   2   7   12.80    3.60 
  -6   2   7   15.50    1.50 
  -6  -2  -7   14.30    3.80 
   6  -2   7   11.70    4.50 
   6   2  -7    6.30    2.90 
  -6  -3   7    1.60    1.70 
   6   3   7   10.20    3.30 
   6  -3  -7    3.30    0.90 
  -6   3  -7    8.00    2.50 
   6   3  -7    1.90    2.30 
  -6  -3  -7    1.70    1.80 
  -6  -3  -7    4.50    3.00 
  -6   3   7    3.60    1.30 
   6  -3   7    7.10    2.30 
  -6   4  -7   42.70    6.20 
   6  -4  -7   46.80    4.10 
  -6  -4  -7   35.30   10.20 
   6   4  -7   44.20    8.40 
  -6   4   7   46.20    5.20 
  -6  -4  -7   52.49    9.20 
  -6   5  -7  198.38   16.50 
   6  -5  -7  193.88   12.70 
  -6  -5  -7  205.08   19.10 
  -6   5   7  194.78   14.70 
   6   5  -7  200.08   18.90 
  -6   6  -7   -0.60    2.00 
   6  -6  -7    2.00    2.00 
  -6   6   7   -1.20    2.40 
   6   6  -7   -4.60    2.10 
  -6  -6  -7    4.10    3.80 
  -6   7  -7    3.70    4.50 
  -6   7   7    3.80    3.20 
   6   7  -7    6.40    4.80 
  -6  -8   7   25.50   10.00 
   6  -8  -7   20.70    8.40 
  -6   8  -7   30.50    8.60 
  -6  -8  -7   20.00    9.10 
  -6   8   7   27.40    7.00 
   6   8  -7   26.00    8.50 
  -6  -9   7   51.69   13.90 
   6  -9  -7   37.60   11.60 
  -6   9  -7   65.39   13.30 
   6   9  -7   57.09   13.80 
  -6  -9  -7   28.40   11.30 
  -6   9   7   47.10    9.90 
  -7   0   7    0.20    1.30 
   7   0   7    1.80    1.50 
  -7   0   7    2.20    1.30 
  -7   0  -7    2.30    1.40 
   7  -1  -7  285.27   15.10 
  -7  -1   7  255.27   16.70 
  -7   1  -7  254.97   15.80 
  -7  -1   7  266.57   17.70 
   7   1   7  232.78   17.50 
  -7  -1  -7  264.97   17.40 
   7  -1   7  241.88   16.40 
  -7   1   7  267.47   13.60 
  -7   1   7  261.37   14.60 
   7   1  -7  259.17   17.20 
  -7   2  -7  123.89    9.20 
   7  -2  -7  110.29    7.00 
  -7  -2   7  119.79   10.40 
  -7  -2   7  121.29   11.40 
   7   2   7   94.49   10.70 
  -7   2   7  102.39    6.40 
  -7  -2  -7  108.09   10.40 
   7   2  -7  116.89   10.70 
   7  -2   7  129.29    9.40 
  -7  -3   7   39.90    9.60 
   7   3   7   41.30    7.70 
  -7   3  -7   22.60    4.70 
  -7  -3   7   27.20    5.90 
   7  -3  -7   26.80    3.20 
   7  -3   7   23.20    4.50 
  -7  -3  -7   40.30    8.00 
   7   3  -7   24.10    9.70 
  -7  -3  -7   29.30    6.40 
  -7   3   7   24.70    3.00 
   7  -4  -7  121.89    7.60 
  -7  -4   7   99.09   13.10 
  -7   4  -7  110.89   10.70 
   7   4  -7  113.49   12.60 
  -7  -4  -7  107.99   12.30 
  -7   4   7  117.09    9.10 
   7  -5  -7   19.40    3.20 
  -7   5  -7   18.10    5.00 
  -7  -5   7   40.20   10.10 
   7   5  -7   12.60    5.50 
  -7  -5  -7   24.70    7.20 
  -7   5   7   13.40    3.60 
  -7  -6   7    4.90    4.70 
   7  -6  -7    6.70    2.00 
  -7   6  -7    0.20    2.90 
  -7  -6  -7   -5.80    3.50 
  -7   6   7    2.60    2.60 
   7   6  -7   -3.20    2.40 
  -7   7  -7   -5.30    2.40 
  -7  -7   7    7.60    5.30 
  -7   7   7    0.60    2.20 
  -7  -7  -7    5.00    5.10 
   7   7  -7    1.30    4.00 
  -7  -8   7   42.60   12.40 
  -7   8  -7   41.30   10.20 
  -7  -8  -7   44.50   12.40 
   7   8  -7   39.00   10.80 
  -7   8   7   38.90    8.80 
  -8   0   7   -0.40    0.80 
   8   0   7    0.20    1.20 
  -8   0   7   -0.50    0.90 
  -8   0  -7   -1.40    0.90 
   8  -1  -7  588.34   31.80 
  -8  -1   7  609.14   34.80 
  -8   1  -7  657.53   33.00 
   8   1   7  509.55   34.40 
  -8  -1   7  596.64   33.90 
  -8   1   7  601.24   31.60 
  -8   1   7  626.74   30.40 
   8  -1   7  571.04   33.60 
  -8  -1  -7  642.54   34.90 
  -8  -2   7   64.29    7.50 
  -8  -2   7   63.29    8.30 
   8   2   7   80.19    8.90 
   8  -2  -7   74.29    5.40 
  -8   2  -7   57.29    6.20 
   8  -2   7   55.79    6.40 
   8   2  -7   62.29    7.80 
  -8  -2  -7   78.09    8.50 
   8  -3  -7  108.59    7.30 
  -8  -3   7  100.29   12.10 
  -8  -3   7  115.69   11.20 
  -8   3  -7  108.69    9.70 
   8   3  -7  120.59   12.30 
  -8  -3  -7  129.99   12.40 
  -8   3   7  106.49    7.50 
  -8   4  -7  113.09   10.80 
  -8  -4   7  132.69   15.10 
   8  -4  -7  112.19    7.70 
  -8  -4  -7   99.69   12.50 
   8   4  -7  137.79   14.10 
  -8   4   7  119.59    9.10 
  -8  -5   7   27.00    8.80 
  -8   5  -7   21.90    5.60 
   8  -5  -7   25.60    3.20 
  -8   5   7   23.00    4.50 
   8   5  -7   19.90    6.60 
  -8  -5  -7   20.80    6.90 
  -8  -6   7   16.10    9.40 
  -8   6  -7   20.70    5.90 
   8  -6  -7   30.00    4.00 
  -8  -6  -7   13.60    6.90 
  -8   6   7   26.20    6.50 
   8   6  -7   19.70    7.10 
  -8   7  -7    1.90    4.20 
  -8  -7   7   -5.60    4.60 
   8   7  -7    4.10    4.10 
  -8   7   7    5.00    3.10 
  -8  -7  -7    1.80    4.40 
  -8   8  -7   10.00    5.80 
  -8  -8   7    7.50    6.60 
   8   8  -7   34.80   10.00 
  -8  -8  -7   17.90    8.80 
  -8   8   7    8.30    4.70 
  -9   0  -7   -0.50    0.70 
  -9   0   7   -1.00    1.30 
   9   0   7   -0.90    1.30 
  -9   0   7   -1.60    1.30 
  -9  -1   7    2.90    2.10 
  -9  -1   7    1.20    2.10 
  -9   1  -7    2.90    1.70 
   9  -1  -7   -1.30    1.10 
   9   1   7   -1.00    1.60 
   9  -1   7    0.80    1.20 
  -9   1   7    0.30    0.80 
  -9   1   7   -1.00    1.00 
  -9  -2   7  217.08   17.80 
   9  -2  -7  211.08   13.90 
  -9   2  -7  237.98   15.20 
   9   2   7  223.28   18.00 
   9   2  -7  244.28   18.00 
  -9  -2  -7  262.37   18.30 
   9  -2   7  198.88   16.00 
  -9   2   7  213.28   12.10 
  -9  -3   7  306.37   24.20 
   9  -3  -7  306.17   17.50 
  -9   3  -7  320.27   20.30 
   9   3  -7  310.67   23.40 
  -9   3   7  295.07   17.10 
  -9  -3  -7  331.17   23.70 
   9  -4  -7 1155.58   59.09 
  -9  -4   7 1214.18   70.29 
  -9   4  -7 1196.78   63.59 
  -9   4   7 1115.39   60.09 
   9   4  -7 1256.67   68.89 
  -9  -4  -7 1208.88   68.29 
  -9   5  -7   -2.70    1.50 
  -9  -5   7    3.70    4.10 
   9  -5  -7    5.50    1.90 
   9   5  -7    1.50    3.70 
  -9  -5  -7    0.30    3.50 
  -9   5   7    2.90    2.10 
  -9  -6   7   37.50   11.00 
  -9   6  -7   43.00   13.80 
   9  -6  -7   46.60    5.30 
  -9  -6  -7   42.00   10.70 
   9   6  -7   41.70   10.60 
  -9  -7   7    5.10    6.60 
  -9   7  -7   14.10    5.00 
   9   7  -7   10.90    5.70 
  -9  -7  -7    7.10    7.60 
  -9   7   7    1.30    2.30 
  -9   8  -7   62.49   11.50 
   9   8  -7   54.69   13.50 
  -9   8   7   85.99   11.30 
  -9  -8  -7   69.29   16.00 
  10   0  -7   -0.40    1.30 
 -10   0   7    1.60    1.60 
 -10   0   7   -0.70    1.50 
  10   0   7    1.30    1.80 
 -10   0  -7    0.30    1.60 
  10  -1  -7   52.19    5.80 
 -10  -1   7   54.89    6.80 
  10   1   7   44.50    9.90 
 -10   1  -7   64.79    6.40 
 -10  -1   7   56.69    7.10 
 -10  -1  -7   49.10    6.70 
 -10   1   7   54.99    4.80 
  10  -1   7   39.30    8.40 
 -10   1   7   54.59    5.70 
 -10  -2   7  111.69   10.80 
 -10  -2   7   96.19   10.60 
 -10   2  -7   90.39    8.30 
  10  -2  -7   83.19    7.40 
 -10  -2  -7   92.39   10.20 
 -10   2   7   87.49    6.00 
 -10  -3   7   12.20    4.70 
 -10   3  -7   20.90    4.50 
  10  -3  -7   20.50    3.50 
  10   3  -7   32.90    7.10 
 -10  -3  -7   20.70    5.80 
 -10   3   7   18.60    2.70 
 -10   4  -7  360.96   23.80 
 -10  -4   7  370.36   29.40 
  10  -4  -7  372.96   20.50 
  10   4  -7  348.77   27.50 
 -10   4   7  337.97   20.60 
 -10  -4  -7  356.46   27.60 
 -10  -5   7    7.60    5.80 
 -10   5  -7   10.00    4.30 
  10  -5  -7    9.10    2.30 
 -10  -5  -7    9.10    5.10 
 -10   5   7    4.30    2.30 
  10   5  -7    4.00    4.80 
 -10   6  -7   -3.10    2.60 
 -10  -6   7   -7.50    3.60 
  10  -6  -7   -2.70    1.50 
 -10  -6  -7   -3.50    3.70 
 -10   6   7    0.00    2.40 
  10   6  -7   -0.40    3.90 
 -10   7  -7   12.90    5.00 
 -10  -7   7    0.80    5.40 
  10   7  -7    7.00    5.50 
 -10   7   7   11.00    3.90 
 -10  -7  -7    7.00    6.00 
 -10   8  -7   14.00    6.10 
  10   8  -7   11.80    7.50 
 -10  -8  -7   14.50    8.90 
 -10   8   7   13.60    6.00 
 -11   0  -7    0.10    1.50 
  11   0  -7    4.30    2.50 
 -11   0   7   -0.60    1.50 
 -11   0   7   -1.00    1.00 
  11  -1  -7   13.60    3.80 
 -11   1  -7   16.00    3.80 
 -11  -1   7   17.30    4.60 
 -11  -1   7   16.80    4.50 
 -11  -1  -7   16.60    4.70 
 -11   1   7   19.50    3.20 
 -11   1   7   17.40    3.90 
  11  -2  -7   24.20    4.20 
 -11  -2   7   33.80    9.00 
 -11  -2   7   31.50    6.30 
 -11   2  -7   21.10    4.50 
 -11   2   7   21.80    2.60 
 -11  -2  -7   15.30    4.90 
 -11  -3   7   54.99   10.20 
 -11   3  -7   58.39    6.70 
  11  -3  -7   33.90    4.80 
 -11  -3  -7   46.10    9.00 
 -11   3   7   47.30    4.30 
 -11   4  -7  269.17   18.80 
  11  -4  -7  249.88   15.80 
 -11  -4   7  234.38   22.90 
 -11   4   7  244.98   15.60 
 -11  -4  -7  265.67   22.70 
  11   4  -7  250.27   22.30 
 -11   5  -7   18.00    4.60 
  11  -5  -7   20.10    3.70 
 -11  -5   7   21.00    7.50 
  11   5  -7   16.20    6.40 
 -11   5   7   16.80    3.70 
 -11  -5  -7    6.20    5.10 
 -11  -6   7    2.60    4.60 
  11  -6  -7   -1.40    1.80 
 -11   6  -7   -1.80    2.30 
  11   6  -7    4.00    4.30 
 -11   6   7    0.40    2.00 
 -11  -6  -7    0.20    3.60 
 -11   7  -7    9.90    5.30 
 -11  -7   7   -6.10    5.20 
 -11   7   7    5.30    3.30 
  11   7  -7   10.20    6.00 
 -11  -7  -7    0.40    5.10 
 -11   8  -7    6.10    3.80 
 -11  -8   7   11.00    7.30 
 -11   8   7   -2.90    3.90 
  11   8  -7   -1.20    5.80 
 -11  -8  -7   -4.50    6.40 
  12   0  -7   -0.10    2.30 
 -12   0   7   -1.50    1.70 
 -12   0  -7    1.20    1.40 
 -12   0   7    3.80    1.80 
 -12   1  -7  101.79    9.20 
 -12  -1   7  100.09   10.40 
  12  -1  -7   79.09    8.60 
 -12  -1   7  100.79   10.60 
 -12  -1  -7   85.69    9.70 
 -12   1   7   90.79    7.40 
  12  -2  -7  142.99   11.70 
 -12  -2   7  143.39   14.60 
 -12   2  -7  160.48   12.40 
 -12  -2   7  129.89   17.10 
 -12  -2  -7  190.38   15.80 
 -12   2   7  166.18    9.90 
  12  -3  -7    3.20    2.20 
 -12   3  -7   12.80    4.00 
 -12  -3   7   12.70    5.30 
 -12   3   7    8.60    2.10 
 -12  -3  -7   -1.40    3.50 
 -12   4  -7    4.30    2.90 
  12  -4  -7    0.40    1.90 
 -12  -4   7   -1.70    3.40 
 -12  -4  -7    3.20    3.40 
 -12   4   7    4.20    1.70 
 -12  -5   7    6.30    5.40 
  12   5  -7    5.80    6.90 
 -12  -5  -7    3.60    3.80 
 -12   5   7   -0.60    1.60 
  12  -6  -7   21.90    4.20 
 -12  -6   7   21.70    8.20 
 -12   6  -7   13.80    4.90 
 -12   6   7   22.00    4.80 
 -12  -6  -7   28.80    9.80 
  12   6  -7   17.80    6.30 
 -12   7  -7   -2.70    3.20 
 -12  -7   7    0.00    5.20 
  12   7  -7    6.50    6.30 
 -12  -7  -7    6.60    5.70 
 -12   7   7    3.00    3.40 
 -12  -8   7    6.20    8.10 
 -12  -8  -7   11.60    9.10 
  12   8  -7    1.50    6.20 
 -12   8   7    1.70    4.50 
 -13   0   7   -0.80    1.50 
 -13   0  -7   -1.10    1.30 
  13   0  -7    0.60    2.20 
  13  -1  -7   81.79    9.10 
 -13   1  -7   98.49    9.40 
 -13  -1   7   95.99   11.20 
 -13  -1   7   92.19   10.60 
 -13   1   7  106.59    8.20 
 -13   1   7   94.09    9.50 
 -13  -1  -7   89.69   10.10 
 -13   2  -7    3.40    2.40 
 -13  -2   7    7.50    3.70 
  13  -2  -7    5.40    2.60 
 -13  -2  -7    2.80    3.10 
 -13   2   7    3.90    1.80 
  13  -3  -7  803.42   47.50 
 -13   3  -7  974.60   49.80 
 -13  -3   7  898.01   55.39 
 -13  -3  -7  925.61   54.59 
 -13   3   7  879.11   45.50 
 -13   4  -7   -1.40    2.00 
  13  -4  -7   -0.10    1.90 
 -13  -4   7   -0.30    3.70 
 -13  -4  -7   -1.20    3.60 
 -13   4   7   -0.80    1.30 
 -13   5  -7   -0.20    2.80 
 -13  -5   7    8.20    5.70 
  13  -5  -7    1.10    2.30 
 -13   5   7    3.30    2.10 
 -13  -5  -7   -2.70    2.70 
 -13  -6   7    1.70    5.30 
 -13   6  -7    1.10    3.30 
 -13  -6  -7   -1.30    5.00 
 -13   6   7   -4.80    2.00 
 -13  -7   7    4.30    6.90 
 -13   7  -7    3.10    3.60 
 -13  -7  -7   -6.10    5.40 
  14   0  -7   -2.00    2.40 
 -14   0   7   -0.50    1.60 
 -14   0  -7   -1.40    1.90 
 -14   0   7   -2.60    2.20 
 -14  -1   7   38.10    7.70 
 -14  -1   7   41.90    8.10 
 -14   1  -7   44.00    6.40 
 -14   1   7   50.89    5.60 
 -14   1   7   49.70    7.80 
 -14  -1  -7   40.30    7.90 
 -14  -2   7    2.10    2.80 
  14  -2  -7    2.10    2.60 
 -14   2  -7    1.30    2.40 
 -14   2   7    3.50    1.50 
 -14  -2  -7   -0.30    2.60 
 -14  -3   7   88.79   12.50 
 -14   3  -7   95.69    9.80 
  14  -3  -7   79.39    8.60 
 -14  -3  -7   88.59   12.20 
 -14   3   7   79.49    6.90 
  14  -4  -7   50.49    6.70 
 -14   4  -7   57.89    7.90 
 -14  -4   7   55.89   11.70 
 -14   4   7   58.99    5.80 
 -14  -4  -7   45.80   10.30 
 -14   5  -7   51.09    7.50 
 -14  -5   7   28.20   10.10 
  14  -5  -7   28.00    5.30 
 -14  -5  -7   28.90    8.90 
 -14   5   7   41.20    5.40 
 -14  -6   7   -5.10    4.50 
 -14   6  -7    2.10    2.80 
 -14   6   7   -0.20    1.90 
 -14  -6  -7    3.50    5.40 
 -14  -7   7    1.90    6.00 
 -14   7  -7    5.80    4.30 
 -14  -7  -7    1.60    6.30 
 -14   7   7   12.60    4.50 
 -15   0   7   -0.60    2.00 
 -15   0  -7   -0.70    2.30 
 -15   0   7    3.20    3.40 
  15   0  -7   -2.40    2.80 
 -15  -1   7    8.60    3.70 
  15  -1  -7    4.30    3.70 
 -15   1  -7    7.00    3.50 
 -15  -1  -7    3.90    3.10 
 -15   1   7    7.10    2.50 
 -15   1   7   10.10    3.90 
 -15   2  -7  226.48   16.40 
  15  -2  -7  180.28   15.70 
 -15  -2   7  210.38   19.10 
 -15  -2  -7  203.58   19.00 
 -15   2   7  220.88   13.50 
 -15   3  -7  109.79   10.90 
 -15  -3   7  104.69   14.10 
  15  -3  -7   90.19    9.80 
 -15   3   7   93.59    7.80 
 -15  -3  -7  105.69   19.20 
 -15  -4   7   -1.90    4.00 
  15  -4  -7   -6.00    2.40 
 -15   4  -7    1.70    2.90 
 -15   4   7    2.20    1.70 
 -15  -4  -7    3.90    4.40 
  15  -5  -7    4.50    3.70 
 -15   5  -7    9.80    4.70 
 -15  -5   7   -5.20    6.10 
 -15  -5  -7    5.70    5.60 
 -15   5   7   17.00    3.80 
 -15   6  -7   -5.30    3.50 
 -15  -6   7    6.40    6.30 
 -15   6   7   11.20    3.30 
 -15  -6  -7    2.40    5.90 
 -15   7  -7   12.50    6.00 
 -15  -7   7    7.00    8.60 
 -15  -7  -7    2.60    7.70 
 -15   7   7    6.30    4.60 
 -16   0   7   -1.20    1.70 
 -16   0  -7    1.20    2.60 
  16  -1  -7   93.59   11.30 
 -16   1  -7  123.99   11.50 
 -16  -1   7  112.39   12.50 
 -16   1   7  118.89   10.20 
 -16  -1  -7  104.09   12.20 
 -16   1   7  102.09   11.80 
  16  -2  -7   12.20    5.10 
 -16   2  -7   10.50    4.20 
 -16  -2   7   21.70    6.80 
 -16  -2  -7   15.10    6.50 
 -16   2   7   18.40    3.40 
 -16  -3   7   73.39   13.50 
 -16   3  -7   69.69   12.10 
  16  -3  -7   48.50    8.10 
 -16   3   7   70.09    6.40 
 -16  -3  -7   66.29   12.40 
 -16  -4   7    3.60    4.50 
  16  -4  -7    1.30    3.10 
 -16   4  -7   -2.70    1.90 
 -16  -4  -7    2.20    4.10 
 -16   5  -7    4.90    3.50 
 -16  -5   7    2.90    4.40 
 -16   5   7    1.30    2.20 
 -16   6  -7    0.20    3.60 
 -16  -6   7    9.80    6.40 
 -16   6   7   -0.70    3.10 
 -16  -6  -7    4.30    5.80 
 -17   0  -7    4.70    3.80 
 -17   0   7    8.50    3.40 
 -17  -1   7   32.10    6.90 
 -17   1  -7   33.30    9.00 
 -17  -1  -7   33.10    8.10 
 -17   1   7   49.70    6.00 
 -17  -2   7  265.67   23.50 
 -17   2  -7  307.97   21.10 
  17  -2  -7  234.38   20.20 
 -17  -2  -7  295.67   24.00 
 -17   2   7  291.07   17.70 
 -17   3  -7    4.90    3.30 
 -17  -3   7   -0.30    4.30 
  17  -3  -7    8.90    3.60 
 -17  -3  -7    1.60    3.80 
 -17   3   7    7.30    2.40 
 -17  -4   7    5.00    5.30 
  17  -4  -7    4.30    4.30 
 -17   4  -7   -0.20    2.70 
 -17  -4  -7    1.50    3.60 
 -17   4   7   -3.10    1.50 
 -17  -5   7   -7.80    3.70 
 -17   5  -7   -1.50    3.20 
 -17   5   7    6.00    2.80 
 -17  -5  -7    2.00    5.40 
 -17   6  -7   15.00    5.40 
 -17  -6   7    8.30    5.80 
 -17  -6  -7   13.80    7.60 
 -18   0   7    0.40    1.60 
 -18   0  -7    0.90    2.10 
 -18  -1   7   41.50    8.70 
 -18   1  -7   34.70    7.30 
 -18  -1  -7   37.80    8.70 
 -18   1   7   51.19    6.40 
 -18   2  -7   60.99    8.70 
 -18  -2   7   48.00   10.60 
 -18   2   7   70.19    6.90 
 -18  -2  -7   60.39   11.80 
 -18  -3   7   39.30   10.80 
 -18   3  -7   28.60    6.60 
 -18   3   7   30.10    5.10 
 -18  -3  -7   21.00    7.10 
 -18   4  -7   28.40    6.60 
 -18  -4   7   10.30    6.50 
 -18   4   7   20.30    4.10 
 -18  -4  -7   11.10    6.00 
 -18   5  -7    3.10    3.00 
 -18  -5   7    8.90    8.40 
 -18   5   7    3.60    3.10 
 -18  -5  -7   12.70    6.20 
 -18  -6   7    9.50    7.30 
 -18   6  -7   33.30    7.90 
 -18   6   7   24.80    6.00 
 -18  -6  -7   13.30    8.40 
 -19   0   7   -1.90    2.70 
 -19   0  -7    3.90    3.00 
 -19   1  -7   25.40    6.30 
 -19  -1   7   18.30    6.00 
 -19  -1  -7   25.90    7.70 
 -19   1   7   27.00    5.50 
 -19   2  -7  104.59   12.00 
 -19  -2   7  121.39   14.80 
 -19  -2  -7  102.49   13.70 
 -19   2   7  110.39    9.70 
 -19  -3   7   15.20    7.60 
 -19   3  -7   23.10    6.00 
 -19  -3  -7    6.50    5.70 
 -19   3   7   12.20    3.60 
 -19   4  -7   -2.40    2.80 
 -19  -4   7    1.20    4.90 
 -19  -4  -7    6.30    4.20 
 -19   4   7    2.70    2.40 
 -19  -5   7    4.70    5.90 
 -19   5  -7    9.00    4.60 
 -19  -5  -7    2.00    5.90 
 -19   5   7   -0.70    3.00 
 -20   0   7   -1.90    2.80 
 -20   0  -7    2.10    3.60 
 -20   1  -7  100.69   11.90 
 -20  -1   7   91.69   11.80 
 -20   1   7   98.99   10.10 
 -20  -1  -7   95.69   12.70 
 -20  -2   7   14.70    5.80 
 -20   2  -7   16.80    5.40 
 -20   2   7   13.50    3.70 
 -20  -2  -7    6.00    5.40 
 -20   3  -7    6.50    3.80 
 -20  -3   7    5.00    4.40 
 -20   3   7   -0.50    2.40 
 -20  -3  -7    2.80    4.50 
 -20  -4   7    5.90    4.90 
 -20   4  -7    1.50    2.60 
 -20   4   7   -0.10    2.70 
 -20  -5   7    9.60   10.00 
 -20  -5  -7   -0.80    4.90 
 -21   0   7    6.00    4.00 
 -21   0  -7    0.10    3.80 
 -21   1  -7  121.59   13.40 
 -21  -1   7  123.59   14.40 
 -21  -1  -7  129.59   14.90 
 -21   1   7  126.89   12.00 
 -21  -2   7    6.10    5.40 
 -21   2  -7   -1.70    3.40 
 -21  -2  -7    1.90    3.50 
 -21   2   7    8.20    3.10 
 -21  -3   7   12.30    7.40 
 -21   3  -7   24.90    6.80 
 -21   3   7   14.60    4.30 
 -21  -3  -7   17.20    7.80 
 -21   4  -7   10.50    4.70 
 -21  -4   7  -10.60    5.50 
 -21  -4  -7    0.40    4.00 
 -21   4   7   -0.30    3.10 
 -22   0   7   -0.30    3.80 
 -22   1  -7    8.40    4.60 
 -22  -1   7    9.30    5.10 
 -22   1   7   12.50    4.50 
 -22  -1  -7    7.80    5.90 
 -22  -2   7   -0.40    4.90 
 -22   2  -7   -0.70    3.40 
 -22   2   7   -2.00    3.10 
 -22  -2  -7   19.90   11.40 
 -22  -3   7   -2.40    4.10 
 -22  -3  -7   -0.30    4.50 
 -22   3   7   -7.10    2.70 
 -23   0   7    5.30    4.80 
 -23   0  -7    9.20    8.40 
 -23  -1   7   34.70    9.50 
 -23   1   7   48.70    8.50 
 -23  -1  -7   41.60    9.50 
 -23   2  -7    0.30    4.00 
 -23  -2   7   -1.20    5.70 
 -23  -2  -7    2.40    4.30 
 -23   2   7    5.30    3.80 
   0   0   8 1238.58   59.29 
   0   0  -8 1191.58   59.39 
   0   1   8    0.50    0.70 
   0  -1  -8    0.90    0.60 
   0  -1   8    0.40    0.90 
   0   1  -8    0.60    0.80 
   0  -2   8 3152.48  146.09 
   0  -2  -8 2987.60  144.99 
   0   2  -8 3012.20  146.69 
   0   2   8 2896.61  146.29 
   0  -2  -8 2941.31  147.39 
   0  -3  -8   -0.80    1.00 
   0   3  -8    1.00    1.60 
   0  -3   8    4.50    1.80 
   0  -3  -8    1.70    1.30 
   0  -4  -8    4.70    2.40 
   0   4  -8    3.00    2.60 
   0  -4  -8    0.30    1.70 
   0   5  -8    1.60    2.50 
   0  -5  -8    3.40    2.60 
   0  -5  -8    3.70    2.60 
   0   5   8    1.40    2.00 
   0  -6  -8  470.95   33.70 
   0   6   8  455.75   31.50 
   0   6  -8  475.35   33.40 
   0   7  -8   -0.60    3.30 
   0  -7  -8    5.20    4.70 
   0   8   8   31.20    8.00 
   0   8  -8   27.90    9.00 
   0  -8  -8   40.60   11.70 
   0   9  -8   -2.30    5.20 
   0  -9  -8    6.60    6.60 
   0   9   8   14.10    6.10 
   1   0  -8  184.88   10.90 
  -1   0  -8  198.88   11.10 
   1   0   8  192.78   11.20 
  -1   0   8  200.88   10.60 
  -1   1  -8   83.59    6.60 
   1   1   8   90.49    6.80 
  -1  -1   8   84.49    6.40 
   1  -1  -8   92.39    5.30 
   1  -1   8   90.29    6.50 
  -1   1   8   92.39    6.00 
   1   1  -8   94.99    7.10 
  -1  -1  -8   97.69    6.30 
   1   2   8  270.07   16.60 
  -1  -2   8  277.27   16.40 
  -1   2  -8  251.17   16.30 
   1  -2  -8  242.68   14.90 
   1  -2   8  274.07   16.00 
  -1  -2  -8  249.48   16.30 
   1   2  -8  258.17   16.80 
  -1  -2  -8  278.17   16.00 
   1  -3  -8   -0.30    0.80 
  -1   3  -8    1.70    1.50 
   1  -3  -8   -0.60    1.00 
  -1  -3   8    5.00    2.50 
  -1  -3  -8    1.30    1.10 
   1  -3   8    2.40    1.50 
   1   3  -8    2.60    1.90 
  -1  -3  -8    3.10    2.00 
   1  -4  -8   27.80    4.70 
   1  -4  -8   24.10    5.00 
  -1   4  -8   21.60    5.00 
  -1  -4  -8   25.60    5.10 
  -1  -4  -8   19.40    4.80 
  -1   4   8   22.80    4.70 
   1   4  -8   22.70    5.40 
   1  -5  -8   24.40    4.70 
   1  -5  -8   25.20    5.60 
  -1   5  -8   11.20    4.50 
  -1  -5  -8   16.60    4.60 
   1   5  -8   19.60    5.70 
  -1   5   8   12.70    4.20 
  -1  -5  -8    8.90    4.40 
  -1   6  -8   91.29   12.20 
   1  -6  -8  121.19   13.30 
   1   6   8  114.19   12.50 
  -1   6   8   98.59   11.00 
  -1  -6  -8  102.09   13.00 
   1   6  -8   85.59   12.30 
   1   7   8   13.80    5.70 
  -1   7  -8   21.10    6.80 
   1  -7  -8    1.00    4.00 
  -1  -7  -8    2.50    5.00 
  -1   7   8   28.00    6.80 
   1   7  -8   11.10    5.50 
  -1   8  -8   -3.60    4.40 
   1  -8  -8    8.20    6.40 
  -1   8   8   12.60    5.00 
   1   8  -8    7.10    5.40 
  -1  -8  -8   13.10    7.10 
  -1   9  -8    4.60    4.90 
   1  -9  -8   -3.00    6.50 
   1   9  -8    0.30    5.20 
  -1   9   8   -0.90    3.70 
  -1  -9  -8    0.90    7.90 
  -2   0  -8   80.89    5.70 
  -2   0   8   78.59    4.90 
   2   0   8   90.29    6.20 
   2   0  -8   63.69    7.00 
  -2   1  -8    5.40    1.60 
   2   1   8    5.50    1.60 
   2  -1  -8    4.50    0.80 
  -2  -1   8    2.40    1.20 
   2   1  -8    3.00    1.40 
   2  -1   8    4.80    1.40 
  -2  -1  -8    2.60    1.20 
  -2  -2   8  501.45   26.30 
   2   2   8  463.25   26.70 
  -2   2  -8  438.86   25.90 
   2  -2  -8  450.75   23.40 
   2  -2  -8  450.85   23.60 
  -2  -2  -8  464.25   26.00 
   2   2  -8  449.16   26.70 
   2  -2   8  476.65   25.50 
   2  -3  -8   47.50    4.80 
   2   3   8   36.00    5.40 
  -2   3  -8   35.10    5.10 
   2  -3  -8   32.90    3.80 
  -2  -3   8   41.10    7.70 
   2   3  -8   44.20    5.90 
   2  -3   8   45.10    5.20 
  -2  -3  -8   49.10    5.80 
  -2  -3  -8   39.70    5.40 
   2  -4  -8    4.00    2.20 
  -2   4  -8    2.40    1.80 
   2  -4  -8    3.20    1.70 
  -2  -4  -8    5.00    2.50 
  -2   4   8    0.90    1.60 
   2   4  -8    2.00    2.20 
   2  -5  -8   33.40    6.40 
  -2   5  -8   24.70    6.10 
   2  -5  -8   28.80    5.00 
  -2  -5  -8   32.70    7.30 
  -2   5   8   13.20    4.40 
  -2  -5  -8   17.00    5.30 
   2   5  -8   26.50    6.50 
   2  -6  -8  206.68   18.50 
   2  -6  -8  241.08   16.30 
  -2   6  -8  184.48   17.90 
   2   6  -8  179.98   18.70 
  -2   6   8  204.68   17.10 
  -2  -6  -8  172.38   18.40 
  -2   7  -8   -0.50    3.30 
   2  -7  -8    5.80    4.40 
   2   7  -8    4.60    3.50 
  -2  -7  -8    0.00    3.90 
  -2   7   8   -5.50    2.10 
   2  -8  -8   14.80    7.50 
  -2   8  -8   10.00    5.80 
   2   8  -8   17.60    7.60 
  -2  -8  -8    0.80    6.30 
  -2   8   8    7.50    5.20 
  -2   9  -8   -6.10    3.40 
   2  -9  -8    7.80    6.30 
   2   9  -8   -7.30    4.10 
  -2   9   8    1.20    4.40 
  -2  -9  -8   -2.20    7.10 
   3   0   8 1648.94   83.99 
   3   0  -8 1719.93   83.09 
  -3   0  -8 1799.52   83.59 
  -3   0   8 1660.83   82.19 
  -3   1  -8   69.49    5.70 
   3   1   8   62.09    6.10 
  -3  -1   8   72.69    5.70 
   3   1  -8   64.69    6.00 
  -3  -1  -8   65.89    5.70 
   3  -1   8   71.49    5.60 
  -3  -2   8    7.70    2.40 
   3  -2  -8    4.40    0.70 
   3  -2  -8    2.70    0.60 
  -3   2  -8    5.30    1.90 
   3   2   8    1.50    1.80 
  -3  -2  -8    1.80    1.30 
   3   2  -8    8.10    2.60 
   3  -2   8    6.30    2.10 
   3  -3  -8  103.79    7.00 
  -3  -3   8  103.39    9.60 
   3   3   8   94.69   10.00 
  -3   3  -8   99.49    9.30 
   3  -3  -8  127.59    8.40 
  -3  -3  -8  111.69   10.20 
   3  -3   8  121.39    9.30 
   3   3  -8   99.69   10.10 
  -3  -3  -8  107.19   10.30 
  -3   4  -8   40.10    5.90 
   3  -4  -8   45.50    6.10 
   3  -4  -8   45.50    4.70 
   3   4  -8   46.70    8.20 
  -3   4   8   36.40    5.20 
  -3  -4  -8   51.49    7.10 
  -3  -4  -8   46.00   12.20 
  -3   5  -8   92.09   10.60 
   3  -5  -8   88.99    8.10 
   3  -5  -8   87.69    9.80 
  -3  -5  -8   98.79   11.20 
   3   5  -8   85.39   10.90 
  -3   5   8   87.89    8.90 
  -3  -5  -8   71.39   10.70 
   3  -6  -8   98.89    9.20 
   3  -6  -8   80.29   12.00 
  -3   6  -8   89.89   11.70 
  -3   6   8  109.99   11.70 
   3   6  -8   92.39   12.30 
  -3  -6  -8   90.39   12.80 
   3  -7  -8  132.79   15.30 
  -3   7  -8  101.69   13.80 
  -3   7   8  140.39   14.00 
   3   7  -8  140.79   16.70 
  -3  -7  -8  149.88   18.00 
   3  -8  -8   17.30    7.10 
  -3   8  -8   14.40    6.30 
   3   8  -8   19.80    7.50 
  -3  -8  -8   -3.90    7.10 
  -3   8   8   14.30    6.30 
  -3   9  -8   11.60    5.60 
   3  -9  -8    2.10    6.60 
  -3  -9  -8    4.70    7.40 
  -3   9   8   11.60    5.80 
   3   9  -8   10.90    6.40 
   4   0  -8  831.72   42.60 
   4   0   8  799.62   43.70 
  -4   0   8  880.61   41.90 
  -4   0  -8  873.91   43.20 
  -4  -1   8 1056.29   51.29 
   4   1   8  927.31   52.19 
  -4   1  -8  981.90   50.89 
   4   1  -8  975.00   51.79 
  -4  -1  -8 1066.79   51.79 
   4  -1   8 1029.70   51.09 
  -4   2  -8    7.50    2.40 
  -4  -2   8   12.80    3.10 
   4   2   8   17.70    4.10 
   4  -2   8   11.30    2.40 
  -4  -2  -8   17.70    3.90 
   4   2  -8    7.40    2.60 
   4   3   8    6.30    2.60 
   4  -3  -8   14.50    1.70 
  -4  -3   8   10.00    3.60 
  -4  -3  -8   11.50    3.70 
  -4  -3  -8   21.00    4.80 
   4  -3   8   14.00    3.10 
   4   3  -8   15.10    4.30 
   4  -4  -8   88.29    6.50 
  -4   4  -8   80.69    8.80 
   4  -4  -8   91.09    8.50 
  -4   4   8   89.69    7.70 
   4   4  -8   84.09   10.00 
  -4  -4  -8   75.49    9.30 
  -4  -4  -8   68.59    9.00 
   4  -5  -8  251.97   20.80 
  -4   5  -8  325.37   23.00 
   4  -5  -8  328.57   18.90 
  -4  -5  -8  300.67   24.20 
   4   5  -8  331.07   25.00 
  -4   5   8  309.87   20.60 
  -4   6  -8   16.90    5.50 
   4  -6  -8   21.00    4.40 
   4  -6  -8    6.30    4.50 
   4   6  -8   18.50    6.40 
  -4  -6  -8   15.00    5.70 
  -4   6   8   11.30    4.10 
   4  -7  -8    6.20    5.10 
  -4   7  -8   22.80    6.30 
   4   7  -8   29.00    8.60 
  -4  -7  -8   17.50    8.20 
  -4   7   8   23.20    5.90 
  -4   8  -8   10.50    3.70 
   4  -8  -8    7.50    5.10 
  -4  -8  -8    9.80    7.70 
   4  -9  -8   34.70   10.10 
  -4   9  -8   27.00    9.60 
  -4   9   8   26.00    8.90 
  -4  -9  -8   20.30    9.30 
   4   9  -8   32.90   10.70 
  -5   0  -8  189.48   11.50 
  -5   0   8  174.78   12.60 
   5   0  -8  148.09   11.70 
  -5   0   8  183.88   10.20 
   5   0   8  158.88   11.70 
  -5   1  -8    9.00    2.30 
  -5  -1   8    4.70    2.00 
   5   1   8   11.80    3.10 
  -5  -1  -8    6.50    2.20 
   5   1  -8    7.80    2.30 
   5  -1   8    3.80    1.60 
  -5   2  -8   47.90    5.30 
  -5  -2   8   49.99    5.70 
   5   2   8   51.39    6.50 
   5   2  -8   50.09    6.40 
  -5  -2  -8   51.19    6.10 
   5  -2   8   58.29    7.60 
  -5   3  -8    4.40    1.90 
   5  -3  -8    4.90    1.60 
   5   3   8   10.70    3.70 
   5  -3  -8    5.10    1.10 
  -5  -3   8    5.30    2.90 
  -5  -3  -8   11.50    3.90 
   5  -3   8    6.90    2.30 
  -5  -3  -8    4.90    2.50 
   5   3  -8    7.80    3.20 
  -5   3   8    7.60    1.70 
   5  -4  -8    4.50    1.50 
  -5   4  -8    4.70    2.40 
  -5  -4  -8   -0.30    2.20 
  -5   4   8    3.40    1.60 
  -5  -4  -8   13.40    4.10 
   5   4  -8   -0.10    1.80 
   5  -5  -8  264.07   15.90 
  -5   5  -8  252.57   19.90 
  -5   5   8  268.87   18.10 
  -5  -5  -8  236.48   21.40 
   5   5  -8  259.47   22.10 
   5  -6  -8    8.90    3.50 
   5  -6  -8    6.90    2.70 
  -5   6  -8    3.40    3.50 
   5   6  -8   10.80    5.20 
  -5   6   8   19.20    4.70 
  -5  -6  -8   -0.50    2.80 
  -5   7  -8   -0.30    2.30 
   5  -7  -8    2.10    3.90 
  -5  -7  -8   -5.30    3.90 
  -5   7   8   -2.20    2.60 
   5   7  -8    2.20    3.90 
   5  -8  -8    5.50    5.90 
  -5   8  -8   22.30    6.70 
  -5   8   8    5.30    5.10 
  -5  -8  -8   22.60    9.40 
   5   8  -8   11.50    5.40 
  -5   9  -8   -4.20    4.00 
   5  -9  -8   -6.40    5.70 
  -5  -9   8    1.00    5.50 
   5   9  -8   -1.90    4.50 
  -5   9   8   -7.10    5.20 
  -5  -9  -8   16.10    8.60 
  -6   0  -8  572.44   29.20 
   6   0   8  490.15   29.50 
  -6   0   8  533.85   27.70 
  -6   0   8  509.25   28.20 
   6   1   8 1001.30   55.49 
  -6  -1   8 1076.09   55.69 
  -6  -1   8 1049.30   53.99 
  -6   1  -8 1062.79   53.39 
   6   1  -8  975.20   54.49 
   6  -1   8 1010.90   53.99 
  -6  -1  -8 1093.69   54.99 
  -6   1   8 1049.59   50.09 
  -6   1   8 1109.69   50.49 
  -6   2  -8   40.10    4.80 
  -6  -2   8   45.10    5.60 
   6   2   8   34.60    6.20 
   6  -2   8   43.80    4.80 
  -6  -2  -8   34.30    6.10 
   6   2  -8   34.50    6.10 
  -6   3  -8   -0.60    1.00 
   6  -3  -8    0.00    0.50 
   6   3   8    5.40    2.90 
  -6  -3   8    0.80    1.80 
  -6  -3  -8   -1.00    1.60 
   6   3  -8    2.20    1.80 
   6  -3   8    0.20    1.50 
  -6   3   8    0.00    0.70 
  -6  -3  -8   -1.70    1.90 
  -6   4  -8    2.10    2.00 
   6  -4  -8   -0.80    0.90 
  -6   4   8   -0.20    1.10 
   6   4  -8   -2.50    1.40 
  -6  -4  -8    2.30    2.20 
   6  -5  -8  281.47   16.60 
  -6   5  -8  289.47   21.50 
  -6  -5  -8  296.17   24.00 
  -6   5   8  283.67   18.90 
   6   5  -8  273.87   23.60 
  -6   6  -8   24.50    6.70 
   6  -6  -8   31.20    4.40 
   6   6  -8   27.00    7.50 
  -6  -6  -8   25.80    8.40 
  -6   6   8   25.40    5.40 
   6  -7  -8   -1.40    3.00 
   6   7  -8    3.90    3.60 
  -6   7   8    1.60    3.10 
   6  -8  -8   -3.00    4.60 
  -6  -8   8   11.20    5.70 
  -6   8  -8   -6.20    2.80 
  -6   8   8    1.60    3.20 
   6   8  -8   -3.30    3.60 
  -6  -8  -8   12.30    6.50 
  -7   0   8  230.18   14.40 
   7   0   8  198.58   15.30 
  -7   0  -8  246.98   15.00 
  -7   0   8  231.48   13.90 
  -7  -1   8   -0.80    1.20 
  -7  -1   8    1.30    1.30 
   7   1   8    0.20    1.40 
  -7   1  -8    2.90    1.70 
  -7   1   8    0.00    0.50 
  -7  -1  -8   -0.40    1.10 
  -7   1   8    0.60    0.50 
   7   1  -8    2.00    1.40 
   7  -1   8    0.20    1.30 
   7  -2  -8   27.80    2.20 
  -7   2  -8   12.90    5.30 
  -7  -2   8   15.90    3.80 
   7   2   8   24.40    5.20 
  -7  -2   8   22.90    5.50 
   7  -2   8   19.60    3.70 
  -7   2   8   23.30    1.80 
   7   2  -8   23.00    4.90 
  -7  -2  -8   26.10    5.40 
  -7  -3   8  387.06   32.00 
   7  -3  -8  377.86   19.80 
  -7   3  -8  377.36   23.70 
  -7  -3   8  393.16   25.60 
   7   3   8  347.57   26.00 
   7   3  -8  414.66   28.40 
  -7  -3  -8  413.26   26.60 
  -7  -3  -8  397.16   27.20 
  -7   3   8  374.46   20.80 
   7  -4  -8    1.60    1.10 
  -7   4  -8   -0.80    1.30 
  -7  -4  -8   -3.20    1.40 
   7   4  -8   -1.60    1.90 
  -7   4   8   -1.90    1.00 
   7  -5  -8   61.69    5.30 
  -7   5  -8   52.59    7.90 
  -7  -5  -8   71.99   12.30 
   7   5  -8   63.69   11.80 
  -7   5   8   62.29    7.00 
   7  -6  -8   17.30    3.40 
  -7   6  -8   20.40    6.40 
  -7   6   8   11.60    3.90 
  -7  -6  -8   10.70    5.60 
  -7  -7   8   -0.70    4.40 
  -7   7  -8    3.40    3.80 
  -7   7   8    2.20    2.70 
  -7  -7  -8    5.00    5.80 
   7   7  -8   -2.90    2.50 
   7  -8  -8    4.80    5.10 
  -7  -8   8   25.10    9.50 
  -7   8  -8   20.90    7.30 
   7   8  -8   10.70    6.60 
  -7  -8  -8    9.10    6.50 
  -8   0  -8 3718.83  175.78 
  -8   0   8 3635.54  174.68 
   8   0   8 3223.78  176.48 
  -8   0   8 3820.02  175.18 
  -8  -1   8   49.00    6.10 
  -8   1  -8   44.80    5.30 
   8   1   8   37.40    5.60 
  -8  -1   8   44.90    5.60 
  -8  -1  -8   41.60    5.60 
   8  -1   8   54.59    5.70 
  -8   1   8   36.00    3.70 
  -8   1   8   33.40    4.40 
   8   2   8   -3.40    1.90 
   8  -2  -8    0.40    0.70 
  -8   2  -8   -0.20    0.80 
  -8  -2   8   -0.90    1.70 
  -8  -2   8    0.20    1.50 
  -8   2   8    0.80    0.50 
  -8  -2  -8   -0.40    1.60 
   8  -2   8   -0.40    1.20 
   8   2  -8    0.70    1.70 
  -8  -3   8   81.29    9.30 
  -8   3  -8   66.69    7.70 
   8  -3  -8   73.59    5.50 
  -8  -3   8   83.99   10.80 
  -8  -3  -8   86.29   10.10 
   8   3  -8   93.29   10.50 
  -8   3   8   87.39    6.60 
   8  -4  -8   94.39    6.60 
  -8   4  -8  103.49   10.30 
  -8  -4   8   76.99   11.80 
  -8  -4  -8   83.49   11.20 
   8   4  -8  123.29   13.00 
  -8   4   8   97.39    7.80 
  -8   5  -8    6.50    3.50 
  -8  -5   8    7.60    5.20 
   8  -5  -8    7.70    2.10 
  -8   5   8    2.30    2.10 
  -8  -5  -8    4.40    4.00 
   8   5  -8    2.50    3.70 
   8  -6  -8   27.00    3.70 
  -8   6  -8   26.90    7.00 
  -8  -6   8   19.20    7.90 
  -8   6   8   31.90    6.00 
  -8  -6  -8   24.30    7.80 
   8   6  -8   23.50    8.20 
  -8  -7   8    4.40    6.30 
  -8   7  -8   15.00    5.90 
  -8  -7  -8    8.40    6.50 
  -8   7   8   12.50    4.30 
   8   7  -8    8.70    5.50 
  -8   8  -8    6.20    4.30 
  -8  -8   8    3.00    4.80 
  -8   8   8    7.40    4.60 
   8   8  -8   19.30    7.80 
  -8  -8  -8   22.00   10.70 
  -9   0   8  362.56   22.30 
  -9   0   8  408.36   22.80 
   9   0   8  338.37   24.00 
  -9   0  -8  404.06   23.40 
   9   1   8   56.49    7.80 
   9  -1  -8   73.49    7.10 
  -9  -1   8   61.39    7.00 
  -9  -1   8   64.89    7.30 
  -9   1  -8   70.69    6.70 
  -9   1   8   72.29    5.00 
  -9   1   8   65.89    5.80 
  -9  -1  -8   63.89    7.60 
   9  -1   8   62.29    7.10 
  -9  -2   8  139.09   14.90 
  -9   2  -8  130.59   10.40 
   9  -2  -8  122.99    8.70 
  -9  -2   8  137.69   13.20 
  -9  -2  -8  131.59   12.40 
   9   2  -8  132.39   12.20 
  -9  -3   8    6.40    4.70 
  -9   3  -8   10.00    3.40 
  -9  -3  -8   22.00    5.80 
  -9   3   8   11.60    2.00 
   9   3  -8   17.30    5.20 
  -9  -4   8   13.40    5.80 
   9  -4  -8   18.50    2.80 
  -9   4  -8   28.80    6.00 
   9   4  -8   29.60    7.90 
  -9   4   8   22.90    3.80 
  -9  -4  -8   16.90    5.90 
  -9   5  -8    3.20    3.10 
   9  -5  -8    6.00    1.80 
  -9  -5   8    8.10    5.60 
  -9  -5  -8   -1.60    2.80 
  -9   5   8    9.00    3.00 
   9   5  -8    1.10    3.00 
  -9   6  -8    6.70    4.10 
  -9  -6   8   11.50    6.50 
   9  -6  -8    7.80    2.40 
  -9   6   8    5.40    2.70 
   9   6  -8   15.70    5.80 
  -9  -6  -8    5.20    5.30 
  -9  -7   8   -2.00    4.90 
  -9   7  -8    1.20    3.20 
  -9   7   8    8.00    3.40 
   9   7  -8   -3.80    3.40 
  -9  -7  -8   -4.40    3.30 
  -9   8  -8    4.20    4.20 
  -9  -8   8   18.30   11.00 
  -9   8   8   10.00    4.40 
   9   8  -8   33.10   15.20 
  -9  -8  -8    5.60    6.60 
 -10   0   8  587.64   34.00 
 -10   0  -8  652.33   35.10 
 -10   0   8  589.44   33.90 
 -10  -1   8   27.10    5.60 
 -10   1  -8   23.70    4.50 
 -10  -1   8   26.70    5.30 
  10  -1  -8   29.70    4.20 
 -10   1   8   32.80    3.40 
 -10  -1  -8   26.00    5.20 
 -10   1   8   31.70    4.10 
 -10  -2   8   10.10    3.30 
  10  -2  -8    7.80    2.10 
 -10   2  -8    3.00    2.20 
 -10  -2   8    6.60    3.20 
 -10  -2  -8    5.00    3.10 
 -10   2   8    8.20    1.60 
 -10  -3   8   53.69    9.80 
  10  -3  -8   45.50    4.50 
 -10   3  -8   50.69    6.40 
 -10   3   8   39.50    3.80 
 -10  -3  -8   42.60    8.30 
  10   3  -8   50.69    9.10 
 -10  -4   8  121.79   14.90 
  10  -4  -8  112.49    8.00 
 -10   4  -8  102.89   10.80 
 -10   4   8   96.59    8.00 
  10   4  -8  100.99   13.00 
 -10  -4  -8  116.39   13.90 
 -10  -5   8   38.50    9.50 
 -10   5  -8   29.90    6.90 
  10  -5  -8   36.70    4.10 
  10   5  -8   28.60    8.80 
 -10   5   8   30.30    4.60 
 -10  -5  -8   42.10    9.60 
  10  -6  -8   16.90    3.50 
 -10  -6   8    9.60    5.80 
 -10   6  -8   18.70    6.10 
  10   6  -8   26.50    8.30 
 -10   6   8   19.00    4.30 
 -10  -6  -8   25.80    8.80 
 -10   7  -8    3.90    3.70 
 -10  -7   8  -10.60    4.50 
 -10   7   8   -1.00    2.90 
 -10  -7  -8   -7.20    3.70 
  10   7  -8   -4.90    2.30 
 -10  -8   8   -0.30    6.30 
 -10   8  -8    5.80    4.90 
 -10  -8  -8   -0.70    7.60 
 -10   8   8    5.20    3.80 
  10   8  -8    1.40    6.00 
 -11   0  -8   94.19    9.00 
 -11   0   8   78.89    8.30 
 -11   0   8   90.49    8.40 
 -11   1  -8   -0.50    1.00 
 -11  -1   8    0.50    2.00 
 -11  -1   8    3.00    2.10 
  11  -1  -8    1.00    1.30 
 -11   1   8    0.00    0.90 
 -11  -1  -8    1.80    1.90 
 -11   1   8   -2.80    1.40 
 -11  -2   8    3.80    2.30 
 -11   2  -8    2.10    1.90 
 -11  -2   8    3.40    2.80 
  11  -2  -8    0.10    1.30 
 -11  -2  -8    2.80    2.20 
 -11   2   8    1.10    0.90 
 -11   3  -8  160.48   13.10 
 -11  -3   8  158.58   16.20 
  11  -3  -8  149.39   11.00 
 -11   3   8  167.68   10.10 
 -11  -3  -8  176.58   16.30 
 -11   4  -8  161.78   13.70 
 -11  -4   8  153.78   17.40 
  11  -4  -8  142.99   10.40 
 -11   4   8  138.19   10.20 
 -11  -4  -8  166.18   16.90 
  11   4  -8  165.78   17.00 
  11  -5  -8   17.60    3.30 
 -11   5  -8   17.50    5.10 
 -11  -5   8   45.70   11.80 
  11   5  -8   16.20    6.60 
 -11   5   8   14.30    3.40 
 -11  -5  -8   25.90    7.90 
 -11  -6   8   -2.50    5.10 
  11  -6  -8    5.90    2.50 
 -11   6  -8    2.60    3.00 
 -11  -6  -8    5.70    5.20 
  11   6  -8    4.00    4.50 
 -11   6   8    5.70    2.70 
 -11  -7   8   15.20    7.60 
 -11   7  -8    3.00    3.20 
  11   7  -8    4.50    5.00 
 -11  -7  -8   -2.90    4.70 
 -11   7   8    4.10    3.60 
 -11  -8   8   13.20    9.80 
 -11  -8  -8    5.50    9.20 
 -11   8   8    9.00    4.90 
  11   8  -8   -3.30    4.50 
 -12   0   8   28.90    5.60 
  12   0  -8   21.90    5.20 
 -12   0  -8   29.50    5.70 
 -12   0   8   32.70    5.80 
 -12  -1   8  134.69   12.30 
  12  -1  -8  111.09   10.60 
 -12   1  -8  142.99   11.20 
 -12  -1   8  135.49   12.50 
 -12  -1  -8  131.49   12.40 
 -12   1   8  132.39    9.20 
 -12   1   8  105.09   10.10 
 -12   2  -8   16.90    4.30 
 -12  -2   8   11.50    4.30 
  12  -2  -8   15.30    3.80 
 -12  -2   8   14.00    5.70 
 -12   2   8   14.20    2.10 
 -12  -2  -8   13.00    4.70 
  12  -3  -8  173.08   12.60 
 -12   3  -8  183.78   14.40 
 -12  -3   8  172.18   17.50 
 -12   3   8  178.48   11.10 
 -12  -3  -8  203.08   18.00 
 -12   4  -8  111.69   11.40 
  12  -4  -8  109.29    9.10 
 -12  -4   8  123.69   15.20 
 -12   4   8  118.79    8.70 
 -12  -4  -8  125.89   14.90 
  12  -5  -8   34.30    4.70 
 -12   5  -8   31.90    7.10 
  12   5  -8   41.30   12.30 
 -12   5   8   43.00    5.40 
 -12  -6   8   -8.00    3.80 
 -12   6  -8    2.60    2.50 
  12  -6  -8    1.10    2.20 
 -12  -6  -8    5.00    4.10 
 -12   6   8   -0.30    2.00 
  12   6  -8    1.10    4.10 
 -12   7  -8    7.20    4.20 
 -12  -7   8   15.00    8.00 
 -12   7   8   14.80    4.50 
  12   7  -8   19.00    8.60 
 -12  -7  -8   14.70    7.10 
 -13   0   8    3.60    2.40 
  13   0  -8    0.90    3.00 
 -13   0   8    2.90    2.50 
 -13   0  -8    0.80    2.30 
 -13   1  -8   70.69    7.80 
 -13  -1   8   71.59    9.00 
 -13  -1   8   60.79    8.70 
  13  -1  -8   69.39    8.10 
 -13   1   8   70.59    6.30 
 -13  -1  -8   58.69    8.40 
 -13   1   8   57.39    7.30 
 -13   2  -8    7.40    3.20 
  13  -2  -8    2.00    2.10 
 -13  -2   8    8.90    3.80 
 -13   2   8    5.00    1.60 
 -13  -2  -8    4.20    3.60 
  13  -3  -8    1.50    2.10 
 -13   3  -8    3.30    3.10 
 -13  -3   8    1.90    3.60 
 -13   3   8   -1.50    1.10 
 -13  -3  -8    0.30    3.20 
  13  -4  -8    2.20    2.00 
 -13   4  -8    1.10    1.90 
 -13  -4   8   -4.30    3.00 
 -13  -4  -8   -2.40    2.60 
  13  -5  -8   65.29    7.20 
 -13  -5   8   66.09   14.50 
 -13   5  -8   92.39   10.70 
 -13  -5  -8   89.19   13.30 
 -13   5   8   66.49    7.00 
 -13  -6   8   12.00    6.00 
 -13   6  -8    0.80    2.40 
 -13  -6  -8   -0.50    5.20 
 -13   7  -8    3.70    4.10 
 -13  -7   8   -6.50    5.50 
 -13  -7  -8   -6.10    4.70 
 -13   7   8   -6.30    3.20 
 -14   0  -8   17.70    5.10 
 -14   0   8   27.50    5.10 
  14   0  -8   15.80    5.20 
 -14   0   8   22.30    5.30 
  14  -1  -8  134.69   12.70 
 -14   1  -8  149.49   12.70 
 -14  -1   8  156.18   14.00 
 -14  -1   8  149.49   13.90 
 -14  -1  -8  143.79   14.00 
 -14   1   8  144.69   10.60 
 -14   1   8  125.69   12.20 
  14  -2  -8   29.70    5.90 
 -14   2  -8   15.00    4.40 
 -14  -2   8   32.80    7.40 
 -14  -2  -8   31.40    7.50 
 -14   2   8   17.60    3.00 
 -14   3  -8  344.37   23.20 
 -14  -3   8  370.96   28.50 
  14  -3  -8  329.97   21.80 
 -14   3   8  334.07   19.20 
 -14  -3  -8  333.97   26.70 
 -14  -4   8   -1.30    4.20 
 -14   4  -8    4.20    3.80 
  14  -4  -8    2.80    2.80 
 -14   4   8    9.30    2.40 
 -14  -4  -8    7.10    3.90 
 -14   5  -8   -3.80    1.80 
 -14  -5   8   -3.70    4.10 
 -14   5   8    0.50    1.80 
 -14  -5  -8    0.30    4.60 
 -14   6  -8   11.90    4.60 
 -14  -6   8    9.80    5.90 
 -14  -6  -8   15.50    6.80 
 -14   6   8   18.80    4.00 
 -14   7  -8   58.19   11.20 
 -14   7   8   54.49    8.10 
 -14  -7  -8   49.10   17.30 
  15   0  -8   62.99    9.50 
 -15   0   8   94.59   10.30 
 -15   0   8   82.09   11.00 
 -15   0  -8   84.89    9.80 
  15  -1  -8   48.00   11.80 
 -15   1  -8   57.79    7.70 
 -15  -1   8   44.60    8.60 
 -15   1   8   58.59    6.10 
 -15  -1  -8   56.29    8.20 
  15  -2  -8   24.50    5.20 
 -15  -2   8   12.30    5.20 
 -15   2  -8   20.10    5.20 
 -15   2   8   24.80    3.30 
 -15  -2  -8   15.30    5.60 
 -15  -3   8    5.20    5.00 
  15  -3  -8   10.90    3.30 
 -15   3  -8    7.30    4.20 
 -15   3   8    7.40    2.20 
 -15  -3  -8    2.50    3.60 
 -15  -4   8   91.79   19.20 
  15  -4  -8   78.39    9.20 
 -15   4  -8  114.79   11.70 
 -15  -4  -8   96.89   13.80 
 -15   4   8  112.39    8.50 
 -15   5  -8    5.80    3.10 
 -15  -5   8   -2.80    4.70 
  15  -5  -8    1.70    3.00 
 -15   5   8    5.10    2.50 
 -15  -5  -8    2.00    3.40 
 -15   6  -8   18.50    6.10 
 -15  -6   8   18.70    8.60 
 -15  -6  -8    7.90    6.80 
 -15   6   8    8.90    3.70 
 -15  -7   8   -2.70    5.90 
 -15  -7  -8   -3.70    6.00 
 -15   7   8    5.80    4.30 
 -16   0  -8   59.89    8.10 
 -16   0   8   47.60    6.80 
  16   0  -8   35.40    9.70 
  16  -1  -8   49.70    8.60 
 -16  -1   8   41.00    8.50 
 -16   1  -8   34.70    7.40 
 -16   1   8   58.29    6.10 
 -16  -1  -8   58.29    8.50 
 -16   1   8   69.49    8.20 
 -16   2  -8   29.80    6.80 
  16  -2  -8   24.80    6.70 
 -16  -2   8   29.70    8.20 
 -16  -2  -8   36.00    8.20 
 -16   2   8   28.20    3.90 
 -16  -3   8   16.80    6.50 
  16  -3  -8   28.30    7.10 
 -16   3  -8   21.30    5.80 
 -16   3   8   16.80    3.40 
 -16  -3  -8   21.20    7.20 
 -16   4  -8   11.20    4.90 
  16  -4  -8    7.50    4.90 
 -16  -4   8   11.40    5.70 
 -16   4   8   10.90    2.70 
 -16  -4  -8    8.10    5.30 
 -16   5  -8   -4.00    2.50 
 -16  -5   8    0.90    4.70 
 -16  -5  -8   -4.00    3.90 
 -16   6  -8   77.69   10.70 
 -16  -6   8   56.39   14.00 
 -16   6   8   66.39    8.20 
 -16  -6  -8   63.79   15.00 
 -17   0  -8    1.00    2.80 
 -17   0   8    2.30    2.70 
 -17  -1   8   30.30    7.00 
  17  -1  -8   30.90    7.50 
 -17   1  -8   23.70    6.00 
 -17  -1  -8   28.70    7.40 
 -17   1   8   29.40    5.40 
 -17   1   8   28.30    8.20 
 -17   2  -8  117.99   12.00 
 -17  -2   8  127.49   15.00 
  17  -2  -8  100.79   11.80 
 -17  -2  -8  110.49   14.10 
  17  -3  -8    5.50    3.80 
 -17   3  -8   -0.80    2.90 
 -17  -3   8    3.40    4.80 
 -17  -3  -8    0.90    2.50 
 -17   3   8    4.30    2.10 
 -17  -4   8    4.50    5.20 
 -17   4  -8    6.80    3.50 
  17  -4  -8   -5.20    3.20 
 -17   4   8    1.00    1.90 
 -17  -5   8   -2.40    4.70 
 -17  -5  -8   -0.40    3.60 
 -17   5   8    8.00    2.40 
 -17  -6   8   -0.10    5.50 
 -17   6  -8   -2.50    2.70 
 -17  -6  -8   -0.80    5.20 
 -17   6   8    3.10    3.40 
 -18   0  -8   47.90    8.90 
 -18  -1   8   23.00    6.40 
 -18   1  -8   28.00    6.50 
 -18   1   8   20.30    4.40 
 -18  -1  -8   29.70    7.70 
 -18  -2   8  191.68   19.30 
 -18   2  -8  173.68   15.90 
 -18   2   8  182.68   12.90 
 -18  -2  -8  201.48   19.30 
  18  -3  -8    9.20    4.10 
 -18   3  -8    1.10    2.90 
 -18  -3   8   -2.30    4.00 
 -18  -3  -8    3.80    3.90 
 -18   3   8    4.50    2.20 
 -18  -4   8   -5.60    4.20 
 -18   4  -8    0.10    3.10 
 -18  -4  -8    4.60    4.40 
 -18   4   8   -0.60    1.80 
 -18  -5   8    7.10    6.10 
 -18   5  -8    6.70    3.60 
 -18  -5  -8    7.10    5.50 
 -18   5   8    5.00    2.90 
 -19   0   8    1.50    2.90 
 -19   0  -8    5.00    3.40 
 -19  -1   8  161.88   16.40 
 -19   1  -8  147.99   14.80 
 -19   1   8  168.68   13.10 
 -19  -1  -8  156.38   16.40 
 -19  -2   8    2.60    5.10 
 -19   2  -8   15.80    5.30 
 -19  -2  -8   13.00    5.70 
 -19   2   8   16.10    4.00 
 -19  -3   8    0.70    4.50 
 -19   3  -8    0.20    3.10 
 -19   3   8    0.40    1.80 
 -19  -3  -8   -2.50    3.60 
 -19   4  -8    0.60    2.80 
 -19  -4   8   -1.20    5.10 
 -19  -4  -8   -4.60    2.70 
 -19   4   8    7.70    2.40 
 -19   5  -8    4.40    3.90 
 -19  -5   8   -6.50    5.00 
 -19  -5  -8    2.10    5.00 
 -19   5   8    1.60    3.40 
 -20   0  -8   37.10    8.50 
 -20   0   8   54.09    7.70 
 -20  -1   8  278.67   24.10 
 -20   1  -8  283.17   22.70 
 -20   1   8  326.77   21.00 
 -20  -1  -8  312.07   25.10 
 -20   2  -8    1.60    3.70 
 -20  -2   8    1.90    5.40 
 -20   2   8    5.40    2.80 
 -20  -2  -8    6.00    4.90 
 -20   3  -8   19.90    6.40 
 -20  -3   8   21.50    8.00 
 -20  -3  -8   23.00    8.10 
 -20   3   8   23.10    4.30 
 -20  -4   8    6.00    5.30 
 -20   4  -8    1.30    3.60 
 -20   4   8    0.40    2.70 
 -20  -4  -8    8.70    4.30 
 -21   0   8   39.50    8.50 
 -21   0  -8   34.60    8.20 
 -21   1  -8   -4.40    2.80 
 -21  -1  -8    4.20    4.40 
 -21   1   8    1.30    2.60 
 -21  -2   8   26.60    8.50 
 -21   2  -8   42.50    8.60 
 -21   2   8   35.20    5.90 
 -21  -2  -8   25.50    8.20 
 -21   3  -8   28.20    7.10 
 -21  -3   8   31.40    9.90 
 -21  -3  -8   19.00    8.70 
 -21   3   8   30.90    5.50 
 -21  -4   8   16.10    6.00 
 -21   4  -8   -6.40    3.00 
 -21  -4  -8   -7.10    3.70 
 -21   4   8    2.20    3.40 
 -22   0  -8   32.00    8.60 
 -22   0   8   40.70    8.50 
 -22  -1   8  159.78   17.20 
 -22   1  -8  175.88   17.40 
 -22  -1  -8  166.48   17.90 
 -22   1   8  168.38   14.60 
 -22   2  -8    4.60    3.80 
 -22  -2   8   -0.80    5.20 
 -22   2   8    0.50    2.70 
 -22  -2  -8    8.00    4.80 
 -22  -3   8   16.50    7.30 
 -22   3  -8    6.30    4.80 
 -22  -3  -8   16.20    7.70 
 -22   3   8    2.50    3.60 
 -23   0  -8    5.90    4.30 
 -23   0   8    5.90    5.10 
 -23   1  -8    3.90    3.70 
 -23  -1   8    0.30    4.50 
 -23  -1  -8    1.80    4.40 
   0   0   9    2.70    1.00 
   0   0  -9    0.00    0.70 
   0   1  -9    0.20    0.80 
   0  -1   9   -0.40    0.60 
   0  -1  -9    0.00    0.60 
   0   2   9   18.50    3.50 
   0  -2  -9   24.90    3.00 
   0  -2  -9   32.90    3.90 
   0  -3  -9    1.50    1.50 
   0  -3   9   -0.10    1.40 
   0  -3  -9    1.10    1.50 
   0   3  -9    1.70    1.80 
   0   4  -9  268.07   19.90 
   0  -4  -9  256.47   18.70 
   0  -4  -9  287.67   18.50 
   0   5  -9    0.10    2.20 
   0  -5  -9    1.20    2.20 
   0   6  -9   76.69   11.10 
   0  -6  -9  110.39   12.80 
   0   7  -9   -0.90    2.80 
   0  -7  -9    7.50    4.90 
   0  -8  -9   13.30    6.40 
   0   8  -9   24.30    7.60 
   0  -9  -9   -0.70    5.40 
   0   9  -9    7.60    5.40 
   1   0  -9   -0.70    0.60 
  -1   0  -9   -0.20    0.70 
  -1   0   9    0.00    0.60 
   1   0   9    1.10    0.70 
   1  -1  -9   96.19    5.80 
  -1   1  -9  103.69    7.40 
  -1  -1   9   88.79    6.70 
   1   1   9   92.39    7.20 
  -1   1   9  102.49    6.50 
  -1  -1  -9   96.39    6.50 
   1  -1   9  109.09    7.10 
   1   1  -9   91.39    7.20 
   1  -2  -9   18.50    2.30 
  -1   2  -9   11.60    3.00 
   1  -2  -9   16.70    2.90 
   1   2   9   21.80    4.10 
  -1  -2   9   22.60    3.40 
  -1  -2  -9   22.10    3.00 
   1   2  -9   16.90    3.70 
   1  -2   9   18.90    3.40 
  -1   2   9   26.00    3.00 
   1  -3  -9  106.79    8.50 
   1  -3  -9  114.19    8.80 
  -1  -3   9  126.69   10.10 
  -1   3  -9  121.79   10.60 
   1  -3   9  123.09    9.70 
   1   3  -9  109.59   10.30 
  -1  -3  -9  116.49    9.60 
  -1  -3  -9  100.29    9.30 
   1  -4  -9   63.09    7.10 
  -1   4  -9   47.30    8.20 
   1  -4  -9   44.90    5.70 
   1   4  -9   48.00    7.10 
  -1  -4  -9   48.20    6.50 
  -1  -4  -9   57.09    7.10 
   1  -5  -9   -0.60    2.20 
  -1   5  -9    0.80    2.40 
   1  -5  -9    2.10    2.00 
  -1  -5  -9    3.30    2.60 
  -1  -5  -9    1.10    2.20 
   1  -6  -9   10.90    5.20 
   1  -6  -9    0.80    2.90 
  -1   6  -9    9.80    4.70 
   1   6  -9   11.50    4.60 
  -1  -6  -9    3.90    3.20 
  -1   6   9    8.80    3.50 
  -1   7  -9   42.80   10.00 
   1  -7  -9   49.80   10.60 
   1   7  -9   40.60   10.20 
  -1   7   9   41.10    8.70 
  -1  -7  -9   55.49   12.50 
   1  -8  -9   -7.00    3.60 
  -1   8  -9    1.60    3.30 
  -1  -8  -9    1.40    5.20 
   1   8  -9   -0.40    3.50 
  -1   8   9   -2.60    3.80 
  -1   9  -9    4.00    4.80 
   1  -9  -9   11.60    8.40 
   1   9  -9    1.50    5.20 
  -1  -9  -9    3.90    8.00 
   2   0   9    1.40    1.00 
  -2   0  -9    0.00    0.70 
   2   0  -9    0.50    0.70 
  -2   0   9    0.80    0.70 
  -2   1  -9  909.91   46.90 
   2  -1  -9  906.41   44.50 
   2   1   9  859.41   47.20 
  -2  -1   9  941.31   46.50 
   2  -1   9  974.20   46.60 
  -2  -1  -9  951.00   46.40 
  -2   1   9  898.91   45.10 
   2   1  -9  921.21   47.30 
   2  -2  -9   27.00    2.70 
  -2   2  -9   31.40    4.20 
  -2  -2   9   30.10    3.90 
   2  -2  -9   32.00    2.40 
   2   2   9   25.60    3.90 
  -2  -2  -9   25.20    3.60 
   2  -2   9   23.50    3.50 
   2   2  -9   27.00    4.90 
  -2   3  -9   11.00    3.30 
   2  -3  -9   11.00    2.50 
   2   3   9    8.00    3.00 
  -2  -3   9   16.10    3.80 
   2  -3  -9   14.00    2.80 
  -2  -3  -9   19.40    4.10 
   2   3  -9   10.50    3.50 
  -2  -3  -9   12.70    3.30 
   2  -3   9   10.90    3.00 
   2  -4  -9    1.40    1.40 
   2  -4  -9    0.30    1.70 
  -2   4  -9   -0.30    1.30 
  -2  -4  -9    0.40    1.80 
   2   4  -9   -0.30    2.00 
  -2  -4  -9    1.20    1.70 
   2  -5  -9   76.79    9.10 
   2  -5  -9   92.89    8.60 
  -2   5  -9   87.19   10.50 
  -2  -5  -9  105.59   10.80 
  -2   5   9   82.19    9.10 
  -2  -5  -9   87.39   11.10 
   2   5  -9   87.69   11.20 
   2  -6  -9   11.80    4.50 
   2  -6  -9   15.50    3.90 
  -2   6  -9   15.90    5.40 
   2   6  -9   11.60    5.10 
  -2  -6  -9   17.30    5.60 
  -2   6   9    4.90    2.80 
  -2   7  -9    4.00    3.90 
   2  -7  -9    6.60    4.40 
  -2   7   9    6.20    3.60 
  -2  -7  -9    9.60    5.40 
   2   7  -9    5.50    4.40 
  -2   8  -9   -1.70    2.80 
   2  -8  -9    1.20    5.30 
   2   8  -9    3.40    4.00 
  -2   8   9    5.40    3.80 
  -2  -8  -9   -4.90    3.70 
   2  -9  -9   -1.60    5.80 
  -2   9  -9    2.70    4.70 
  -2  -9  -9  -11.80    5.80 
  -2   9   9   -9.00    5.00 
   2   9  -9   -3.40    3.90 
  -3   0   9    0.10    0.50 
   3   0  -9    0.30    0.60 
  -3   0  -9    0.30    0.80 
   3   0   9    1.00    1.00 
   3   1   9  773.82   43.20 
  -3  -1   9  826.42   42.10 
  -3   1  -9  777.72   42.30 
   3  -1  -9  849.72   39.70 
   3  -1  -9  850.81   39.70 
   3   1  -9  810.12   43.00 
  -3  -1  -9  842.42   42.40 
   3  -1   9  827.82   42.20 
  -3   1   9  851.81   39.90 
   3   2   9  101.19    9.60 
  -3  -2   9  110.79    9.00 
  -3   2  -9  113.29    9.00 
   3  -2  -9  120.09    5.70 
   3  -2  -9  104.49    5.80 
   3   2  -9  110.59    9.60 
   3  -2   9  124.59    8.70 
  -3  -2  -9  116.59    9.20 
  -3   3  -9  207.78   16.60 
   3  -3  -9  231.88   13.00 
   3   3   9  228.38   17.20 
   3  -3  -9  260.07   14.40 
  -3  -3   9  233.08   16.40 
  -3  -3  -9  230.38   17.20 
   3   3  -9  202.68   16.70 
   3  -3   9  233.78   15.40 
  -3  -3  -9  255.37   17.00 
   3  -4  -9    3.90    2.00 
   3  -4  -9    3.30    1.50 
  -3   4  -9   -0.70    1.60 
   3   4  -9    5.80    3.10 
  -3  -4  -9   -0.30    2.10 
  -3   4   9    1.20    1.60 
   3  -5  -9   30.20    4.30 
  -3   5  -9   21.00    5.50 
   3  -5  -9   15.50    4.60 
  -3  -5  -9   15.90    5.10 
  -3   5   9   39.40    5.60 
   3   5  -9   30.00    7.30 
  -3  -5  -9   34.80    7.30 
   3  -6  -9   41.80    5.60 
   3  -6  -9   45.60    8.90 
  -3   6  -9   31.40    8.00 
  -3   6   9   49.20    8.50 
  -3  -6  -9   52.49   10.80 
   3   6  -9   41.60    9.50 
   3  -7  -9  169.98   17.90 
  -3   7  -9  179.88   18.40 
   3   7  -9  191.48   20.10 
  -3   7   9  170.98   16.10 
  -3  -7  -9  156.78   19.00 
   3  -8  -9   -0.10    4.80 
  -3   8  -9    0.30    3.90 
   3   8  -9    7.80    4.20 
  -3  -8  -9   10.90    6.20 
  -3   8   9    3.60    3.40 
   3  -9  -9   -2.50    6.70 
  -3   9  -9    6.00    6.00 
  -3   9   9    3.90    4.70 
   3   9  -9    0.50    4.30 
  -3  -9  -9    7.50    7.10 
  -4   0  -9   -0.40    0.80 
   4   0   9    0.30    1.00 
   4   0  -9   -0.90    0.60 
  -4   0   9   -0.20    0.40 
  -4  -1   9  279.57   16.50 
  -4   1  -9  279.27   16.60 
   4   1   9  285.57   18.00 
   4  -1   9  283.67   16.70 
  -4  -1  -9  306.77   17.30 
   4   1  -9  257.27   17.10 
  -4   2  -9  294.27   18.40 
  -4  -2   9  303.17   18.80 
   4   2   9  291.17   19.70 
   4   2  -9  274.97   19.20 
  -4  -2  -9  325.47   19.40 
   4  -3  -9   40.90    3.10 
  -4  -3   9   45.50    6.10 
  -4   3  -9   43.10    5.70 
   4  -3  -9   44.80    3.90 
   4   3   9   36.20    6.60 
   4   3  -9   41.00    6.20 
  -4  -3  -9   44.90    6.60 
   4  -3   9   49.70    5.40 
  -4  -3  -9   42.60    6.10 
  -4   4  -9   27.50    6.00 
   4  -4  -9   30.40    3.40 
   4  -4  -9   36.50    4.90 
  -4  -4  -9   33.90    6.70 
  -4   4   9   33.00    4.30 
   4   4  -9   26.90    6.20 
  -4  -4  -9   29.60    6.60 
  -4   5  -9    6.50    3.30 
   4  -5  -9    8.50    2.50 
   4  -5  -9    4.80    3.40 
   4   5  -9    9.00    4.50 
  -4   5   9   10.90    3.50 
  -4  -5  -9    4.10    4.40 
   4  -6  -9    3.60    2.30 
  -4   6  -9    0.60    2.60 
  -4  -6  -9    1.00    2.40 
  -4   6   9   -3.10    2.60 
   4   6  -9    2.20    3.40 
   4  -7  -9    0.40    3.60 
  -4   7  -9    6.80    4.30 
  -4  -7  -9    2.30    4.70 
   4   7  -9   -2.80    2.80 
  -4   7   9   -5.30    2.50 
   4  -8  -9   -2.90    5.50 
  -4   8  -9   -2.90    4.20 
  -4   8   9    9.80    5.80 
  -4  -8  -9    7.40    6.50 
   4   8  -9    6.70    4.40 
   4  -9  -9    6.30    6.90 
  -4  -9  -9    8.30    8.10 
  -5   0   9    0.70    0.80 
  -5   0   9   -0.20    0.70 
   5   0  -9   -1.50    0.60 
   5   0   9    0.60    1.20 
  -5   0  -9    0.10    0.90 
   5   1   9  883.41   49.60 
  -5   1  -9  951.00   48.10 
  -5  -1   9  963.80   48.20 
   5  -1   9  917.11   48.40 
  -5  -1  -9 1003.30   49.10 
   5   1  -9  889.51   48.90 
   5   2   9   47.30    6.50 
  -5  -2   9   64.79    6.60 
  -5   2  -9   48.00    5.50 
   5  -2   9   60.09    5.70 
   5   2  -9   51.89    6.40 
  -5  -2  -9   45.00    5.90 
   5  -3  -9  310.87   16.20 
  -5  -3   9  322.37   20.90 
   5  -3  -9  307.07   15.10 
  -5   3  -9  314.37   20.00 
   5   3   9  261.37   23.70 
  -5  -3  -9  309.17   21.20 
  -5  -3  -9  269.37   24.10 
   5   3  -9  296.07   21.40 
   5   4   9   20.10    5.40 
   5  -4  -9   22.00    4.00 
   5  -4  -9   20.90    2.60 
  -5   4  -9   16.50    4.30 
  -5  -4  -9   17.40    5.40 
   5   4  -9   28.20    6.60 
  -5  -4  -9   15.30    5.10 
  -5   4   9   23.60    4.00 
   5  -5  -9  164.08   13.90 
  -5   5  -9  170.08   15.40 
   5  -5  -9  178.08   11.30 
  -5   5   9  158.08   12.80 
   5   5  -9  168.38   16.90 
  -5  -5  -9  171.48   16.60 
   5  -6  -9  125.09    9.50 
   5  -6  -9   94.99   11.70 
  -5   6  -9  107.89   13.00 
  -5   6   9  114.29   11.20 
  -5  -6  -9  109.79   14.20 
   5   6  -9  109.79   14.60 
   5  -7  -9   29.70    8.00 
  -5   7  -9   36.00    8.60 
  -5   7   9   43.80    7.80 
  -5  -7  -9   39.00   10.90 
   5   7  -9   34.30    9.50 
   5  -8  -9    4.60    5.60 
  -5   8  -9    9.70    5.30 
  -5   8   9   -7.20    3.60 
  -5  -8  -9   -5.40    5.70 
   5   8  -9   -1.70    3.40 
   6   0  -9   -1.60    0.70 
  -6   0  -9    0.60    1.20 
  -6   0   9    0.70    0.90 
   6   0   9    0.20    1.00 
  -6   0   9    2.10    1.10 
   6   1   9  422.36   28.60 
  -6  -1   9  522.95   29.60 
  -6   1  -9  525.15   27.50 
  -6  -1   9  533.65   27.90 
   6   1  -9  470.65   28.30 
  -6  -1  -9  498.15   28.40 
   6   2   9    0.40    2.60 
  -6  -2   9    4.00    2.50 
   6   2  -9    9.40    3.10 
   6  -2   9   12.20    2.90 
  -6  -2  -9    6.60    2.70 
  -6  -3   9   96.59    9.70 
  -6   3  -9   94.69    8.90 
   6   3   9   77.39   10.00 
   6  -3  -9   85.29    5.70 
   6  -3  -9   90.89    5.10 
  -6  -3  -9  102.09   11.00 
  -6  -3  -9   80.99    9.40 
  -6   3   9  100.69    5.90 
   6  -4  -9  179.48   13.10 
  -6   4  -9  209.98   15.80 
   6  -4  -9  192.18   10.90 
  -6   4   9  196.78   12.70 
   6   4  -9  188.88   17.30 
  -6  -4  -9  199.08   17.20 
   6  -5  -9   23.80    5.50 
   6  -5  -9   37.10    3.90 
  -6   5  -9   35.80    7.60 
  -6   5   9   28.10    5.30 
   6   5  -9   31.30    8.10 
  -6  -5  -9   43.60    9.30 
   6  -6  -9   70.99    8.90 
  -6   6   9   48.20    7.00 
  -6  -6  -9   63.99   12.50 
   6  -7  -9   29.70    7.20 
  -6   7  -9   15.20    5.40 
  -6   7   9   21.40    6.10 
  -6  -7  -9   39.30   16.80 
   6   7  -9   22.70    7.20 
  -6   8  -9    3.40    5.10 
   6  -8  -9   15.90    6.20 
  -6  -8   9   -3.30    3.30 
   6   8  -9    5.00    4.20 
  -6  -8  -9   -0.10    5.10 
  -6   8   9   -7.20    3.60 
  -7   0  -9   -0.20    1.00 
   7   0   9    0.50    1.60 
  -7   0   9   -0.60    1.00 
  -7   0   9    1.60    0.90 
  -7  -1   9    3.90    1.80 
  -7  -1   9    1.10    2.00 
  -7   1  -9    4.70    2.10 
   7   1   9    2.80    2.30 
  -7   1   9    3.90    0.80 
  -7  -1  -9    3.30    1.80 
   7   1  -9    4.70    2.10 
   7  -1   9    3.70    2.10 
  -7   1   9    2.60    0.60 
   7   2   9   79.99    9.60 
  -7   2  -9  107.49    8.90 
  -7  -2   9  104.79   10.70 
  -7  -2   9  114.69   10.10 
  -7  -2  -9  103.09    9.90 
   7   2  -9   92.69    9.70 
   7  -2   9   98.19    8.50 
  -7   3  -9   -1.00    1.40 
   7   3   9    0.40    2.50 
  -7  -3   9    1.70    1.90 
   7  -3  -9   -0.60    0.50 
  -7  -3  -9    0.60    2.20 
   7   3  -9    0.50    1.50 
  -7  -3  -9   -1.50    1.40 
  -7   3   9   -0.20    0.70 
   7  -4  -9  385.86   19.80 
  -7   4  -9  364.46   24.80 
   7   4  -9  381.46   27.90 
  -7  -4  -9  379.36   27.50 
  -7   4   9  384.56   21.60 
   7  -5  -9  190.28   11.60 
  -7   5  -9  188.58   16.60 
   7   5  -9  221.18   19.90 
  -7  -5  -9  193.08   18.80 
  -7   5   9  181.48   13.60 
   7  -6  -9   13.70    3.20 
  -7   6  -9   35.90    7.90 
  -7  -6  -9   21.80    7.90 
   7   6  -9   22.90    7.60 
  -7   6   9   21.80    5.10 
   7  -7  -9    6.70    4.30 
  -7  -7   9   12.10    7.00 
  -7   7  -9    7.30    4.20 
  -7   7   9    8.40    4.00 
  -7  -7  -9   15.10    7.10 
   7   7  -9    3.60    4.50 
  -7   8  -9   20.00    6.50 
   7  -8  -9    4.40    6.00 
  -7  -8   9    4.10    6.10 
  -7   8   9   15.80    5.80 
  -7  -8  -9    9.90    6.50 
   7   8  -9    4.00    4.30 
  -8   0   9    0.20    1.00 
   8   0   9   -1.50    1.40 
  -8   0   9    0.40    1.40 
  -8   0  -9    0.80    1.40 
   8   1   9    5.40    2.70 
  -8  -1   9    7.20    2.30 
  -8   1  -9   10.10    2.80 
  -8  -1   9    8.00    2.70 
  -8   1   9    9.70    1.30 
  -8   1   9    9.50    1.80 
   8  -1   9    7.70    2.70 
   8   1  -9    3.90    2.60 
  -8  -2   9   69.99    8.80 
  -8  -2   9   68.19    7.60 
  -8   2  -9   58.09    6.40 
   8   2   9   56.69    7.90 
   8   2  -9   63.49    7.70 
  -8  -2  -9   72.39    8.20 
  -8  -3   9   32.80    6.60 
   8  -3  -9   29.70    2.60 
  -8  -3   9   31.20    7.30 
  -8   3  -9   18.80    4.30 
   8   3  -9   28.20    6.50 
  -8   3   9   24.70    2.50 
  -8  -3  -9   30.90    6.60 
  -8  -4   9   93.39   13.10 
   8  -4  -9  102.89    6.70 
  -8   4  -9  111.79   10.80 
  -8   4   9   99.09    7.70 
  -8  -4  -9   98.29   12.00 
   8   4  -9   96.99   12.30 
  -8  -5   9   99.19   15.10 
   8  -5  -9  129.19    8.30 
  -8   5  -9  135.79   13.00 
   8   5  -9  124.29   14.70 
  -8   5   9  119.19   10.00 
  -8  -5  -9  117.99   14.50 
  -8  -6   9   19.10    7.50 
  -8   6  -9   27.40    7.00 
   8   6  -9   21.20    7.60 
  -8   6   9   21.40    4.40 
  -8  -6  -9   19.10    7.20 
   8  -7  -9   11.30    4.10 
  -8   7  -9    4.50    4.60 
  -8  -7   9   -1.30    5.60 
  -8   7   9   -1.00    2.80 
   8   7  -9   11.00    5.80 
  -8  -7  -9    5.30    4.90 
  -8  -8   9   14.50    8.80 
   8  -8  -9   10.70    6.60 
  -8   8  -9   21.00    6.80 
  -8  -8  -9   14.70    8.40 
   8   8  -9    3.00    8.00 
  -8   8   9   13.50    5.30 
  -9   0   9    1.60    1.40 
  -9   0   9    1.80    1.60 
   9   0   9   -0.10    1.40 
  -9   0  -9    0.00    1.30 
  -9  -1   9    6.20    2.70 
   9   1   9    2.40    2.30 
  -9  -1   9    6.70    3.00 
  -9   1  -9    9.80    2.90 
  -9   1   9    6.70    1.40 
  -9   1   9    6.10    1.90 
  -9  -1  -9    6.60    3.00 
  -9  -2   9   12.70    4.00 
  -9   2  -9   15.10    3.60 
   9  -2  -9   18.30    2.40 
  -9  -2   9   13.80    5.00 
   9   2  -9   11.40    3.70 
  -9   2   9   16.80    2.10 
  -9   2   9   16.90    1.60 
  -9  -2  -9   19.60    4.80 
  -9   3  -9   99.29    9.70 
   9  -3  -9   99.89    6.70 
  -9  -3   9  100.59   12.40 
  -9   3   9   99.89    6.50 
  -9  -3  -9   95.79   11.10 
   9   3  -9  105.79   11.50 
   9  -4  -9  621.24   32.90 
  -9   4  -9  655.73   38.60 
  -9  -4   9  627.44   43.50 
  -9  -4  -9  644.34   41.60 
  -9   4   9  625.84   33.90 
   9   4  -9  712.03   43.10 
   9  -5  -9   21.20    3.00 
  -9   5  -9   20.40    5.70 
  -9  -5   9   22.40    8.00 
  -9   5   9   21.80    4.10 
  -9  -5  -9   11.70    5.30 
   9   5  -9   22.00    7.20 
   9  -6  -9   12.00    2.40 
  -9   6  -9    5.20    3.80 
  -9  -6   9    3.40    5.20 
   9   6  -9   10.00    5.40 
  -9   6   9    9.30    3.00 
  -9   7  -9   11.70    5.40 
  -9  -7   9   13.70    6.80 
   9   7  -9    6.50    6.40 
  -9   7   9    9.20    3.90 
  -9  -7  -9   18.00    7.80 
  -9   8  -9   56.09   11.60 
  -9  -8   9   27.90   15.30 
   9  -8  -9   59.69   11.00 
  -9   8   9   57.29    9.40 
   9   8  -9   81.09   16.20 
  -9  -8  -9   57.19   16.10 
 -10   0  -9   -0.30    1.40 
 -10   0   9    3.20    2.00 
 -10   0   9   -0.50    1.20 
 -10   1  -9  331.07   20.40 
 -10  -1   9  332.27   21.30 
 -10  -1   9  317.77   22.00 
 -10  -1  -9  340.27   22.10 
 -10   1   9  317.37   18.90 
 -10   1   9  310.77   17.50 
 -10  -2   9   32.30    6.90 
 -10  -2   9   42.50    6.00 
  10  -2  -9   31.90    4.00 
 -10   2  -9   35.90    5.20 
 -10   2   9   43.40    4.10 
 -10  -2  -9   37.50    7.30 
 -10   3  -9   25.80    5.50 
  10  -3  -9   24.40    3.00 
 -10  -3   9   17.10    6.60 
  10   3  -9   28.30    7.10 
 -10  -3  -9   18.00    5.40 
 -10   3   9   28.30    3.60 
 -10   4  -9   20.60    5.30 
 -10  -4   9   11.20    5.80 
  10  -4  -9   17.00    2.80 
 -10  -4  -9   21.30    6.70 
 -10   4   9   16.80    3.00 
  10   4  -9   15.20    6.00 
  10  -5  -9    3.10    1.80 
 -10   5  -9    1.20    2.90 
 -10  -5   9    2.90    4.20 
  10   5  -9    4.60    3.50 
 -10  -5  -9   -1.10    3.60 
 -10   5   9    5.80    2.00 
 -10  -6   9   21.40    7.50 
 -10   6  -9   19.70    5.70 
  10  -6  -9   16.40    3.30 
 -10   6   9   18.30    4.30 
  10   6  -9   21.10    7.60 
 -10  -6  -9   21.00    7.10 
 -10  -7   9   18.50    8.70 
 -10   7  -9   11.20    5.50 
 -10  -7  -9    7.80    5.70 
  10   7  -9   19.90    7.20 
 -10   7   9   19.80    4.90 
 -10  -8   9    4.20    7.10 
  10  -8  -9    0.60    4.60 
  10   8  -9    6.40    5.20 
 -10  -8  -9    1.50    7.00 
 -10   8   9    4.60    4.80 
 -11   0   9    3.40    2.10 
 -11   0  -9   -0.10    1.60 
 -11   0   9   -0.90    1.30 
 -11  -1   9  237.58   17.60 
 -11   1  -9  230.38   15.70 
 -11  -1   9  234.08   16.90 
 -11  -1  -9  217.08   17.00 
 -11   1   9  217.08   13.10 
 -11   1   9  212.08   14.50 
 -11  -2   9    6.30    3.20 
  11  -2  -9    4.00    1.90 
 -11  -2   9    5.60    3.50 
 -11   2  -9   -0.20    1.70 
 -11   2   9    4.40    1.10 
 -11   2   9    5.10    2.00 
 -11  -2  -9   -0.50    2.30 
 -11  -3   9   93.29   12.90 
  11  -3  -9  127.19    9.20 
 -11   3  -9  128.29   11.50 
 -11  -3  -9  128.69   14.10 
 -11   3   9  125.49    7.90 
  11   3  -9  129.79   13.80 
 -11   4  -9   23.80    5.80 
 -11  -4   9   27.40    8.70 
 -11   4   9   19.70    3.40 
 -11  -4  -9   38.80    8.50 
  11   4  -9   18.40    6.60 
 -11  -5   9    3.40    4.60 
 -11   5  -9   -4.60    1.90 
  11  -5  -9    1.30    1.80 
 -11   5   9   -1.10    1.70 
  11   5  -9    5.80    4.90 
 -11  -5  -9    5.30    4.30 
 -11  -6   9    0.00    4.80 
  11  -6  -9    2.20    2.20 
 -11   6  -9    1.30    2.80 
 -11  -6  -9    3.70    4.00 
 -11   6   9    1.70    2.40 
  11   6  -9    9.10    5.10 
 -11   7  -9   -1.50    3.80 
 -11  -7   9   -2.40    6.00 
 -11   7   9   -1.10    2.90 
 -11  -7  -9    4.50    4.80 
  11   7  -9   -0.70    4.10 
 -11  -8   9    5.70   10.00 
 -11   8  -9   25.90    8.10 
  11   8  -9   16.50    8.60 
 -11   8   9   25.60    7.20 
 -12   0   9   -0.10    1.40 
 -12   0  -9   -2.10    1.20 
 -12   0   9   -2.20    1.60 
  12  -1  -9   12.20    3.80 
 -12  -1   9   31.90    6.30 
 -12  -1   9   33.80    8.10 
 -12   1  -9   27.40    5.30 
 -12  -1  -9   18.00    5.10 
 -12   1   9   20.40    4.20 
 -12   1   9   19.50    2.90 
 -12   2  -9  124.49   10.80 
 -12  -2   9  109.59   12.50 
  12  -2  -9  134.29   10.10 
 -12  -2  -9  128.59   12.90 
 -12   2   9  111.49    7.40 
 -12   2   9  117.19    9.40 
 -12   3  -9  148.99   13.00 
  12  -3  -9  166.28   11.40 
 -12  -3   9  171.48   17.20 
 -12  -3  -9  172.68   16.50 
 -12   3   9  137.99    9.40 
  12  -4  -9   19.00    3.70 
 -12  -4   9   23.30    7.50 
 -12   4  -9   23.70    5.60 
 -12   4   9   20.00    3.30 
  12   4  -9   26.30    8.10 
 -12  -4  -9   24.10    7.40 
 -12  -5   9   54.89   12.80 
  12  -5  -9   53.49    5.80 
 -12   5  -9   53.49    9.50 
 -12  -5  -9   61.99   12.60 
 -12   5   9   67.29    6.40 
  12   5  -9   63.89   12.80 
  12  -6  -9   30.60    4.90 
 -12   6  -9   35.20    8.30 
 -12  -6   9   22.10    9.90 
  12   6  -9   32.60    9.30 
 -12  -6  -9   18.60    8.40 
 -12   6   9   41.60    5.70 
 -12  -7   9    9.90    8.10 
 -12   7  -9   11.60    4.50 
 -12   7   9    8.60    4.00 
 -12  -7  -9   20.50    8.10 
  12   7  -9   12.30    6.40 
 -13   0  -9    0.20    1.40 
 -13   0   9    0.70    1.80 
 -13   0   9    1.50    1.90 
 -13  -1   9  449.95   29.70 
 -13   1  -9  454.75   27.90 
 -13  -1   9  500.95   30.20 
  13  -1  -9  439.36   27.90 
 -13   1   9  466.45   25.10 
 -13   1   9  416.46   27.00 
 -13  -1  -9  452.45   29.70 
 -13   2  -9   19.00    4.80 
  13  -2  -9   16.00    4.20 
 -13  -2   9   18.40    5.90 
 -13   2   9   19.10    3.90 
 -13   2   9   13.70    2.40 
 -13  -2  -9   16.90    5.40 
 -13  -3   9  178.88   19.40 
 -13   3  -9  218.78   16.60 
  13  -3  -9  207.68   14.30 
 -13   3   9  197.28   12.10 
 -13  -3  -9  203.28   19.20 
  13  -4  -9   -1.00    2.00 
 -13   4  -9    1.30    3.90 
 -13  -4   9   10.60    4.80 
 -13  -4  -9    6.60    5.90 
 -13   4   9   -0.50    1.20 
  13  -5  -9   -1.60    2.10 
 -13  -5   9   -2.90    3.90 
 -13   5   9   -0.50    1.40 
 -13  -6   9   -8.70    3.40 
 -13   6  -9    6.50    3.90 
 -13  -6  -9    8.60    6.60 
 -13   6   9   -0.40    2.60 
 -13   7  -9   81.19   11.80 
 -13  -7   9   47.00   13.50 
  13   7  -9   83.59   16.10 
 -13   7   9   72.19    9.10 
 -13  -7  -9   67.89   14.70 
 -14   0  -9    0.00    2.00 
 -14   0   9    0.80    1.80 
 -14   0   9   -1.40    4.50 
 -14   1  -9    9.40    3.80 
 -14  -1   9    6.10    3.70 
 -14  -1   9    7.70    3.60 
  14  -1  -9    5.30    3.10 
 -14   1   9    8.10    3.00 
 -14   1   9    7.20    2.40 
 -14  -1  -9   11.40    4.20 
  14  -2  -9   96.19    9.80 
 -14  -2   9  102.89   12.20 
 -14   2  -9  106.19   10.40 
 -14   2   9  106.39    9.60 
 -14  -2  -9  108.19   12.30 
 -14   2   9  107.69    7.30 
 -14   3  -9   65.89    8.20 
 -14  -3   9   53.49   11.30 
  14  -3  -9   54.19    6.50 
 -14   3   9   64.89    5.30 
 -14  -3  -9   55.69   11.00 
 -14   4  -9    6.70    3.70 
 -14  -4   9   -5.30    3.10 
  14  -4  -9    5.90    3.00 
 -14   4   9    4.90    1.80 
 -14  -4  -9    2.70    4.10 
  14  -5  -9   56.19    6.50 
 -14   5  -9   69.59    9.80 
 -14  -5   9   52.89   13.60 
 -14   5   9   73.79    7.00 
 -14  -5  -9   42.00   11.30 
 -14  -6   9    9.80    6.60 
 -14   6  -9   17.40    5.80 
 -14   6   9   19.20    4.20 
 -14  -6  -9    7.70    6.50 
 -14   7  -9    8.00    5.30 
 -14  -7   9   13.70    8.20 
 -14   7   9    0.50    4.20 
 -14  -7  -9    8.40    9.70 
 -15   0  -9    0.60    1.50 
 -15   0   9    1.20    1.90 
 -15   0   9    2.80    2.90 
 -15   1  -9  117.99   11.30 
  15  -1  -9   95.39   11.00 
 -15  -1   9  112.49   12.00 
 -15   1   9  123.09    9.20 
 -15  -1  -9  112.09   12.20 
 -15   1   9   96.39   10.50 
 -15  -2   9  260.57   22.00 
 -15   2  -9  265.77   19.10 
  15  -2  -9  246.28   18.60 
 -15   2   9  244.58   18.00 
 -15   2   9  253.57   15.10 
 -15  -2  -9  283.37   22.80 
 -15   3  -9   58.19    8.10 
 -15  -3   9   65.29   12.30 
  15  -3  -9   62.19    7.40 
 -15   3   9   49.50    4.90 
 -15  -3  -9   59.29   11.30 
 -15   4  -9   19.30    5.90 
  15  -4  -9   24.60    4.90 
 -15  -4  -9   22.00    7.60 
 -15   4   9   25.10    3.50 
 -15  -5   9   11.60    6.90 
 -15   5  -9   20.40    5.80 
 -15   5   9   18.10    3.90 
 -15  -5  -9    3.20    5.80 
 -15   6  -9    2.40    3.90 
 -15  -6   9    3.00    6.20 
 -15   6   9    2.60    2.80 
 -15  -6  -9    5.80    5.90 
 -16   0   9    3.10    3.30 
 -16   0   9    3.10    2.00 
 -16   0  -9   -2.70    2.50 
  16  -1  -9   -4.40    2.60 
 -16  -1   9   -1.30    1.90 
 -16   1  -9    1.90    4.50 
 -16  -1  -9   -0.40    4.10 
 -16   1   9   -4.70    3.20 
 -16   1   9   -1.10    1.20 
  16  -2  -9  198.08   17.50 
 -16   2  -9  234.58   18.20 
 -16  -2   9  266.07   22.00 
 -16   2   9  226.68   17.50 
 -16   2   9  227.98   14.10 
 -16  -2  -9  258.37   21.50 
 -16   3  -9   29.40    6.70 
 -16  -3   9   24.50    8.90 
  16  -3  -9   23.70    5.80 
 -16   3   9   27.70    3.60 
 -16  -3  -9   39.90    9.60 
 -16   4  -9   20.70    5.90 
  16  -4  -9   12.40    4.10 
 -16  -4   9   14.80    7.90 
 -16  -4  -9    8.80    5.60 
 -16   4   9   17.90    3.30 
 -16  -5   9   10.00    6.40 
 -16   5  -9   10.90    5.00 
 -16   5   9    3.50    2.50 
 -16  -5  -9   -0.80    3.60 
 -16  -6   9    3.30    5.50 
 -16   6  -9   14.50    5.50 
 -16  -6  -9   12.60    8.20 
 -17   0  -9    1.40    2.90 
 -17   0   9   -2.80    1.60 
  17  -1  -9   -1.10    4.40 
 -17   1  -9    5.70    3.30 
 -17  -1   9    7.00    3.70 
 -17   1   9    6.50    2.60 
 -17   1   9    7.70    4.30 
 -17  -1  -9    1.70    3.20 
 -17  -2   9  729.43   46.40 
 -17   2  -9  741.13   42.40 
  17  -2  -9  625.34   41.50 
 -17   2   9  719.43   41.70 
 -17  -2  -9  686.23   45.10 
 -17   2   9  722.13   37.40 
 -17  -3   9    2.10    4.50 
  17  -3  -9   -8.10    5.10 
 -17   3  -9    3.20    3.30 
 -17  -3  -9    6.20    4.50 
 -17   3   9    3.60    1.90 
 -17   4  -9    1.50    3.40 
 -17  -4   9    9.40    5.30 
 -17  -4  -9    3.80    4.20 
 -17   4   9    1.70    1.70 
 -17  -5   9    3.40    4.80 
 -17   5  -9    0.40    3.00 
 -17   5   9    4.00    2.50 
 -17  -5  -9    5.50    5.20 
 -17  -6   9    3.30   11.70 
 -17  -6  -9   -3.90    5.00 
 -18   0  -9   -3.00    2.30 
 -18   0   9    3.70    2.90 
 -18   1  -9   32.60    7.40 
 -18  -1   9   31.00    7.60 
 -18   1   9   39.80    5.30 
 -18  -1  -9   38.00    8.60 
 -18  -2   9  180.28   19.00 
 -18   2  -9  194.48   16.70 
 -18   2   9  187.48   14.10 
 -18   2   9  209.68   17.00 
 -18  -2  -9  173.28   17.90 
 -18   3  -9    4.80    3.60 
  18  -3  -9    5.30    4.60 
 -18  -3   9    2.70    4.30 
 -18   3   9    0.20    1.90 
 -18  -3  -9    2.00    4.20 
 -18   4  -9    2.40    2.70 
 -18  -4   9   -2.40    4.00 
 -18  -4  -9   -0.80    3.20 
 -18   4   9    0.00    1.80 
 -18  -5   9    3.30    5.50 
 -18   5  -9   -5.70    3.40 
 -19   0  -9   -1.30    2.40 
 -19   0   9    6.40    3.40 
 -19  -1   9   83.79   11.50 
 -19   1  -9   90.99   11.20 
 -19  -1  -9  102.89   12.90 
 -19   1   9   96.99    9.20 
 -19  -2   9  130.89   16.20 
 -19   2  -9  141.89   14.30 
 -19  -2  -9  143.09   15.90 
 -19   2   9  150.78   11.00 
 -19  -3   9    2.20    4.70 
 -19   3  -9    1.20    2.80 
 -19   3   9    2.20    1.90 
 -19  -3  -9    3.20    4.10 
 -19  -4   9    8.60    5.30 
 -19   4  -9    3.70    3.20 
 -19   4   9    3.60    2.40 
 -19  -4  -9    1.50    3.10 
 -19   5  -9   25.10    8.40 
 -19  -5   9   -7.10    5.90 
 -19  -5  -9   13.20    6.40 
 -20   0   9   -5.30    2.40 
 -20   0  -9   -0.20    3.10 
 -20   1  -9    2.90    3.70 
 -20  -1   9   -5.10    3.50 
 -20   1   9   -1.10    2.10 
 -20  -1  -9    8.40    4.40 
 -20   2  -9   64.39    9.60 
 -20  -2   9   59.59   12.20 
 -20  -2  -9   70.29   12.80 
 -20   2   9   62.59    6.90 
 -20  -3   9   -2.70    4.70 
 -20   3  -9   -3.20    3.00 
 -20   3   9    4.50    2.50 
 -20   4  -9   -2.30    3.50 
 -20  -4   9    5.40    5.40 
 -20   4   9    4.60    3.20 
 -20  -4  -9    6.00    4.30 
 -21   0   9   -1.30    3.00 
 -21   0  -9    1.90    4.20 
 -21  -1   9  159.38   17.70 
 -21   1  -9  160.08   16.40 
 -21  -1  -9  167.48   17.50 
 -21   1   9  166.88   13.80 
 -21  -2   9   -3.20    3.60 
 -21   2  -9   -1.20    3.40 
 -21  -2  -9   -6.90    3.30 
 -21   2   9    0.60    2.30 
 -21   3  -9    8.70    4.50 
 -21  -3   9    6.70    5.20 
 -21   3   9    9.90    3.00 
 -22   0   9    3.00    3.80 
 -22   0  -9   -1.00    3.50 
 -22  -1   9   11.10    5.20 
 -22   1  -9   -1.10    4.80 
 -22   1   9   -2.00    3.50 
 -22  -1  -9    6.40    6.40 
 -22  -2   9   12.10    4.20 
 -22   2  -9   -5.70    4.20 
 -22  -2  -9    2.40    4.80 
 -22   2   9   11.70    3.60 
 -23   0  -9    0.20    4.10 
 -23   0   9   -0.50    4.10 
 -23  -1   9   38.40    9.30 
 -23  -1  -9   30.50    8.10 
 -23   1   9   43.40    7.60 
   0   0 -10 2062.29  100.09 
   0   0  10 2062.49   99.89 
   0  -1  10   -0.60    0.70 
   0   1  10    1.80    1.00 
   0   1 -10   -0.40    0.60 
   0  -1 -10   -0.30    0.60 
   0   2  10 1168.18   59.39 
   0  -2 -10 1201.18   57.99 
   0  -2  10 1171.48   59.29 
   0   2 -10 1122.59   60.19 
   0  -3 -10    1.00    1.50 
   0  -3 -10    1.70    1.00 
   0  -3  10   -1.20    1.10 
   0   3 -10   -0.10    1.60 
   0  -4 -10   27.20    5.30 
   0   4 -10   25.40    5.80 
   0  -4 -10   31.50    5.80 
   0  -5 -10    0.70    1.80 
   0   5 -10   -1.40    0.90 
   0  -6 -10  700.03   43.60 
   0   6 -10  644.64   43.50 
   0   7 -10   -0.50    3.30 
   0   8 -10    4.10    4.70 
   0  -8 -10   19.60    7.30 
   0  -9 -10    0.70    7.10 
   0   9 -10    0.30    4.10 
   1   0 -10  177.28   11.20 
  -1   0  10  203.58   11.00 
   1   0  10  196.28   11.70 
  -1   0 -10  195.88   11.50 
   1  -1 -10   93.19    5.80 
  -1   1 -10   98.99    7.40 
   1   1  10   94.69    7.30 
  -1  -1  10   92.39    6.80 
   1   1 -10   99.29    7.50 
   1  -1  10   94.09    6.90 
  -1  -1 -10   99.19    6.50 
  -1   1  10   84.59    6.40 
   1  -2 -10  844.02   40.90 
  -1   2 -10  808.12   43.90 
  -1  -2  10  826.92   43.20 
   1  -2 -10  810.42   42.10 
   1   2  10  816.62   43.80 
   1   2 -10  786.62   44.00 
   1  -2  10  858.11   43.10 
  -1  -2 -10  835.42   42.40 
  -1   2  10  819.72   42.20 
  -1  -3  10   21.20    4.10 
   1   3  10   15.90    4.00 
  -1   3 -10   13.70    4.70 
   1  -3 -10   15.40    3.20 
   1  -3 -10   23.00    3.80 
   1   3 -10   16.30    4.20 
  -1  -3 -10   22.00    4.20 
   1  -3  10   16.30    3.50 
  -1  -3 -10   23.60    4.40 
   1  -4 -10   72.89    7.80 
   1  -4 -10   83.89    7.70 
  -1   4 -10   80.69    9.30 
  -1  -4 -10   67.69    8.30 
  -1  -4 -10   87.29    8.90 
   1   4 -10   80.29    9.50 
  -1   5 -10    6.50    2.90 
   1  -5 -10   -0.50    1.50 
   1  -5 -10    2.10    1.90 
   1   5 -10   -0.10    2.20 
  -1  -5 -10    4.20    2.20 
  -1  -5 -10   -2.70    1.60 
   1  -6 -10  259.57   17.40 
   1  -6 -10  189.68   18.30 
  -1   6 -10  219.78   19.90 
  -1  -6 -10  189.98   18.60 
   1   6 -10  195.88   19.30 
   1  -7 -10    1.10    3.40 
  -1   7 -10   11.90    4.70 
   1   7 -10    0.50    2.40 
  -1  -7 -10   12.80    5.70 
  -1   8 -10    2.90    5.40 
   1  -8 -10   -6.30    4.00 
   1   8 -10    8.20    3.80 
  -1  -8 -10    1.00    5.40 
  -1   9 -10    5.10    5.50 
   1  -9 -10   -4.40    6.10 
  -1  -9 -10   -1.90    7.10 
   1   9 -10    3.70    5.40 
  -2   0  10    3.50    1.10 
  -2   0 -10    3.10    1.30 
   2   0  10    6.50    1.80 
   2   0 -10    1.80    1.00 
   2  -1 -10  828.92   41.50 
   2   1  10  806.72   44.20 
  -2   1 -10  845.02   43.90 
  -2  -1  10  853.11   43.20 
   2  -1  10  890.51   43.50 
   2   1 -10  830.32   44.10 
  -2   1  10  848.32   42.10 
  -2  -1 -10  902.11   43.20 
   2   2  10  221.58   15.20 
   2  -2 -10  214.48   11.40 
  -2  -2  10  216.78   14.20 
  -2   2 -10  219.38   14.70 
   2  -2 -10  215.88   12.30 
   2  -2  10  230.48   14.10 
  -2  -2 -10  222.88   14.00 
   2   2 -10  210.18   15.00 
   2   3  10   15.30    4.20 
   2  -3 -10   21.40    2.80 
  -2  -3  10   14.00    3.70 
  -2   3 -10   16.90    4.20 
  -2  -3 -10   20.10    4.10 
   2  -3  10   19.90    3.90 
   2   3 -10   16.20    4.30 
  -2  -3 -10   11.20    3.60 
  -2   4 -10   30.70    6.20 
   2  -4 -10   27.80    3.90 
   2  -4 -10   19.60    4.10 
  -2  -4 -10   20.80    5.30 
  -2  -4 -10   35.10    6.20 
   2   4 -10   21.00    5.50 
  -2   5 -10  145.19   14.30 
   2  -5 -10  122.49   12.10 
   2  -5 -10  164.28   11.70 
  -2  -5 -10  113.69   14.00 
  -2  -5 -10  173.88   14.20 
   2   5 -10  128.19   14.20 
  -2   6 -10  107.19   13.40 
   2  -6 -10  152.48   12.00 
  -2  -6 -10  135.39   14.80 
   2   6 -10  106.19   13.60 
  -2   7 -10    6.50    4.40 
   2  -7 -10   13.70    5.60 
  -2  -7 -10   12.70    6.30 
   2   7 -10    1.70    3.40 
  -2   8 -10    6.40    4.80 
   2  -8 -10   -4.50    4.40 
  -2  -8 -10    0.40    6.60 
   2   8 -10    8.30    4.70 
  -3   0 -10  201.58   12.00 
   3   0  10  175.88   12.30 
   3   0 -10  210.48   11.90 
  -3   1 -10  718.43   39.10 
   3   1  10  709.33   40.00 
  -3  -1  10  753.42   38.70 
   3  -1 -10  775.72   36.70 
  -3   1  10  760.12   36.80 
   3  -1  10  765.22   39.10 
  -3  -1 -10  788.42   39.10 
   3   1 -10  735.93   39.70 
  -3  -2  10  117.49    9.20 
  -3   2 -10  123.19    9.60 
   3   2  10  112.19    9.90 
   3  -2  10  118.19   10.20 
   3   2 -10  102.89    9.50 
  -3  -2 -10  105.09    8.90 
   3  -3 -10    2.60    0.80 
  -3   3 -10   -1.10    1.20 
  -3  -3  10    3.70    1.90 
   3  -3 -10    1.10    1.00 
   3   3  10    1.70    2.40 
  -3  -3 -10   -1.10    1.20 
   3   3 -10    0.90    1.70 
   3  -3  10    1.50    1.60 
  -3  -3 -10    0.90    1.60 
   3  -4 -10    3.20    1.50 
  -3   4 -10   -0.60    1.50 
   3  -4 -10    2.00    1.50 
   3   4 -10    4.90    2.70 
  -3  -4 -10    2.00    2.50 
  -3  -4 -10    4.70    2.60 
  -3   5 -10   35.80    7.60 
   3  -5 -10   46.80    5.40 
   3  -5 -10   42.10    7.20 
   3   5 -10   32.30    7.50 
  -3  -5 -10   40.10    9.90 
  -3  -5 -10   58.19    8.60 
   3  -6 -10    8.00    2.80 
   3  -6 -10    7.50    4.20 
  -3   6 -10    4.30    3.40 
  -3   6  10    5.90    2.90 
  -3  -6 -10   20.20    6.30 
   3   6 -10   11.50    5.50 
   3  -7 -10   -6.40    2.80 
  -3   7 -10    7.40    4.40 
   3   7 -10    8.90    5.30 
  -3  -7 -10   -9.70    4.00 
  -3   7  10    4.20    2.70 
   3  -8 -10    6.50    6.90 
  -3   8 -10   -1.10    3.20 
  -3   8  10    1.30    3.90 
   3   8 -10   -3.30    4.10 
  -3  -8 -10    0.50    5.50 
   4   0 -10   40.20    4.00 
  -4   0 -10   46.00    4.50 
   4   0  10   43.20    4.90 
  -4   0  10   46.60    3.50 
  -4  -1  10   65.49    5.70 
   4   1  10   72.79    7.00 
  -4   1 -10   72.89    6.30 
   4   1 -10   63.09    6.40 
   4  -1  10   69.69    6.30 
  -4  -1 -10   67.59    6.10 
  -4  -2  10   39.20    4.80 
   4   2  10   34.70    6.10 
  -4   2 -10   36.10    4.70 
   4  -2  10   32.10    4.20 
   4   2 -10   29.80    5.50 
  -4  -2 -10   34.00    4.70 
   4  -3 -10  181.48    9.40 
  -4  -3  10  217.78   14.90 
   4  -3 -10  177.68    9.90 
   4   3  10  168.28   14.70 
  -4   3 -10  174.18   13.60 
   4   3 -10  165.78   15.40 
  -4  -3 -10  171.18   13.90 
  -4  -3 -10  187.68   15.10 
   4  -4 -10   16.50    3.50 
  -4   4 -10   11.20    3.80 
   4  -4 -10   19.90    2.60 
  -4  -4 -10   14.60    4.50 
   4   4 -10   18.90    5.30 
  -4  -4 -10   21.00    5.60 
   4  -5 -10  305.97   22.30 
  -4   5 -10  389.06   26.00 
   4  -5 -10  369.56   20.30 
  -4  -5 -10  346.27   26.00 
  -4   5  10  345.37   22.10 
   4   5 -10  315.07   26.00 
   4  -6 -10   19.50    4.50 
   4  -6 -10   16.60    5.30 
  -4  -6 -10   10.80    5.50 
  -4   6  10   23.70    4.80 
   4   6 -10   13.60    6.50 
   4  -7 -10   43.20    9.00 
  -4   7 -10   25.10    8.00 
  -4   7  10   29.70    7.40 
  -4  -7 -10   33.80   10.20 
   4   7 -10   40.10   10.20 
  -4   8 -10    3.10    3.60 
   4  -8 -10    5.20    5.10 
  -4   8  10   -5.10    3.10 
   4   8 -10    9.30    3.90 
  -4  -8 -10    9.30    6.40 
  -5   0 -10  659.73   32.40 
   5   0 -10  593.44   31.40 
  -5   0  10  601.74   30.30 
   5   0  10  548.45   32.90 
   5   1  10  343.27   24.60 
  -5   1 -10  452.25   24.10 
  -5  -1  10  464.15   23.90 
  -5  -1 -10  432.76   24.40 
   5   1 -10  429.86   24.80 
   5  -1  10  406.66   26.30 
   5   2  10  197.98   15.50 
  -5   2 -10  183.68   19.00 
  -5  -2  10  215.48   14.50 
   5  -2  10  217.58   13.90 
   5   2 -10  186.08   14.90 
  -5  -2 -10  224.28   15.10 
  -5  -3  10   -2.50    2.00 
  -5   3 -10    1.80    1.70 
   5   3  10    1.10    1.60 
  -5  -3 -10    1.00    2.10 
  -5  -3 -10    2.00    2.40 
   5  -4 -10   11.40    2.60 
   5   4  10   16.20    4.80 
   5  -4 -10    9.50    2.00 
  -5   4 -10    6.30    2.60 
  -5  -4 -10   -0.20    3.20 
   5   4 -10   11.50    3.90 
  -5  -4 -10   12.60    4.10 
   5  -5 -10  155.68   13.00 
  -5   5 -10  143.59   14.50 
   5  -5 -10  170.88   10.50 
  -5   5  10  163.48   12.40 
  -5  -5 -10  161.38   16.00 
   5   5 -10  140.89   15.90 
  -5   6 -10   47.00    9.40 
   5  -6 -10   48.80    5.50 
   5  -6 -10   42.70    7.80 
  -5   6  10   48.30    6.70 
  -5  -6 -10   39.10    9.80 
   5  -7 -10   10.30    5.60 
  -5   7 -10    5.10    4.60 
  -5  -7 -10   16.20    8.30 
   5   7 -10   11.20    6.00 
  -5   7  10   15.00    4.50 
   5  -8 -10    9.10    5.00 
  -5   8  10    4.90    4.00 
   5   8 -10   -1.50    3.90 
  -5  -8 -10   -7.60    5.50 
   6   0 -10    2.40    1.10 
  -6   0 -10   -1.10    1.00 
   6   0  10   -1.20    1.40 
  -6   0  10    0.20    1.10 
  -6  -1  10    3.10    1.60 
  -6   1 -10    3.20    1.80 
   6   1  10    0.40    1.40 
   6   1 -10    5.90    2.30 
  -6  -1 -10    0.80    1.50 
   6  -1  10    1.50    1.80 
  -6   2 -10    4.20    2.10 
   6   2  10    5.50    2.90 
  -6  -2  10    3.90    1.90 
  -6  -2 -10    3.00    1.90 
   6  -2  10    6.20    2.40 
   6   2 -10    2.10    1.90 
  -6   3 -10   70.39    8.00 
   6   3  10   89.39   10.20 
  -6  -3  10   86.89    9.10 
   6   3 -10   80.99    9.50 
  -6  -3 -10   82.19   16.70 
  -6  -3 -10   90.09   10.30 
   6  -4 -10    3.60    1.50 
  -6   4 -10   -0.70    1.70 
   6  -4 -10    3.30    0.90 
  -6  -4 -10   -3.60    1.70 
  -6   4  10    1.30    1.30 
   6   4 -10    0.90    1.80 
  -6   5 -10  126.79   13.50 
   6  -5 -10  142.49   12.00 
   6  -5 -10  152.48    9.40 
  -6   5  10  140.79   11.20 
   6   5 -10  138.09   15.60 
  -6  -5 -10  189.48   17.10 
   6  -6 -10    4.20    3.40 
  -6   6 -10    5.40    4.30 
   6  -6 -10    5.00    2.30 
   6   6 -10    6.40    4.80 
  -6   6  10    2.90    3.00 
  -6  -6 -10    7.70    5.50 
   6  -7 -10   13.00    4.80 
  -6   7 -10    6.80    4.90 
   6  -7 -10   -1.20    3.90 
  -6   7  10   15.40    4.50 
  -6  -7 -10   -4.90    5.30 
   6   7 -10    8.80    5.40 
   6  -8 -10   13.40    5.70 
  -6   8 -10   -5.10    3.80 
  -6  -8 -10   13.80    8.60 
   6   8 -10    7.40    6.20 
  -6   8  10    7.30    4.30 
   7   0  10  646.44   40.60 
  -7   0  10  764.12   38.10 
  -7   0 -10  791.32   40.00 
  -7   0  10  765.32   39.30 
  -7  -1  10   29.50    4.10 
   7   1  10   28.50    5.40 
  -7   1 -10   37.10    4.70 
  -7  -1  10   29.40    5.40 
   7  -1  10   26.70    4.90 
  -7  -1 -10   35.10    4.90 
   7   1 -10   31.30    4.60 
  -7   1  10   31.10    1.80 
  -7   1  10   32.00    1.90 
   7   2  10    0.80    2.00 
  -7   2 -10    1.50    1.90 
  -7  -2  10    4.20    2.00 
   7   2 -10    0.10    1.60 
   7   3  10   65.69   13.10 
  -7  -3  10  107.09   10.60 
  -7   3 -10   91.29    9.10 
  -7  -3 -10   83.29    9.80 
   7   3 -10   98.59   10.90 
  -7  -3 -10  118.39   15.50 
   7  -4 -10  304.47   15.40 
  -7   4 -10  280.57   20.80 
   7   4 -10  304.77   23.80 
  -7  -4 -10  283.37   22.70 
   7  -5 -10   21.50    2.60 
   7  -5 -10   16.70    3.80 
  -7   5 -10   26.20    6.50 
  -7  -5 -10   21.40    6.60 
  -7   5  10   23.00    4.30 
   7   5 -10   31.80    8.10 
  -7   6 -10  115.69   13.40 
   7  -6 -10  103.49   11.50 
   7  -6 -10  120.09    8.40 
   7   6 -10  118.79   15.20 
  -7  -6 -10   93.39   16.20 
  -7   6  10  119.39   10.60 
   7  -7 -10   12.60    3.30 
   7  -7 -10   15.70    5.70 
  -7   7 -10   20.40    6.60 
  -7   7  10   15.60    4.80 
   7   7 -10   19.80    7.00 
  -7   8 -10   -0.70    3.80 
  -7  -8  10    0.70    6.40 
   7  -8 -10   -1.90    5.50 
   7   8 -10    5.30    5.40 
  -7  -8 -10   -1.90    6.00 
  -7   8  10    7.30    4.90 
  -8   0  10  700.43   36.10 
  -8   0  10  712.63   37.10 
   8   0  10  594.84   38.60 
  -8   0 -10  743.73   38.00 
  -8  -1  10   37.60    4.90 
   8   1  10   50.59    6.60 
  -8  -1  10   37.80    5.60 
  -8   1 -10   40.00    5.00 
  -8   1  10   38.60    2.90 
  -8  -1 -10   39.60    5.60 
   8   1 -10   31.40    5.70 
  -8   1  10   35.80    2.60 
   8  -1  10   39.90    7.80 
  -8  -2  10    0.50    2.40 
  -8   2 -10    4.90    2.20 
   8   2  10   -0.50    1.60 
  -8  -2  10    2.20    1.90 
   8   2 -10    3.50    2.10 
  -8  -2 -10    2.70    2.10 
  -8  -3  10   12.10    5.00 
  -8   3 -10    5.60    2.70 
   8   3 -10    5.60    2.90 
  -8  -3 -10   16.10    4.60 
  -8   4 -10  180.18   15.20 
   8  -4 -10  193.28   10.40 
  -8  -4  10  152.58   18.20 
   8   4 -10  163.78   16.80 
  -8  -4 -10  212.98   17.90 
  -8   5 -10    8.50    3.80 
   8  -5 -10    4.90    1.40 
   8  -5 -10    2.80    2.60 
  -8  -5  10    7.20    4.80 
  -8   5  10    2.90    2.10 
  -8  -5 -10    0.30    3.70 
   8   5 -10    5.30    4.20 
  -8  -6  10    8.80    5.80 
   8  -6 -10   27.00    3.40 
  -8   6 -10   10.70    5.10 
   8  -6 -10   22.90    5.10 
  -8   6  10   20.60    4.10 
  -8  -6 -10   21.80    7.40 
   8   6 -10   23.90    8.00 
  -8  -7  10    4.50    5.70 
  -8   7 -10    2.50    4.40 
   8  -7 -10   -1.60    3.60 
   8   7 -10    2.20    5.10 
  -8  -7 -10   14.00    6.50 
  -8   7  10    7.50    4.20 
  -8   8 -10   14.20    6.00 
   8  -8 -10   15.00    5.50 
  -8  -8 -10   -9.60    6.40 
   8   8 -10    0.60    5.00 
  -8   8  10    1.90    4.10 
  -9   0  10   38.40    4.40 
  -9   0 -10   25.50    4.90 
  -9   0  10   33.70    4.70 
  -9  -1  10  202.98   14.30 
  -9   1 -10  205.28   14.00 
  -9  -1  10  192.38   15.20 
  -9  -1 -10  225.98   15.70 
  -9   1  10  188.88   11.40 
  -9   1  10  190.98   10.90 
  -9  -2  10    3.50    2.80 
  -9   2 -10   13.30    3.40 
  -9  -2  10   15.30    3.60 
   9   2 -10    6.50    3.20 
  -9  -2 -10    5.90    2.90 
  -9   3 -10   31.50    5.90 
  -9  -3  10   18.80    5.80 
  -9  -3 -10   38.10    7.30 
   9   3 -10   27.50    6.50 
  -9  -4  10   36.60    9.60 
   9  -4 -10   47.90    3.80 
  -9   4 -10   26.60    6.00 
   9   4 -10   31.00    8.30 
  -9  -4 -10   54.29   10.00 
   9  -5 -10    8.70    1.90 
  -9  -5  10   -3.70    3.30 
  -9   5 -10    4.80    3.70 
   9   5 -10    7.20    4.00 
  -9   5  10   10.00    2.70 
  -9  -5 -10    4.50    4.10 
  -9   6 -10    6.30    4.30 
   9  -6 -10   10.60    2.40 
  -9  -6  10    9.50    5.90 
  -9   6  10    8.60    3.10 
   9   6 -10    1.90    3.80 
  -9  -6 -10    8.70    5.30 
  -9   7 -10    4.50    3.00 
  -9  -7 -10    7.10    5.00 
   9   7 -10    1.00    4.50 
   9  -8 -10   10.30    6.10 
  -9  -8  10   31.60   11.00 
  -9   8 -10   16.80    7.70 
  -9   8  10   17.80    5.50 
  -9  -8 -10   34.80   11.70 
   9   8 -10    9.30    7.30 
 -10   0  10  530.75   30.90 
 -10   0  10  574.84   31.60 
 -10   0 -10  575.54   32.50 
 -10  -1  10   15.60    3.90 
 -10  -1  10   19.20    4.80 
 -10   1 -10   17.60    4.10 
 -10   1  10   16.50    2.20 
 -10  -1 -10   17.80    4.60 
 -10  -2  10   -0.50    2.30 
 -10  -2  10    0.20    1.70 
 -10   2 -10    0.70    1.70 
  10   2 -10    0.30    1.30 
 -10  -2 -10   -0.10    1.30 
 -10   2  10    0.40    0.80 
  10  -3 -10   26.10    2.50 
 -10   3 -10   25.90    5.70 
 -10  -3  10   32.60    7.90 
  10   3 -10   28.00    7.50 
 -10  -3 -10   28.40    6.70 
 -10   3  10   24.30    2.20 
 -10   4 -10  169.38   14.80 
 -10  -4  10  196.28   19.40 
  10  -4 -10  172.28   10.40 
 -10  -4 -10  184.98   17.80 
  10   4 -10  155.78   16.90 
 -10   4  10  169.28   12.00 
  10  -5 -10    8.60    2.10 
 -10  -5  10    1.70    5.40 
 -10   5 -10    7.10    4.40 
  10   5 -10   11.50    5.80 
 -10   5  10   13.90    2.80 
 -10  -5 -10    9.40    6.10 
  10  -6 -10   27.70    4.00 
 -10  -6  10   34.70   10.80 
 -10   6 -10   23.50    6.80 
 -10   6  10   25.60    5.10 
  10   6 -10   29.30    9.00 
 -10  -6 -10   31.40    9.40 
 -10   7 -10   14.10    5.20 
 -10  -7  10   -1.80    5.10 
 -10  -7 -10    4.80    5.80 
  10   7 -10    4.50    4.60 
 -10   8 -10    5.50    4.90 
 -10  -8  10    6.70    7.90 
 -10   8  10    5.00    4.80 
  10   8 -10   13.00    6.10 
 -10  -8 -10   16.60    8.50 
 -11   0  10 1294.17   66.39 
 -11   0  10 1249.18   66.39 
 -11   0 -10 1312.17   67.69 
 -11  -1  10  240.08   18.70 
 -11  -1  10  272.47   18.50 
 -11   1 -10  261.27   17.60 
 -11  -1 -10  243.38   18.50 
 -11   1  10  255.37   15.70 
 -11   1  10  258.47   14.50 
 -11  -2  10    1.20    2.70 
 -11   2 -10    1.30    2.00 
 -11  -2  10    1.60    2.80 
 -11  -2 -10   -0.20    1.20 
 -11   2  10    2.70    1.10 
 -11   3 -10  308.17   20.60 
 -11  -3  10  284.27   24.30 
  11  -3 -10  303.67   16.50 
 -11   3  10  272.17   15.30 
  11   3 -10  289.17   23.10 
 -11  -3 -10  293.47   23.20 
 -11   4 -10    1.90    2.40 
 -11  -4  10    3.30    3.90 
 -11  -4 -10    1.90    3.00 
  11   4 -10   -1.20    3.00 
  11  -5 -10   16.60    2.90 
 -11  -5  10   17.50    8.70 
 -11   5 -10    5.60    3.60 
 -11   5  10   11.90    3.10 
  11   5 -10   17.40   12.30 
  11  -6 -10    2.50    2.00 
 -11   6 -10    4.70    3.70 
 -11  -6  10   -1.30    4.90 
 -11  -6 -10    4.00    4.60 
 -11   6  10   -1.20    2.40 
  11   6 -10    7.90    6.30 
 -11   7 -10   13.10    5.90 
 -11  -7  10    6.40    7.10 
  11   7 -10    4.60    6.40 
 -11  -7 -10   10.80    6.80 
 -12   0 -10    3.10    2.70 
 -12   0  10   -0.90    2.10 
 -12   0  10    4.30    2.30 
 -12   1 -10   90.29    8.90 
 -12  -1  10   84.39    9.90 
 -12   1  10   86.09    6.40 
 -12  -1 -10   80.59    9.70 
 -12   1  10   86.09    7.70 
 -12  -2  10    6.50    3.60 
 -12   2 -10   11.60    3.60 
  12  -2 -10    8.60    2.50 
 -12   2  10   11.00    1.60 
 -12   2  10   10.10    2.60 
 -12  -2 -10    8.00    3.80 
 -12   3 -10  383.96   25.70 
  12  -3 -10  394.86   23.30 
 -12  -3  10  407.76   30.50 
 -12   3  10  381.86   20.90 
 -12  -3 -10  430.26   29.60 
 -12   4 -10    5.90    3.30 
  12  -4 -10    2.90    1.90 
 -12  -4  10    9.00    5.60 
 -12  -4 -10    0.10    3.70 
 -12   4  10    3.30    1.50 
  12   4 -10    2.40    3.50 
 -12   5 -10   43.30    8.60 
 -12  -5  10   64.89   14.40 
  12  -5 -10   62.79    5.90 
 -12  -5 -10   64.69   12.50 
 -12   5  10   63.69    6.10 
  12   5 -10   56.99   12.30 
 -12   6 -10   -1.10    2.50 
 -12  -6  10    5.20    5.50 
 -12  -6 -10   -3.20    3.40 
 -12   6  10    0.10    2.30 
  12   6 -10   -1.90    3.40 
 -12  -7  10   41.60   12.30 
 -12   7 -10   57.09   10.70 
  12   7 -10   44.10   11.50 
 -12   7  10   66.29    9.60 
 -12  -7 -10   65.39   13.30 
 -13   0 -10   19.10    5.10 
 -13   0  10   11.40    3.80 
 -13   0  10   17.60    4.00 
 -13  -1  10  295.37   21.20 
 -13  -1  10  279.77   21.40 
 -13   1 -10  296.97   20.30 
 -13  -1 -10  283.87   21.70 
 -13   1  10  295.87   17.20 
 -13   1  10  317.57   19.40 
 -13   2 -10   -0.60    2.10 
  13  -2 -10    0.50    1.90 
 -13  -2  10    0.00    2.00 
 -13  -2 -10    0.80    2.50 
 -13   2  10    0.30    1.50 
 -13   2  10   -0.10    0.70 
  13  -3 -10   -2.30    1.70 
 -13   3 -10    1.30    2.20 
 -13  -3  10    0.10    3.00 
 -13   3  10    1.60    1.00 
 -13  -3 -10    1.30    3.20 
 -13   4 -10   -0.20    2.50 
 -13  -4  10    4.20    5.20 
  13  -4 -10    1.80    1.90 
 -13   4  10    0.00    1.30 
 -13  -4 -10    4.70    3.80 
 -13  -5  10  109.69   19.10 
 -13   5 -10  136.89   13.70 
  13  -5 -10  112.39    9.10 
 -13  -5 -10   99.29   15.00 
 -13   5  10  120.49    9.30 
 -13   6 -10    9.10    4.20 
 -13  -6  10   -2.50    4.40 
  13   6 -10    0.20    5.10 
 -13  -6 -10   15.00    6.50 
 -13   6  10    0.90    2.30 
 -13  -7  10    7.40   11.60 
 -13   7 -10   15.30    6.70 
 -13  -7 -10   11.50    7.00 
 -13   7  10    5.80    4.20 
 -14   0  10  125.49   11.50 
 -14   0  10  114.59   10.70 
 -14   0 -10  122.59   11.70 
 -14   1 -10   56.59    6.80 
 -14  -1  10   48.30    8.30 
 -14  -1  10   35.10    7.10 
 -14  -1 -10   41.50    8.00 
 -14   1  10   47.10    4.90 
 -14   1  10   39.90    6.80 
  14  -2 -10    8.20    2.80 
 -14  -2  10   -5.30    2.20 
 -14   2 -10    0.20    1.90 
 -14   2  10    7.90    2.60 
 -14  -2 -10    1.60    3.20 
 -14   2  10    1.80    1.10 
 -14  -3  10  320.87   26.30 
  14  -3 -10  304.97   19.20 
 -14   3 -10  291.17   28.50 
 -14   3  10  293.37   16.70 
 -14  -3 -10  301.27   33.50 
 -14   4 -10    0.10    2.60 
  14  -4 -10    1.80    2.30 
 -14  -4  10    7.10    4.80 
 -14  -4 -10    5.70    4.20 
 -14   4  10    3.20    1.80 
  14  -5 -10   38.70    5.50 
 -14  -5  10   51.49   12.20 
 -14   5 -10   34.80    7.80 
 -14  -5 -10   59.49   12.70 
 -14   5  10   31.00    4.70 
 -14   6 -10   13.30    5.80 
 -14  -6  10    3.00    6.10 
 -14  -6 -10    8.20    5.70 
 -14   6  10   -1.40    2.70 
 -14   7 -10    1.10    3.80 
 -14  -7  10    3.30    5.90 
 -14  -7 -10    2.60    5.50 
 -15   0  10  519.85   31.80 
 -15   0 -10  498.65   31.70 
 -15   0  10  477.45   30.10 
 -15  -1  10   -4.90    1.90 
 -15   1 -10    1.70    2.10 
 -15   1  10   -1.00    1.30 
 -15  -1 -10   -0.60    2.40 
 -15   2 -10   47.90   12.30 
 -15  -2  10   45.50    9.60 
  15  -2 -10   59.29    7.40 
 -15   2  10   43.30    4.20 
 -15  -2 -10   56.99   16.80 
 -15   2  10   50.29    7.00 
 -15  -3  10   43.50   10.30 
  15  -3 -10   46.00    6.30 
 -15   3 -10   49.80    7.50 
 -15   3  10   49.30    6.00 
 -15  -3 -10   51.49   10.50 
 -15   3  10   47.30    4.50 
  15  -4 -10   34.20    5.40 
 -15   4 -10   35.10    7.40 
 -15  -4 -10   37.60    9.40 
 -15   4  10   30.80    4.00 
 -15   5 -10    9.30    4.90 
 -15  -5  10    9.90    6.20 
 -15  -5 -10   26.50    8.50 
 -15   5  10    7.50    2.80 
 -15  -6  10    9.60    6.40 
 -15   6 -10   -0.80    3.30 
 -15  -6 -10    9.90    5.10 
 -15   6  10    7.10    3.40 
 -16   0  10   62.09    8.90 
 -16   0  10   76.59    8.70 
 -16   0 -10   71.79    9.30 
 -16  -1  10   71.39    9.60 
 -16   1 -10   87.19    9.60 
 -16   1  10   61.69    6.50 
 -16  -1 -10   64.99    9.30 
  16  -2 -10   43.20    7.60 
 -16   2 -10   53.39    7.80 
 -16  -2  10   64.29   11.40 
 -16   2  10   56.29    5.00 
 -16  -2 -10   53.29   10.40 
 -16   2  10   48.20    7.60 
 -16   3 -10   39.20    7.50 
 -16  -3  10   24.40    8.20 
  16  -3 -10   29.20    6.10 
 -16   3  10   31.60    5.60 
 -16  -3 -10   23.80    7.50 
 -16   3  10   36.90    3.90 
 -16  -4  10   30.20    9.30 
 -16   4 -10   38.70    8.00 
  16  -4 -10   17.60    4.70 
 -16  -4 -10   25.40    8.40 
 -16   4  10   26.30    3.80 
 -16  -5  10    0.00    4.10 
 -16   5 -10    6.60    4.00 
 -16   5  10   -2.90    2.00 
 -16  -5 -10    4.50    4.30 
 -16   6 -10   21.70    8.40 
 -16  -6  10   10.90    8.00 
 -16  -6 -10   16.00    9.40 
 -17   0  10   61.99    7.70 
 -17   0 -10   45.20    8.60 
 -17   1 -10    8.00    4.20 
 -17  -1  10   17.70    5.50 
 -17  -1 -10    5.10    4.40 
 -17   1  10   12.50    3.10 
 -17   1  10    8.40    4.20 
  17  -2 -10   -7.50    3.30 
 -17   2 -10    3.60    3.70 
 -17  -2  10    2.20    4.00 
 -17  -2 -10    0.50    3.50 
 -17   2  10   11.80    5.00 
 -17   2  10    0.60    1.50 
 -17  -3  10    8.30    5.40 
  17  -3 -10    8.60    3.90 
 -17   3 -10    6.30    3.60 
 -17  -3 -10    3.20    4.20 
 -17   3  10    4.60    1.80 
 -17   3  10   -1.60    3.60 
 -17   4 -10    4.90    4.20 
 -17  -4  10    5.50    5.50 
 -17   4  10    9.60    2.60 
 -17  -4 -10    6.20    4.60 
 -17   5 -10   27.60    7.20 
 -17  -5  10   21.80    8.30 
 -17   5  10   23.50    4.40 
 -17  -5 -10   27.10    8.50 
 -17  -6  10   18.30   10.40 
 -17  -6 -10    6.80    8.20 
 -18   0  10   73.79    8.90 
 -18   0 -10   81.59   10.90 
 -18   1 -10   10.70    4.50 
 -18  -1  10   27.90    6.50 
 -18   1  10   19.30    6.30 
 -18   1  10   13.80    3.40 
 -18  -1 -10   15.30    5.40 
 -18  -2  10   16.50    6.60 
 -18   2 -10   17.00    5.40 
  18  -2 -10   11.50    5.20 
 -18  -2 -10   14.80    6.10 
 -18   2  10   17.50    5.90 
 -18   2  10   22.00    3.60 
 -18   3 -10    4.10    4.30 
 -18  -3  10    5.10    5.00 
 -18  -3 -10    1.80    4.10 
 -18   3  10    3.00    1.90 
 -18  -4  10    7.30    6.00 
 -18   4 -10    9.20    4.50 
 -18  -4 -10   10.50    5.90 
 -18   5 -10    0.30    3.50 
 -18  -5  10   11.80    6.90 
 -18  -5 -10   -2.90    3.80 
 -19   0 -10    0.20    3.30 
 -19   0  10    3.20    2.70 
 -19   1 -10   23.10    6.60 
 -19  -1  10   28.40    6.80 
 -19   1  10   27.40    4.90 
 -19  -1 -10   26.40    7.20 
 -19   2 -10    7.30    4.80 
 -19  -2  10   13.50    6.40 
 -19   2  10   -1.30    6.10 
 -19  -2 -10   23.90    7.20 
 -19   2  10   12.70    3.10 
 -19   3 -10   10.20    5.00 
 -19  -3  10    0.50    4.90 
 -19  -3 -10    5.20    3.80 
 -19   3  10    9.30    2.60 
 -19  -4  10    0.70    4.70 
 -19   4 -10    0.70    3.30 
 -19   4  10   -1.10    2.20 
 -19  -4 -10   -2.30    7.40 
 -19  -5  10    2.40    6.80 
 -19  -5 -10    9.90    6.70 
 -20   0 -10    3.70    3.60 
 -20   0  10    5.90    3.60 
 -20   1 -10   10.20    5.20 
 -20  -1  10   17.10    5.90 
 -20  -1 -10   14.30    5.50 
 -20   1  10    9.60    3.60 
 -20   2 -10    6.80    4.10 
 -20  -2  10    7.40    4.70 
 -20   2  10    3.10    2.20 
 -20  -2 -10    4.90    4.00 
 -20   3 -10   23.40    6.50 
 -20  -3  10   14.00    8.30 
 -20  -3 -10   23.10    9.50 
 -20   3  10   16.70    3.80 
 -20   4 -10   -2.90    3.80 
 -20  -4  10   -8.10    4.80 
 -20  -4 -10   -3.00    4.30 
 -21   0  10    6.50    4.20 
 -21   0 -10    0.60    3.20 
 -21   1 -10   30.40    8.10 
 -21  -1  10   14.00    6.90 
 -21   1  10   40.80    6.00 
 -21  -1 -10   23.60    7.50 
 -21   2 -10   -1.90    3.30 
 -21  -2  10    1.70    4.50 
 -21   2  10    6.80    2.70 
 -21   3 -10    0.90    2.90 
 -21  -3  10   -1.00    4.90 
 -21  -3 -10   -4.00    3.10 
 -21   3  10   -2.50    2.60 
 -22   0  10   16.30    5.60 
 -22   0 -10   29.10    7.90 
 -22  -1  10   61.29   11.00 
 -22   1 -10   58.49   10.90 
 -22   1  10   46.60    7.70 
 -22  -1 -10   45.40    9.90 
 -22   2 -10    0.30    3.50 
 -22  -2  10   -0.30    5.50 
 -22   2  10   -0.20    2.90 
 -22  -2 -10    1.60    3.50 
   0   0  11    5.50    1.40 
   0   0 -11    2.90    1.30 
   0   1  11    0.90    0.80 
   0  -1 -11    0.00    0.60 
   0   1 -11    0.30    1.00 
   0  -1  11    0.70    1.00 
   0   2  11   63.89    5.80 
   0   2 -11   42.30    5.40 
   0  -2 -11   60.39    4.70 
   0  -2  11   47.00    5.20 
   0  -3 -11    0.30    1.20 
   0   3 -11   -0.40    1.30 
   0  -3 -11    3.00    1.60 
   0  -3  11    1.40    1.70 
   0   4 -11   13.70    4.50 
   0  -4 -11   10.40    3.50 
   0  -4 -11   17.60    4.00 
   0  -5 -11   -4.80    2.20 
   0  -5 -11    1.70    1.80 
   0   5 -11    1.10    2.40 
   0   6 -11  229.28   31.40 
   0  -6 -11  289.97   22.60 
   0   7 -11   -5.70    2.70 
   0   8 -11   -4.20    3.60 
   0  -8 -11   15.50    6.80 
  -1   0  11   -0.70    0.60 
   1   0  11   -1.40    0.70 
   1   0 -11   -1.20    0.70 
  -1   0 -11    1.30    0.90 
  -1  -1  11    6.90    1.80 
  -1   1 -11    7.20    2.20 
   1  -1 -11    7.80    1.50 
   1   1  11    2.50    1.50 
  -1  -1 -11    7.70    1.60 
   1   1 -11   10.50    2.50 
   1  -1  11    6.40    1.90 
   1  -2 -11    0.60    0.70 
   1   2  11    0.10    1.50 
  -1  -2  11    0.50    1.30 
   1  -2 -11    0.20    1.00 
   1  -2  11    1.00    1.50 
  -1   2  11    0.80    1.20 
   1   2 -11   -1.70    0.90 
  -1  -2 -11   -0.90    0.90 
   1  -3 -11   23.90    4.00 
  -1  -3  11   25.40    4.60 
  -1   3 -11   25.40    5.30 
   1  -3 -11   22.30    3.20 
   1   3  11   22.30    4.50 
  -1  -3 -11   25.80    3.80 
   1   3 -11   23.10    5.20 
   1  -3  11   22.80    4.30 
  -1  -3 -11   25.20    4.80 
   1  -4 -11   48.00    5.80 
  -1   4 -11   47.80    7.00 
   1  -4 -11   45.00    5.40 
  -1  -4 -11   44.20    6.00 
   1   4 -11   43.10    7.80 
  -1  -4 -11   36.30    6.50 
   1  -5 -11    4.70    2.40 
   1  -5 -11    3.70    2.50 
  -1   5 -11    4.60    3.20 
   1   5 -11    4.80    3.40 
  -1  -5 -11    4.00    3.30 
  -1  -5 -11   -1.10    2.20 
   1  -6 -11    0.20    2.70 
   1  -6 -11    8.40    3.80 
  -1  -6 -11    1.20    3.50 
   1   6 -11    7.70    8.00 
  -1   7 -11    9.00    4.60 
   1  -7 -11   11.50    4.50 
  -1  -7 -11   -2.20    4.30 
   1   7 -11   -4.40    2.50 
  -1   8 -11   11.20    6.70 
   1  -8 -11   11.10    7.40 
  -1  -8 -11   14.10    7.00 
   1   8 -11   17.60    7.30 
  -2   0 -11    0.60    1.10 
  -2   0  11    1.00    0.70 
   2   0 -11   -0.30    0.60 
   2   0  11    0.60    1.00 
  -2   1 -11    1.00    1.20 
   2  -1 -11    0.90    0.60 
  -2  -1  11   -0.90    0.80 
   2   1  11    0.30    1.30 
   2  -1  11   -0.90    0.70 
  -2  -1 -11    0.30    0.80 
   2   1 -11   -0.60    0.80 
  -2   1  11    0.50    0.70 
   2  -2 -11  624.84   28.90 
   2   2  11  565.84   33.10 
  -2   2 -11  549.74   32.50 
   2  -2 -11  591.34   30.00 
  -2  -2  11  595.74   32.10 
  -2  -2 -11  595.34   31.60 
   2   2 -11  537.65   33.00 
   2  -2  11  611.84   31.90 
   2  -3 -11   -0.60    0.80 
   2  -3 -11    3.00    1.40 
  -2   3 -11    1.60    1.80 
  -2  -3  11    1.90    1.80 
   2   3  11    0.70    2.10 
   2   3 -11   -1.40    1.10 
  -2  -3 -11    0.10    1.50 
  -2  -3 -11    2.00    1.70 
   2  -3  11    1.60    1.70 
   2  -4 -11   86.59    7.10 
   2  -4 -11   79.89    7.60 
  -2   4 -11   82.59    9.50 
  -2  -4 -11   73.29    8.50 
  -2  -4 -11   71.29    9.10 
   2   4 -11   92.39   10.30 
  -2   5 -11  130.09   14.00 
   2  -5 -11  154.88   11.30 
   2  -5 -11  123.39   12.00 
   2   5 -11  153.58   15.20 
  -2  -5 -11  140.09   13.20 
  -2  -5 -11  124.39   13.30 
   2  -6 -11   69.09    9.70 
  -2   6 -11   77.59   15.60 
   2  -6 -11   98.09    9.20 
  -2  -6 -11   71.59   12.40 
   2  -7 -11   18.90    5.60 
  -2   7 -11   26.50    7.50 
  -2  -7 -11   17.80    6.40 
   2   7 -11   19.00    7.00 
  -2   8 -11    9.60    4.80 
   2  -8 -11   -2.20    5.60 
   2   8 -11    1.30    3.70 
  -2  -8 -11   13.90    8.20 
   3   0 -11    0.90    0.90 
  -3   0 -11   -0.20    0.70 
   3   0  11    1.30    1.20 
  -3   0  11    0.00    0.50 
   3   1  11  284.97   19.70 
   3  -1 -11  345.17   17.10 
  -3   1 -11  343.67   19.60 
  -3  -1  11  359.76   18.90 
  -3  -1 -11  338.67   19.00 
  -3   1  11  307.67   17.10 
   3  -1  11  343.47   19.40 
   3   1 -11  341.37   20.10 
   3   2  11    2.00    1.80 
  -3   2 -11    3.40    2.10 
  -3  -2  11    3.10    1.80 
   3  -2  11    3.80    1.70 
   3   2 -11    6.50    2.40 
  -3  -2 -11    4.50    1.80 
  -3  -3  11  104.49    9.50 
   3  -3 -11   95.89    6.10 
  -3   3 -11  113.59    9.90 
   3   3  11   85.59    9.40 
   3  -3 -11   91.79    6.00 
  -3  -3 -11   88.69    9.50 
   3   3 -11   87.09    9.90 
  -3  -3 -11  102.19    9.40 
   3  -4 -11  112.79    8.50 
  -3   4 -11   84.09    9.80 
   3  -4 -11   90.79    7.10 
  -3  -4 -11   97.99   10.20 
   3   4 -11   88.99   10.60 
  -3  -4 -11   97.99   10.20 
   3  -5 -11  303.87   22.30 
  -3   5 -11  326.57   25.10 
   3  -5 -11  376.06   21.00 
   3   5 -11  351.16   26.80 
  -3  -5 -11  392.26   26.70 
   3  -6 -11   36.20    5.60 
   3  -6 -11   22.40    6.30 
  -3   6 -11   25.90    7.20 
  -3  -6 -11   11.40    5.90 
   3   6 -11   25.20   12.10 
  -3   7 -11   11.30    6.10 
   3  -7 -11    7.80    5.80 
  -3  -7 -11    9.20    7.10 
   3   7 -11   17.40    6.40 
  -3   8 -11    2.80    4.10 
   3  -8 -11    1.00    5.40 
  -3  -8 -11   -3.60    4.60 
   3   8 -11    2.40    3.90 
   4   0  11    0.80    1.30 
  -4   0 -11    0.40    1.00 
  -4   0  11    1.50    0.70 
   4   1  11   38.20    5.30 
  -4  -1  11   39.70    4.30 
  -4   1 -11   40.20    4.80 
   4   1 -11   47.20    5.30 
   4  -1  11   39.30    4.70 
  -4  -1 -11   49.99    5.00 
  -4   1  11   54.99    2.90 
  -4  -2  11  184.38   12.70 
   4   2  11  156.18   13.30 
  -4   2 -11  146.49   15.60 
   4  -2  11  184.38   12.30 
   4   2 -11  191.28   14.10 
  -4  -2 -11  183.48   12.80 
   4   3  11   26.60    6.00 
  -4  -3  11   21.30    4.50 
  -4   3 -11   27.30    5.30 
   4   3 -11   16.70    4.70 
  -4  -3 -11   24.40    5.00 
  -4  -3 -11   24.80    5.70 
   4   4  11   69.69    9.60 
  -4   4 -11   69.69    8.50 
   4  -4 -11   79.09    6.60 
   4  -4 -11   78.09    5.70 
   4   4 -11   71.59    9.50 
  -4  -4 -11   86.59    9.90 
   4  -5 -11  312.67   21.30 
  -4   5 -11  296.87   23.80 
   4  -5 -11  353.86   19.10 
   4   5 -11  290.37   25.00 
  -4  -5 -11  380.76   26.30 
   4  -6 -11   -0.50    2.70 
   4  -6 -11   -1.10    1.90 
  -4   6 -11    0.90    3.20 
   4   6 -11    3.30    3.50 
  -4  -6 -11    0.70    3.60 
  -4   7 -11   28.90    7.80 
   4  -7 -11   47.50    8.60 
  -4  -7 -11   39.80   10.50 
   4   7 -11   21.00    7.80 
  -4   8 -11   -0.50    4.50 
   4  -8 -11    6.50    5.20 
  -4  -8 -11   -8.90    6.20 
   4   8 -11    8.00    4.90 
  -5   0 -11   -0.50    0.90 
   5   0  11    1.20    1.30 
   5   0 -11    1.00    0.90 
  -5  -1  11  271.17   15.70 
  -5   1 -11  256.07   16.10 
   5   1  11  243.78   17.30 
  -5  -1 -11  277.37   16.50 
   5  -1  11  254.17   16.40 
   5   1 -11  241.18   16.60 
   5   2  11   -0.10    1.60 
  -5  -2  11   -0.70    1.50 
  -5   2 -11    4.50    2.10 
  -5  -2 -11    1.80    1.60 
   5  -2  11    5.20    1.90 
   5   2 -11    0.30    1.50 
  -5   3 -11  139.89   12.00 
  -5  -3  11  150.08   12.50 
   5   3  11  138.99   13.60 
  -5  -3 -11  139.59   13.40 
  -5  -3 -11  147.79   12.70 
   5   3 -11  150.18   13.60 
   5   4  11   17.80    5.40 
   5  -4 -11   17.40    1.90 
  -5   4 -11   14.70    4.60 
  -5  -4 -11   25.50    6.50 
   5   4 -11   12.60    5.10 
  -5  -4 -11   12.20    4.40 
   5  -5 -11  252.87   14.20 
  -5   5 -11  209.38   19.00 
   5  -5 -11  240.18   16.70 
  -5  -5 -11  259.07   21.40 
   5   5 -11  250.37   21.70 
  -5   6 -11   39.50    8.00 
   5  -6 -11   32.90    4.60 
   5  -6 -11   40.70    7.20 
  -5  -6 -11   45.00    9.80 
   5   6 -11   46.80   10.00 
  -5   7 -11  126.09   15.40 
   5  -7 -11  130.59   10.20 
   5  -7 -11   97.09   13.10 
  -5  -7 -11  107.69   18.70 
  -5   7  11  117.49   12.00 
   5   7 -11  102.39   15.50 
  -5   8 -11    2.80    3.40 
   5  -8 -11    9.00    4.90 
  -5  -8 -11   -2.20    4.40 
   5   8 -11   -4.50    4.20 
  -6   0  11   -1.10    0.70 
  -6   0  11   -0.20    0.90 
   6   0  11   -1.90    1.10 
  -6   0 -11   -0.70    0.90 
   6   0 -11    0.10    0.90 
  -6  -1  11    0.70    1.20 
   6   1  11    2.20    1.60 
  -6  -1 -11   -0.60    1.10 
   6   1 -11    2.20    1.30 
   6  -1  11    2.20    1.90 
   6   2  11    1.30    1.80 
  -6  -2  11   -0.70    1.60 
  -6   2 -11   -0.70    1.50 
  -6  -2 -11    1.40    2.00 
   6   2 -11    0.80    1.50 
  -6   3 -11  266.27   18.10 
   6   3  11  236.48   19.50 
  -6  -3  11  284.27   18.90 
   6   3 -11  216.88   19.00 
  -6  -3 -11  265.47   19.30 
  -6  -3 -11  249.48   19.90 
   6  -4 -11  305.97   15.40 
  -6   4 -11  316.27   21.90 
   6  -4 -11  311.37   16.50 
   6   4 -11  291.17   23.50 
  -6  -4 -11  288.67   22.50 
   6  -5 -11  105.09    6.60 
  -6   5 -11  107.39   11.70 
   6  -5 -11   76.89    8.10 
   6   5 -11   86.29   12.50 
  -6  -5 -11   96.89   12.60 
   6  -6 -11   37.90    4.80 
   6  -6 -11   40.40    7.00 
  -6   6 -11   38.90    8.60 
  -6  -6 -11   42.80   10.30 
   6   6 -11   41.50   10.00 
  -6   6  11   46.20    6.30 
  -6   7 -11  126.59   15.30 
   6  -7 -11  115.39   10.40 
   6  -7 -11   90.19   12.30 
   6   7 -11  119.59   16.20 
  -6  -7 -11   90.29   16.20 
  -6   7  11  140.29   12.80 
   6  -8 -11    3.40    4.60 
  -6   8 -11    8.50    5.30 
   6   8 -11    7.10    5.70 
  -6  -8 -11   -4.10    6.00 
  -6   8  11    1.40    3.80 
   7   0  11   -2.30    1.20 
  -7   0  11   -0.90    0.80 
  -7   0 -11    1.60    1.70 
  -7   0  11   -0.20    1.00 
  -7  -1  11  106.09    8.60 
  -7   1 -11  106.39    8.90 
   7   1  11  103.49   10.20 
  -7  -1  11  103.99   10.10 
   7   1 -11  110.39    9.60 
   7  -1  11  118.29    9.90 
  -7  -2  11   67.79    7.20 
  -7   2 -11   59.69    6.80 
   7   2  11   55.49    7.90 
  -7  -2 -11   65.59    7.70 
   7   2 -11   64.79    7.90 
  -7   3 -11  110.49   10.30 
  -7  -3 -11  115.79   11.50 
   7   3 -11  101.29   11.30 
  -7   4 -11  263.07   20.80 
   7  -4 -11  301.87   15.00 
   7  -4 -11  324.07   15.50 
   7   4 -11  280.97   23.40 
  -7  -4 -11  308.97   23.40 
  -7   5 -11   39.60    7.80 
   7  -5 -11   15.90    3.90 
   7  -5 -11   26.90    2.70 
   7   5 -11   21.30    6.70 
  -7   5  11   35.10    4.30 
  -7  -5 -11   22.70    6.70 
  -7   6 -11   20.10    6.10 
   7  -6 -11   20.60    4.80 
   7  -6 -11   18.90    3.10 
  -7   6  11   15.50    4.20 
  -7  -6 -11   21.10    7.20 
   7   6 -11   22.30    7.60 
  -7   7 -11   76.99   11.30 
   7  -7 -11   74.79   11.40 
   7   7 -11   85.79   16.30 
  -7  -7 -11   71.69   15.10 
  -7   7  11   83.99   16.10 
   7  -8 -11   30.50    8.20 
  -7  -8 -11   22.50    9.70 
  -7   8  11   34.20    6.70 
   7   8 -11   28.30   10.90 
  -8   0  11    1.50    1.40 
  -8   0 -11    2.80    1.90 
   8   0  11   -0.10    2.00 
  -8   0  11    0.90    1.00 
  -8   1 -11    1.70    1.90 
  -8  -1  11    4.70    2.30 
  -8  -1  11    4.10    2.10 
   8   1  11    0.90    1.60 
  -8  -1 -11    1.90    1.80 
   8   1 -11   -1.20    1.70 
  -8   1  11    2.50    0.50 
  -8   1  11    1.80    0.40 
  -8  -2  11    6.10    3.20 
  -8   2 -11    1.60    1.90 
  -8  -2  11    0.30    2.00 
  -8  -2 -11    2.60    1.80 
   8   2 -11    0.70    2.00 
  -8   3 -11    0.30    1.40 
  -8  -3  11    3.90    3.00 
   8   3 -11    0.50    1.40 
  -8   4 -11   19.70    5.10 
   8   4 -11   19.30    5.90 
  -8  -4 -11   27.60    6.90 
   8  -5 -11   86.09    7.60 
   8  -5 -11   82.39    5.50 
  -8   5 -11   71.69    9.60 
  -8   5  11   78.59    6.80 
  -8  -5 -11   74.79   11.30 
   8   5 -11   59.99   11.70 
   8  -6 -11    2.20    1.20 
   8  -6 -11    3.70    2.60 
  -8  -6  11   -3.70    4.60 
  -8   6 -11   -1.60    2.90 
  -8  -6 -11    1.60    3.30 
  -8   6  11   -0.10    1.90 
   8   6 -11    1.30    4.10 
   8  -7 -11    4.60    3.40 
  -8  -7  11    3.40    5.10 
  -8   7 -11    0.80    3.00 
  -8  -7 -11   -5.40    4.90 
   8   7 -11    7.40    4.40 
  -8   7  11    1.00    2.60 
  -8   8 -11   -5.00    3.20 
   8  -8 -11   -7.10    4.30 
  -8  -8  11   -1.50    6.80 
  -8   8  11   -3.90    3.30 
   8   8 -11    7.50    5.70 
  -8  -8 -11    2.30    7.50 
  -9   0  11    0.20    1.20 
  -9   0 -11    3.20    2.20 
  -9   0  11    0.10    1.30 
  -9  -1  11   83.69    7.90 
  -9  -1  11   89.79    9.10 
  -9   1 -11   70.19    7.50 
  -9  -1 -11   79.59    8.60 
  -9   1  11   79.69    4.80 
  -9   1  11   85.09    5.20 
  -9  -2  11   10.80    3.60 
  -9  -2  11   11.00    4.00 
  -9   2 -11   13.10    3.60 
   9   2 -11   13.30    4.30 
  -9  -2 -11   21.30    5.10 
  -9  -3  11   -0.70    2.40 
  -9   3 -11    1.10    2.00 
  -9  -3 -11    1.60    2.20 
   9   3 -11    0.70    2.20 
  -9  -4  11  319.57   27.90 
  -9   4 -11  350.36   23.70 
   9   4 -11  291.57   25.30 
  -9  -4 -11  379.56   27.10 
   9  -5 -11    3.30    2.10 
  -9  -5  11    4.80    4.30 
  -9   5 -11    0.90    2.80 
  -9   5  11    5.50    2.00 
   9   5 -11    3.50    3.50 
  -9  -5 -11    3.10    3.00 
   9  -6 -11   94.39    6.90 
  -9  -6  11   69.59   15.30 
  -9   6 -11  109.99   12.90 
   9  -6 -11   81.69    9.00 
  -9  -6 -11   86.29   15.60 
  -9   6  11   96.89    8.80 
   9   6 -11   83.19   15.00 
  -9  -7  11   -6.90    5.00 
   9  -7 -11    6.50    4.00 
  -9   7 -11    1.30    4.20 
   9   7 -11   10.40    6.10 
  -9  -7 -11    4.70    4.60 
  -9   7  11   10.10    3.50 
  -9   8 -11   37.20    9.60 
  -9  -8  11   35.00   11.60 
   9   8 -11   26.10   11.00 
  -9   8  11   23.60    6.70 
  -9  -8 -11   27.50   10.50 
 -10   0  11    1.40    1.60 
 -10   0  11   -0.50    1.20 
 -10   0 -11    2.60    2.30 
 -10  -1  11   61.59    6.60 
 -10  -1  11   61.79    7.70 
 -10   1 -11   68.39    7.10 
 -10   1  11   52.69    4.60 
 -10  -1 -11   65.39    7.70 
 -10  -2  11  155.08   13.10 
 -10  -2  11  147.69   14.30 
 -10   2 -11  147.69   12.10 
  10   2 -11  125.79   13.60 
 -10  -2 -11  150.68   13.50 
 -10   3 -11   58.29    7.50 
 -10  -3  11   54.29   10.90 
 -10  -3 -11   61.49    9.20 
  10   3 -11   85.89   10.50 
 -10   4 -11  277.17   20.50 
 -10  -4  11  247.48   24.30 
  10   4 -11  268.87   23.50 
 -10  -4 -11  286.67   23.30 
  10  -5 -11    2.60    2.00 
 -10  -5  11    0.60    3.90 
 -10   5 -11   13.40    4.60 
  10   5 -11    2.10    3.20 
 -10   5  11    6.80    1.80 
 -10  -5 -11    9.20    4.70 
 -10  -6  11    4.60    4.70 
  10  -6 -11    4.90    1.90 
  10  -6 -11   -4.40    2.90 
 -10   6 -11    4.30    3.50 
  10   6 -11    5.40    4.90 
 -10  -6 -11    3.20    4.40 
 -10   6  11    7.10    2.20 
 -10   7 -11    7.70    4.10 
  10  -7 -11   -0.10    3.60 
 -10  -7  11    4.50    5.50 
  10   7 -11   12.20    6.20 
 -10  -7 -11   -1.40    5.40 
 -11   0 -11   -1.40    1.80 
 -11   0  11   -1.80    1.40 
 -11   0  11   -2.00    1.40 
 -11   1 -11   -0.50    2.00 
 -11  -1  11    1.20    2.50 
 -11  -1  11    5.30    2.90 
 -11   1  11    0.80    1.20 
 -11   1  11    2.40    1.10 
 -11  -1 -11   -1.40    1.70 
 -11  -2  11   57.39    8.10 
 -11  -2  11   83.09   10.10 
 -11   2 -11   62.79    7.60 
 -11   2  11   65.69    4.00 
 -11  -2 -11   80.19    9.70 
 -11  -3  11  149.59   15.90 
 -11   3 -11  139.29   12.70 
 -11  -3 -11  152.48   15.40 
  11   3 -11  146.49   15.00 
 -11  -4  11   83.59   14.90 
 -11   4 -11  101.29   11.00 
  11   4 -11   92.79   12.40 
 -11  -4 -11  102.89   13.10 
 -11   5 -11   17.10    5.70 
 -11  -5  11   17.80    8.60 
 -11   5  11   24.40    3.10 
 -11  -5 -11   15.70    6.40 
  11   5 -11    8.20    5.10 
 -11  -6  11   -5.60    4.00 
  11  -6 -11   -3.20    2.10 
 -11   6 -11    2.50    3.50 
 -11  -6 -11    4.10    5.30 
  11   6 -11    1.80    5.10 
 -11   6  11    5.70    2.60 
 -11  -7  11   13.90    8.40 
 -11   7 -11   12.40    5.80 
  11  -7 -11    6.30    3.90 
  11   7 -11    9.50    6.80 
 -11   7  11   14.10    4.70 
 -11  -7 -11   13.40    6.90 
 -12   0 -11    0.00    2.20 
 -12   0  11    2.30    2.00 
 -12   0  11   -1.70    1.40 
 -12   1 -11   69.59    7.70 
 -12  -1  11   56.69    7.90 
 -12   1  11   73.49    6.30 
 -12   1  11   56.29    4.90 
 -12  -1 -11   69.49    8.70 
 -12   2 -11    0.30    2.00 
 -12  -2  11    0.00    2.20 
 -12   2  11    2.60    1.20 
 -12  -2 -11    1.60    2.60 
 -12   2  11    1.50    0.80 
 -12  -3  11  119.29   14.70 
 -12   3 -11  129.19   12.00 
 -12  -3 -11  129.69   13.90 
 -12   4 -11   -0.90    2.20 
  12  -4 -11    2.20    1.00 
 -12  -4  11    3.50    4.40 
 -12  -4 -11    3.80    4.50 
  12   4 -11    5.20    3.60 
 -12   4  11    0.40    1.00 
 -12   5 -11   -3.10    2.30 
 -12  -5  11    4.80    5.30 
 -12   5  11    3.10    1.80 
 -12  -5 -11    3.00    3.90 
  12   5 -11    2.50    4.70 
 -12  -6  11   14.30    7.90 
 -12   6 -11   19.20    6.30 
 -12  -6 -11   21.60    8.90 
 -12   6  11   27.00    4.30 
  12   6 -11   20.70    7.00 
 -12   7 -11   33.80    8.60 
 -12  -7  11   34.30   11.50 
 -12  -7 -11   46.90   12.60 
 -12   7  11   46.90    8.30 
  12   7 -11   43.80   11.80 
 -13   0  11   -2.30    1.40 
 -13   0  11    5.60    2.50 
 -13   0 -11   -2.50    1.80 
 -13  -1  11   11.10    4.50 
 -13   1 -11   16.20    4.50 
 -13  -1  11   19.20    4.80 
 -13  -1 -11    6.50    3.90 
 -13   1  11   13.00    2.50 
 -13   1  11   13.20    3.30 
 -13   2 -11   -2.40    1.60 
 -13  -2  11    0.00    2.80 
 -13   2  11    2.70    1.60 
 -13  -2 -11    5.70    3.40 
 -13   2  11    0.20    0.70 
 -13  -3  11  109.79   13.70 
 -13   3 -11  104.39   11.60 
 -13   3  11  100.49    6.70 
 -13   3  11   88.49    5.90 
 -13  -3 -11   95.09   12.00 
 -13   4 -11    1.20    2.80 
 -13  -4  11    4.00    4.10 
  13  -4 -11    2.90    1.60 
 -13   4  11    5.20    1.40 
 -13  -4 -11    3.20    4.20 
 -13   5 -11    6.20    3.70 
 -13  -5  11    3.60    4.90 
 -13   5  11    6.60    2.30 
  13   5 -11   -1.50    3.60 
 -13   6 -11    0.30    3.20 
 -13  -6  11    6.80    6.00 
 -13  -6 -11    6.90    5.40 
  13   6 -11    3.30    4.00 
 -13   6  11    1.70    2.20 
 -13  -7  11   -6.10    8.70 
 -13   7 -11   11.10    5.40 
 -13  -7 -11    3.10    6.50 
  13   7 -11    9.40    6.80 
 -14   0 -11    0.70    2.50 
 -14   0  11    0.30    1.70 
 -14   0  11    2.40    2.90 
 -14  -1  11  104.49   11.30 
 -14   1 -11  116.49   11.40 
 -14  -1  11  101.79   11.60 
 -14   1  11  131.39   10.40 
 -14   1  11  117.99    8.40 
 -14  -1 -11  116.69   12.10 
 -14  -2  11   88.79   11.60 
 -14   2 -11   97.59   10.00 
 -14   2  11   78.39    7.30 
 -14  -2 -11  107.19   11.90 
 -14   2  11   82.29    5.80 
 -14  -3  11   38.20    9.50 
 -14   3 -11   38.30    7.60 
 -14  -3 -11   25.30    7.20 
 -14   3  11   35.40    3.30 
 -14  -4  11    4.20    4.20 
  14  -4 -11    2.80    3.10 
 -14   4 -11    3.10    3.10 
 -14  -4 -11    1.10    4.00 
 -14  -5  11    5.90    5.10 
 -14   5 -11   -0.30    2.40 
 -14  -5 -11    7.00    5.60 
 -14   6 -11   11.10    4.60 
 -14  -6  11    5.10    6.20 
 -14  -6 -11   13.80    6.90 
 -15   0 -11   -1.30    2.40 
 -15   0  11    0.80    2.90 
 -15   0  11   -1.80    1.30 
 -15   1 -11    0.40    3.90 
 -15  -1  11    1.20    2.90 
 -15   1  11   -3.70    2.50 
 -15   1  11    0.20    1.20 
 -15  -2  11    3.60    3.30 
 -15   2 -11   -0.20    2.20 
 -15  -2 -11   -1.60    2.30 
 -15   2  11    2.30    2.30 
 -15   2  11    0.80    1.00 
  15  -3 -11   14.50    3.60 
 -15   3 -11   17.90    5.40 
 -15  -3  11   27.70    7.80 
 -15  -3 -11   16.30    6.40 
 -15   3  11   12.90    3.10 
 -15   3  11   15.30    2.30 
 -15   4 -11   11.30    4.20 
  15  -4 -11    4.70    3.20 
 -15  -4  11   10.60    7.40 
 -15   4  11    9.00    2.20 
 -15  -4 -11    1.00    3.80 
 -15  -5  11    2.40    6.00 
 -15   5 -11    4.10    2.90 
 -15   5  11    3.10    1.90 
 -15  -5 -11   -3.50    4.30 
 -15  -6  11   11.20    7.20 
 -15   6 -11    8.70    4.90 
 -15  -6 -11   -3.50    6.00 
 -16   0 -11   -1.60    2.90 
 -16   0  11    6.60    3.40 
 -16   1 -11   -0.10    2.30 
 -16  -1  11    1.10    3.20 
 -16   1  11    1.20    1.30 
 -16  -1 -11    0.80    2.50 
 -16   1  11   -2.70    2.80 
 -16  -2  11  123.99   14.70 
 -16   2 -11  141.09   13.50 
 -16  -2 -11  145.79   15.40 
 -16   2  11  129.89    8.90 
 -16   2  11  153.18   11.70 
  16  -3 -11   20.20    4.40 
 -16   3 -11   18.50    5.40 
 -16  -3  11   26.10    7.60 
 -16   3  11   10.40    3.50 
 -16  -3 -11   21.50    7.00 
 -16   3  11   16.70    2.80 
 -16   4 -11    7.10    4.00 
 -16  -4  11   12.80    6.50 
 -16  -4 -11    0.20    3.20 
 -16   4  11    1.40    1.70 
 -16   5 -11   -1.20    3.40 
 -16  -5  11   10.70    5.50 
 -16   5  11    7.10    2.60 
 -16  -5 -11    8.80    5.80 
 -16  -6  11    9.80    7.60 
 -16   6 -11   19.60    6.30 
 -16  -6 -11    1.60    6.70 
 -17   0  11   -3.50    2.00 
 -17   0 -11   -1.30    2.70 
 -17  -1  11   32.20    7.30 
 -17   1 -11   25.30    6.40 
 -17  -1 -11   28.20    7.30 
 -17   1  11   21.10    5.60 
 -17   1  11   34.00    4.10 
 -17  -2  11  140.89   15.60 
 -17   2 -11  132.69   13.40 
 -17   2  11  130.49    9.20 
 -17  -2 -11  131.79   15.00 
 -17   2  11  145.99   11.90 
 -17   3 -11    0.80    2.40 
 -17  -3  11   -7.10    3.80 
 -17   3  11   -0.60    3.30 
 -17   3  11    0.40    1.50 
 -17  -3 -11    2.00    3.60 
 -17   4 -11    7.20    4.50 
 -17  -4  11   13.30    6.10 
 -17  -4 -11   17.00    6.80 
 -17   4  11   11.10    2.30 
 -17  -5  11   10.70    7.10 
 -17   5 -11    6.90    4.80 
 -17  -5 -11    8.00    5.20 
 -18   0 -11    0.10    2.50 
 -18   0  11    2.30    2.80 
 -18  -1  11   37.20    7.80 
 -18   1 -11   18.90    5.80 
 -18   1  11   28.40    6.40 
 -18  -1 -11   19.00    6.20 
 -18   2 -11   63.99    9.30 
 -18  -2  11   67.09   12.00 
 -18  -2 -11   69.19   12.30 
 -18   2  11   59.59    5.60 
 -18   3 -11   17.00    5.30 
 -18  -3  11   -1.10    3.80 
 -18   3  11    3.40    1.90 
 -18  -3 -11   -0.20    3.70 
 -18   4 -11   -0.60    3.90 
 -18  -4  11   10.50    5.50 
 -18   4  11    2.90    2.00 
 -18  -4 -11   -5.10    3.50 
 -18  -5  11    0.20    5.40 
 -18   5 -11    7.00    4.10 
 -18  -5 -11    7.80    5.40 
 -19   0 -11    0.60    3.30 
 -19   0  11   -2.60    2.50 
 -19  -1  11   -5.60    3.40 
 -19   1 -11    1.00    3.70 
 -19   1  11    2.50    2.10 
 -19  -1 -11    5.70    4.10 
 -19   2 -11   98.59   11.70 
 -19  -2  11  102.09   13.30 
 -19   2  11   87.19    7.40 
 -19  -2 -11   88.59   12.00 
 -19  -3  11   -5.30    3.30 
 -19   3 -11    1.50    3.00 
 -19   3  11    2.70    1.70 
 -19  -3 -11   -2.70    3.50 
 -19  -4  11   -0.80    4.70 
 -19   4 -11   14.00    8.20 
 -19  -4 -11   -0.40    5.00 
 -20   0 -11    1.80    3.30 
 -20   0  11    2.40    2.60 
 -20  -1  11   47.60    9.30 
 -20   1 -11   36.10    8.40 
 -20  -1 -11   46.00    9.70 
 -20   1  11   44.70    5.70 
 -20   2 -11   32.60    7.60 
 -20  -2  11   32.20    9.30 
 -20   2  11   35.40    4.60 
 -20  -2 -11   36.30    8.50 
 -20  -3  11   -4.10    4.40 
 -20   3 -11    2.60    4.50 
 -20  -3 -11   -3.90    3.20 
 -20   3  11   -1.70    2.10 
 -20  -4  11   -4.80    5.10 
 -20   4 -11   -3.10    3.00 
 -20  -4 -11   -3.90    4.40 
 -21   0 -11    4.30    3.70 
 -21   0  11   -2.20    4.10 
 -21   1 -11   29.80    7.80 
 -21  -1  11   26.50    7.10 
 -21  -1 -11   27.60   12.90 
 -21   2 -11    6.20    4.20 
 -21  -2  11   -5.50    5.60 
 -21  -2 -11   14.10    6.10 
 -21   2  11    7.40    3.10 
 -21  -3  11   -7.00    5.40 
 -21   3 -11    2.30    3.80 
 -21  -3 -11    3.20    4.80 
 -22   0  11    2.50    4.00 
 -22   0 -11    4.00    4.40 
 -22   1 -11    3.90    4.60 
 -22  -1  11    1.10    4.80 
 -22   1  11   -1.00    3.30 
 -22  -1 -11    1.10    3.80 
   0   0  12 3650.33  174.38 
   0   0 -12 3597.84  174.58 
   0  -1  12   -0.70    0.80 
   0   1  12   -1.60    0.80 
   0   1 -12   -1.10    0.70 
   0  -1 -12    1.90    1.00 
   0   2 -12  268.87   18.70 
   0  -2 -12  314.17   16.40 
   0   2  12  335.17   18.70 
   0  -2  12  256.07   19.60 
   0  -3  12   -1.10    1.50 
   0  -3 -12    1.70    1.30 
   0   3 -12   -1.30    1.00 
   0  -3 -12    2.20    1.50 
   0   4 -12    3.30    2.90 
   0  -4 -12    9.50    3.20 
   0  -4 -12    9.10    2.90 
   0  -5 -12   -3.30    1.70 
   0  -5 -12    0.80    2.00 
   0   5 -12   -1.80    2.10 
   0   6 -12  282.27   24.50 
   0  -6 -12  279.67   22.50 
   0  -6 -12  292.37   21.50 
   0   7 -12    3.20    3.50 
   0  -7 -12    0.20    3.10 
   0   8 -12   10.50    5.60 
   0  -8 -12    9.10    6.30 
  -1   0  12  273.07   14.90 
   1   0  12  261.07   15.60 
  -1   0 -12  271.27   15.60 
   1   0 -12  257.57   15.30 
  -1  -1  12   61.39    5.00 
   1   1  12   50.29    5.20 
   1  -1 -12   51.49    4.10 
  -1   1 -12   55.99    5.60 
  -1   1  12   45.00    4.50 
  -1  -1 -12   54.39    4.50 
   1  -1  12   62.19    5.20 
   1   1 -12   48.30    5.20 
  -1  -2  12  281.47   17.20 
   1  -2 -12  281.27   14.80 
   1   2  12  292.87   18.10 
  -1   2 -12  260.07   17.80 
  -1  -2 -12  279.17   16.00 
  -1   2  12  271.67   17.90 
   1   2 -12  253.47   18.00 
   1  -2  12  287.17   17.10 
  -1  -3  12   25.70    4.90 
   1   3  12   31.60    5.70 
   1  -3 -12   32.80    3.60 
   1  -3 -12   25.00    4.20 
  -1   3 -12   26.40    5.40 
  -1  -3 -12   28.30    4.10 
  -1  -3 -12   30.20    5.30 
   1   3 -12   27.00    5.60 
   1  -4 -12   31.00    4.20 
   1  -4 -12   25.80    4.80 
  -1   4 -12   24.40    6.00 
  -1  -4 -12   28.20    5.60 
   1   4 -12   25.30    6.00 
  -1  -4 -12   33.40    6.00 
  -1   5 -12   15.90    5.00 
   1  -5 -12   19.30    4.40 
   1  -5 -12   17.40    4.50 
   1   5 -12   21.50    6.40 
  -1  -5 -12   14.00    4.90 
  -1  -5 -12   27.80    5.80 
   1  -6 -12  124.99   11.00 
  -1   6 -12   97.49   13.50 
   1  -6 -12  113.19   14.90 
  -1  -6 -12  116.19   13.20 
   1   6 -12  102.19   13.90 
  -1   7 -12   -7.60    3.00 
   1  -7 -12    6.90    3.90 
  -1  -7 -12    1.90    4.30 
   1   7 -12   -4.20    2.70 
   1  -8 -12    2.40    5.10 
  -1   8 -12    6.40    5.50 
   1   8 -12    4.70    4.80 
  -1  -8 -12    1.90    6.50 
   2   0  12   67.59    6.20 
   2   0 -12   74.59    5.80 
  -2   0  12   71.39    5.10 
  -2   0 -12   76.29    6.00 
  -2   1 -12  164.48   11.00 
  -2  -1  12  157.78    9.90 
   2   1  12  139.69   10.70 
   2  -1 -12  131.39    8.60 
   2   1 -12  152.18   10.90 
   2  -1  12  172.98   10.70 
  -2  -1 -12  155.58    9.70 
  -2   1  12  137.79    9.10 
  -2  -2  12  335.37   20.30 
   2  -2 -12  337.07   18.40 
  -2   2 -12  328.17   21.00 
   2  -2 -12  347.07   17.20 
   2   2  12  334.27   21.40 
  -2   2  12  341.17   18.70 
   2   2 -12  312.57   21.30 
   2  -2  12  354.46   20.30 
  -2  -2 -12  359.46   19.80 
   2  -3 -12    1.50    1.00 
  -2   3 -12   -1.10    1.40 
   2   3  12    4.90    2.30 
  -2  -3  12    0.50    1.20 
   2  -3 -12    2.40    1.20 
   2   3 -12   -0.40    1.70 
  -2  -3 -12    1.60    1.50 
  -2  -3 -12    2.30    2.10 
   2  -4 -12    1.50    1.50 
   2  -4 -12    2.20    1.30 
  -2   4 -12    2.90    2.40 
   2   4 -12    2.00    2.20 
  -2  -4 -12    0.90    2.20 
  -2  -4 -12    2.30    1.90 
   2  -5 -12  221.38   17.40 
  -2   5 -12  232.58   20.30 
   2  -5 -12  294.77   17.00 
   2   5 -12  230.38   20.80 
  -2  -5 -12  234.58   19.70 
  -2  -5 -12  260.77   19.50 
   2  -6 -12  111.69   10.00 
  -2   6 -12   89.19   12.50 
   2  -6 -12  117.09   11.80 
  -2  -6 -12  113.09   13.00 
   2   6 -12   80.49   12.60 
  -2   7 -12   18.20    5.60 
   2  -7 -12   11.40    4.90 
  -2  -7 -12    4.60    5.50 
   2   7 -12   14.50    6.70 
  -2   8 -12   -6.20    3.60 
   2  -8 -12   -7.40    5.40 
  -2  -8 -12    3.10    9.60 
   2   8 -12    4.20    4.40 
  -3   0 -12   18.70    2.70 
   3   0 -12   16.60    3.00 
   3   0  12   21.50    3.20 
  -3   0  12   17.80    2.10 
  -3  -1  12  273.67   15.70 
   3  -1 -12  298.87   14.40 
  -3   1 -12  255.17   16.50 
   3   1  12  235.18   16.90 
  -3   1  12  254.97   14.30 
   3  -1  12  269.17   16.40 
   3   1 -12  252.87   16.80 
  -3  -1 -12  298.87   16.20 
   3   2  12  213.78   15.80 
  -3  -2  12  219.28   14.60 
  -3  -2 -12  218.78   14.40 
   3  -2  12  238.38   14.70 
   3   2 -12  208.68   15.60 
  -3   3 -12   12.50    3.80 
  -3  -3  12    9.40    3.50 
   3  -3 -12   14.70    1.80 
   3  -3 -12   16.60    1.60 
   3   3  12   15.80    4.50 
  -3  -3 -12   18.50    4.20 
  -3  -3 -12   21.80    4.90 
   3   3 -12    5.90    3.30 
  -3   4 -12   27.70    6.20 
   3  -4 -12   26.00    3.30 
   3  -4 -12   27.50    3.70 
  -3  -4 -12   31.40    6.50 
   3   4 -12   20.90    5.80 
  -3  -4 -12   26.00    5.80 
   3  -5 -12  506.45   31.70 
  -3   5 -12  485.55   35.00 
   3  -5 -12  585.54   30.20 
   3   5 -12  538.95   37.00 
  -3  -5 -12  614.44   36.60 
  -3   6 -12  103.99   13.00 
   3  -6 -12  106.39   10.90 
   3  -6 -12  123.69   12.30 
  -3  -6 -12  125.79   14.20 
   3   6 -12  106.09   14.30 
   3  -7 -12   17.40    5.60 
  -3   7 -12    3.20    3.60 
  -3  -7 -12   16.00    6.60 
   3   7 -12   10.00    6.10 
   3  -8 -12    3.20    5.50 
  -3   8 -12    3.50    4.50 
  -3  -8 -12    7.80    6.80 
   3   8 -12   11.40    5.20 
  -4   0 -12   54.79    5.10 
   4   0 -12   45.30    4.50 
  -4   0  12   47.50    3.70 
   4   0  12   49.70    5.50 
   4  -1 -12  102.89    5.80 
   4   1  12  101.39    9.00 
  -4   1 -12   99.49    8.30 
  -4  -1  12  105.09    7.70 
   4   1 -12  103.49    8.70 
   4  -1  12   94.19    8.20 
  -4   1  12   96.69    5.80 
  -4  -1 -12  115.89    8.30 
  -4   2 -12   24.10    4.70 
  -4  -2  12   27.80    4.10 
   4   2  12   25.70    5.20 
  -4  -2 -12   35.70    4.60 
   4  -2  12   28.80    4.10 
   4   2 -12   29.10    5.50 
  -4  -3  12   30.50    5.60 
  -4   3 -12   27.20    5.60 
  -4  -3 -12   31.00    5.70 
   4   3 -12   26.10    6.00 
   4   4  12   61.09    8.80 
  -4   4 -12   66.49    8.80 
   4  -4 -12   86.29    5.30 
   4  -4 -12   77.09    6.00 
  -4  -4 -12   79.49    9.30 
   4   4 -12   78.99   10.10 
  -4  -4 -12   78.69    9.70 
   4  -5 -12   81.49    6.20 
   4  -5 -12   79.49    7.90 
  -4   5 -12   61.69    9.20 
   4   5 -12   65.09   12.00 
  -4  -5 -12   91.09   11.10 
  -4   6 -12   25.70    7.10 
   4  -6 -12   16.00    3.30 
   4  -6 -12    7.80    3.50 
  -4  -6 -12   10.80    5.10 
   4   6 -12   20.00    7.20 
  -4   7 -12    4.60    4.00 
   4  -7 -12    9.60    4.70 
   4  -7 -12   -2.50    2.40 
  -4  -7 -12    4.90    5.20 
   4   7 -12    5.80    4.70 
  -4   8 -12   -7.20    3.10 
   4   8 -12    2.00    4.60 
  -4  -8 -12   -2.60    5.30 
  -5   0  12  204.28   11.40 
   5   0 -12  204.58   12.80 
  -5   0 -12  218.88   13.60 
   5   0  12  193.98   14.30 
   5   1  12   48.10    7.20 
  -5   1 -12   53.69    6.00 
  -5  -1  12   54.49    5.00 
  -5  -1 -12   50.69    5.40 
   5   1 -12   42.70    5.50 
   5  -1  12   47.90    5.70 
  -5   2 -12    1.10    1.70 
   5   2  12   -2.90    1.40 
  -5  -2  12    1.00    1.70 
   5   2 -12    0.00    2.00 
  -5  -2 -12    0.00    1.80 
   5   3  12   42.80    7.50 
  -5   3 -12   30.20    5.90 
  -5  -3  12   31.00    5.80 
  -5  -3 -12   36.70    6.60 
   5   3 -12   21.10    5.60 
  -5  -3 -12   26.80    6.50 
  -5   4 -12  167.68   14.80 
   5  -4 -12  164.28    9.30 
   5  -4 -12  168.58    8.70 
   5   4 -12  169.68   16.10 
  -5  -4 -12  161.88   15.00 
  -5   5 -12   98.59   11.50 
   5  -5 -12   78.79    8.00 
   5  -5 -12  104.59    6.80 
   5   5 -12  118.29   13.70 
  -5  -5 -12   98.19   11.80 
   5  -6 -12   22.20    3.60 
   5  -6 -12   22.40    5.30 
  -5   6 -12   27.50    6.90 
   5   6 -12   30.40    8.90 
  -5  -6 -12   23.20    6.90 
  -5   7 -12  106.19   14.30 
   5   7 -12   88.89   16.30 
  -5  -7 -12  110.99   16.50 
   5  -8 -12   -3.00    4.30 
  -5  -8 -12   23.20    8.00 
   6   0  12   71.89    7.50 
  -6   0  12   72.99    6.70 
  -6   0  12   65.09    5.00 
   6   0 -12   73.39    6.10 
  -6   0 -12   69.79    7.00 
  -6   1 -12   -0.10    1.30 
  -6  -1  12   -1.10    1.00 
   6   1  12   -1.50    1.40 
   6   1 -12    3.70    1.60 
   6  -1  12    0.30    1.40 
   6   2  12   43.70    6.40 
  -6  -2  12   61.19    6.50 
  -6   2 -12   46.90    5.80 
   6   2 -12   46.40    6.50 
  -6  -2 -12   37.30    7.90 
  -6   3 -12   80.79    8.80 
   6   3  12   67.89    9.30 
   6   3 -12   78.99    9.50 
  -6  -3 -12   82.09    9.10 
  -6   4 -12  169.48   14.50 
   6   4 -12  143.39   15.20 
  -6  -4 -12  157.78   14.80 
   6  -5 -12    5.30    2.10 
  -6   5 -12   -1.90    2.50 
   6  -5 -12    2.10    1.00 
  -6  -5 -12    6.90    3.50 
   6   5 -12   -5.10    2.30 
   6  -6 -12    4.60    3.60 
  -6   6 -12   15.40    5.60 
   6  -6 -12   11.50    2.40 
   6   6 -12   11.00    5.70 
  -6  -6 -12   17.10    5.80 
   6  -7 -12  148.59   14.10 
  -6   7 -12  142.99   17.20 
  -6  -7 -12  150.58   18.50 
   6   7 -12  156.28   18.80 
  -6   8 -12    0.60    5.00 
   6  -8 -12    0.50    3.90 
  -6  -8 -12   11.30    6.50 
   6   8 -12    5.50    5.80 
   7   0  12  349.67   24.20 
  -7   0  12  418.06   22.80 
  -7   0  12  381.06   20.60 
  -7   0 -12  407.26   23.20 
  -7  -1  12  129.29   11.40 
   7   1  12  113.39   11.00 
  -7   1 -12  127.29   10.00 
  -7  -1  12  120.29    9.30 
  -7  -1 -12  128.09   10.40 
   7   1 -12  124.69   10.50 
   7   2  12   -0.40    1.60 
  -7   2 -12    0.50    1.70 
   7   2 -12    2.50    2.10 
  -7  -2 -12    3.30    2.10 
  -7   3 -12    7.10    3.20 
  -7  -3 -12    7.50    3.70 
   7   3 -12   13.00    4.20 
  -7   4 -12   63.19    8.50 
   7   4 -12   64.99    9.60 
  -7  -4 -12   80.09   10.20 
   7  -5 -12   55.69    5.30 
  -7   5 -12   29.50    7.70 
   7  -5 -12   39.10    3.30 
   7   5 -12   40.60    9.70 
  -7  -5 -12   48.30    9.50 
   7  -6 -12   32.20    3.40 
  -7   6 -12   35.80    8.60 
   7  -6 -12   35.80    5.70 
  -7  -6 -12   38.20    9.20 
   7   6 -12   21.90    7.50 
  -7   7 -12    2.50    3.70 
   7  -7 -12    2.60    3.40 
  -7  -7 -12   -5.90    4.30 
   7   7 -12   -2.50    4.90 
  -7   8 -12   20.60    7.70 
  -7  -8  12    7.70    7.20 
   7  -8 -12   19.60    6.80 
   7   8 -12   34.50   11.00 
  -7  -8 -12   20.10   11.80 
  -8   0  12   25.30    4.30 
  -8   0 -12   25.50    4.60 
  -8   0  12   23.10    3.00 
  -8   1 -12    4.80    2.50 
  -8  -1  12    9.60    3.10 
  -8  -1  12    4.70    2.00 
  -8  -1 -12    9.80    3.40 
   8   1 -12    2.80    1.80 
  -8   2 -12   58.09    6.70 
  -8  -2  12   54.79    6.60 
  -8  -2  12   37.00    7.70 
  -8  -2 -12   40.10    6.20 
   8   2 -12   50.09    6.90 
  -8   3 -12    1.70    2.30 
   8   3 -12    1.10    2.50 
  -8  -3 -12    2.90    2.10 
  -8   4 -12   19.50    5.50 
  -8  -4 -12   25.40    6.70 
   8   4 -12   23.20    6.30 
   8  -5 -12   23.50    2.20 
   8  -5 -12   26.50    3.00 
  -8   5 -12   24.60    6.40 
   8   5 -12   24.50    7.50 
  -8  -5 -12   26.20    7.60 
  -8   6 -12    5.80    4.20 
   8  -6 -12    6.10    3.00 
   8  -6 -12   11.60    2.20 
   8   6 -12   28.20    7.10 
  -8  -6 -12    8.10    5.60 
  -8  -7  12    2.00    6.20 
  -8   7 -12    8.80    5.10 
   8  -7 -12    7.70    4.20 
  -8  -7 -12    5.50    5.80 
   8   7 -12   11.00    6.80 
  -8   8 -12    7.50    5.90 
  -8  -8  12   -2.90    6.80 
   8   8 -12    4.80    4.10 
  -8  -8 -12   -8.60    4.60 
  -9   0  12  143.09   10.50 
  -9   0  12  129.99    9.20 
  -9   0 -12  141.69   11.40 
  -9   1 -12   44.20    5.80 
  -9  -1  12   47.70    6.50 
  -9  -1  12   44.30    5.40 
  -9   1  12   45.20    2.80 
  -9  -1 -12   46.60    6.30 
  -9   1  12   45.30    2.70 
   9   1 -12   51.09    6.20 
  -9  -2  12   25.10    6.00 
  -9  -2  12   19.90    4.50 
  -9   2 -12   17.80    4.40 
   9   2 -12   22.60    5.30 
  -9  -2 -12   20.90    4.80 
  -9  -3  12    0.50    2.50 
  -9   3 -12   -0.50    1.50 
  -9  -3 -12    3.20    2.40 
   9   3 -12   -4.30    2.10 
  -9  -4  12   72.49   13.10 
  -9   4 -12   51.29    7.80 
   9   4 -12   52.19   10.20 
  -9  -4 -12   69.09    9.80 
  -9   5 -12   20.80    5.80 
  -9  -5  12   13.20    6.10 
   9   5 -12   12.40    5.60 
  -9  -5 -12   18.80    6.50 
  -9  -6  12    3.70    4.70 
   9  -6 -12    5.60    1.70 
   9  -6 -12   -0.60    2.40 
  -9   6 -12    5.00    4.30 
  -9  -6 -12   -0.90    3.90 
   9   6 -12   -1.50    4.70 
   9  -7 -12    7.00    3.40 
  -9  -7  12    7.30    7.40 
  -9   7 -12   11.90    6.40 
   9   7 -12   11.30    6.70 
  -9  -7 -12   12.40    5.50 
 -10   0  12  236.28   14.60 
 -10   0  12  223.58   15.20 
 -10   0 -12  236.98   16.50 
 -10  -1  12   92.29    9.50 
 -10  -1  12   76.89    7.80 
 -10   1 -12   84.39    8.30 
 -10   1  12   71.69    4.70 
 -10  -1 -12   77.09    8.60 
 -10   1  12   83.59    5.10 
 -10  -2  12   59.29    7.60 
 -10   2 -12   65.19    7.30 
 -10  -2  12   53.49   11.40 
 -10  -2 -12   48.20    8.60 
 -10   3 -12    9.90    3.70 
 -10  -3  12    8.60    4.20 
 -10  -3 -12    5.30    3.70 
  10   3 -12   10.80    3.90 
 -10   4 -12   38.70    7.30 
 -10  -4  12   28.20    8.10 
 -10  -4 -12   46.10    9.30 
  10   4 -12   31.80    8.30 
 -10  -5  12   28.50   11.80 
 -10   5 -12   23.70    6.70 
 -10  -5 -12   30.50    8.50 
  10  -6 -12    1.50    1.80 
 -10   6 -12    1.00    3.40 
 -10  -6  12    3.50    4.80 
  10  -6 -12    5.10    2.50 
  10   6 -12    6.00    3.80 
 -10  -6 -12    8.60    5.20 
 -10  -7  12   -2.10    5.30 
 -10   7 -12   10.00    4.80 
 -10  -7 -12    1.00    7.50 
  10   7 -12    2.20    4.70 
 -11   0  12  282.47   18.10 
 -11   0  12  281.87   17.30 
 -11   0 -12  266.47   18.90 
 -11  -1  12   -0.40    2.20 
 -11   1 -12   -0.20    1.70 
 -11  -1  12    1.20    1.70 
 -11   1  12   -0.50    0.80 
 -11   1  12    0.10    1.00 
 -11  -1 -12    1.30    2.50 
 -11  -2  12   -0.60    2.30 
 -11   2 -12   -1.60    1.50 
 -11  -2  12   -1.00    3.00 
 -11  -2 -12    1.70    2.70 
 -11  -3  12  181.98   17.60 
 -11   3 -12  163.18   14.20 
  11   3 -12  163.68   16.20 
 -11  -3 -12  153.78   15.70 
 -11  -4  12    1.70    4.30 
 -11   4 -12    1.40    2.50 
  11   4 -12    3.10    4.40 
 -11  -4 -12    0.60    3.70 
 -11  -5  12   -4.30    4.30 
 -11   5 -12    2.50    3.50 
 -11  -5 -12    5.00    4.30 
  11   5 -12    0.40    4.10 
 -11  -6  12    3.30    4.20 
  11  -6 -12   -1.10    1.90 
  11   6 -12   11.20    5.00 
 -11  -7  12   -3.80    5.10 
 -11   7 -12   -0.80    3.40 
 -11  -7 -12    8.20    6.80 
  11   7 -12   -2.70    5.00 
 -12   0 -12   44.90    6.70 
 -12   0  12   40.80    5.40 
 -12   0  12   60.19    6.50 
 -12   1 -12    7.20    3.40 
 -12  -1  12    1.70    2.70 
 -12  -1  12   -0.50    4.30 
 -12   1  12    3.20    1.20 
 -12  -1 -12    9.50    3.60 
 -12   1  12    6.30    2.00 
 -12   2 -12   14.10    4.00 
 -12  -2  12    8.70    4.30 
 -12  -2 -12    4.00    3.30 
 -12   3 -12   31.20    6.40 
 -12  -3  12   40.10    9.00 
 -12  -3 -12   35.40    8.00 
 -12   4 -12  143.39   13.40 
 -12  -4  12   98.19   14.90 
  12   4 -12  129.49   15.10 
 -12  -5  12    9.00    7.20 
 -12   5 -12    6.20    3.90 
  12   5 -12    1.80    4.30 
 -12  -5 -12   -5.30    4.50 
 -12   6 -12    0.60    3.60 
 -12  -6  12   -0.70    3.90 
  12   6 -12   -2.20    4.30 
 -12  -6 -12    4.90    5.30 
 -12   7 -12   -6.90    3.50 
 -12  -7  12    7.60    6.00 
 -12  -7 -12    1.80    6.40 
 -13   0  12   -3.50    1.70 
 -13   0 -12    2.60    2.20 
 -13  -1  12  181.58   14.60 
 -13  -1  12  188.58   15.60 
 -13   1 -12  186.38   14.70 
 -13   1  12  164.08   11.50 
 -13   1  12  169.18   10.50 
 -13  -1 -12  169.78   15.20 
 -13   2 -12    4.80    2.70 
 -13  -2  12    3.30    3.50 
 -13  -2 -12    2.50    2.90 
 -13   2  12   -0.80    0.90 
 -13   2  12    1.30    0.60 
 -13   3 -12   -1.50    1.70 
 -13  -3  12    2.00    3.80 
 -13  -3 -12   -2.30    2.40 
 -13  -4  12   22.40    7.80 
 -13   4 -12   27.00    6.80 
 -13  -4 -12   38.00    9.50 
 -13   5 -12    0.40    2.60 
 -13  -5  12    2.80    5.30 
 -13  -5 -12   -1.70    3.30 
  13   5 -12   -5.30    4.40 
 -13  -6  12    3.40    5.00 
 -13   6 -12    3.80    4.30 
  13   6 -12    0.00    4.50 
 -13  -6 -12    3.10    4.40 
 -13   7 -12    4.60    3.80 
 -13  -7  12    4.50    6.80 
  13   7 -12   -1.80    5.30 
 -14   0  12   53.49    6.80 
 -14   0  12   67.59    7.50 
 -14   0 -12   65.79    8.40 
 -14   1 -12   84.99    9.10 
 -14  -1  12   77.29   11.60 
 -14  -1  12   74.19    8.60 
 -14  -1 -12   75.29    9.60 
 -14   1  12   79.49    5.90 
 -14   1  12   56.29    6.50 
 -14   2 -12   34.70    6.70 
 -14  -2  12   25.10    7.60 
 -14  -2 -12   48.20   15.00 
 -14   2  12   33.10    2.90 
 -14  -3  12   -2.70    3.70 
 -14   3 -12   -3.00    1.70 
 -14  -3 -12    7.50    4.10 
 -14  -4  12    0.90    4.30 
 -14   4 -12   -3.70    2.40 
 -14  -4 -12   -0.70    3.50 
 -14  -5  12   23.10    8.50 
 -14   5 -12   20.20    6.60 
 -14  -5 -12   31.70    8.50 
 -14   6 -12   -0.90    3.50 
 -14  -6  12    4.30    4.80 
 -14  -6 -12    7.70    7.20 
 -15   0 -12  221.28   17.20 
 -15   0  12  183.08   14.70 
 -15  -1  12   26.10    6.50 
 -15   1 -12   35.30    7.00 
 -15  -1 -12   29.00    6.90 
 -15   1  12   35.30    5.60 
 -15   1  12   27.50    3.50 
 -15   2 -12   16.80    5.10 
 -15  -2  12    7.20    4.70 
 -15   2  12   12.40    2.10 
 -15   2  12    7.20    2.70 
 -15  -2 -12   14.90    5.70 
 -15  -3  12   88.89   13.20 
 -15   3 -12   95.39   10.70 
 -15  -3 -12   78.49   11.90 
 -15   3  12   79.79    5.40 
 -15  -4  12   20.10    8.70 
 -15   4 -12   19.00    6.10 
 -15  -4 -12   18.40    7.00 
 -15   5 -12   15.10    5.30 
 -15  -5  12   15.20    6.20 
 -15  -5 -12    9.20    6.30 
 -15   6 -12    6.70    4.80 
 -15  -6  12    4.10    5.70 
 -15  -6 -12    3.80    5.80 
 -16   0  12   15.00    4.10 
 -16   0 -12   12.30    4.70 
 -16   0  12    7.10    3.70 
 -16  -1  12    6.10    3.60 
 -16   1 -12   -0.40    2.70 
 -16   1  12    6.60    3.50 
 -16   1  12    5.50    1.90 
 -16  -1 -12    2.10    3.60 
 -16  -2  12    6.90    5.00 
 -16   2 -12    3.90    3.10 
 -16  -2 -12    9.30    4.80 
 -16   2  12    6.50    2.80 
 -16   2  12    5.90    1.70 
 -16  -3  12   -2.20    3.50 
 -16   3 -12   -1.40    2.80 
 -16  -3 -12    3.00    3.90 
 -16   4 -12   17.40    6.20 
 -16  -4  12   17.70    7.70 
 -16  -4 -12   14.90    6.50 
 -16   5 -12    3.00    4.80 
 -16  -5  12    7.60    8.00 
 -16  -5 -12   12.60    7.20 
 -16  -6  12  -10.60    8.20 
 -16  -6 -12   10.00    6.20 
 -17   0  12   10.50    3.80 
 -17   0  12    4.20    2.30 
 -17   0 -12    0.70    3.00 
 -17  -1  12   62.49    8.80 
 -17   1 -12   60.29    8.50 
 -17   1  12   59.89    5.90 
 -17  -1 -12   59.19    9.00 
 -17   1  12   59.09    7.90 
 -17   2 -12   20.50    6.00 
 -17  -2  12   15.00    5.80 
 -17  -2 -12   23.50    7.10 
 -17   2  12   17.20    4.40 
 -17   2  12   18.90    2.70 
 -17  -3  12    7.40    4.60 
 -17   3 -12    0.10    3.00 
 -17   3  12   -0.80    2.40 
 -17  -3 -12    2.60    4.20 
 -17   3  12    4.90    1.50 
 -17   4 -12    4.90    3.90 
 -17  -4  12   -4.20    5.00 
 -17  -4 -12   -6.10    3.60 
 -17  -5  12    7.30    6.40 
 -17   5 -12    1.10    4.10 
 -18   0 -12   -1.80    2.00 
 -18   0  12   -0.40    2.30 
 -18   1 -12   -1.70    2.50 
 -18  -1  12    2.50    3.30 
 -18  -1 -12    3.70    3.30 
 -18   1  12   -7.20    3.90 
 -18   1  12    1.70    1.70 
 -18   2 -12    0.90    2.80 
 -18  -2  12    2.80    4.40 
 -18  -2 -12   -5.80    3.10 
 -18   2  12   -0.60    1.30 
 -18   2  12   -3.80    3.60 
 -18   3 -12    8.60    4.20 
 -18  -3  12   10.90    6.00 
 -18   3  12    6.70    2.00 
 -18  -3 -12    9.10    5.10 
 -18  -4  12   -8.20    4.90 
 -18   4 -12   10.10    4.10 
 -18  -4 -12   -4.60    3.50 
 -18   5 -12    3.70    3.90 
 -18  -5 -12   -4.10    4.00 
 -19   0 -12   -1.10    2.70 
 -19   0  12    5.60    2.60 
 -19   1 -12   53.89    9.70 
 -19  -1  12   56.09   10.20 
 -19   1  12   62.69    6.30 
 -19  -1 -12   41.90    8.80 
 -19  -2  12   20.60    7.20 
 -19   2 -12   10.00    4.90 
 -19  -2 -12   15.50    5.10 
 -19   2  12   12.20    2.70 
 -19  -3  12    6.20    5.70 
 -19   3 -12    6.90    4.80 
 -19  -3 -12   -2.70    3.70 
 -19   3  12    0.20    2.10 
 -19   4 -12   -0.40    3.60 
 -19  -4  12  -10.60    5.80 
 -20   0 -12   -0.50    2.70 
 -20   0  12   -5.00    2.90 
 -20  -1  12    2.80    3.70 
 -20   1 -12    8.20    4.60 
 -20   1  12    4.00    2.60 
 -20  -1 -12   -0.80    3.00 
 -20  -2  12    5.80    6.60 
 -20  -2 -12    5.70    6.10 
 -20   2  12    2.40    2.00 
 -20  -3  12    8.10    5.70 
 -20  -3 -12    0.90    4.60 
 -21   0  12   21.20    6.00 
 -21   0 -12   15.10    6.10 
 -21   1 -12   17.90    6.00 
 -21  -1  12   15.20    5.80 
 -21  -1 -12   11.20    5.70 
 -21   1  12   15.50    4.10 
 -21  -2  12    5.20    4.80 
 -21   2 -12    3.60    4.40 
 -21  -2 -12    8.70    4.70 
 -22   0  12   -1.90    3.70 
 -22   0 -12   -1.10    3.20 
   0   0  13    6.30    1.70 
   0   0 -13    3.40    1.50 
   0   1  13    2.00    1.20 
   0   1 -13   -1.30    0.80 
   0  -1 -13   -0.60    0.70 
   0  -1  13    0.50    1.00 
   0  -2 -13   18.60    2.40 
   0  -2  13   13.10    3.30 
   0   2 -13   10.20    3.30 
   0  -3 -13    1.10    1.20 
   0   3  13    2.40    1.70 
   0   3 -13   -1.60    1.00 
   0  -3 -13   -0.30    1.50 
   0  -4 -13   72.69    7.30 
   0  -4 -13   68.49    7.50 
   0   4 -13   62.29    8.60 
   0  -5 -13    0.90    2.10 
   0   5 -13    1.00    2.70 
   0   6 -13   50.29   10.50 
   0  -6 -13   62.29    7.90 
   0  -6 -13   73.89   10.00 
   0   7 -13   -4.30    3.30 
   0  -7 -13    6.70    4.40 
   0   8 -13    0.30    7.30 
   0  -8 -13   16.10    6.50 
   1   0  13    0.70    1.10 
   1   0 -13   -0.70    0.60 
  -1   0 -13    0.60    1.00 
  -1   0  13   -1.20    0.60 
   1  -1 -13  217.28   12.40 
  -1   1 -13  226.28   14.40 
  -1  -1  13  228.08   13.30 
   1   1  13  197.28   13.80 
  -1  -1 -13  234.98   13.00 
  -1   1  13  202.08   13.00 
   1   1 -13  213.78   14.30 
   1  -1  13  214.68   13.40 
  -1  -2  13  204.58   13.80 
  -1   2 -13  204.28   14.90 
   1  -2 -13  224.48   11.80 
   1   2  13  197.68   14.50 
  -1   2  13  202.08   13.50 
   1   2 -13  224.58   15.40 
   1  -2  13  211.98   13.90 
  -1  -2 -13  219.08   12.90 
   1  -3 -13    4.10    1.60 
   1   3  13   -0.30    1.40 
   1  -3 -13    0.20    0.90 
  -1   3 -13    1.80    1.60 
  -1  -3 -13   -0.10    1.10 
  -1  -3 -13    3.50    1.80 
   1   3 -13   -1.00    1.60 
   1  -4 -13  136.59   10.20 
  -1   4 -13  115.59   12.40 
   1  -4 -13  116.59    9.70 
  -1  -4 -13  138.99   11.40 
   1   4 -13  128.29   13.00 
  -1  -4 -13  121.39   10.70 
   1  -5 -13  179.08   12.90 
   1  -5 -13  139.09   12.60 
  -1   5 -13  162.58   15.80 
  -1  -5 -13  145.89   13.50 
   1   5 -13  161.38   16.00 
  -1  -5 -13  160.58   14.10 
  -1   6 -13  118.89   14.40 
   1  -6 -13  128.49   22.00 
   1  -6 -13  128.49   11.20 
  -1  -6 -13   96.79   12.50 
   1   6 -13  116.19   14.80 
  -1   7 -13   19.60    7.00 
   1  -7 -13   14.70    6.60 
   1   7 -13   37.20   10.00 
  -1  -7 -13   17.80    6.10 
   1  -8 -13    7.30    6.40 
  -1   8 -13   18.60   10.80 
  -1  -8 -13   -1.50    5.40 
  -2   0  13    0.00    0.60 
  -2   0 -13    0.00    1.00 
   2   0  13    0.40    1.00 
   2   0 -13    1.20    1.00 
  -2   1 -13  270.17   17.10 
   2  -1 -13  259.47   14.80 
   2   1  13  253.57   17.10 
  -2  -1  13  290.47   16.00 
   2  -1  13  284.37   16.60 
  -2  -1 -13  295.67   16.00 
   2   1 -13  259.47   17.00 
   2   2  13    1.50    2.00 
  -2  -2  13    1.70    1.70 
  -2   2 -13    0.50    1.60 
   2  -2 -13    1.20    0.90 
  -2  -2 -13    1.10    1.10 
   2  -2  13    0.30    1.30 
  -2   2  13    1.90    1.10 
   2   2 -13   -0.20    1.00 
  -2   3 -13  234.08   18.20 
   2   3  13  277.77   19.10 
   2  -3 -13  262.87   14.10 
   2  -3 -13  272.97   15.20 
  -2  -3 -13  261.67   17.00 
   2   3 -13  237.18   18.70 
  -2  -3 -13  267.27   18.60 
   2  -4 -13  130.39    9.20 
  -2   4 -13  125.59   12.70 
   2  -4 -13  114.69    9.00 
   2   4 -13  124.39   12.80 
  -2  -4 -13  125.69   11.30 
  -2  -4 -13  141.49   12.20 
  -2   5 -13   22.40    6.30 
   2  -5 -13   33.30    4.50 
   2  -5 -13   28.70    4.30 
   2   5 -13   26.00    7.00 
  -2  -5 -13   28.30    6.80 
  -2  -5 -13   33.10    6.70 
   2  -6 -13   12.50    4.30 
  -2   6 -13    8.00    5.10 
   2  -6 -13    8.20    3.40 
  -2  -6 -13   -1.10    4.10 
   2   6 -13   19.10    6.80 
  -2   7 -13   -2.70    3.30 
   2  -7 -13    1.80    3.20 
  -2  -7 -13   -5.30    3.90 
   2   7 -13   -3.40    3.40 
  -2   8 -13  -10.40    5.20 
   2  -8 -13   12.00    6.10 
  -3   0 -13   -1.50    1.00 
   3   0 -13   -0.20    0.90 
   3   0  13   -0.60    1.20 
  -3   0  13    0.00    0.70 
  -3   1 -13   55.49    5.90 
   3  -1 -13   53.09    4.50 
  -3  -1  13   56.99    5.00 
   3   1  13   42.10    5.50 
  -3  -1 -13   58.59    5.20 
  -3   1  13   42.50    3.90 
   3   1 -13   63.39    6.20 
   3  -1  13   51.29    5.40 
   3  -2 -13  106.19    5.90 
  -3   2 -13  100.99    9.40 
   3  -2 -13  111.89    5.70 
   3   2  13  111.29   10.20 
  -3  -2 -13  124.29    8.90 
   3   2 -13   86.29    9.10 
   3  -2  13  104.69    8.60 
   3  -3 -13    8.90    1.10 
  -3   3 -13    9.10    3.40 
   3   3  13   17.00    4.30 
   3  -3 -13    8.70    1.30 
  -3  -3 -13    9.70    2.90 
   3   3 -13   11.40    3.80 
  -3  -3 -13    6.50    3.60 
   3  -4 -13   69.19    5.30 
  -3   4 -13   54.09    8.10 
   3  -4 -13   68.19    5.50 
  -3  -4 -13   53.39    7.70 
  -3  -4 -13   78.69    8.60 
   3   4 -13   65.29    9.00 
   3  -5 -13    2.20    2.10 
   3  -5 -13    3.90    1.60 
  -3   5 -13   -0.60    1.60 
  -3  -5 -13    7.90    3.50 
   3   5 -13   -0.30    2.90 
   3  -6 -13  197.98   13.50 
  -3   6 -13  207.38   19.20 
   3  -6 -13  199.68   16.00 
   3   6 -13  182.88   19.30 
  -3  -6 -13  159.28   17.10 
  -3   7 -13    7.40    4.60 
   3  -7 -13    6.80    4.00 
  -3  -7 -13   -5.70    4.60 
   3   7 -13   -4.80    3.40 
  -3   8 -13   -2.00    3.80 
   3  -8 -13    6.90    5.10 
  -3  -8 -13    1.40    5.90 
   3   8 -13   -0.60    6.30 
   4   0  13   -2.40    1.40 
  -4   0  13    0.00    0.80 
   4   0 -13    0.90    1.00 
  -4   0 -13   -0.20    1.10 
   4  -1 -13    1.80    0.70 
  -4   1 -13    2.20    1.50 
   4   1  13    0.70    1.80 
  -4  -1  13    2.60    1.30 
   4  -1  13    0.20    1.60 
  -4  -1 -13    2.80    1.70 
  -4   1  13    1.30    0.70 
   4   2  13    4.60    2.60 
  -4   2 -13    3.90    2.30 
  -4  -2  13    4.30    3.70 
   4   2 -13   13.90    3.60 
  -4  -2 -13   12.00    3.20 
  -4   3 -13   27.20    5.60 
   4   3  13   25.80    6.00 
  -4  -3 -13   35.10    6.80 
  -4  -3 -13   43.70    6.00 
   4   3 -13   35.60    7.00 
   4  -4 -13    3.60    1.10 
  -4   4 -13    3.40    2.90 
   4  -4 -13    3.00    0.90 
   4   4  13    0.60    2.70 
  -4  -4 -13    2.00    2.50 
   4   4 -13    5.60    2.90 
  -4  -4 -13    0.80    2.50 
   4  -5 -13   12.20    3.10 
  -4   5 -13   16.00    5.00 
   4  -5 -13   15.10    2.40 
   4   5 -13   12.50    5.40 
  -4  -5 -13   12.10    4.80 
  -4   6 -13    3.50    3.50 
   4  -6 -13    1.60    2.50 
   4  -6 -13   -0.70    1.60 
   4   6 -13   -0.10    2.20 
  -4  -6 -13    4.00    3.80 
  -4   7 -13    4.10    4.50 
  -4  -7 -13    4.80    4.30 
   4   7 -13    6.60    5.40 
  -4   8 -13    5.60    4.60 
   4  -8 -13   -0.10    4.50 
   4   8 -13    6.10    6.00 
  -4  -8 -13   16.30    8.60 
  -5   0 -13    0.60    1.30 
  -5   0  13    1.20    0.80 
   5   0  13    1.50    1.70 
   5   0 -13   -1.00    0.90 
  -5  -1  13  112.89    8.10 
  -5   1 -13  109.29    9.10 
   5   1  13   97.09    9.50 
  -5  -1 -13  113.89    8.80 
   5   1 -13  104.59    9.20 
   5  -1  13  103.09    9.00 
   5   2  13   34.40    6.40 
  -5  -2  13   36.70    8.10 
  -5   2 -13   36.40    5.20 
  -5  -2 -13   37.50    5.40 
   5   2 -13   37.50    5.60 
  -5   3 -13   14.90    4.20 
   5   3  13   13.20    4.50 
  -5  -3 -13   22.70    6.00 
   5   3 -13   21.60    5.30 
  -5   4 -13   13.30    4.70 
  -5  -4 -13    5.00    3.10 
   5   4 -13    9.10    3.80 
  -5   5 -13    3.40    3.20 
   5  -5 -13    6.80    1.30 
   5  -5 -13    5.40    2.10 
   5   5 -13    3.80    4.20 
  -5  -5 -13    5.00    3.60 
   5  -6 -13    8.00    2.80 
   5  -6 -13    9.70    2.20 
  -5   6 -13    9.00    3.90 
  -5  -6 -13    3.50    4.80 
   5   6 -13    6.00    4.60 
   5  -7 -13   18.20    5.60 
  -5   7 -13    8.70    4.70 
   5   7 -13   12.00    6.20 
  -5  -7 -13   24.00    8.10 
  -5   8 -13    3.90    5.50 
   5  -8 -13    8.20    5.60 
  -5  -8 -13   20.40    7.90 
   5   8 -13   -3.60    4.60 
  -6   0 -13   -0.60    1.30 
  -6   0  13   -0.30    1.30 
  -6   0  13    1.20    0.80 
   6   0  13    0.60    1.50 
  -6  -1  13   10.90    2.50 
   6   1  13   10.10    3.30 
  -6   1 -13   11.50    3.20 
  -6  -1 -13   15.60    4.30 
   6   1 -13   17.60    3.90 
  -6  -2  13    3.00    2.30 
  -6   2 -13    3.80    2.50 
   6   2  13    3.00    2.40 
   6   2 -13    3.10    2.50 
  -6  -2 -13    1.10    1.90 
  -6   3 -13  156.28   13.00 
   6   3 -13  129.29   13.30 
  -6  -3 -13  136.29   12.50 
  -6   4 -13    4.90    3.10 
  -6  -4 -13    5.00    3.00 
   6   4 -13    5.30    3.70 
   6  -5 -13    1.50    0.70 
  -6  -5 -13   -3.10    2.60 
   6   5 -13    3.60    3.50 
   6  -6 -13   35.80    6.20 
   6  -6 -13   39.40    3.80 
  -6   6 -13   35.20    8.50 
  -6  -6 -13   37.90    9.40 
   6   6 -13   31.50    9.70 
  -6   7 -13   10.20    5.10 
   6  -7 -13    3.90    2.90 
  -6  -7 -13    3.00    5.10 
   6   7 -13   -3.50    3.40 
  -6   8 -13   14.40    7.70 
  -6  -8 -13   20.20    8.40 
   6   8 -13   37.60   10.50 
  -7   0 -13   -1.70    1.20 
  -7   0  13    1.10    0.90 
  -7   0  13    0.30    1.40 
   7   0 -13    0.40    0.90 
  -7  -1  13   55.19    5.40 
  -7   1 -13   54.79    6.20 
  -7  -1  13   43.40    6.40 
  -7  -1 -13   59.69    6.50 
   7   1 -13   45.20    6.00 
  -7   2 -13  234.78   16.90 
  -7  -2  13  249.08   16.60 
  -7  -2 -13  241.18   17.30 
   7   2 -13  235.78   18.10 
  -7   3 -13   27.10    5.70 
  -7  -3 -13   24.20    5.60 
   7   3 -13   17.60    4.80 
  -7   4 -13   43.80    8.10 
   7   4 -13   43.10    9.40 
  -7  -4 -13   36.10    7.70 
  -7   5 -13   -0.30    2.50 
   7   5 -13    0.40    2.80 
  -7  -5 -13    3.80    3.90 
   7  -6 -13    2.90    1.30 
  -7   6 -13   -0.70    2.10 
  -7  -6 -13   -3.20    3.20 
   7   6 -13   -3.20    3.70 
  -7   7 -13   11.20    5.60 
  -7  -7 -13   13.20    6.40 
   7   7 -13   18.70    7.30 
  -7   8 -13    4.70    5.70 
  -7  -8  13    7.20    8.20 
  -7  -8 -13   18.10    8.20 
   7   8 -13    8.70    5.90 
  -8   0  13    0.90    1.50 
  -8   0 -13   -0.70    1.30 
  -8   0  13    1.40    1.10 
  -8  -1  13  138.79   12.00 
  -8  -1  13  134.29    9.90 
  -8   1 -13  126.19   10.50 
  -8  -1 -13  115.29   10.60 
   8   1 -13  136.19   11.30 
  -8  -2  13    2.90    2.70 
  -8  -2  13   -3.50    1.60 
  -8   2 -13    1.40    2.10 
  -8  -2 -13    1.10    1.80 
   8   2 -13   -3.30    1.90 
  -8   3 -13   24.70    5.50 
   8   3 -13   27.70    6.60 
  -8  -3 -13   21.00    5.40 
  -8   4 -13  124.89   12.20 
  -8  -4 -13  121.39   13.60 
   8   4 -13   93.59   12.80 
  -8   5 -13   40.70    8.40 
   8   5 -13   37.80    8.80 
  -8  -5 -13   34.20    8.60 
   8  -6 -13   30.40    3.90 
  -8   6 -13   32.60    8.00 
   8   6 -13   26.40    8.90 
  -8   7 -13   -2.60    3.40 
   8  -7 -13    0.60    2.50 
  -8  -7  13   -5.00    4.70 
   8   7 -13    7.30    5.20 
  -8  -7 -13   15.20    7.10 
  -9   0 -13    1.60    2.00 
  -9   0  13    0.40    1.40 
  -9   0  13   -1.00    1.00 
  -9  -1  13  227.38   15.50 
  -9  -1  13  249.58   18.00 
  -9   1 -13  233.78   16.40 
   9   1 -13  221.08   16.50 
  -9  -1 -13  247.18   17.20 
  -9   2 -13   12.90    3.80 
  -9  -2  13   10.30    3.50 
  -9  -2  13    8.30    4.20 
   9   2 -13   10.70    3.90 
  -9  -2 -13    8.30    3.70 
  -9  -3  13   16.60    6.40 
  -9   3 -13   21.60    5.30 
  -9  -3 -13   16.80    5.00 
   9   3 -13   17.90    5.00 
  -9  -4  13    5.70    4.50 
  -9   4 -13    5.10    3.10 
  -9  -4 -13    1.30    3.50 
   9   4 -13   -1.00    3.00 
  -9   5 -13   -1.10    2.90 
  -9  -5  13    2.70    4.10 
  -9  -5 -13   -1.10    2.80 
   9   5 -13    6.50    5.20 
  -9  -6  13   30.30   10.00 
  -9   6 -13   34.40    8.00 
   9  -6 -13   33.60    2.80 
   9   6 -13   47.90   11.50 
  -9  -6 -13   33.40    9.60 
  -9   7 -13   -4.60    3.30 
  -9  -7  13   14.10    8.00 
  -9  -7 -13   15.10    7.10 
   9   7 -13   -1.00    4.20 
 -10   0  13    2.30    1.60 
 -10   0  13    2.60    1.50 
 -10   0 -13   -1.20    1.70 
 -10   1 -13    7.50    3.10 
 -10  -1  13    5.10    2.80 
 -10  -1  13    0.80    2.50 
 -10  -1 -13    8.10    3.50 
 -10   1  13    7.70    0.80 
 -10  -2  13   18.60    7.70 
 -10   2 -13   19.00    5.00 
 -10  -2  13   20.90    4.80 
  10   2 -13   14.70    4.80 
 -10  -2 -13   16.90    5.10 
 -10   3 -13   49.99    7.40 
 -10  -3  13   41.00    9.60 
  10   3 -13   70.39    9.60 
 -10  -3 -13   58.19    8.60 
 -10  -4  13  125.39   16.20 
 -10   4 -13  131.49   13.00 
 -10  -4 -13  133.99   14.80 
  10   4 -13  129.29   15.10 
 -10  -5  13    8.20    5.80 
 -10   5 -13    2.70    2.40 
  10   5 -13    7.90    4.40 
 -10  -6  13    3.20    5.00 
 -10   6 -13    7.90    4.40 
  10   6 -13   -4.40    3.20 
 -10  -6 -13    6.40    4.90 
 -10   7 -13    6.60    6.90 
 -10  -7  13    4.90    4.50 
  10   7 -13    3.40    5.70 
 -10  -7 -13    4.60    6.70 
 -11   0  13    1.20    1.60 
 -11   0  13   -0.80    1.20 
 -11   0 -13   -0.40    2.00 
 -11  -1  13    0.40    2.70 
 -11  -1  13    2.90    2.50 
 -11   1 -13    3.10    2.90 
 -11   1  13    4.00    0.90 
 -11  -1 -13    2.50    2.80 
 -11   1  13    5.80    1.10 
 -11  -2  13   35.10    6.30 
 -11  -2  13   30.40    7.00 
 -11   2 -13   23.80    5.40 
 -11  -2 -13   28.30    6.30 
 -11  -3  13   25.80    7.30 
 -11   3 -13   16.30    4.70 
 -11  -3 -13   19.50    6.20 
  11   3 -13   19.50    5.80 
 -11   4 -13   69.49    9.40 
 -11  -4  13   45.00   10.90 
 -11  -4 -13   80.49   11.20 
  11   4 -13   66.89   12.60 
 -11  -5  13   12.90    6.40 
 -11   5 -13    1.60    2.90 
  11   5 -13    6.70    3.80 
 -11  -5 -13   -0.70    3.60 
 -11   6 -13   -1.30    3.00 
 -11  -6  13    7.30    6.40 
 -11  -6 -13    1.00    5.10 
  11   6 -13   -0.90    3.60 
 -11   7 -13    2.00    4.40 
 -11  -7  13   13.00    6.40 
 -11  -7 -13    8.50    6.40 
  11   7 -13   -4.40    5.00 
 -12   0  13   -1.20    1.50 
 -12   0  13   -1.10    1.70 
 -12   0 -13    0.50    2.60 
 -12  -1  13  176.98   15.80 
 -12   1 -13  171.48   13.80 
 -12  -1  13  162.18   14.50 
 -12   1  13  162.08   10.40 
 -12  -1 -13  170.98   14.80 
 -12   1  13  165.18    9.70 
 -12   2 -13    4.00    2.80 
 -12  -2  13    2.30    2.70 
 -12  -2 -13    6.80    4.00 
 -12  -3  13   42.20    9.10 
 -12   3 -13   31.10    6.80 
 -12  -3 -13   37.70    8.60 
 -12   4 -13   -2.40    1.80 
 -12  -4  13   -4.00    3.50 
  12   4 -13   -3.40    2.80 
 -12   5 -13    3.00    2.80 
 -12  -5  13   -5.20    3.40 
  12   5 -13    7.10    4.00 
 -12  -5 -13    0.70    4.20 
 -12  -6  13   -2.50    4.70 
 -12   6 -13    1.20    3.60 
  12   6 -13   -8.20    4.30 
 -12  -6 -13    1.00    4.20 
 -12  -7  13    5.20    7.40 
 -12   7 -13   23.40    7.10 
 -12  -7 -13    3.00    5.70 
  12   7 -13   24.20   10.00 
 -13   0  13    4.20    2.20 
 -13   0 -13    1.60    2.50 
 -13   0  13    0.20    1.90 
 -13  -1  13   32.20    5.90 
 -13  -1  13   32.90    7.50 
 -13   1 -13   32.00    6.40 
 -13   1  13   31.10    3.00 
 -13   1  13   28.30    3.60 
 -13  -1 -13   45.50    7.90 
 -13  -2  13   -4.50    1.80 
 -13  -2 -13    4.00    3.20 
 -13  -3  13   20.60    7.80 
 -13   3 -13   22.10    5.40 
 -13  -3 -13   16.60    5.90 
 -13   4 -13   32.20    7.30 
 -13  -4  13   32.60    9.30 
 -13  -4 -13   24.10    7.70 
 -13  -5  13    6.30    6.70 
 -13   5 -13    7.20    4.00 
  13   5 -13    7.00    5.30 
 -13  -5 -13    6.30    4.80 
 -13  -6  13   -8.10    4.40 
 -13   6 -13   -1.90    3.50 
 -13  -6 -13    0.50    4.40 
  13   6 -13   -1.10    4.50 
 -14   0 -13    0.70    4.30 
 -14   0  13    4.70    2.50 
 -14   0  13    3.00    1.80 
 -14  -1  13   72.89    8.50 
 -14   1 -13   58.39    8.10 
 -14   1  13   55.69    5.70 
 -14   1  13   60.69    4.80 
 -14   2 -13    7.50    3.40 
 -14  -2 -13    7.00    4.60 
 -14  -3  13   30.30    8.40 
 -14   3 -13   31.70    7.00 
 -14  -3 -13   39.60    8.90 
 -14  -4  13    7.50    6.80 
 -14   4 -13    0.00    3.10 
 -14  -4 -13    7.90    4.10 
 -14  -5  13    8.30    5.80 
 -14   5 -13   13.30    5.40 
 -14  -5 -13    7.60    5.50 
 -14  -6  13   -4.80    4.40 
 -14   6 -13    1.40    3.90 
 -14  -6 -13   -3.00    4.30 
 -15   0 -13    3.40    3.00 
 -15   0  13   -2.40    2.70 
 -15   0  13   -0.30    1.70 
 -15  -1  13   20.60    5.60 
 -15   1 -13   19.80    5.70 
 -15  -1  13   18.40    6.30 
 -15   1  13   24.70    4.10 
 -15   1  13   19.80    3.00 
 -15  -1 -13   28.50    6.70 
 -15  -2  13    4.20    3.60 
 -15   2 -13    4.50    3.10 
 -15   2  13    1.00    1.20 
 -15  -2 -13    4.90    4.10 
 -15   3 -13    0.30    2.20 
 -15  -3  13    2.70    4.20 
 -15  -3 -13    0.80    2.50 
 -15   4 -13    8.90    4.70 
 -15  -4  13   -0.30    6.40 
 -15  -4 -13    9.50    5.00 
 -15  -5  13   61.69   14.80 
 -15   5 -13   85.59   11.60 
 -15  -5 -13   70.99   13.90 
 -15   6 -13    4.70    4.30 
 -15  -6  13   -7.50    5.30 
 -15  -6 -13    7.20    8.60 
 -16   0 -13    0.90    2.60 
 -16   0  13   -0.80    2.00 
 -16   0  13   -0.20    2.90 
 -16   1 -13    1.20    2.90 
 -16  -1  13    0.70    3.10 
 -16  -1 -13   -1.90    2.60 
 -16   1  13    0.30    1.20 
 -16   1  13    6.70    2.90 
 -16   2 -13    1.30    3.00 
 -16  -2  13    4.90    3.60 
 -16   2  13    2.00    1.70 
 -16  -2 -13   -4.40    2.30 
 -16   2  13    0.50    0.90 
 -16  -3  13   10.30    5.70 
 -16   3 -13    3.20    3.70 
 -16  -3 -13   11.80    6.00 
 -16   4 -13   35.70    7.40 
 -16  -4  13   16.40    7.50 
 -16  -4 -13   39.00    9.50 
 -16  -5  13  -13.10    5.30 
 -16   5 -13    3.30    4.40 
 -16  -5 -13   -8.10    4.20 
 -17   0  13    3.00    3.60 
 -17  -1  13    1.70    3.50 
 -17   1 -13    3.30    2.90 
 -17   1  13    1.60    1.50 
 -17  -1 -13    1.90    3.50 
 -17   1  13   -1.80    2.70 
 -17  -2  13   19.60    6.50 
 -17   2 -13   23.30    6.20 
 -17   2  13   20.40    2.60 
 -17   2  13   19.80    3.50 
 -17  -2 -13   22.00    6.40 
 -17   3 -13    3.30    3.40 
 -17  -3  13   -2.60    4.50 
 -17  -3 -13    8.20    4.40 
 -17  -4  13    7.00    7.10 
 -17   4 -13    4.20    4.00 
 -17  -4 -13    6.20    4.30 
 -17   5 -13    2.90    4.60 
 -17  -5  13   -0.50    5.90 
 -17  -5 -13    4.10    4.90 
 -18   0  13    2.50    2.60 
 -18   0 -13   -0.80    2.70 
 -18  -1  13   -3.60    2.80 
 -18   1 -13    1.80    3.00 
 -18  -1 -13    3.90    3.80 
 -18   1  13    0.30    1.70 
 -18  -2  13   32.60    8.30 
 -18   2 -13   13.80    4.90 
 -18   2  13   14.50    2.40 
 -18  -2 -13    9.50    5.50 
 -18   3 -13    0.90    3.30 
 -18  -3  13    2.90    4.80 
 -18  -3 -13    1.20    4.20 
 -18  -4  13    6.20    6.70 
 -18   4 -13    1.20    5.30 
 -18  -4 -13    4.90    8.80 
 -19   0 -13    1.50    2.50 
 -19   0  13    6.10    3.20 
 -19   1 -13    4.60    3.70 
 -19  -1  13    0.10    3.60 
 -19   1  13    2.40    1.90 
 -19  -1 -13    5.70    4.00 
 -19   2 -13    9.30    4.60 
 -19  -2  13    7.10    5.30 
 -19   2  13    8.90    2.10 
 -19  -2 -13    7.10    5.10 
 -19  -3  13    7.80    6.10 
 -19   3 -13    7.20    7.90 
 -19   4 -13    2.20    4.20 
 -19  -4  13   -3.40    6.00 
 -19  -4 -13   -3.10    3.40 
 -20   0  13    4.80    3.70 
 -20   0 -13    0.90    2.40 
 -20  -1  13    7.80    4.90 
 -20   1 -13    2.20    4.60 
 -20  -1 -13    3.70    5.00 
 -20   1  13    3.90    2.30 
 -20   2 -13   36.30    8.10 
 -20  -2 -13   29.60    8.20 
 -20   3 -13   11.10    5.20 
 -20  -3  13   11.40    6.60 
 -20  -3 -13   14.30    5.60 
 -21   0  13    0.80    4.00 
 -21   0 -13   -5.60    2.60 
 -21  -1  13    2.10    4.00 
 -21   1 -13    1.40    3.20 
 -21   1  13   -0.40    3.10 
 -21  -1 -13   -6.80    3.60 
 -21   2 -13    0.70    3.90 
 -21  -2  13    4.50    5.70 
 -21  -2 -13   -3.50    3.20 
   0   0 -14  182.48   11.90 
   0   0  14  185.98   11.80 
   0  -1 -14   -0.20    0.90 
   0   1 -14   -1.00    1.10 
   0  -1  14   -1.70    0.80 
   0   1  14   -1.20    1.10 
   0   2 -14    8.40    3.50 
   0  -2  14    6.60    2.50 
   0  -2 -14    7.50    1.80 
   0   2  14    2.80    1.70 
   0   3  14   -1.80    1.50 
   0  -3 -14    0.50    1.20 
   0  -3 -14   -0.80    1.60 
   0  -4 -14  267.57   17.40 
   0  -4 -14  236.48   16.10 
   0   4 -14  236.18   19.60 
   0   5 -14    0.50    2.00 
   0  -5 -14   -2.90    1.70 
   0  -5 -14   -1.70    1.80 
   0  -6 -14   19.00    5.10 
   0   6 -14   18.50    6.40 
   0  -6 -14   36.90    7.00 
   0   7 -14    6.10    3.70 
   0  -7 -14   -0.30    3.50 
   0   8 -14   -0.80    5.10 
   0  -8 -14   -3.30    5.80 
   1   0 -14  200.98   12.70 
  -1   0  14  208.08   12.30 
   1   0  14  189.58   12.90 
  -1   0 -14  208.28   13.00 
   1   1  14   71.19    7.30 
  -1  -1  14  103.49    7.20 
   1  -1 -14   79.89    6.20 
  -1   1 -14   99.79    8.20 
   1   1 -14   91.89    7.90 
  -1  -1 -14   87.69    6.60 
   1  -1  14   98.49    7.40 
  -1   1  14   80.49    6.70 
   1  -2 -14   66.19    4.80 
  -1   2 -14   67.59    7.40 
   1   2  14   68.29    7.10 
  -1  -2  14   65.39    6.50 
  -1  -2 -14   74.99    5.80 
   1  -2  14   77.19    6.90 
  -1   2  14   60.19    6.20 
   1   2 -14   71.39    7.60 
   1  -3 -14  185.68   10.70 
   1  -3 -14  173.98   11.90 
   1   3  14  186.88   14.10 
  -1   3 -14  143.09   13.50 
  -1  -3 -14  175.08   11.90 
   1   3 -14  166.28   14.50 
  -1  -3 -14  177.78   13.40 
  -1   4 -14  110.99   12.10 
   1  -4 -14  120.99    9.60 
   1  -4 -14  111.59    8.90 
  -1  -4 -14  113.59   10.70 
   1   4 -14  123.99   12.60 
  -1  -4 -14  125.69   10.30 
   1  -5 -14   22.30    4.70 
   1  -5 -14   19.90    4.40 
  -1   5 -14   25.90    6.90 
  -1  -5 -14   28.50    6.20 
  -1  -5 -14   31.00    6.10 
   1   5 -14   22.80    7.00 
   1  -6 -14   31.40    5.70 
   1  -6 -14   13.30    4.80 
  -1   6 -14   10.40    4.90 
   1   6 -14   19.40    6.60 
  -1  -6 -14   29.00    6.70 
   1  -7 -14    9.00    4.20 
  -1   7 -14    5.40    4.50 
  -1  -7 -14    1.80    3.60 
   1   7 -14    0.60    3.10 
   1  -8 -14   10.10    6.80 
  -1   8 -14    8.90    5.60 
  -1  -8 -14    5.40    5.80 
   1   8 -14   21.40    7.90 
  -2   0  14   50.69    4.50 
   2   0 -14   64.69    5.50 
   2   0  14   46.40    5.30 
  -2   0 -14   59.89    5.50 
   2   1  14  122.89   10.20 
   2  -1 -14  115.39    8.00 
  -2   1 -14  134.49   10.20 
  -2  -1  14  135.79    9.00 
  -2   1  14  123.89    8.50 
   2  -1  14  132.29    9.50 
   2   1 -14  128.99   10.10 
  -2  -1 -14  139.49    9.10 
  -2  -2  14   50.89    5.50 
   2  -2 -14   50.79    4.50 
  -2   2 -14   51.79    6.20 
   2   2  14   36.60    6.40 
   2  -2 -14   50.49    3.60 
  -2   2  14   43.10    4.40 
   2  -2  14   52.29    5.60 
  -2  -2 -14   49.60    4.90 
   2   2 -14   50.59    6.60 
   2  -3 -14   47.10    4.20 
   2  -3 -14   41.20    3.30 
  -2   3 -14   42.80    6.30 
   2   3  14   38.50    5.90 
  -2  -3 -14   42.10    6.10 
  -2  -3 -14   42.30    5.10 
   2   3 -14   37.60    7.10 
  -2   4 -14    2.60    2.70 
   2  -4 -14    1.30    1.60 
   2  -4 -14    2.20    1.40 
  -2  -4 -14    0.00    2.30 
   2   4 -14    3.80    3.10 
  -2  -4 -14    5.70    2.20 
   2  -5 -14   20.10    3.80 
   2  -5 -14   18.70    4.10 
  -2   5 -14   21.20    6.50 
  -2  -5 -14   18.90    5.50
[truncated: 132,768 more chars]
