# Supplementary material for: Double boron–oxygen-fused polycyclic aromatic hydrocarbons: skeletal editing and applications as organic optoelectronic materials
Source: Nat Commun. 2023 Nov 4;14:7089. doi: 10.1038/s41467-023-42973-1 (PMC10625603; doi:10.1038/s41467-023-42973-1)
Supplement: Supplementary file 14 — Source Data [file 41467_2023_42973_MOESM14_ESM.zip › CIF_BO4d_CCDC1966566.cif]

data_191115_zjb_t14
_audit_creation_date               2019-11-18
_audit_creation_method
;
Olex2 1.2
(compiled 2018.05.29 svn.r3508 for OlexSys, GUI svn.r5506)
;
_shelx_SHELXL_version_number       '2016/6'
_audit_contact_author_address      ?
_audit_contact_author_email        ?
_audit_contact_author_name         ''
_audit_contact_author_phone        ?
_publ_contact_author_id_orcid      ?
_publ_section_references
;
Dolomanov, O.V., Bourhis, L.J., Gildea, R.J, Howard, J.A.K. & Puschmann, H.
 (2009), J. Appl. Cryst. 42, 339-341.

Sheldrick, G.M. (2015). Acta Cryst. C71, 3-8.
;
_chemical_name_common              ?
_chemical_name_systematic          ?
_chemical_formula_moiety           'C44 H36 B2 O2'
_chemical_formula_sum              'C44 H36 B2 O2'
_chemical_formula_weight           618.35
_chemical_melting_point            ?
loop_
  _atom_type_symbol
  _atom_type_description
  _atom_type_scat_dispersion_real
  _atom_type_scat_dispersion_imag
  _atom_type_scat_source
 'C' 'C' 0.0033 0.0016 'International Tables Vol C Tables 4.2.6.8 and 6.1.1.4'
 'H' 'H' 0.0000 0.0000 'International Tables Vol C Tables 4.2.6.8 and 6.1.1.4'
 'B' 'B' 0.0013 0.0007 'International Tables Vol C Tables 4.2.6.8 and 6.1.1.4'
 'O' 'O' 0.0106 0.0060 'International Tables Vol C Tables 4.2.6.8 and 6.1.1.4'

_shelx_space_group_comment
;
The symmetry employed for this shelxl refinement is uniquely defined
by the following loop, which should always be used as a source of
symmetry information in preference to the above space-group names.
They are only intended as comments.
;
_space_group_crystal_system        'monoclinic'
_space_group_IT_number             14
_space_group_name_H-M_alt          'P 1 21/c 1'
_space_group_name_Hall             '-P 2ybc'
loop_
  _space_group_symop_operation_xyz
 'x, y, z'
 '-x, y+1/2, -z+1/2'
 '-x, -y, -z'
 'x, -y-1/2, z-1/2'

_cell_length_a                     7.3765(3)
_cell_length_b                     28.2294(12)
_cell_length_c                     8.0685(3)
_cell_angle_alpha                  90
_cell_angle_beta                   95.884(2)
_cell_angle_gamma                  90
_cell_volume                       1671.29(12)
_cell_formula_units_Z              2
_cell_measurement_reflns_used      4423
_cell_measurement_temperature      170(2)
_cell_measurement_theta_max        31.04
_cell_measurement_theta_min        2.64
_shelx_estimated_absorpt_T_max     0.998
_shelx_estimated_absorpt_T_min     0.989
_exptl_absorpt_coefficient_mu      0.073
_exptl_absorpt_correction_T_max    0.7467
_exptl_absorpt_correction_T_min    0.6820
_exptl_absorpt_correction_type     multi-scan
_exptl_absorpt_process_details
;
SADABS-2016/2 (Bruker,2016/2) was used for absorption correction.
wR2(int) was 0.1189 before and 0.0581 after correction.
The Ratio of minimum to maximum transmission is 0.9134.
The \l/2 correction factor is Not present.
;
_exptl_absorpt_special_details     ?
_exptl_crystal_colour              colourless
_exptl_crystal_colour_primary      colourless
_exptl_crystal_density_diffrn      1.229
_exptl_crystal_density_meas        ?
_exptl_crystal_density_method      ?
_exptl_crystal_description         plate
_exptl_crystal_F_000               652
_exptl_crystal_size_max            0.15
_exptl_crystal_size_mid            0.05
_exptl_crystal_size_min            0.03
_exptl_transmission_factor_max     ?
_exptl_transmission_factor_min     ?
_diffrn_reflns_av_R_equivalents    0.0867
_diffrn_reflns_av_unetI/netI       0.0756
_diffrn_reflns_Laue_measured_fraction_full  1.000
_diffrn_reflns_Laue_measured_fraction_max  0.849
_diffrn_reflns_limit_h_max         10
_diffrn_reflns_limit_h_min         -11
_diffrn_reflns_limit_k_max         40
_diffrn_reflns_limit_k_min         -40
_diffrn_reflns_limit_l_max         12
_diffrn_reflns_limit_l_min         -12
_diffrn_reflns_number              39127
_diffrn_reflns_point_group_measured_fraction_full  1.000
_diffrn_reflns_point_group_measured_fraction_max  0.849
_diffrn_reflns_theta_full          25.242
_diffrn_reflns_theta_max           34.051
_diffrn_reflns_theta_min           2.638
_diffrn_ambient_temperature        170.0
_diffrn_detector_area_resol_mean   ?
_diffrn_measured_fraction_theta_full  1.000
_diffrn_measured_fraction_theta_max  0.849
_diffrn_measurement_device_type    'Bruker APEX-II CCD'
_diffrn_measurement_method         '\f and \w scans'
_diffrn_radiation_type             MoK\a
_diffrn_radiation_wavelength       0.71073
_diffrn_source                     ?
_diffrn_standards_number           0
_reflns_Friedel_coverage           0.000
_reflns_Friedel_fraction_full      .
_reflns_Friedel_fraction_max       .
_reflns_number_gt                  2870
_reflns_number_total               5819
_reflns_special_details
;
 Reflections were merged by SHELXL according to the crystal
 class for the calculation of statistics and refinement.
 
 _reflns_Friedel_fraction is defined as the number of unique
 Friedel pairs measured divided by the number that would be
 possible theoretically, ignoring centric projections and
 systematic absences.
;
_reflns_threshold_expression       'I > 2\s(I)'
_computing_cell_refinement         'SAINT V8.38A (?, 2016)'
_computing_data_collection         ?
_computing_data_reduction          'SAINT V8.38A (?, 2016)'
_computing_molecular_graphics      'Olex2 (Dolomanov et al., 2009)'
_computing_publication_material    'Olex2 (Dolomanov et al., 2009)'
_computing_structure_refinement    'ShelXL (Sheldrick, 2015)'
_computing_structure_solution      'SHELXT 2014/5 (Sheldrick, 2014)'
_refine_diff_density_max           0.342
_refine_diff_density_min           -0.268
_refine_diff_density_rms           0.054
_refine_ls_extinction_coef         .
_refine_ls_extinction_method       none
_refine_ls_goodness_of_fit_ref     1.022
_refine_ls_hydrogen_treatment      constr
_refine_ls_matrix_type             full
_refine_ls_number_parameters       220
_refine_ls_number_reflns           5819
_refine_ls_number_restraints       0
_refine_ls_R_factor_all            0.1644
_refine_ls_R_factor_gt             0.0740
_refine_ls_restrained_S_all        1.022
_refine_ls_shift/su_max            0.000
_refine_ls_shift/su_mean           0.000
_refine_ls_structure_factor_coef   Fsqd
_refine_ls_weighting_details      
 'w=1/[\s^2^(Fo^2^)+(0.0899P)^2^+0.5325P] where P=(Fo^2^+2Fc^2^)/3'
_refine_ls_weighting_scheme        calc
_refine_ls_wR_factor_gt            0.1696
_refine_ls_wR_factor_ref           0.2208
_refine_special_details            ?
_olex2_refinement_description
;
1. Fixed Uiso
 At 1.2 times of:
  All C(H) groups
 At 1.5 times of:
  All C(H,H,H) groups
2.a Aromatic/amide H refined with riding coordinates:
 C1(H1), C2(H2), C3(H3), C4(H4), C7(H7), C10(H10), C13(H13), C16(H16), C18(H18)
2.b Idealised Me refined as rotating group:
 C20(H20A,H20B,H20C), C21(H21A,H21B,H21C), C22(H22A,H22B,H22C)
;
_atom_sites_solution_hydrogens     geom
_atom_sites_solution_primary       ?
_atom_sites_solution_secondary     ?
loop_
  _atom_site_label
  _atom_site_type_symbol
  _atom_site_fract_x
  _atom_site_fract_y
  _atom_site_fract_z
  _atom_site_U_iso_or_equiv
  _atom_site_adp_type
  _atom_site_occupancy
  _atom_site_site_symmetry_order
  _atom_site_calc_flag
  _atom_site_refinement_flags_posn
  _atom_site_refinement_flags_adp
  _atom_site_refinement_flags_occupancy
  _atom_site_disorder_assembly
  _atom_site_disorder_group
 O1 O 0.64726(18) 0.41237(4) 0.94258(16) 0.0317(3) Uani 1 1 d . . . . .
 C1 C 0.1308(3) 0.47087(7) 0.2663(2) 0.0362(4) Uani 1 1 d . . . . .
 H1 H 0.073651 0.500511 0.281124 0.043 Uiso 1 1 calc R . . . .
 C2 C 0.0927(3) 0.44645(8) 0.1196(3) 0.0402(5) Uani 1 1 d . . . . .
 H2 H 0.007521 0.459118 0.034791 0.048 Uiso 1 1 calc R . . . .
 C3 C 0.1783(3) 0.40277(7) 0.0933(3) 0.0402(5) Uani 1 1 d . . . . .
 H3 H 0.151611 0.386352 -0.009072 0.048 Uiso 1 1 calc R . . . .
 C4 C 0.2991(3) 0.38425(7) 0.2147(2) 0.0370(5) Uani 1 1 d . . . . .
 H4 H 0.357426 0.355032 0.195665 0.044 Uiso 1 1 calc R . . . .
 C5 C 0.3394(3) 0.40791(7) 0.3696(2) 0.0314(4) Uani 1 1 d . . . . .
 C6 C 0.2550(3) 0.45215(7) 0.3957(2) 0.0306(4) Uani 1 1 d . . . . .
 C7 C 0.2949(3) 0.47569(6) 0.5500(2) 0.0307(4) Uani 1 1 d . . . . .
 H7 H 0.240623 0.505605 0.566584 0.037 Uiso 1 1 calc R . . . .
 C8 C 0.4110(2) 0.45614(6) 0.6769(2) 0.0279(4) Uani 1 1 d . . . . .
 C9 C 0.4939(3) 0.41104(6) 0.6517(2) 0.0300(4) Uani 1 1 d . . . . .
 C10 C 0.4579(3) 0.38865(7) 0.5000(2) 0.0336(4) Uani 1 1 d . . . . .
 H10 H 0.515092 0.359152 0.482935 0.040 Uiso 1 1 calc R . . . .
 C11 C 0.4550(2) 0.47900(6) 0.8398(2) 0.0267(4) Uani 1 1 d . . . . .
 C12 C 0.5690(2) 0.45630(6) 0.9663(2) 0.0273(4) Uani 1 1 d . . . . .
 C13 C 0.6115(2) 0.47653(6) 1.1206(2) 0.0288(4) Uani 1 1 d . . . . .
 H13 H 0.688154 0.459787 1.202436 0.035 Uiso 1 1 calc R . . . .
 C14 C 0.7228(3) 0.34023(7) 0.7765(2) 0.0322(4) Uani 1 1 d . . . . .
 C15 C 0.6510(3) 0.29733(7) 0.8282(3) 0.0387(5) Uani 1 1 d . . . . .
 C16 C 0.7425(4) 0.25499(7) 0.8040(3) 0.0470(6) Uani 1 1 d . . . . .
 H16 H 0.693384 0.226079 0.839890 0.056 Uiso 1 1 calc R . . . .
 C17 C 0.9031(4) 0.25413(8) 0.7289(3) 0.0501(6) Uani 1 1 d . . . . .
 C18 C 0.9728(3) 0.29656(9) 0.6781(3) 0.0474(6) Uani 1 1 d . . . . .
 H18 H 1.083622 0.296442 0.627573 0.057 Uiso 1 1 calc R . . . .
 C19 C 0.8849(3) 0.33949(7) 0.6991(2) 0.0377(5) Uani 1 1 d . . . . .
 C20 C 0.4765(4) 0.29601(9) 0.9098(4) 0.0587(7) Uani 1 1 d . . . . .
 H20A H 0.504288 0.298607 1.030875 0.088 Uiso 1 1 calc GR . . . .
 H20B H 0.413144 0.266053 0.882702 0.088 Uiso 1 1 calc GR . . . .
 H20C H 0.398449 0.322505 0.869018 0.088 Uiso 1 1 calc GR . . . .
 C21 C 0.9993(5) 0.20795(10) 0.7021(4) 0.0772(10) Uani 1 1 d . . . . .
 H21A H 1.010043 0.203678 0.582997 0.116 Uiso 1 1 calc GR . . . .
 H21B H 0.929048 0.181680 0.742710 0.116 Uiso 1 1 calc GR . . . .
 H21C H 1.121087 0.208542 0.763264 0.116 Uiso 1 1 calc GR . . . .
 C22 C 0.9634(3) 0.38460(9) 0.6356(3) 0.0508(6) Uani 1 1 d . . . . .
 H22A H 0.899802 0.392589 0.526547 0.076 Uiso 1 1 calc GR . . . .
 H22B H 1.093437 0.380083 0.624794 0.076 Uiso 1 1 calc GR . . . .
 H22C H 0.948081 0.410407 0.714173 0.076 Uiso 1 1 calc GR . . . .
 B1 B 0.6201(3) 0.38850(8) 0.7937(3) 0.0310(4) Uani 1 1 d . . . . .

loop_
  _atom_site_aniso_label
  _atom_site_aniso_U_11
  _atom_site_aniso_U_22
  _atom_site_aniso_U_33
  _atom_site_aniso_U_23
  _atom_site_aniso_U_13
  _atom_site_aniso_U_12
 O1 0.0363(7) 0.0255(6) 0.0331(7) -0.0024(5) 0.0027(6) 0.0063(5)
 C1 0.0399(11) 0.0333(10) 0.0349(10) 0.0047(8) 0.0012(8) 0.0022(8)
 C2 0.0405(11) 0.0437(12) 0.0348(10) 0.0044(9) -0.0043(9) -0.0018(9)
 C3 0.0487(13) 0.0390(11) 0.0320(10) -0.0024(8) -0.0001(9) -0.0072(9)
 C4 0.0427(11) 0.0323(10) 0.0358(10) -0.0029(8) 0.0034(9) -0.0030(8)
 C5 0.0334(10) 0.0295(9) 0.0319(10) 0.0006(7) 0.0058(8) -0.0035(7)
 C6 0.0324(10) 0.0299(9) 0.0299(9) 0.0027(7) 0.0048(8) -0.0042(7)
 C7 0.0332(10) 0.0262(9) 0.0331(10) 0.0000(7) 0.0050(8) 0.0002(7)
 C8 0.0292(9) 0.0252(8) 0.0296(9) 0.0005(7) 0.0054(7) -0.0016(7)
 C9 0.0319(10) 0.0268(9) 0.0312(9) -0.0014(7) 0.0036(7) 0.0008(7)
 C10 0.0384(10) 0.0271(9) 0.0353(10) -0.0015(8) 0.0036(8) 0.0033(8)
 C11 0.0278(9) 0.0233(8) 0.0294(9) 0.0003(7) 0.0044(7) -0.0010(7)
 C12 0.0295(9) 0.0220(8) 0.0312(9) -0.0006(7) 0.0064(7) 0.0004(7)
 C13 0.0298(9) 0.0253(9) 0.0314(9) 0.0015(7) 0.0031(7) 0.0006(7)
 C14 0.0368(10) 0.0279(9) 0.0311(9) -0.0030(7) -0.0012(8) 0.0051(7)
 C15 0.0457(12) 0.0302(10) 0.0396(11) -0.0011(8) 0.0007(9) 0.0039(8)
 C16 0.0665(16) 0.0286(10) 0.0438(12) -0.0004(9) -0.0038(11) 0.0080(10)
 C17 0.0689(16) 0.0411(12) 0.0381(12) -0.0062(9) -0.0051(11) 0.0253(11)
 C18 0.0465(13) 0.0556(14) 0.0399(12) -0.0042(10) 0.0038(10) 0.0223(11)
 C19 0.0386(11) 0.0392(11) 0.0347(10) -0.0028(8) 0.0015(9) 0.0081(9)
 C20 0.0603(16) 0.0443(13) 0.0738(18) 0.0091(12) 0.0183(14) 0.0000(12)
 C21 0.110(3) 0.0584(17) 0.0610(17) -0.0062(13) -0.0012(17) 0.0512(17)
 C22 0.0439(13) 0.0518(14) 0.0584(15) 0.0038(11) 0.0130(11) 0.0009(10)
 B1 0.0323(11) 0.0277(10) 0.0335(11) -0.0023(8) 0.0052(9) -0.0020(8)

_geom_special_details
;
 All esds (except the esd in the dihedral angle between two l.s. planes)
 are estimated using the full covariance matrix.  The cell esds are taken
 into account individually in the estimation of esds in distances, angles
 and torsion angles; correlations between esds in cell parameters are only
 used when they are defined by crystal symmetry.  An approximate (isotropic)
 treatment of cell esds is used for estimating esds involving l.s. planes.
;
loop_
  _geom_bond_atom_site_label_1
  _geom_bond_atom_site_label_2
  _geom_bond_distance
  _geom_bond_site_symmetry_2
  _geom_bond_publ_flag
 O1 C12 1.389(2) . ?
 O1 B1 1.374(2) . ?
 C1 H1 0.9500 . ?
 C1 C2 1.373(3) . ?
 C1 C6 1.419(3) . ?
 C2 H2 0.9500 . ?
 C2 C3 1.411(3) . ?
 C3 H3 0.9500 . ?
 C3 C4 1.359(3) . ?
 C4 H4 0.9500 . ?
 C4 C5 1.421(3) . ?
 C5 C6 1.421(3) . ?
 C5 C10 1.406(3) . ?
 C6 C7 1.415(3) . ?
 C7 H7 0.9500 . ?
 C7 C8 1.381(3) . ?
 C8 C9 1.436(3) . ?
 C8 C11 1.470(2) . ?
 C9 C10 1.379(3) . ?
 C9 B1 1.538(3) . ?
 C10 H10 0.9500 . ?
 C11 C12 1.408(2) . ?
 C11 C13 1.397(2) 3_667 ?
 C12 C13 1.377(2) . ?
 C13 H13 0.9500 . ?
 C14 C15 1.402(3) . ?
 C14 C19 1.405(3) . ?
 C14 B1 1.572(3) . ?
 C15 C16 1.396(3) . ?
 C15 C20 1.505(3) . ?
 C16 H16 0.9500 . ?
 C16 C17 1.385(4) . ?
 C17 C18 1.382(4) . ?
 C17 C21 1.510(3) . ?
 C18 H18 0.9500 . ?
 C18 C19 1.393(3) . ?
 C19 C22 1.510(3) . ?
 C20 H20A 0.9800 . ?
 C20 H20B 0.9800 . ?
 C20 H20C 0.9800 . ?
 C21 H21A 0.9800 . ?
 C21 H21B 0.9800 . ?
 C21 H21C 0.9800 . ?
 C22 H22A 0.9800 . ?
 C22 H22B 0.9800 . ?
 C22 H22C 0.9800 . ?

loop_
  _geom_angle_atom_site_label_1
  _geom_angle_atom_site_label_2
  _geom_angle_atom_site_label_3
  _geom_angle
  _geom_angle_site_symmetry_1
  _geom_angle_site_symmetry_3
  _geom_angle_publ_flag
 B1 O1 C12 122.19(15) . . ?
 C2 C1 H1 119.8 . . ?
 C2 C1 C6 120.47(19) . . ?
 C6 C1 H1 119.8 . . ?
 C1 C2 H2 119.6 . . ?
 C1 C2 C3 120.85(19) . . ?
 C3 C2 H2 119.6 . . ?
 C2 C3 H3 120.1 . . ?
 C4 C3 C2 119.88(19) . . ?
 C4 C3 H3 120.1 . . ?
 C3 C4 H4 119.5 . . ?
 C3 C4 C5 121.0(2) . . ?
 C5 C4 H4 119.5 . . ?
 C6 C5 C4 119.24(18) . . ?
 C10 C5 C4 122.29(18) . . ?
 C10 C5 C6 118.46(17) . . ?
 C1 C6 C5 118.52(17) . . ?
 C7 C6 C1 122.20(18) . . ?
 C7 C6 C5 119.27(17) . . ?
 C6 C7 H7 119.3 . . ?
 C8 C7 C6 121.46(17) . . ?
 C8 C7 H7 119.3 . . ?
 C7 C8 C9 119.32(16) . . ?
 C7 C8 C11 123.43(16) . . ?
 C9 C8 C11 117.24(16) . . ?
 C8 C9 B1 119.68(16) . . ?
 C10 C9 C8 119.08(17) . . ?
 C10 C9 B1 121.24(17) . . ?
 C5 C10 H10 118.8 . . ?
 C9 C10 C5 122.38(18) . . ?
 C9 C10 H10 118.8 . . ?
 C12 C11 C8 120.58(16) . . ?
 C13 C11 C8 123.24(16) 3_667 . ?
 C13 C11 C12 116.18(16) 3_667 . ?
 O1 C12 C11 122.16(16) . . ?
 C13 C12 O1 115.81(16) . . ?
 C13 C12 C11 122.03(16) . . ?
 C11 C13 H13 119.1 3_667 . ?
 C12 C13 C11 121.79(17) . 3_667 ?
 C12 C13 H13 119.1 . . ?
 C15 C14 C19 118.94(18) . . ?
 C15 C14 B1 121.49(18) . . ?
 C19 C14 B1 119.46(18) . . ?
 C14 C15 C20 121.16(19) . . ?
 C16 C15 C14 119.7(2) . . ?
 C16 C15 C20 119.2(2) . . ?
 C15 C16 H16 119.2 . . ?
 C17 C16 C15 121.6(2) . . ?
 C17 C16 H16 119.2 . . ?
 C16 C17 C21 120.9(3) . . ?
 C18 C17 C16 118.4(2) . . ?
 C18 C17 C21 120.7(3) . . ?
 C17 C18 H18 119.1 . . ?
 C17 C18 C19 121.7(2) . . ?
 C19 C18 H18 119.1 . . ?
 C14 C19 C22 120.80(19) . . ?
 C18 C19 C14 119.7(2) . . ?
 C18 C19 C22 119.5(2) . . ?
 C15 C20 H20A 109.5 . . ?
 C15 C20 H20B 109.5 . . ?
 C15 C20 H20C 109.5 . . ?
 H20A C20 H20B 109.5 . . ?
 H20A C20 H20C 109.5 . . ?
 H20B C20 H20C 109.5 . . ?
 C17 C21 H21A 109.5 . . ?
 C17 C21 H21B 109.5 . . ?
 C17 C21 H21C 109.5 . . ?
 H21A C21 H21B 109.5 . . ?
 H21A C21 H21C 109.5 . . ?
 H21B C21 H21C 109.5 . . ?
 C19 C22 H22A 109.5 . . ?
 C19 C22 H22B 109.5 . . ?
 C19 C22 H22C 109.5 . . ?
 H22A C22 H22B 109.5 . . ?
 H22A C22 H22C 109.5 . . ?
 H22B C22 H22C 109.5 . . ?
 O1 B1 C9 118.11(17) . . ?
 O1 B1 C14 118.31(17) . . ?
 C9 B1 C14 123.57(17) . . ?

_shelx_res_file
;
TITL 191115_ZJB_T14_0ma_a.res in P2(1)/c
    191115_zjb_t14.res
    created by SHELXL-2016/6 at 13:39:37 on 18-Nov-2019
REM Old TITL 191115_ZJB_T14_0ma in P2(1)/c
REM SHELXT solution in P2(1)/c
REM R1 0.163, Rweak 0.004, Alpha 0.025, Orientation as input
REM Formula found by SHELXT: C23 O
CELL 0.71073 7.3765 28.2294 8.0685 90 95.884 90
ZERR 2 0.0003 0.0012 0.0003 0 0.002 0
LATT 1
SYMM -X,0.5+Y,0.5-Z
SFAC C H B O
UNIT 88 72 4 4

L.S. 6
PLAN  20
SIZE 0.03 0.05 0.15
TEMP -103.15
BOND $H
htab
LIST 6
fmap 2
acta
REM <olex2.extras>
REM <HklSrc "%.\\191115_ZJB_T14.hkl">
REM </olex2.extras>

WGHT    0.089900    0.532500
FVAR       0.72300
O1    4    0.647259    0.412374    0.942583    11.00000    0.03630    0.02548 =
         0.03313   -0.00238    0.00266    0.00626
C1    1    0.130810    0.470874    0.266258    11.00000    0.03995    0.03331 =
         0.03491    0.00467    0.00116    0.00221
AFIX  43
H1    2    0.073651    0.500511    0.281124    11.00000   -1.20000
AFIX   0
C2    1    0.092659    0.446450    0.119608    11.00000    0.04050    0.04372 =
         0.03476    0.00435   -0.00430   -0.00183
AFIX  43
H2    2    0.007521    0.459118    0.034791    11.00000   -1.20000
AFIX   0
C3    1    0.178319    0.402772    0.093296    11.00000    0.04869    0.03900 =
         0.03197   -0.00237   -0.00011   -0.00724
AFIX  43
H3    2    0.151611    0.386352   -0.009072    11.00000   -1.20000
AFIX   0
C4    1    0.299066    0.384247    0.214651    11.00000    0.04275    0.03231 =
         0.03584   -0.00286    0.00339   -0.00298
AFIX  43
H4    2    0.357426    0.355032    0.195665    11.00000   -1.20000
AFIX   0
C5    1    0.339397    0.407906    0.369550    11.00000    0.03337    0.02953 =
         0.03187    0.00061    0.00581   -0.00348
C6    1    0.255021    0.452147    0.395745    11.00000    0.03236    0.02987 =
         0.02985    0.00267    0.00476   -0.00421
C7    1    0.294915    0.475689    0.549980    11.00000    0.03318    0.02622 =
         0.03309    0.00002    0.00499    0.00019
AFIX  43
H7    2    0.240623    0.505605    0.566584    11.00000   -1.20000
AFIX   0
C8    1    0.411046    0.456143    0.676944    11.00000    0.02922    0.02522 =
         0.02964    0.00049    0.00540   -0.00163
C9    1    0.493937    0.411040    0.651691    11.00000    0.03190    0.02683 =
         0.03124   -0.00145    0.00360    0.00079
C10   1    0.457852    0.388650    0.499964    11.00000    0.03844    0.02706 =
         0.03531   -0.00145    0.00356    0.00333
AFIX  43
H10   2    0.515092    0.359152    0.482935    11.00000   -1.20000
AFIX   0
C11   1    0.455049    0.479000    0.839828    11.00000    0.02779    0.02328 =
         0.02940    0.00030    0.00440   -0.00099
C12   1    0.569003    0.456300    0.966266    11.00000    0.02946    0.02201 =
         0.03121   -0.00055    0.00642    0.00043
C13   1    0.611490    0.476529    1.120610    11.00000    0.02977    0.02534 =
         0.03141    0.00148    0.00312    0.00058
AFIX  43
H13   2    0.688154    0.459787    1.202436    11.00000   -1.20000
AFIX   0
C14   1    0.722759    0.340234    0.776493    11.00000    0.03677    0.02787 =
         0.03110   -0.00305   -0.00123    0.00509
C15   1    0.650987    0.297333    0.828194    11.00000    0.04566    0.03016 =
         0.03963   -0.00106    0.00070    0.00389
C16   1    0.742468    0.254989    0.804000    11.00000    0.06650    0.02863 =
         0.04380   -0.00042   -0.00381    0.00804
AFIX  43
H16   2    0.693384    0.226079    0.839890    11.00000   -1.20000
AFIX   0
C17   1    0.903080    0.254130    0.728919    11.00000    0.06892    0.04114 =
         0.03809   -0.00616   -0.00514    0.02526
C18   1    0.972830    0.296560    0.678107    11.00000    0.04654    0.05563 =
         0.03990   -0.00416    0.00385    0.02231
AFIX  43
H18   2    1.083622    0.296442    0.627573    11.00000   -1.20000
AFIX   0
C19   1    0.884876    0.339493    0.699076    11.00000    0.03865    0.03920 =
         0.03466   -0.00281    0.00150    0.00806
C20   1    0.476496    0.296009    0.909818    11.00000    0.06030    0.04426 =
         0.07380    0.00912    0.01831    0.00005
AFIX 137
H20A  2    0.504288    0.298607    1.030875    11.00000   -1.50000
H20B  2    0.413144    0.266053    0.882702    11.00000   -1.50000
H20C  2    0.398449    0.322505    0.869018    11.00000   -1.50000
AFIX   0
C21   1    0.999256    0.207955    0.702121    11.00000    0.11019    0.05844 =
         0.06099   -0.00617   -0.00123    0.05121
AFIX 137
H21A  2    1.010043    0.203678    0.582997    11.00000   -1.50000
H21B  2    0.929048    0.181680    0.742710    11.00000   -1.50000
H21C  2    1.121087    0.208542    0.763264    11.00000   -1.50000
AFIX   0
C22   1    0.963446    0.384602    0.635573    11.00000    0.04392    0.05176 =
         0.05839    0.00376    0.01303    0.00087
AFIX 137
H22A  2    0.899802    0.392589    0.526547    11.00000   -1.50000
H22B  2    1.093437    0.380083    0.624794    11.00000   -1.50000
H22C  2    0.948081    0.410407    0.714173    11.00000   -1.50000
AFIX   0
B1    3    0.620123    0.388496    0.793709    11.00000    0.03226    0.02767 =
         0.03348   -0.00230    0.00516   -0.00204
HKLF 4


REM  191115_ZJB_T14_0ma_a.res in P2(1)/c
REM R1 =  0.0740 for    2870 Fo > 4sig(Fo)  and  0.1644 for all    5819 data
REM    220 parameters refined using      0 restraints

END

WGHT      0.0899      0.5325

REM No hydrogen bonds found for HTAB generation

REM Highest difference peak  0.342,  deepest hole -0.268,  1-sigma level  0.054
Q1    1   0.5623  0.3966  0.7158  11.00000  0.05    0.34
Q2    1   0.5191  0.4654  0.8929  11.00000  0.05    0.27
Q3    1   0.3546  0.4659  0.6135  11.00000  0.05    0.27
Q4    1   0.2977  0.4629  0.4748  11.00000  0.05    0.25
Q5    1   1.0196  0.1813  0.7992  11.00000  0.05    0.24
Q6    1   0.5647  0.4637  1.0596  11.00000  0.05    0.24
Q7    1   0.4452  0.2575  0.9634  11.00000  0.05    0.24
Q8    1   0.4180  0.4081  0.4359  11.00000  0.05    0.23
Q9    1   0.8815  0.4064  0.6043  11.00000  0.05    0.22
Q10   1   0.4073  0.4638  0.7742  11.00000  0.05    0.22
Q11   1   0.4540  0.4702  0.7602  11.00000  0.05    0.22
Q12   1   0.2803  0.4313  0.3482  11.00000  0.05    0.22
Q13   1   0.4298  0.3327  0.9782  11.00000  0.05    0.22
Q14   1   0.5138  0.4033  0.5789  11.00000  0.05    0.21
Q15   1   0.1377  0.4609  0.1955  11.00000  0.05    0.21
Q16   1   0.9654  0.3805  0.4980  11.00000  0.05    0.21
Q17   1   0.1979  0.4660  0.3337  11.00000  0.05    0.20
Q18   1   0.4432  0.4327  0.6327  11.00000  0.05    0.20
Q19   1   0.9224  0.1814  0.6234  11.00000  0.05    0.20
Q20   1   0.6406  0.2343  0.8005  11.00000  0.05    0.19
;
_shelx_res_checksum                81178
_shelx_hkl_file
;
  -1   0   0 1784.02   53.69
  -1   0   0 1801.82   54.19
   1   0   0 1863.81   53.79
  -2   0   0 1131.49   36.20
  -2   0   0 1097.69   35.20
   2   0   0 1094.69   35.90
  -3   0   0  800.42   29.80
  -3   0   0  826.22   28.80
   3   0   0  823.42   29.30
  -4   0   0   48.30    7.90
  -4   0   0   53.89    8.60
   4   0   0   49.99    7.60
  -5   0   0  240.68   15.10
  -5   0   0  223.38   15.90
   5   0   0  233.58   14.60
  -6   0   0    0.70    5.70
  -6   0   0    9.10    6.30
   6   0   0    1.00    5.30
  -7   0   0   15.40    5.20
  -7   0   0   18.10    7.80
  -7   0   0   15.80    8.90
   7   0   0   16.70    7.10
  -8   0   0   27.20    6.00
  -8   0   0   14.60    4.10
  -8   0   0   23.90    9.20
  -8   0   0   19.50    9.60
   8   0   0   16.70    7.00
  -9   0   0   -6.40    7.00
  -9   0   0    0.70    2.40
  -9   0   0   -3.10    3.80
  -9   0   0    5.70    9.60
  -9   0   0  -12.30    7.10
 -10   0   0   13.40   10.90
 -10   0   0    9.40    8.90
 -11   0   0   18.70   13.00
 -11   0   1   10.70   13.40
 -10   0   1   -5.30   11.40
 -10   0   1   12.80    5.10
 -10   0   1   -0.50    7.40
 -10   0   1    8.90    8.30
 -10   0   1   -1.50    3.30
  -9   0   1    4.70    5.00
  -9   0   1   -4.40    8.50
  -9   0   1   11.40    9.00
  -9   0   1   -6.50    6.70
  -9   0   1    0.40    3.50
   8   0  -1   -4.70    4.20
  -8   0   1   -2.10    6.80
  -8   0   1   -1.70    4.30
  -8   0   1   -4.20    7.30
  -8   0   1    1.40    7.20
   7   0  -1    2.30    4.90
  -7   0   1  -12.40    5.50
  -7   0   1    5.90    7.30
   6   0  -1   -4.30    3.80
  -6   0   1   -0.70    5.60
  -6   0   1   -5.10    5.70
   5   0  -1    3.70    3.90
  -5   0   1   -2.10    4.70
  -5   0   1   -0.40    5.20
   4   0  -1    5.00    4.00
   4   0  -1   -3.40    2.80
  -4   0   1   -1.60    4.10
  -4   0   1    4.90    4.60
   3   0  -1    0.10    2.80
   3   0  -1    7.20    3.60
  -3   0   1    0.40    3.60
  -3   0   1    0.60    4.40
   2   0  -1   -0.90    3.30
   2   0  -1   -2.70    3.10
  -2   0   1    0.00    3.10
  -2   0   1   -0.80    3.70
   1   0  -1    1.90    2.90
   1   0  -1   -2.50    2.60
   1   0  -1   -1.60    1.60
  -1   0   1   -0.30    2.90
  -1   0   1    1.50    1.50
  -1   0   1   -1.20    1.80
   0   0  -1    0.30    1.50
   0   0  -1   -1.00    1.20
   0   0  -1   -0.10    1.70
   0   0  -1   -0.20    1.40
   0   0   1    0.10    1.10
   0   0   1   -1.50    2.00
  -1   0  -1   -1.10    2.50
  -1   0  -1    0.70    1.70
  -1   0  -1   -0.70    1.90
   1   0   1    1.90    2.30
   1   0   1    0.20    2.00
  -2   0  -1   -2.00    2.30
  -2   0  -1    5.00    4.20
   2   0   1    2.50    2.20
   2   0   1   -2.40    3.00
  -3   0  -1    1.40    4.20
  -3   0  -1    1.70    2.30
   3   0   1    1.20    3.50
   3   0   1   -2.10    2.40
  -4   0  -1    1.20    2.50
  -4   0  -1   -0.70    3.40
  -4   0  -1   -3.60    4.30
   4   0   1    2.10    4.20
   4   0   1   -0.30    2.10
  -5   0  -1    2.30    5.10
  -5   0  -1    2.10    2.60
  -5   0  -1   -0.30    2.40
  -5   0  -1   -0.50    4.00
   5   0   1    1.40    1.80
   5   0   1    2.50    4.50
  -6   0  -1   -3.50    3.70
  -6   0  -1   -1.00    5.30
  -6   0  -1    1.10    2.30
  -6   0  -1   -4.90    2.40
   6   0   1   -8.10    3.50
  -7   0  -1    0.00    1.70
  -7   0  -1   -2.50    2.60
  -7   0  -1    0.60    5.50
  -7   0  -1   -5.30    6.60
   7   0   1    0.40    5.60
  -8   0  -1    3.30    6.60
  -8   0  -1   18.20   10.60
  -9   0  -1    4.90    8.90
  -9   0  -1    4.20    6.70
 -10   0  -1    8.60   12.40
 -11   0   2  -28.10   14.10
 -11   0   2    9.80    5.00
 -10   0   2   34.50   12.50
 -10   0   2   15.80   11.00
 -10   0   2   24.80   14.40
 -10   0   2   40.70    9.40
 -10   0   2    5.10    5.20
  -9   0   2   48.80   10.00
  -9   0   2   21.00    9.90
  -9   0   2   55.59   13.20
  -9   0   2   37.80   13.10
   8   0  -2   31.50    7.40
  -8   0   2   32.10   10.30
  -8   0   2   27.40    8.50
  -8   0   2   40.30   11.80
  -8   0   2   33.80   11.70
   7   0  -2   47.60    8.10
  -7   0   2   27.90    8.90
  -7   0   2   61.49   12.70
  -7   0   2   52.79   12.10
   6   0  -2    0.50    4.00
   6   0  -2    0.00    3.80
  -6   0   2   10.70    6.50
  -6   0   2    9.00    7.40
  -6   0   2    5.40    6.50
   5   0  -2   23.30    5.40
   5   0  -2   29.90    5.80
  -5   0   2   27.40    8.20
  -5   0   2   28.20    6.40
  -5   0   2   27.10    7.50
   4   0  -2   74.79    7.10
   4   0  -2   79.29    8.70
  -4   0   2   85.59    9.70
  -4   0   2   86.99   10.80
   3   0  -2  932.61   33.00
  -3   0   2  876.51   34.80
  -3   0   2  892.41   33.50
   2   0  -2   74.39    8.90
  -2   0   2   59.79    7.50
  -2   0   2   77.59    8.80
  -2   0   2   57.29    4.70
   1   0  -2  869.41   28.60
   1   0  -2  778.92   26.50
   1   0  -2  829.82   28.80
  -1   0   2  821.12   26.60
  -1   0   2  788.22   29.00
  -1   0   2  819.82   28.30
   0   0  -2 3413.06  105.39
   0   0  -2 3463.55  106.99
   0   0  -2 3502.05  105.39
   0   0  -2 3519.55  105.59
   0   0   2 4058.89  106.59
   0   0   2 3420.96  105.49
  -1   0  -2 4907.41  142.19
  -1   0  -2 4791.42  141.49
  -1   0  -2 4822.12  143.29
   1   0   2 4718.13  142.89
   1   0   2 4911.01  141.39
   1   0   2 4751.02  141.79
  -2   0  -2  260.67   14.10
  -2   0  -2  270.57   12.00
  -2   0  -2  264.47   11.70
   2   0   2  255.97   11.60
   2   0   2  266.37   13.70
  -3   0  -2   17.80    4.30
  -3   0  -2   10.00    4.00
  -3   0  -2    7.30    5.10
   3   0   2   16.40    3.80
   3   0   2   14.70    5.20
  -4   0  -2   25.60    7.30
  -4   0  -2   25.30    4.80
   4   0   2   19.80    6.00
   4   0   2   24.80    4.50
  -5   0  -2  344.77   21.70
  -5   0  -2  366.06   18.40
   5   0   2  359.56   14.90
   5   0   2  324.97   20.00
  -6   0  -2   15.20    7.90
  -6   0  -2   27.10    5.80
  -6   0  -2   12.20    5.70
   6   0   2   13.40    7.20
   6   0   2   16.70    3.90
  -7   0  -2    6.30    4.00
  -7   0  -2    3.90    9.00
  -7   0  -2    1.30    5.10
   7   0   2   -0.30    4.90
  -8   0  -2   48.00   13.70
  -8   0  -2   50.79   11.30
  -9   0  -2   66.89   16.40
 -10   0  -2   -3.50    9.80
 -11   0   3  -13.10    5.50
 -10   0   3   12.40   10.00
 -10   0   3    4.60   10.80
 -10   0   3   35.60   12.20
  -9   0   3    4.80    8.00
  -9   0   3   -1.70    8.80
  -8   0   3    6.00    7.30
  -8   0   3    6.40    9.30
  -8   0   3   -1.40    9.70
   7   0  -3   -1.70    3.90
  -7   0   3    4.40    6.70
  -7   0   3   -0.20    7.80
   6   0  -3   -3.90    3.50
  -6   0   3   -1.40    7.00
  -6   0   3   -5.10    4.70
   5   0  -3   -0.10    4.40
  -5   0   3    1.90    6.00
  -5   0   3    2.40    5.00
   4   0  -3    1.20    4.20
  -4   0   3   -0.40    4.40
  -4   0   3    1.60    5.60
   3   0  -3    0.40    4.60
  -3   0   3    4.10    4.10
  -3   0   3   -0.20    2.60
  -3   0   3   -2.10    5.10
   2   0  -3    1.40    3.00
   2   0  -3    2.40    4.40
   2   0  -3   -2.10    4.00
  -2   0   3   -3.20    2.50
  -2   0   3   -3.80    4.90
  -2   0   3    4.70    4.00
   1   0  -3    6.10    6.00
   1   0  -3    0.80    3.40
   1   0  -3   -2.20    2.60
  -1   0   3    1.70    2.80
  -1   0   3   -0.20    3.50
  -1   0   3    1.90    5.40
   0   0  -3    1.30    2.90
   0   0  -3   -1.80    5.00
   0   0  -3    3.50    3.50
   0   0  -3   -0.30    2.70
   0   0   3   -0.40    3.20
   0   0   3   -3.50    2.50
  -1   0  -3    2.10    4.30
  -1   0  -3    1.10    3.20
  -1   0  -3    3.20    3.60
   1   0   3   -1.90    3.00
   1   0   3   -3.90    3.00
  -2   0  -3   -3.20    4.10
  -2   0  -3    0.30    3.40
   2   0   3    0.30    4.00
   2   0   3    0.20    3.20
   2   0   3    6.90    3.60
   2   0   3    0.50    1.80
  -3   0  -3    1.30    3.70
  -3   0  -3    0.70    4.60
  -3   0  -3    2.30    3.40
   3   0   3   -2.20    2.70
   3   0   3    1.40    4.70
  -4   0  -3    2.20    4.10
  -4   0  -3   -2.20    3.20
  -4   0  -3   -1.00    4.10
   4   0   3   -4.00    3.50
   4   0   3    1.00    3.10
  -5   0  -3   -3.00    3.70
  -5   0  -3   -0.30    5.60
  -5   0  -3   -4.60    4.50
   5   0   3   -4.40    3.60
   5   0   3    8.00    6.10
  -6   0  -3   -3.90    5.60
  -6   0  -3    6.30    6.10
  -6   0  -3    0.80    3.70
   6   0   3   -1.60    3.60
   6   0   3   -1.50    4.50
  -7   0  -3   -2.70    5.50
  -7   0  -3   -1.70    7.20
  -7   0  -3    3.50    5.10
  -7   0  -3    3.50    4.10
  -8   0  -3    0.00    5.90
  -8   0  -3   -3.60    5.90
  -8   0  -3   -2.40    6.70
   8   0   3   -1.60    3.60
  -9   0  -3   -3.10    6.20
  -9   0  -3  -21.20    9.00
  -9   0  -3   10.80   11.40
 -10   0   4   12.20   12.40
  -9   0   4    7.40   10.70
  -9   0   4    7.10    9.00
  -9   0   4   10.10    9.70
   8   0  -4   37.60    8.60
  -8   0   4   40.30   11.60
  -8   0   4   38.60   13.00
  -7   0   4  345.87   24.60
  -7   0   4  370.66   26.40
   6   0  -4   42.00    9.30
  -6   0   4   54.49   12.60
  -6   0   4   53.89   10.80
   5   0  -4   89.59   11.80
  -5   0   4   99.79   14.40
  -5   0   4   95.09   11.70
   4   0  -4   -1.00    4.40
  -4   0   4    1.50    5.00
  -4   0   4    9.90    8.10
  -4   0   4    2.70    3.00
   3   0  -4  232.68   15.70
  -3   0   4  230.98   16.80
  -3   0   4  223.08   14.80
  -3   0   4  218.88   11.40
   2   0  -4  208.68   13.00
   2   0  -4  203.28   14.70
   2   0  -4  201.68   11.60
  -2   0   4  217.08   16.50
  -2   0   4  190.88   13.20
  -2   0   4  201.38   11.10
   1   0  -4  120.09    9.00
   1   0  -4  138.49   10.40
   1   0  -4  117.99    8.10
   1   0  -4  124.09   12.60
  -1   0   4  110.39    8.50
  -1   0   4  111.89   12.70
  -1   0   4  104.09   12.10
   0   0  -4   97.99    8.70
   0   0  -4  117.69    9.40
   0   0  -4  106.69   11.80
   0   0  -4  109.19    9.00
   0   0   4  101.99    9.20
   0   0   4  105.09    8.50
  -1   0  -4   28.70    6.70
  -1   0  -4   30.40    5.50
  -1   0  -4   38.90    6.70
   1   0   4   23.80    5.00
   1   0   4   30.30    5.60
  -2   0  -4  718.23   27.20
  -2   0  -4  716.03   28.10
  -2   0  -4  714.73   30.20
   2   0   4  694.43   26.50
   2   0   4  702.63   24.10
   2   0   4  719.93   27.60
  -3   0  -4  352.66   17.90
  -3   0  -4  350.76   20.90
  -3   0  -4  366.06   17.60
   3   0   4  362.46   17.30
   3   0   4  392.06   26.30
  -4   0  -4    8.30    4.90
  -4   0  -4   11.30    5.60
  -4   0  -4   11.60    6.30
   4   0   4   11.60    5.60
   4   0   4   13.10    6.50
  -5   0  -4    6.90    5.80
  -5   0  -4    3.70    4.50
  -5   0  -4    7.90    6.80
   5   0   4    8.80    4.60
  -6   0  -4   -9.70    5.60
  -6   0  -4    0.00    5.50
  -6   0  -4    1.40    4.60
   6   0   4   -4.50    4.00
  -7   0  -4    7.60    6.60
  -7   0  -4   21.00    7.30
  -7   0  -4    8.00    9.60
  -7   0  -4    1.70    5.00
   7   0   4   -0.30    3.90
  -8   0  -4   -4.70    4.60
  -8   0  -4   -8.40    5.70
  -8   0  -4    2.20    5.50
  -8   0  -4   17.90   11.10
   8   0   4    3.50    4.00
  -9   0  -4    2.50    5.30
  -9   0  -4   21.10   12.80
  -9   0   5    0.00    7.70
  -8   0   5    3.30    7.60
  -8   0   5  -12.50    8.00
  -7   0   5    2.60    8.70
  -7   0   5   -3.80    6.10
   6   0  -5    4.70    6.20
  -6   0   5   -3.60    5.90
  -6   0   5   -6.20    7.30
  -5   0   5    2.10    8.50
  -5   0   5    2.60    5.80
  -5   0   5   -4.00    2.80
   4   0  -5    4.40    6.10
  -4   0   5    1.70    8.10
  -4   0   5   -3.30    2.80
  -4   0   5   -1.30    5.10
   3   0  -5    7.20    4.30
  -3   0   5    6.90    7.60
  -3   0   5    1.40    2.90
  -3   0   5    2.00    5.10
   2   0  -5    6.80    4.90
   2   0  -5   -0.40    2.90
   2   0  -5   10.50    6.80
   2   0  -5   -0.90    3.60
  -2   0   5   -6.40    3.80
  -2   0   5    2.30    7.00
  -2   0   5    2.40    3.40
   1   0  -5    1.50    3.50
   1   0  -5   -1.60    4.00
   1   0  -5   -2.70    2.90
   1   0  -5   -2.90    6.20
  -1   0   5   -1.10    3.50
  -1   0   5    4.00    4.90
  -1   0   5   -0.20    7.50
   0   0  -5   -1.30    5.70
   0   0  -5    4.70    4.60
   0   0  -5    2.30    4.10
   0   0  -5    3.40    4.30
   0   0   5   -0.40    4.00
   0   0   5    1.40    3.40
  -1   0  -5    1.90    4.20
  -1   0  -5   -3.50    3.70
  -1   0  -5   -2.40    7.60
  -1   0  -5    1.40    4.50
   1   0   5    0.40    3.90
   1   0   5    2.60    3.40
  -2   0  -5    0.70    4.10
  -2   0  -5    1.20    4.30
  -2   0  -5   -1.80    4.40
   2   0   5   -2.70    3.00
   2   0   5    1.40    4.10
   2   0   5    0.30    3.20
  -3   0  -5    0.10    4.10
  -3   0  -5   -1.40    4.40
  -3   0  -5    2.60    6.20
   3   0   5    3.10    4.00
  -4   0  -5   -7.10    4.50
  -4   0  -5   -4.90    4.50
  -4   0  -5   -6.20    3.60
   4   0   5   -1.20    3.80
  -5   0  -5    2.80    6.60
  -5   0  -5    4.70    6.00
  -5   0  -5   -2.40    4.50
   5   0   5   -7.10    3.90
  -6   0  -5   -4.00    4.30
  -6   0  -5    4.80    7.40
  -6   0  -5  -10.00    5.30
   6   0   5    1.60    5.10
  -7   0  -5   -2.20    6.50
  -7   0  -5   -1.30    5.70
  -7   0  -5    1.00    5.40
   7   0   5   -4.50    5.20
  -8   0  -5    6.20    6.20
  -8   0  -5   -4.70    4.40
  -8   0  -5    5.30    7.80
  -8   0  -5    3.30    8.80
   8   0   5    0.00    4.10
  -9   0  -5   12.00    7.20
   9   0   5   10.90    6.40
  -9   0   6    7.30   11.80
  -8   0   6   18.90   11.00
  -8   0   6   -5.20   10.30
   7   0  -6    8.00    7.90
  -7   0   6    8.50    8.30
  -7   0   6    6.60    9.00
  -6   0   6   22.50   11.60
  -6   0   6   17.70    9.20
   5   0  -6   44.40   10.10
  -5   0   6   76.29    8.80
  -5   0   6   59.49   11.70
  -5   0   6   84.19   16.80
   4   0  -6   93.49   14.60
  -4   0   6   64.19   10.80
  -4   0   6  121.79   18.50
  -4   0   6   85.79    8.90
   3   0  -6   22.50    7.80
   3   0  -6   28.10    6.90
   3   0  -6   43.70    9.70
  -3   0   6   38.90   13.30
  -3   0   6   30.50    8.50
   2   0  -6  335.07   18.60
   2   0  -6  345.27   22.40
   2   0  -6  362.76   20.20
  -2   0   6  372.16   24.80
  -2   0   6  356.76   18.30
  -2   0   6  355.46   20.70
   1   0  -6  126.89   11.30
   1   0  -6  122.19   10.40
   1   0  -6  123.09   12.20
   1   0  -6  136.69   16.30
  -1   0   6  124.69   12.40
  -1   0   6  125.39   10.90
   0   0  -6   47.60   10.90
   0   0  -6   43.60    8.00
   0   0  -6   49.99    8.60
   0   0  -6   34.90    7.10
   0   0   6   37.50    7.60
   0   0   6   58.19    9.40
  -1   0  -6 1139.39   48.30
  -1   0  -6 1204.58   44.60
  -1   0  -6 1149.89   44.90
  -1   0  -6 1170.68   43.40
   1   0   6 1166.98   42.70
   1   0   6 1103.49   43.00
  -2   0  -6 2939.41  100.89
  -2   0  -6 2912.01   93.39
  -2   0  -6 2917.91   97.79
  -2   0  -6 2916.41   95.09
   2   0   6 2860.01   91.69
   2   0   6 2847.02   89.39
   2   0   6 2804.82   93.59
  -3   0  -6   79.39   13.10
  -3   0  -6  100.09   13.00
  -3   0  -6  108.19   11.40
   3   0   6   84.49    6.70
   3   0   6   91.39   12.10
  -4   0  -6    4.10    6.90
  -4   0  -6    5.40    5.70
  -4   0  -6    1.00    5.60
   4   0   6    8.40    5.10
  -5   0  -6    1.20    5.20
  -5   0  -6   -2.50    5.60
  -5   0  -6    1.80    6.80
  -6   0  -6    0.70    5.80
  -6   0  -6   -4.70    6.60
  -6   0  -6   -1.70    5.00
  -7   0  -6    7.40    9.80
  -7   0  -6    0.40    5.50
  -7   0  -6   -2.40    6.70
   7   0   6   11.40    5.50
  -8   0  -6   27.10    9.60
  -8   0  -6   29.50    9.80
  -9   0  -6   -4.20    6.30
  -8   0   7    9.20    9.30
  -8   0   7   -3.90   13.00
  -7   0   7   -4.80    9.90
  -7   0   7    9.70    8.00
   6   0  -7   -6.80    5.70
  -6   0   7   -5.40    6.60
  -6   0   7   -0.70   10.80
  -6   0   7   -5.10    3.30
  -5   0   7   -6.90    8.80
  -5   0   7   -1.70    3.70
  -5   0   7    0.80    7.10
   4   0  -7   -5.80    5.10
  -4   0   7    2.00    7.10
  -4   0   7   -8.60    3.00
  -4   0   7    6.20   17.00
   3   0  -7    0.50    5.00
   3   0  -7   -3.30    6.40
  -3   0   7   -4.50    3.50
  -3   0   7   -1.80    8.80
  -3   0   7    2.50    6.60
   2   0  -7    2.00    4.50
   2   0  -7   -5.80    4.60
   2   0  -7    2.10    7.20
   2   0  -7    0.80    5.30
  -2   0   7   -0.80    4.00
  -2   0   7    5.70    6.60
   1   0  -7    2.40    8.80
   1   0  -7    1.70    5.60
   1   0  -7   -0.90    4.70
   1   0  -7   -3.30    4.50
  -1   0   7   -2.70    5.70
  -1   0   7   -3.40    4.20
   0   0  -7    4.80    5.20
   0   0  -7    0.30    5.00
   0   0  -7    0.20    5.30
   0   0  -7   17.50    9.30
   0   0   7   12.10    5.90
   0   0   7    2.80    6.20
  -1   0  -7    3.90   10.30
  -1   0  -7   -1.50    5.80
  -1   0  -7    3.00    6.00
  -1   0  -7    3.30    5.10
   1   0   7    0.40    4.80
   1   0   7   -0.50    5.50
  -2   0  -7   -1.50    6.20
  -2   0  -7   -1.20    5.30
   2   0   7   -2.10    5.10
   2   0   7   -1.70    4.50
  -3   0  -7    8.90    6.20
  -3   0  -7   -1.40    5.80
  -3   0  -7   -6.80    5.30
   3   0   7    1.40    3.60
  -4   0  -7   -3.60    4.80
  -4   0  -7    0.90    6.70
  -4   0  -7    0.60    5.80
   4   0   7   -2.70    4.80
  -5   0  -7   -0.40    6.30
  -5   0  -7    0.60    5.30
  -5   0  -7   -7.60    6.10
  -6   0  -7    0.90    5.60
  -6   0  -7    1.10    8.70
  -6   0  -7    3.20    6.80
  -7   0  -7   23.00    9.50
  -7   0  -7   -5.00    5.40
  -8   0  -7   -7.60    6.20
  -8   0   8   -1.90   12.30
  -7   0   8   27.60   11.30
  -7   0   8   73.79   28.90
  -6   0   8    8.50   11.70
  -6   0   8   15.60    5.40
  -6   0   8    6.40    8.70
   5   0  -8   10.80    8.10
  -5   0   8    7.20    5.10
  -5   0   8   13.10   11.90
  -5   0   8   16.70   10.10
   4   0  -8    8.10    7.50
  -4   0   8    3.70   10.80
  -4   0   8   -6.30    6.40
  -4   0   8   12.00    5.20
   3   0  -8   -3.70    8.70
   3   0  -8   -3.30    5.80
  -3   0   8    5.70    7.10
  -3   0   8   10.10   10.60
  -3   0   8   -5.60    3.70
   2   0  -8    1.10    5.90
   2   0  -8   13.20    6.90
  -2   0   8    7.20    5.60
  -2   0   8    0.90    7.10
   1   0  -8    6.70    6.30
   1   0  -8    2.50    5.50
   1   0  -8    2.60    5.70
  -1   0   8   18.20    7.40
  -1   0   8   -7.70    5.90
   0   0  -8   21.40    8.50
   0   0  -8   11.10    6.60
   0   0   8    6.80    7.00
   0   0   8    8.20    6.60
   0   0   8    6.80    7.10
  -1   0  -8    1.00    5.40
  -1   0  -8   -7.50    5.90
  -1   0  -8   -4.00    4.70
   1   0   8    5.80    7.10
   1   0   8    3.70    5.90
  -2   0  -8   -4.10    9.10
  -2   0  -8    1.20    6.40
  -2   0  -8    6.10    6.60
  -2   0  -8   11.90    8.20
   2   0   8    7.10    6.00
   2   0   8    6.80    6.60
   2   0   8    8.30    5.40
  -3   0  -8  117.59   24.40
  -3   0  -8  120.29   14.20
  -3   0  -8  136.59   15.10
  -3   0  -8  142.79   19.80
   3   0   8  158.38   15.00
   3   0   8  151.38   10.10
   3   0   8  142.89   10.40
  -4   0  -8   -2.10    6.40
  -4   0  -8    4.90    6.30
  -4   0  -8    9.30    7.50
  -5   0  -8    3.70    5.80
  -5   0  -8    5.30    7.10
  -5   0  -8    0.50   13.40
  -6   0  -8   -2.20    8.90
  -6   0  -8    9.60    7.20
  -7   0  -8   20.40   10.70
  -7   0   9   29.10   19.80
  -6   0   9   -1.70    8.40
  -6   0   9    6.70    5.30
  -6   0   9   -8.80   10.30
  -5   0   9    5.50    5.50
  -5   0   9   -4.50   12.20
  -5   0   9   -9.40    6.60
  -4   0   9    2.90   12.40
  -4   0   9    9.20    5.50
  -4   0   9   -3.10    6.70
   3   0  -9    4.00    6.70
   3   0  -9    5.50    9.70
  -3   0   9   -4.90    6.50
  -3   0   9    7.80    5.60
   2   0  -9   10.90    7.40
   2   0  -9   10.10    9.10
   2   0  -9    0.80    5.30
   2   0  -9   -4.70    5.90
  -2   0   9    5.60    5.70
  -2   0   9    5.20    6.30
   1   0  -9    2.00    6.00
   1   0  -9    0.60    5.90
   1   0  -9    0.10    6.30
   1   0  -9    2.60    9.90
  -1   0   9   -5.60    4.50
  -1   0   9    8.10    7.40
  -1   0   9    5.60    7.20
   0   0  -9    0.50    5.80
   0   0  -9   -4.90    5.10
   0   0  -9    9.20    7.80
   0   0  -9    2.10   10.10
   0   0   9    6.20    6.90
   0   0   9   -5.20    6.10
  -1   0  -9   -7.50    5.80
  -1   0  -9    4.50    6.10
  -1   0  -9    6.00    7.60
   1   0   9   -6.10    5.70
   1   0   9   -9.50    9.80
  -2   0  -9   -1.50    5.50
  -2   0  -9    5.50    7.60
  -2   0  -9   -1.80    6.10
   2   0   9   -7.00    4.90
   2   0   9   -5.10    9.90
  -3   0  -9   -0.70    5.80
  -3   0  -9   -6.30    6.40
  -3   0  -9    7.20    8.10
   3   0   9    3.30    4.20
   3   0   9   12.00    4.90
  -4   0  -9    3.90    7.60
  -4   0  -9   -3.40    7.60
  -4   0  -9   -1.00    7.20
  -5   0  -9  -14.40    6.10
  -5   0  -9   -5.10    6.10
  -5   0  10   42.60   17.30
  -5   0  10   61.09   14.30
  -4   0  10    2.80    8.10
  -3   0  10   13.00    9.40
   2   0 -10   15.20    7.20
  -2   0  10  -12.70    6.50
   1   0 -10   -4.10    6.20
   1   0 -10   11.60    7.40
   1   0 -10    3.60    6.10
  -1   0  10   -2.60    7.60
  -1   0  10   11.40    9.30
   0   0 -10   14.50    8.30
   0   0 -10   -0.70    6.50
   0   0 -10   -7.30    6.70
   0   0  10    3.70    7.60
   0   0  10   -2.10    7.20
  -1   0 -10   43.80   12.30
  -1   0 -10   34.90   10.60
  -1   0 -10   46.00   11.30
   1   0  10   45.10   11.30
  -2   0 -10    3.30    7.30
  -2   0 -10    5.30    9.60
  -2   0 -10   10.10    8.50
   2   0  10   18.00    9.00
   2   0  10   32.30    8.40
  -3   0 -10   -3.00    8.50
  -3   0 -10   -2.30    7.70
   3   0  10    1.20    5.00
  -4   0 -10  -10.00    7.30
  -3   0  11   -9.00    7.10
  -2   0  11    9.00    8.00
   1   0 -11  -15.40    7.10
  -1   0  11    8.50   10.10
   0   0 -11  -10.40    8.40
   0   0  11   -3.90    7.70
  -1   0 -11   -0.10    9.20
   1   0  11    8.60    8.70
   1   0  11  -16.50    8.80
  -2   0 -11    6.20   10.50
   2   0  11   -0.30    7.80
   2   0  11    1.00    7.30
   1   0 -12   -1.40   12.90
   0   0  12   -6.10   10.60
   2   0  12   -2.10   10.10
   1   1  12    1.80    9.70
   1   1  12    6.90   12.70
  -1  -1 -12   32.40   21.40
   0  -1 -12   34.50   15.30
   2   1  11   -2.80    7.60
   2   1  11  -18.40    6.60
  -2  -1 -11   -5.90    9.10
   1   1  11   -8.40    8.20
   1   1  11    6.00    9.90
  -1  -1 -11    4.90    9.90
   0   1  11    1.20    8.90
   0  -1 -11   -9.40    9.10
  -1   1  11   50.89   16.10
   1  -1 -11   52.79   12.90
  -2   1  11   -1.20    8.50
  -3   1  11  -10.30    7.10
   3   1  10    1.00    3.80
  -3  -1 -10    9.90   10.50
  -3  -1 -10   -8.50    7.30
   2   1  10    6.00    7.50
   2   1  10    2.00    5.40
  -2  -1 -10   -3.70    6.50
  -2  -1 -10   -3.10    7.60
  -2  -1 -10   -5.90    6.20
   1   1  10    1.90    7.70
  -1  -1 -10    7.90    7.20
  -1  -1 -10    3.10    7.70
  -1  -1 -10    4.60    7.80
   0   1  10   -3.90    7.20
   0   1  10  -15.30    6.10
   0  -1 -10   -5.40    7.20
   0  -1 -10    1.30    7.00
  -1   1  10    2.40    7.30
  -1   1  10  -10.70    6.80
   1  -1 -10    4.00    7.10
   1  -1 -10   -5.60    6.80
   1  -1 -10    9.20    8.10
  -2   1  10   -1.30    7.10
  -3   1  10    1.90    8.80
  -4   1  10    1.10    8.50
  -5   1  10   19.00    9.90
  -5  -1  -9   -4.60    6.90
  -5  -1  -9   -2.80    7.10
  -4  -1  -9    1.20    9.50
  -4  -1  -9  -10.10    5.30
  -4  -1  -9   -1.80    8.80
   3   1   9    0.40    4.20
   3   1   9    6.30    4.40
  -3  -1  -9    1.40    8.10
  -3  -1  -9    5.30    7.70
  -3  -1  -9   -9.60    6.60
   2   1   9    1.60    6.30
   2   1   9    5.10    6.10
  -2  -1  -9   -5.30    5.40
  -2  -1  -9    3.10    7.60
  -2  -1  -9    1.60    5.90
   1   1   9   13.30    7.10
   1   1   9    8.60    8.10
  -1  -1  -9    9.00    7.40
  -1  -1  -9   30.40    9.00
  -1  -1  -9   13.40    8.70
   0   1   9   -9.60    5.30
   0   1   9    0.90    7.30
   0   1   9   -0.90    7.40
   0  -1  -9   -1.00    6.60
   0  -1  -9    1.20    6.00
   0  -1  -9    5.10   10.50
   0  -1  -9    0.20    6.30
  -1   1   9   -3.50    7.30
  -1   1   9   -5.00    4.00
   1  -1  -9   -4.50    5.80
   1  -1  -9    2.50    9.40
   1  -1  -9    7.30    6.90
   1  -1  -9    2.30    6.90
  -2   1   9    5.90    5.10
  -2   1   9   15.70    8.40
   2  -1  -9   -4.80    5.50
   2  -1  -9  -17.20    5.40
   2  -1  -9   -3.40    7.40
  -3   1   9   41.50    8.80
  -3   1   9   43.20   11.80
   3  -1  -9   34.60    9.80
   3  -1  -9   58.59   15.00
  -4   1   9   -8.40    4.10
  -4   1   9   10.80    7.00
  -5   1   9   -3.10   11.20
  -5   1   9    0.30    7.70
  -5   1   9    2.00    4.90
  -6   1   9    3.30    7.80
  -7   1   9   31.60   13.90
  -7  -1  -8    6.30    6.80
  -6  -1  -8    1.40    6.30
  -6  -1  -8    2.60    7.70
  -5  -1  -8   -6.50    5.40
  -5  -1  -8   15.30   14.90
  -4  -1  -8   65.69   12.50
  -4  -1  -8   49.70   10.50
  -4  -1  -8   43.90   13.10
   3   1   8    1.90    5.80
   3   1   8    1.90    3.90
   3   1   8    6.60    4.20
  -3  -1  -8    2.40    6.70
  -3  -1  -8    3.10    7.60
  -3  -1  -8   -0.80    5.40
  -3  -1  -8    7.60   12.60
   2   1   8    7.10    5.80
   2   1   8    0.60    5.70
   2   1   8    5.90    5.50
  -2  -1  -8   -1.50    5.70
  -2  -1  -8    0.40    9.70
  -2  -1  -8    4.50    7.70
  -2  -1  -8   13.70    6.90
   1   1   8   12.80    7.00
   1   1   8    9.60    7.10
  -1  -1  -8    7.60    7.40
  -1  -1  -8   -0.90    5.70
  -1  -1  -8    6.80    6.50
   0   1   8    9.60    7.30
   0   1   8    6.00    5.50
   0  -1  -8   -2.60    5.50
   0  -1  -8    0.60    5.80
   0  -1  -8    5.30    5.90
  -1   1   8   96.29   13.00
  -1   1   8  140.59   16.60
   1  -1  -8  117.29   12.60
   1  -1  -8   91.89   12.40
   1  -1  -8  114.39   15.90
  -2   1   8    7.20    5.80
   2  -1  -8   13.80    7.90
   2  -1  -8   17.00    7.70
  -3   1   8    0.70    7.30
  -3   1   8   11.70    6.30
  -3   1   8   17.00   13.00
   3  -1  -8    7.40    7.20
  -4   1   8   23.90    6.40
  -4   1   8    7.70   11.70
  -4   1   8   19.80    9.30
   4  -1  -8   12.50    8.30
  -5   1   8    6.50    5.00
  -5   1   8    5.80   10.60
  -5   1   8   10.30    9.00
   5  -1  -8    0.90    6.30
  -6   1   8   10.10   11.30
  -6   1   8   11.30    8.90
  -6   1   8   12.30    5.50
  -7   1   8    0.90    8.30
  -7   1   8   -6.70    9.60
  -8   1   8    2.90   12.00
  -8  -1  -7   13.00    7.90
  -7  -1  -7   27.00   10.20
  -7  -1  -7    6.50    7.40
  -6  -1  -7  146.49   15.10
  -6  -1  -7  120.39   23.40
  -6  -1  -7  112.79   14.40
   5   1   7   -6.00    4.90
  -5  -1  -7   -6.10    6.70
  -5  -1  -7    6.70    6.20
  -5  -1  -7   11.50    7.30
   4   1   7    3.40    5.40
  -4  -1  -7   16.50    9.80
  -4  -1  -7    1.80    5.30
  -4  -1  -7    3.60    5.80
   3   1   7   75.19    7.30
   3   1   7   77.59    7.30
  -3  -1  -7   55.79   12.30
  -3  -1  -7  109.99   12.60
  -3  -1  -7   69.99   11.10
   2   1   7   49.00   10.00
   2   1   7   52.69    8.40
   2   1   7   44.80    8.80
  -2  -1  -7   37.00    8.20
  -2  -1  -7   38.50   10.60
   1   1   7  218.98   16.40
  -1  -1  -7  221.58   17.60
  -1  -1  -7  232.28   16.80
  -1  -1  -7  233.68   17.00
  -1  -1  -7  209.38   21.20
   0   1   7   56.19   10.00
   0   1   7   74.69   10.20
   0  -1  -7   77.89   12.10
   0  -1  -7   72.49   14.90
   0  -1  -7   61.79   10.20
   0  -1  -7   75.99   11.60
  -1   1   7    0.90    5.70
  -1   1   7    1.10    4.80
   1  -1  -7   -6.70    7.70
   1  -1  -7   -0.70    5.70
   1  -1  -7   -3.60    4.30
   1  -1  -7   -2.30    4.70
  -2   1   7   38.60    7.80
  -2   1   7   34.40    9.00
   2  -1  -7   49.99    9.20
   2  -1  -7   34.00    8.50
   2  -1  -7   31.20   10.90
  -3   1   7    9.70    7.50
  -3   1   7    6.10    5.00
  -3   1   7   -2.20    8.90
   3  -1  -7  -10.40    4.90
   3  -1  -7   -4.00    4.90
  -4   1   7   35.60   13.20
  -4   1   7   16.60    8.00
  -4   1   7   30.10    7.10
   4  -1  -7   14.50    8.60
  -5   1   7   14.20   11.80
  -5   1   7    8.90    7.60
  -6   1   7    5.90    4.20
  -6   1   7   -1.10    9.90
  -6   1   7   -2.20    6.90
   6  -1  -7   -5.30    5.40
  -7   1   7   19.90   11.90
  -7   1   7   11.80    9.10
  -8   1   7    7.40    8.80
  -9  -1  -6   14.50    7.60
  -8  -1  -6   15.30    9.50
  -8  -1  -6   -5.10    6.10
   7   1   6   -2.10    5.20
  -7  -1  -6    8.30    6.40
  -7  -1  -6   -0.20    6.60
  -7  -1  -6   -1.70    7.70
  -6  -1  -6   28.80    7.60
  -6  -1  -6   -3.00    5.40
  -6  -1  -6   -3.40    7.00
  -5  -1  -6    4.80    5.90
  -5  -1  -6    2.40    7.30
  -5  -1  -6    1.80    5.40
   4   1   6   20.00    6.40
  -4  -1  -6    7.80    7.40
  -4  -1  -6    5.90    5.60
  -4  -1  -6   12.80    6.40
   3   1   6    3.90    3.20
   3   1   6    3.50    4.30
   3   1   6    3.20    3.30
  -3  -1  -6    5.70    5.60
  -3  -1  -6    9.70    7.60
   2   1   6    7.10    5.60
   2   1   6   19.40    6.50
   2   1   6    8.60    5.30
  -2  -1  -6    9.40    6.60
  -2  -1  -6   15.90    7.60
  -2  -1  -6   15.90    7.10
   1   1   6   31.60    7.10
   1   1   6   29.50    6.50
  -1  -1  -6   30.30    7.80
  -1  -1  -6   20.00    7.30
  -1  -1  -6   33.40   10.50
  -1  -1  -6   30.60    7.10
   0   1   6    0.10    4.80
   0   1   6    2.30    4.40
   0  -1  -6   -4.40    3.70
   0  -1  -6    3.00    4.70
   0  -1  -6    0.90    4.60
   0  -1  -6    3.20    7.00
  -1   1   6  162.08   12.20
  -1   1   6  161.68   13.90
   1  -1  -6  155.38   11.50
   1  -1  -6  161.68   16.50
   1  -1  -6  142.09   17.90
   1  -1  -6  168.38   12.50
  -2   1   6   47.40   12.00
  -2   1   6   42.90    8.60
  -2   1   6   56.99    8.40
   2  -1  -6   59.09    9.50
   2  -1  -6   52.69    8.80
   2  -1  -6   46.60   10.40
  -3   1   6   -1.90    3.60
  -3   1   6    6.80    9.40
  -3   1   6    3.50    6.30
   3  -1  -6    4.60    5.20
   3  -1  -6    1.70    6.20
  -4   1   6    2.50    8.70
  -4   1   6   10.80    4.80
  -4   1   6   -0.60    6.10
   4  -1  -6   -2.70    5.80
  -5   1   6   24.50    5.70
  -5   1   6   13.60    8.50
  -5   1   6   34.60   11.30
   5  -1  -6   20.20    8.20
  -6   1   6   29.10    9.80
  -6   1   6   21.60   10.80
  -7   1   6    5.30    7.90
  -7   1   6   24.70   11.60
   7  -1  -6   17.60    9.10
  -8   1   6    6.40    8.20
  -8   1   6    2.20    9.30
  -9   1   6   18.40   12.30
   9   1   5    6.30    6.30
  -9  -1  -5    6.40    7.20
  -8  -1  -5    6.80   10.00
  -8  -1  -5    1.30    5.60
  -8  -1  -5   -6.20    4.70
  -8  -1  -5    2.60    7.30
   7   1   5   19.30    6.50
  -7  -1  -5   13.00    9.90
  -7  -1  -5    8.00    6.60
   6   1   5    0.50    4.80
  -6  -1  -5    2.40    5.60
  -6  -1  -5   13.80    9.30
  -6  -1  -5    4.80    6.80
   5   1   5    7.30    4.40
  -5  -1  -5    0.70    6.70
  -5  -1  -5    6.60    6.30
  -5  -1  -5    0.70    4.60
   4   1   5  524.25   23.70
  -4  -1  -5  491.95   29.10
  -4  -1  -5  522.95   25.00
  -4  -1  -5  525.85   25.00
   3   1   5   -2.60    3.30
  -3  -1  -5   -0.30    4.40
  -3  -1  -5    0.20    5.20
  -3  -1  -5    1.00    4.90
   2   1   5    3.40    3.40
   2   1   5    1.10    3.70
   2   1   5    0.60    4.00
  -2  -1  -5   -1.60    3.70
  -2  -1  -5    4.60    5.20
  -2  -1  -5    3.30    4.50
   1   1   5  175.78   12.00
   1   1   5  164.48   11.70
  -1  -1  -5  160.98   16.10
  -1  -1  -5  166.68   13.00
  -1  -1  -5  169.88   12.30
  -1  -1  -5  157.78   11.90
   0   1   5   34.60    6.60
   0   1   5   21.10    6.00
   0  -1  -5   28.10    5.80
   0  -1  -5   16.40    8.10
   0  -1  -5   23.60    6.00
   0  -1  -5   35.30    7.20
  -1   1   5   17.60    5.20
  -1   1   5   13.60    5.50
   1  -1  -5   17.10    4.80
   1  -1  -5   10.30    5.50
   1  -1  -5   17.70    5.60
   1  -1  -5    9.90    7.50
  -2   1   5  754.72   33.70
  -2   1   5  724.93   28.50
  -2   1   5  725.33   31.20
   2  -1  -5  773.52   31.20
   2  -1  -5  716.43   28.80
   2  -1  -5  744.13   32.50
  -3   1   5  860.01   38.30
  -3   1   5  910.71   37.00
  -3   1   5  880.11   32.50
   3  -1  -5  885.41   37.10
   3  -1  -5  872.21   35.70
  -4   1   5   33.10    6.20
  -4   1   5   22.50    7.60
  -4   1   5   26.00    9.50
   4  -1  -5    4.90    6.30
  -5   1   5    6.30    6.60
  -5   1   5   15.50    9.50
  -5   1   5    0.20    3.20
   5  -1  -5    0.40    5.70
  -6   1   5    6.30    8.00
  -6   1   5   11.20    7.70
   6  -1  -5   11.40    7.20
  -7   1   5    7.90    8.20
  -7   1   5   -6.30    7.80
   7  -1  -5    3.30    5.60
  -8   1   5   -2.00    8.60
  -8   1   5   -0.80    7.00
   8  -1  -5    1.20    6.60
  -9   1   5   39.10   11.00
  -9   1   5  -12.50    9.30
  -9  -1  -4    2.20   12.30
   8   1   4    5.40    4.40
  -8  -1  -4   -6.40    4.30
  -8  -1  -4   -2.80    4.90
  -8  -1  -4    1.40    6.30
  -8  -1  -4   -0.80    8.60
   7   1   4    2.80    3.70
  -7  -1  -4    9.90    5.60
  -7  -1  -4   13.50    7.30
  -7  -1  -4   -5.20    5.90
  -7  -1  -4   11.10    9.40
   6   1   4   -1.70    4.50
  -6  -1  -4    0.30    4.70
  -6  -1  -4   -1.90    6.50
  -6  -1  -4    0.90    5.40
   5   1   4    3.30    4.10
   5   1   4   -4.80    8.50
  -5  -1  -4   -1.50    5.20
  -5  -1  -4    8.10    5.00
  -5  -1  -4    5.20    7.10
   4   1   4    5.00    4.50
   4   1   4    0.10    4.50
  -4  -1  -4    9.60    7.10
  -4  -1  -4    4.10    4.30
  -4  -1  -4    5.80    5.20
   3   1   4   -2.40    5.70
   3   1   4   12.20    4.30
  -3  -1  -4    0.80    4.90
  -3  -1  -4    5.40    4.40
  -3  -1  -4    2.10    4.10
   2   1   4  825.62   32.60
   2   1   4  806.72   30.60
  -2  -1  -4  821.42   30.50
  -2  -1  -4  807.62   33.60
  -2  -1  -4  824.62   31.40
   1   1   4  599.04   24.00
   1   1   4  608.24   23.80
  -1  -1  -4  573.24   25.30
  -1  -1  -4  629.14   24.80
  -1  -1  -4  599.84   24.00
   0   1   4  339.27   16.10
   0   1   4  319.97   15.50
   0  -1  -4  306.97   18.60
   0  -1  -4  314.67   15.30
   0  -1  -4  305.87   15.70
   0  -1  -4  325.47   15.70
  -1   1   4   17.60    4.60
  -1   1   4   13.80    5.70
  -1   1   4   18.10    7.70
   1  -1  -4   27.20    7.90
   1  -1  -4    9.30    4.80
   1  -1  -4   15.20    4.20
   1  -1  -4   22.90    5.90
  -2   1   4  575.04   24.80
  -2   1   4  545.85   21.90
  -2   1   4  557.84   26.50
   2  -1  -4  554.64   24.00
   2  -1  -4  567.44   25.40
  -3   1   4    8.10    7.10
  -3   1   4   11.20    5.50
  -3   1   4    2.90    3.30
   3  -1  -4    4.00    5.80
   3  -1  -4    4.80    5.20
  -4   1   4    1.80    3.00
  -4   1   4    2.40    4.90
  -4   1   4   10.70    7.00
   4  -1  -4    6.10    5.50
  -5   1   4    3.20    5.90
  -5   1   4    3.00    7.00
   5  -1  -4    5.40    5.20
  -6   1   4   26.70    8.00
  -6   1   4   20.80    9.20
   6  -1  -4   18.00    7.20
  -7   1   4   25.80    9.70
  -7   1   4   22.60   10.40
  -8   1   4    0.50    7.10
  -8   1   4   21.30   10.90
   8  -1  -4    5.60    5.70
  -9   1   4   15.40   12.20
  -9   1   4   -1.40    8.20
  -9   1   4    8.70    9.40
 -10   1   4   11.70   11.60
 -11   1   4   -2.20    7.30
  -9  -1  -3   -8.20    8.50
  -9  -1  -3   -4.00    6.00
   8   1   3   52.59    7.80
  -8  -1  -3   37.30    9.80
  -8  -1  -3   39.50   10.10
  -8  -1  -3   42.60   13.30
   7   1   3   36.80   11.60
   7   1   3    9.70    4.40
  -7  -1  -3   11.80    7.20
  -7  -1  -3   24.60   11.50
  -7  -1  -3   12.50    5.70
  -7  -1  -3    9.70    7.00
   6   1   3   37.00    6.10
   6   1   3   23.50    9.20
  -6  -1  -3   33.60    9.20
  -6  -1  -3   43.20    7.40
  -6  -1  -3   29.60    7.80
  -6  -1  -3   31.80   10.00
   5   1   3    9.80    4.60
   5   1   3    4.10    5.90
  -5  -1  -3   10.60    4.90
  -5  -1  -3    9.00    7.40
  -5  -1  -3   18.70    6.20
   4   1   3    1.10    3.00
   4   1   3   -0.90    4.20
  -4  -1  -3   -2.40    3.90
  -4  -1  -3   -2.00    5.50
  -4  -1  -3   -2.50    2.80
   3   1   3    0.90    2.80
   3   1   3    2.70    4.60
  -3  -1  -3   -1.30    3.30
  -3  -1  -3    3.60    4.60
  -3  -1  -3    0.70    3.30
   2   1   3   89.39    9.00
   2   1   3   82.69    7.80
   2   1   3   79.69    7.40
  -2  -1  -3   66.89    8.30
  -2  -1  -3   85.69    9.80
  -2  -1  -3   77.79    7.70
   1   1   3   75.49    7.10
   1   1   3   83.39    7.80
   1   1   3   79.49    7.30
  -1  -1  -3   83.19    8.20
  -1  -1  -3   82.69    7.20
  -1  -1  -3   75.29    7.10
   0   1   3   22.80    4.20
   0   1   3   16.00    4.40
   0  -1  -3   21.90    4.70
   0  -1  -3   35.80    6.10
   0  -1  -3   30.80    5.50
   0  -1  -3   23.50    6.50
  -1   1   3  121.29    8.00
  -1   1   3  132.59   11.50
  -1   1   3  112.69    9.00
   1  -1  -3  108.79    6.70
   1  -1  -3  118.59    8.10
   1  -1  -3  128.09   10.80
   1  -1  -3  118.19    9.00
  -2   1   3  123.39    7.90
  -2   1   3  167.88   13.10
  -2   1   3  131.99   11.80
   2  -1  -3  124.89    9.60
   2  -1  -3  118.29   10.70
  -3   1   3    4.70    2.90
  -3   1   3    4.30    4.10
  -3   1   3   10.70    7.00
   3  -1  -3    4.00    4.40
  -4   1   3   37.20    4.80
  -4   1   3   18.90    7.20
  -4   1   3   25.50    6.90
   4  -1  -3   24.90    6.20
  -5   1   3   26.30    8.80
  -5   1   3   36.60    8.10
  -6   1   3   94.49   13.60
  -6   1   3   84.99   11.90
   6  -1  -3  108.79   10.80
  -7   1   3   -1.50    7.40
  -7   1   3    7.40    6.60
   7  -1  -3    7.60    5.20
  -8   1   3    6.30    7.10
  -8   1   3   14.20    9.30
  -9   1   3    2.90   12.10
  -9   1   3    5.40    8.30
  -9   1   3   -0.50    7.90
 -10   1   3   -5.60    9.90
 -10   1   3    7.40    9.30
 -10   1   3   30.70   11.50
 -11   1   3    0.50    6.50
 -10  -1  -2    0.40   10.30
  -9  -1  -2   21.00    9.60
  -9  -1  -2   -3.80    8.80
   8   1   2    4.60    6.20
  -8  -1  -2    4.50    6.40
  -8  -1  -2    6.60    8.60
   7   1   2   -0.50    2.60
  -7  -1  -2   -4.00    6.40
  -7  -1  -2   -3.30    4.40
   6   1   2    9.20    6.60
   6   1   2    9.10    3.60
  -6  -1  -2   19.70    8.70
  -6  -1  -2    9.10    5.50
  -6  -1  -2   10.70    4.60
   5   1   2   89.79    7.00
   5   1   2   97.89   13.30
  -5  -1  -2   81.49   12.60
  -5  -1  -2   71.49   10.20
   4   1   2   70.49   10.40
   4   1   2   72.99    6.10
  -4  -1  -2   61.39    9.80
  -4  -1  -2   64.79    6.60
   3   1   2   13.50    3.80
   3   1   2    7.20    4.30
  -3  -1  -2    9.70    5.30
  -3  -1  -2   15.20    3.90
  -3  -1  -2   11.00    4.30
   2   1   2 1803.02   58.69
   2   1   2 1833.22   56.09
  -2  -1  -2 1833.52   56.29
  -2  -1  -2 1761.62   56.19
  -2  -1  -2 1792.22   59.19
   1   1   2 7435.46  222.88
   1   1   2 7747.62  222.68
   1   1   2 7508.25  223.98
  -1  -1  -2 7628.74  224.38
  -1  -1  -2 7811.32  222.88
  -1  -1  -2 7737.73  223.18
   0   1   2   62.99    5.40
   0   1   2   58.79    5.60
   0   1   2   59.59    6.50
   0  -1  -2   57.49    5.70
   0  -1  -2   52.09    5.60
   0  -1  -2   57.49    6.80
   0  -1  -2   61.79    6.70
  -1   1   2  840.92   28.50
  -1   1   2  883.81   30.30
  -1   1   2  885.41   30.70
   1  -1  -2  874.91   28.60
   1  -1  -2  879.71   30.40
   1  -1  -2  925.81   30.60
  -2   1   2  312.27   14.80
  -2   1   2  293.77   11.60
  -2   1   2  297.37   14.20
   2  -1  -2  283.97   14.00
   2  -1  -2  296.47   14.00
  -3   1   2  173.78   12.00
  -3   1   2  169.98   15.20
   3  -1  -2  172.48   11.10
  -4   1   2   -1.50    3.80
  -4   1   2   -2.10    4.90
   4  -1  -2   -1.20    3.80
  -5   1   2   40.10    7.90
  -5   1   2   53.39    9.30
  -5   1   2   34.30    7.60
   5  -1  -2   44.20    7.30
   5  -1  -2   46.50    6.60
  -6   1   2    7.00    6.40
  -6   1   2    7.60    6.80
  -6   1   2    2.10    5.80
   6  -1  -2    8.90    4.70
   6  -1  -2   -0.70    3.90
  -7   1   2   40.10   10.90
  -7   1   2   38.70    9.30
  -7   1   2   36.20    9.80
   7  -1  -2   37.10    7.90
  -8   1   2    6.00    9.10
  -8   1   2   -0.60    6.20
  -8   1   2    6.20    8.40
  -9   1   2   35.40   12.50
  -9   1   2   10.30    9.50
  -9   1   2   31.00    9.20
  -9   1   2   11.70    9.30
 -10   1   2   38.90   13.50
 -10   1   2   30.80    9.00
 -10   1   2   36.70   15.10
 -10   1   2    4.60   10.10
 -11   1   2   36.00   15.50
 -10  -1  -1   10.80    8.40
  -9  -1  -1  -14.20    7.80
  -9  -1  -1    1.60    7.00
  -8  -1  -1    3.30    6.30
  -8  -1  -1   14.10    9.90
   7   1   1    4.90    6.20
  -7  -1  -1   -1.60    2.70
  -7  -1  -1   -0.90    7.20
  -7  -1  -1    1.00    1.90
  -7  -1  -1   -8.00    5.10
   6   1   1   -1.70    4.20
  -6  -1  -1   -2.20    5.80
  -6  -1  -1   -0.30    4.50
  -6  -1  -1   -2.60    2.60
   5   1   1  451.95   22.80
  -5  -1  -1  443.86   21.10
  -5  -1  -1  449.36   16.40
  -5  -1  -1  442.56   24.10
   4   1   1 2175.18   72.09
   4   1   1 2194.98   65.79
  -4  -1  -1 2160.48   73.39
  -4  -1  -1 2195.48   65.49
  -4  -1  -1 2173.38   70.19
  -4  -1  -1 2234.48   66.79
   3   1   1   18.60    6.20
   3   1   1   11.10    2.60
  -3  -1  -1   13.30    5.20
  -3  -1  -1   13.40    3.20
   2   1   1  397.56   17.10
   2   1   1  401.36   14.30
  -2  -1  -1  418.16   17.60
  -2  -1  -1  400.76   14.50
   1   1   1 3941.91  119.89
   1   1   1 4066.49  120.69
  -1  -1  -1 4134.19  119.29
  -1  -1  -1 4211.18  119.79
  -1  -1  -1 4065.29  120.89
   0   1   1   77.69    4.10
   0   1   1   78.09    4.00
   0   1   1   74.99    4.60
   0  -1  -1   84.19    4.60
   0  -1  -1   84.29    4.30
   0  -1  -1   82.49    4.30
  -1   1   1 1846.72   57.79
  -1   1   1 2209.78   59.09
   1  -1  -1 1748.33   58.79
   1  -1  -1 1863.41   57.79
  -2   1   1 1487.15   47.20
  -2   1   1 1496.05   47.20
   2  -1  -1 1491.55   46.70
  -3   1   1   18.20    5.20
  -3   1   1   11.50    4.20
   3  -1  -1    8.50    3.30
   3  -1  -1   11.40    3.90
  -4   1   1   -3.30    3.40
  -4   1   1   -1.30    4.30
   4  -1  -1    1.70    3.50
   4  -1  -1    4.10    3.60
  -5   1   1    2.60    5.10
  -5   1   1    1.50    5.00
   5  -1  -1    8.20    4.40
  -6   1   1    0.20    5.30
  -6   1   1    2.40    5.70
   6  -1  -1    3.80    5.00
  -7   1   1   27.60    9.30
  -7   1   1   24.90    8.90
  -7   1   1   14.60    7.50
  -8   1   1    2.90    5.20
  -8   1   1    3.00    7.20
  -8   1   1   12.40    8.80
  -8   1   1   23.70    9.20
  -9   1   1   23.30    9.90
  -9   1   1   36.00    8.20
  -9   1   1   48.50   12.40
 -10   1   1   16.10    5.90
 -10   1   1   -4.60    7.90
 -10   1   1    4.40    3.80
 -10   1   1   -9.20   10.60
 -10   1   1    9.70    9.20
 -11   1   1  -19.40   12.00
 -11  -1   0    6.90   14.80
 -10  -1   0   -6.70    9.80
 -10  -1   0   13.80    9.70
 -10  -1   0   -4.10    8.40
  -9  -1   0   16.30    9.50
  -9  -1   0   10.40    4.50
  -9  -1   0   -0.20    9.00
  -9  -1   0    3.50    2.90
   8   1   0   10.60    6.60
  -8  -1   0   10.80    9.00
  -8  -1   0   13.70    4.80
  -8  -1   0    7.80    8.70
   7   1   0   45.60    9.40
  -7  -1   0   42.10    7.10
  -7  -1   0   47.60   10.70
  -7  -1   0   66.99   13.20
  -6  -1   0   99.59   14.50
  -6  -1   0   89.69    9.10
  -6  -1   0   92.19   12.20
   5   1   0    9.50    5.40
  -5  -1   0    9.50    5.80
  -5  -1   0    5.00    5.30
   4   1   0  633.04   25.30
  -4  -1   0  577.84   24.70
   3   1   0   43.50    6.60
  -3  -1   0   56.49    8.00
  -3  -1   0   46.20    6.00
   2   1   0   33.50    5.20
  -2  -1   0   36.40    5.10
  -2  -1   0   36.60    5.80
   1   1   0  982.00   30.50
   1   1   0  999.70   31.20
  -1  -1   0 1018.50   31.40
  -1   1   0 1015.90   31.30
  -1   1   0 1042.70   30.20
  -1   1   0 1014.80   30.90
   1  -1   0 1021.00   31.20
   1  -1   0 1025.60   30.10
  -2   1   0   32.70    4.40
  -2   1   0   30.70    3.00
  -2   1   0   36.80    5.40
   2  -1   0   23.90    4.30
   2  -1   0   26.70    2.60
  -3   1   0   50.99    6.80
  -3   1   0   54.89    6.20
  -3   1   0   42.30    3.50
   3  -1   0   42.20    6.20
  -4   1   0  629.04   25.30
  -4   1   0  652.83   26.30
   4  -1   0  622.24   25.20
  -5   1   0    4.50    5.30
  -5   1   0    4.90    4.40
   5  -1   0    1.60    4.40
  -6   1   0   96.59   13.20
  -6   1   0  108.69   14.00
   6  -1   0   86.19   10.40
  -7   1   0   65.39    8.10
  -7   1   0   50.19   11.70
  -7   1   0   59.29   10.70
   7  -1   0   42.70    9.00
  -8   1   0    8.50    7.00
  -8   1   0    7.70    4.40
  -8   1   0    0.00    2.80
  -8   1   0    8.80    8.40
  -9   1   0    9.30    3.40
  -9   1   0    6.60    8.90
  -9   1   0   11.10   10.50
  -9   1   0   21.10    9.10
  -9   1   0    7.10    4.50
 -10   1   0   10.90    8.60
 -10   1   0    2.80    2.10
 -10   1   0  -15.10   12.10
 -10   1   0    3.90   10.00
 -11   1   0   -0.40   13.40
 -11  -1   1    1.70   14.10
 -10  -1   1    4.80    8.70
 -10  -1   1   -3.30    3.40
 -10  -1   1   22.30   14.30
 -10  -1   1   15.50    6.10
 -10  -1   1   -2.80    7.70
  -9  -1   1    9.80   10.50
  -9  -1   1   23.30   11.00
  -9  -1   1   28.20    7.60
  -9  -1   1   27.60   10.80
   8   1  -1   12.90    6.50
  -8  -1   1    7.30    9.10
  -8  -1   1    2.40    7.30
  -8  -1   1   10.50    6.20
  -8  -1   1  -10.10    6.00
   7   1  -1   21.90    6.70
  -7  -1   1   29.80    7.10
  -7  -1   1   23.90    9.00
  -7  -1   1   23.10    9.70
   6   1  -1    9.50    5.40
  -6  -1   1   -8.10    5.40
  -6  -1   1    6.30    6.50
   5   1  -1    7.30    4.60
  -5  -1   1    3.10    5.10
  -5  -1   1   -0.10    4.90
   4   1  -1    4.60    3.90
   4   1  -1   -3.70    3.50
  -4  -1   1    0.70    4.80
  -4  -1   1    0.10    4.70
   3   1  -1   20.70    4.90
   3   1  -1   14.10    4.40
  -3  -1   1    9.90    5.10
  -3  -1   1    7.80    4.30
   2   1  -1 1468.15   46.90
   2   1  -1 1519.05   46.40
  -2  -1   1 1458.25   47.20
  -2  -1   1 1478.55   47.30
   1   1  -1 1782.12   55.89
   1   1  -1 1815.22   53.99
   1   1  -1 1888.91   56.19
  -1  -1   1 1872.71   56.19
  -1  -1   1 1817.52   56.49
  -1  -1   1 1770.22   53.99
  -1  -1   1 1942.11   55.89
   0   1  -1   85.99    5.20
   0   1  -1   83.99    4.30
   0   1  -1   89.39    4.20
   0  -1   1   78.19    5.60
   0  -1   1   79.19    4.00
   0  -1   1   77.59    4.00
  -1   1  -1 4190.98  121.69
  -1   1  -1 4414.16  121.39
  -1   1  -1 4090.19  120.19
  -1   1  -1 4026.30  122.79
   1  -1   1 4125.99  121.49
   1  -1   1 4153.98  122.89
  -2   1  -1  412.16   17.20
  -2   1  -1  395.66   14.50
   2  -1   1  393.46   14.20
   2  -1   1  422.96   17.00
  -3   1  -1   11.90    3.00
  -3   1  -1    9.60    1.90
  -3   1  -1   11.00    5.00
   3  -1   1    6.10    2.30
   3  -1   1    9.10    5.00
  -4   1  -1 2111.49   65.49
  -4   1  -1 2229.18   70.59
  -4   1  -1 2175.08   67.19
  -4   1  -1 2218.08   73.29
   4  -1   1 2232.98   66.49
   4  -1   1 2258.67   72.39
  -5   1  -1  433.26   16.00
  -5   1  -1  456.35   17.60
  -5   1  -1  416.56   23.30
  -5   1  -1  446.56   20.90
   5  -1   1  492.75   23.20
   5  -1   1  465.55   16.30
  -6   1  -1    0.90    4.50
  -6   1  -1   -1.50    2.90
  -6   1  -1   -3.50    1.80
  -6   1  -1    6.90    6.50
  -6   1  -1    5.60    3.40
   6  -1   1   -7.90    3.90
  -7   1  -1    0.00    1.80
  -7   1  -1   -0.50    6.80
   7  -1   1    1.50    5.10
  -8   1  -1    4.20    6.60
  -8   1  -1   12.70    8.00
  -9   1  -1    3.10    8.30
  -9   1  -1   -4.80    6.70
 -10   1  -1   -3.60    8.50
 -10   1  -1  -17.40   11.00
 -10   1  -1    5.30    9.70
 -11  -1   2    1.10    4.80
 -11  -1   2  -13.20   14.60
 -10  -1   2   43.30   12.90
 -10  -1   2   14.30   10.30
 -10  -1   2   59.99   17.60
  -9  -1   2   19.50    8.00
  -9  -1   2   21.80   10.30
  -9  -1   2   24.20   13.30
  -9  -1   2    3.90    6.90
   8   1  -2    7.80    5.90
  -8  -1   2    9.90    8.80
  -8  -1   2   -4.90    6.30
  -8  -1   2  -12.90    4.30
  -8  -1   2   -9.60    7.90
   7   1  -2   29.80    7.40
  -7  -1   2   26.00   10.70
  -7  -1   2   32.70   13.00
  -7  -1   2   30.60   10.10
   6   1  -2    9.30    5.10
   6   1  -2    0.50    3.70
  -6  -1   2   11.00    6.60
  -6  -1   2    2.50    7.70
  -6  -1   2    9.60    7.20
   5   1  -2   37.80    8.80
   5   1  -2   35.40    6.40
  -5  -1   2   43.70    9.50
  -5  -1   2   41.20    9.00
  -5  -1   2   35.40    7.50
   4   1  -2    3.10    3.60
   4   1  -2    4.60    4.00
  -4  -1   2   -2.10    4.40
  -4  -1   2    2.20    5.20
  -4  -1   2   -9.20    5.10
   3   1  -2  174.18    9.70
   3   1  -2  181.18   11.80
  -3  -1   2  180.38   13.70
  -3  -1   2  181.68   12.80
  -3  -1   2  180.58   11.80
   2   1  -2  292.57   14.60
   2   1  -2  303.37   11.40
  -2  -1   2  315.57   15.40
  -2  -1   2  300.47   11.40
  -2  -1   2  295.07   14.00
   1   1  -2  871.81   30.70
   1   1  -2  830.32   29.10
   1   1  -2  860.31   28.30
  -1  -1   2  891.41   31.10
  -1  -1   2  835.22   28.10
  -1  -1   2  990.70   30.90
   0   1  -2   59.69    5.50
   0   1  -2   61.59    5.80
   0   1  -2   58.19    7.30
   0  -1   2   51.19    5.20
   0  -1   2   61.39    5.90
  -1   1  -2 7830.82  227.68
  -1   1  -2 7918.01  225.58
  -1   1  -2 7771.02  226.48
   1  -1   2 7715.03  225.18
   1  -1   2 7793.62  224.58
   1  -1   2 7544.55  226.18
  -2   1  -2 1833.82   56.49
  -2   1  -2 1825.22   55.79
  -2   1  -2 1807.32   58.89
   2  -1   2 1765.62   56.09
   2  -1   2 1831.02   58.79
  -3   1  -2   15.60    4.30
  -3   1  -2   11.40    5.20
   3  -1   2   16.60    5.80
   3  -1   2   14.70    3.50
  -4   1  -2   66.79    6.60
  -4   1  -2   55.09    9.20
   4  -1   2   55.59    6.00
   4  -1   2   71.59    9.70
  -5   1  -2   91.89    7.90
  -5   1  -2   72.89   11.80
   5  -1   2   83.39    6.90
   5  -1   2   79.49   11.90
  -6   1  -2    7.60    8.10
  -6   1  -2    9.20    4.40
  -6   1  -2   14.60    6.20
   6  -1   2    3.80    5.30
   6  -1   2    8.70    3.40
  -7   1  -2   -1.40    3.60
  -7   1  -2   -0.20    4.70
  -8   1  -2    5.30    7.70
  -8   1  -2   -0.40    5.80
  -9   1  -2   -4.90    7.20
  -9   1  -2   13.40   10.50
 -10   1  -2    8.70    9.80
 -10   1  -2   15.70   12.30
 -11  -1   3   -6.50    6.40
 -10  -1   3   20.80   11.00
 -10  -1   3    2.70    8.90
  -9  -1   3   11.00    8.20
  -9  -1   3   -0.40    8.10
  -8  -1   3    1.30    8.60
  -8  -1   3   -2.50    6.30
  -8  -1   3    5.40    7.20
   7   1  -3    2.70    4.60
   7   1  -3    4.90    5.00
  -7  -1   3   -0.40    6.30
  -7  -1   3   26.40   11.90
   6   1  -3  106.29   11.10
  -6  -1   3   81.89   11.30
  -6  -1   3   86.69   13.10
   5   1  -3   35.20    7.60
  -5  -1   3   55.99    9.10
  -5  -1   3   35.00    8.40
   4   1  -3   16.70    5.90
  -4  -1   3   22.60    6.00
  -4  -1   3   28.70    8.50
   3   1  -3    1.90    4.90
  -3  -1   3    5.00    4.70
  -3  -1   3    2.90    5.20
  -3  -1   3    4.50    2.60
   2   1  -3  121.89    7.70
   2   1  -3  126.89   11.00
  -2  -1   3  136.19    7.70
  -2  -1   3  131.69   12.00
  -2  -1   3  110.79    9.70
   1   1  -3  109.89   10.70
   1   1  -3  114.69    7.90
   1   1  -3  115.29    8.50
  -1  -1   3  118.59   11.30
  -1  -1   3  117.09    9.40
  -1  -1   3  113.39    7.60
   0   1  -3   25.10    4.80
   0   1  -3   22.70    4.50
   0   1  -3   17.40    6.50
   0   1  -3   31.90    5.40
   0  -1   3   23.20    4.20
   0  -1   3   25.30    4.30
  -1   1  -3   72.29    7.00
  -1   1  -3   82.79    6.80
  -1   1  -3   81.69    8.10
   1  -1   3   83.79    6.70
   1  -1   3   82.19    7.10
  -2   1  -3   72.39    8.80
  -2   1  -3   82.99    7.20
   2  -1   3   90.59    7.30
   2  -1   3   82.59    5.10
  -3   1  -3    2.90    3.60
  -3   1  -3    0.00    3.60
  -3   1  -3    1.10    4.90
   3  -1   3    7.10    3.60
   3  -1   3   -3.20    3.80
  -4   1  -3   -0.80    3.20
  -4   1  -3   -0.50    3.60
  -4   1  -3    4.70    5.40
   4  -1   3   -2.20    3.70
   4  -1   3    1.60    3.00
  -5   1  -3   12.50    7.30
  -5   1  -3    6.80    4.60
  -5   1  -3    1.40    5.00
   5  -1   3    8.20    4.10
   5  -1   3    6.90    5.60
  -6   1  -3   28.00   10.00
  -6   1  -3   25.60    6.30
  -6   1  -3   19.30    7.10
   6  -1   3   38.20    6.30
  -7   1  -3   24.10    7.80
  -7   1  -3   11.60    8.50
  -7   1  -3   11.90    5.60
  -7   1  -3    8.30    6.00
   7  -1   3   11.90    4.30
  -8   1  -3   36.50    9.70
  -8   1  -3   36.40    9.30
  -8   1  -3   53.59    8.40
  -8   1  -3   31.00   11.00
  -9   1  -3   -2.40    6.30
  -9   1  -3   -3.20    9.70
  -9   1  -3   -8.40    6.50
  -9  -1   4   -6.20    8.90
  -9  -1   4   20.10    9.20
  -9  -1   4  -12.40    8.50
   8   1  -4   20.80    6.80
  -8  -1   4   20.10   10.90
  -8  -1   4   10.90   10.50
  -8  -1   4   14.40    9.70
  -7  -1   4   29.30   10.90
  -7  -1   4   15.60    9.40
   6   1  -4   26.90    7.60
  -6  -1   4   21.30    8.50
  -6  -1   4   21.40   10.10
   5   1  -4   -1.50    4.90
  -5  -1   4   17.70    7.90
  -5  -1   4   -0.10    5.50
   4   1  -4   -1.00    5.20
  -4  -1   4    0.20    6.00
  -4  -1   4    7.70    3.30
  -4  -1   4   -2.60    4.30
   3   1  -4   -0.20    3.20
   3   1  -4   11.70    6.10
  -3  -1   4    5.20    3.20
  -3  -1   4    4.10    4.40
  -3  -1   4    2.60    6.50
   2   1  -4  557.44   23.50
   2   1  -4  551.44   25.50
   2   1  -4  557.04   21.70
  -2  -1   4  552.94   24.10
  -2  -1   4  538.05   26.40
  -2  -1   4  541.15   21.40
   1   1  -4   25.20    5.20
   1   1  -4   12.90    7.10
   1   1  -4   16.70    4.60
  -1  -1   4   29.10    5.40
  -1  -1   4   13.60    5.10
  -1  -1   4   30.30    8.90
   0   1  -4  319.07   15.60
   0   1  -4  332.37   19.20
   0   1  -4  355.26   16.20
   0   1  -4  328.17   15.90
   0  -1   4  330.17   15.70
   0  -1   4  326.37   15.50
  -1   1  -4  563.04   23.90
  -1   1  -4  594.44   25.00
  -1   1  -4  606.44   23.30
  -1   1  -4  581.04   27.40
   1  -1   4  604.54   23.90
   1  -1   4  602.04   22.90
  -2   1  -4  790.12   29.30
  -2   1  -4  822.42   32.90
  -2   1  -4  802.52   30.80
   2  -1   4  790.42   30.10
   2  -1   4  809.02   26.80
   2  -1   4  819.52   29.00
  -3   1  -4    5.30    5.30
  -3   1  -4    5.10    4.40
  -3   1  -4    4.00    3.90
   3  -1   4   -0.90    3.40
  -4   1  -4   -3.50    4.30
  -4   1  -4    2.60    4.00
  -4   1  -4    2.90    5.60
  -5   1  -4    8.90    5.10
  -5   1  -4    6.80    5.80
  -5   1  -4    6.20    6.70
   5  -1   4   -3.60    4.10
  -6   1  -4    5.20    5.10
  -6   1  -4   -2.80    6.40
  -6   1  -4   -1.70    5.30
   6  -1   4   -0.30    4.20
  -7   1  -4   10.60    8.80
  -7   1  -4    6.70    6.80
  -7   1  -4   16.80    7.50
  -7   1  -4    4.80    5.60
   7  -1   4    4.60    4.30
  -8   1  -4    1.60    4.80
  -8   1  -4    3.70    6.50
  -8   1  -4    4.10    6.00
  -8   1  -4   -2.30    8.10
   8  -1   4    2.20    4.50
  -9   1  -4    0.90    9.80
  -9   1  -4    2.20    5.60
  -9   1  -4   -9.50    8.60
  -9  -1   5    1.50    9.90
  -9  -1   5  -12.50    7.00
  -8  -1   5   -2.70    9.30
  -8  -1   5    1.10    7.70
  -8  -1   5   -3.50    9.10
   7   1  -5    2.40    6.50
  -7  -1   5    5.70    8.90
  -7  -1   5   -2.90    6.70
   6   1  -5   11.00    7.60
  -6  -1   5    5.30    8.20
  -6  -1   5    5.80    7.00
   5   1  -5   -0.80    5.40
  -5  -1   5    5.60    3.50
  -5  -1   5   12.50   10.20
  -5  -1   5    7.70    6.70
   4   1  -5   19.50    7.30
  -4  -1   5   17.00    9.30
  -4  -1   5   11.20    4.40
  -4  -1   5   19.40    7.30
   3   1  -5  869.11   32.40
   3   1  -5  909.21   40.10
  -3  -1   5  858.71   36.30
  -3  -1   5  904.61   32.40
  -3  -1   5  879.21   38.90
   2   1  -5  715.93   32.80
   2   1  -5  765.62   26.80
   2   1  -5  754.92   29.10
   2   1  -5  787.82   30.80
  -2  -1   5  714.83   34.00
  -2  -1   5  745.13   28.60
  -2  -1   5  744.23   31.40
   1   1  -5   26.70    9.10
   1   1  -5   22.00    5.10
   1   1  -5   11.50    4.50
   1   1  -5    8.70    4.60
  -1  -1   5   11.90    5.30
  -1  -1   5   17.50    8.70
  -1  -1   5   22.80    5.30
   0   1  -5   19.50    5.60
   0   1  -5   33.50   11.00
   0   1  -5   24.70    5.40
   0   1  -5   37.30    6.90
   0  -1   5   29.00    6.00
   0  -1   5   34.90    7.10
  -1   1  -5  156.38   15.80
  -1   1  -5  165.18   11.50
  -1   1  -5  166.48   12.20
  -1   1  -5  175.18   13.10
   1  -1   5  156.48   11.50
   1  -1   5  174.38   11.30
   1  -1   5  187.98   11.90
  -2   1  -5    0.90    5.30
  -2   1  -5   -0.50    3.40
  -2   1  -5   -4.20    3.70
   2  -1   5    2.30    4.30
   2  -1   5    0.50    3.60
   2  -1   5    3.10    3.30
  -3   1  -5    4.30    4.40
  -3   1  -5   -1.60    4.20
  -3   1  -5   -8.90    4.80
   3  -1   5    0.90    3.60
  -4   1  -5  539.35   24.40
  -4   1  -5  517.65   25.00
  -4   1  -5  489.75   28.90
   4  -1   5  519.85   23.60
  -5   1  -5    2.90    5.00
  -5   1  -5    0.50    7.20
  -5   1  -5    4.20    5.50
   5  -1   5    0.40    4.30
  -6   1  -5    6.90    6.10
  -6   1  -5    4.70    5.40
  -6   1  -5    8.00    7.80
   6  -1   5   -3.00    4.00
  -7   1  -5    9.90    7.50
  -7   1  -5    2.70    7.20
  -7   1  -5   14.50    6.60
  -8   1  -5    2.40    4.70
  -8   1  -5    9.30    6.10
  -8   1  -5   -5.80    8.40
  -8   1  -5    2.40    9.70
  -9   1  -5    1.80    6.70
   9  -1   5  -16.80    5.60
  -9  -1   6   23.50   14.00
  -8  -1   6   -4.30    9.60
  -8  -1   6   -2.60    6.80
   7   1  -6    4.90    8.10
  -7  -1   6   19.30   12.10
  -7  -1   6    6.00    7.20
  -6  -1   6   16.00   11.50
  -6  -1   6   23.00    9.90
   5   1  -6   17.40    7.90
  -5  -1   6   26.40    5.80
  -5  -1   6   17.20    8.40
  -5  -1   6   15.00   11.20
   4   1  -6    2.70    6.30
  -4  -1   6   -1.00    8.20
  -4  -1   6    2.40    5.90
  -4  -1   6    4.70    4.20
   3   1  -6   -0.20    3.90
   3   1  -6    1.70    6.10
   3   1  -6    0.00    4.60
  -3  -1   6    7.70    5.70
  -3  -1   6   -2.10    8.70
  -3  -1   6    5.30    6.20
   2   1  -6   52.49    7.10
   2   1  -6   60.49   12.40
   2   1  -6   42.80    8.00
   2   1  -6   54.39    8.50
  -2  -1   6   34.90    8.10
  -2  -1   6   63.49    8.40
  -2  -1   6   51.29   11.70
   1   1  -6  155.78   11.60
   1   1  -6  156.78   16.60
   1   1  -6  138.69   12.60
   1   1  -6  173.58   12.70
  -1  -1   6  140.09   11.60
  -1  -1   6  158.28   13.10
   0   1  -6    5.40    5.00
   0   1  -6    2.70    4.10
   0   1  -6   12.50    8.90
   0   1  -6   -1.80    4.10
   0  -1   6    4.80    5.10
   0  -1   6    5.30    5.00
  -1   1  -6   26.80    7.40
  -1   1  -6   34.40    8.20
  -1   1  -6   30.20    6.70
  -1   1  -6   32.40   10.80
   1  -1   6   31.20    6.90
   1  -1   6   26.30    6.10
   1  -1   6   19.60    6.10
  -2   1  -6   14.10    7.00
  -2   1  -6   11.90    6.20
  -2   1  -6   21.40   10.30
  -2   1  -6   18.00    6.60
   2  -1   6    7.90    4.70
   2  -1   6   15.00    5.80
   2  -1   6   11.10    5.50
  -3   1  -6    5.40    5.40
  -3   1  -6   -2.20    5.30
  -3   1  -6   -3.70    4.60
   3  -1   6    3.10    3.30
   3  -1   6    2.50    4.20
  -4   1  -6   -4.00    6.00
  -4   1  -6   -6.10    4.10
  -4   1  -6   -3.60    7.70
   4  -1   6    9.00    5.00
  -5   1  -6    5.30    7.10
  -5   1  -6    1.30    5.50
  -5   1  -6   10.00    6.20
  -6   1  -6    4.90    8.10
  -6   1  -6    2.00    6.20
  -6   1  -6    7.10    6.30
  -7   1  -6   -0.30    8.40
  -7   1  -6    4.50    6.30
  -7   1  -6    5.60    6.80
   7  -1   6   16.00    7.10
  -8   1  -6   -6.90    7.10
  -8   1  -6    7.70    6.70
  -9   1  -6   -5.00    6.70
  -8  -1   7   13.40   11.30
  -8  -1   7   -1.30    8.20
  -7  -1   7   11.40   11.70
  -7  -1   7   18.00   10.00
   6   1  -7   -1.40    6.30
  -6  -1   7    0.30    6.50
  -6  -1   7   10.80   11.80
  -6  -1   7   -0.30    3.40
   5   1  -7   36.80   10.60
  -5  -1   7   24.90    6.70
  -5  -1   7   30.80    9.70
  -5  -1   7   19.00   12.00
   4   1  -7    2.20    9.10
  -4  -1   7    7.30    7.60
  -4  -1   7   38.20    7.40
   3   1  -7    2.10    4.90
   3   1  -7   -2.00    4.10
   3   1  -7   -2.90    6.70
  -3  -1   7   -7.70    8.60
  -3  -1   7   -0.30    7.40
  -3  -1   7   -2.40    4.10
   2   1  -7   51.29    9.00
   2   1  -7   54.19    8.30
   2   1  -7   51.79    9.60
   2   1  -7   43.70   12.00
  -2  -1   7   49.70    8.90
  -2  -1   7   36.90    9.10
  -2  -1   7   31.40   12.70
   1   1  -7   -2.60    4.80
   1   1  -7    2.30    8.90
   1   1  -7    6.00    5.70
   1   1  -7   -2.60    4.60
  -1  -1   7   -3.50    3.40
  -1  -1   7   -1.80    5.70
   0   1  -7   59.49    9.90
   0   1  -7   84.29   11.80
   0   1  -7   77.39   10.80
   0   1  -7   89.69   16.00
   0  -1   7   61.09    9.40
   0  -1   7  103.79   12.10
  -1   1  -7  221.28   16.30
  -1   1  -7  228.48   23.20
  -1   1  -7  242.08   17.60
  -1   1  -7  208.28   16.40
   1  -1   7  237.98   16.20
   1  -1   7  222.58   15.90
  -2   1  -7   37.90   10.40
  -2   1  -7   43.00    8.90
   2  -1   7   50.49    7.80
   2  -1   7   45.20    8.00
  -3   1  -7   84.99   13.20
  -3   1  -7   74.89   13.50
  -3   1  -7   82.09   10.60
   3  -1   7   59.99    7.00
  -4   1  -7    5.40    6.20
  -4   1  -7   13.50    6.60
  -4   1  -7   13.00    8.60
   4  -1   7    5.90    5.80
  -5   1  -7   17.50    7.70
  -5   1  -7    9.50    7.00
  -5   1  -7    9.90    8.90
   5  -1   7    6.90    6.20
  -6   1  -7  131.09   14.80
  -6   1  -7   99.49   20.10
  -6   1  -7  102.09   14.80
  -7   1  -7   16.60    7.90
  -7   1  -7   15.40    7.50
  -8   1  -7   -3.30    7.60
  -7  -1   8   -9.50    7.80
  -6  -1   8   -3.20    3.70
  -6  -1   8   20.60   13.00
  -6  -1   8    2.10    7.40
   5   1  -8    9.80    8.40
  -5  -1   8   -5.70   10.40
  -5  -1   8    5.40    8.40
  -5  -1   8    8.20    5.00
   4   1  -8   25.50   10.00
  -4  -1   8   15.10    9.30
  -4  -1   8   33.40   14.10
  -4  -1   8   19.20    6.40
   3   1  -8    5.70    5.90
   3   1  -8    7.80    6.30
   3   1  -8    7.30    9.30
  -3  -1   8   13.50    8.60
  -3  -1   8    6.10    5.30
  -3  -1   8   11.20   11.50
   2   1  -8   -2.80    5.70
   2   1  -8   19.90    9.10
   2   1  -8   22.00    7.10
  -2  -1   8   14.90    6.80
  -2  -1   8   10.20    7.70
   1   1  -8  120.79   13.70
   1   1  -8  123.09   15.20
   1   1  -8  105.69   12.10
  -1  -1   8   93.29   12.70
  -1  -1   8  115.89   12.50
   0   1  -8   -1.50    5.30
   0   1  -8    1.40    5.50
   0   1  -8    3.90    6.00
   0  -1   8    2.10    6.50
   0  -1   8    0.30    4.50
   0  -1   8   16.50    7.40
  -1   1  -8    4.90    5.70
  -1   1  -8    3.30   18.20
  -1   1  -8   18.00    8.00
  -1   1  -8   -1.60    6.30
   1  -1   8   17.10    7.50
   1  -1   8   18.80    7.70
  -2   1  -8    7.40    6.10
  -2   1  -8    1.30    6.60
  -2   1  -8    9.30    6.60
  -2   1  -8    5.60   10.00
   2  -1   8    0.80    4.90
   2  -1   8    1.90    6.00
   2  -1   8    2.90    5.20
  -3   1  -8   -1.40    6.40
  -3   1  -8   17.10   16.90
  -3   1  -8    4.20    6.40
  -3   1  -8    7.90    7.70
   3  -1   8    6.30    4.30
   3  -1   8   -3.70    4.80
  -4   1  -8   37.40    9.10
  -4   1  -8   49.70   11.80
  -4   1  -8   68.79   16.00
  -5   1  -8    5.30    6.90
  -5   1  -8    0.20    7.60
  -5   1  -8   -0.60    6.50
  -6   1  -8  -17.40    5.60
  -6   1  -8    2.10    7.00
  -6  -1   9   17.80    5.50
  -6  -1   9  -10.40    9.80
  -6  -1   9   -3.80    8.00
  -5  -1   9    0.60    8.10
  -5  -1   9    3.60   11.00
  -4  -1   9   -0.40   11.20
  -4  -1   9    4.80    4.50
  -4  -1   9   -5.10    6.70
  -3  -1   9   46.30    9.10
  -3  -1   9   18.90    9.30
   2   1  -9    3.00    6.20
   2   1  -9    1.60    8.60
   2   1  -9  -10.70    6.70
   2   1  -9    6.50    5.90
  -2  -1   9    9.00    6.00
  -2  -1   9    1.30    6.70
  -2  -1   9    8.60    8.70
   1   1  -9   -8.70    4.70
   1   1  -9    6.60   10.00
   1   1  -9   -1.90    6.00
   1   1  -9   -3.70    5.40
  -1  -1   9   -6.20    6.50
  -1  -1   9   -2.50    4.30
  -1  -1   9    5.30    7.10
   0   1  -9   -3.40    5.10
   0   1  -9    1.00   10.40
   0   1  -9   -2.70    6.10
   0   1  -9    0.10    6.90
   0  -1   9    3.30    6.80
   0  -1   9    3.30    5.70
   0  -1   9    2.80    9.30
  -1   1  -9    0.90    5.50
  -1   1  -9   10.40    7.60
  -1   1  -9   10.70    7.90
   1  -1   9   14.90    7.00
  -2   1  -9    4.70    7.20
  -2   1  -9    9.20    6.60
  -2   1  -9   -3.60    5.10
   2  -1   9   -4.40    4.90
   2  -1   9    6.70    6.30
  -3   1  -9    2.20    7.60
  -3   1  -9   -0.10    5.90
  -3   1  -9   -3.50    5.90
   3  -1   9    5.20    4.60
   3  -1   9   -2.80    3.90
  -4   1  -9   -8.60    5.70
  -4   1  -9    8.00    7.80
  -4   1  -9   12.40    9.50
  -5   1  -9   -4.60    5.20
  -5   1  -9    6.20    7.90
  -5  -1  10    6.90   13.50
  -5  -1  10   -1.20    9.00
  -4  -1  10   -0.30   10.10
  -3  -1  10   11.30    8.00
   2   1 -10    6.70    6.90
   2   1 -10    2.80    7.50
  -2  -1  10    6.90    8.00
   1   1 -10   -5.70    5.50
   1   1 -10   -6.00    5.50
   1   1 -10    1.20    7.50
  -1  -1  10   22.20    9.00
  -1  -1  10   11.40    8.00
   0   1 -10   14.10    7.60
   0   1 -10    5.60    7.70
   0   1 -10   -4.10    6.10
   0  -1  10    4.80    8.50
   0  -1  10    3.40    8.10
  -1   1 -10    2.70    7.10
  -1   1 -10    3.80    7.30
  -1   1 -10   -6.70    5.60
   1  -1  10    4.10    7.60
  -2   1 -10   -5.90    5.40
  -2   1 -10   -6.70    6.50
  -2   1 -10   -5.20    6.50
   2  -1  10   -0.50    6.10
   2  -1  10   -6.60    6.40
  -3   1 -10    3.10    7.40
  -3   1 -10    0.60    8.20
   3  -1  10   -2.60    9.40
   3  -1  10   -5.50    4.70
  -4   1 -10    8.70    8.00
  -3  -1  11   -2.40    8.00
  -2  -1  11   -5.10   10.40
   1   1 -11   40.60   11.60
  -1  -1  11   74.39   15.30
   0   1 -11    3.80    8.70
   0  -1  11    7.50    8.70
  -1   1 -11  -19.60    7.80
   1  -1  11  -14.90    8.90
   1  -1  11   -1.40    8.20
  -2   1 -11  -13.70    9.00
   2  -1  11   -1.70    7.40
   1   1 -12   -8.00   12.50
   0   1 -12   12.30   13.90
   0  -1  12    9.10   10.10
   1  -1  12   -6.50   10.20
   2  -1  12   35.00   15.60
   1   2  12   -2.10    9.70
  -1  -2 -12   67.69   20.00
   0  -2 -12   -4.10   12.80
   1  -2 -12  -10.50   13.10
   2   2  11   -7.20    6.30
   2   2  11   -7.20    9.00
  -2  -2 -11   -9.40   10.60
   1   2  11    1.40    8.40
   1   2  11    9.40    9.40
  -1  -2 -11    9.80    9.70
   0   2  11    6.30    9.70
   0  -2 -11   12.10   10.60
  -1   2  11    1.80   12.50
   1  -2 -11    2.60    8.90
  -2   2  11   10.30   10.50
  -3   2  11   -7.50    7.70
   3   2  10   -2.30    3.40
  -3  -2 -10  -11.30    7.00
  -3  -2 -10    0.30    8.10
   2   2  10   12.00    8.60
   2   2  10   36.20    8.10
   2   2  10   13.60    6.90
  -2  -2 -10    4.70    6.90
  -2  -2 -10    6.20    8.00
  -2  -2 -10    7.70    9.40
   1   2  10   23.60    9.70
  -1  -2 -10   15.90    8.90
  -1  -2 -10   18.00    8.90
  -1  -2 -10   16.50   10.10
   0   2  10   34.20   11.50
   0   2  10   19.40   10.00
   0  -2 -10   25.10    9.00
   0  -2 -10   21.70   10.40
  -1   2  10    9.20    8.80
  -1   2  10   -4.10    6.90
   1  -2 -10  -10.60    7.20
  -2   2  10   -5.70    7.60
  -3   2  10    6.40    7.80
  -4   2  10   -7.60    6.90
  -5   2  10    7.90   10.50
  -5  -2  -9   11.50    8.50
  -5  -2  -9   33.00   10.70
  -4  -2  -9   38.60    9.50
  -4  -2  -9    6.00    8.00
  -4  -2  -9   33.00   12.40
   3   2   9   29.90    5.90
   3   2   9   21.10    5.40
  -3  -2  -9    8.20    8.40
  -3  -2  -9   10.50    8.10
  -3  -2  -9   18.50    9.00
   2   2   9    4.30    6.80
   2   2   9   -7.60    5.00
  -2  -2  -9    3.00    8.30
  -2  -2  -9    5.80    6.10
  -2  -2  -9    0.70    5.90
   1   2   9   -6.00    5.90
   1   2   9   10.80    7.80
  -1  -2  -9    1.90    6.20
  -1  -2  -9   -3.20    6.10
  -1  -2  -9    7.20    6.70
   0   2   9   20.60    9.00
   0   2   9   -7.70    6.10
   0  -2  -9   -8.70    9.40
   0  -2  -9    9.50    7.80
   0  -2  -9    5.40    6.50
   0  -2  -9   -3.30    5.60
  -1   2   9    8.50    5.40
  -1   2   9   -2.20    6.90
   1  -2  -9   -1.90    9.90
   1  -2  -9   10.90   10.00
   1  -2  -9   19.10    8.00
   1  -2  -9    2.70    6.70
  -2   2   9   -0.20    5.20
   2  -2  -9   -3.20    5.20
   2  -2  -9   17.90    8.00
   2  -2  -9   -5.60    7.20
  -3   2   9   -4.00    5.10
   3  -2  -9    1.30    7.10
   3  -2  -9   -6.50    7.40
  -4   2   9   69.99   11.60
  -4   2   9   77.29   14.00
  -5   2   9   11.10   13.80
  -5   2   9    7.00    9.10
  -5   2   9   18.90    6.40
  -6   2   9    5.50    6.70
  -6   2   9   16.40    9.50
  -6   2   9  -20.80   16.20
  -7   2   9   16.90   13.30
  -7   2   9   -1.00    5.30
  -7  -2  -8    8.10    7.10
  -6  -2  -8   15.70    7.60
  -6  -2  -8  -15.50    7.10
  -5  -2  -8  -12.00    6.60
  -5  -2  -8    0.50    6.00
  -5  -2  -8    7.40   13.40
  -4  -2  -8   31.10    9.20
  -4  -2  -8  -12.00    5.70
  -4  -2  -8   -6.10    4.70
   3   2   8   18.80    7.70
   3   2   8   18.20    5.30
   3   2   8   23.70    5.20
   3   2   8   28.40    8.00
  -3  -2  -8    6.20    7.80
  -3  -2  -8   15.20    7.40
  -3  -2  -8   19.50   15.30
   2   2   8    9.90    6.90
   2   2   8   13.30    7.00
   2   2   8   14.40    6.40
  -2  -2  -8   13.90    7.20
  -2  -2  -8   29.40    9.70
  -2  -2  -8   13.60    6.80
  -2  -2  -8   27.70   12.30
   1   2   8    0.10    6.50
  -1  -2  -8    5.60    6.40
  -1  -2  -8  -11.60    7.80
  -1  -2  -8   -0.30    5.90
  -1  -2  -8    5.50    6.60
   0   2   8   73.99   12.40
   0   2   8   50.89   10.10
   0  -2  -8   52.49   11.60
   0  -2  -8   57.09   10.10
   0  -2  -8   59.59   11.00
  -1   2   8   60.09   10.10
  -1   2   8   75.79   12.30
   1  -2  -8   94.99   12.30
   1  -2  -8   63.39   11.40
   1  -2  -8   70.29   11.70
  -2   2   8   -1.50    4.30
  -2   2   8   13.30    7.90
   2  -2  -8    7.60    6.30
   2  -2  -8    3.60    6.30
  -3   2   8   -3.60    6.90
  -3   2   8    4.20    4.80
   3  -2  -8    4.50    6.60
  -4   2   8   -2.40    4.10
  -4   2   8   -8.40    6.40
  -4   2   8   19.10   12.60
   4  -2  -8   -5.20    8.60
  -5   2   8    6.20   11.00
  -5   2   8    1.40    7.40
  -5   2   8    3.60    4.50
   5  -2  -8   17.70    8.20
  -6   2   8    6.10    8.40
  -6   2   8   23.50   13.80
  -6   2   8    0.50    4.40
  -7   2   8   42.60    7.40
  -7   2   8   34.00   15.00
  -7   2   8   13.50    9.90
  -8   2   8   79.19   19.20
  -8  -2  -7   16.90   10.10
  -7  -2  -7   13.00    8.20
  -7  -2  -7   -9.60    5.10
  -6  -2  -7    7.70    7.40
  -6  -2  -7   21.10    8.40
  -6  -2  -7   11.60   10.50
   5   2   7   13.80    5.90
  -5  -2  -7   -5.30    7.00
  -5  -2  -7  -11.40    5.50
  -5  -2  -7    0.90    6.20
   4   2   7  107.69   13.70
  -4  -2  -7   77.59   14.50
  -4  -2  -7  108.59   13.40
  -4  -2  -7   70.69   12.50
   3   2   7   -5.40    5.10
   3   2   7    5.00    3.90
   3   2   7    0.80    3.40
  -3  -2  -7    0.60    5.10
  -3  -2  -7    4.50    8.00
  -3  -2  -7    3.10    6.00
   2   2   7    5.00    5.20
   2   2   7    0.80    4.70
   2   2   7    2.10    5.60
  -2  -2  -7    4.90    6.70
  -2  -2  -7   20.10   12.30
  -2  -2  -7   -0.30    5.30
   1   2   7    3.50    5.90
  -1  -2  -7    6.20    6.20
  -1  -2  -7    9.40    6.20
  -1  -2  -7    3.60    9.70
  -1  -2  -7    8.20    6.10
   0   2   7  400.96   21.70
   0   2   7  416.76   22.90
   0  -2  -7  387.26   21.90
   0  -2  -7  410.76   22.10
   0  -2  -7  346.47   21.90
   0  -2  -7  356.26   26.10
  -1   2   7   20.30    7.60
  -1   2   7   14.80    6.10
   1  -2  -7   12.00    6.40
   1  -2  -7   14.10    9.60
   1  -2  -7   20.60    6.70
   1  -2  -7    9.30    6.60
  -2   2   7    3.00    5.00
  -2   2   7   -1.90    5.90
   2  -2  -7   -3.70    5.00
   2  -2  -7   21.80    8.50
   2  -2  -7    3.00    6.10
  -3   2   7    3.70    4.70
  -3   2   7   -2.20    6.40
  -3   2   7    2.50    9.70
   3  -2  -7   -4.50    5.40
   3  -2  -7   -0.20    6.50
  -4   2   7   25.40   11.30
  -4   2   7    6.50    7.30
  -4   2   7    5.30    4.40
   4  -2  -7    5.70    7.60
  -5   2   7    3.90    7.80
  -5   2   7   13.60   10.20
  -5   2   7    5.40    5.20
  -6   2   7   30.60   12.90
  -6   2   7   41.60    7.50
  -6   2   7   16.20    9.70
   6  -2  -7   49.80   11.60
  -7   2   7   20.10   12.30
  -7   2   7   -1.70    8.20
  -8   2   7   31.60   14.80
  -8   2   7   23.60   11.50
   8   2   6   -3.60    7.60
  -8  -2  -6   21.70    8.60
   7   2   6   -5.90    4.80
  -7  -2  -6  -13.80    7.10
  -7  -2  -6   -0.70    9.40
  -7  -2  -6    4.30    6.20
   6   2   6    9.90   10.70
  -6  -2  -6   12.70   10.40
  -6  -2  -6   23.20    8.10
  -6  -2  -6   15.80    6.70
  -5  -2  -6   -2.60    4.90
  -5  -2  -6   -0.70    7.60
  -5  -2  -6    2.80    6.00
   4   2   6    6.50    5.00
  -4  -2  -6   15.40    7.10
  -4  -2  -6    3.10    5.50
  -4  -2  -6    1.40    6.80
   3   2   6  219.28   15.40
   3   2   6  250.97   10.50
   3   2   6  213.48   10.60
  -3  -2  -6  180.78   18.10
  -3  -2  -6  214.08   16.20
  -3  -2  -6  202.38   15.70
   2   2   6  516.85   24.30
   2   2   6  453.95   22.70
  -2  -2  -6  465.75   24.90
  -2  -2  -6  484.95   26.40
  -2  -2  -6  480.35   24.40
   1   2   6  401.96   20.40
   1   2   6  359.46   20.00
  -1  -2  -6  399.86   21.10
  -1  -2  -6  394.46   25.10
  -1  -2  -6  382.26   21.80
  -1  -2  -6  373.56   20.60
   0   2   6    3.90    6.00
   0   2   6    9.00    4.80
   0  -2  -6   21.50    6.40
   0  -2  -6    9.20    5.80
   0  -2  -6   13.00    5.90
   0  -2  -6    7.40    8.70
  -1   2   6   18.70    6.40
  -1   2   6    8.40    4.60
   1  -2  -6   17.70    6.30
   1  -2  -6   14.00    8.00
   1  -2  -6   10.30    5.30
  -2   2   6    3.80    9.20
  -2   2   6    2.70    5.50
  -2   2   6   -0.60    3.60
   2  -2  -6   -1.60    6.00
   2  -2  -6   -6.40    4.20
   2  -2  -6   -1.50    4.40
  -3   2   6   -2.90    8.60
  -3   2   6    5.10    4.60
  -3   2   6    0.00    6.00
   3  -2  -6    2.50    6.90
   3  -2  -6    7.80    5.90
  -4   2   6    6.40    9.10
  -4   2   6    7.40    7.10
   4  -2  -6   16.80    8.00
  -5   2   6  -10.30    7.70
  -5   2   6   -1.20    6.00
  -5   2   6    3.30    4.00
   5  -2  -6    5.00    5.90
  -6   2   6    3.70    9.30
  -6   2   6   -2.90    3.20
  -6   2   6   -1.60    6.50
  -7   2   6   -3.00    9.30
  -7   2   6    7.30    7.40
   7  -2  -6    1.50    5.90
  -8   2   6   13.00   11.20
  -8   2   6   -4.20    8.70
  -9   2   6   -3.60    9.60
  -8  -2  -5   -4.50    7.00
  -8  -2  -5   -0.90    5.60
  -8  -2  -5    3.20    9.20
  -8  -2  -5   -1.30    5.80
   7   2   5    0.80    4.50
  -7  -2  -5   -0.30    5.90
  -7  -2  -5   -2.00    5.00
  -7  -2  -5   -9.50    6.70
   6   2   5    6.40    4.80
  -6  -2  -5    4.80    5.60
  -6  -2  -5   -5.60    5.70
  -6  -2  -5   -3.10    5.90
   5   2   5    5.50    4.90
  -5  -2  -5    6.60    6.30
  -5  -2  -5    7.50    8.10
  -5  -2  -5    6.80    5.40
   4   2   5  204.78   17.40
   4   2   5  258.57   15.60
  -4  -2  -5  269.07   16.80
  -4  -2  -5  285.27   21.10
  -4  -2  -5  242.68   19.90
   3   2   5  212.68   13.90
   3   2   5  211.08   16.00
  -3  -2  -5  208.28   14.40
  -3  -2  -5  213.38   14.60
  -3  -2  -5  178.28   16.70
   2   2   5  210.38   13.40
   2   2   5  216.48   13.70
  -2  -2  -5  188.88   13.50
  -2  -2  -5  219.98   14.20
  -2  -2  -5  192.58   15.50
   1   2   5   29.90    6.10
   1   2   5   29.90    6.50
  -1  -2  -5   16.80    5.40
  -1  -2  -5   26.10    7.20
  -1  -2  -5   27.00    9.60
  -1  -2  -5   24.60    6.10
   0   2   5    5.30    4.60
   0   2   5    2.20    3.40
   0  -2  -5    2.20    4.30
   0  -2  -5    2.90    4.30
   0  -2  -5    4.10    4.50
   0  -2  -5   -4.80    5.60
  -1   2   5   83.49    9.60
  -1   2   5   85.99    8.60
   1  -2  -5   88.79    8.00
   1  -2  -5   94.79    9.90
   1  -2  -5   84.49    8.80
   1  -2  -5   81.69   11.20
  -2   2   5  129.79   12.40
  -2   2   5  144.99   10.60
  -2   2   5  135.39   14.90
   2  -2  -5  121.99   11.70
   2  -2  -5  135.19   10.50
   2  -2  -5  157.88   14.20
  -3   2   5    6.50    7.00
  -3   2   5    6.60    4.30
  -3   2   5   12.90    6.20
   3  -2  -5    8.30    6.30
   3  -2  -5    8.70    6.20
  -4   2   5   -5.10    5.00
  -4   2   5    3.80    3.90
  -4   2   5   11.40    8.40
   4  -2  -5    7.50    6.10
  -5   2   5   22.10    7.90
  -5   2   5   24.90    5.60
  -5   2   5   25.40   10.30
   5  -2  -5   22.00    8.40
  -6   2   5   34.60   11.20
  -6   2   5    3.00    7.10
   6  -2  -5   25.60    8.30
  -7   2   5    7.50    8.60
  -7   2   5    5.30    7.80
  -8   2   5    6.80    7.60
  -8   2   5   -2.80    8.30
   8  -2  -5   -3.40    4.30
  -9   2   5   23.30   10.00
  -9   2   5   -7.70    8.60
   8   2   4    8.30    4.50
  -8  -2  -4    1.80    5.70
  -8  -2  -4   -2.40    5.30
  -8  -2  -4    9.70    9.30
  -8  -2  -4   16.00    7.60
   7   2   4    1.20    6.50
   7   2   4   -1.80    4.10
  -7  -2  -4    0.90    7.20
  -7  -2  -4   12.20    5.70
  -7  -2  -4    6.40    6.70
  -7  -2  -4    6.20    5.60
   6   2   4  123.59   11.10
  -6  -2  -4  131.39   13.50
  -6  -2  -4  149.59   12.30
  -6  -2  -4  135.09   18.70
   5   2   4   13.40    4.90
  -5  -2  -4   -0.80    5.50
  -5  -2  -4    2.60    4.70
  -5  -2  -4   -1.20    6.50
   4   2   4   -1.70    3.40
   4   2   4    4.20    5.00
  -4  -2  -4    4.70    5.70
  -4  -2  -4    4.70    5.20
  -4  -2  -4    0.40    3.80
   3   2   4   55.89   11.20
   3   2   4   42.30    7.20
  -3  -2  -4   28.70    8.30
  -3  -2  -4   39.40    7.00
  -3  -2  -4   35.20    6.40
   2   2   4  237.18   13.70
   2   2   4  256.57   15.50
   2   2   4  274.87   14.40
  -2  -2  -4  271.17   14.70
  -2  -2  -4  271.27   16.90
  -2  -2  -4  265.67   14.40
   1   2   4  415.76   18.50
   1   2   4  395.86   19.70
   1   2   4  416.76   19.00
  -1  -2  -4  373.96   18.10
  -1  -2  -4  404.26   18.60
  -1  -2  -4  419.36   19.90
   0   2   4  391.06   22.80
   0   2   4  425.06   18.60
   0  -2  -4  442.36   19.00
   0  -2  -4  443.56   18.80
   0  -2  -4  446.36   19.30
   0  -2  -4  389.16   21.20
  -1   2   4  436.86   22.50
  -1   2   4  450.55   19.00
  -1   2   4  434.86   20.30
   1  -2  -4  412.36   21.40
   1  -2  -4  443.86   19.00
   1  -2  -4  444.16   17.40
   1  -2  -4  415.46   20.00
  -2   2   4  259.77   13.30
  -2   2   4  250.07   15.60
  -2   2   4  243.18   17.10
   2  -2  -4  254.37   15.10
   2  -2  -4  258.87   16.00
  -3   2   4   65.09    8.60
  -3   2   4   70.79   10.50
  -3   2   4   59.49    6.50
   3  -2  -4   62.09    8.70
   3  -2  -4   70.59   10.40
  -4   2   4   -1.80    2.50
  -4   2   4   -6.50    5.10
  -4   2   4   -1.90    6.10
   4  -2  -4   -3.40    4.70
  -5   2   4   -2.10    2.70
  -5   2   4    6.20    5.90
  -5   2   4    7.00    6.90
   5  -2  -4    3.00    5.00
  -6   2   4    7.80    8.60
  -6   2   4    0.20    6.10
   6  -2  -4   14.60    6.30
  -7   2   4  101.79   15.00
   7  -2  -4   96.79   15.70
  -8   2   4   38.50   13.40
  -8   2   4   34.30   10.50
   8  -2  -4   41.10    9.70
  -9   2   4   45.30   12.40
  -9   2   4   -3.20   13.00
 -10   2   4   -6.70    8.90
 -11   2   4   34.20   10.10
  -9  -2  -3    8.90    7.30
  -8  -2  -3    3.10    6.70
  -8  -2  -3   19.40    9.20
  -8  -2  -3   19.70   11.00
   7   2   3   26.80    9.40
  -7  -2  -3   32.10    8.70
  -7  -2  -3   29.80    8.70
  -7  -2  -3   33.00    7.10
  -7  -2  -3    9.20    9.80
   6   2   3   -4.50    3.70
   6   2   3    1.20    6.20
  -6  -2  -3   -6.40    5.60
  -6  -2  -3   -3.50    3.80
  -6  -2  -3   -6.40    5.10
   5   2   3   31.90    5.90
   5   2   3   36.60    8.40
  -5  -2  -3   34.90    9.50
  -5  -2  -3   31.00    9.40
  -5  -2  -3   33.60    6.60
   4   2   3   14.50    4.40
   4   2   3   12.00    6.00
  -4  -2  -3    8.20    4.50
  -4  -2  -3   11.30    6.40
  -4  -2  -3    8.80    5.00
   3   2   3  289.47   16.90
   3   2   3  273.27   13.70
  -3  -2  -3  284.77   14.50
  -3  -2  -3  293.67   14.90
  -3  -2  -3  297.17   17.90
   2   2   3  711.73   26.70
   2   2   3  732.43   29.00
   2   2   3  766.02   23.00
   2   2   3  716.83   26.80
  -2  -2  -3  738.83   29.70
  -2  -2  -3  712.03   28.90
  -2  -2  -3  733.33   27.20
   1   2   3   85.39    7.80
   1   2   3   98.89    8.40
   1   2   3   91.69    7.40
  -1  -2  -3   95.49    9.20
  -1  -2  -3  103.79    8.00
  -1  -2  -3   95.69    7.90
   0   2   3    1.50    3.20
   0   2   3   -1.40    3.00
   0   2   3    0.10    3.80
   0  -2  -3    3.20    3.20
   0  -2  -3    9.00    4.00
   0  -2  -3   10.00    4.80
   0  -2  -3    1.80    5.20
  -1   2   3  146.19    9.10
  -1   2   3  152.68   11.90
  -1   2   3  170.08   11.30
   1  -2  -3  158.78    7.80
   1  -2  -3  144.89   11.50
   1  -2  -3  143.49   10.10
   1  -2  -3  151.78    9.20
  -2   2   3    6.10    5.60
  -2   2   3    1.90    4.90
  -2   2   3    4.30    3.10
   2  -2  -3   -0.20    3.80
   2  -2  -3    7.10    5.20
  -3   2   3   23.60    4.40
  -3   2   3   28.10    9.10
  -3   2   3   32.30    6.60
   3  -2  -3   24.00    5.80
   3  -2  -3   16.20    4.80
  -4   2   3   16.60    3.70
  -4   2   3    8.40    5.30
  -4   2   3    1.90    5.40
   4  -2  -3    9.90    5.00
  -5   2   3  209.98   15.80
  -5   2   3  213.38   16.30
   5  -2  -3  191.98   15.50
  -6   2   3  173.58   16.40
  -6   2   3  150.38   15.50
   6  -2  -3  148.69   12.30
  -7   2   3   40.60   10.30
  -7   2   3   45.20   10.80
   7  -2  -3   42.10    8.10
  -8   2   3    4.90    7.90
  -8   2   3    7.20    9.50
  -9   2   3   -2.60    8.50
  -9   2   3   -1.60    7.30
  -9   2   3    6.50    9.10
 -10   2   3   -6.00    7.80
 -10   2   3    9.10    6.70
 -10   2   3   -2.20    8.90
 -11   2   3  -14.30    5.70
 -10  -2  -2    1.80   10.60
  -9  -2  -2   27.80   10.90
  -9  -2  -2   12.80   11.30
   8   2   2   -2.70    5.70
  -8  -2  -2   26.30   12.00
  -8  -2  -2   -9.60    4.40
  -7  -2  -2   -4.30    6.30
  -7  -2  -2    7.60    6.00
   6   2   2    2.20    2.80
   6   2   2   -3.30    5.20
  -6  -2  -2    2.20    4.90
  -6  -2  -2   -2.70    3.50
  -6  -2  -2   -4.40    5.50
   5   2   2   11.30    3.80
   5   2   2    3.30    5.10
  -5  -2  -2    5.20    4.80
  -5  -2  -2    0.50    5.70
  -5  -2  -2    7.20    3.90
   4   2   2   41.30    5.20
   4   2   2   23.60    6.50
  -4  -2  -2   51.69    9.70
  -4  -2  -2   30.20    5.10
   3   2   2   74.89    9.90
   3   2   2   63.39    5.90
  -3  -2  -2   56.49    6.60
  -3  -2  -2   66.69    6.30
  -3  -2  -2   62.09    8.60
   2   2   2  938.01   33.90
   2   2   2  928.01   31.20
  -2  -2  -2  956.90   31.70
  -2  -2  -2  945.21   34.60
  -2  -2  -2  938.61   31.90
   1   2   2  777.02   27.00
   1   2   2  905.31   28.20
   1   2   2  773.02   28.00
  -1  -2  -2  762.42   27.10
  -1  -2  -2  800.02   27.20
  -1  -2  -2  808.12   28.70
   0   2   2 3340.57   91.69
   0   2   2 2999.30   90.49
   0   2   2 2895.21   89.79
   0  -2  -2 3001.40   90.19
   0  -2  -2 2985.50   90.39
   0  -2  -2 2963.60   91.49
   0  -2  -2 2984.90   90.69
  -1   2   2   83.59    8.80
  -1   2   2   88.49    7.50
  -1   2   2   87.79    6.20
   1  -2  -2   90.69    8.50
   1  -2  -2   76.19    7.10
  -2   2   2   21.50    3.80
  -2   2   2   17.40    5.20
  -2   2   2   23.40    5.80
   2  -2  -2   17.80    4.00
   2  -2  -2   16.40    4.60
  -3   2   2 1548.95   60.49
  -3   2   2 1779.02   56.09
   3  -2  -2 1754.52   55.39
  -4   2   2   42.60    7.60
  -4   2   2   48.60    8.10
   4  -2  -2   47.50    7.60
  -5   2   2    3.40    5.00
  -5   2   2    1.00    4.90
  -5   2   2    3.70    5.50
   5  -2  -2    0.60    3.40
   5  -2  -2    2.50    4.20
  -6   2   2   24.60    8.00
  -6   2   2   22.40    8.10
  -6   2   2   14.00    7.40
   6  -2  -2   26.70    6.20
   6  -2  -2   20.90    5.70
  -7   2   2   15.80    7.50
  -7   2   2   20.70    8.50
  -7   2   2   59.39   10.90
  -8   2   2    0.20    7.40
  -8   2   2    5.80    8.00
  -8   2   2    2.20    6.70
  -9   2   2   35.50    9.60
  -9   2   2   19.80   10.20
  -9   2   2   27.70   12.80
  -9   2   2   39.10   11.60
 -10   2   2   10.10    5.90
 -10   2   2   21.50   11.50
 -10   2   2   -1.80    6.60
 -10   2   2   -1.90   13.60
 -10   2   2   12.10    9.00
 -11   2   2   10.30    6.00
   9   2   1    6.90    7.20
  -9  -2  -1    1.30   10.70
  -9  -2  -1   -2.50    6.40
   8   2   1   -4.40    4.50
  -8  -2  -1   -3.80    5.20
  -8  -2  -1  -10.20    7.10
   7   2   1   14.60    7.50
  -7  -2  -1    8.40    6.80
  -7  -2  -1   16.80    9.60
   6   2   1   10.90    5.70
  -6  -2  -1   12.30    5.90
  -6  -2  -1    6.10    3.10
  -6  -2  -1   23.00    9.20
   5   2   1    1.50    4.60
  -5  -2  -1    3.80    5.10
  -5  -2  -1    6.60    2.80
  -5  -2  -1    6.20    6.70
   4   2   1    2.80    4.50
   4   2   1    7.00    2.80
  -4  -2  -1    0.30    2.10
  -4  -2  -1    2.60    3.70
  -4  -2  -1    2.70    5.00
   3   2   1   13.50    3.00
   3   2   1   16.00    5.80
  -3  -2  -1   11.60    2.90
  -3  -2  -1   10.80    5.50
   2   2   1  651.73   24.80
   2   2   1  658.33   21.50
  -2  -2  -1  631.04   24.80
  -2  -2  -1  678.43   21.80
   1   2   1    5.80    1.50
   1   2   1    4.30    2.40
   1   2   1    5.80    3.10
  -1  -2  -1    6.40    1.50
  -1  -2  -1    0.70    2.40
  -1  -2  -1    7.40    2.60
  -1  -2  -1    4.80    3.40
   0   2   1 1879.21   51.09
   0   2   1 1616.64   50.79
   0   2   1 1545.15   49.70
   0  -2  -1 1597.44   49.90
   0  -2  -1 1565.94   49.80
   0  -2  -1 1816.62   51.29
  -1   2   1 1901.41   61.19
  -1   2   1 2004.90   62.19
   1  -2  -1 1947.41   61.09
   1  -2  -1 2353.86   63.39
  -2   2   1 9999.00  261.27
  -2   2   1 8458.35  259.27
   2  -2  -1 8304.37  258.87
  -3   2   1    8.10    5.10
  -3   2   1    4.20    4.30
  -3   2   1    1.30    3.00
   3  -2  -1    3.70    2.80
   3  -2  -1    4.10    3.10
  -4   2   1    3.60    4.20
  -4   2   1    1.60    3.60
  -4   2   1    1.00    4.20
   4  -2  -1   -1.00    3.10
   4  -2  -1    2.50    3.20
  -5   2   1   22.60    6.00
  -5   2   1   17.30    6.40
   5  -2  -1   34.10    6.50
  -6   2   1  -11.30    4.60
  -6   2   1  -10.70    4.80
  -6   2   1   -0.70    5.10
   6  -2  -1    3.30    4.60
  -7   2   1   -3.40    5.80
  -7   2   1    6.80    6.50
  -7   2   1   -6.40    5.60
  -8   2   1  104.09   15.90
  -8   2   1   87.39   13.40
  -8   2   1   83.39   15.20
  -9   2   1   33.90    8.20
  -9   2   1   22.60    9.50
  -9   2   1   37.60   11.00
  -9   2   1   13.10   11.80
  -9   2   1   12.00    4.80
 -10   2   1    5.10    8.20
 -10   2   1    2.70    4.10
 -10   2   1   -2.90    8.70
 -10   2   1   19.90   12.50
 -10   2   1    8.80    5.30
 -11   2   1  -13.60   12.10
 -11  -2   0  103.29   24.80
 -10  -2   0   -0.90    1.50
 -10  -2   0    0.00    8.00
 -10  -2   0  -10.00   11.40
 -10  -2   0   -5.30    9.40
   9   2   0    5.80    7.10
  -9  -2   0    0.60    2.70
  -9  -2   0   -3.60    3.20
  -9  -2   0    5.90   10.20
  -9  -2   0    6.20    7.80
   8   2   0   14.60    7.50
  -8  -2   0    6.20    4.40
  -8  -2   0   -0.70    8.00
  -8  -2   0   14.00    9.80
   7   2   0   18.60    7.40
  -7  -2   0   26.10   10.20
  -7  -2   0   38.10    6.70
   6   2   0   65.29   10.80
  -6  -2   0   57.29   12.00
  -6  -2   0   56.79    7.30
  -6  -2   0   48.30    8.90
   5   2   0   24.20    6.80
  -5  -2   0   10.70    6.70
  -5  -2   0   12.60    4.40
  -5  -2   0   26.80    6.90
   4   2   0  306.67   16.50
  -4  -2   0  294.97   19.30
  -4  -2   0  302.47   13.50
  -4  -2   0  307.97   16.30
   3   2   0   99.19    8.80
  -3  -2   0  103.29    8.30
  -3  -2   0   97.29    9.40
  -3  -2   0  102.99    6.90
   2   2   0  115.99    7.00
   2   2   0  108.79    8.30
  -2  -2   0  122.89    7.50
  -2  -2   0  122.49    9.20
  -2  -2   0  105.09    7.00
   1   2   0 3856.91  112.29
   1   2   0 3774.12  110.49
  -1  -2   0 3829.62  111.09
  -1  -2   0 3801.22  112.39
  -1  -2   0 3728.53  110.39
  -1   2   0 3838.92  111.49
  -1   2   0 3842.52  111.69
  -2   2   0  110.19    7.30
  -2   2   0  119.09    5.30
  -2   2   0  116.09    6.60
   2  -2   0  123.29    7.50
  -3   2   0   96.79    8.20
  -3   2   0  105.19    5.50
  -3   2   0   94.29    7.40
   3  -2   0   98.19    8.00
  -4   2   0  298.27   11.60
  -4   2   0  302.57   15.20
  -4   2   0  292.67   15.90
   4  -2   0  316.17   15.60
  -5   2   0   22.40    6.80
  -5   2   0   27.10    7.00
   5  -2   0   21.30    6.20
  -6   2   0   66.09   11.40
  -6   2   0   63.69   10.90
   6  -2   0   64.19   10.00
  -7   2   0   28.60    9.20
  -7   2   0   19.70    4.70
  -7   2   0   39.10   10.30
  -8   2   0    1.70    2.90
  -8   2   0    6.90    7.00
  -8   2   0   10.20    9.20
  -8   2   0    4.80    7.30
  -8   2   0    4.50    4.60
  -9   2   0   -6.20    7.40
  -9   2   0  -17.00    7.10
  -9   2   0    5.20    2.80
  -9   2   0   -0.20    3.90
  -9   2   0   -4.20    5.60
 -10   2   0   -3.50    6.60
 -10   2   0   13.80   11.30
 -10   2   0   13.40    9.20
 -11   2   0   38.60   16.10
 -10  -2   1   -2.70   11.40
 -10  -2   1    1.00    7.70
 -10  -2   1   -1.80    3.60
 -10  -2   1    6.70    9.70
 -10  -2   1    8.40    5.30
  -9  -2   1   26.10   10.60
  -9  -2   1   14.70   12.80
  -9  -2   1   20.50   10.20
  -9  -2   1   39.70    8.00
   8   2  -1   67.79   11.00
  -8  -2   1   95.29   10.80
  -8  -2   1   95.29   15.30
  -8  -2   1   93.19   17.30
   7   2  -1   -0.10    4.30
  -7  -2   1   -1.50    6.00
  -7  -2   1    1.10    4.70
  -7  -2   1    4.40    7.70
   6   2  -1    2.40    4.80
  -6  -2   1   -0.40    4.20
  -6  -2   1    6.20    7.20
  -6  -2   1   -1.80    6.30
   5   2  -1   31.90    6.90
   5   2  -1   27.10    6.40
  -5  -2   1   18.50    7.90
  -5  -2   1   33.50    7.50
   4   2  -1   -1.70    2.90
   4   2  -1    2.80    4.10
  -4  -2   1   -0.30    5.10
  -4  -2   1   -2.60    4.00
   3   2  -1    5.20    4.10
   3   2  -1    2.80    3.30
  -3  -2   1    9.70    5.50
  -3  -2   1    6.50    4.30
   2   2  -1 8251.47  240.28
   2   2  -1 8129.59  240.28
  -2  -2   1 8408.96  240.78
  -2  -2   1 8109.09  241.28
   1   2  -1 1859.01   55.29
   1   2  -1 1789.92   52.89
   1   2  -1 1762.92   56.29
  -1  -2   1 1759.62   52.79
  -1  -2   1 1833.92   55.19
   0   2  -1 1575.94   47.30
   0   2  -1 1547.05   46.80
   0   2  -1 1635.84   46.50
   0   2  -1 1554.44   48.10
   0  -2   1 1567.64   47.10
   0  -2   1 1553.94   46.90
   0  -2   1 1578.04   48.00
  -1   2  -1    1.80    3.20
  -1   2  -1    3.90    2.30
  -1   2  -1    2.60    1.70
  -1   2  -1    4.00    1.70
   1  -2   1    4.10    1.60
   1  -2   1    5.40    2.40
  -2   2  -1  628.04   23.70
  -2   2  -1  646.54   21.50
  -2   2  -1  655.43   19.80
   2  -2   1  640.44   23.60
  -3   2  -1    9.70    4.70
  -3   2  -1   16.50    3.40
  -3   2  -1   13.40    2.50
   3  -2   1   16.30    4.90
   3  -2   1   20.40    3.30
  -4   2  -1    0.50    3.50
  -4   2  -1   -2.90    2.10
  -4   2  -1    8.20    5.20
  -4   2  -1    2.90    2.10
   4  -2   1   -0.20    3.80
   4  -2   1    0.20    2.00
  -5   2  -1   -0.80    4.60
  -5   2  -1   10.20    3.40
  -5   2  -1    5.50    2.40
  -5   2  -1   -0.60    3.70
   5  -2   1    5.20    2.50
   5  -2   1    2.20    4.80
  -6   2  -1    5.00    2.40
  -6   2  -1   16.50    7.40
  -6   2  -1   11.20    3.80
  -6   2  -1    6.60    5.40
   6  -2   1    1.10    4.70
  -7   2  -1    9.40    7.30
  -7   2  -1    7.70    3.70
  -7   2  -1    4.30    2.10
  -7   2  -1   15.40    8.90
  -8   2  -1    3.90    7.60
  -8   2  -1    2.10    6.50
  -9   2  -1   -1.10    8.50
  -9   2  -1   -3.30    6.50
  -9   2  -1    4.00    6.70
 -10   2  -1    6.50    7.60
 -10   2  -1    6.80    9.20
 -10   2  -1   -1.80    8.90
 -11  -2   2    5.80    5.60
 -11  -2   2   30.60   16.60
 -10  -2   2   21.40   15.00
 -10  -2   2  -15.20    8.10
 -10  -2   2   16.10    6.90
 -10  -2   2    1.00    8.70
   9   2  -2   -1.60    6.20
  -9  -2   2   15.00    9.80
  -9  -2   2   22.40    7.60
  -9  -2   2   26.60   11.10
  -9  -2   2   27.60   13.10
   8   2  -2   -1.10    5.10
  -8  -2   2   -1.60    9.70
  -8  -2   2   -5.40    7.50
  -8  -2   2    0.60    7.00
  -8  -2   2   -2.80    5.20
   7   2  -2    9.20    5.50
  -7  -2   2   20.20   11.20
  -7  -2   2   17.20    7.10
  -7  -2   2   19.10    9.80
  -7  -2   2   -0.10    8.90
   6   2  -2   21.60    6.20
   6   2  -2   26.40    6.40
  -6  -2   2   13.40    7.20
  -6  -2   2   21.20    9.90
  -6  -2   2   31.60    9.60
   5   2  -2    2.60    4.50
   5   2  -2   -1.30    4.00
  -5  -2   2   -0.60    5.20
  -5  -2   2    2.00    7.10
   4   2  -2   34.50    6.80
   4   2  -2   45.40    6.80
  -4  -2   2   34.20    9.00
  -4  -2   2   48.60    9.00
   3   2  -2 1755.12   58.59
   3   2  -2 1834.92   61.09
  -3  -2   2 1783.52   61.89
  -3  -2   2 2112.29   62.99
   2   2  -2   23.50    5.00
   2   2  -2   27.20    3.60
   2   2  -2   19.60    6.50
  -2  -2   2   16.20    5.20
  -2  -2   2   12.80    5.00
  -2  -2   2   23.00    3.30
   1   2  -2   81.49    8.90
   1   2  -2   81.99    6.30
   1   2  -2   83.49    5.80
  -1  -2   2   83.49    9.40
  -1  -2   2   88.19    5.70
  -1  -2   2   91.69    7.00
   0   2  -2 2876.01   90.09
   0   2  -2 2988.70   92.19
   0   2  -2 3098.49   89.99
   0  -2   2 3142.79   89.99
   0  -2   2 3095.49   92.59
   0  -2   2 2962.30   90.09
  -1   2  -2  812.52   27.50
  -1   2  -2  783.12   26.20
  -1   2  -2  729.93   24.90
   1  -2   2  775.02   24.70
   1  -2   2  771.82   26.00
  -2   2  -2  923.61   31.00
  -2   2  -2  914.81   29.70
  -2   2  -2  928.01   33.30
   2  -2   2  908.51   30.50
  -3   2  -2   58.09    6.20
  -3   2  -2   70.39    9.70
   3  -2   2   55.39    5.90
   3  -2   2   51.69    7.50
  -4   2  -2   21.40    7.40
  -4   2  -2   33.60    7.40
   4  -2   2   24.30    4.00
   4  -2   2   31.50    7.20
  -5   2  -2    5.10    5.60
  -5   2  -2    4.80    3.50
   5  -2   2    9.00    3.40
   5  -2   2    8.40    5.40
  -6   2  -2   -1.90    3.10
  -6   2  -2    0.80    4.90
  -6   2  -2   -7.20    5.10
   6  -2   2    0.60    2.40
  -7   2  -2    1.10    5.30
  -7   2  -2    0.50    3.80
  -8   2  -2    4.10    7.70
  -8   2  -2    3.50    6.30
  -9   2  -2   26.90   12.30
  -9   2  -2   29.90   10.70
 -10   2  -2   -4.80    6.80
 -10   2  -2  -23.10    7.70
 -10  -2   3   -3.30    9.50
 -10  -2   3    4.60   14.00
 -10  -2   3   13.40   10.70
   9   2  -3    1.50    6.00
  -9  -2   3   -1.70    7.20
  -9  -2   3   14.40   13.00
  -9  -2   3    4.50    9.20
  -8  -2   3    1.30    8.10
  -8  -2   3    2.00    6.60
  -8  -2   3    7.10    7.20
  -8  -2   3    2.70   10.60
   7   2  -3   51.09    8.10
  -7  -2   3   61.49   11.00
  -7  -2   3   40.50   13.30
  -7  -2   3   51.39   10.00
  -7  -2   3   47.60   12.80
   6   2  -3  158.28   13.20
   6   2  -3  147.79   11.50
  -6  -2   3  154.08   15.10
  -6  -2   3  136.09   19.00
  -6  -2   3  161.28   16.80
   5   2  -3  226.88   12.50
   5   2  -3  216.48   15.20
  -5  -2   3  193.28   16.30
  -5  -2   3  217.18   16.00
   4   2  -3    3.00    4.70
  -4  -2   3    5.50    4.90
  -4  -2   3    2.80    5.70
   3   2  -3   17.90    5.70
  -3  -2   3   27.80    7.60
  -3  -2   3   29.50    4.10
  -3  -2   3   26.20    5.60
   2   2  -3    8.00    3.30
   2   2  -3    8.30    8.60
   2   2  -3    5.70    5.10
  -2  -2   3    6.00    6.90
  -2  -2   3    5.20    4.90
  -2  -2   3    6.80    3.20
   1   2  -3  159.38   12.10
   1   2  -3  150.38    8.70
   1   2  -3  136.59    9.00
  -1  -2   3  174.48   12.80
  -1  -2   3  145.69    8.50
  -1  -2   3  156.08    9.90
   0   2  -3    1.80    3.00
   0   2  -3   -1.10    2.80
   0   2  -3    0.60    4.70
   0  -2   3    1.20    3.10
   0  -2   3    5.30    3.10
  -1   2  -3   83.99    6.70
  -1   2  -3   95.29    8.60
  -1   2  -3   87.89    7.50
   1  -2   3   87.69    6.70
   1  -2   3   85.59    7.20
   1  -2   3   97.49    6.80
  -2   2  -3  716.03   28.90
  -2   2  -3  715.83   27.00
  -2   2  -3  764.22   25.60
   2  -2   3  678.43   23.80
   2  -2   3  721.63   26.30
  -3   2  -3  312.47   14.90
  -3   2  -3  287.07   17.20
  -3   2  -3  287.87   13.80
   3  -2   3  277.87   13.80
  -4   2  -3   14.20    4.60
  -4   2  -3    4.40    5.40
  -4   2  -3    8.30    4.50
   4  -2   3   14.10    4.50
  -5   2  -3   40.60    7.00
  -5   2  -3   32.30    6.80
  -5   2  -3   42.50   10.10
   5  -2   3   35.90    5.90
  -6   2  -3   11.60    7.50
  -6   2  -3   -2.20    5.20
  -6   2  -3   -1.50    3.80
   6  -2   3    8.00    5.00
  -7   2  -3   19.80    9.50
  -7   2  -3   39.70    7.50
  -7   2  -3   39.80    9.60
  -7   2  -3   22.20    7.70
   7  -2   3   26.60    5.00
  -8   2  -3   12.60    7.80
  -8   2  -3    7.10    5.10
  -8   2  -3    0.60    7.10
  -8   2  -3   15.30    7.40
  -9   2  -3    2.70   13.50
  -9   2  -3    7.20    7.10
  -9   2  -3   -2.50    6.10
  -9  -2   4    1.40    9.70
  -9  -2   4   14.10   10.00
  -9  -2   4    4.20    9.80
   8   2  -4   32.90    8.60
  -8  -2   4   27.20   11.00
  -8  -2   4   59.59   16.00
  -8  -2   4   58.29   14.60
  -7  -2   4  114.09   16.30
  -7  -2   4  130.79   19.90
   6   2  -4    0.40    4.90
  -6  -2   4    3.30    6.70
  -6  -2   4   15.60    8.60
   5   2  -4   -3.80    4.80
  -5  -2   4    0.50    5.00
  -5  -2   4    2.80    6.70
   4   2  -4   11.10   10.50
  -4  -2   4   -4.10    4.30
  -4  -2   4    1.80    2.70
  -4  -2   4   -3.90    5.60
   3   2  -4   74.89   11.10
   3   2  -4   67.19    6.70
  -3  -2   4   67.49    6.50
  -3  -2   4   56.39    8.30
  -3  -2   4   75.89   12.70
   2   2  -4  265.37   16.80
   2   2  -4  269.97   13.10
   2   2  -4  246.38   14.20
  -2  -2   4  255.77   12.70
  -2  -2   4  241.08   17.60
  -2  -2   4  265.47   15.30
   1   2  -4  436.46   19.00
   1   2  -4  423.56   19.20
   1   2  -4  446.66   22.30
  -1  -2   4  429.36   18.40
  -1  -2   4  449.46   19.80
  -1  -2   4  459.65   23.30
   0   2  -4  451.45   19.20
   0   2  -4  413.06   22.10
   0   2  -4  449.36   19.20
   0   2  -4  447.36   18.80
   0  -2   4  419.56   18.60
   0  -2   4  452.75   18.90
  -1   2  -4  409.16   18.90
  -1   2  -4  424.06   19.80
  -1   2  -4  443.36   17.90
  -1   2  -4  406.96   22.20
   1  -2   4  398.36   17.30
   1  -2   4  420.36   17.70
   1  -2   4  410.16   18.30
  -2   2  -4  254.07   13.10
  -2   2  -4  257.27   14.40
  -2   2  -4  249.97   15.80
   2  -2   4  246.48   13.60
   2  -2   4  262.27   11.20
   2  -2   4  264.57   12.80
  -3   2  -4   43.60    8.30
  -3   2  -4   34.20    6.50
  -3   2  -4   35.70    6.10
   3  -2   4   44.20    6.50
  -4   2  -4    4.80    4.70
  -4   2  -4   -0.90    4.00
  -4   2  -4    0.70    5.60
   4  -2   4    2.10    3.90
  -5   2  -4    2.40    5.40
  -5   2  -4    1.90    4.40
  -5   2  -4    4.70    6.50
   5  -2   4    7.20    5.00
  -6   2  -4  134.19   12.10
  -6   2  -4  132.09   12.70
  -6   2  -4  133.19   18.40
   6  -2   4  120.69   10.50
  -7   2  -4    4.20    7.50
  -7   2  -4    4.30    5.80
  -7   2  -4   -0.50    4.90
  -7   2  -4    4.20    6.30
   7  -2   4   -0.60    4.10
  -8   2  -4   -9.80    4.10
  -8   2  -4    5.80    5.70
  -8   2  -4    6.30    6.40
  -8   2  -4    0.30    8.20
   8  -2   4    6.10    5.00
  -9   2  -4   -2.90    9.30
  -9   2  -4    3.60    8.30
  -9  -2   5   -9.30   10.20
  -9  -2   5    1.20    8.90
  -8  -2   5   12.50   11.40
  -8  -2   5   -1.60    8.10
  -8  -2   5   -3.00    6.60
   7   2  -5   14.40    7.10
  -7  -2   5    8.80    8.50
  -7  -2   5   12.50   10.20
   6   2  -5    6.00    6.70
  -6  -2   5    2.40    6.80
   5   2  -5   17.80    7.70
  -5  -2   5   18.20    7.20
  -5  -2   5   32.80    5.40
  -5  -2   5   21.50    9.60
   4   2  -5    9.60    6.20
  -4  -2   5    1.30    7.90
  -4  -2   5   10.70    6.10
  -4  -2   5    5.50    3.60
   3   2  -5    6.90    4.20
   3   2  -5    1.60    6.40
  -3  -2   5    5.70    5.30
  -3  -2   5    8.10    3.90
  -3  -2   5   13.50    7.70
   2   2  -5  137.89   10.30
   2   2  -5  124.19   10.90
   2   2  -5  125.29   14.00
  -2  -2   5  137.29   12.00
  -2  -2   5  120.59    9.50
  -2  -2   5  152.48   15.80
   1   2  -5   96.69    9.50
   1   2  -5   94.59   13.70
   1   2  -5   87.19    8.40
   1   2  -5   91.89    8.90
  -1  -2   5   75.29   11.30
  -1  -2   5  100.49   10.10
  -1  -2   5   88.89    8.50
   0   2  -5   -1.80    3.70
   0   2  -5    6.10    4.00
   0   2  -5    4.50    7.80
   0   2  -5    3.30    3.80
   0  -2   5    3.40    4.00
   0  -2   5    0.70    3.70
  -1   2  -5   25.90    5.40
  -1   2  -5   28.00    9.10
  -1   2  -5   34.20    6.50
  -1   2  -5   44.10    8.70
   1  -2   5   32.70    7.70
   1  -2   5   32.30    6.30
   1  -2   5   25.50    5.50
  -2   2  -5  225.58   15.70
  -2   2  -5  211.18   14.00
  -2   2  -5  220.18   13.20
   2  -2   5  210.28   11.10
   2  -2   5  193.48   12.20
   2  -2   5  200.48   13.20
  -3   2  -5  213.38   17.10
  -3   2  -5  189.68   14.10
  -3   2  -5  222.18   13.60
   3  -2   5  209.98    9.20
   3  -2   5  208.68   13.70
  -4   2  -5  277.57   16.50
  -4   2  -5  273.37   20.90
  -4   2  -5  267.27   16.90
   4  -2   5  264.97   15.70
  -5   2  -5    7.40    7.00
  -5   2  -5   14.00    6.30
  -5   2  -5   14.30    6.30
   5  -2   5   10.60    5.40
  -6   2  -5    2.10    7.00
  -6   2  -5   13.40    6.20
  -6   2  -5    2.10    5.80
   6  -2   5   -5.60    4.20
  -7   2  -5    6.60    5.80
  -7   2  -5    1.60    8.20
  -7   2  -5   -7.80    4.90
  -8   2  -5    0.10    7.20
  -8   2  -5   -2.30    4.70
  -8   2  -5   -3.60    4.10
  -8   2  -5    3.80    7.40
   8  -2   5   -2.20    5.00
  -9   2  -5    1.40    5.40
   9  -2   5    1.00    6.00
  -9  -2   6   11.60   11.10
  -8  -2   6    3.10    6.70
  -8  -2   6   -2.00    9.90
   7   2  -6    0.20    6.80
  -7  -2   6   20.80   13.10
  -7  -2   6    0.90    6.20
   6   2  -6   18.70   10.70
  -6  -2   6    4.00    8.70
  -6  -2   6    0.90    6.40
   5   2  -6   -3.60    5.30
  -5  -2   6    3.90    3.90
  -5  -2   6    0.60    9.00
  -5  -2   6    7.40    6.90
   4   2  -6    3.40    6.60
  -4  -2   6   11.60    4.80
  -4  -2   6    2.00    8.90
  -4  -2   6    8.70    6.60
   3   2  -6    4.00    4.40
   3   2  -6    4.30    7.60
  -3  -2   6    4.90    6.30
  -3  -2   6    5.00    4.10
  -3  -2   6    8.40    8.40
   2   2  -6   -0.80    4.70
   2   2  -6    1.20    7.10
   2   2  -6    2.00    4.00
   2   2  -6    2.90    4.60
  -2  -2   6    0.70    5.20
  -2  -2   6   -1.60    3.60
  -2  -2   6    1.20    7.80
   1   2  -6   13.90    5.30
   1   2  -6    7.30    5.20
   1   2  -6    9.40    5.40
   1   2  -6   10.10    8.70
  -1  -2   6    9.60    5.60
  -1  -2   6   19.40    5.90
   0   2  -6   14.20    5.80
   0   2  -6   10.90    7.90
   0   2  -6    5.10    5.20
   0   2  -6   14.40    6.00
   0  -2   6   16.80    5.50
   0  -2   6   11.90    5.80
   0  -2   6   10.60    5.70
  -1   2  -6  380.66   20.70
  -1   2  -6  367.46   19.40
  -1   2  -6  383.26   24.90
  -1   2  -6  366.26   20.90
   1  -2   6  353.76   19.20
   1  -2   6  401.96   19.40
   1  -2   6  386.06   19.30
  -2   2  -6  499.15   29.90
  -2   2  -6  481.65   22.70
  -2   2  -6  489.45   26.40
  -2   2  -6  501.65   24.90
   2  -2   6  489.75   20.70
   2  -2   6  476.05   23.40
   2  -2   6  491.15   22.00
  -3   2  -6  218.18   14.70
  -3   2  -6  210.68   15.80
  -3   2  -6  218.88   18.80
   3  -2   6  208.18   14.70
   3  -2   6  208.68   10.50
  -4   2  -6   -1.90    6.30
  -4   2  -6   -2.40    5.20
  -4   2  -6    3.10    6.20
   4  -2   6    5.60    4.80
  -5   2  -6    6.20    7.90
  -5   2  -6   -2.80    4.40
  -5   2  -6   -5.30    4.60
  -6   2  -6    6.90    8.70
  -6   2  -6   21.80    7.40
  -6   2  -6   12.10    6.80
   6  -2   6    6.90    5.40
  -7   2  -6   -1.00    6.10
  -7   2  -6    4.00    5.70
  -7   2  -6    7.70    9.00
   7  -2   6   -0.70    4.60
  -8   2  -6   24.60   10.20
  -8   2  -6   17.60    7.90
  -9   2  -6   -1.60    7.40
  -8  -2   7   14.30   10.50
  -8  -2   7   10.40   12.30
  -7  -2   7   23.30   13.30
  -7  -2   7   23.20   10.40
   6   2  -7   13.10    9.70
  -6  -2   7   32.20    6.80
  -6  -2   7   44.70   11.00
  -6  -2   7   17.50   11.70
  -5  -2   7    6.00   10.50
  -5  -2   7    0.00    7.00
  -5  -2   7   10.40    4.50
  -4  -2   7    5.70    7.30
  -4  -2   7    5.10   11.20
  -4  -2   7    7.60    4.90
   3   2  -7    3.70    7.10
   3   2  -7    5.50    5.40
  -3  -2   7    0.90    4.00
  -3  -2   7   11.00   11.20
  -3  -2   7    0.60    6.50
   2   2  -7    8.80    5.50
   2   2  -7    9.70    6.40
   2   2  -7    3.80    4.60
   2   2  -7    9.00    7.70
  -2  -2   7   10.60    5.40
  -2  -2   7   -1.50   11.20
  -2  -2   7   -4.80    5.70
   1   2  -7   15.40    6.30
   1   2  -7    9.60    9.30
   1   2  -7   11.30    6.00
   1   2  -7    4.10    5.80
  -1  -2   7    8.60    6.30
  -1  -2   7    7.90    5.10
   0   2  -7  385.26   22.20
   0   2  -7  403.66   22.00
   0   2  -7  389.66   26.80
   0   2  -7  378.56   21.60
   0  -2   7  406.66   22.40
   0  -2   7  421.36   22.30
   0  -2   7  406.96   21.50
  -1   2  -7    9.70   10.80
  -1   2  -7   13.20    6.80
  -1   2  -7    9.60    6.30
   1  -2   7   11.90    6.50
   1  -2   7   16.60    6.60
  -2   2  -7   -3.10    4.60
  -2   2  -7   -3.10    5.70
  -2   2  -7   -0.90    6.30
   2  -2   7    1.20    4.60
   2  -2   7   -5.90    4.60
  -3   2  -7   -8.70    5.10
  -3   2  -7    8.50    6.60
  -3   2  -7   -5.80    4.80
   3  -2   7   -3.30    3.20
  -4   2  -7  122.69   12.50
  -4   2  -7   87.29   13.30
  -4   2  -7   59.09   13.00
   4  -2   7  122.79   15.20
  -5   2  -7   -1.50    5.60
  -5   2  -7   10.40    8.70
  -5   2  -7   10.10    6.20
   5  -2   7   -0.20    4.60
  -6   2  -7    6.00    7.40
  -6   2  -7   18.30   11.20
  -6   2  -7    8.30    7.20
  -7   2  -7    1.10    6.80
  -7   2  -7    3.90    6.10
  -8   2  -7   -6.70    6.30
  -7  -2   8   27.40   15.30
  -7  -2   8    9.30   10.20
  -6  -2   8   -1.80    3.90
  -6  -2   8   -1.40   10.50
  -6  -2   8    9.90    9.00
   5   2  -8   -4.90    6.50
  -5  -2   8    8.10    4.90
  -5  -2   8   -0.60   11.00
  -5  -2   8    9.70    8.20
   4   2  -8   -0.50    6.40
  -4  -2   8    0.30    7.10
  -4  -2   8    5.00    4.50
  -4  -2   8   -3.70    9.80
   3   2  -8   17.10    7.00
  -3  -2   8    2.60   11.40
  -3  -2   8   11.20    7.70
  -3  -2   8   11.60    5.70
   2   2  -8   -2.80    5.00
   2   2  -8   -0.80    5.60
  -2  -2   8    1.80    6.60
  -2  -2   8    2.90    4.70
   1   2  -8   71.89   11.40
   1   2  -8   64.89   10.90
   1   2  -8   87.29   11.80
  -1  -2   8   64.09   11.10
  -1  -2   8   62.09   10.40
  -1  -2   8   92.39   14.30
   0   2  -8   72.29   11.90
   0   2  -8   60.79   11.50
   0   2  -8   32.50   15.00
   0   2  -8   60.79   10.00
   0  -2   8   66.19   10.50
   0  -2   8   70.29   10.90
   0  -2   8   65.09   11.60
  -1   2  -8    3.00    5.50
  -1   2  -8    3.50    6.60
  -1   2  -8   -1.10    5.70
   1  -2   8    2.50    6.30
   1  -2   8   -4.10    5.50
  -2   2  -8   20.00    8.80
  -2   2  -8   24.90    7.60
  -2   2  -8   13.00    7.20
   2  -2   8   11.40    6.60
   2  -2   8   16.90    6.70
   2  -2   8   28.30    7.50
  -3   2  -8   15.30    7.00
  -3   2  -8   21.60    9.90
  -3   2  -8   16.50    8.70
   3  -2   8   28.90    8.50
   3  -2   8   20.40    5.60
  -4   2  -8    0.20    6.80
  -4   2  -8   -1.50    5.80
  -4   2  -8    3.10    5.60
  -5   2  -8   12.10    7.40
  -5   2  -8   15.50    8.00
  -5   2  -8   18.20   10.80
  -6   2  -8   -3.40    6.50
  -6   2  -8   -7.30    5.70
  -6  -2   9    4.00    9.50
  -6  -2   9   -0.30   11.20
  -6  -2   9   -0.70    4.40
  -5  -2   9   23.60   14.30
  -5  -2   9   -0.10    6.80
  -5  -2   9    1.60    8.60
  -4  -2   9   68.19   12.70
  -4  -2   9   98.19   12.70
  -4  -2   9   84.09   18.30
   3   2  -9   -3.20    5.30
  -3  -2   9   -4.50    4.40
  -3  -2   9   -8.80    6.20
   2   2  -9   -6.00    5.10
   2   2  -9   -3.20    7.90
   2   2  -9    4.10    6.30
   2   2  -9    8.70    8.90
  -2  -2   9    1.70    5.30
  -2  -2   9    3.00    7.40
  -2  -2   9   -1.00    6.50
   1   2  -9   12.50    7.30
   1   2  -9    8.70    6.80
   1   2  -9    8.60    6.70
   1   2  -9    8.00    9.90
  -1  -2   9   -0.20    6.60
  -1  -2   9    2.40    7.10
  -1  -2   9    5.10    5.40
   0   2  -9   -1.00    5.90
   0   2  -9   16.60   14.80
   0   2  -9   -3.00    6.50
   0   2  -9  -10.50    3.90
   0  -2   9   -0.40    6.70
   0  -2   9   26.90    8.20
   0  -2   9    4.20    5.20
  -1   2  -9   19.80    9.50
  -1   2  -9    4.80    6.20
  -1   2  -9    0.80    6.50
   1  -2   9    7.50    7.60
   1  -2   9    6.70    6.10
  -2   2  -9   -6.00    4.60
  -2   2  -9  -13.50    6.10
  -2   2  -9   -2.00    7.50
   2  -2   9   -6.90    5.20
   2  -2   9    9.30    5.90
  -3   2  -9   25.50    9.50
  -3   2  -9   25.00    8.60
  -3   2  -9   13.30    7.00
   3  -2   9   18.70    5.60
  -4   2  -9   13.70    7.50
  -4   2  -9   26.80    9.30
  -4   2  -9    8.70    8.40
  -5   2  -9    5.50    7.20
  -5   2  -9    8.50    7.90
  -5  -2  10   11.20   15.00
  -5  -2  10   22.50   10.10
  -4  -2  10    6.60   13.60
  -3  -2  10    4.20    8.50
   2   2 -10   -8.70    6.10
   2   2 -10   -7.50    5.80
   2   2 -10    3.40    8.50
  -2  -2  10   -0.90    8.00
   1   2 -10    7.40    6.70
   1   2 -10    2.00    6.90
   1   2 -10  -10.50    5.40
  -1  -2  10   12.40    8.20
  -1  -2  10   -7.90    6.30
   0   2 -10    6.30    8.30
   0   2 -10   26.10   10.30
   0  -2  10   33.20   10.90
   0  -2  10   21.20    9.60
  -1   2 -10   13.90    8.90
  -1   2 -10    5.50   13.00
  -1   2 -10   18.10    8.50
   1  -2  10    8.70    8.50
  -2   2 -10   17.10    8.30
  -2   2 -10    5.80    9.00
  -2   2 -10    6.70    7.40
   2  -2  10    2.30    6.70
   2  -2  10   14.40    8.00
  -3   2 -10  -17.50    5.90
  -3   2 -10    8.90    9.30
   3  -2  10    6.40    5.80
   3  -2  10   -7.80    5.60
  -4   2 -10   -1.10   11.70
  -3  -2  11    4.40    8.90
   2   2 -11  -15.80    7.60
   2   2 -11    7.90    7.10
   1   2 -11   24.30   10.10
  -1  -2  11   34.40   11.10
   0   2 -11   15.90    9.10
   0  -2  11    4.30    8.70
  -1   2 -11    2.80    8.50
   1  -2  11   -7.90    8.20
   1  -2  11  -10.00    9.10
  -2   2 -11   -4.40   11.30
   2  -2  11    9.40    8.20
   1   2 -12   30.90   13.90
  -1  -2  12   21.80   11.70
   0   2 -12  -27.40   11.30
   0  -2  12   -2.50   10.10
   1  -2  12   24.10   10.70
   1   3  12    3.90   10.40
  -1  -3 -12   -4.00   14.20
   0   3  12    4.80    9.70
   0  -3 -12    5.40   12.90
   2   3  11   24.10    8.90
  -2  -3 -11  -13.40   10.00
   1   3  11   -6.20    6.60
   1   3  11    2.30    9.20
   1   3  11    5.40   10.90
  -1  -3 -11   10.50   11.40
   0  -3 -11    1.40    8.70
  -1   3  11    8.80    8.70
   1  -3 -11    8.60    9.60
  -2   3  11   20.90   10.40
  -3   3  11    0.10    9.80
   3   3  10   -4.40    3.30
  -3  -3 -10    3.50    9.40
   2   3  10   10.20    6.50
   2   3  10   -2.20    7.30
   2   3  10   11.90    6.30
  -2  -3 -10   -2.60    7.10
  -2  -3 -10    8.30    8.90
   1   3  10   27.60   10.10
  -1  -3 -10   65.79   13.60
  -1  -3 -10   29.10   11.10
  -1  -3 -10   44.20   11.40
   0   3  10   19.10   10.60
   0   3  10   18.40    9.60
   0  -3 -10   21.90   11.60
   0  -3 -10   20.30    9.20
  -1   3  10    5.70    7.60
   1  -3 -10    9.70    8.40
  -2   3  10    0.70    8.70
  -3   3  10    1.10    7.70
  -4   3  10    8.40    9.40
  -5  -3  -9   11.00    7.10
  -5  -3  -9    6.90   11.60
  -4  -3  -9    7.90    6.80
  -4  -3  -9   -6.50    7.30
  -4  -3  -9    1.60   11.00
   3   3   9    3.60    3.20
   3   3   9    8.20    4.80
  -3  -3  -9   -0.40    7.10
  -3  -3  -9   -5.80    6.50
  -3  -3  -9    5.70    7.60
   2   3   9   -7.20    5.30
   2   3   9   -2.60    6.50
   2   3   9   10.40    5.90
  -2  -3  -9    0.40    6.90
  -2  -3  -9    2.50    6.60
  -2  -3  -9   -0.10    6.70
   1   3   9    6.30    8.00
   1   3   9   15.10    8.00
  -1  -3  -9   13.00    7.50
  -1  -3  -9    4.30    7.20
  -1  -3  -9   28.90   10.30
   0   3   9   -5.60    6.50
   0  -3  -9   20.10    8.20
   0  -3  -9    3.10    7.30
   0  -3  -9   -9.60    8.40
   0  -3  -9   -2.40    5.50
  -1   3   9   -2.60    7.00
  -1   3   9    8.20    6.00
   1  -3  -9    0.70    9.90
   1  -3  -9    9.00    7.70
   1  -3  -9    0.20    5.70
   1  -3  -9   -3.80    5.90
  -2   3   9   16.40    7.70
  -2   3   9   11.00    8.90
   2  -3  -9    4.90    8.60
   2  -3  -9   -2.30    7.20
  -3   3   9   58.49   10.10
  -3   3   9   29.90   10.10
   3  -3  -9   31.80   11.80
   3  -3  -9   31.40   10.20
  -4   3   9   22.70   10.50
  -4   3   9   41.50    9.50
  -5   3   9   -2.00   12.00
  -5   3   9   -2.40    5.00
  -5   3   9    5.00   10.20
  -6   3   9    0.50   12.30
  -6   3   9    2.10    5.00
  -6   3   9    7.90    9.10
  -7   3   9   33.30   10.00
  -7   3   9   17.40   14.20
  -7  -3  -8   -4.30    8.00
  -6  -3  -8   11.10    9.00
  -6  -3  -8   10.60    6.80
  -5  -3  -8   26.00   11.50
  -5  -3  -8   19.30    9.20
  -5  -3  -8   22.90   11.80
  -4  -3  -8    0.50    6.00
  -4  -3  -8   21.70    8.70
  -4  -3  -8    2.80    7.60
   3   3   8   19.80    5.60
   3   3   8   12.50    3.70
   3   3   8   51.49   11.00
   3   3   8   20.60    8.10
  -3  -3  -8   28.60   10.70
  -3  -3  -8   25.30   17.00
  -3  -3  -8   19.80    8.80
  -3  -3  -8   48.80   10.20
   2   3   8    9.80    7.10
   2   3   8    7.20    6.30
   2   3   8    3.90    5.70
  -2  -3  -8    3.80    7.10
  -2  -3  -8    0.40    9.40
  -2  -3  -8    3.50    7.10
  -2  -3  -8   -2.50    6.10
   1   3   8   14.50    7.80
  -1  -3  -8   12.60    7.60
  -1  -3  -8   21.60   12.30
  -1  -3  -8   11.50    7.20
  -1  -3  -8   19.60    9.00
   0   3   8    1.30    4.70
   0   3   8    1.90    6.00
   0  -3  -8    4.90    5.70
   0  -3  -8    1.50    5.80
   0  -3  -8    8.10    6.60
  -1   3   8    8.90    6.90
  -1   3   8    8.70    5.60
   1  -3  -8   12.40    6.60
   1  -3  -8   10.30    7.60
   1  -3  -8   10.30    7.30
  -2   3   8    4.80    5.10
  -2   3   8    8.80    8.00
   2  -3  -8    3.50    6.50
  -3   3   8   16.70    6.30
  -3   3   8   13.40    8.20
   3  -3  -8    7.50    7.20
  -4   3   8  -13.40    9.40
  -4   3   8    3.10    7.90
  -4   3   8    2.80    4.90
   4  -3  -8   -1.50    8.00
   4  -3  -8   -1.30    5.60
  -5   3   8   -1.90    3.90
  -5   3   8    2.20   11.00
  -5   3   8    0.90    7.20
   5  -3  -8    4.40    7.10
  -6   3   8  -10.20    7.20
  -6   3   8   -7.50    3.70
  -6   3   8   16.30   12.60
  -7   3   8    0.90   11.30
  -7   3   8    9.30    4.80
  -7   3   8   -3.60    8.40
  -8   3   8  105.99   21.20
  -8  -3  -7    8.30    7.90
  -7  -3  -7    5.00    6.70
  -7  -3  -7    1.40    8.40
  -6  -3  -7    6.00    6.80
  -6  -3  -7    9.60    9.80
   5   3   7    3.00    5.20
  -5  -3  -7    5.60    6.20
  -5  -3  -7   -1.00    7.70
  -5  -3  -7    2.60    6.90
   4   3   7   60.99   10.90
  -4  -3  -7   40.90    9.70
  -4  -3  -7   46.60   10.20
  -4  -3  -7   45.30   13.00
   3   3   7   45.70    8.80
   3   3   7   27.60    4.20
   3   3   7   42.00    6.20
  -3  -3  -7   30.90    8.60
  -3  -3  -7   37.60    9.50
  -3  -3  -7   33.90   10.60
   2   3   7    6.10    6.40
   2   3   7    1.10    6.80
  -2  -3  -7    4.00    6.80
  -2  -3  -7   13.00    6.90
  -2  -3  -7   11.10   10.50
   1   3   7    6.80    6.70
  -1  -3  -7    1.70    5.80
  -1  -3  -7    2.40    5.00
  -1  -3  -7   11.90    7.20
  -1  -3  -7    3.40   10.30
   0   3   7  349.57   20.00
   0   3   7  315.57   20.90
   0  -3  -7  330.47   20.50
   0  -3  -7  349.77   25.00
   0  -3  -7  355.56   20.50
   0  -3  -7  335.77   21.60
  -1   3   7  192.48   16.80
  -1   3   7  223.48   15.40
   1  -3  -7  172.28   18.40
   1  -3  -7  212.78   15.80
   1  -3  -7  202.18   14.30
   1  -3  -7  163.08   15.90
  -2   3   7   -6.20    5.60
  -2   3   7   -4.70    3.70
   2  -3  -7   -0.40    6.90
   2  -3  -7    0.10    5.40
  -3   3   7    6.30    6.30
  -3   3   7    3.30    9.70
  -3   3   7    6.10    4.50
   3  -3  -7   -3.70    6.40
   3  -3  -7   -3.40    5.80
  -4   3   7   -1.10    6.40
  -4   3   7    2.70    9.90
  -4   3   7    2.50    4.00
   4  -3  -7    7.50    7.20
   4  -3  -7    3.20    5.60
  -5   3   7    5.00    8.00
  -5   3   7   16.60    6.00
  -5   3   7    5.60   10.50
  -6   3   7   11.90    9.10
  -6   3   7   28.60   13.40
  -6   3   7   18.40    6.20
   6  -3  -7   23.10    9.40
  -7   3   7   14.60   10.40
  -7   3   7  -10.70    9.20
  -8   3   7   -6.90   10.40
  -8   3   7    8.00    8.80
  -9   3   7   23.00   14.80
   8   3   6  -16.00    5.20
  -8  -3  -6   27.30    9.00
   7   3   6   12.80    6.00
  -7  -3  -6   27.90    9.80
  -7  -3  -6   31.20   12.70
  -7  -3  -6   44.70    9.90
   6   3   6    3.70    5.20
  -6  -3  -6    5.90    8.20
  -6  -3  -6   -1.50    6.40
  -6  -3  -6    2.50    5.40
  -5  -3  -6   11.40    6.80
  -5  -3  -6   -3.30    7.00
  -5  -3  -6    4.60    6.00
   4   3   6   55.79    9.60
  -4  -3  -6   49.00    9.80
  -4  -3  -6   46.60   12.00
  -4  -3  -6   40.40    8.90
   3   3   6   70.89    5.90
   3   3   6   71.89    6.80
   3   3   6  100.79   12.80
  -3  -3  -6   84.19   12.30
  -3  -3  -6   81.99   13.40
  -3  -3  -6   60.89   10.50
   2   3   6  971.30   38.60
   2   3   6 1025.50   39.80
  -2  -3  -6 1011.10   40.40
  -2  -3  -6 1018.20   43.00
  -2  -3  -6 1014.10   40.20
   1   3   6    8.50    6.00
   1   3   6    2.20    4.20
  -1  -3  -6   11.90    8.60
  -1  -3  -6   13.30    6.40
  -1  -3  -6    5.40    6.20
   0   3   6  152.58   13.20
   0   3   6  147.59   12.30
   0  -3  -6  136.29   12.20
   0  -3  -6  138.19   16.00
   0  -3  -6  167.38   12.80
   0  -3  -6  157.58   16.70
  -1   3   6   14.70    5.30
  -1   3   6   22.80    7.00
   1  -3  -6   23.30    7.10
   1  -3  -6   24.10    6.40
   1  -3  -6    3.50    7.20
  -2   3   6    9.50    8.60
  -2   3   6    2.30    4.10
  -2   3   6    3.30    5.80
   2  -3  -6    0.60    6.50
   2  -3  -6    3.80    5.10
  -3   3   6   13.30    9.40
  -3   3   6    9.40    4.80
  -3   3   6   -1.10    6.10
   3  -3  -6    8.00    6.80
   3  -3  -6   -4.60    5.00
  -4   3   6  137.79   18.80
  -4   3   6   90.89   13.40
  -4   3   6  109.79   10.10
   4  -3  -6  106.39   14.70
  -5   3   6   50.89   11.50
  -5   3   6   62.59   14.00
   5  -3  -6   57.39   10.70
  -6   3   6    2.00    4.10
  -6   3   6    6.20    8.80
  -6   3   6   -2.00    6.60
  -7   3   6    3.00    6.40
  -7   3   6  -10.90    7.80
   7  -3  -6    1.30    5.10
  -8   3   6   -3.40   10.00
  -8   3   6   -0.60    6.90
  -9   3   6    6.90   11.20
  -8  -3  -5   -4.30    5.30
  -8  -3  -5   -0.70    9.20
  -8  -3  -5   -0.60    7.50
  -8  -3  -5   -9.80    5.00
   7   3   5    1.80    4.60
  -7  -3  -5   -1.50    9.00
  -7  -3  -5   -5.50    5.10
  -7  -3  -5   -1.10    6.60
   6   3   5    2.80    5.40
   6   3   5    8.20    4.90
  -6  -3  -5    7.70    6.60
  -6  -3  -5   13.70    6.50
  -6  -3  -5    3.90    7.20
   5   3   5    9.30    5.10
  -5  -3  -5    5.20    7.70
  -5  -3  -5   10.30    6.50
  -5  -3  -5   -3.30    4.30
   4   3   5  255.37   15.20
  -4  -3  -5  230.08   19.90
  -4  -3  -5  256.37   16.70
  -4  -3  -5  265.67   17.60
   3   3   5  873.61   33.80
   3   3   5  797.52   36.20
  -3  -3  -5  818.92   38.20
  -3  -3  -5  874.41   34.70
  -3  -3  -5  853.31   34.50
   2   3   5  104.59   10.40
   2   3   5  118.29   10.40
  -2  -3  -5   96.89   10.70
  -2  -3  -5   95.49   13.10
  -2  -3  -5  106.89   10.40
   1   3   5    6.10    4.80
   1   3   5    2.90    5.00
  -1  -3  -5    1.70    4.60
  -1  -3  -5    3.90    4.90
  -1  -3  -5   -1.10    3.60
  -1  -3  -5    4.60    6.50
   0   3   5   32.10    7.00
   0   3   5   19.60    5.10
   0  -3  -5   23.40    6.60
   0  -3  -5   44.10    8.70
   0  -3  -5   22.50    8.30
   0  -3  -5   21.60    5.30
  -1   3   5    2.20    4.90
  -1   3   5   -0.80    3.10
   1  -3  -5    1.20    4.10
   1  -3  -5    5.80    4.10
   1  -3  -5    1.50    5.40
   1  -3  -5   -0.50    6.00
  -2   3   5   11.70    5.90
  -2   3   5    9.90    8.10
  -2   3   5   10.00    4.80
   2  -3  -5    5.90    4.70
   2  -3  -5   16.00    6.70
  -3   3   5   24.40    9.00
  -3   3   5   27.40    7.70
  -3   3   5   24.40    5.80
   3  -3  -5   27.80    7.10
   3  -3  -5   26.20    7.90
  -4   3   5    7.00    4.40
  -4   3   5    2.90    6.10
  -4   3   5    2.80    7.20
   4  -3  -5    5.40    5.80
  -5   3   5   -5.40    7.20
  -5   3   5    3.40    4.10
  -5   3   5    3.20    6.00
   5  -3  -5    8.50    6.10
  -6   3   5    3.40    7.50
  -6   3   5    9.50    9.00
   6  -3  -5    3.80    6.00
  -7   3   5   14.90    9.50
  -7   3   5   10.10    8.50
  -8   3   5   46.10   14.00
  -8   3   5   -1.90    7.00
   8  -3  -5    3.10    4.80
  -9   3   5   85.89   15.10
  -9   3   5   50.69   14.80
   8   3   4    9.60    4.60
  -8  -3  -4    0.60    9.50
  -8  -3  -4  -15.30    5.50
   7   3   4   -7.00    5.60
   7   3   4    1.90    4.10
  -7  -3  -4   -1.60    6.20
  -7  -3  -4   12.30    7.00
  -7  -3  -4   -3.40    6.80
  -7  -3  -4    7.80    5.50
   6   3   4    0.40    6.90
   6   3   4   -2.00    4.10
  -6  -3  -4    6.60    6.40
  -6  -3  -4   -0.70    6.70
  -6  -3  -4    3.60    5.30
   5   3   4   54.09    7.80
  -5  -3  -4   23.00    7.30
  -5  -3  -4   28.50    9.60
  -5  -3  -4   44.80    8.30
   4   3   4    5.10    4.00
   4   3   4   -4.40    3.80
  -4  -3  -4   -0.50    6.70
  -4  -3  -4    2.30    5.10
  -4  -3  -4    1.50    4.40
   3   3   4   42.10    9.80
   3   3   4   44.60    7.30
  -3  -3  -4   29.30    6.80
  -3  -3  -4   38.00    7.20
  -3  -3  -4   35.30    9.30
   2   3   4  380.76   17.70
   2   3   4  384.76   19.40
   2   3   4  353.46   17.60
   2   3   4  381.26   14.30
  -2  -3  -4  368.86   20.30
  -2  -3  -4  365.26   18.00
  -2  -3  -4  375.86   18.30
   1   3   4  277.77   14.90
   1   3   4  265.67   14.30
   1   3   4  268.07   14.60
  -1  -3  -4  273.17   14.70
  -1  -3  -4  291.17   15.20
  -1  -3  -4  276.57   15.70
   0   3   4  230.78   13.60
   0   3   4  221.78   12.60
   0   3   4  225.38   12.10
   0  -3  -4  233.08   13.60
   0  -3  -4  235.58   13.10
   0  -3  -4  234.08   12.90
   0  -3  -4  230.08   16.00
  -1   3   4 1307.47   45.50
  -1   3   4 1289.77   52.09
  -1   3   4 1371.46   47.10
   1  -3  -4 1360.66   48.00
   1  -3  -4 1368.86   45.70
   1  -3  -4 1360.76   47.10
   1  -3  -4 1373.16   43.70
  -2   3   4   11.00    4.10
  -2   3   4   10.50    6.90
  -2   3   4   16.10    5.30
   2  -3  -4    9.20    4.40
   2  -3  -4   15.80    6.00
  -3   3   4  163.98   14.30
  -3   3   4  152.98   10.00
  -3   3   4  177.38   13.60
   3  -3  -4  179.08   13.30
   3  -3  -4  174.68   12.80
  -4   3   4   -1.90    5.60
  -4   3   4   -5.40    2.40
  -4   3   4   -1.90    4.50
   4  -3  -4    4.80    5.30
  -5   3   4    7.70    6.10
  -5   3   4    7.90    7.50
  -5   3   4    4.60    3.50
   5  -3  -4    3.90    5.30
  -6   3   4   47.60   10.30
  -6   3   4   33.90   10.20
   6  -3  -4   31.70    7.60
  -7   3   4    1.90    8.10
  -7   3   4    6.90    7.50
   7  -3  -4   -2.30    4.30
  -8   3   4   33.20   10.00
  -8   3   4   18.20   10.20
   8  -3  -4   19.20    6.60
  -9   3   4    0.10    8.80
  -9   3   4   11.10   15.10
 -10   3   4    7.00   12.40
 -11   3   4    5.50    7.40
  -9  -3  -3    6.50    8.10
  -9  -3  -3    8.10   10.90
  -8  -3  -3   -4.30    7.50
  -8  -3  -3   -4.90    4.60
  -8  -3  -3   -1.20    6.60
   7   3   3   17.10    4.70
   7   3   3    5.50    6.80
  -7  -3  -3   13.50    7.00
  -7  -3  -3   26.80    6.70
  -7  -3  -3   33.10    8.90
  -7  -3  -3   23.20   10.90
   6   3   3    0.90    6.50
   6   3   3   10.60    4.90
  -6  -3  -3    9.40    5.20
  -6  -3  -3   11.10    8.10
  -6  -3  -3   13.30    7.10
   5   3   3    4.90    5.50
   5   3   3   12.80    4.80
  -5  -3  -3   12.00    7.50
  -5  -3  -3   12.10    6.00
  -5  -3  -3   14.50    5.30
   4   3   3    8.30    5.00
   4   3   3    4.50    3.80
  -4  -3  -3    7.60    4.90
  -4  -3  -3   10.80    4.60
  -4  -3  -3    8.60    6.10
   3   3   3   57.39    9.70
   3   3   3   59.99    7.10
  -3  -3  -3   58.39   10.00
  -3  -3  -3   41.80    6.30
  -3  -3  -3   50.09    6.70
   2   3   3   30.50    3.20
   2   3   3   30.90    5.60
   2   3   3   22.60    5.60
   2   3   3   27.10    5.70
  -2  -3  -3   22.20    4.80
  -2  -3  -3   20.70    6.30
   1   3   3  734.63   27.00
   1   3   3  790.52   27.60
   1   3   3  732.43   27.80
  -1  -3  -3  728.93   28.30
  -1  -3  -3  735.43   27.20
  -1  -3  -3  734.33   27.10
   0   3   3   -0.20    3.40
   0   3   3    3.70    3.10
   0   3   3    3.10    3.40
   0  -3  -3    7.00    3.70
   0  -3  -3    2.90    3.70
   0  -3  -3    5.00    5.70
   0  -3  -3    3.60    3.60
  -1   3   3  126.69    9.60
  -1   3   3  115.79   10.90
  -1   3   3  115.59    8.10
   1  -3  -3  128.19    8.60
   1  -3  -3  121.59    9.70
   1  -3  -3  122.09   10.60
  -2   3   3  247.48   18.90
  -2   3   3  255.27   11.90
  -2   3   3  257.07   14.90
   2  -3  -3  222.98   13.20
   2  -3  -3  234.28   13.90
  -3   3   3    4.80    3.50
  -3   3   3    9.30    4.80
  -3   3   3   10.70    6.10
   3  -3  -3    6.90    4.70
   3  -3  -3    7.20    4.90
  -4   3   3   -2.80    4.80
  -4   3   3   -3.50    3.70
  -4   3   3    2.30    3.10
   4  -3  -3   -4.00    3.80
  -5   3   3  223.58   16.40
  -5   3   3  207.98   15.90
   5  -3  -3  207.28   14.50
  -6   3   3   51.89   10.70
  -6   3   3   44.20    9.80
   6  -3  -3   51.09    8.70
  -7   3   3   -4.50    6.20
  -7   3   3    5.50    7.10
   7  -3  -3    0.10    4.30
  -8   3   3   22.60   10.60
  -8   3   3   -4.20    6.70
  -9   3   3    7.20    8.50
  -9   3   3  -10.20    7.20
 -10   3   3   -5.90    5.60
 -10   3   3   -7.40    7.20
 -10   3   3    8.40    9.20
 -10  -3  -2   25.70   13.00
  -9  -3  -2   14.50    9.20
  -9  -3  -2   37.60   13.90
   8   3   2    5.00    6.20
  -8  -3  -2    6.80    7.10
  -8  -3  -2    1.50    8.60
  -7  -3  -2   -2.40    5.10
  -7  -3  -2   -1.70    6.50
   6   3   2    0.60    3.00
   6   3   2    6.20    5.90
  -6  -3  -2    4.50    7.80
   5   3   2    9.60    5.80
   5   3   2    9.40    3.60
  -5  -3  -2    6.80    3.90
  -5  -3  -2    9.70    7.00
  -5  -3  -2    4.00    4.80
   4   3   2    6.10    5.50
   4   3   2   12.70    3.70
  -4  -3  -2    9.00    3.70
  -4  -3  -2   25.60    7.30
   3   3   2  960.10   35.80
   3   3   2  913.61   31.30
  -3  -3  -2  915.01   31.70
  -3  -3  -2  905.71   36.50
  -3  -3  -2  976.80   33.90
   2   3   2  374.26   15.20
   2   3   2  372.56   17.70
  -2  -3  -2  372.06   15.30
  -2  -3  -2  393.56   16.20
  -2  -3  -2  375.86   18.20
   1   3   2  924.71   31.30
   1   3   2  938.31   32.40
   1   3   2  991.40   29.40
   1   3   2  919.61   31.10
  -1  -3  -2  965.70   31.30
  -1  -3  -2  913.61   32.70
  -1  -3  -2  936.91   31.70
   0   3   2  786.82   27.30
   0   3   2  759.52   26.80
   0   3   2  875.01   28.70
   0  -3  -2  776.62   27.30
   0  -3  -2  908.11   29.50
   0  -3  -2  805.62   27.30
  -1   3   2  865.51   29.60
  -1   3   2  790.42   27.30
  -1   3   2  813.02   28.60
   1  -3  -2  804.72   28.40
   1  -3  -2  841.32   29.20
  -2   3   2    0.40    4.20
  -2   3   2    3.20    4.00
   2  -3  -2    1.70    3.10
   2  -3  -2    1.60    3.60
  -3   3   2   94.19    9.30
  -3   3   2   93.79   10.10
   3  -3  -2  114.49    8.70
  -4   3   2  223.38   14.10
  -4   3   2  219.58   14.20
   4  -3  -2  224.08   12.80
  -5   3   2   52.79    8.40
  -5   3   2   73.29    9.00
  -5   3   2   59.49    9.80
   5  -3  -2   56.99    7.60
  -6   3   2    8.80    6.50
  -6   3   2   -9.90    4.70
  -7   3   2   -5.30    5.80
  -7   3   2   10.60    7.20
  -7   3   2   -9.50    4.60
  -8   3   2    5.80    7.50
  -8   3   2   16.40    8.30
  -8   3   2   -8.90    6.20
  -9   3   2   36.20   12.40
  -9   3   2   17.30    6.40
  -9   3   2   22.10   10.40
  -9   3   2   30.20   10.90
 -10   3   2   95.49   15.90
 -10   3   2  110.99   16.90
 -10   3   2   63.09   15.30
 -11   3   2    6.70    5.90
 -10  -3  -1   18.20   13.30
  -9  -3  -1   -7.90    4.60
  -9  -3  -1   20.30   11.60
   8   3   1    6.80    5.80
  -8  -3  -1   11.70    9.10
  -8  -3  -1    9.30    8.40
   7   3   1    0.00    5.50
  -7  -3  -1    1.60    5.40
  -7  -3  -1    4.10    8.10
   6   3   1    2.80    5.10
  -6  -3  -1    5.20    7.60
  -6  -3  -1    0.00    4.50
  -6  -3  -1    7.10    3.20
   5   3   1   73.39   11.50
  -5  -3  -1   57.49   10.10
  -5  -3  -1   46.70    8.20
  -5  -3  -1   65.09    5.30
   4   3   1   -1.80    4.40
  -4  -3  -1   -2.60    1.90
  -4  -3  -1    2.00    2.50
  -4  -3  -1   -1.50    3.00
  -4  -3  -1   -0.80    5.10
   3   3   1    6.70    5.10
   3   3   1   -0.30    2.10
  -3  -3  -1    2.30    2.30
  -3  -3  -1    1.00    1.90
  -3  -3  -1    3.50    4.90
  -3  -3  -1   -0.70    3.80
   2   3   1   -0.80    2.20
   2   3   1    0.30    3.80
   2   3   1   -0.70    1.70
  -2  -3  -1    1.20    4.00
  -2  -3  -1    0.70    1.50
  -2  -3  -1    1.30    2.30
   1   3   1 2748.32   81.39
   1   3   1 2850.41   82.49
   1   3   1 2716.83   80.19
   1   3   1 2721.33   83.29
  -1  -3  -1 2701.63   83.69
  -1  -3  -1 2697.73   80.19
  -1  -3  -1 2878.01   82.49
  -1  -3  -1 2708.33   81.39
   0   3   1    4.10    2.70
   0   3   1    3.20    2.30
   0   3   1    2.80    1.90
   0  -3  -1    6.40    2.60
   0  -3  -1    2.00    3.00
  -1   3   1 1734.73   52.69
  -1   3   1 1728.23   53.99
   1  -3  -1 1710.73   52.59
   1  -3  -1 1858.51   54.39
  -2   3   1 5993.10  176.18
  -2   3   1 5923.81  175.08
   2  -3  -1 5974.40  174.68
   2  -3  -1 6024.40  175.78
  -3   3   1  237.48   12.70
  -3   3   1  241.58   11.30
  -3   3   1  261.87   12.90
   3  -3  -1  252.17   11.60
   3  -3  -1  245.58   11.00
  -4   3   1  260.27   14.90
  -4   3   1  280.97   14.90
  -4   3   1  265.67   10.10
  -4   3   1  266.97   13.70
   4  -3  -1  251.37   13.10
   4  -3  -1  282.77   13.20
  -5   3   1    5.60    5.00
  -5   3   1    8.50    5.10
  -5   3   1    9.00    5.50
   5  -3  -1    9.40    4.30
  -6   3   1   40.40    9.40
  -6   3   1   22.10    7.20
  -6   3   1   38.90    8.20
  -7   3   1    3.40    6.80
  -7   3   1   -0.50    6.20
  -7   3   1    0.10    6.10
  -8   3   1   11.50    5.30
  -8   3   1   36.20   10.70
  -8   3   1   10.80    8.10
  -8   3   1   25.50    9.90
  -9   3   1   17.10    6.50
  -9   3   1   18.20    9.80
  -9   3   1    6.40    8.20
  -9   3   1    6.90    4.40
  -9   3   1    6.10    7.40
 -10   3   1    2.40    3.70
 -10   3   1    0.80    5.60
 -10   3   1   14.90   10.50
 -10   3   1    2.10    8.40
 -10   3   1  -11.30    9.20
 -11   3   1    5.80   13.20
 -11  -3   0   28.40   17.20
 -10  -3   0   -3.40   10.30
 -10  -3   0    7.20    8.60
   9   3   0    6.60    7.60
  -9  -3   0    3.30    3.90
  -9  -3   0    5.50    8.60
  -9  -3   0    2.60    3.30
  -9  -3   0    8.70   11.00
   8   3   0   10.30    7.40
  -8  -3   0    7.00    8.10
  -8  -3   0    3.20    3.70
   7   3   0    1.10    4.50
  -7  -3   0    5.80    4.50
  -7  -3   0    8.20    7.00
  -7  -3   0    4.30    8.20
   6   3   0  287.97   18.20
  -6  -3   0  233.18   19.30
  -6  -3   0  247.38   13.30
  -6  -3   0  241.38   17.40
   5   3   0   87.69   10.30
  -5  -3   0   83.99    7.60
  -5  -3   0   67.69   11.40
  -5  -3   0   76.99   10.20
   4   3   0   44.80    7.60
  -4  -3   0   31.20    5.00
  -4  -3   0   33.80    8.40
  -4  -3   0   18.10    5.50
   3   3   0  190.38   12.10
  -3  -3   0  193.58    9.50
  -3  -3   0  179.38   13.00
  -3  -3   0  194.78   11.30
   2   3   0  655.43   23.90
  -2  -3   0  617.04   24.30
  -2  -3   0  639.64   22.50
  -2  -3   0  613.44   21.00
   1   3   0 4493.05  132.79
   1   3   0 4524.85  130.79
   1   3   0 4455.75  130.49
  -1  -3   0 4575.54  131.09
  -1  -3   0 4349.06  130.29
  -1  -3   0 4510.85  133.29
  -1   3   0 4476.05  131.49
  -1   3   0 4553.04  131.59
   1  -3   0 4545.75  131.49
   1  -3   0 4546.15  131.69
  -2   3   0  605.54   20.50
  -2   3   0  644.44   21.80
  -2   3   0  632.94   19.80
  -2   3   0  605.84   20.80
  -3   3   0  194.98    8.20
  -3   3   0  183.88    9.80
  -3   3   0  176.38   10.50
   3  -3   0  195.88   10.70
  -4   3   0   32.60    6.60
  -4   3   0   23.60    5.30
  -4   3   0   27.50    3.60
   4  -3   0   29.20    5.80
  -5   3   0   76.69    9.60
  -5   3   0   86.19   10.80
  -5   3   0   73.99    5.50
   5  -3   0   79.49    8.70
  -6   3   0  240.48   17.40
  -6   3   0  245.38   16.60
  -7   3   0    3.20    5.40
  -7   3   0    9.60    7.20
  -7   3   0    5.20    5.90
  -7   3   0    6.10    3.80
  -8   3   0    8.80    4.90
  -8   3   0    8.80    7.50
  -8   3   0    5.30    7.00
  -8   3   0    2.60    3.30
  -8   3   0   -4.80    6.50
  -9   3   0   -8.10    5.60
  -9   3   0   10.70    9.60
  -9   3   0    9.00    4.60
  -9   3   0    1.90    8.50
  -9   3   0    1.20    2.70
 -10   3   0    7.00    7.00
 -10   3   0   -4.80    8.80
 -10   3   0   -8.20    8.80
 -11  -3   1  -19.60   14.90
 -10  -3   1   33.20   13.30
 -10  -3   1  -14.90    7.00
 -10  -3   1   -2.30    3.70
 -10  -3   1    5.00    7.60
 -10  -3   1    3.70    4.60
  -9  -3   1   14.20    6.40
  -9  -3   1   12.40   10.60
  -9  -3   1    5.50   11.40
  -9  -3   1   14.60    9.50
   8   3  -1   19.10    7.40
  -8  -3   1   27.50   12.80
  -8  -3   1   41.20   11.10
  -8  -3   1   33.20    7.70
   7   3  -1    4.20    5.50
  -7  -3   1    2.60    8.90
  -7  -3   1   -0.20    4.50
   6   3  -1   26.90    7.70
  -6  -3   1   37.70   10.30
  -6  -3   1   34.10    9.40
  -6  -3   1   35.20    7.00
   5   3  -1   16.20    6.40
  -5  -3   1    7.00    6.70
  -5  -3   1    5.80    4.40
  -5  -3   1    8.70    6.50
   4   3  -1  257.67   14.70
   4   3  -1  275.27   14.20
  -4  -3   1  256.97   15.90
  -4  -3   1  288.37   17.30
  -4  -3   1  264.47   13.90
   3   3  -1  251.57   13.00
   3   3  -1  236.28   13.20
  -3  -3   1  235.58   15.20
  -3  -3   1  253.37   13.90
   2   3  -1 5695.43  173.48
   2   3  -1 5881.31  174.28
  -2  -3   1 5922.81  175.68
  -2  -3   1 5924.21  173.98
  -2  -3   1 6009.20  173.38
   1   3  -1 1675.53   50.69
   1   3  -1 1603.94   48.00
  -1  -3   1 1537.95   47.80
  -1  -3   1 1642.84   50.19
  -1  -3   1 1685.23   50.69
   0   3  -1    4.90    2.30
   0   3  -1    4.10    1.70
   0  -3   1    2.60    1.90
   0  -3   1    4.50    1.40
   0  -3   1    0.70    3.10
  -1   3  -1 2695.83   78.09
  -1   3  -1 2651.03   78.69
   1  -3   1 2641.04   77.89
  -2   3  -1   -2.90    2.00
  -2   3  -1    1.10    3.30
  -2   3  -1    1.10    1.70
   2  -3   1    1.50    2.30
   2  -3   1    2.90    2.10
  -3   3  -1   10.30    4.90
  -3   3  -1    2.50    2.60
  -3   3  -1   -1.60    1.70
   3  -3   1    3.40    2.40
  -4   3  -1    3.00    2.60
  -4   3  -1   -1.70    4.10
  -4   3  -1   -0.30    2.10
   4  -3   1    1.90    1.90
   4  -3   1    3.50    4.10
  -5   3  -1   56.19    4.90
  -5   3  -1   61.99    8.20
  -5   3  -1   61.79   10.10
  -5   3  -1   58.69    6.30
   5  -3   1   54.89    5.10
  -6   3  -1   -3.70    5.30
  -6   3  -1    4.50    5.10
  -6   3  -1    3.20    2.20
  -7   3  -1   -2.00    3.00
  -7   3  -1   -2.20    4.90
  -7   3  -1    0.00    1.80
  -7   3  -1    9.10    7.40
  -8   3  -1   11.50    7.90
  -8   3  -1    9.80    8.50
  -9   3  -1   17.30   10.50
  -9   3  -1   -4.70    6.50
  -9   3  -1    8.20    7.80
 -10   3  -1   19.30    9.30
 -10   3  -1   -1.60    9.90
 -10   3  -1   27.30   11.00
 -11  -3   2    6.50   15.80
 -11  -3   2   12.10    6.50
 -10  -3   2   52.99   19.70
 -10  -3   2   70.99   16.70
 -10  -3   2   90.29   16.10
 -10  -3   2   94.29   12.30
   9   3  -2   26.30    8.60
  -9  -3   2   31.20   12.30
  -9  -3   2   63.59   17.40
  -9  -3   2   34.20   11.40
  -9  -3   2   52.99   10.30
   8   3  -2   -4.10    4.60
  -8  -3   2   -2.80    7.20
  -8  -3   2    9.90    6.10
  -8  -3   2    8.90   11.00
  -8  -3   2    6.00    7.90
  -7  -3   2    7.60    6.20
  -7  -3   2    3.10   11.80
  -7  -3   2   -4.70    5.10
  -7  -3   2  -12.10    8.10
   6   3  -2    8.90    5.60
   6   3  -2    4.00    5.30
  -6  -3   2    3.00    6.70
  -6  -3   2   11.80    9.60
  -6  -3   2   -0.30    5.60
   5   3  -2   72.19    9.10
   5   3  -2   43.20    7.20
  -5  -3   2   75.99   11.90
   4   3  -2  209.88   12.60
   4   3  -2  208.88   13.30
  -4  -3   2  202.98   14.50
  -4  -3   2  187.78   16.20
   3   3  -2  110.19    9.40
   3   3  -2   93.39    9.50
  -3  -3   2  102.89   13.10
  -3  -3   2  111.19   11.00
   2   3  -2    0.40    6.40
   2   3  -2    0.00    1.90
   2   3  -2   -1.10    3.90
  -2  -3   2    2.80    3.30
  -2  -3   2    3.10    4.60
  -2  -3   2    1.40    1.90
   1   3  -2  787.32   25.90
  -1  -3   2  880.71   27.90
  -1  -3   2  737.53   25.50
  -1  -3   2  776.62   29.00
   0   3  -2  708.33   24.70
   0   3  -2  805.52   28.10
   0   3  -2  772.92   25.70
   0  -3   2  790.62   25.00
   0  -3   2  765.32   25.40
   0  -3   2  799.52   28.50
   0  -3   2  756.82   25.90
  -1   3  -2  941.31   31.00
  -1   3  -2  896.81   29.00
  -1   3  -2  966.90   29.90
   1  -3   2  935.51   30.60
   1  -3   2  945.21   28.90
   1  -3   2  923.21   29.40
  -2   3  -2  375.96   17.30
  -2   3  -2  374.56   15.20
  -2   3  -2  361.56   13.60
  -2   3  -2  372.86   12.70
   2  -3   2  377.86   14.70
   2  -3   2  347.47   12.30
  -3   3  -2  936.81   35.30
  -3   3  -2  932.31   31.90
   3  -3   2  921.01   31.20
  -4   3  -2    8.00    5.50
  -4   3  -2    7.20    3.70
   4  -3   2   17.70    4.00
  -5   3  -2    7.20    3.90
  -5   3  -2   30.50    8.60
   5  -3   2    9.30    3.40
  -6   3  -2    0.20    3.30
  -6   3  -2   -2.80    5.60
  -6   3  -2   -5.50    3.30
   6  -3   2   -6.70    2.20
  -7   3  -2    8.00    5.80
  -7   3  -2    3.30    4.30
  -8   3  -2   -4.80    4.70
  -8   3  -2   -1.30    7.20
  -9   3  -2   21.20   10.50
  -9   3  -2   24.00    9.80
 -10   3  -2    6.10   11.30
 -10   3  -2    5.60    8.00
 -10  -3   3   14.60    9.90
  -9  -3   3   19.40   10.90
  -9  -3   3   -8.10    6.30
  -9  -3   3  -18.10   11.50
  -9  -3   3   -1.30   10.70
   8   3  -3    0.20    5.00
  -8  -3   3   12.50    7.00
  -8  -3   3    4.30    7.00
  -8  -3   3    4.20   11.70
  -8  -3   3    4.50    7.90
   7   3  -3    2.80    5.20
  -7  -3   3   11.20    7.40
  -7  -3   3    5.00    5.90
  -7  -3   3    1.70   10.20
  -7  -3   3  -10.60    7.30
   6   3  -3   60.29   10.50
   6   3  -3   56.99    8.70
  -6  -3   3   51.19   11.00
  -6  -3   3   50.59    9.70
  -6  -3   3   66.59   14.70
   5   3  -3  195.78   14.90
   5   3  -3  232.28   13.20
  -5  -3   3  204.28   20.50
  -5  -3   3  222.88   17.20
  -5  -3   3  216.88   16.20
   4   3  -3    4.10    4.00
   4   3  -3   -0.60    4.20
  -4  -3   3    5.30    4.90
  -4  -3   3    5.10    6.00
   3   3  -3    8.30    3.20
   3   3  -3   13.20    6.20
   3   3  -3    8.20    5.60
  -3  -3   3    7.80    6.50
  -3  -3   3    0.80    4.40
  -3  -3   3    8.10    2.80
   2   3  -3  237.78   18.40
   2   3  -3  237.28   14.50
   2   3  -3  240.28   11.10
  -2  -3   3  242.08   10.80
  -2  -3   3  243.08   13.70
   1   3  -3  125.39    8.30
   1   3  -3  118.09    7.90
   1   3  -3  117.39   11.20
  -1  -3   3  120.09    7.70
  -1  -3   3  130.29   12.00
  -1  -3   3  119.49    8.70
   0   3  -3    7.90    3.60
   0   3  -3    5.60    3.10
   0   3  -3    2.20    5.30
   0  -3   3    2.90    3.40
   0  -3   3    6.70    3.30
   0  -3   3    0.50    3.10
  -1   3  -3  744.13   26.80
  -1   3  -3  741.93   25.10
  -1   3  -3  726.33   27.90
   1  -3   3  744.63   26.40
   1  -3   3  755.72   25.30
   1  -3   3  718.23   24.70
  -2   3  -3   25.90    4.20
  -2   3  -3   25.10    5.80
  -2   3  -3   24.90    4.80
   2  -3   3   29.60    3.60
   2  -3   3   24.10    4.50
  -3   3  -3   58.59    9.20
  -3   3  -3   52.69    6.10
  -3   3  -3   45.00    6.50
   3  -3   3   50.89    6.40
  -4   3  -3    6.10    5.70
  -4   3  -3    9.20    4.10
  -4   3  -3   13.80    4.70
   4  -3   3   13.00    4.50
  -5   3  -3   10.90    5.40
  -5   3  -3   13.30    5.20
  -5   3  -3   16.70    8.10
   5  -3   3    9.80    4.50
  -6   3  -3    9.70    5.00
  -6   3  -3   22.30    9.00
  -6   3  -3   14.10    9.30
   6  -3   3   16.40    4.80
  -7   3  -3   18.10    7.10
  -7   3  -3   15.90    5.70
  -7   3  -3   -1.00    5.80
  -7   3  -3   18.00    9.10
   7  -3   3   25.60    5.30
  -8   3  -3   12.30    7.10
  -8   3  -3    3.80    8.00
  -8   3  -3   -5.40    3.80
  -8   3  -3    8.90    5.60
  -9   3  -3   -2.10    6.80
  -9   3  -3    3.80    7.80
  -9   3  -3    3.40   11.00
 -10   3  -3   -5.50    7.80
  -9  -3   4    4.50    8.90
  -9  -3   4  -10.10   10.50
  -9  -3   4    5.90    9.60
   8   3  -4    9.00    7.90
  -8  -3   4   18.00    9.80
  -8  -3   4   22.80    9.70
  -8  -3   4   18.10   10.40
  -7  -3   4    9.50    7.50
  -7  -3   4    0.50    5.90
  -7  -3   4   -4.30    6.80
   6   3  -4   33.50    8.40
  -6  -3   4   24.10    8.60
  -6  -3   4   32.40   10.70
   5   3  -4   -1.70    4.80
  -5  -3   4    1.50    5.50
  -5  -3   4    6.50    8.40
   4   3  -4   -1.90    4.30
  -4  -3   4    1.70    5.10
  -4  -3   4    0.60    5.60
  -4  -3   4    1.40    2.60
   3   3  -4  158.08   13.90
   3   3  -4  170.88    9.70
  -3  -3   4  164.58   12.80
  -3  -3   4  167.18    9.50
  -3  -3   4  201.08   16.20
   2   3  -4   14.80    7.10
   2   3  -4   10.30    4.00
  -2  -3   4    9.10    4.90
  -2  -3   4   15.40    4.30
  -2  -3   4   17.30    8.50
   1   3  -4 1347.17   46.30
   1   3  -4 1399.86   46.40
   1   3  -4 1372.76   49.80
  -1  -3   4 1417.66   50.69
  -1  -3   4 1364.16   45.60
  -1  -3   4 1394.76   46.80
   0   3  -4  212.28   15.90
   0   3  -4  218.08   12.70
   0   3  -4  243.08   12.40
   0  -3   4  227.58   12.20
   0  -3   4  234.78   12.40
   0  -3   4  243.48   13.40
  -1   3  -4  270.37   18.50
  -1   3  -4  289.37   15.70
  -1   3  -4  295.67   14.90
  -1   3  -4  276.37   13.30
   1  -3   4  291.27   14.40
   1  -3   4  265.17   13.30
   1  -3   4  285.97   13.30
  -2   3  -4  354.36   17.60
  -2   3  -4  349.96   19.30
  -2   3  -4  368.36   15.90
   2  -3   4  362.86   16.80
   2  -3   4  367.36   15.40
   2  -3   4  348.57   14.20
  -3   3  -4   42.50    6.00
  -3   3  -4   35.50    7.80
  -3   3  -4   32.30    6.70
   3  -3   4   25.70    5.60
  -4   3  -4    2.80    4.20
  -4   3  -4    0.60    5.20
  -4   3  -4   -1.50    4.20
   4  -3   4   -0.10    3.80
  -5   3  -4   34.80    7.50
  -5   3  -4   24.70    7.20
   5  -3   4   33.40    6.40
  -6   3  -4   -0.70    5.20
  -6   3  -4    2.50    6.70
  -6   3  -4    4.10    5.20
   6  -3   4    6.10    4.20
  -7   3  -4   -3.10    5.60
  -7   3  -4    5.70    7.80
  -7   3  -4   -1.70    4.80
   7  -3   4   -1.30    3.90
  -8   3  -4   -1.00    6.90
  -8   3  -4    5.00    6.10
  -8   3  -4   -0.20    5.50
  -8   3  -4  -10.90    4.50
   8  -3   4   -5.20    3.90
  -9   3  -4  -16.70    6.80
  -9   3  -4    2.70    5.50
  -9   3  -4   -2.60    7.40
  -9   3  -4  -28.10    9.60
 -10   3  -4   -7.50    8.10
  -9  -3   5   54.09   14.90
  -9  -3   5   53.99   13.30
  -8  -3   5   15.00    8.60
  -8  -3   5   -6.20    8.00
  -8  -3   5    4.40   10.20
   7   3  -5    7.30    6.00
  -7  -3   5    6.40    7.80
  -7  -3   5   15.50    9.50
  -7  -3   5   12.40    8.90
  -6  -3   5   12.60    7.30
  -6  -3   5   12.90    8.90
   5   3  -5   -2.20    5.50
  -5  -3   5    2.80    6.10
  -5  -3   5    2.60    7.90
  -5  -3   5   -0.20    2.70
   4   3  -5    3.20    6.20
  -4  -3   5    2.40    3.40
  -4  -3   5   -0.20    7.50
  -4  -3   5    2.80    5.60
   3   3  -5   22.60    5.20
   3   3  -5   32.30   11.20
   3   3  -5   20.60    8.20
  -3  -3   5   32.80    5.70
  -3  -3   5   23.00    9.50
  -3  -3   5   16.30    6.60
   2   3  -5   16.10    4.60
   2   3  -5    6.60    4.30
   2   3  -5   12.80    6.80
  -2  -3   5   18.20    6.10
  -2  -3   5   11.60    4.50
  -2  -3   5    3.30    8.40
   1   3  -5    1.60    6.20
   1   3  -5    1.30    4.10
   1   3  -5   -3.30    3.00
  -1  -3   5    4.40    4.40
  -1  -3   5   -2.90    7.70
  -1  -3   5    7.90    4.30
   0   3  -5   33.30    6.90
   0   3  -5   22.80    5.70
   0   3  -5   22.90    8.90
   0   3  -5   25.70    5.60
   0  -3   5   26.90    6.00
   0  -3   5   24.10    6.50
   0  -3   5   22.70    5.70
  -1   3  -5    4.30    4.30
  -1   3  -5    5.90    4.80
  -1   3  -5    0.40    8.20
  -1   3  -5    5.40    4.20
   1  -3   5    6.90    4.30
   1  -3   5    0.10    3.70
   1  -3   5    7.20    5.10
  -2   3  -5   87.99    8.80
  -2   3  -5   96.09   10.00
  -2   3  -5   97.89   11.20
   2  -3   5   90.19    8.60
   2  -3   5   93.39    9.30
   2  -3   5   96.59    7.50
  -3   3  -5  788.82   36.60
  -3   3  -5  874.71   32.10
  -3   3  -5  844.82   34.30
   3  -3   5  842.32   33.00
  -4   3  -5  242.18   19.90
  -4   3  -5  254.17   15.00
  -4   3  -5  257.07   16.40
   4  -3   5  235.98   14.80
  -5   3  -5    8.20    6.00
  -5   3  -5    3.30    7.20
  -5   3  -5    5.30    5.00
   5  -3   5    7.60    5.30
  -6   3  -5   -3.50    7.20
  -6   3  -5   11.10    6.80
  -6   3  -5    3.60    5.20
   6  -3   5   -4.60    4.40
  -7   3  -5    2.50    6.10
  -7   3  -5   16.40    9.90
  -7   3  -5    3.70    5.70
  -8   3  -5   -7.40    5.30
  -8   3  -5   -8.10    7.10
  -8   3  -5    4.50    6.50
  -8   3  -5   -1.60    6.50
   8  -3   5   -1.90    4.40
  -9   3  -5    6.10    8.20
  -9   3  -5   -7.40    5.20
   9  -3   5   -3.70    5.60
  -9  -3   6   -5.00   10.50
  -8  -3   6    7.40    7.80
  -8  -3   6  -14.90    7.90
   7   3  -6    2.00    8.20
  -7  -3   6    3.30    6.80
  -7  -3   6   -2.10   10.40
   6   3  -6   12.40   13.20
  -6  -3   6    4.00    6.50
  -6  -3   6    6.30    9.10
   5   3  -6   57.19   11.50
  -5  -3   6   68.89    7.30
  -5  -3   6   57.19   11.20
   4   3  -6  100.39   14.30
  -4  -3   6  105.29   16.90
  -4  -3   6  110.99    9.40
  -4  -3   6  114.59   14.20
   3   3  -6    7.80    7.30
   3   3  -6   17.10    5.90
  -3  -3   6   11.00    9.40
  -3  -3   6   16.20    4.90
  -3  -3   6   11.30    7.00
   2   3  -6   -3.10    6.10
   2   3  -6    3.50    4.30
   2   3  -6   -1.00    4.30
   2   3  -6   -3.70    4.00
  -2  -3   6   -0.30    3.70
  -2  -3   6   -6.60    7.80
  -2  -3   6   -4.20    4.40
   1   3  -6   19.60    8.50
   1   3  -6   25.60    6.40
   1   3  -6   22.60    6.20
   1   3  -6   21.10    5.90
  -1  -3   6   21.80    5.80
  -1  -3   6   20.60    6.60
   0   3  -6  165.28   12.80
   0   3  -6  142.29   12.10
   0   3  -6  139.19   12.20
   0   3  -6  165.08   16.70
   0  -3   6  159.98   11.90
   0  -3   6  160.28   12.40
   0  -3   6  136.29   12.60
  -1   3  -6   10.90    6.10
  -1   3  -6   15.10    6.70
  -1   3  -6    7.80    8.60
  -1   3  -6    7.80    5.00
   1  -3   6   10.90    4.40
   1  -3   6   11.80    5.60
   1  -3   6    8.40    5.20
  -2   3  -6  979.30   40.00
  -2   3  -6 1001.10   45.80
  -2   3  -6 1016.00   41.90
  -2   3  -6 1034.40   37.60
   2  -3   6 1014.60   35.40
   2  -3   6  961.60   38.50
   2  -3   6  979.40   36.20
  -3   3  -6   70.49    9.10
  -3   3  -6   82.99   12.50
  -3   3  -6   69.89   12.80
   3  -3   6   73.09    6.80
   3  -3   6   89.99   11.50
  -4   3  -6   45.60   11.10
  -4   3  -6   55.59   10.80
  -4   3  -6   47.00    8.00
   4  -3   6   53.59    9.40
  -5   3  -6    4.00    5.60
  -5   3  -6   -4.60    5.90
  -5   3  -6    8.20    7.10
  -6   3  -6   -2.10    5.50
  -6   3  -6    3.40    6.00
  -6   3  -6   14.40    8.60
   6  -3   6    5.40    4.80
  -7   3  -6   33.80    8.50
  -7   3  -6   51.79   14.00
  -7   3  -6   21.50    8.40
   7  -3   6   12.00    6.40
  -8   3  -6   13.50    7.90
  -8   3  -6   36.80    9.90
  -8  -3   7    1.10   10.60
  -8  -3   7    1.70    9.00
  -7  -3   7    6.60    8.80
  -7  -3   7    2.90   11.30
   6   3  -7   19.20   10.30
  -6  -3   7   25.70    9.60
  -6  -3   7   10.40   12.50
   5   3  -7   -1.30    6.30
  -5  -3   7    5.80    7.70
  -5  -3   7   15.80    5.10
  -5  -3   7   -4.90    8.70
  -4  -3   7   14.80   12.10
  -4  -3   7    0.40    7.30
  -4  -3   7    3.10    4.20
   3   3  -7    0.30    4.90
   3   3  -7   -4.40    6.40
  -3  -3   7    2.10   10.70
  -3  -3   7    4.20    6.30
  -3  -3   7   -0.70    3.70
   2   3  -7    0.50    4.50
   2   3  -7    6.30    7.80
   2   3  -7   -6.30    4.50
   2   3  -7   -4.50    4.70
  -2  -3   7   -2.70    5.40
  -2  -3   7    8.10    5.00
  -2  -3   7    6.30    9.90
   1   3  -7  204.58   20.00
   1   3  -7  207.28   15.50
   1   3  -7  202.38   15.50
   1   3  -7  212.08   14.50
  -1  -3   7  192.88   16.00
  -1  -3   7  192.08   14.10
  -1  -3   7  204.78   16.70
   0   3  -7  383.66   21.60
   0   3  -7  365.06   20.70
   0   3  -7  294.17   24.80
   0   3  -7  349.27   21.00
   0  -3   7  334.37   20.10
   0  -3   7  341.77   21.10
   0  -3   7  350.76   19.50
  -1   3  -7    0.10    4.60
  -1   3  -7    2.30    4.70
  -1   3  -7    3.30    6.40
   1  -3   7   14.00    6.20
   1  -3   7    0.10    5.10
  -2   3  -7    7.10    5.60
  -2   3  -7    9.50    7.40
  -2   3  -7    8.70    6.20
   2  -3   7    9.80    5.10
   2  -3   7    2.30    5.10
  -3   3  -7   30.00    8.40
  -3   3  -7   22.50   10.00
  -3   3  -7   41.70    8.00
   3  -3   7   30.90    5.60
  -4   3  -7   44.90   12.00
  -4   3  -7   49.10   10.90
  -4   3  -7   26.60    8.00
   4  -3   7   57.89   10.30
  -5   3  -7  -10.40    4.20
  -5   3  -7    3.80    6.00
  -5   3  -7   -2.70    6.70
   5  -3   7    4.00    5.00
  -6   3  -7   13.20    9.60
  -6   3  -7   12.60    7.60
  -6   3  -7    8.30    7.00
  -7   3  -7    2.60    6.20
  -7   3  -7    5.70    7.50
  -8   3  -7   -8.10    6.10
  -7  -3   8  -13.20    7.60
  -7  -3   8    6.10   12.30
  -6  -3   8    0.50    4.00
  -6  -3   8    9.50    8.50
  -6  -3   8   14.00   13.30
  -5  -3   8    4.10   11.80
  -5  -3   8    5.20    7.90
  -5  -3   8    5.70    4.70
   4   3  -8   -1.90    7.60
  -4  -3   8   25.80   12.30
  -4  -3   8   10.80    7.70
  -4  -3   8   -3.00    6.60
  -4  -3   8    5.80    4.70
   3   3  -8    8.30    8.20
   3   3  -8   10.70    6.90
  -3  -3   8   12.10    7.90
  -3  -3   8   16.70    5.80
  -3  -3   8   19.80   13.70
  -3  -3   8   24.10   11.70
   2   3  -8   13.60    8.00
   2   3  -8    6.80    5.80
   2   3  -8    9.60    6.30
  -2  -3   8   15.00    7.20
  -2  -3   8    8.20    5.50
   1   3  -8   -1.00    5.20
   1   3  -8    3.10    6.10
   1   3  -8    6.80    6.60
  -1  -3   8    8.10    6.90
  -1  -3   8   23.30    9.20
  -1  -3   8   14.50    5.00
   0   3  -8   -0.80    5.60
   0   3  -8   -5.10    4.30
   0   3  -8    5.00    5.80
   0  -3   8    0.50    5.50
   0  -3   8    0.60    6.20
   0  -3   8    8.80    5.40
  -1   3  -8   31.50    8.00
  -1   3  -8   29.50    9.20
  -1   3  -8   28.90    8.70
   1  -3   8   38.10    8.90
   1  -3   8   32.60    8.50
  -2   3  -8    6.80    6.60
  -2   3  -8    8.80    6.50
  -2   3  -8   15.40    8.40
   2  -3   8   -3.30    5.30
   2  -3   8    7.00    6.10
   2  -3   8   -0.70    4.90
  -3   3  -8   18.50    7.00
  -3   3  -8   35.40   12.20
  -3   3  -8   15.60    7.60
   3  -3   8   39.10    9.30
   3  -3   8   21.60    5.70
  -4   3  -8    1.70    5.50
  -4   3  -8    3.80    6.40
  -4   3  -8    3.20    6.10
  -5   3  -8    7.50    6.90
  -5   3  -8   46.40   12.90
  -5   3  -8   19.40    8.40
  -6   3  -8   -0.20    6.60
  -6   3  -8    8.60    7.20
  -6  -3   9   -3.90    7.70
  -6  -3   9    5.00   11.70
  -6  -3   9    2.60    4.70
  -5  -3   9   -0.70    5.00
  -5  -3   9    8.50   14.30
  -5  -3   9   -6.30    6.70
  -4  -3   9   40.70   15.70
  -4  -3   9   53.19    9.40
  -4  -3   9   40.00   11.20
   3   3  -9   37.50    9.40
  -3  -3   9   36.30    8.60
  -3  -3   9   33.90   10.30
   2   3  -9    0.20    5.60
   2   3  -9    9.30    7.20
   2   3  -9   11.20    6.40
  -2  -3   9   12.00    6.90
  -2  -3   9   14.60    8.50
  -2  -3   9    9.40    9.40
   1   3  -9   -3.50    5.30
   1   3  -9   10.20    7.10
   1   3  -9   -6.20    5.00
   1   3  -9    5.40   10.80
  -1  -3   9   -7.80    5.60
  -1  -3   9    7.60    5.80
  -1  -3   9    1.30    6.40
   0   3  -9    6.90    8.10
   0   3  -9    4.40    5.60
   0   3  -9    9.60    7.10
   0  -3   9   -4.40    5.80
   0  -3   9   11.80    7.20
   0  -3   9    6.20    6.90
  -1   3  -9    4.00    6.50
  -1   3  -9   33.90    9.50
  -1   3  -9   23.50    9.70
   1  -3   9    8.10    7.40
   1  -3   9   27.80    8.40
  -2   3  -9   -1.20    6.50
  -2   3  -9    3.70    7.50
  -2   3  -9    2.20    6.40
   2  -3   9    2.40    5.60
   2  -3   9    7.70    5.30
  -3   3  -9   -1.70    7.20
  -3   3  -9    2.40    6.40
  -3   3  -9    4.20    6.20
   3  -3   9    3.30    4.40
  -4   3  -9   -9.10    6.50
  -4   3  -9    8.80    7.10
  -4   3  -9   24.70    9.60
  -5   3  -9   -9.60    5.90
  -5   3  -9   12.80    8.10
  -5  -3  10   17.80   10.00
  -5  -3  10    2.90   12.60
  -4  -3  10    1.80   12.30
   3   3 -10    2.90    7.10
  -3  -3  10   19.20    8.70
   2   3 -10    6.70    7.20
   2   3 -10   -0.70    6.60
  -2  -3  10   -0.80    7.10
   1   3 -10   12.20    9.40
   1   3 -10  -10.50    6.00
   1   3 -10   -6.70    6.10
  -1  -3  10    1.50    7.80
  -1  -3  10   11.50    9.60
   0   3 -10    5.90    7.30
   0   3 -10   18.10    9.80
   0  -3  10   18.90    9.90
   0  -3  10    8.40    8.10
  -1   3 -10   14.10    8.30
  -1   3 -10   66.39   14.00
  -1   3 -10   43.00    9.90
   1  -3  10   48.00   10.80
  -2   3 -10   -1.40    6.60
  -2   3 -10   11.80    9.20
  -2   3 -10  -11.90    5.50
   2  -3  10    9.70    7.10
   2  -3  10   -0.80    5.40
  -3   3 -10    6.00    9.70
  -3   3 -10  -13.80    6.50
   3  -3  10    8.50    6.10
  -3  -3  11    0.30    8.20
   2   3 -11    1.10    7.30
  -2  -3  11    3.10    9.50
   1   3 -11   -1.00    8.70
  -1  -3  11   -4.20    7.60
   0   3 -11   -0.70    8.30
   0  -3  11   -8.10    7.30
  -1   3 -11   16.90    9.10
   1  -3  11   -5.60    7.40
   1  -3  11    4.30   10.70
  -2   3 -11    1.10    8.00
  -2   3 -11   -5.30    9.60
   2  -3  11   -6.40    7.60
   1   3 -12    4.10   12.20
  -1  -3  12   -5.30    9.60
   0   3 -12    2.80   13.00
   0  -3  12    6.90   11.50
   1  -3  12  -15.90   10.10
   1   4  12   -2.30    9.80
  -1  -4 -12    1.00   14.30
   0   4  12   -1.00    9.20
   0  -4 -12  -20.00   14.90
   2   4  11   -7.60    7.00
   2   4  11    8.70    9.20
  -2  -4 -11   -9.40   10.60
   1   4  11   -0.30   10.00
   1   4  11    0.70    7.10
   1   4  11    8.90    9.30
  -1  -4 -11   -6.90   10.20
   0   4  11   -0.60    9.40
   0  -4 -11   11.40   10.50
  -1   4  11   24.10   11.00
   1  -4 -11    5.80    8.10
  -2   4  11   12.90    9.80
   3   4  10    2.10    3.30
  -3  -4 -10    8.30   10.20
   2   4  10   -1.80    5.10
   2   4  10   13.50    6.40
   2   4  10   -2.60    6.90
  -2  -4 -10   -4.10    7.40
  -2  -4 -10    6.40    8.90
   1   4  10   13.30    8.80
  -1  -4 -10   43.40   13.30
  -1  -4 -10   16.20    9.30
   0   4  10   22.60   10.50
   0  -4 -10    5.50    8.60
  -1   4  10  -15.90    5.90
   1  -4 -10   31.40    9.30
  -2   4  10   -1.40    7.30
  -3   4  10    7.10    8.10
  -4   4  10   -6.40    7.10
  -6   4  10  -14.90   11.00
  -5  -4  -9    2.20    8.40
  -4  -4  -9   11.60    7.80
  -4  -4  -9    1.30    7.50
  -4  -4  -9    4.00    7.90
   3   4   9   22.70    5.80
  -3  -4  -9   15.40    9.30
  -3  -4  -9   13.10    8.10
  -3  -4  -9   30.00   11.40
   2   4   9   -0.40    7.20
   2   4   9   -7.90    5.40
   2   4   9    3.30    5.20
  -2  -4  -9    0.10    7.10
  -2  -4  -9    3.50    8.00
  -2  -4  -9   13.80    8.20
   1   4   9    2.40    7.70
  -1  -4  -9   14.60    8.80
  -1  -4  -9    0.40    6.60
   0   4   9   14.00    8.40
   0  -4  -9   11.70    7.30
   0  -4  -9    2.00    9.90
   0  -4  -9    2.60    9.90
   0  -4  -9   17.40    8.40
  -1   4   9    6.20    7.70
  -1   4   9   -0.90    4.90
   1  -4  -9    6.60    6.20
   1  -4  -9    4.60    7.00
   1  -4  -9   -9.80    7.50
  -2   4   9   -6.70    4.80
  -2   4   9   -4.30    6.20
   2  -4  -9  -11.50    6.00
   2  -4  -9   -6.50    8.60
  -3   4   9   16.20    6.70
  -3   4   9   16.90    8.80
   3  -4  -9    2.30    9.30
  -4   4   9   52.09   12.80
  -4   4   9   43.90    9.10
   4  -4  -9   55.49   18.20
  -5   4   9  -21.40    7.30
  -5   4   9    3.70    5.20
  -5   4   9   12.10   13.00
  -6   4   9    6.10    6.10
  -6   4   9   -4.70   11.20
  -6   4   9   18.00   10.00
  -7   4   9   -3.20   10.90
  -7   4   9    6.70    5.40
  -7  -4  -8    2.10    7.40
  -6  -4  -8  -11.60    6.50
  -5  -4  -8   19.00   13.50
  -5  -4  -8    8.50    8.50
  -5  -4  -8    7.00    6.90
  -4  -4  -8  127.59   19.20
  -4  -4  -8  117.39   15.40
  -4  -4  -8  148.99   16.00
   3   4   8   -4.60    5.90
   3   4   8    3.00    3.20
   3   4   8    8.10    6.00
   3   4   8    3.70    4.00
  -3  -4  -8   -8.30   10.80
  -3  -4  -8   -0.20    7.10
  -3  -4  -8    0.90    6.00
  -3  -4  -8    1.80    7.10
   2   4   8    7.20    6.20
   2   4   8   -5.20    4.10
   2   4   8   -1.20    5.80
   2   4   8   -4.80    4.60
  -2  -4  -8    0.50    6.00
  -2  -4  -8   -9.70    8.90
  -2  -4  -8    1.50    6.10
  -2  -4  -8   -7.70    5.50
   1   4   8   58.49   11.20
  -1  -4  -8   45.00    9.80
  -1  -4  -8   59.39   12.40
  -1  -4  -8   68.89   16.60
  -1  -4  -8   64.19   11.40
   0   4   8    6.40    6.80
   0   4   8    5.50    6.80
   0  -4  -8    7.90    6.50
   0  -4  -8   -4.00    5.40
   0  -4  -8   10.90    7.00
  -1   4   8  177.98   15.50
   1  -4  -8  197.58   16.70
   1  -4  -8  189.18   15.10
   1  -4  -8  158.48   16.90
  -2   4   8    3.00    6.80
  -2   4   8    7.20    5.30
   2  -4  -8    8.70    6.80
  -3   4   8    5.80    5.40
  -3   4   8   -6.90    6.20
   3  -4  -8    1.60    9.50
  -4   4   8   39.90   11.10
  -4   4   8   32.90   13.70
  -4   4   8   48.90    9.50
   4  -4  -8   18.10    8.50
   4  -4  -8   31.20   10.10
  -5   4   8    7.50   11.00
  -5   4   8   -2.60    7.50
  -5   4   8   -2.30    4.50
   5  -4  -8   -3.20    5.80
  -6   4   8    2.60    7.50
  -6   4   8    7.90   10.20
  -6   4   8    4.50    4.50
  -7   4   8    4.50   10.00
  -7   4   8    7.80   10.10
  -7   4   8   21.60    6.80
  -8   4   8   31.40   15.00
  -7  -4  -7    5.00    7.60
  -6  -4  -7   12.40   10.90
  -6  -4  -7   19.40    8.10
  -6  -4  -7   20.30    9.10
   5   4   7   -5.00    4.80
  -5  -4  -7    4.20    6.90
  -5  -4  -7   -7.50    6.90
  -5  -4  -7   -2.70    5.70
   4   4   7   50.29   10.40
  -4  -4  -7   11.00    7.30
  -4  -4  -7   17.50    7.90
  -4  -4  -7   19.10   10.30
   3   4   7   66.09    7.60
   3   4   7   68.69    6.40
   3   4   7   78.49   11.10
  -3  -4  -7   63.49   11.10
  -3  -4  -7   82.69   13.10
  -3  -4  -7   71.09   13.80
   2   4   7    8.30    6.40
   2   4   7   13.10   11.50
   2   4   7   15.70    5.50
  -2  -4  -7    8.40    7.00
  -2  -4  -7   11.60   10.20
  -2  -4  -7   11.60    7.40
  -2  -4  -7   19.40    8.60
   1   4   7  110.29   13.60
  -1  -4  -7  108.99   14.20
  -1  -4  -7   94.39   12.50
  -1  -4  -7  114.69   15.20
  -1  -4  -7  146.39   20.10
   0   4   7  345.87   22.00
   0   4   7  351.76   20.80
   0  -4  -7  367.66   25.80
   0  -4  -7  378.16   21.50
   0  -4  -7  366.66   22.50
   0  -4  -7  368.96   21.90
  -1   4   7   77.99   11.50
  -1   4   7   57.39    9.40
   1  -4  -7   90.49   14.40
   1  -4  -7   91.49   10.40
   1  -4  -7   69.19   11.10
   1  -4  -7  100.69   13.90
  -2   4   7   11.70    7.20
  -2   4   7    2.40    4.40
   2  -4  -7   -2.30    6.40
   2  -4  -7    6.60    6.50
  -3   4   7    1.50    6.50
  -3   4   7    1.60    4.50
  -3   4   7    0.80   10.10
   3  -4  -7    6.30    7.90
   3  -4  -7    5.90    6.40
  -4   4   7    3.90    4.20
  -4   4   7    8.00   10.70
  -4   4   7    2.20    6.60
   4  -4  -7    4.00    6.30
   4  -4  -7    3.00    6.10
  -5   4   7    0.50   10.10
  -5   4   7   14.30    5.70
  -5   4   7   -3.40    6.80
  -6   4   7   24.80   13.30
  -6   4   7   42.10    8.10
  -6   4   7   16.90    9.70
   6  -4  -7   28.90    9.90
  -7   4   7  -13.50    8.20
  -7   4   7    8.50    8.90
   7  -4  -7    2.80    8.70
  -8   4   7    8.40    9.30
  -8   4   7   15.90   11.70
  -9   4   7    3.50   11.20
   8   4   6   -8.10    6.10
   7   4   6    6.00    6.40
  -7  -4  -6   -2.50    7.30
  -7  -4  -6   12.20    7.70
  -7  -4  -6    6.00    9.10
   6   4   6    4.40    5.70
  -6  -4  -6    0.80    6.00
  -6  -4  -6    2.60    7.50
  -6  -4  -6   -7.40    6.90
  -5  -4  -6   -5.30    7.30
  -5  -4  -6   -0.40    5.30
  -5  -4  -6    2.20    6.10
   4   4   6  110.29   11.40
  -4  -4  -6  115.89   12.30
  -4  -4  -6  103.89   16.80
  -4  -4  -6   97.99   12.80
   3   4   6  102.59   13.00
   3   4   6   45.80    9.10
   3   4   6   75.69    6.10
   3   4   6   73.59    7.40
  -3  -4  -6   88.59   13.90
  -3  -4  -6   80.89   11.20
  -3  -4  -6   79.09   11.40
   2   4   6   67.39    9.80
   2   4   6   34.70    7.80
  -2  -4  -6   46.40    8.40
  -2  -4  -6   34.00    9.70
  -2  -4  -6   21.90    7.70
   1   4   6    2.00    4.00
   1   4   6   -4.20    4.80
  -1  -4  -6   -2.70    8.20
  -1  -4  -6   -4.30    3.80
  -1  -4  -6    8.90    5.90
  -1  -4  -6   -6.20    4.60
   0   4   6    5.20    4.40
   0   4   6   -3.60    4.90
   0  -4  -6   -1.80    4.90
   0  -4  -6   -4.20    6.50
   0  -4  -6   -0.30    4.40
   0  -4  -6   -2.30    4.40
  -1   4   6   35.00    8.20
  -1   4   6   50.49    8.10
   1  -4  -6   26.90    6.50
   1  -4  -6   41.10    7.40
   1  -4  -6   46.30   11.00
   1  -4  -6   56.19   10.00
  -2   4   6   42.10    8.10
  -2   4   6   25.00    7.50
  -2   4   6   41.80   12.10
   2  -4  -6   29.80    9.50
   2  -4  -6   39.40    7.70
  -3   4   6    3.40    6.50
  -3   4   6    9.50    5.30
  -3   4   6    8.60    9.20
   3  -4  -6   13.10    7.70
   3  -4  -6    2.00    5.70
  -4   4   6  148.39   11.70
  -4   4   6  146.39   15.30
  -4   4   6  162.08   18.70
   4  -4  -6  118.99   14.20
  -5   4   6  149.99   19.40
  -5   4   6  151.18   11.50
  -5   4   6  145.69   15.90
   5  -4  -6  138.19   14.60
  -6   4   6   10.10    8.30
   6  -4  -6   13.00    8.50
  -7   4   6    0.60   10.10
  -7   4   6   -0.60    6.70
   7  -4  -6   -2.80    5.30
  -8   4   6   -3.90    7.10
  -8   4   6   10.80   11.10
  -9   4   6    8.20   11.20
  -8  -4  -5   -0.40    5.20
  -8  -4  -5    2.70    9.80
   7   4   5   11.70    5.60
  -7  -4  -5    0.40    5.90
  -7  -4  -5   15.20   10.60
  -7  -4  -5   27.30    8.20
   6   4   5   -4.70    3.70
   6   4   5    8.10    5.40
  -6  -4  -5    6.80    6.60
  -6  -4  -5   -9.20    5.90
  -6  -4  -5   -2.00    5.30
   5   4   5    2.80    4.30
  -5  -4  -5    2.70    5.10
  -5  -4  -5   13.30    8.70
  -5  -4  -5    4.50    6.40
   4   4   5  169.88   15.70
   4   4   5  176.58   12.80
  -4  -4  -5  173.38   15.10
  -4  -4  -5  189.98   18.20
  -4  -4  -5  158.08   13.40
   3   4   5  916.91   36.00
   3   4   5  919.31   39.00
  -3  -4  -5  940.41   37.00
  -3  -4  -5  903.21   39.40
  -3  -4  -5  972.60   41.70
   2   4   5  101.19   10.60
   2   4   5  108.39   10.00
   2   4   5  105.59    7.80
  -2  -4  -5   96.29   10.80
  -2  -4  -5  108.89   13.40
  -2  -4  -5   90.39   10.10
   1   4   5    0.70    4.70
   1   4   5   13.80    5.70
  -1  -4  -5   12.80    5.50
  -1  -4  -5    5.00    5.10
  -1  -4  -5   13.00    5.80
   0   4   5  133.89   11.80
   0   4   5  121.69   10.40
   0  -4  -5  127.59   12.10
   0  -4  -5  130.49   11.20
   0  -4  -5  116.89   10.70
   0  -4  -5  116.39   13.90
  -1   4   5    6.30    4.30
  -1   4   5    4.80    5.10
   1  -4  -5    9.00    7.10
   1  -4  -5    6.10    4.00
   1  -4  -5    2.00    4.10
   1  -4  -5   12.20    5.20
  -2   4   5  501.95   22.10
  -2   4   5  501.95   25.90
  -2   4   5  475.05   24.10
   2  -4  -5  524.45   25.10
   2  -4  -5  481.85   24.60
  -3   4   5   11.10    6.20
  -3   4   5    5.80    3.80
  -3   4   5    9.90    8.80
   3  -4  -5    5.50    6.00
   3  -4  -5   11.20    6.10
  -4   4   5   16.70    7.50
  -4   4   5   16.90    5.10
  -4   4   5   22.90    9.30
   4  -4  -5    9.00    5.80
   4  -4  -5   18.70    6.80
  -5   4   5   19.00    5.20
  -5   4   5    6.10    8.40
  -5   4   5   15.40    7.80
   5  -4  -5   28.40    8.70
  -6   4   5   -6.10    7.10
  -6   4   5    7.30    7.00
  -6   4   5    2.30    3.80
   6  -4  -5    7.30    6.20
  -7   4   5    2.50    7.90
  -7   4   5   -7.90    7.50
  -8   4   5   20.00   11.20
  -8   4   5    8.40    8.30
   8  -4  -5   15.70    6.40
  -9   4   5   48.80   14.40
  -9   4   5   25.20   10.60
   8   4   4   -9.50    4.10
  -8  -4  -4    4.50    9.80
  -8  -4  -4    2.70    6.70
   7   4   4   11.20    8.70
   7   4   4   -1.30    4.20
  -7  -4  -4   12.10    7.40
  -7  -4  -4    9.50    6.20
  -7  -4  -4    3.90    4.90
  -7  -4  -4   14.50   10.40
   6   4   4  128.09   10.70
   6   4   4  102.49   16.60
  -6  -4  -4  126.29   13.80
  -6  -4  -4  138.59   12.00
  -6  -4  -4  116.79   18.00
   5   4   4   54.49    8.00
  -5  -4  -4   53.69    9.60
  -5  -4  -4   56.09   13.30
  -5  -4  -4   55.49    8.80
   4   4   4   22.20    7.00
   4   4   4   27.00    5.90
  -4  -4  -4   28.40    6.70
  -4  -4  -4   23.00    7.50
  -4  -4  -4   28.30    8.30
   3   4   4   22.90    7.40
   3   4   4   17.50    5.70
  -3  -4  -4   19.90    8.10
  -3  -4  -4   14.10    5.60
  -3  -4  -4   32.40    6.60
   2   4   4   12.70    3.30
   2   4   4    8.80    4.20
   2   4   4    9.40    5.30
   2   4   4   12.00    5.10
  -2  -4  -4   16.80    5.80
  -2  -4  -4    9.80    6.30
  -2  -4  -4   10.00    5.10
   1   4   4  610.24   25.30
   1   4   4  601.84   25.00
   1   4   4  618.24   25.00
  -1  -4  -4  613.74   25.40
  -1  -4  -4  617.14   25.00
  -1  -4  -4  638.24   26.70
   0   4   4   15.00    5.00
   0   4   4   25.50    5.90
   0   4   4   14.90    4.60
   0  -4  -4   14.40    7.30
   0  -4  -4   13.80    5.40
   0  -4  -4   17.50    5.20
   0  -4  -4   16.00    5.80
  -1   4   4  773.32   30.70
  -1   4   4  796.92   29.80
   1  -4  -4  783.42   31.60
   1  -4  -4  776.22   30.90
   1  -4  -4  817.02   29.80
   1  -4  -4  788.32   27.70
  -2   4   4    2.10    6.20
  -2   4   4    3.30    3.40
  -2   4   4    7.70    5.40
   2  -4  -4    4.40    4.50
   2  -4  -4    2.30    5.10
  -3   4   4   -3.60    2.50
  -3   4   4  -12.90    4.80
  -3   4   4   -0.50    4.20
   3  -4  -4    0.90    4.80
   3  -4  -4   -0.20    4.00
  -4   4   4    6.50    3.60
  -4   4   4   -6.00    5.60
  -4   4   4    0.10    5.20
   4  -4  -4    3.60    5.00
  -5   4   4   12.00    8.00
  -5   4   4    9.10    4.10
  -5   4   4   15.40    7.00
   5  -4  -4   14.70    6.20
  -6   4   4    1.60    7.40
  -6   4   4   -2.50    6.30
   6  -4  -4   -1.70    4.00
  -7   4   4   -7.20    6.80
  -7   4   4    2.30    6.70
   7  -4  -4   -7.30    3.90
  -8   4   4    4.30    8.00
  -8   4   4    6.60    9.00
   8  -4  -4    2.30    5.10
  -9   4   4   -8.40    8.00
 -10   4   4    2.50    7.70
 -10   4   4   -6.70   10.70
 -11   4   4   -3.00    7.20
  -9  -4  -3   -2.30    6.50
  -9  -4  -3    4.70   12.10
  -8  -4  -3   18.30    7.90
  -8  -4  -3   22.80   11.60
  -8  -4  -3   20.80    8.30
   7   4   3   76.59   13.00
   7   4   3   49.60    6.50
  -7  -4  -3  100.69   13.30
  -7  -4  -3   54.69   10.20
  -7  -4  -3   89.89    9.30
  -7  -4  -3   53.39   13.40
   6   4   3   14.00    7.20
   6   4   3    1.70    4.00
  -6  -4  -3    3.80    5.40
  -6  -4  -3    7.30   10.30
  -6  -4  -3   -2.00    3.90
  -6  -4  -3   10.90    6.80
   5   4   3   23.90    5.30
   5   4   3   28.80    8.70
  -5  -4  -3   15.50    5.40
  -5  -4  -3   13.70    8.10
  -5  -4  -3   10.50    6.00
   4   4   3    4.10    4.60
   4   4   3    5.90    3.70
  -4  -4  -3    4.20    4.00
  -4  -4  -3    7.70    4.90
  -4  -4  -3    5.00    6.10
   3   4   3   22.70    7.10
   3   4   3   26.10    5.20
  -3  -4  -3   13.30    5.20
  -3  -4  -3   21.50    5.10
  -3  -4  -3    9.50    6.40
   2   4   3  154.58   11.80
   2   4   3  149.79   11.70
   2   4   3  156.28    7.10
   2   4   3  163.68    9.90
  -2  -4  -3  148.19   10.80
  -2  -4  -3  172.98   13.00
   1   4   3   -0.10    3.80
   1   4   3   -1.50    3.80
   1   4   3    3.90    3.50
  -1  -4  -3    4.20    3.90
  -1  -4  -3    1.20    3.60
  -1  -4  -3   -1.00    3.90
   0   4   3    3.70    3.30
   0   4   3    3.40    4.30
   0   4   3    5.60    3.60
   0  -4  -3    5.60    3.80
   0  -4  -3    2.90    4.60
   0  -4  -3    3.10    3.20
   0  -4  -3   -0.90    3.40
  -1   4   3   71.19    9.30
  -1   4   3   65.69    6.80
  -1   4   3   86.19    9.60
   1  -4  -3   85.19    9.30
   1  -4  -3   82.49    8.20
  -2   4   3    3.20    5.40
  -2   4   3    2.10    3.20
  -2   4   3    2.90    4.10
   2  -4  -3    0.20    4.60
   2  -4  -3   -1.40    3.50
  -3   4   3  119.89   11.20
  -3   4   3   97.79   10.90
  -3   4   3  111.09    8.00
   3  -4  -3  108.29    9.60
   3  -4  -3  105.79    9.80
  -4   4   3   57.79    6.80
  -4   4   3   41.90    8.20
  -4   4   3   32.30    7.50
   4  -4  -3   45.90    7.20
  -5   4   3  100.79    7.70
  -5   4   3  105.29   12.80
  -5   4   3   95.19   12.20
   5  -4  -3  102.29   10.20
  -6   4   3   69.49   11.90
  -6   4   3   40.70    9.70
   6  -4  -3   81.09   10.50
  -7   4   3   -3.20    5.80
  -7   4   3    3.20    7.20
   7  -4  -3   -2.30    3.60
  -8   4   3   20.30    9.30
  -8   4   3   11.20    9.20
  -9   4   3    7.60    9.60
  -9   4   3    3.30    8.60
 -10   4   3   -4.90    5.80
 -10   4   3   12.00    9.30
 -10   4   3    9.60    9.90
 -11   4   3   -4.00    6.00
 -10  -4  -2   14.80   15.90
  -9  -4  -2   -3.00    5.40
  -9  -4  -2    4.30    9.40
   8   4   2    2.00    7.10
  -8  -4  -2   -6.90    8.50
  -8  -4  -2   -2.80    5.70
  -7  -4  -2    7.90    9.60
  -7  -4  -2   -0.70    5.20
   6   4   2   -3.90    4.60
  -6  -4  -2   -1.40    6.10
  -6  -4  -2   -1.40    6.40
  -6  -4  -2    1.10    4.70
   5   4   2   31.20    8.70
   5   4   2   33.00    4.90
  -5  -4  -2   25.60    5.40
  -5  -4  -2   15.70    8.50
  -5  -4  -2   16.40    5.20
   4   4   2   54.19    9.00
   4   4   2   55.19    5.70
  -4  -4  -2   51.29    6.40
  -4  -4  -2   70.39   10.70
   3   4   2  398.26   16.30
   3   4   2  442.26   20.80
  -3  -4  -2  401.46   18.60
  -3  -4  -2  413.46   16.80
  -3  -4  -2  411.06   21.40
   2   4   2  824.82   31.20
   2   4   2  810.62   25.20
   2   4   2  808.92   28.00
  -2  -4  -2  843.42   32.00
  -2  -4  -2  790.52   28.00
  -2  -4  -2  837.32   29.30
   1   4   2   72.19    6.30
   1   4   2   66.89    7.50
   1   4   2   91.59    8.00
   1   4   2   67.79    5.00
  -1  -4  -2   79.69    6.60
  -1  -4  -2   70.99    7.40
  -1  -4  -2   72.69    8.30
   0   4   2  425.96   16.60
   0   4   2  467.85   18.00
   0   4   2  439.66   16.90
   0  -4  -2  462.65   17.60
   0  -4  -2  455.85   17.90
  -1   4   2  568.04   21.70
  -1   4   2  515.15   19.40
  -1   4   2  520.85   20.10
   1  -4  -2  544.45   20.10
  -2   4   2  103.89    9.40
  -2   4   2  108.79    8.50
   2  -4  -2   99.39    7.80
   2  -4  -2   93.19    8.30
  -3   4   2   79.19    9.10
  -3   4   2  104.69    9.20
   3  -4  -2   97.69    8.20
  -4   4   2  504.65   22.60
  -4   4   2  468.75   22.00
   4  -4  -2  482.85   20.50
  -5   4   2    8.90    4.60
  -5   4   2    6.10    5.80
  -5   4   2    4.90    5.40
   5  -4  -2    6.60    4.20
  -6   4   2    1.80    6.20
  -6   4   2    6.70    6.60
  -7   4   2   11.80    7.00
  -7   4   2    6.10    6.80
  -7   4   2   22.80    8.30
  -8   4   2  -10.20    5.80
  -8   4   2    3.80    7.70
  -8   4   2    4.00    7.60
  -9   4   2   43.80   12.90
  -9   4   2   41.80   11.90
  -9   4   2   15.70    6.20
 -10   4   2   78.79   17.50
 -10   4   2   68.29   15.00
 -11   4   2    0.60    5.70
 -10  -4  -1  -16.50    8.90
  -9  -4  -1    9.60    9.00
  -9  -4  -1   -1.00    9.10
  -8  -4  -1   -3.40    5.50
  -8  -4  -1  -10.20    8.00
   7   4   1    0.60    5.60
  -7  -4  -1   -1.30    5.70
  -7  -4  -1   -1.70    2.50
  -7  -4  -1   -7.00    6.20
   6   4   1    1.40    5.20
  -6  -4  -1    0.40    5.30
  -6  -4  -1    4.60    3.10
  -6  -4  -1    3.60    7.20
  -5  -4  -1  252.77   18.40
  -5  -4  -1  214.08   14.50
  -5  -4  -1  236.68   10.60
   4   4   1   22.20    7.50
  -4  -4  -1   21.50    7.40
  -4  -4  -1   20.50    5.00
  -4  -4  -1   28.20    3.80
   3   4   1   33.30    6.90
   3   4   1   29.70    3.80
  -3  -4  -1   30.80    4.10
  -3  -4  -1   25.50    4.90
  -3  -4  -1   27.20    3.30
   2   4   1  182.48   11.70
   2   4   1  192.88    8.40
   2   4   1  186.08    7.70
  -2  -4  -1  184.68   12.20
  -2  -4  -1  185.68    7.40
  -2  -4  -1  184.78    8.50
   1   4   1   54.69    6.30
   1   4   1   46.30    4.00
   1   4   1   51.99    5.00
   1   4   1   68.59    8.00
  -1  -4  -1   43.00    4.90
  -1  -4  -1   50.79    4.00
  -1  -4  -1   57.59    7.90
   0   4   1 1808.62   55.59
   0   4   1 1885.51   56.59
   0   4   1 1845.82   56.99
   0  -4  -1 1995.50   56.99
   0  -4  -1 1766.42   57.39
   0  -4  -1 1861.71   55.69
  -1   4   1 3540.95  103.99
  -1   4   1 3797.62  106.39
   1  -4  -1 3545.55  103.89
   1  -4  -1 3356.26  105.39
  -2   4   1 6609.74  197.08
  -2   4   1 6883.41  198.78
   2  -4  -1 6693.43  196.98
   2  -4  -1 6854.01  198.38
  -3   4   1  208.58   11.50
  -3   4   1  205.98   11.60
  -3   4   1  207.48   10.20
   3  -4  -1  205.38   10.10
  -4   4   1  121.49    6.10
  -4   4   1  124.89   10.10
  -4   4   1  117.39   10.10
  -4   4   1  124.79    9.00
  -5   4   1   64.09    5.10
  -5   4   1   75.59    9.50
  -5   4   1   73.19    8.60
  -5   4   1   81.59   10.30
  -6   4   1    5.60    5.60
  -6   4   1   -2.70    4.90
  -6   4   1    8.30    5.80
  -7   4   1   -3.60    5.50
  -7   4   1   -7.80    4.60
  -7   4   1    5.40    6.50
  -7   4   1    1.90    4.70
  -8   4   1   31.90    9.30
  -8   4   1   24.60    9.00
  -8   4   1   14.40    8.60
  -8   4   1    7.40    4.80
  -9   4   1    8.40    4.60
  -9   4   1   25.00   10.30
  -9   4   1    2.00    8.30
  -9   4   1   23.50    7.80
  -9   4   1   26.30    9.30
 -10   4   1    1.90    5.60
 -10   4   1    0.70   13.90
 -10   4   1    5.50   12.10
 -10   4   1   11.60    9.60
 -10   4   1    4.70    3.90
 -11   4   1   31.40   15.00
 -11  -4   0   19.30   19.20
 -10  -4   0    0.60    1.80
 -10  -4   0  -15.40   11.50
   9   4   0    1.30    6.60
  -9  -4   0   11.60    9.50
  -9  -4   0    3.10    4.80
  -9  -4   0    0.70   10.70
   8   4   0    2.20    6.90
  -8  -4   0   -7.90    6.20
  -8  -4   0   -5.70    3.10
  -8  -4   0   -4.50    9.20
   7   4   0   68.29   11.50
  -7  -4   0   51.19   13.80
  -7  -4   0   67.79    8.30
  -7  -4   0   54.29   12.30
   6   4   0  232.38   17.20
  -6  -4   0  241.38   13.40
  -6  -4   0  237.58   20.10
  -6  -4   0  254.47   17.40
   5   4   0    9.20    5.80
  -5  -4   0    6.40    6.50
  -5  -4   0    8.10    5.10
  -5  -4   0    8.50    3.90
   4   4   0    6.20    5.00
  -4  -4   0   12.80    6.80
  -4  -4   0   11.90    4.00
  -4  -4   0    6.60    4.10
   3   4   0   54.79    8.30
  -3  -4   0   45.90    8.70
  -3  -4   0   46.80    5.40
  -3  -4   0   43.10    6.70
   2   4   0   27.80    4.00
   2   4   0   34.60    4.40
   2   4   0   33.40    6.90
  -2  -4   0   37.40    4.30
  -2  -4   0   28.40    4.50
  -2  -4   0   38.10    7.00
   1   4   0  119.09    6.20
   1   4   0  127.19    9.60
   1   4   0  116.39    6.30
  -1  -4   0  117.69   10.70
  -1  -4   0  110.59    6.40
   0   4   0  130.39    5.80
   0   4   0  124.99    4.90
   0   4   0  118.19    5.40
   0   4   0  131.99   10.00
   0  -4   0  145.69    6.20
   0  -4   0  131.09    5.50
   0  -4   0  131.99    5.20
  -1   4   0  126.89    6.00
  -1   4   0  118.59    6.10
   1  -4   0  125.39    6.40
   1  -4   0  122.19    5.70
  -2   4   0   33.70    4.00
  -2   4   0   39.50    5.30
  -2   4   0   30.90    3.90
  -2   4   0   34.70    3.30
  -2   4   0   33.00    3.80
  -3   4   0   54.79    6.30
  -3   4   0   38.20    3.90
  -3   4   0   48.30    5.30
  -3   4   0   39.40    4.50
  -4   4   0   10.90    4.30
  -4   4   0    8.20    3.50
  -4   4   0   10.70    3.00
  -4   4   0   10.50    4.80
  -5   4   0   10.20    4.90
  -5   4   0    9.30    5.00
  -5   4   0    9.00    3.00
  -5   4   0   10.90    3.70
  -6   4   0  223.48   16.80
  -6   4   0  227.88   12.40
  -6   4   0  235.48   15.50
  -6   4   0  247.88   16.30
  -7   4   0   56.89   11.00
  -7   4   0   54.39   11.40
  -7   4   0   49.40    9.40
  -7   4   0   61.89    7.00
  -8   4   0   -8.50    4.90
  -8   4   0    1.00    3.20
  -8   4   0   -5.50    5.40
  -8   4   0   -3.90    5.50
  -9   4   0   -0.30    3.80
  -9   4   0    0.80    8.20
  -9   4   0   -1.20    6.10
  -9   4   0    4.10    3.40
  -9   4   0    7.10    7.90
 -10   4   0   -6.00    7.30
 -10   4   0   -7.60    6.50
 -10   4   0   -1.60    9.30
 -10   4   0    2.50    2.70
 -11   4   0    0.30   11.30
 -11  -4   1    7.60   16.50
 -10  -4   1    2.00   11.90
 -10  -4   1    4.00    4.60
 -10  -4   1   13.80    9.60
   9   4  -1   14.10    8.00
  -9  -4   1   16.80    6.10
  -9  -4   1    1.70    7.60
  -9  -4   1    1.50   11.10
   8   4  -1    5.90    5.90
  -8  -4   1   23.80   13.00
  -8  -4   1   20.40    9.70
  -8  -4   1   29.50    7.60
   7   4  -1    4.20    5.90
  -7  -4   1    0.40    8.50
  -7  -4   1   -5.00    3.70
  -7  -4   1   -3.90    6.30
   6   4  -1   17.20    7.10
  -6  -4   1    9.00    7.20
  -6  -4   1   10.20    8.90
  -6  -4   1    7.20    4.70
   5   4  -1   79.39   10.30
   5   4  -1   76.09   10.30
  -5  -4   1   87.59   12.90
  -5  -4   1   88.29   12.20
  -5  -4   1   72.29    9.00
   4   4  -1  135.29   11.00
   4   4  -1  111.49    9.40
  -4  -4   1  133.29   10.10
  -4  -4   1  133.39   13.50
  -4  -4   1  129.49   11.60
   3   4  -1  203.08   11.70
   3   4  -1  201.98   12.60
  -3  -4   1  201.58   11.70
  -3  -4   1  206.38   14.40
  -3  -4   1  208.48   15.20
   2   4  -1 6415.66  191.68
   2   4  -1 6530.45  190.48
  -2  -4   1 6174.08  193.28
  -2  -4   1 6558.14  190.88
  -2  -4   1 6631.24  189.98
   1   4  -1 3391.06  103.79
   1   4  -1 3454.65  100.29
   1   4  -1 3364.96  100.39
   1   4  -1 3342.47   97.69
  -1  -4   1 3232.58   99.69
  -1  -4   1 3441.86  100.39
  -1  -4   1 3284.07   97.59
   0   4  -1 1781.82   56.39
   0   4  -1 1763.92   54.79
   0   4  -1 1826.82   54.19
   0  -4   1 1890.11   54.89
   0  -4   1 1867.81   55.69
   0  -4   1 1775.72   53.99
  -1   4  -1   46.60    4.90
  -1   4  -1   52.69    4.50
   1  -4   1   48.50    4.40
  -2   4  -1  181.68   10.50
  -2   4  -1  188.58    8.60
  -2   4  -1  188.98    7.70
   2  -4   1  189.58    8.30
   2  -4   1  170.88    7.70
  -3   4  -1   23.80    5.70
  -3   4  -1   25.40    3.20
  -3   4  -1   26.80    4.20
   3  -4   1   26.80    3.60
  -4   4  -1   18.10    5.80
  -4   4  -1   20.90    3.90
  -4   4  -1   21.80    3.10
   4  -4   1   31.40    4.20
  -5   4  -1  252.67   16.40
  -5   4  -1  242.68   14.00
  -5   4  -1  212.28   10.00
  -5   4  -1  230.58   11.50
  -6   4  -1    0.30    2.20
  -6   4  -1    2.90    5.80
  -6   4  -1   -1.10    4.40
  -6   4  -1    1.90    3.10
  -7   4  -1   -1.70    3.00
  -7   4  -1    1.40    2.10
  -7   4  -1    6.20    7.20
  -7   4  -1    4.50    5.20
  -8   4  -1   18.50    7.30
  -8   4  -1    5.00    6.60
  -8   4  -1   23.50    9.20
  -9   4  -1  -15.20    6.20
  -9   4  -1    7.30    6.70
  -9   4  -1    1.80    7.40
 -10   4  -1   21.30   10.40
 -10   4  -1   19.10   12.10
 -10   4  -1   21.20    8.90
 -11  -4   2   23.20   16.30
 -11  -4   2    8.30    5.60
 -10  -4   2   83.19   12.70
 -10  -4   2   97.19   23.00
 -10  -4   2   71.79   15.60
 -10  -4   2   70.89   23.90
   9   4  -2   28.10    9.20
  -9  -4   2   54.99   19.40
  -9  -4   2   47.30    9.30
  -9  -4   2   35.10   12.40
  -9  -4   2   40.70   12.00
   8   4  -2   -1.30    4.40
  -8  -4   2   -8.50    6.20
  -8  -4   2    1.30    5.30
  -8  -4   2    1.80    8.30
  -8  -4   2  -14.00    9.30
   7   4  -2   15.50    7.30
  -7  -4   2    8.90    7.40
  -7  -4   2   19.20   11.10
  -7  -4   2   28.00    7.70
   6   4  -2   -1.30    3.60
   6   4  -2    2.80    5.50
  -6  -4   2    4.60    6.70
  -6  -4   2    8.20    9.60
   5   4  -2    2.00    4.00
   5   4  -2    2.10    4.30
  -5  -4   2   -3.90    7.20
  -5  -4   2    6.80    6.40
  -5  -4   2    6.60    4.70
   4   4  -2  448.36   20.40
   4   4  -2  453.45   21.20
  -4  -4   2  493.55   23.20
  -4  -4   2  435.16   20.80
  -4  -4   2  422.76   24.90
   3   4  -2   91.69    9.70
   3   4  -2   88.59    9.40
  -3  -4   2  101.69   13.50
  -3  -4   2   81.99    8.60
  -3  -4   2   98.69   11.20
   2   4  -2   80.89   10.90
   2   4  -2  100.09    5.50
  -2  -4   2   89.49    5.10
  -2  -4   2   99.09    9.80
  -2  -4   2   99.59    8.50
   1   4  -2  519.25   18.10
   1   4  -2  493.35   20.70
  -1  -4   2  552.04   21.70
  -1  -4   2  506.05   17.70
  -1  -4   2  509.65   20.10
  -1  -4   2  531.05   18.90
   0   4  -2  457.35   16.90
   0   4  -2  443.36   19.30
   0   4  -2  467.45   17.60
   0  -4   2  455.85   17.30
   0  -4   2  474.25   16.00
   0  -4   2  489.45   19.80
   0  -4   2  439.66   16.60
  -1   4  -2   70.29    4.20
  -1   4  -2   68.79    5.90
  -1   4  -2   68.29    5.50
   1  -4   2   68.99    5.70
   1  -4   2   61.89    5.30
   1  -4   2   63.19    4.00
  -2   4  -2  824.82   27.80
  -2   4  -2  789.62   25.70
  -2   4  -2  816.32   30.00
  -2   4  -2  811.62   25.60
   2  -4   2  743.33   25.70
   2  -4   2  844.82   27.60
  -3   4  -2  435.66   17.40
  -3   4  -2  409.96   20.00
  -3   4  -2  429.76   14.40
   3  -4   2  403.96   16.60
  -4   4  -2   49.50    6.30
  -4   4  -2   53.79    9.20
   4  -4   2   49.00    5.50
  -5   4  -2   32.10    8.00
  -5   4  -2   26.40    5.30
   5  -4   2   26.90    4.60
  -6   4  -2    2.00    3.50
  -6   4  -2   -1.80    4.60
  -6   4  -2    0.40    5.90
   6  -4   2    2.00    2.90
  -7   4  -2    8.10    5.90
  -7   4  -2   14.80    4.80
  -8   4  -2   -4.80    5.80
  -8   4  -2   -4.10    4.00
  -8   4  -2    1.10    7.30
  -9   4  -2   23.40    8.80
  -9   4  -2    2.00    8.70
  -9   4  -2   15.90    7.20
 -10   4  -2   -2.80    9.80
 -10   4  -2    2.30    7.40
 -10  -4   3   14.50   17.20
 -10  -4   3   11.20   11.90
   9   4  -3   -0.50    6.10
  -9  -4   3    8.70    8.10
  -9  -4   3    2.60    8.70
  -9  -4   3    0.00    6.50
  -9  -4   3   -0.80   13.30
   8   4  -3    1.20    4.80
  -8  -4   3    8.60   12.70
  -8  -4   3   12.60    8.40
  -8  -4   3    7.20    8.70
  -8  -4   3   20.60    8.40
   7   4  -3   -2.70    4.70
  -7  -4   3   -8.30    5.20
  -7  -4   3   -1.70    7.80
  -7  -4   3    6.10   11.70
  -7  -4   3    2.20    5.90
   6   4  -3   76.29   10.10
   6   4  -3   72.19   11.30
  -6  -4   3   67.59   12.20
  -6  -4   3   77.09   16.00
  -6  -4   3   80.99   12.70
  -6  -4   3   63.39   12.10
   5   4  -3   95.99   10.80
   5   4  -3   83.19    9.20
  -5  -4   3  103.19   11.90
  -5  -4   3   97.99   16.80
  -5  -4   3   71.49   11.10
  -5  -4   3   93.59   12.90
   4   4  -3   45.10    8.90
   4   4  -3   46.70    7.70
  -4  -4   3   49.80    9.30
  -4  -4   3   45.60    9.70
   3   4  -3  101.39   10.40
   3   4  -3  102.49   11.70
   3   4  -3  106.99    6.50
  -3  -4   3  112.09   10.20
  -3  -4   3  101.39   11.90
  -3  -4   3  107.99    6.30
   2   4  -3   -6.50    3.90
   2   4  -3   -6.90    9.10
   2   4  -3   -0.70    2.70
  -2  -4   3    9.00    7.20
  -2  -4   3   -1.20    3.50
  -2  -4   3    0.00    2.50
   1   4  -3   76.89    6.50
   1   4  -3   62.89    6.10
   1   4  -3   55.89    8.00
  -1  -4   3   58.19    8.30
  -1  -4   3   74.39    6.10
  -1  -4   3   68.79    7.10
  -1  -4   3   76.69    8.00
   0   4  -3    0.50    5.40
   0   4  -3    3.50    2.80
   0   4  -3   -0.20    2.80
   0  -4   3   -0.40    2.60
   0  -4   3    1.90    3.30
   0  -4   3    1.50    5.30
   0  -4   3    1.70    2.70
  -1   4  -3    1.00    2.60
  -1   4  -3    3.20    5.20
  -1   4  -3    5.90    3.60
   1  -4   3    0.80    2.40
   1  -4   3    4.20    3.00
   1  -4   3    0.20    3.00
  -2   4  -3  160.28   11.70
  -2   4  -3  159.58   10.20
  -2   4  -3  145.89    8.20
   2  -4   3  155.68    9.40
   2  -4   3  167.48    7.80
  -3   4  -3   13.10    6.40
  -3   4  -3   13.60    4.40
  -3   4  -3   13.80    3.90
   3  -4   3   15.20    4.60
  -4   4  -3    5.70    5.50
  -4   4  -3    3.20    3.80
  -4   4  -3    6.90    4.30
   4  -4   3    3.20    3.40
  -5   4  -3   15.90    5.20
  -5   4  -3   13.40    5.40
  -5   4  -3   11.30    7.40
   5  -4   3   13.70    4.50
  -6   4  -3    5.70    6.90
  -6   4  -3    0.80    5.20
  -6   4  -3    2.80    4.30
   6  -4   3    3.10    3.50
  -7   4  -3   60.29   13.30
  -7   4  -3   62.99   10.80
  -7   4  -3   81.39   10.40
  -7   4  -3   71.99   10.70
   7  -4   3   69.39    7.90
  -8   4  -3    8.50    6.40
  -8   4  -3   29.20   11.10
  -8   4  -3   15.80    6.00
  -8   4  -3   20.90    7.50
  -9   4  -3   -5.40   15.60
  -9   4  -3    5.30    7.20
  -9   4  -3   -2.60    6.50
 -10   4  -3   13.20    7.50
  -9  -4   4    0.60    8.60
  -8  -4   4   -4.10    6.30
  -8  -4   4    0.70    8.60
  -8  -4   4   18.00    8.10
   7   4  -4    9.70    6.50
  -7  -4   4   -4.70    6.20
  -7  -4   4    4.20    7.20
  -7  -4   4  -12.80    6.00
   6   4  -4   -1.30    5.50
  -6  -4   4    1.40    5.80
  -6  -4   4   -0.20    5.70
  -6  -4   4    3.80    7.20
   5   4  -4   23.50    7.20
  -5  -4   4   18.30    8.50
  -5  -4   4    8.50    6.40
   4   4  -4    3.20    5.70
  -4  -4   4    1.20    6.60
  -4  -4   4    3.00    5.00
  -4  -4   4    2.10    2.70
   3   4  -4    8.30    7.80
   3   4  -4    2.10    3.00
   3   4  -4   -2.20    4.60
  -3  -4   4   -1.70    5.60
  -3  -4   4   -0.80    4.30
  -3  -4   4    3.30    2.70
   2   4  -4   12.40    3.80
   2   4  -4    6.10    5.70
  -2  -4   4    7.70    6.90
  -2  -4   4    1.40    3.10
  -2  -4   4    1.90    4.10
   1   4  -4  715.23   32.50
   1   4  -4  787.52   29.10
   1   4  -4  822.22   29.40
  -1  -4   4  821.02   28.80
  -1  -4   4  799.82   29.80
  -1  -4   4  798.12   31.20
  -1  -4   4  809.82   33.80
   0   4  -4   15.40    4.50
   0   4  -4   18.80    5.30
   0   4  -4    5.90    6.10
   0  -4   4   18.80    5.10
   0  -4   4   15.20    4.10
   0  -4   4   16.90    4.60
  -1   4  -4  601.54   28.70
  -1   4  -4  598.04   25.80
  -1   4  -4  624.94   25.20
  -1   4  -4  663.63   23.20
   1  -4   4  599.24   24.20
   1  -4   4  643.64   22.90
   1  -4   4  602.74   23.20
  -2   4  -4   20.40    5.40
  -2   4  -4   14.60    5.80
  -2   4  -4   10.40    3.90
   2  -4   4   16.60    4.40
   2  -4   4   14.80    3.70
   2  -4   4    7.20    3.40
  -3   4  -4   13.10    4.40
  -3   4  -4   15.90    6.50
  -3   4  -4   18.40    5.40
   3  -4   4   18.50    3.00
   3  -4   4   23.20    5.40
  -4   4  -4   23.60    7.90
  -4   4  -4   21.80    5.40
  -4   4  -4   15.50    5.70
   4  -4   4   25.30    6.00
  -5   4  -4   48.90    8.00
  -5   4  -4   33.80    9.60
  -5   4  -4   39.90    7.80
   5  -4   4   57.09    8.40
  -6   4  -4  123.69   12.20
  -6   4  -4  122.69   17.40
  -6   4  -4  120.89   11.70
   6  -4   4  132.69   10.70
  -7   4  -4    5.70    5.60
  -7   4  -4    1.30    5.50
  -7   4  -4    7.70    8.00
   7  -4   4   14.20    5.30
  -8   4  -4    3.10    8.60
  -8   4  -4   24.20    8.40
  -8   4  -4   12.30    8.30
  -8   4  -4    2.80    5.10
   8  -4   4    7.60    4.40
  -9   4  -4   -2.00    5.20
  -9   4  -4  -13.00    8.40
  -9   4  -4   25.30    8.80
  -9   4  -4   -2.00    7.20
 -10   4  -4   11.10    8.80
  -9  -4   5   56.49   13.90
  -9  -4   5   42.70   14.40
  -8  -4   5   -3.50    8.90
  -8  -4   5    2.90    8.80
   7   4  -5    4.40    5.90
  -7  -4   5   -2.90    6.40
  -7  -4   5   -5.60    6.50
  -7  -4   5    3.20   10.10
  -6  -4   5    4.30    8.80
  -6  -4   5    3.40    6.90
  -6  -4   5    4.00    6.90
   5   4  -5   11.70    7.10
  -5  -4   5   21.10    8.10
  -5  -4   5    0.40    7.80
   4   4  -5   29.60    5.70
   4   4  -5   13.60    7.50
  -4  -4   5   21.40    4.70
  -4  -4   5   21.70    7.30
  -4  -4   5   17.00   10.50
   3   4  -5   14.10    7.00
   3   4  -5   10.30    4.70
  -3  -4   5    7.10    3.70
  -3  -4   5   11.70    5.90
  -3  -4   5    6.70    7.30
   2   4  -5  530.25   22.40
  -2  -4   5  529.95   28.30
  -2  -4   5  527.15   24.10
  -2  -4   5  501.55   21.40
   1   4  -5   -4.00    5.50
   1   4  -5   -0.10    4.10
   1   4  -5    7.30    4.30
  -1  -4   5    2.30    4.70
  -1  -4   5    4.50    4.70
  -1  -4   5    7.00    4.10
  -1  -4   5   -2.30    7.40
   0   4  -5  121.19   10.20
   0   4  -5  119.59   10.40
   0   4  -5  126.49   14.20
   0   4  -5  129.29    9.90
   0  -4   5  121.29    9.60
   0  -4   5  126.79   10.80
  -1   4  -5   15.70    5.90
  -1   4  -5    6.80    4.30
  -1   4  -5    9.80    4.50
   1  -4   5   10.70    4.70
   1  -4   5    8.60    4.10
  -2   4  -5   73.09   10.60
  -2   4  -5   69.89    9.10
  -2   4  -5   97.29   15.00
  -2   4  -5   90.09    8.30
   2  -4   5   85.69    7.50
   2  -4   5   93.59    8.10
   2  -4   5   87.69    9.00
  -3   4  -5  931.31   33.80
  -3   4  -5  905.51   36.70
  -3   4  -5  911.31   39.60
   3  -4   5  951.60   30.50
   3  -4   5  928.61   35.50
  -4   4  -5  138.89   12.70
  -4   4  -5  168.58   11.90
  -4   4  -5  179.48   16.90
   4  -4   5  153.58   12.00
  -5   4  -5    4.60    6.80
  -5   4  -5    1.80    4.90
  -5   4  -5   12.00    5.50
   5  -4   5    5.20    5.00
  -6   4  -5    0.60    6.80
  -6   4  -5    7.30    7.00
  -6   4  -5   -2.10    5.20
   6  -4   5   -1.90    4.60
  -7   4  -5    1.00    5.00
  -7   4  -5    9.50    6.50
  -7   4  -5    6.00    7.20
  -8   4  -5    6.80    7.00
  -8   4  -5    4.30    6.20
  -8   4  -5   -9.40    6.10
  -8   4  -5    1.80    6.10
   8  -4   5   -1.80    5.10
  -9   4  -5  -18.70    7.70
  -9   4  -5   -1.60    5.20
  -8  -4   6    1.30   12.10
  -8  -4   6   -0.90    7.40
  -7  -4   6   13.00   11.60
  -7  -4   6    0.80    7.30
   6   4  -6   20.40    8.60
  -6  -4   6   27.30   11.90
  -6  -4   6    4.70    7.30
  -6  -4   6   10.60    8.60
  -5  -4   6  125.09    9.50
  -5  -4   6  147.59   16.70
  -5  -4   6  143.69   19.00
  -5  -4   6  150.08   16.10
   4   4  -6  149.19   11.10
   4   4  -6  171.58   16.80
  -4  -4   6  138.69   19.10
  -4  -4   6  130.49   10.00
  -4  -4   6  110.49   13.70
   3   4  -6    9.80    7.70
   3   4  -6    6.60   13.20
   3   4  -6    6.30    5.20
  -3  -4   6    5.80    5.90
  -3  -4   6    3.40    8.70
  -3  -4   6    1.30    3.90
   2   4  -6   20.10    6.20
   2   4  -6   14.00    8.10
   2   4  -6   29.70    6.80
  -2  -4   6   24.40   10.20
  -2  -4   6   56.39    8.60
  -2  -4   6   43.30    8.60
  -2  -4   6   24.20    7.40
   1   4  -6   41.60    7.30
   1   4  -6   41.00    7.80
   1   4  -6   39.20    7.90
   1   4  -6   42.50    9.90
  -1  -4   6   46.10    8.70
  -1  -4   6   43.00    7.30
  -1  -4   6   44.20    8.00
   0   4  -6   -7.00    6.10
   0   4  -6    5.40    4.60
   0   4  -6   -1.90    4.30
   0   4  -6  -10.90    3.70
   0  -4   6   -1.40    4.30
   0  -4   6    2.00    4.80
   0  -4   6    5.50    4.20
  -1   4  -6   -1.80    4.10
  -1   4  -6    3.80    5.30
  -1   4  -6   -3.90    3.50
  -1   4  -6   -5.30    6.80
   1  -4   6   -0.30    4.40
   1  -4   6   -2.80    3.90
   1  -4   6    2.20    3.90
  -2   4  -6   42.50   12.20
  -2   4  -6   57.09   11.20
  -2   4  -6   41.20    7.10
  -2   4  -6   48.50    9.20
   2  -4   6   44.00    8.30
   2  -4   6   33.30    6.50
   2  -4   6   31.80    6.30
  -3   4  -6   91.59   13.90
  -3   4  -6   70.29    9.10
  -3   4  -6   82.89   12.10
   3  -4   6   84.89    7.00
   3  -4   6   85.49   10.80
  -4   4  -6   93.99   15.00
  -4   4  -6   94.69   10.10
   4  -4   6  114.39   13.60
  -5   4  -6   -4.80    4.50
  -5   4  -6   -3.20    6.00
  -5   4  -6    1.00    5.00
  -6   4  -6    6.80    5.90
  -6   4  -6    9.70    8.40
  -6   4  -6    7.60    6.90
   6  -4   6    0.70    4.80
  -7   4  -6   16.40    6.80
  -7   4  -6   19.20    7.30
  -7   4  -6   12.60   10.20
   7  -4   6   -1.40    5.10
  -8   4  -6   18.00    8.20
  -8   4  -6    8.90    7.80
  -9   4  -6   -7.60    7.80
  -8  -4   7   20.20   13.80
  -8  -4   7   12.40   10.10
  -7  -4   7   -3.60    9.20
  -7  -4   7   14.50    9.30
   6   4  -7   52.89   14.50
  -6  -4   7   37.70   11.10
  -6  -4   7   28.00   14.10
  -6  -4   7   40.50    6.60
   5   4  -7   12.50    8.80
  -5  -4   7   -2.90    6.00
  -5  -4   7   -3.30    6.20
  -5  -4   7   -4.50    9.50
  -5  -4   7    0.90    3.50
   4   4  -7    2.10    4.80
  -4  -4   7   -3.70    3.60
  -4  -4   7   -4.90    5.50
  -4  -4   7   -8.30    8.90
   3   4  -7   -0.30    7.00
   3   4  -7    3.10    4.50
   3   4  -7   15.10    6.20
  -3  -4   7   14.00    8.20
  -3  -4   7   -2.60    3.70
  -3  -4   7    7.70    7.10
  -3  -4   7   10.30   11.90
   2   4  -7   -1.70    6.90
   2   4  -7    5.30    4.80
   2   4  -7   -0.60    4.50
   2   4  -7    7.10    5.50
  -2  -4   7    1.40    4.10
  -2  -4   7    4.40    6.20
  -2  -4   7   18.30   10.80
  -2  -4   7   12.60    6.80
   1   4  -7   56.69   13.90
   1   4  -7   86.89   12.60
   1   4  -7   93.19   11.70
   1   4  -7   86.69   10.50
  -1  -4   7   78.99   10.70
  -1  -4   7   77.79   10.40
  -1  -4   7   74.09   11.80
   0   4  -7  385.86   21.20
   0   4  -7  340.87   21.10
   0   4  -7  305.87   21.00
   0  -4   7  381.86   21.20
   0  -4   7  378.36   20.20
   0  -4   7  368.86   20.60
  -1   4  -7  123.89   15.40
  -1   4  -7   97.19   11.30
  -1   4  -7  111.79   12.30
   1  -4   7  106.19   11.10
   1  -4   7  101.79   11.00
  -2   4  -7    2.60    5.00
  -2   4  -7    8.40    5.70
  -2   4  -7   14.90    7.60
   2  -4   7    8.60    4.70
   2  -4   7    1.90    5.00
  -3   4  -7   67.69   12.70
  -3   4  -7   38.60    8.00
  -3   4  -7   64.59   11.30
   3  -4   7   94.29   17.00
   3  -4   7   60.29    7.10
  -4   4  -7   20.30    7.90
  -4   4  -7   -3.00    5.80
  -4   4  -7    6.30    5.90
   4  -4   7   11.10    5.90
  -5   4  -7   -1.70    5.00
  -5   4  -7   -5.30    5.20
  -5   4  -7   -0.30    5.70
   5  -4   7   11.70    6.50
  -6   4  -7   28.10    7.50
  -6   4  -7   -4.40    7.80
  -6   4  -7   28.30    8.70
  -7   4  -7   12.70    6.80
  -7   4  -7   15.30    8.80
  -8   4  -7   30.70    9.10
  -7  -4   8   12.80   10.10
  -7  -4   8    8.70   12.30
  -6  -4   8   16.10   12.10
  -6  -4   8    5.10    9.20
  -6  -4   8   10.00    4.40
  -5  -4   8   -5.10    9.40
  -5  -4   8   -3.20    3.80
  -5  -4   8  -15.00    5.60
   4   4  -8   52.69   10.10
   4   4  -8   38.70   10.90
  -4  -4   8   44.20   11.80
  -4  -4   8   38.30    7.60
  -4  -4   8   43.50   10.60
  -4  -4   8   26.80   14.50
   3   4  -8   -2.90    4.90
   3   4  -8   22.40   10.70
  -3  -4   8    3.10    4.90
  -3  -4   8    3.20    7.10
  -3  -4   8   -8.40   10.40
  -3  -4   8    1.90    6.90
   2   4  -8    8.00    5.90
   2   4  -8   20.50    7.00
  -2  -4   8   -1.80    6.50
  -2  -4   8    9.10    5.70
   1   4  -8  140.59   24.30
   1   4  -8  162.78   14.80
   1   4  -8  178.28   15.00
   1   4  -8  183.78   15.70
  -1  -4   8  166.38   14.00
  -1  -4   8  173.78   16.80
  -1  -4   8  187.78   16.50
   0   4  -8    4.10    5.70
   0   4  -8    5.60    6.00
   0   4  -8    8.30    7.20
   0  -4   8    7.00    6.50
   0  -4   8    6.30    6.60
   0  -4   8   10.60    5.80
  -1   4  -8   78.29   10.70
  -1   4  -8   71.49   12.40
  -1   4  -8   69.09   12.60
   1  -4   8   65.39   10.90
   1  -4   8   60.19    9.70
  -2   4  -8  -14.10    4.60
  -2   4  -8    1.00    9.10
  -2   4  -8   -4.20    5.30
  -2   4  -8   -2.90    4.70
   2  -4   8   -3.60    4.90
   2  -4   8   -0.20    5.30
  -3   4  -8    1.70    5.10
  -3   4  -8   -0.70    5.80
  -3   4  -8   -2.50    6.80
   3  -4   8    5.90    4.40
   3  -4   8    0.10    5.40
  -4   4  -8  119.49   12.90
  -4   4  -8  113.89   18.40
  -4   4  -8  102.09   14.90
  -5   4  -8   13.10    8.60
  -5   4  -8   -3.10    5.20
  -5   4  -8    7.40    6.80
  -6   4  -8    7.80    6.50
  -6   4  -8    1.00    6.70
  -6  -4   9    5.00    7.60
  -6  -4   9  -22.00   10.10
  -6  -4   9   -0.80    4.50
  -5  -4   9   -2.40    7.30
  -5  -4   9    7.80   11.50
  -5  -4   9    0.00    4.30
  -4  -4   9   61.49   13.00
  -4  -4   9   32.90   15.40
  -4  -4   9   57.89   10.40
   3   4  -9   38.60    9.00
  -3  -4   9   18.10    6.50
  -3  -4   9    7.70    8.40
   2   4  -9    4.90    6.50
   2   4  -9    3.60    6.30
  -2  -4   9    9.30    8.50
  -2  -4   9    4.80    5.60
  -2  -4   9   -0.30    7.20
   1   4  -9   -3.20    5.40
   1   4  -9    2.40    5.70
   1   4  -9   -2.90    5.80
  -1  -4   9    3.50    5.20
  -1  -4   9    8.70    9.40
  -1  -4   9    7.40   12.90
   0   4  -9    7.50    6.30
   0   4  -9   10.10    6.90
   0  -4   9   11.20    8.10
   0  -4   9   23.80   10.70
   0  -4   9   15.40    8.20
  -1   4  -9   11.20    6.90
  -1   4  -9   17.40    8.60
  -1   4  -9   13.80    7.20
   1  -4   9    7.90    6.60
   1  -4   9    8.60    7.40
  -2   4  -9   -7.50    5.70
  -2   4  -9   -8.50    5.80
  -2   4  -9    9.00    7.10
   2  -4   9   -4.20    5.30
   2  -4   9    6.00    5.50
  -3   4  -9   27.00   10.90
  -3   4  -9   28.50    8.20
  -3   4  -9    9.00    7.40
   3  -4   9   16.90    5.60
  -4   4  -9    0.10    5.60
  -4   4  -9   -3.70    7.00
  -4   4  -9   -0.30    6.30
  -5   4  -9    1.20    7.20
  -6  -4  10    5.40    8.40
  -5  -4  10   -5.00    8.00
  -4  -4  10  -14.20    7.30
   3   4 -10   16.90    7.80
  -3  -4  10   -4.80    6.90
   2   4 -10    3.90    6.50
   2   4 -10   -4.40    6.10
  -2  -4  10    2.60    7.40
   1   4 -10    0.50    5.60
   1   4 -10    7.30    8.00
   1   4 -10   -0.20    6.00
  -1  -4  10    3.60    8.20
   0   4 -10   10.80    9.30
   0   4 -10   12.10    7.50
   0  -4  10   11.00    8.80
   0  -4  10   21.50    9.00
  -1   4 -10   28.50    9.60
  -1   4 -10   11.80    8.40
  -1   4 -10   35.30   11.40
   1  -4  10   25.70    9.50
  -2   4 -10  -14.10    7.10
  -2   4 -10   16.30   10.30
  -2   4 -10    4.80    7.10
   2  -4  10    5.30    6.90
   2  -4  10   10.10    6.60
  -3   4 -10    8.70    7.30
  -3   4 -10   10.60   10.50
   3  -4  10   11.70    6.20
  -4   4 -10    0.60    7.20
  -3  -4  11   10.40    9.90
   2   4 -11   -3.20    7.40
  -2  -4  11   -4.00    8.40
   1   4 -11   -2.40    8.40
  -1  -4  11    8.80    8.80
   0   4 -11   31.80   11.20
   0  -4  11   24.90   10.10
  -1   4 -11   -3.60    7.80
   1  -4  11    5.20    7.70
   1  -4  11   -2.20    9.20
  -2   4 -11    8.10   11.80
  -2   4 -11    3.90    7.10
   2  -4  11   12.60    8.70
   1   4 -12  -26.40   10.90
  -1  -4  12    6.30   10.00
   0   4 -12    4.50   11.30
   0  -4  12   26.80   11.00
   1  -4  12   15.40   15.60
   1   5  12  -19.70    8.90
  -1  -5 -12    9.50   16.20
   0   5  12   -1.80    9.40
   0  -5 -12    9.00   16.10
   2   5  11   -3.80    8.60
   2   5  11    1.60    7.10
  -2  -5 -11    2.30   10.70
   1   5  11    9.70    7.70
   1   5  11    7.70    8.50
   1   5  11   -1.00   10.60
  -1  -5 -11   23.60   12.10
   0   5  11    5.60    7.50
   0   5  11  -23.70    9.60
   0  -5 -11  -10.10    7.70
  -1   5  11   -2.10    9.90
  -2   5  11   -2.30    9.10
   3   5  10    6.50    4.00
  -3  -5 -10   -7.70    9.30
   2   5  10   -1.30    7.30
   2   5  10   13.90    6.50
   2   5  10    3.50    5.80
  -2  -5 -10   -2.20    8.70
   1   5  10    0.80    7.80
   1   5  10   13.70    7.70
  -1  -5 -10   33.70   11.80
   0   5  10   -9.10    7.00
   0  -5 -10   -1.90    7.50
  -1   5  10    2.40    7.40
   1  -5 -10   -4.00    7.50
  -2   5  10    9.50    9.70
  -4   5  10   21.50    9.30
  -5  -5  -9    8.70    7.50
  -4  -5  -9   30.30   10.40
  -4  -5  -9   22.10   10.20
  -4  -5  -9    2.30   10.40
   3   5   9   14.50    3.90
   3   5   9   35.20    7.10
  -3  -5  -9   18.80    9.50
  -3  -5  -9   39.50   12.30
  -3  -5  -9   22.50    9.20
   2   5   9   -5.70    5.60
   2   5   9    7.60    5.50
   2   5   9    5.50    7.60
  -2  -5  -9    1.10    7.70
  -2  -5  -9  -14.50    5.60
  -2  -5  -9   -1.60    6.80
   1   5   9   -2.00    7.60
  -1  -5  -9   10.10    7.00
  -1  -5  -9    3.60    7.70
  -1  -5  -9   -0.10    6.20
   0   5   9    1.60    7.30
   0  -5  -9   -0.10    6.80
   0  -5  -9   -2.70    9.90
   0  -5  -9   -1.10    5.70
  -1   5   9   -2.40    5.20
  -1   5   9   -1.90    7.80
   1  -5  -9   -5.10    6.60
   1  -5  -9   -1.80    5.80
   1  -5  -9    3.70    8.50
  -2   5   9    4.10    5.40
  -2   5   9    9.90    8.20
   2  -5  -9   -6.30    7.90
   2  -5  -9   -2.50    7.00
  -3   5   9   32.90    8.30
  -3   5   9   30.80   10.20
   3  -5  -9   27.50   11.00
  -4   5   9   14.30    9.90
  -4   5   9   17.10    6.30
   4  -5  -9   13.40   10.30
  -5   5   9    1.40    5.20
  -5   5   9  -10.10    9.60
  -5   5   9    7.60    8.40
  -6   5   9    3.30    9.20
  -6   5   9    0.80    5.00
  -6   5   9   -8.00   11.40
  -7   5   9    4.00    5.60
  -7   5   9    4.20   11.30
  -6  -5  -8   -2.10    8.00
  -5  -5  -8  -17.50    5.90
  -5  -5  -8   -6.20    5.60
  -5  -5  -8    5.50    9.50
  -4  -5  -8   24.50   15.70
  -4  -5  -8   24.30   11.40
  -4  -5  -8   39.60   11.10
   3   5   8   34.50    9.50
   3   5   8   34.90    6.70
   3   5   8   19.90    3.90
   3   5   8   26.00    8.70
  -3  -5  -8   13.50   15.40
  -3  -5  -8   24.70    8.60
  -3  -5  -8   21.40   10.30
  -3  -5  -8   28.90    9.30
   2   5   8    8.60    6.90
   2   5   8    0.60    4.60
   2   5   8    3.70   11.80
  -2  -5  -8    2.70    7.20
  -2  -5  -8   -0.20    6.90
  -2  -5  -8   -8.50    5.80
  -2  -5  -8   -3.90    9.50
   1   5   8    7.70    8.20
  -1  -5  -8    2.80    6.00
  -1  -5  -8    8.50    8.00
  -1  -5  -8   16.40    8.60
  -1  -5  -8   11.00    9.50
   0   5   8   -0.20    7.40
   0  -5  -8   -7.50    5.10
   0  -5  -8    2.50    6.00
   0  -5  -8    2.30    6.10
  -1   5   8    1.60    4.80
  -1   5   8   -3.90    6.70
   1  -5  -8    1.80    6.70
   1  -5  -8   -2.60    5.30
  -2   5   8   92.89   13.50
  -2   5   8   80.39   12.70
   2  -5  -8   78.69   18.60
   2  -5  -8   53.49   11.90
  -3   5   8   34.90   10.00
  -3   5   8   14.00    6.80
   3  -5  -8   15.20    7.60
  -4   5   8    4.40    5.00
  -4   5   8   18.40   12.50
  -4   5   8    8.00    8.30
   4  -5  -8    3.30    6.30
   4  -5  -8    0.20    9.50
  -5   5   8   16.70    6.40
  -5   5   8   15.90   12.30
  -5   5   8    3.00    6.90
   5  -5  -8   22.90    9.40
  -6   5   8    8.10   10.80
  -6   5   8    1.00    4.80
  -6   5   8    2.40    8.20
   6  -5  -8    5.50    7.80
  -7   5   8    6.70   11.50
  -7   5   8   -5.10    8.20
  -7   5   8    6.40    5.10
  -8   5   8   31.60   15.20
  -7  -5  -7   -6.00    6.50
  -6  -5  -7   31.50    9.20
  -6  -5  -7   -1.60    8.70
  -6  -5  -7   13.40    7.40
   5   5   7    6.50    5.80
  -5  -5  -7    1.50    6.50
  -5  -5  -7   -6.70    7.10
  -5  -5  -7    7.00    7.40
   4   5   7   21.90    7.70
  -4  -5  -7   11.30    9.20
  -4  -5  -7   13.50    8.30
  -4  -5  -7   22.40    8.10
   3   5   7    1.20    2.90
   3   5   7    2.00    5.80
   3   5   7   -0.10    4.10
  -3  -5  -7   14.30    8.10
  -3  -5  -7   12.40    7.00
  -3  -5  -7   -0.80    6.30
   2   5   7    3.00    4.40
   2   5   7    6.90    6.40
  -2  -5  -7   -3.90    5.50
  -2  -5  -7    3.50    6.70
  -2  -5  -7    8.60    9.20
  -2  -5  -7   -0.80    6.60
   1   5   7  158.68   15.50
  -1  -5  -7  180.88   16.50
  -1  -5  -7  179.08   20.10
  -1  -5  -7  167.98   15.20
  -1  -5  -7  183.58   15.60
   0   5   7  615.24   28.60
   0   5   7  553.24   29.00
   0  -5  -7  542.45   27.70
   0  -5  -7  539.65   28.60
   0  -5  -7  582.44   32.50
   0  -5  -7  577.64   28.10
  -1   5   7   71.09   10.80
  -1   5   7   89.69   11.40
   1  -5  -7  110.79   16.60
   1  -5  -7   94.49   10.50
   1  -5  -7   78.99   11.60
  -2   5   7   -0.30    4.00
  -2   5   7    5.30    7.10
   2  -5  -7   23.50    9.80
   2  -5  -7    0.70    6.00
  -3   5   7   15.90   11.40
  -3   5   7   30.40    7.60
  -3   5   7   31.30   11.80
   3  -5  -7   24.90    8.90
   3  -5  -7   25.10   10.60
  -4   5   7   12.30   10.40
  -4   5   7    8.30    8.00
  -4   5   7   26.40    6.90
   4  -5  -7   15.30    7.50
   4  -5  -7   32.10    9.30
  -5   5   7    3.50    7.80
  -5   5   7    7.10    5.30
   5  -5  -7    4.00    6.90
  -6   5   7  116.59   20.00
  -6   5   7   93.19   11.30
  -6   5   7   96.29   15.20
  -7   5   7   -1.70    3.80
  -7   5   7    4.20    8.90
  -7   5   7   -9.80    9.50
   7  -5  -7   19.60    9.40
  -8   5   7    3.60    9.80
  -8   5   7   15.60   10.10
  -9   5   7    5.30   10.50
   8   5   6   -8.10    5.60
   7   5   6   -5.40    4.90
  -7  -5  -6    9.90    9.80
  -7  -5  -6    4.70    7.00
  -7  -5  -6   12.50    8.70
   6   5   6   26.70    8.20
  -6  -5  -6    9.30    7.50
  -6  -5  -6    8.70    9.50
  -6  -5  -6   21.40    7.70
   5   5   6    7.60    5.60
  -5  -5  -6    1.50    5.90
  -5  -5  -6    5.00    6.60
  -5  -5  -6   -4.90    7.00
   4   5   6   59.89   10.20
  -4  -5  -6   47.90    9.60
  -4  -5  -6   49.10   10.20
  -4  -5  -6   33.90   10.60
   3   5   6  182.78   16.00
   3   5   6  174.98   14.40
   3   5   6  216.78    9.90
  -3  -5  -6  204.48   16.20
  -3  -5  -6  198.28   15.60
  -3  -5  -6  204.48   18.70
   2   5   6   40.80    8.50
   2   5   6   43.20    7.20
   2   5   6   54.09    9.90
   2   5   6   27.50    7.00
  -2  -5  -6   32.10    9.10
  -2  -5  -6   41.00    8.20
  -2  -5  -6   61.29   10.80
   1   5   6    8.60    6.40
   1   5   6   10.70    5.40
  -1  -5  -6    7.40    6.60
  -1  -5  -6    7.90    8.20
  -1  -5  -6   10.50    5.90
  -1  -5  -6    9.60    6.40
   0   5   6   18.10    7.00
   0   5   6   19.40    5.80
   0  -5  -6   25.00    7.20
   0  -5  -6   19.90    6.40
   0  -5  -6   16.30    9.00
   0  -5  -6   22.60    7.50
  -1   5   6   32.80    8.30
  -1   5   6   32.60    7.60
   1  -5  -6   16.20    6.10
   1  -5  -6   31.10    9.70
   1  -5  -6   39.60    7.30
  -2   5   6   -0.40    5.80
  -2   5   6   -6.80    3.10
   2  -5  -6   -5.20    5.80
   2  -5  -6    2.50    5.60
  -3   5   6   15.10    5.80
  -3   5   6   18.80    7.70
  -3   5   6    0.40    9.20
   3  -5  -6   15.70    7.60
   3  -5  -6    3.10    6.30
  -4   5   6  151.88   16.20
  -4   5   6  192.48   13.10
  -4   5   6  146.29   18.10
   4  -5  -6  147.49   15.10
  -5   5   6   10.40    5.30
  -5   5   6    1.20    8.50
  -5   5   6   13.30    7.90
   5  -5  -6   11.80    7.30
  -6   5   6   -0.30    4.10
  -6   5   6    1.30    9.90
  -6   5   6    4.00    7.60
   6  -5  -6   -4.50    5.00
  -7   5   6    9.10   10.40
  -7   5   6    9.90    8.20
   7  -5  -6    3.50    6.70
  -8   5   6    2.50    8.50
  -8   5   6    6.90    9.70
  -8  -5  -5    4.60   11.50
  -8  -5  -5    1.90    6.10
   7   5   5    2.70    4.90
  -7  -5  -5   15.00   11.00
  -7  -5  -5    3.20    5.90
  -7  -5  -5   -1.50    5.60
  -7  -5  -5    7.40    7.20
   6   5   5    7.60    5.90
   6   5   5   18.40    6.00
  -6  -5  -5    6.10    6.90
  -6  -5  -5    2.80    5.80
  -6  -5  -5   12.30   11.00
   5   5   5    6.20    5.10
  -5  -5  -5   15.40    7.80
  -5  -5  -5   13.60    6.40
  -5  -5  -5   16.30    9.20
   4   5   5  112.19   11.00
   4   5   5  105.89   14.70
  -4  -5  -5  104.79   12.20
  -4  -5  -5  112.09   16.00
  -4  -5  -5  105.09   12.40
   3   5   5  186.38   13.20
   3   5   5  177.28    8.30
   3   5   5  159.98   14.50
  -3  -5  -5  195.68   17.40
  -3  -5  -5  171.28   14.60
  -3  -5  -5  193.78   13.80
   2   5   5   64.89    6.70
   2   5   5   93.39   11.40
   2   5   5   70.19    9.20
  -2  -5  -5   63.99    9.10
  -2  -5  -5   93.89   12.90
  -2  -5  -5   82.99   10.40
   1   5   5   28.50    6.50
   1   5   5   23.50    6.50
  -1  -5  -5   31.40    8.00
  -1  -5  -5   34.40    6.90
  -1  -5  -5   51.69    9.30
   0   5   5   20.30    5.80
   0   5   5    9.10    5.40
   0   5   5   11.50    4.60
   0  -5  -5   11.80    5.40
   0  -5  -5    6.30    7.50
   0  -5  -5   21.00    7.10
   0  -5  -5   12.00    6.10
  -1   5   5   34.50    6.60
  -1   5   5   33.70    7.30
   1  -5  -5   25.50    6.30
   1  -5  -5   50.49    7.20
   1  -5  -5   28.60    8.30
  -2   5   5   25.40    8.80
  -2   5   5   36.00    7.30
  -2   5   5   28.10    7.10
   2  -5  -5   33.90    8.30
   2  -5  -5   15.70    8.40
  -3   5   5   -1.70    7.70
  -3   5   5    4.60    3.90
  -3   5   5    4.00    6.50
   3  -5  -5   -2.80    4.40
   3  -5  -5    4.30    5.70
  -4   5   5   -1.90    7.80
  -4   5   5   -0.70    5.60
  -4   5   5   -0.80    3.30
   4  -5  -5   -1.10    3.30
  -5   5   5   22.30   10.60
  -5   5   5   47.50   10.20
  -5   5   5   42.10    7.20
   5  -5  -5   40.00    9.30
  -6   5   5   -3.10    6.20
  -6   5   5   -3.30    3.20
  -6   5   5  -11.00    7.10
   6  -5  -5   -5.70    4.30
  -7   5   5   -5.40    7.10
  -7   5   5    0.10    7.00
  -8   5   5    7.60    8.80
  -8   5   5   -7.00    7.60
   8  -5  -5   -4.80    4.80
  -9   5   5   -1.30    9.30
  -9   5   5   20.20   10.80
 -10   5   5  -18.00    6.60
 -10   5   5   26.80   13.10
   8   5   4    1.00    4.50
  -8  -5  -4   22.60   14.20
  -8  -5  -4    9.60    7.60
   7   5   4   10.30   11.70
   7   5   4   12.40    4.60
  -7  -5  -4    4.60    5.40
  -7  -5  -4   -2.20    4.70
  -7  -5  -4  -16.70    7.20
  -7  -5  -4   -1.70    5.90
   6   5   4   49.00    7.90
  -6  -5  -4   43.30    9.50
  -6  -5  -4   39.50    8.10
  -6  -5  -4   40.30   13.00
   5   5   4  271.07   15.40
  -5  -5  -4  283.87   19.00
  -5  -5  -4  297.87   16.80
  -5  -5  -4  270.67   22.50
   4   5   4   -0.20    4.30
   4   5   4   -1.70    3.40
  -4  -5  -4    0.10    6.00
  -4  -5  -4    2.70    5.50
  -4  -5  -4   -3.40    4.00
   3   5   4  127.89   12.30
   3   5   4  126.19   10.20
  -3  -5  -4  141.09   10.80
  -3  -5  -4  128.89   11.80
  -3  -5  -4  125.19   13.60
   2   5   4   83.59    8.30
   2   5   4   93.19    6.40
   2   5   4   96.19   10.10
   2   5   4   88.79    9.60
  -2  -5  -4   89.39    8.80
  -2  -5  -4   97.49    9.80
  -2  -5  -4   82.99   11.50
   1   5   4    7.20    4.90
   1   5   4   14.00    5.00
   1   5   4   21.30    6.00
  -1  -5  -4   10.80    5.00
  -1  -5  -4   19.70    5.10
  -1  -5  -4   17.00    6.00
   0   5   4    9.50    5.00
   0   5   4    1.10    3.60
   0   5   4    7.30    4.00
   0  -5  -4    1.90    6.00
   0  -5  -4   11.00    5.00
   0  -5  -4   13.20    4.30
   0  -5  -4   15.40    5.10
  -1   5   4  484.35   22.30
  -1   5   4  425.16   16.50
  -1   5   4  411.56   19.00
   1  -5  -4  424.36   17.60
   1  -5  -4  417.56   20.40
   1  -5  -4  436.46   21.20
  -2   5   4   46.70    7.70
  -2   5   4   51.99    7.20
   2  -5  -4   43.50    8.10
   2  -5  -4   45.80    7.60
  -3   5   4    9.40    4.20
  -3   5   4    7.90    5.50
  -3   5   4   13.90    7.20
   3  -5  -4   17.10    6.20
   3  -5  -4   20.60    6.00
  -4   5   4   -2.20    3.20
  -4   5   4   13.20    7.70
  -4   5   4   -0.30    4.80
   4  -5  -4   -5.30    3.90
   4  -5  -4    5.20    3.70
  -5   5   4    4.70    6.00
  -5   5   4    6.10    3.80
  -5   5   4   22.30    8.30
   5  -5  -4   -2.40    4.70
  -6   5   4   -0.20    6.30
  -6   5   4    1.70    3.60
  -6   5   4   11.20    8.70
   6  -5  -4   -1.20    4.80
  -7   5   4   11.10    9.30
  -7   5   4    6.20    7.80
   7  -5  -4   12.60    5.80
  -8   5   4   13.10    8.40
  -8   5   4   -2.50    7.40
  -9   5   4   -3.90    8.70
 -10   5   4   -4.30   10.50
 -10   5   4   -1.10    6.50
 -11   5   4   -6.20    7.40
  -9  -5  -3   -2.50    7.80
  -9  -5  -3    0.60    9.00
  -8  -5  -3   -3.90    8.80
  -8  -5  -3    4.30    7.10
  -8  -5  -3   -1.40    6.00
   7   5   3   77.39   12.90
   7   5   3   60.99    7.20
  -7  -5  -3   86.39   17.00
  -7  -5  -3   82.19   11.90
  -7  -5  -3   73.39   11.70
   6   5   3   42.50    6.60
   6   5   3   27.90    8.50
  -6  -5  -3   43.10    7.70
  -6  -5  -3   50.39    9.00
  -6  -5  -3   32.10    8.60
   5   5   3    5.50    5.70
   5   5   3   11.90    4.40
  -5  -5  -3    5.90    5.60
  -5  -5  -3   -2.60    6.00
  -5  -5  -3    7.30    4.80
   4   5   3    6.30    3.90
   4   5   3    1.50    5.00
  -4  -5  -3    9.40    6.50
  -4  -5  -3   10.00    4.50
  -4  -5  -3    5.60    5.40
   3   5   3    3.20    4.90
   3   5   3    4.10    3.50
  -3  -5  -3    1.90    3.90
  -3  -5  -3    5.40    4.10
  -3  -5  -3    4.20    5.80
   2   5   3    1.40    2.20
   2   5   3    1.40    4.10
   2   5   3    1.70    4.30
   2   5   3   -2.60    3.00
  -2  -5  -3    3.30    5.20
  -2  -5  -3    1.20    4.10
  -2  -5  -3    2.40    4.40
   1   5   3 2519.45   75.29
   1   5   3 2697.33   79.69
   1   5   3 2427.16   77.69
   1   5   3 2507.35   78.89
  -1  -5  -3 2378.96   79.49
  -1  -5  -3 2499.15   77.89
  -1  -5  -3 2428.76   78.29
   0   5   3  547.65   22.30
   0   5   3  574.94   21.80
   0   5   3  550.24   21.10
   0  -5  -3  566.44   22.00
   0  -5  -3  551.14   22.90
   0  -5  -3  544.15   22.30
  -1   5   3  231.28   12.00
  -1   5   3  230.88   13.20
  -1   5   3  251.97   14.20
   1  -5  -3  253.57   13.60
   1  -5  -3  237.18   13.70
  -2   5   3   -3.40    5.30
  -2   5   3    3.70    4.50
  -2   5   3    3.40    3.70
   2  -5  -3    0.50    3.80
   2  -5  -3    4.30    4.60
  -3   5   3  595.34   24.60
  -3   5   3  557.84   21.70
  -3   5   3  602.24   25.80
   3  -5  -3  552.94   23.00
   3  -5  -3  552.54   24.10
  -4   5   3    8.90    5.40
  -4   5   3   14.60    4.50
  -4   5   3   26.70    7.60
   4  -5  -3   13.70    5.10
  -5   5   3  106.29   12.20
  -5   5   3   99.89    8.00
  -5   5   3   89.79   11.10
   5  -5  -3   84.99    9.50
  -6   5   3  117.79   14.90
  -6   5   3   99.79   13.60
   6  -5  -3   88.19   10.50
  -7   5   3   -2.20    6.20
  -7   5   3    7.00    6.80
  -8   5   3    3.40    7.90
  -8   5   3    6.50    7.60
  -9   5   3    7.40    8.40
  -9   5   3   19.10    9.60
  -9   5   3    0.60    5.50
 -10   5   3   -5.00    8.70
 -10   5   3    0.00    5.80
 -10   5   3   13.90   10.70
 -11   5   3    7.60    6.60
  -9  -5  -2   19.50    8.80
  -9  -5  -2   29.10   14.00
   8   5   2   10.40    7.50
  -8  -5  -2   -3.70    5.40
  -8  -5  -2    4.40    9.70
  -7  -5  -2   -0.60    7.80
  -7  -5  -2    5.10    5.80
   6   5   2    2.40    3.10
   6   5   2    6.40    5.50
  -6  -5  -2    1.00    7.10
  -6  -5  -2    6.20    5.10
   5   5   2   10.50    3.70
   5   5   2    5.20    6.20
  -5  -5  -2   12.70    4.40
  -5  -5  -2   10.40    7.10
  -5  -5  -2    7.20    4.50
   4   5   2   11.90    5.90
   4   5   2   19.70    4.20
  -4  -5  -2   10.70    5.20
  -4  -5  -2   16.00    6.60
  -4  -5  -2   21.30    5.10
   3   5   2  451.05   17.60
   3   5   2  450.65   22.10
  -3  -5  -2  448.06   20.10
  -3  -5  -2  445.56   17.90
  -3  -5  -2  448.46   23.00
   2   5   2  491.05   21.70
   2   5   2  490.15   16.40
   2   5   2  504.15   18.90
  -2  -5  -2  463.55   22.40
  -2  -5  -2  500.55   16.70
  -2  -5  -2  505.35   19.10
  -2  -5  -2  481.45   20.00
   1   5   2   28.10    4.70
   1   5   2   21.30    3.30
   1   5   2   18.50    5.00
   1   5   2   12.40    4.20
  -1  -5  -2   15.20    5.20
  -1  -5  -2   15.40    4.00
   0   5   2   57.49    6.10
   0   5   2   42.80    5.40
   0   5   2   65.29    7.60
   0   5   2   50.49    5.90
   0  -5  -2   67.29    7.00
   0  -5  -2   54.99    6.80
  -1   5   2   71.69    7.50
  -1   5   2   74.29    7.60
   1  -5  -2   97.59    9.80
   1  -5  -2   74.79    7.30
  -2   5   2   43.30    7.10
  -2   5   2   33.90    5.40
   2  -5  -2   37.80    5.40
   2  -5  -2   33.60    5.70
  -3   5   2  650.33   25.80
  -3   5   2  644.44   24.60
   3  -5  -2  596.14   24.80
   3  -5  -2  662.93   23.70
  -4   5   2  729.33   29.70
  -4   5   2  766.22   30.50
   4  -5  -2  752.02   27.80
  -5   5   2   -6.50    3.90
  -5   5   2    6.80    5.70
   5  -5  -2    0.60    3.50
  -6   5   2   19.60    6.80
  -6   5   2   32.50    8.00
  -6   5   2   23.40    8.00
  -7   5   2   14.20    8.20
  -7   5   2   18.60    7.80
  -7   5   2   13.10    7.40
  -8   5   2   14.90    7.90
  -8   5   2   -0.90    6.20
  -8   5   2    2.70    7.70
  -8   5   2   -8.70    3.40
  -9   5   2   19.80   11.30
  -9   5   2   12.10    9.10
  -9   5   2    1.20    8.00
 -10   5   2   66.99   15.50
 -10   5   2   70.79   13.60
 -10   5   2   86.19   16.30
 -10   5   2   79.69   13.50
 -11   5   2   10.70    7.20
 -10  -5  -1    1.10   11.50
  -9  -5  -1   -5.40   10.30
   8   5   1   -3.40    6.00
  -8  -5  -1   -4.10    5.80
  -8  -5  -1    7.70   10.00
   7   5   1   -1.00    6.00
  -7  -5  -1   -1.60    2.50
  -7  -5  -1    4.50    9.50
  -7  -5  -1    1.30    5.80
   6   5   1    6.00    6.20
  -6  -5  -1    7.50    6.10
  -6  -5  -1    4.50    7.90
  -6  -5  -1   10.10    3.50
   5   5   1   24.20    8.30
  -5  -5  -1   13.40    8.40
  -5  -5  -1   18.70    3.70
  -5  -5  -1   24.60    6.70
   4   5   1   85.79   10.30
  -4  -5  -1   89.39    5.90
  -4  -5  -1   86.29    8.30
  -4  -5  -1   77.89   11.90
   3   5   1   48.10    7.70
   3   5   1   50.69    4.70
  -3  -5  -1   64.59   10.70
  -3  -5  -1   51.39    7.00
  -3  -5  -1   46.30    4.30
   2   5   1  168.98    7.70
   2   5   1  170.68    8.10
   2   5   1  163.18   11.50
  -2  -5  -1  173.28   12.70
  -2  -5  -1  160.38    7.30
   1   5   1  121.59    8.20
   1   5   1  108.69    6.20
   1   5   1  116.29    9.40
  -1  -5  -1  113.29    6.20
  -1  -5  -1  119.19   10.40
  -1  -5  -1  138.99    9.40
   0   5   1  631.44   20.90
   0   5   1  657.23   22.20
   0   5   1  622.94   23.00
   0  -5  -1  627.04   24.10
   0  -5  -1  633.04   21.90
   0  -5  -1  615.94   20.90
  -1   5   1 4238.38  126.39
  -1   5   1 4266.97  125.39
  -1   5   1 4178.28  124.79
   1  -5  -1 4264.77  125.39
  -2   5   1 7508.75  219.58
  -2   5   1 7907.51  221.78
   2  -5  -1 7449.25  219.08
   2  -5  -1 7332.07  220.78
  -3   5   1  407.76   17.10
  -3   5   1  412.86   17.70
  -3   5   1  403.86   15.80
   3  -5  -1  409.16   15.80
  -4   5   1  262.37   10.50
  -4   5   1  280.07   14.70
  -4   5   1  263.67   13.30
  -5   5   1    9.20    4.90
  -5   5   1    8.60    2.80
  -5   5   1    3.30    4.80
  -5   5   1    9.00    4.90
  -6   5   1    5.60    5.70
  -6   5   1    8.50    3.30
  -6   5   1    9.50    4.90
  -6   5   1    6.80    6.30
  -6   5   1    9.10    6.00
  -7   5   1   37.30    9.40
  -7   5   1   20.70    5.90
  -7   5   1   26.70    8.00
  -7   5   1   44.00    9.50
  -8   5   1    4.20    4.40
  -8   5   1   -5.70    6.60
  -8   5   1   -4.40    5.30
  -8   5   1   16.90    7.60
  -9   5   1    5.40    4.50
  -9   5   1   10.60    8.80
  -9   5   1   18.80    9.00
  -9   5   1    3.30    7.20
 -10   5   1   -5.70   12.30
 -10   5   1  -16.20    6.80
 -10   5   1  -13.80    8.30
 -10   5   1   -0.70    3.50
 -10   5   1   -6.60    4.80
 -11   5   1   -2.80   10.70
 -10  -5   0   -2.50   12.10
  -9  -5   0    9.20   11.60
  -9  -5   0   20.10    9.60
  -9  -5   0   -2.10    3.50
  -8  -5   0    5.60    8.10
  -8  -5   0   12.60    4.70
  -8  -5   0    0.30    9.20
   7   5   0   23.10    9.20
  -7  -5   0   22.70   10.80
  -7  -5   0   17.20    7.70
  -7  -5   0   14.10    5.00
   6   5   0   91.19   12.90
  -6  -5   0   98.69   13.90
  -6  -5   0   73.89    7.90
  -6  -5   0   70.19   14.10
   5   5   0   35.40    8.50
  -5  -5   0   22.50    6.20
  -5  -5   0   26.20    5.10
  -5  -5   0   16.90    7.80
   4   5   0   41.60    8.50
  -4  -5   0   31.10    5.10
  -4  -5   0   35.10    9.40
  -4  -5   0   23.80    5.80
   3   5   0    9.30    5.70
  -3  -5   0   16.20    6.90
  -3  -5   0   14.60    3.70
   2   5   0  658.13   23.00
   2   5   0  649.43   23.20
   2   5   0  666.73   26.50
  -2  -5   0  680.73   24.10
  -2  -5   0  682.53   27.90
  -2  -5   0  683.93   22.80
   1   5   0  659.03   25.40
   1   5   0  628.04   21.60
   1   5   0  667.93   21.40
  -1  -5   0  650.73   21.70
  -1  -5   0  646.04   26.50
  -1  -5   0  631.44   21.30
   0   5   0    3.50    2.20
   0   5   0    3.00    1.80
   0   5   0    2.70    1.80
   0   5   0    2.20    6.40
   0  -5   0    0.60    1.80
   0  -5   0    1.70    2.20
  -1   5   0  639.64   21.10
  -1   5   0  675.33   21.80
   1  -5   0  655.13   21.20
   1  -5   0  672.83   21.90
  -2   5   0  686.33   22.30
  -2   5   0  687.23   21.90
  -2   5   0  671.63   22.80
  -2   5   0  673.03   22.90
  -3   5   0    9.60    3.10
  -3   5   0    9.90    2.70
  -3   5   0    7.60    3.30
  -3   5   0    5.60    3.00
  -3   5   0   16.70    4.20
  -4   5   0   32.00    6.20
  -4   5   0   26.90    5.50
  -4   5   0   26.50    4.30
  -4   5   0   26.90    3.70
  -4   5   0   31.60    5.40
  -5   5   0   26.50    6.00
  -5   5   0   25.00    5.50
  -5   5   0   29.60    4.40
  -5   5   0   18.60    4.30
  -5   5   0   21.50    6.30
  -6   5   0  106.49   13.20
  -6   5   0  100.69   11.00
  -6   5   0   86.89   11.00
  -6   5   0   72.79    7.50
  -7   5   0   15.40    7.30
  -7   5   0   26.50    8.70
  -7   5   0   13.70    4.40
  -7   5   0   25.60    8.80
  -8   5   0    8.30    7.20
  -8   5   0   12.70    8.90
  -8   5   0    3.10    3.00
  -8   5   0    4.00    6.30
  -9   5   0   16.80    9.20
  -9   5   0   16.80    9.10
  -9   5   0    4.10    6.90
  -9   5   0    3.70    5.10
  -9   5   0   -2.50    2.20
 -10   5   0   -1.80    5.50
 -10   5   0    0.40    2.80
 -10   5   0    0.30    8.90
 -10   5   0   -4.60    7.20
 -10   5   0    0.50    8.10
 -11   5   0    1.50   12.40
 -11  -5   1    5.10   16.60
 -10  -5   1   34.60   10.30
 -10  -5   1   21.00   14.30
  -9  -5   1    2.80    5.10
  -9  -5   1   -0.40    7.50
  -9  -5   1   -9.20   11.80
   8   5  -1    3.20    5.80
  -8  -5   1    0.40    7.70
  -8  -5   1    1.30   10.20
  -8  -5   1    6.60    5.10
   7   5  -1   34.90    9.50
  -7  -5   1   19.60   11.90
  -7  -5   1   31.90    7.40
  -7  -5   1   34.90   11.00
   6   5  -1   18.30    9.40
  -6  -5   1   18.10    6.10
  -6  -5   1    2.40    8.30
  -6  -5   1   14.40    7.20
   5   5  -1    4.70    5.40
   5   5  -1    3.10    4.00
  -5  -5   1   55.89   12.50
  -5  -5   1    9.10    6.30
  -5  -5   1    7.80    4.70
   4   5  -1  238.48   13.70
   4   5  -1  278.97   15.90
  -4  -5   1  265.37   13.90
  -4  -5   1  252.67   15.90
   3   5  -1  383.96   19.30
   3   5  -1  422.16   18.30
  -3  -5   1  414.46   22.50
  -3  -5   1  408.86   17.50
   2   5  -1 7077.89  216.58
   2   5  -1 7314.57  214.28
  -2  -5   1 7435.56  218.68
  -2  -5   1 7269.77  213.58
  -2  -5   1 7333.67  214.58
   1   5  -1 4204.28  123.19
   1   5  -1 4250.77  120.89
   1   5  -1 4200.48  123.39
   1   5  -1 4144.99  127.79
  -1  -5   1 4300.47  123.59
  -1  -5   1 3864.21  121.09
  -1  -5   1 4141.69  122.99
   0   5  -1  643.14   20.50
   0   5  -1  621.74   21.40
   0   5  -1  665.63   22.10
   0  -5   1  608.84   20.10
   0  -5   1  607.94   21.10
   0  -5   1  639.64   22.40
  -1   5  -1  125.09    6.70
  -1   5  -1  113.89    6.50
   1  -5   1  119.39    6.10
   1  -5   1  111.09    6.40
  -2   5  -1  164.98    8.40
  -2   5  -1  169.38    7.70
   2  -5   1  166.58    7.80
   2  -5   1  168.88    7.80
  -3   5  -1   53.79    4.60
  -3   5  -1   53.89    5.30
  -3   5  -1   48.80    7.40
   3  -5   1   44.90    4.60
  -4   5  -1   81.09    6.50
  -4   5  -1   71.19    9.40
  -4   5  -1   70.09    5.50
   4  -5   1   85.39    5.70
  -5   5  -1   13.80    6.00
  -5   5  -1   27.40    5.70
  -5   5  -1   22.90    4.40
  -5   5  -1   13.60    3.00
  -6   5  -1    8.70    4.00
  -6   5  -1    6.70    5.40
  -6   5  -1   -0.10    2.10
  -6   5  -1    9.50    6.90
  -7   5  -1    4.80    3.90
  -7   5  -1   -2.60    4.60
  -7   5  -1   -3.00    2.30
  -7   5  -1   -6.00    5.50
  -8   5  -1    4.00    6.60
  -8   5  -1   -2.90    2.00
  -8   5  -1   -1.90    5.80
  -8   5  -1    4.80    3.80
  -8   5  -1   -5.60    5.60
  -9   5  -1   17.30    8.50
  -9   5  -1   -2.40    6.60
  -9   5  -1    2.10    6.50
 -10   5  -1   21.50    9.30
 -10   5  -1   24.10   13.10
 -10   5  -1   68.19   16.70
 -11  -5   2   43.80   19.80
  10   5  -2   29.70   10.60
 -10  -5   2   76.89   13.80
 -10  -5   2   15.40   18.70
 -10  -5   2   82.49   21.60
   9   5  -2    9.00    7.20
  -9  -5   2   28.60   17.10
  -9  -5   2   13.80    6.40
  -9  -5   2    1.50    8.70
  -9  -5   2   15.00    8.90
   8   5  -2   -4.90    4.70
  -8  -5   2    8.90    5.70
  -8  -5   2   -9.50   10.10
  -8  -5   2    8.50    9.00
   7   5  -2   11.00    7.10
  -7  -5   2   11.80    6.50
  -7  -5   2   -2.60    6.60
  -7  -5   2    7.60   11.10
   6   5  -2   23.50    6.20
   6   5  -2   38.20    8.30
  -6  -5   2   28.10    9.10
  -6  -5   2   17.90   12.10
   5   5  -2    8.00    5.10
   5   5  -2    0.10    3.60
  -5  -5   2    9.70    5.50
  -5  -5   2    6.60    8.90
  -5  -5   2    4.20    6.20
   4   5  -2  723.63   29.50
   4   5  -2  753.42   30.20
  -4  -5   2  763.22   35.00
  -4  -5   2  738.83   29.90
  -4  -5   2  737.93   31.70
   3   5  -2  653.83   26.50
   3   5  -2  633.84   26.60
  -3  -5   2  631.54   26.00
  -3  -5   2  622.44   31.20
  -3  -5   2  660.73   27.30
   2   5  -2   36.60    9.50
   2   5  -2   38.90    4.00
   2   5  -2   19.80    5.10
  -2  -5   2   36.10    6.70
  -2  -5   2   25.60    5.20
  -2  -5   2   35.80    3.40
   1   5  -2   78.69    8.60
   1   5  -2   81.69    5.60
  -1  -5   2   73.39    7.20
  -1  -5   2   75.09    5.20
  -1  -5   2   69.39    5.90
  -1  -5   2   80.79    9.40
   0   5  -2   57.49    6.30
   0   5  -2   53.09    6.80
   0   5  -2   58.79    5.30
   0  -5   2   61.79    4.60
   0  -5   2   53.69    6.10
   0  -5   2   51.69    5.10
   0  -5   2   52.19    7.80
  -1   5  -2   25.50    3.90
  -1   5  -2   24.30    4.00
  -1   5  -2   19.10    2.20
   1  -5   2   19.10    2.10
   1  -5   2   21.40    4.00
   1  -5   2   21.60    3.60
  -2   5  -2  458.85   18.20
  -2   5  -2  473.65   16.60
  -2   5  -2  486.85   20.40
  -2   5  -2  456.85   16.00
   2  -5   2  478.75   16.10
  -3   5  -2  444.26   20.80
  -3   5  -2  443.16   15.50
   3  -5   2  444.36   15.40
   3  -5   2  449.46   17.50
  -4   5  -2    9.00    3.90
  -4   5  -2   27.10    7.00
  -4   5  -2   15.80    2.90
   4  -5   2   25.90    4.50
  -5   5  -2    3.10    5.60
  -5   5  -2    6.90    4.00
   5  -5   2    7.80    3.30
  -6   5  -2    2.50    3.90
  -6   5  -2    9.30    4.60
  -6   5  -2    7.70    7.00
   6  -5   2   -3.00    2.70
  -7   5  -2    6.20    3.90
  -7   5  -2   -0.10    4.70
  -8   5  -2    8.20    8.10
  -8   5  -2    3.90    4.20
  -8   5  -2    2.40    6.50
  -9   5  -2    8.20    9.70
  -9   5  -2   24.90    8.90
  -9   5  -2   44.70   10.60
 -10   5  -2   41.90   13.70
 -10   5  -2   11.10    8.20
 -11   5  -2   -6.70   11.70
 -10  -5   3   74.19   23.20
   9   5  -3   10.40    6.70
  -9  -5   3    4.50    7.70
  -9  -5   3   12.90   15.60
  -9  -5   3    2.50   14.10
  -9  -5   3    0.30    9.90
   8   5  -3    2.00    5.10
   8   5  -3    4.10    5.60
  -8  -5   3   -0.40    8.20
  -8  -5   3    9.30    6.80
  -8  -5   3   15.40   13.60
  -8  -5   3    9.00    7.60
   7   5  -3    1.40    5.70
  -7  -5   3    6.30    8.30
  -7  -5   3    3.80    6.00
  -7  -5   3    1.10    6.90
  -7  -5   3   25.50   12.50
   6   5  -3   99.89   11.70
   6   5  -3   96.99   11.80
  -6  -5   3   98.49   13.30
  -6  -5   3   85.09   17.90
  -6  -5   3  123.79   16.50
  -6  -5   3  116.59   15.00
   5   5  -3   96.39   12.40
   5   5  -3   84.49   10.00
  -5  -5   3  116.49   13.60
  -5  -5   3   73.89   16.50
  -5  -5   3  102.09   11.80
  -5  -5   3  111.79   12.10
   4   5  -3   14.40    6.00
   4   5  -3    9.80    5.40
  -4  -5   3   28.50    9.40
  -4  -5   3   21.80    6.40
  -4  -5   3   10.10    5.00
   3   5  -3  558.34   19.60
   3   5  -3  544.35   24.70
   3   5  -3  554.74   25.70
  -3  -5   3  553.04   26.10
  -3  -5   3  553.84   24.70
  -3  -5   3  587.24   24.50
  -3  -5   3  553.54   19.10
   2   5  -3   -4.30   10.00
   2   5  -3    4.20    5.60
   2   5  -3    1.50    3.00
  -2  -5   3    0.30    5.30
  -2  -5   3    0.40    2.50
  -2  -5   3    5.10    4.10
  -2  -5   3    2.80    3.80
   1   5  -3  229.68   14.50
   1   5  -3  237.48   11.30
  -1  -5   3  242.88   15.80
  -1  -5   3  235.38   11.80
  -1  -5   3  209.28   12.90
  -1  -5   3  232.18   10.80
   0   5  -3  547.35   19.40
   0   5  -3  547.05   21.00
   0   5  -3  563.54   24.20
   0  -5   3  566.54   19.90
   0  -5   3  533.75   21.20
   0  -5   3  546.35   20.50
  -1   5  -3 2441.66   78.29
  -1   5  -3 2490.05   72.09
   1  -5   3 2320.77   74.09
   1  -5   3 2359.76   73.29
   1  -5   3 2408.16   71.79
  -2   5  -3   -0.10    2.70
  -2   5  -3    1.70    3.40
  -2   5  -3   -0.30    2.40
  -2   5  -3    0.10    3.80
   2  -5   3   -1.60    2.40
   2  -5   3    6.70    3.60
  -3   5  -3    4.40    3.70
  -3   5  -3    4.10    3.20
  -3   5  -3   -0.30    4.00
  -3   5  -3    3.60    2.60
   3  -5   3    9.60    3.80
   3  -5   3    4.50    2.30
  -4   5  -3   -0.70    4.70
  -4   5  -3    5.20    4.00
  -4   5  -3    4.90    3.70
   4  -5   3    3.90    3.80
  -5   5  -3   -2.20    3.60
  -5   5  -3   -0.30    6.20
  -5   5  -3    6.10    4.80
   5  -5   3    5.10    3.80
  -6   5  -3   44.90    7.70
  -6   5  -3   41.10    7.60
  -6   5  -3   59.49   11.70
   6  -5   3   39.50    6.30
  -7   5  -3   75.99   10.50
  -7   5  -3   73.69   11.50
  -7   5  -3   95.99   10.10
  -7   5  -3   73.59   14.50
   7  -5   3   77.29    8.00
  -8   5  -3   11.50    6.50
  -8   5  -3   13.70    9.20
  -8   5  -3   12.00    7.10
  -8   5  -3   -3.90    4.40
  -9   5  -3   11.00    5.20
  -9   5  -3    3.40    7.10
  -9   5  -3   -2.30    6.40
  -9   5  -3    1.60   14.50
  -9   5  -3   -2.80    7.60
 -10   5  -3    7.70    8.80
  -9  -5   4    1.90    7.70
  -9  -5   4   -5.10    8.10
  -8  -5   4   19.00   10.90
  -8  -5   4   10.80    7.70
  -8  -5   4    8.60    7.40
   7   5  -4    4.60    5.30
  -7  -5   4   21.90    8.20
  -7  -5   4    3.60    8.50
  -7  -5   4   19.60    8.60
   6   5  -4    4.60    5.20
   6   5  -4   -0.70    4.80
  -6  -5   4    6.00    7.90
  -6  -5   4   -2.00    5.70
   5   5  -4    5.80    5.50
   5   5  -4   -5.80    3.90
  -5  -5   4   -1.90    5.10
  -5  -5   4    3.40    7.20
  -5  -5   4    3.10    5.90
   4   5  -4    2.30    3.00
   4   5  -4   -1.20    5.50
   4   5  -4    2.00    5.20
  -4  -5   4   -3.10    4.30
  -4  -5   4    1.60    4.90
  -4  -5   4    5.10    2.70
  -4  -5   4    3.50    6.50
   3   5  -4    6.00    3.40
   3   5  -4   11.70    6.00
   3   5  -4    4.80    8.60
  -3  -5   4    6.90    4.90
  -3  -5   4    9.20    3.50
  -3  -5   4   11.20    6.00
  -3  -5   4    6.80    6.40
   2   5  -4   46.10    6.50
   2   5  -4   34.30    7.40
  -2  -5   4   48.00    6.10
  -2  -5   4   33.20    6.20
  -2  -5   4   54.69   10.90
  -2  -5   4   36.20    7.10
   1   5  -4  416.46   18.30
   1   5  -4  413.66   17.80
   1   5  -4  409.06   22.20
  -1  -5   4  439.76   23.40
  -1  -5   4  440.56   18.90
  -1  -5   4  429.26   17.80
  -1  -5   4  413.06   20.30
   0   5  -4    8.60    3.80
   0   5  -4    4.40    3.50
   0   5  -4   10.00    6.70
   0  -5   4    7.60    3.90
   0  -5   4   15.90    4.10
   0  -5   4    7.00    4.40
  -1   5  -4   21.60    5.30
  -1   5  -4    8.50    3.30
  -1   5  -4   29.10    9.30
  -1   5  -4    8.10    4.80
   1  -5   4   10.40    3.80
   1  -5   4   15.30    4.20
   1  -5   4   13.80    3.80
  -2   5  -4   87.99   10.10
  -2   5  -4   84.59    7.10
  -2   5  -4  101.09    9.00
   2  -5   4   92.99    8.30
   2  -5   4   92.39    6.90
   2  -5   4   96.19    7.00
  -3   5  -4  131.59   12.60
  -3   5  -4  134.59    8.60
  -3   5  -4  127.69   10.50
   3  -5   4  147.89   11.30
   3  -5   4  130.69    6.90
  -4   5  -4    1.90    4.10
  -4   5  -4    2.40    5.50
  -4   5  -4    4.60    4.30
   4  -5   4    8.30    4.50
  -5   5  -4  286.17   16.10
  -5   5  -4  284.87   21.80
  -5   5  -4  299.07   17.60
   5  -5   4  303.07   16.20
  -6   5  -4   34.50    7.50
  -6   5  -4   39.70   11.10
  -6   5  -4   29.80    7.20
   6  -5   4   32.80    6.50
  -7   5  -4   11.00    5.60
  -7   5  -4    2.40    5.30
  -7   5  -4   -8.80    5.70
   7  -5   4    0.80    3.90
  -8   5  -4   10.00    7.20
  -8   5  -4   19.50    7.80
  -8   5  -4   34.40    8.20
  -8   5  -4   24.20   11.80
  -9   5  -4    7.90   10.80
  -9   5  -4   17.60    7.20
  -9   5  -4    4.10    6.90
  -9   5  -4   -5.70    7.80
 -10   5  -4    0.80    8.10
  -9  -5   5   15.60   11.70
  -9  -5   5    1.60    8.20
  -8  -5   5   -6.10    8.60
  -8  -5   5    5.90    8.30
   7   5  -5   -2.60    5.90
  -7  -5   5   -3.60    8.30
  -7  -5   5    6.90    7.70
  -7  -5   5    3.10    7.10
  -6  -5   5   -5.50    5.50
  -6  -5   5   -6.60    5.50
  -6  -5   5    0.90    8.00
   5   5  -5   23.60    8.40
  -5  -5   5   26.40    8.60
  -5  -5   5   54.09   12.10
  -5  -5   5   25.80    8.90
   4   5  -5   -3.00    3.10
   4   5  -5    5.90    6.50
   4   5  -5   -5.20    6.30
  -4  -5   5    1.60    2.80
  -4  -5   5   -9.90    7.10
  -4  -5   5    2.60    5.20
  -4  -5   5    0.90    5.70
   3   5  -5    3.00    3.60
   3   5  -5    2.70    5.90
   3   5  -5    3.40   11.30
  -3  -5   5   -2.90    4.20
  -3  -5   5    4.00    3.40
  -3  -5   5    1.40    5.00
  -3  -5   5    6.30    9.40
   2   5  -5   26.40    5.80
   2   5  -5   25.40    9.10
  -2  -5   5   35.90    6.30
  -2  -5   5   16.90    8.40
  -2  -5   5   24.10    6.60
   1   5  -5   38.10    6.30
   1   5  -5   31.00    6.40
   1   5  -5   21.50    8.10
  -1  -5   5   27.10    9.20
  -1  -5   5   36.00    6.60
  -1  -5   5   38.60    8.20
  -1  -5   5   41.20    6.60
   0   5  -5   11.40    4.50
   0   5  -5   19.30    5.40
   0   5  -5    8.60    6.50
   0  -5   5   13.30    4.80
   0  -5   5   18.90    5.60
   0  -5   5   19.10    5.00
  -1   5  -5   43.10    8.10
  -1   5  -5   37.40    8.00
  -1   5  -5   23.00    4.70
   1  -5   5   34.80    5.50
   1  -5   5   47.40    7.60
   1  -5   5   28.10    5.90
  -2   5  -5   71.99    7.60
  -2   5  -5  101.19   12.80
  -2   5  -5   86.59   10.80
  -2   5  -5   55.69   12.00
   2  -5   5   80.49    9.70
   2  -5   5   74.79    7.10
   2  -5   5   66.69    7.20
  -3   5  -5  180.58   15.70
  -3   5  -5  166.28   13.30
  -3   5  -5  173.38   11.20
   3  -5   5  187.38   12.50
   3  -5   5  176.38    9.20
  -4   5  -5  108.79    9.80
  -4   5  -5  121.69   13.50
  -4   5  -5   99.09   15.00
   4  -5   5   99.79   10.50
  -5   5  -5    9.80    5.60
  -5   5  -5    9.80    6.40
  -5   5  -5   13.20    8.30
   5  -5   5    5.40    4.90
  -6   5  -5    4.10    7.70
  -6   5  -5    5.80    6.40
  -6   5  -5    3.90    5.70
   6  -5   5   18.80    6.60
  -7   5  -5    4.50    5.80
  -7   5  -5    1.40    9.40
  -7   5  -5    1.80    5.40
   7  -5   5    1.70    4.50
  -8   5  -5   -8.20    5.70
  -8   5  -5    6.80    8.30
  -8   5  -5    3.40    6.90
  -8   5  -5   14.00    7.50
   8  -5   5   -6.60    4.80
  -9   5  -5   -1.90    5.60
  -8  -5   6    2.50    8.10
  -7  -5   6    5.90    7.40
  -7  -5   6    6.40   10.00
   6   5  -6    3.30    6.80
  -6  -5   6   -3.30    8.70
  -6  -5   6   -7.10    6.60
  -6  -5   6    6.50    6.90
  -5  -5   6    7.30    3.80
  -5  -5   6   -6.50    5.50
  -5  -5   6   -3.40    8.70
  -5  -5   6    3.10    6.70
   4   5  -6  161.88   11.60
   4   5  -6  123.19   16.00
  -4  -5   6  172.48   16.30
  -4  -5   6  167.28   10.90
  -4  -5   6  170.48   20.10
   3   5  -6   15.70   13.70
   3   5  -6   17.40    5.80
   3   5  -6    5.80    6.80
  -3  -5   6   16.90   11.30
  -3  -5   6   10.40    6.70
  -3  -5   6   18.50    5.20
  -3  -5   6   17.90    7.20
   2   5  -6    0.40    6.60
   2   5  -6    4.50    4.50
  -2  -5   6   -0.80    4.70
  -2  -5   6   -3.40    7.90
  -2  -5   6    2.20    3.70
  -2  -5   6   -1.60    4.80
   1   5  -6   30.60    9.30
   1   5  -6   22.60    6.10
   1   5  -6   35.20    7.00
  -1  -5   6   35.30    8.90
  -1  -5   6   30.20    7.00
  -1  -5   6   35.80   12.80
  -1  -5   6   30.40    6.30
   0   5  -6   20.70    9.40
   0   5  -6   17.60    5.70
   0   5  -6   22.80    6.70
   0   5  -6   22.70    6.40
   0  -5   6   27.50    7.20
   0  -5   6   17.70    5.70
   0  -5   6   25.70    6.20
  -1   5  -6    6.10    5.00
  -1   5  -6   14.20    6.60
  -1   5  -6    7.50    8.00
  -1   5  -6    4.90    4.70
   1  -5   6    8.30    4.60
   1  -5   6   14.60    5.80
   1  -5   6    9.20    5.00
  -2   5  -6   39.50    9.20
  -2   5  -6   36.00   11.70
  -2   5  -6   47.00    8.70
  -2   5  -6   47.70    7.60
   2  -5   6   45.60    6.60
   2  -5   6   60.49    7.80
   2  -5   6   42.20    8.20
  -3   5  -6  193.58   15.40
  -3   5  -6  215.78   21.90
  -3   5  -6  205.98   13.20
  -3   5  -6  197.48   17.60
   3  -5   6  195.68   10.80
   3  -5   6  194.28   14.10
  -4   5  -6   51.19   11.50
  -4   5  -6   39.20    7.10
   4  -5   6   46.00   12.80
  -5   5  -6    3.20    5.80
  -5   5  -6   -1.90    4.50
  -5   5  -6    0.90    7.00
  -6   5  -6   13.10    9.00
  -6   5  -6    3.70    5.40
  -6   5  -6    9.20    6.10
   6  -5   6    8.50    5.90
  -7   5  -6   13.10    7.00
  -7   5  -6   21.70   10.30
  -8   5  -6   42.60   11.70
  -8   5  -6  -13.40    6.90
  -9   5  -6   18.10    6.60
  -8  -5   7  -12.40    8.90
  -8  -5   7    0.10    9.60
  -7  -5   7   -8.60    7.30
  -7  -5   7    0.00   11.80
  -6  -5   7  105.39   19.90
  -6  -5   7   89.49   15.60
   5   5  -7    2.90    6.40
  -5  -5   7    9.10    4.60
  -5  -5   7   10.00    8.20
  -5  -5   7   -4.10   11.30
  -5  -5   7   17.60    8.70
   4   5  -7   22.00    6.80
  -4  -5   7   25.00    6.20
  -4  -5   7    8.30    7.60
  -4  -5   7   25.20   13.10
   3   5  -7   28.40    7.40
   3   5  -7   40.70   12.10
  -3  -5   7   45.20   10.90
  -3  -5   7   48.70    7.90
  -3  -5   7   28.20    8.80
   2   5  -7    4.00    5.10
   2   5  -7   -6.00    4.30
   2   5  -7   17.30    9.30
  -2  -5   7    4.70    4.40
  -2  -5   7   14.50   11.00
  -2  -5   7    7.30    6.80
  -2  -5   7    2.40    6.00
   1   5  -7   94.69   13.00
   1   5  -7   69.79   10.00
   1   5  -7  103.49   12.40
  -1  -5   7  122.49   11.00
  -1  -5   7   89.79   11.60
  -1  -5   7  106.29   13.70
   0   5  -7  583.34   26.20
   0   5  -7  577.94   28.10
   0   5  -7  584.44   28.40
   0  -5   7  592.34   26.90
   0  -5   7  541.15   26.10
   0  -5   7  575.94   27.60
  -1   5  -7  168.68   15.50
  -1   5  -7  179.58   13.50
  -1   5  -7  185.48   15.30
   1  -5   7  190.78   13.60
  -2   5  -7   13.30    7.40
  -2   5  -7    3.60    5.60
  -2   5  -7   -1.00    4.70
   2  -5   7    5.70    4.50
   2  -5   7    2.20    4.60
  -3   5  -7   -5.60    4.60
  -3   5  -7    4.00    5.20
  -3   5  -7   -6.60    5.50
   3  -5   7    2.70    4.80
   3  -5   7    0.50    3.60
  -4   5  -7   13.30    5.80
  -4   5  -7   23.70    8.20
  -4   5  -7   25.20    9.90
  -4   5  -7   39.50   14.80
   4  -5   7    5.80    5.60
  -5   5  -7    7.60    7.60
  -5   5  -7    5.20    8.20
  -5   5  -7  -10.40    3.70
  -6   5  -7   -0.60    5.20
  -6   5  -7   13.00    6.30
  -6   5  -7   12.40   10.00
  -7   5  -7    8.00    6.20
  -8   5  -7   14.70    7.90
  -7  -5   8   -0.50    7.80
  -7  -5   8    4.90   12.60
  -6  -5   8    1.60    3.70
  -6  -5   8   22.00   12.00
  -6  -5   8    6.70    8.10
  -5  -5   8   14.10    8.70
  -5  -5   8    2.60   10.50
  -5  -5   8   17.90    5.90
   4   5  -8   13.80    6.80
   4   5  -8   18.50    9.10
  -4  -5   8    2.80    4.10
  -4  -5   8    5.50   10.50
  -4  -5   8   -0.50    7.60
  -4  -5   8    9.70    8.10
   3   5  -8   20.20    6.70
   3   5  -8    1.80    7.60
   3   5  -8   26.30    8.40
  -3  -5   8   21.20   13.40
  -3  -5   8   33.90    9.70
  -3  -5   8   21.60    6.40
  -3  -5   8   35.80   11.10
   2   5  -8   68.49   10.50
   2   5  -8   72.39   13.50
   2   5  -8   43.20   17.20
  -2  -5   8   66.49   11.70
  -2  -5   8   94.99   12.40
   1   5  -8   -4.00    5.20
   1   5  -8   -0.40    4.70
   1   5  -8   10.80    6.50
  -1  -5   8    0.30    6.00
  -1  -5   8   -1.60    4.00
  -1  -5   8    1.90    5.80
   0   5  -8   -2.50    5.10
   0   5  -8   12.80    7.70
   0   5  -8    2.00    6.00
   0  -5   8    2.60    5.80
   0  -5   8    4.00    4.90
   0  -5   8   16.30    6.30
  -1   5  -8    9.70    8.30
  -1   5  -8    1.40    5.50
  -1   5  -8    7.20    5.90
   1  -5   8   26.60    9.10
   1  -5   8    5.80    6.00
   1  -5   8    7.50    6.10
  -2   5  -8    8.90    5.30
  -2   5  -8    2.70    5.60
  -2   5  -8    0.20   10.30
  -2   5  -8    6.10    6.20
   2  -5   8   -0.80    4.80
   2  -5   8    5.20    4.50
   2  -5   8    1.30    5.30
  -3   5  -8   25.10    8.40
  -3   5  -8   16.10    7.20
  -3   5  -8   29.50   10.40
   3  -5   8   24.30    6.00
  -4   5  -8   34.10    9.20
  -4   5  -8   41.90    8.50
  -4   5  -8   20.00   10.00
  -5   5  -8    4.90    7.70
  -5   5  -8    7.60    6.30
  -5   5  -8   10.20    7.70
  -6   5  -8   -0.60    6.60
  -6   5  -8   -1.10    6.00
  -6  -5   9    7.80   14.00
  -6  -5   9    3.10    4.20
  -6  -5   9  -13.80    7.70
  -5  -5   9  -10.80    7.00
  -5  -5   9    3.40    4.70
   4   5  -9   24.00    8.50
  -4  -5   9   16.50   13.80
  -4  -5   9   20.80    9.70
  -4  -5   9   12.60    8.40
   3   5  -9   22.40    8.70
  -3  -5   9   13.40    9.50
  -3  -5   9   24.50    6.80
   2   5  -9   -2.80    5.50
   2   5  -9    3.60    5.90
  -2  -5   9    1.80    4.90
  -2  -5   9    4.70    7.80
  -2  -5   9    9.50    7.70
   1   5  -9    0.50    5.50
   1   5  -9    1.00    6.00
   1   5  -9    1.00    5.60
  -1  -5   9   -1.80    4.20
  -1  -5   9   -0.10    7.40
   0   5  -9   -1.10    6.10
   0   5  -9   -1.70    5.10
   0   5  -9    2.50    5.80
   0  -5   9   -1.80    6.60
   0  -5   9    8.00    7.40
  -1   5  -9   -5.00    4.30
  -1   5  -9   -0.30    6.20
  -1   5  -9    0.30    5.90
   1  -5   9   -0.30    5.80
   1  -5   9   -2.40    6.00
  -2   5  -9    7.10    6.70
  -2   5  -9   12.90    7.10
  -2   5  -9   -0.50    5.10
   2  -5   9   22.70    6.80
   2  -5   9    4.50    5.70
  -3   5  -9   40.10   12.20
  -3   5  -9   25.70    8.00
   3  -5   9   30.10    6.90
  -4   5  -9   15.70    9.60
  -4   5  -9   20.20    7.00
  -4   5  -9   11.40    7.60
  -5   5  -9    4.10    6.70
  -5  -5  10    2.50    8.50
  -4  -5  10   -2.20    8.10
   3   5 -10    6.90    7.00
  -3  -5  10    0.00    7.90
   2   5 -10   16.80    7.80
   2   5 -10   -4.10    5.90
  -2  -5  10    6.50    8.10
   1   5 -10    5.70    6.00
   1   5 -10    6.90    7.30
  -1  -5  10   -7.60    7.10
   0   5 -10   12.50    7.50
   0   5 -10    2.20    6.20
   0  -5  10   10.20    9.20
   0  -5  10    3.40    7.30
  -1   5 -10   19.20    7.90
  -1   5 -10   -5.00    5.40
  -1   5 -10   16.40   10.10
   1  -5  10   22.50    8.00
   1  -5  10    1.70    7.30
  -2   5 -10    1.50    7.00
  -2   5 -10   10.00    8.40
  -2   5 -10    1.10    6.20
   2  -5  10  -10.10    5.90
   2  -5  10    3.20    5.90
  -3   5 -10    6.40    9.10
  -3   5 -10   -1.30    6.30
   3  -5  10    7.70    6.10
  -4   5 -10   -6.40    7.90
   3   5 -11   -3.20    6.30
  -3  -5  11   -8.00    8.40
   2   5 -11   -3.00    8.30
   2   5 -11    1.50    7.20
  -2  -5  11    3.30   10.10
   1   5 -11   15.10   10.30
  -1  -5  11   14.40    8.30
   0   5 -11    2.30    9.10
   0   5 -11   19.40    8.20
   0  -5  11   12.10    9.10
  -1   5 -11   -3.20    8.10
  -1   5 -11   -7.60    7.60
   1  -5  11    4.90    7.60
  -2   5 -11    3.10    7.70
   2  -5  11    6.80    8.00
   1   5 -12   10.60   13.50
  -1  -5  12   -0.70   10.10
   0   5 -12    4.50   13.40
   0  -5  12   12.00   12.50
   1  -5  12    0.30   13.10
   1   6  12  -24.20    9.60
  -1  -6 -12   18.80   16.50
   0   6  12   -6.30    8.60
   0  -6 -12  -32.00   14.50
   2   6  11  -13.80    8.00
   2   6  11   -3.30    7.00
  -2  -6 -11    1.70   10.70
   1   6  11    7.60    7.50
   1   6  11  -13.40    7.50
   1   6  11    7.60   12.90
  -1  -6 -11    3.20   10.10
   0   6  11    8.90    7.90
   0   6  11    5.50    9.90
   0  -6 -11    9.80   10.60
  -1   6  11   -2.20    7.50
  -2   6  11    3.50    9.00
   3   6  10   -4.60    7.30
   3   6  10   -4.60    5.10
  -3  -6 -10   24.60   12.30
   2   6  10   22.90    7.90
   2   6  10    8.00    8.50
   2   6  10    3.60    6.30
  -2  -6 -10    5.10    9.50
   1   6  10   17.40    9.40
   1   6  10    9.50    7.10
  -1  -6 -10   10.70   10.60
   0   6  10    4.30    8.20
   0  -6 -10    1.90    8.10
  -1   6  10    9.50    8.90
   1  -6 -10    1.60    7.90
  -2   6  10    1.70    8.50
  -3   6  10   -7.20    7.80
  -4   6  10   -0.70    8.80
  -4  -6  -9    0.40    8.40
  -4  -6  -9   -1.60    6.20
   3   6   9   19.30    5.60
   3   6   9    1.30    4.30
  -3  -6  -9    8.90   10.10
  -3  -6  -9    3.50    7.50
  -3  -6  -9   -7.30    5.80
   2   6   9    6.00    7.00
   2   6   9   11.80    5.80
   2   6   9   15.60    9.40
  -2  -6  -9    2.30    6.80
  -2  -6  -9    5.10    7.80
  -2  -6  -9   13.00    8.90
   1   6   9    7.70    6.80
   1   6   9   -1.50    7.20
  -1  -6  -9    1.60    7.80
  -1  -6  -9   17.10    8.40
   0   6   9    7.60    8.10
   0  -6  -9    6.50    7.10
   0  -6  -9   -9.40    9.00
   0  -6  -9   11.00    8.00
  -1   6   9   17.10    8.90
   1  -6  -9   13.30    9.40
   1  -6  -9    9.00    7.70
   1  -6  -9    8.00    7.60
  -2   6   9   15.50    9.40
  -2   6   9   17.50    7.50
   2  -6  -9   33.30   11.90
   2  -6  -9   12.40    8.80
  -3   6   9    8.90    6.50
  -3   6   9   10.10    9.50
   3  -6  -9   32.10   12.70
  -4   6   9   -0.40    6.90
  -4   6   9   10.20    6.10
   4  -6  -9   -9.10    6.20
  -5   6   9    3.40    7.50
  -5   6   9  -19.00    9.40
  -5   6   9   -0.10    5.80
  -6   6   9    5.80    7.80
  -6   6   9   12.70   12.70
  -6   6   9    0.40    5.40
  -7   6   9   -8.30    5.00
  -7   6   9   12.90   13.30
  -5  -6  -8   98.09   15.90
  -5  -6  -8   82.19   17.50
  -5  -6  -8   85.89   13.80
  -4  -6  -8   -2.30    6.40
  -4  -6  -8    9.80    9.00
  -4  -6  -8   -4.50    6.60
   3   6   8    7.20    7.50
   3   6   8    5.40    3.30
   3   6   8   -7.90    6.10
   3   6   8   21.10    6.00
  -3  -6  -8    2.60    6.30
  -3  -6  -8   22.30   14.90
  -3  -6  -8   15.10   10.40
  -3  -6  -8    4.80    7.10
   2   6   8   21.10    8.80
   2   6   8   38.30    7.20
   2   6   8   40.80    9.40
  -2  -6  -8   40.70    9.60
  -2  -6  -8   33.50   10.60
  -2  -6  -8   27.80   12.20
  -2  -6  -8   41.30   10.00
   1   6   8   34.00    8.00
   1   6   8   30.30    9.60
  -1  -6  -8   49.90   15.10
  -1  -6  -8   27.20    9.20
  -1  -6  -8   28.70    9.80
  -1  -6  -8   25.70    8.60
   0   6   8    7.60    7.20
   0   6   8    0.30    7.20
   0  -6  -8   13.80    8.00
   0  -6  -8    0.60    6.60
  -1   6   8   -6.80    4.50
  -1   6   8    3.90    7.50
   1  -6  -8   -7.50    9.50
   1  -6  -8   -7.70    5.60
   1  -6  -8    3.70    6.20
  -2   6   8   -2.20    6.50
  -2   6   8   14.10    6.40
   2  -6  -8   -4.10    5.70
   2  -6  -8    4.30    8.80
  -3   6   8    8.60    6.20
  -3   6   8    6.40    7.70
   3  -6  -8   -0.10    6.80
  -4   6   8   11.10   11.40
  -4   6   8    2.10    7.60
  -4   6   8   -6.40    4.10
   4  -6  -8    5.40    7.60
  -5   6   8   -1.70    9.90
  -5   6   8  -11.70    5.80
  -5   6   8   -7.30    4.20
   5  -6  -8   12.80    8.80
  -6   6   8   -7.70   11.60
  -6   6   8   -2.90    4.50
  -6   6   8    4.20   10.90
   6  -6  -8   -0.30    7.90
  -7   6   8    6.10    4.60
  -7   6   8   -3.80   10.40
  -7   6   8    2.10    8.50
  -8   6   8    1.60   13.50
  -6  -6  -7   34.00   10.10
  -6  -6  -7  -12.30    8.00
  -6  -6  -7    2.70    6.50
   5   6   7    1.60    5.40
  -5  -6  -7   -7.60    5.50
  -5  -6  -7   12.30   10.30
  -5  -6  -7    9.00   10.00
   4   6   7    6.20    6.10
  -4  -6  -7    5.20    6.70
  -4  -6  -7    3.20    7.40
  -4  -6  -7   11.80    9.50
   3   6   7   22.80    5.00
   3   6   7   31.90    8.50
  -3  -6  -7    8.70    7.10
  -3  -6  -7   31.20    8.70
  -3  -6  -7   18.10   10.50
   2   6   7    7.10    4.60
   2   6   7   -9.30    5.30
  -2  -6  -7    1.80    6.30
  -2  -6  -7    8.50    7.10
  -2  -6  -7    8.20    6.30
  -2  -6  -7    2.50    9.60
   1   6   7   66.59   11.20
  -1  -6  -7   66.49   11.40
  -1  -6  -7   55.19   11.00
  -1  -6  -7   72.39   14.20
  -1  -6  -7   79.89   12.80
   0   6   7  366.56   23.20
   0   6   7  360.96   24.90
   0  -6  -7  387.76   26.10
   0  -6  -7  401.96   22.80
   0  -6  -7  356.06   21.70
   0  -6  -7  371.56   22.90
  -1   6   7    1.50    4.30
  -1   6   7   -7.40    5.40
   1  -6  -7    0.30    5.20
   1  -6  -7    1.60    8.90
   1  -6  -7   -3.50    5.50
  -2   6   7   14.80    8.40
  -2   6   7   11.40    5.70
   2  -6  -7    4.40    7.50
   2  -6  -7   21.50    7.90
  -3   6   7    3.90    4.80
  -3   6   7   13.30    8.30
   3  -6  -7   -1.50    6.90
   3  -6  -7   -1.50    5.30
  -4   6   7    6.20    7.60
  -4   6   7   -0.80    4.50
  -4   6   7    6.10    9.80
   4  -6  -7   -0.80    5.10
   4  -6  -7    4.60    6.70
  -5   6   7    2.50    7.20
  -5   6   7   10.70   11.90
  -5   6   7    8.40    5.00
   5  -6  -7    6.20    7.80
  -6   6   7  292.17   25.70
  -6   6   7  290.87   17.50
  -6   6   7  275.87   24.10
   6  -6  -7  273.47   23.10
  -7   6   7   86.69   10.80
  -7   6   7   57.29   16.20
  -7   6   7   96.99   21.40
   7  -6  -7   92.49   17.50
  -8   6   7    6.90    9.80
  -8   6   7   40.80   16.40
  -9   6   7   10.20   11.00
   8   6   6   -9.10    6.00
   7   6   6  -10.00    5.10
  -7  -6  -6   -1.40    9.50
  -7  -6  -6   -2.50    9.20
   6   6   6   21.40    7.00
  -6  -6  -6    6.50   10.10
  -6  -6  -6    9.90    7.30
  -6  -6  -6   12.10   10.70
   5   6   6   -0.30    4.60
  -5  -6  -6    4.70    6.50
  -5  -6  -6    2.00    6.00
  -5  -6  -6   -6.90    5.70
   4   6   6   13.30    6.00
   4   6   6    1.50    5.30
  -4  -6  -6    1.30    6.20
  -4  -6  -6   11.70    8.80
  -4  -6  -6   14.40    7.40
   3   6   6    4.90    3.40
   3   6   6   -3.70    4.50
   3   6   6    7.40    5.70
   3   6   6   -6.30    4.60
  -3  -6  -6   -2.10    7.10
  -3  -6  -6   -1.20    5.10
  -3  -6  -6    2.50    5.90
   2   6   6   17.70    6.10
   2   6   6   20.10    7.10
   2   6   6   29.90    8.20
   2   6   6    8.20    4.30
  -2  -6  -6   16.80    8.40
  -2  -6  -6   24.30    7.60
  -2  -6  -6   22.00    7.30
   1   6   6   91.89   11.10
   1   6   6   92.19   10.30
   1   6   6   96.49   11.90
  -1  -6  -6   90.89   14.10
  -1  -6  -6  110.09   12.40
  -1  -6  -6  115.09   14.20
  -1  -6  -6   87.99   11.60
   0   6   6    2.00    6.00
   0   6   6    8.50    5.10
   0  -6  -6    6.10    5.50
   0  -6  -6   11.90    6.30
   0  -6  -6    6.40    7.70
   0  -6  -6    6.00    6.00
  -1   6   6   -6.80    5.10
  -1   6   6   -2.50    3.80
   1  -6  -6   -0.90    4.10
   1  -6  -6   -0.10    4.60
   1  -6  -6   -2.40    7.30
  -2   6   6    8.30    6.30
  -2   6   6   16.70    6.20
   2  -6  -6   27.10    8.80
   2  -6  -6    8.30    6.10
  -3   6   6    4.50    8.40
  -3   6   6   -1.90    3.60
  -3   6   6   -1.80    5.50
   3  -6  -6   -1.70    5.70
   3  -6  -6    0.70    5.40
  -4   6   6  145.89   11.90
  -4   6   6  143.09   15.80
  -4   6   6  149.19   18.40
   4  -6  -6  124.49   15.20
  -5   6   6   96.99   15.60
  -5   6   6   96.19   14.40
  -5   6   6  107.59   10.30
   5  -6  -6  123.49   15.30
  -6   6   6   22.40   10.10
  -6   6   6   14.80    5.50
  -6   6   6   -0.10    8.80
   6  -6  -6    9.20    7.20
  -7   6   6   -3.00    7.50
  -7   6   6   -6.40    3.40
  -7   6   6   -9.40    7.80
  -8   6   6   14.00    9.50
  -8   6   6  -16.70    8.30
  -9   6   6   24.90   22.30
   8   6   5   -5.40    5.60
  -8  -6  -5   26.90    8.70
  -8  -6  -5   12.60   10.90
   7   6   5   -1.80    4.70
  -7  -6  -5   -1.80    5.60
  -7  -6  -5   -5.10    6.40
  -7  -6  -5  -14.90    6.50
   6   6   5   70.59   10.00
  -6  -6  -5   73.59   11.40
  -6  -6  -5   58.99   11.40
  -6  -6  -5   57.99   15.40
   5   6   5   83.89   10.40
  -5  -6  -5   58.29   13.80
  -5  -6  -5   57.59   10.50
  -5  -6  -5   61.89   10.40
   4   6   5   45.60    9.50
   4   6   5   85.89   10.80
  -4  -6  -5   71.89   13.80
  -4  -6  -5   74.09   10.80
  -4  -6  -5   83.99   11.60
   3   6   5    7.40    5.30
   3   6   5   18.30    6.50
   3   6   5   15.80    3.40
  -3  -6  -5   16.40    6.20
  -3  -6  -5   11.20    6.60
  -3  -6  -5   15.00    8.30
   2   6   5    0.90    3.70
   2   6   5    3.60    3.40
   2   6   5    3.20    4.90
   2   6   5    5.50    5.10
  -2  -6  -5   -0.60    4.40
  -2  -6  -5    2.60    5.70
  -2  -6  -5   14.50    6.40
   1   6   5   -1.70    3.70
   1   6   5    6.70    5.00
   1   6   5    4.90    4.20
   1   6   5    3.90    4.20
  -1  -6  -5   -1.60    4.60
  -1  -6  -5   -2.40    4.20
  -1  -6  -5    2.90    5.20
   0   6   5    3.40    4.10
   0   6   5   -3.20    4.20
   0   6   5   -1.40    4.70
   0  -6  -5    2.10    6.60
   0  -6  -5   -0.70    5.10
   0  -6  -5   -2.30    4.10
   0  -6  -5    6.30    4.80
  -1   6   5    7.90    5.10
  -1   6   5   -0.90    3.40
   1  -6  -5    0.10    4.30
   1  -6  -5   -1.90    6.00
   1  -6  -5    4.80    4.20
  -2   6   5   -0.70    4.90
  -2   6   5   -2.30    3.10
  -2   6   5    5.90    7.00
   2  -6  -5   -1.70    5.00
   2  -6  -5   -5.40    4.20
  -3   6   5   15.60    6.40
  -3   6   5   24.00    6.20
  -3   6   5   10.70    8.10
   3  -6  -5   13.50    6.30
   3  -6  -5   21.20    6.90
  -4   6   5    9.00    4.70
  -4   6   5   15.00    7.10
  -4   6   5   15.50    9.30
   4  -6  -5    6.50    6.40
   4  -6  -5    5.40    5.80
  -5   6   5    0.70    3.90
  -5   6   5   10.40    6.90
  -5   6   5    0.90    8.10
   5  -6  -5    1.20    5.70
  -6   6   5   14.80    5.40
  -6   6   5    3.80    7.20
  -6   6   5   19.70   10.20
   6  -6  -5    6.40    5.80
  -7   6   5    7.00    7.90
  -7   6   5    2.60    9.40
   7  -6  -5   -0.30    4.20
  -8   6   5   14.80    8.30
  -8   6   5   -8.90    7.10
   8  -6  -5    6.70    6.10
  -9   6   5   11.60   10.30
  -9   6   5    9.30    9.70
 -10   6   5    7.40   10.60
 -10   6   5   -7.20    7.10
  -8  -6  -4    6.60    6.50
   7   6   4    6.70    5.00
  -7  -6  -4   -5.60    9.50
  -7  -6  -4   -7.90    8.20
  -7  -6  -4    6.40    5.80
   6   6   4  126.69   11.10
  -6  -6  -4  143.49   12.50
  -6  -6  -4  131.89   14.90
  -6  -6  -4  145.89   20.10
   5   6   4  256.97   14.40
  -5  -6  -4  197.78   20.10
  -5  -6  -4  240.68   15.40
  -5  -6  -4  214.88   17.50
   4   6   4   47.30   10.20
   4   6   4   39.10    7.30
  -4  -6  -4   37.60    7.80
  -4  -6  -4   35.70    8.00
  -4  -6  -4   40.20   10.60
   3   6   4   -1.60    3.40
   3   6   4    8.00    5.40
  -3  -6  -4    0.40    4.00
  -3  -6  -4    1.80    4.70
  -3  -6  -4    9.90    7.60
   2   6   4  217.88   10.30
   2   6   4  224.58   13.50
   2   6   4  253.87   15.50
   2   6   4  215.78   13.90
  -2  -6  -4  218.18   16.10
  -2  -6  -4  217.78   14.20
  -2  -6  -4  218.38   13.60
   1   6   4   24.90    6.10
   1   6   4   15.70    5.50
   1   6   4   26.40    5.00
   1   6   4   13.40    5.00
  -1  -6  -4   16.50    5.10
  -1  -6  -4    8.50    5.50
  -1  -6  -4   14.20    5.40
   0   6   4  113.19    8.70
   0   6   4  118.99    9.30
   0   6   4  109.19   10.30
   0  -6  -4  121.89   10.70
   0  -6  -4  101.39    9.70
   0  -6  -4   96.39   11.40
  -1   6   4   44.00    5.30
  -1   6   4   45.60    6.60
  -1   6   4   44.90    7.10
   1  -6  -4   54.49    8.80
   1  -6  -4   53.59    7.90
  -2   6   4   -0.80    3.20
  -2   6   4   -3.20    3.90
  -2   6   4    4.60    6.90
   2  -6  -4    4.00    4.30
   2  -6  -4    5.00    5.60
  -3   6   4    1.10    3.50
  -3   6   4    1.80    5.90
  -3   6   4    0.30    5.20
   3  -6  -4   10.60    5.40
   3  -6  -4    4.40    4.90
  -4   6   4    3.80    3.80
  -4   6   4   -3.00    5.00
  -4   6   4    2.20    6.70
   4  -6  -4   -2.80    4.40
   4  -6  -4    1.00    5.00
  -5   6   4    9.90    4.40
  -5   6   4   -1.50    5.90
  -5   6   4    5.50    6.90
   5  -6  -4    0.80    5.20
  -6   6   4    2.20    3.70
  -6   6   4   -1.80    7.20
  -6   6   4   10.40    7.50
   6  -6  -4    1.20    4.50
  -7   6   4   14.30    8.30
  -7   6   4    6.80    8.50
   7  -6  -4   12.50    5.70
  -8   6   4    6.10    8.10
  -8   6   4   -1.90    8.50
  -9   6   4    5.90   10.20
  -9   6   4  -10.40    5.50
 -10   6   4    4.00    7.30
 -10   6   4  -11.20    9.20
  -9  -6  -3    5.30   11.10
  -9  -6  -3   -8.20    5.00
  -8  -6  -3   11.10   11.20
  -8  -6  -3   -6.10    6.40
  -8  -6  -3    4.50    6.40
   7   6   3   28.00    9.40
  -7  -6  -3   30.60   12.80
  -7  -6  -3   49.70   10.00
  -7  -6  -3   42.50   10.00
   6   6   3    6.60   10.10
   6   6   3    5.80    4.30
  -6  -6  -3    3.70    8.30
  -6  -6  -3   14.40    6.60
  -6  -6  -3    7.10    6.30
   5   6   3   16.90    7.40
   5   6   3   11.70    4.40
  -5  -6  -3   10.00    6.20
  -5  -6  -3   10.50    5.00
  -5  -6  -3    4.10    7.00
   4   6   3    7.10    5.20
   4   6   3    4.70    3.80
  -4  -6  -3    1.20    4.80
  -4  -6  -3   12.90    6.40
  -4  -6  -3    0.80    3.90
   3   6   3  102.79    8.40
   3   6   3  120.19   11.70
  -3  -6  -3  103.89    9.00
  -3  -6  -3  105.79   12.40
  -3  -6  -3  107.79   10.30
   2   6   3  237.18   14.90
   2   6   3  245.88   12.90
   2   6   3  240.38   10.10
   2   6   3  257.67   14.30
  -2  -6  -3  248.58   16.30
  -2  -6  -3  243.28   13.20
  -2  -6  -3  236.78   14.00
   1   6   3  379.76   15.00
   1   6   3  326.67   19.90
   1   6   3  369.76   16.70
   1   6   3  387.86   18.10
  -1  -6  -3  377.26   17.60
  -1  -6  -3  373.36   18.80
   0   6   3   45.70    6.40
   0   6   3   48.20    6.90
   0   6   3   58.79    9.20
   0  -6  -3   51.39    7.30
   0  -6  -3   28.50    5.40
  -1   6   3   -2.60    3.50
  -1   6   3    1.70    3.40
   1  -6  -3    3.40    5.10
   1  -6  -3    0.70    4.00
  -2   6   3    3.40    4.50
  -2   6   3    4.00    5.50
  -2   6   3    3.40    3.70
   2  -6  -3    3.10    4.70
   2  -6  -3    2.90    4.30
  -3   6   3  274.47   16.10
  -3   6   3  270.17   15.50
   3  -6  -3  268.77   15.60
   3  -6  -3  264.57   14.00
  -4   6   3    0.90    5.40
  -4   6   3    7.20    5.30
   4  -6  -3    4.40    4.20
  -5   6   3   26.60    8.40
  -5   6   3   28.70    7.20
   5  -6  -3   23.70    5.90
  -6   6   3   97.39   12.80
  -6   6   3  103.09   13.80
   6  -6  -3  100.59   10.10
  -7   6   3    3.30    6.60
  -7   6   3    4.20    7.70
  -8   6   3    9.60    8.00
  -8   6   3   -2.20    6.00
  -9   6   3    5.50    8.10
  -9   6   3   -5.50    7.00
  -9   6   3    0.20    5.50
 -10   6   3   14.00    8.70
 -10   6   3   12.10   10.50
 -10   6   3   -6.20    5.00
 -11   6   3   -5.50    7.60
  -9  -6  -2   -1.80    6.80
  -9  -6  -2   -8.20    9.00
   8   6   2   -5.00    5.90
  -8  -6  -2   16.60   10.90
  -8  -6  -2   11.50    7.30
  -8  -6  -2   15.20    7.90
  -7  -6  -2   24.80    9.30
  -7  -6  -2   16.60   10.90
   6   6   2   10.50    4.00
   6   6   2   -0.90    6.50
  -6  -6  -2   24.70    9.60
  -6  -6  -2    2.60    4.80
   5   6   2    6.30    3.30
   5   6   2    5.50    5.70
  -5  -6  -2    6.80    5.20
  -5  -6  -2    2.60    6.90
   4   6   2    5.20    3.10
   4   6   2   10.00    6.00
  -4  -6  -2    4.50    4.70
  -4  -6  -2    4.10    3.50
  -4  -6  -2    3.30    5.80
  -4  -6  -2    8.50    4.90
   3   6   2  267.17   10.80
   3   6   2  281.47   17.10
   3   6   2  279.37   12.80
  -3  -6  -2  300.07   18.30
  -3  -6  -2  283.07   10.50
  -3  -6  -2  287.57   15.40
  -3  -6  -2  297.27   13.30
   2   6   2    2.00    2.30
   2   6   2    4.30    3.10
   2   6   2    5.10    5.70
  -2  -6  -2    0.10    4.80
  -2  -6  -2   -0.10    1.90
  -2  -6  -2    2.00    3.70
   1   6   2  388.66   17.40
   1   6   2  387.16   14.20
   1   6   2  374.26   15.60
   1   6   2  412.46   17.30
  -1  -6  -2  366.66   14.30
  -1  -6  -2  368.06   18.50
  -1  -6  -2  379.26   16.50
   0   6   2  245.68   12.10
   0   6   2  243.68   12.50
   0   6   2  236.18   11.10
   0   6   2  234.58   11.60
   0  -6  -2  245.28   13.40
   0  -6  -2  269.07   13.30
  -1   6   2  271.87   12.80
  -1   6   2  324.67   14.70
   1  -6  -2  291.57   14.30
   1  -6  -2  274.77   12.50
  -2   6   2    3.00    3.60
  -2   6   2    1.60    3.70
   2  -6  -2    5.90    3.40
   2  -6  -2    8.20    4.00
  -3   6   2  252.57   13.20
  -3   6   2  235.38   14.30
   3  -6  -2  239.08   12.10
   3  -6  -2  246.18   13.60
  -4   6   2  539.15   23.80
   4  -6  -2  516.65   21.00
  -5   6   2   -5.30    4.30
  -5   6   2   -2.60    4.40
   5  -6  -2   -2.10    3.00
  -6   6   2   11.90    3.10
  -6   6   2   15.90    6.90
  -6   6   2    6.60    6.30
  -7   6   2    0.60    5.30
  -7   6   2  -11.00    3.80
  -7   6   2   -2.70    5.40
  -7   6   2   -4.50    5.80
  -8   6   2  -12.10    5.70
  -8   6   2    3.30    6.80
  -8   6   2    0.60    5.10
  -9   6   2    1.90    8.70
  -9   6   2   34.90   10.50
  -9   6   2   29.60   10.10
 -10   6   2   46.40   12.10
 -10   6   2   26.50    9.60
 -10   6   2   22.10   12.60
 -11   6   2    3.60   10.10
 -10  -6  -1    0.20   12.60
  -9  -6  -1   -3.70    9.80
  -9  -6  -1    1.30    6.30
   8   6   1    9.60    7.40
  -8  -6  -1    4.20    9.60
  -8  -6  -1    1.70    7.20
   7   6   1   11.40    7.70
  -7  -6  -1    1.70    5.60
  -7  -6  -1  -12.70    6.90
  -7  -6  -1    1.10    2.80
   6   6   1   56.39   10.60
  -6  -6  -1   70.59   14.90
  -6  -6  -1   53.09    5.80
  -6  -6  -1   38.50    9.30
   5   6   1   -0.90    5.20
  -5  -6  -1   -3.00    4.10
  -5  -6  -1    5.40    6.60
  -5  -6  -1   -2.40    2.40
   4   6   1   50.29    9.20
  -4  -6  -1   36.40    6.70
  -4  -6  -1   49.90    9.70
  -4  -6  -1   39.70    4.60
   3   6   1   29.10    4.40
   3   6   1   41.30    4.50
   3   6   1   36.30    7.50
  -3  -6  -1   45.90    9.30
  -3  -6  -1   38.10    6.00
  -3  -6  -1   43.20    4.40
   2   6   1  137.49    7.50
   2   6   1  138.69   11.20
   2   6   1  132.69    7.20
  -2  -6  -1  140.49    9.30
  -2  -6  -1  154.08   12.60
  -2  -6  -1  136.09    8.30
  -2  -6  -1  130.99    6.90
   1   6   1  426.16   16.60
   1   6   1  360.76   17.00
   1   6   1  337.47   13.20
  -1  -6  -1  343.37   14.60
  -1  -6  -1  347.67   13.10
  -1  -6  -1  339.67   17.60
   0   6   1    6.30    3.80
   0   6   1    2.70    2.80
   0   6   1    9.60    5.50
   0  -6  -1    3.00    3.00
   0  -6  -1   -1.10    3.20
   0  -6  -1   18.00    7.90
  -1   6   1 7630.44  200.08
  -1   6   1 6245.38  198.08
   1  -6  -1 6508.65  198.48
  -2   6   1   47.40    5.10
  -2   6   1   46.00    5.40
  -2   6   1   46.40    5.40
   2  -6  -1   44.00    5.30
   2  -6  -1   45.10    4.10
  -3   6   1  173.98    8.90
  -3   6   1  144.29    9.60
  -3   6   1  165.18   10.00
  -3   6   1  161.78   10.40
   3  -6  -1  169.38    8.60
  -4   6   1    5.80    4.30
  -4   6   1   14.70    2.80
  -4   6   1   15.10    4.40
  -4   6   1   10.20    5.00
  -4   6   1    5.90    4.30
  -5   6   1   -0.10    4.20
  -5   6   1    0.00    2.00
  -5   6   1   -1.10    3.80
  -5   6   1   -0.30    4.60
  -5   6   1   -1.80    3.30
  -6   6   1    7.10    4.50
  -6   6   1    4.90    5.30
  -6   6   1    1.80    4.20
  -6   6   1    1.20    5.50
  -6   6   1    2.40    2.80
  -7   6   1   61.09   11.30
  -7   6   1   56.09   10.20
  -7   6   1   60.89   11.00
  -7   6   1   57.19    7.90
  -8   6   1  316.77   18.00
  -8   6   1  353.56   23.80
  -8   6   1  357.76   22.90
  -8   6   1  349.67   23.40
  -9   6   1   31.40   10.80
  -9   6   1   31.80    6.50
  -9   6   1   23.90    9.80
  -9   6   1   30.30   11.60
 -10   6   1   -8.00    5.70
 -10   6   1   20.80   11.10
 -10   6   1    9.40    4.30
 -10   6   1   12.80    9.50
 -10   6   1   -0.60   10.00
 -11   6   1   -8.50   12.20
 -10  -6   0   29.80   15.30
   9   6   0   -3.60    7.20
  -9  -6   0   -0.80    3.70
  -9  -6   0   12.70   12.10
  -9  -6   0   -5.00    9.20
  -8  -6   0    7.60   11.10
  -8  -6   0    0.90    4.00
  -8  -6   0    2.00    7.50
   7   6   0  182.68   16.30
  -7  -6   0  159.98   16.40
  -7  -6   0  166.78   11.60
  -7  -6   0  188.58   20.80
   6   6   0   75.69   11.90
  -6  -6   0   73.09   14.40
  -6  -6   0   63.49   10.30
  -6  -6   0   74.79    8.40
   5   6   0  -10.20    4.00
  -5  -6   0   -0.90    6.60
  -5  -6   0   -0.10    3.10
  -5  -6   0    4.40    5.20
   4   6   0   12.10    5.90
  -4  -6   0   13.70    7.10
  -4  -6   0    6.80    3.60
  -4  -6   0   11.30    4.70
   3   6   0   33.20    7.10
   3   6   0   41.00    6.10
  -3  -6   0   36.70    8.90
  -3  -6   0   32.40    6.20
  -3  -6   0   45.10    5.20
   2   6   0    3.00    2.80
   2   6   0    5.70    3.30
   2   6   0    6.10    5.60
  -2  -6   0    1.90    3.50
  -2  -6   0    3.90    2.80
  -2  -6   0    3.20    6.40
   1   6   0  118.29   11.90
   1   6   0  115.99    6.70
   1   6   0  103.49    7.00
  -1  -6   0  106.79    6.80
  -1  -6   0  115.09    7.10
  -1  -6   0  115.19   13.60
   0   6   0 2220.98   60.79
   0   6   0 1958.70   60.69
   0   6   0 2074.49   59.39
   0   6   0 2090.99   66.89
   0  -6   0 1708.63   61.49
   0  -6   0 2047.90   60.69
  -1   6   0  115.49    6.10
  -1   6   0  116.59    6.90
   1  -6   0  115.89    6.70
   1  -6   0   98.99    5.90
  -2   6   0    5.40    2.80
  -2   6   0    7.00    2.90
  -2   6   0    1.80    2.00
   2  -6   0    7.20    2.90
  -3   6   0   45.10    5.30
  -3   6   0   39.00    4.60
  -3   6   0   41.20    5.80
  -3   6   0   28.70    4.60
  -3   6   0   46.40    4.30
  -4   6   0    8.40    3.90
  -4   6   0    9.10    4.00
  -4   6   0    5.30    3.00
  -4   6   0   14.00    4.60
  -4   6   0    6.90    2.80
  -5   6   0   -2.40    3.30
  -5   6   0    1.00    3.90
  -5   6   0    4.90    4.30
  -5   6   0   -2.10    3.70
  -5   6   0    2.10    2.50
  -6   6   0   90.39   12.00
  -6   6   0   73.89    9.80
  -6   6   0   91.99   12.00
  -6   6   0   61.09    7.20
  -6   6   0   69.79    6.40
  -7   6   0  191.58   15.40
  -7   6   0  180.18   11.30
  -7   6   0  163.58   15.20
  -7   6   0  190.18   16.50
  -8   6   0    1.20    6.60
  -8   6   0    2.50    2.90
  -8   6   0   -0.10    6.20
  -8   6   0    6.90    8.60
  -9   6   0   -9.70    6.30
  -9   6   0    4.90    6.20
  -9   6   0   -0.70    2.90
  -9   6   0  -10.40    6.40
 -10   6   0    7.00    3.40
 -10   6   0   16.40    9.40
 -10   6   0  -10.90    8.50
 -10   6   0   16.00    9.80
 -11   6   0   14.10   15.00
 -11  -6   1    2.30   16.60
 -10  -6   1   10.80    5.70
 -10  -6   1   -6.30   12.80
 -10  -6   1   13.60   10.50
   9   6  -1   30.40    9.20
  -9  -6   1  107.79   20.80
  -9  -6   1   45.90    8.40
  -9  -6   1   28.90   11.50
   8   6  -1  344.37   22.60
  -8  -6   1  354.56   19.10
  -8  -6   1  342.87   29.50
  -8  -6   1  359.56   26.50
   7   6  -1   57.49   11.20
  -7  -6   1   69.99   10.00
  -7  -6   1   62.99   12.40
  -7  -6   1   63.69   15.90
   6   6  -1    1.40    5.60
  -6  -6   1   14.30    9.40
  -6  -6   1    3.10    4.90
  -6  -6   1   18.90    8.30
   5   6  -1    0.60    3.90
   5   6  -1   -1.20    4.70
  -5  -6   1   -0.50    7.00
  -5  -6   1   -4.00    4.70
  -5  -6   1    0.30    3.40
   4   6  -1   13.80    4.60
   4   6  -1    7.10    5.40
  -4  -6   1    9.80    6.00
  -4  -6   1   21.90    5.00
  -4  -6   1    6.50    8.20
   3   6  -1  154.38   12.70
   3   6  -1  157.58   10.60
  -3  -6   1  162.18   10.10
  -3  -6   1  144.79   11.50
  -3  -6   1  167.28   16.10
   2   6  -1   47.50    9.10
   2   6  -1   37.60    5.10
   2   6  -1   44.20    5.60
  -2  -6   1   62.29    7.40
  -2  -6   1   53.69    6.70
  -2  -6   1   38.80   10.30
   1   6  -1 6136.69  183.58
   1   6  -1 6436.26  189.38
   1   6  -1 6211.88  183.58
  -1  -6   1 6210.48  180.88
  -1  -6   1 6389.16  183.98
  -1  -6   1 6160.58  183.38
   0   6  -1    8.40    2.50
   0   6  -1    3.90    3.00
   0   6  -1    3.30    4.30
   0  -6   1    3.50    3.00
   0  -6   1    3.80    2.20
   0  -6   1    5.90    4.80
  -1   6  -1  355.46   13.60
   1  -6   1  353.96   13.30
   1  -6   1  347.57   12.90
  -2   6  -1  140.09    7.30
  -2   6  -1  128.19    7.50
  -2   6  -1  136.29    6.20
   2  -6   1  132.49    7.10
   2  -6   1  143.09    7.30
  -3   6  -1   47.00    5.50
  -3   6  -1   48.80    7.30
  -3   6  -1   40.30    4.40
   3  -6   1   50.89    4.60
  -4   6  -1   46.70    6.00
  -4   6  -1   41.20    4.80
  -4   6  -1   36.10    7.60
  -5   6  -1    2.10    3.60
  -5   6  -1    4.50    5.30
  -5   6  -1   -0.50    2.60
  -5   6  -1   -0.90    2.30
  -6   6  -1   36.20    4.90
  -6   6  -1   61.79    9.40
  -6   6  -1   61.69    7.20
  -6   6  -1   53.49   10.70
  -7   6  -1    4.20    5.40
  -7   6  -1    4.70    3.00
  -7   6  -1    4.90    3.80
  -7   6  -1   -3.20    5.70
  -7   6  -1   11.40    6.30
  -8   6  -1  -12.30    5.50
  -8   6  -1    9.80    6.50
  -8   6  -1    2.80    6.20
  -9   6  -1   -1.70    6.50
  -9   6  -1    2.10    5.90
  -9   6  -1   -1.80    6.80
 -10   6  -1   14.80   10.70
 -10   6  -1    8.40    7.90
 -10   6  -1   -1.90    8.30
 -11   6  -1  -24.20   10.60
 -11  -6   2   26.60   16.70
  10   6  -2    2.20    9.30
 -10  -6   2   39.00   19.10
  -9  -6   2   24.90   11.60
  -9  -6   2    6.80   13.10
  -9  -6   2   30.40    8.30
  -9  -6   2    9.10    9.30
  -8  -6   2   -8.20   11.10
  -8  -6   2   -1.00    5.30
  -8  -6   2   -3.10    8.00
   7   6  -2    1.60    7.20
  -7  -6   2   -5.20   10.70
  -7  -6   2    6.90    5.80
  -7  -6   2   -2.00    6.40
   6   6  -2   19.30    7.60
   6   6  -2    5.80    4.90
  -6  -6   2   24.30   12.90
  -6  -6   2    6.10    5.60
  -6  -6   2   16.40    8.60
   5   6  -2   -2.20    4.80
   5   6  -2    4.40    3.80
  -5  -6   2    7.30    9.80
  -5  -6   2    1.00    4.50
  -5  -6   2    3.20    5.80
   4   6  -2  505.15   23.20
   4   6  -2  494.85   23.30
  -4  -6   2  521.25   22.80
  -4  -6   2  534.95   25.10
  -4  -6   2  445.06   32.20
   3   6  -2  216.18   14.10
   3   6  -2  260.27   16.40
  -3  -6   2  258.97   14.20
  -3  -6   2  221.98   21.60
  -3  -6   2  236.78   15.20
   2   6  -2    6.10    8.40
   2   6  -2    7.50    5.20
   2   6  -2    5.60    2.50
  -2  -6   2    8.00    2.30
  -2  -6   2    6.20    5.70
  -2  -6   2    7.70    4.10
   1   6  -2  268.07   11.10
   1   6  -2  267.47   13.30
   1   6  -2  264.37   14.10
  -1  -6   2  268.17   14.70
  -1  -6   2  257.87   10.60
  -1  -6   2  287.47   13.20
   0   6  -2  244.18   11.80
   0   6  -2  226.58   10.60
   0   6  -2  253.07   13.50
   0  -6   2  231.48   11.40
   0  -6   2  255.57   13.90
   0  -6   2  243.28    9.50
  -1   6  -2  357.96   14.70
  -1   6  -2  364.36   14.50
  -1   6  -2  366.36   17.20
   1  -6   2  370.76   14.30
  -2   6  -2    1.70    2.50
  -2   6  -2    1.60    2.80
  -2   6  -2    1.10    1.80
   2  -6   2    3.90    2.70
   2  -6   2    2.10    2.30
  -3   6  -2  276.17   15.80
  -3   6  -2  286.17   11.40
  -3   6  -2  272.77   13.20
   3  -6   2  282.97   11.20
   3  -6   2  285.27   12.80
  -4   6  -2    5.80    3.30
  -4   6  -2    1.70    4.80
  -4   6  -2   11.10    2.70
   4  -6   2    2.80    2.80
  -5   6  -2    2.70    3.50
  -5   6  -2    2.50    5.60
  -5   6  -2    5.10    2.50
   5  -6   2    3.70    2.90
  -6   6  -2   11.30    7.50
  -6   6  -2    7.70    4.30
  -6   6  -2    4.70    4.50
  -7   6  -2   21.10    6.40
  -7   6  -2    8.30    4.50
  -8   6  -2   21.60    7.80
  -8   6  -2    3.80    8.20
  -8   6  -2    2.90    6.80
  -8   6  -2    3.80    4.70
  -9   6  -2    8.40    7.80
  -9   6  -2   -3.80    6.60
  -9   6  -2    5.00    8.70
 -10   6  -2    3.90   10.60
 -10   6  -2    3.40    7.50
 -11   6  -2   -9.10    7.80
 -10  -6   3   19.60   17.50
   9   6  -3    2.60    6.00
  -9  -6   3    2.30    7.00
  -9  -6   3    1.20    9.20
  -9  -6   3    9.60   14.60
   8   6  -3    6.20    5.50
   8   6  -3   -3.60    5.20
  -8  -6   3  -14.50    6.50
  -8  -6   3   -1.10    6.60
  -8  -6   3   -4.50   13.60
  -8  -6   3    3.20    6.50
   7   6  -3   -4.70    7.80
   7   6  -3   -6.10    3.00
  -7  -6   3    0.00    7.50
  -7  -6   3   -1.40   11.90
  -7  -6   3   -2.60    5.80
  -7  -6   3   -7.70    4.90
   6   6  -3  125.09   12.00
   6   6  -3  102.59   12.00
  -6  -6   3  118.89   13.10
  -6  -6   3  103.39   12.90
  -6  -6   3  106.09   19.30
  -6  -6   3  131.29   17.30
   5   6  -3   18.80    7.00
   5   6  -3   29.80    8.20
  -5  -6   3   29.00    7.60
  -5  -6   3   14.50    7.80
  -5  -6   3   27.70   14.80
   4   6  -3   13.80    5.50
   4   6  -3    9.00    6.60
  -4  -6   3    1.90    4.60
  -4  -6   3    6.40    6.20
   3   6  -3  264.47   11.20
   3   6  -3  263.97   18.40
  -3  -6   3  260.77   10.60
  -3  -6   3  251.47   14.60
  -3  -6   3  280.57   17.60
  -3  -6   3  248.78   15.80
   2   6  -3    2.50   10.90
   2   6  -3    3.50    5.30
   2   6  -3    7.10    3.00
  -2  -6   3    4.60    4.50
  -2  -6   3    3.60    2.50
  -2  -6   3    2.10    5.50
  -2  -6   3    6.10    4.00
   1   6  -3    3.50    3.20
   1   6  -3    6.50    4.90
  -1  -6   3    2.80    2.50
  -1  -6   3   -0.30    5.60
  -1  -6   3    3.00    3.30
  -1  -6   3    2.30    4.00
   0   6  -3   41.70    4.40
   0   6  -3   51.29    8.40
   0   6  -3   51.79    6.30
   0  -6   3   31.00    7.70
   0  -6   3   59.09    6.70
   0  -6   3   36.60    5.60
   0  -6   3   36.90    4.50
  -1   6  -3  364.96   16.20
  -1   6  -3  343.67   13.70
  -1   6  -3  383.16   19.80
  -1   6  -3  366.16   15.80
   1  -6   3  380.16   15.70
   1  -6   3  359.46   13.10
   1  -6   3  372.16   15.40
  -2   6  -3  243.38   11.40
  -2   6  -3  249.88   14.60
  -2   6  -3  237.18    9.90
  -2   6  -3  243.28   12.80
   2  -6   3  239.38   10.70
   2  -6   3  247.18   12.60
  -3   6  -3  111.89    9.00
  -3   6  -3  107.19    6.70
  -3   6  -3  102.39    6.90
  -3   6  -3  108.19   10.80
   3  -6   3  100.19    6.00
  -4   6  -3    6.20    4.00
  -4   6  -3    5.80    5.60
  -4   6  -3    8.40    3.80
   4  -6   3    6.80    3.50
  -5   6  -3   19.60    7.80
  -5   6  -3   11.80    5.20
  -5   6  -3   10.30    4.80
   5  -6   3   13.80    4.80
  -6   6  -3   16.60    9.10
  -6   6  -3   14.20    5.50
  -6   6  -3   12.20    5.80
   6  -6   3   12.70    4.30
  -7   6  -3   34.00    7.80
  -7   6  -3   32.90   10.60
  -7   6  -3   38.00    9.10
  -7   6  -3   50.89    8.80
   7  -6   3   46.90    7.20
  -8   6  -3    6.30    8.40
  -8   6  -3    8.60    5.00
  -8   6  -3    6.30    6.40
  -8   6  -3    0.00    5.50
  -9   6  -3  -13.90    7.80
  -9   6  -3    6.30    7.20
  -9   6  -3   -6.40    6.90
  -9   6  -3    3.40    7.30
 -10   6  -3  -13.00    6.30
  -9  -6   4   -4.40    8.20
  -9  -6   4   -1.20    7.40
   8   6  -4    4.00    6.50
  -8  -6   4    6.40    9.20
  -8  -6   4   20.40    8.90
  -8  -6   4    8.10    8.10
   7   6  -4   16.90    7.40
   7   6  -4    9.80    6.10
  -7  -6   4    8.90    7.80
  -7  -6   4   10.30    9.10
  -7  -6   4   15.50    8.40
   6   6  -4    3.60    5.60
   6   6  -4    2.40    5.50
  -6  -6   4    7.60    6.60
  -6  -6   4    6.90    8.10
  -6  -6   4    4.50    8.60
   5   6  -4    9.20    6.20
   5   6  -4    3.50    5.20
  -5  -6   4   -4.70    4.70
  -5  -6   4   -0.70    7.50
  -5  -6   4   -4.60    4.80
   4   6  -4    5.80    3.20
   4   6  -4    2.40    5.90
   4   6  -4    3.80    5.50
  -4  -6   4    3.30    4.90
  -4  -6   4    1.30    5.00
  -4  -6   4    0.80    2.30
  -4  -6   4   11.60    8.40
   3   6  -4    4.40    5.60
   3   6  -4    7.10    9.70
   3   6  -4    5.70    3.40
  -3  -6   4    0.80    5.00
  -3  -6   4   -3.30    4.10
  -3  -6   4   -1.70    6.80
  -3  -6   4    8.10    3.10
   2   6  -4    0.70    4.90
   2   6  -4    7.00    4.00
  -2  -6   4    0.50    3.80
  -2  -6   4   -3.70    6.40
  -2  -6   4    6.30    3.10
  -2  -6   4    6.40    4.80
   1   6  -4   59.89    7.50
   1   6  -4   59.59    9.30
  -1  -6   4   47.40    9.30
  -1  -6   4   58.69    7.00
  -1  -6   4   45.90    6.50
  -1  -6   4   61.59    8.60
   0   6  -4  116.99    7.80
   0   6  -4  119.39   12.90
   0   6  -4   98.89    8.70
   0  -6   4  121.59    8.60
   0  -6   4  108.49    9.50
   0  -6   4  118.09    8.60
  -1   6  -4   16.90    8.30
  -1   6  -4   22.40    5.80
  -1   6  -4   19.10    3.90
   1  -6   4   24.70    5.20
   1  -6   4   16.60    3.80
   1  -6   4   22.20    5.30
  -2   6  -4  219.58   14.80
  -2   6  -4  240.18   13.70
  -2   6  -4  225.98   10.70
   2  -6   4  230.28   12.80
   2  -6   4  233.98   11.20
  -3   6  -4   -0.80    2.80
  -3   6  -4    1.90    3.80
  -3   6  -4    4.30    5.10
   3  -6   4    3.60    6.60
   3  -6   4    2.40    2.40
  -4   6  -4   24.70    8.30
  -4   6  -4   30.80    6.70
  -4   6  -4   31.10    5.40
   4  -6   4   27.50    5.40
  -5   6  -4  222.78   19.00
  -5   6  -4  200.88   13.20
  -5   6  -4  205.48   14.50
   5  -6   4  223.28   13.70
  -6   6  -4  125.39   11.60
  -6   6  -4  139.39   16.80
  -6   6  -4  128.49   12.00
   6  -6   4  120.69   10.60
  -7   6  -4    4.90    8.00
  -7   6  -4    4.70    5.50
  -7   6  -4    8.20    5.50
   7  -6   4    7.90    5.20
  -8   6  -4   -1.70    5.00
  -8   6  -4    9.80    6.90
  -8   6  -4   -4.50    7.70
  -8   6  -4   -5.20    5.20
  -9   6  -4    6.20    6.20
  -9   6  -4    8.60   12.70
  -9   6  -4   -1.90    5.90
  -9   6  -4    6.10    7.00
  -9   6  -4   -8.30    6.30
 -10   6  -4   -4.30    7.60
  -9  -6   5  -12.30    8.80
  -9  -6   5   10.30    9.50
  -8  -6   5   -7.10    7.00
  -8  -6   5    8.20   10.40
   7   6  -5   12.00    7.40
  -7  -6   5    0.70    8.30
  -7  -6   5   -7.30    6.10
  -7  -6   5   22.10    9.00
  -6  -6   5   12.50    9.20
  -6  -6   5   -5.90    6.20
  -6  -6   5   18.20    8.60
   5   6  -5    7.40    6.60
  -5  -6   5   -4.20    5.60
  -5  -6   5    3.80    6.00
  -5  -6   5   -9.60    6.40
   4   6  -5   13.70    7.80
   4   6  -5   12.30    8.70
   4   6  -5    9.90    4.30
  -4  -6   5   -0.80    5.20
  -4  -6   5   15.00    9.70
  -4  -6   5    9.30    3.70
  -4  -6   5   19.20    7.50
   3   6  -5   18.10   13.30
   3   6  -5   20.10    7.80
   3   6  -5   15.30    4.40
  -3  -6   5   20.30   10.10
  -3  -6   5   26.10    6.70
  -3  -6   5   20.20    4.80
  -3  -6   5   15.00    6.40
   2   6  -5   -0.90    3.30
   2   6  -5    2.60    5.50
  -2  -6   5   -1.30    2.70
  -2  -6   5   -1.80    4.50
  -2  -6   5   -5.30    4.40
  -2  -6   5  -10.30    6.10
   1   6  -5   -1.40    2.80
   1   6  -5    7.90    9.30
   1   6  -5    3.60    4.00
  -1  -6   5    5.30    3.50
  -1  -6   5    5.00    4.50
  -1  -6   5    8.80    5.20
  -1  -6   5    8.90    7.40
   0   6  -5    2.60    3.50
   0   6  -5    3.70    3.90
   0   6  -5   -4.30    6.00
   0  -6   5   -1.40    2.80
   0  -6   5    5.00    4.40
   0  -6   5    1.60    3.60
  -1   6  -5    8.90    5.40
  -1   6  -5    5.20    3.90
  -1   6  -5   11.20    4.70
  -1   6  -5   -2.50    7.00
   1  -6   5   -1.20    2.80
   1  -6   5    9.20    4.00
   1  -6   5   11.20    4.50
  -2   6  -5   11.60    8.70
  -2   6  -5    7.40    5.00
  -2   6  -5    1.70    4.70
  -2   6  -5    4.40    3.60
   2  -6   5    3.80    3.50
   2  -6   5    3.70    3.80
   2  -6   5   -3.30    3.20
  -3   6  -5   15.00    5.80
  -3   6  -5   23.00    7.30
  -3   6  -5    5.00    4.20
   3  -6   5   13.10    3.80
   3  -6   5   21.00    5.80
  -4   6  -5   61.59   10.40
  -4   6  -5   63.89    7.50
  -4   6  -5   71.29   12.30
   4  -6   5   81.39   10.00
  -5   6  -5   64.69   13.40
  -5   6  -5   57.09    9.90
  -5   6  -5   49.30    7.90
   5  -6   5   68.89    9.60
  -6   6  -5   84.69   12.10
  -6   6  -5   77.09   15.30
  -6   6  -5   63.49    9.20
  -7   6  -5   -1.20    5.50
  -7   6  -5    5.80    8.10
  -7   6  -5   -2.60    4.40
  -8   6  -5   12.30    7.60
  -8   6  -5   28.40    8.40
  -8   6  -5   32.60   12.70
  -8   6  -5   -0.30    6.90
   8  -6   5    8.70    5.50
  -9   6  -5   45.00   10.10
  -9   6  -5   30.40    8.80
  -8  -6   6  -14.50    6.50
  -8  -6   6    3.20   13.30
  -7  -6   6   -0.80    6.40
  -7  -6   6   -3.20   10.90
   6   6  -6    9.90    9.20
  -6  -6   6   10.10   11.70
  -6  -6   6    2.30    7.30
  -6  -6   6    0.30    6.90
  -5  -6   6   93.89    7.80
  -5  -6   6  103.49   18.50
  -5  -6   6  122.39   16.80
  -5  -6   6   92.39   13.30
   4   6  -6  154.28   16.50
   4   6  -6  121.69   10.30
  -4  -6   6  127.09   14.80
  -4  -6   6  139.29   20.90
  -4  -6   6  133.39    9.90
   3   6  -6    4.50    4.60
   3   6  -6    8.40   13.50
   3   6  -6    3.80    6.50
  -3  -6   6   -5.10    7.70
  -3  -6   6   -2.30    5.30
  -3  -6   6   -3.00    5.60
  -3  -6   6    3.20    3.60
   2   6  -6    9.10    6.50
   2   6  -6    9.00    5.50
  -2  -6   6   11.60   10.10
  -2  -6   6   15.30    7.10
  -2  -6   6   10.50    6.00
  -2  -6   6   14.20    4.80
   1   6  -6    8.10    8.40
   1   6  -6    6.10    4.30
   1   6  -6   -2.80    3.60
  -1  -6   6   -1.60    3.30
  -1  -6   6    1.60    5.00
  -1  -6   6   -2.10    8.90
  -1  -6   6   -5.20    4.20
   0   6  -6   10.30    5.20
   0   6  -6    6.30    4.70
   0   6  -6    6.00    7.20
   0   6  -6    9.50    5.70
   0  -6   6    7.90    5.00
   0  -6   6    4.40    5.30
   0  -6   6   11.10    5.20
  -1   6  -6  105.79   13.60
  -1   6  -6   63.39   12.50
  -1   6  -6   96.99   10.80
  -1   6  -6  101.09    9.60
   1  -6   6   91.69    9.80
   1  -6   6   89.29    9.50
   1  -6   6  100.89   11.60
  -2   6  -6   33.40    8.90
  -2   6  -6   23.80   11.00
  -2   6  -6   16.70    6.40
  -2   6  -6    7.30    4.40
   2  -6   6   15.70    5.60
   2  -6   6   18.30    5.30
  -3   6  -6   -5.80    4.60
  -3   6  -6   17.70   10.60
  -3   6  -6    0.30    6.00
  -3   6  -6    4.20    4.20
   3  -6   6   -0.60    4.20
   3  -6   6    0.20    3.60
  -4   6  -6    6.20    7.00
  -4   6  -6    7.60    5.80
  -4   6  -6   14.60    5.20
  -5   6  -6    2.10    5.00
  -5   6  -6   -1.00    4.20
  -5   6  -6   14.80    9.60
   5  -6   6    4.40    4.80
  -6   6  -6    2.50    7.60
  -6   6  -6    9.40    6.10
  -6   6  -6    2.50    5.40
   6  -6   6    5.80    5.00
  -7   6  -6   -6.50    6.30
  -7   6  -6    2.30    5.80
  -7   6  -6   15.70    6.10
  -8   6  -6   22.40    8.20
  -8   6  -6   19.20    7.10
  -9   6  -6   38.40    9.70
  -8  -6   7   23.00   12.50
  -8  -6   7   -1.40    9.90
  -7  -6   7  137.59   18.50
  -7  -6   7   61.89   16.60
  -6  -6   7  304.67   28.00
  -6  -6   7  290.27   24.50
   5   6  -7   13.30    8.50
  -5  -6   7   30.90   14.60
  -5  -6   7   14.60    4.60
  -5  -6   7   31.10   10.10
  -5  -6   7   13.50    8.70
   4   6  -7   22.10   12.10
   4   6  -7    5.50    5.60
   4   6  -7    3.10    9.50
  -4  -6   7    3.80    6.80
  -4  -6   7    2.00    9.90
  -4  -6   7    8.00    4.50
   3   6  -7   -0.90    4.60
  -3  -6   7   -1.90   10.00
  -3  -6   7    4.80    7.90
  -3  -6   7    0.90    4.20
  -3  -6   7    5.70    6.30
   2   6  -7   24.60    7.00
  -2  -6   7    1.40   10.00
  -2  -6   7   11.30    6.80
  -2  -6   7   30.60    7.30
  -2  -6   7   29.60    9.50
   1   6  -7   -0.70    4.30
   1   6  -7   -3.80    4.50
   1   6  -7   10.00    6.00
  -1  -6   7   -2.40    4.80
  -1  -6   7    4.50    5.60
  -1  -6   7    4.60    4.30
   0   6  -7  366.66   21.50
   0   6  -7  366.96   21.60
   0   6  -7  371.66   19.60
   0  -6   7  356.86   19.90
   0  -6   7  383.96   20.20
   0  -6   7  364.26   21.00
  -1   6  -7   64.79   12.10
  -1   6  -7   57.39    8.50
  -1   6  -7   63.89   10.50
   1  -6   7   75.69   11.20
   1  -6   7   80.69    9.60
  -2   6  -7    6.90    4.60
  -2   6  -7    0.50    9.60
  -2   6  -7   -3.20    5.80
  -2   6  -7    5.50    5.90
   2  -6   7    2.60    4.50
   2  -6   7    1.50    4.70
  -3   6  -7   35.90    9.10
  -3   6  -7   17.30    8.40
  -3   6  -7   18.10    5.90
   3  -6   7   21.20    5.40
  -4   6  -7    4.20    6.10
  -4   6  -7    9.70    8.40
  -4   6  -7    8.90    4.90
  -4   6  -7   -3.30    9.90
   4  -6   7    8.40    6.10
  -5   6  -7   -1.50    6.60
  -5   6  -7    4.60    6.60
   5  -6   7   13.70    7.50
  -6   6  -7    1.60    7.60
  -6   6  -7   -5.10    4.70
  -6   6  -7    5.60    6.40
  -7   6  -7    0.90    6.80
  -7   6  -7   11.40    5.80
  -8   6  -7    8.00    8.30
  -7  -6   8   -9.00    7.40
  -7  -6   8   -7.70   10.60
  -6  -6   8   -1.80   11.50
  -6  -6   8   -9.60    6.90
  -5  -6   8    2.30    4.10
  -5  -6   8    1.90   10.90
  -5  -6   8    8.70    8.40
   4   6  -8    4.30    5.60
   4   6  -8    5.40    7.80
  -4  -6   8   -8.70    6.10
  -4  -6   8    3.10    7.00
  -4  -6   8    4.60   12.20
  -4  -6   8    0.50    4.20
   3   6  -8    1.10    5.30
   3   6  -8    6.80    5.80
   3   6  -8   10.70    8.70
  -3  -6   8   10.50   12.50
  -3  -6   8   -0.70    6.40
  -3  -6   8    9.80    5.40
  -3  -6   8   16.50    8.80
   2   6  -8    3.90    6.30
   2   6  -8   11.30    6.40
  -2  -6   8    6.50    7.20
  -2  -6   8    4.10    4.80
   1   6  -8    5.10    5.20
   1   6  -8   -1.20    4.80
   1   6  -8   -4.20    4.90
  -1  -6   8    6.40    5.50
  -1  -6   8   -8.40    5.10
  -1  -6   8    3.40    6.50
   0   6  -8    7.60    6.60
   0   6  -8    3.10    6.60
   0   6  -8   -4.60    5.00
   0  -6   8    1.70    5.80
   0  -6   8    0.20    5.70
   0  -6   8    2.10    4.50
  -1   6  -8   24.10    8.00
  -1   6  -8   34.00    7.20
  -1   6  -8   15.90   11.30
   1  -6   8   26.60    8.30
   1  -6   8   36.30    8.00
   1  -6   8   35.00    7.90
  -2   6  -8   27.60    7.40
  -2   6  -8   47.20   11.20
  -2   6  -8   42.40   15.10
  -2   6  -8   44.80   10.70
   2  -6   8   34.60    7.70
   2  -6   8   55.39    9.80
   2  -6   8   55.19    9.30
  -3   6  -8    7.40    6.70
  -3   6  -8   10.50    6.00
  -3   6  -8   10.30    8.70
   3  -6   8   16.30    5.20
  -4   6  -8    9.60    7.10
  -4   6  -8    3.80    5.00
  -4   6  -8    4.50    8.00
  -5   6  -8   66.59   15.60
  -5   6  -8  102.69   17.70
  -5   6  -8   83.39   14.40
  -6   6  -8   -1.20    6.10
  -6   6  -8   12.40    6.10
  -6  -6   9    0.50   10.60
  -6  -6   9   25.00   11.40
  -6  -6   9   10.80    4.90
  -5  -6   9   -1.50    8.30
  -5  -6   9    8.30   14.30
  -5  -6   9   -9.60    4.00
   4   6  -9   12.50    7.10
  -4  -6   9   -2.00    5.80
  -4  -6   9   -2.20   11.70
  -4  -6   9   -5.70    6.50
   3   6  -9   31.50    7.80
   3   6  -9   29.60    8.60
  -3  -6   9   25.70    7.30
  -3  -6   9   17.10    9.40
   2   6  -9   25.20    8.10
   2   6  -9   28.20    9.00
  -2  -6   9   18.20    8.70
  -2  -6   9   25.90   10.10
  -2  -6   9   15.00    6.20
   1   6  -9   29.00    8.60
   1   6  -9    5.80    5.80
  -1  -6   9    0.60    6.20
  -1  -6   9   18.20    8.90
  -1  -6   9   12.80    6.30
   0   6  -9    9.60    8.00
   0   6  -9    1.10    5.60
   0   6  -9   11.90    6.80
   0  -6   9   -0.80    6.00
  -1   6  -9   15.90    8.80
  -1   6  -9    9.80    6.10
  -1   6  -9    6.90    6.80
   1  -6   9   23.50    7.70
   1  -6   9    9.80    7.20
  -2   6  -9   15.70    6.30
  -2   6  -9   10.70    8.90
  -2   6  -9    7.60    6.40
   2  -6   9   11.20    6.50
   2  -6   9   -0.10    5.70
  -3   6  -9    6.30    5.80
  -3   6  -9    6.80    8.60
  -4   6  -9   -1.30    5.40
  -4   6  -9    5.00    7.00
  -4   6  -9   -1.70    7.20
  -5   6  -9  -11.50    5.00
  -5  -6  10   -7.70    6.80
  -4  -6  10   12.50    8.70
   3   6 -10   -2.60    6.00
   3   6 -10    6.00    6.20
  -3  -6  10   -9.00    7.10
   2   6 -10   -7.20    6.40
   2   6 -10   -2.90    6.40
  -2  -6  10   10.50    8.00
   1   6 -10   10.10    7.40
   1   6 -10    7.20    7.30
  -1  -6  10    3.60    7.90
   0   6 -10   -2.60    7.00
   0   6 -10    8.30    7.40
   0   6 -10   -3.60    5.20
   0  -6  10   -4.80    6.40
   0  -6  10  -11.60    6.20
  -1   6 -10   17.50    7.80
  -1   6 -10   20.10    8.30
  -1   6 -10   11.70   10.00
   1  -6  10    3.20    8.40
   1  -6  10   32.20   12.50
  -2   6 -10   16.00    7.20
  -2   6 -10   18.00    9.90
  -2   6 -10   23.00   10.20
   2  -6  10   23.80    7.90
   2  -6  10   14.60    6.90
  -3   6 -10   22.20    7.50
  -3   6 -10   13.30   10.60
   3  -6  10    8.90    6.40
   3   6 -11   -1.10    7.60
  -3  -6  11  -16.90    8.00
   2   6 -11    5.20    8.60
   2   6 -11    0.60    8.60
  -2  -6  11  -14.90    8.50
   1   6 -11   -2.20    8.80
  -1  -6  11   -1.30    7.40
   0   6 -11   27.10   11.30
   0  -6  11   18.60    8.60
  -1   6 -11    8.10    7.00
  -1   6 -11    1.30    9.70
   1  -6  11    4.40    7.50
   2  -6  11    3.90    7.60
   2   6 -12    1.30   16.70
  -2  -6  12  -11.10   13.40
  -1  -6  12   16.90   10.90
   0   6 -12    7.20   12.80
   0  -6  12  -18.20   11.10
   1   7  12  -29.30   16.40
  -1  -7 -12   20.80   17.00
   0   7  12  -12.40    8.70
   0  -7 -12   32.20   17.90
   2   7  11  -14.30    7.00
   2   7  11   -2.60    9.70
  -2  -7 -11    7.70   12.70
   1   7  11   -0.70    8.90
   1   7  11   -8.00    6.80
   1   7  11   23.40   15.80
  -1  -7 -11   10.40   13.00
   0   7  11    2.70    7.80
   0   7  11   -1.00    9.20
   0  -7 -11   18.70   11.20
  -1   7  11    1.60    9.30
   3   7  10  -16.90    5.60
   3   7  10    2.40    5.90
  -3  -7 -10   10.00   10.50
   2   7  10    1.20    5.00
   2   7  10   -9.50    7.00
   2   7  10   -6.00    7.10
  -2  -7 -10    2.10    9.20
   1   7  10    8.30    7.10
   1   7  10   28.50   10.20
  -1  -7 -10   31.90   11.50
   0   7  10    8.80    8.60
   0   7  10   26.70    8.20
   0  -7 -10   17.10    9.20
  -1   7  10    4.50    9.20
   1  -7 -10   -5.40    7.70
  -2   7  10   -8.40    7.20
  -3   7  10   13.90    9.50
  -4   7  10   -4.00    6.60
  -4  -7  -9   15.90   10.30
   3   7   9  115.49    9.30
   3   7   9  106.39   10.30
  -3  -7  -9   92.09   15.70
  -3  -7  -9  119.79   19.70
   2   7   9  113.59   15.50
   2   7   9  105.39   11.80
  -2  -7  -9  122.69   19.00
  -2  -7  -9  106.49   15.20
   1   7   9    3.60    5.70
   1   7   9    1.00    7.50
  -1  -7  -9   -0.50    6.80
  -1  -7  -9    9.90    8.70
   0   7   9   13.90    8.80
   0  -7  -9    5.70    7.50
   0  -7  -9    8.70   10.60
   0  -7  -9    8.80    8.30
  -1   7   9   40.00   11.40
   1  -7  -9   49.30   10.30
   1  -7  -9   50.59   13.20
   1  -7  -9   25.10    9.00
  -2   7   9   52.09   12.80
  -2   7   9   77.49   17.80
   2  -7  -9   32.10   11.40
   2  -7  -9   41.30   12.70
  -3   7   9   13.00    8.80
  -3   7   9   17.10    8.50
   3  -7  -9   18.80   10.20
  -4   7   9    9.30    8.00
  -4   7   9   -3.50    5.10
   4  -7  -9   -4.50    7.40
  -5   7   9    4.40    6.10
  -5   7   9   -0.10    7.20
  -6   7   9   10.50   12.80
  -6   7   9    6.30    6.70
  -7   7   9   -9.10   10.10
  -7   7   9    0.40    6.20
  -5  -7  -8    6.80    9.80
  -4  -7  -8   14.90    9.90
  -4  -7  -8   24.50    9.40
  -4  -7  -8   10.20    7.60
   3   7   8    1.30    3.60
   3   7   8    2.20    4.50
   3   7   8  -16.10    7.60
   3   7   8    7.50    7.00
  -3  -7  -8    2.20    7.80
  -3  -7  -8   -5.60    5.90
  -3  -7  -8    4.80   11.50
   2   7   8   17.40    8.40
   2   7   8   33.90    7.00
   2   7   8   32.10    8.90
  -2  -7  -8   19.40   11.00
  -2  -7  -8   17.40    8.10
  -2  -7  -8   25.50   10.40
  -2  -7  -8   25.30    9.20
   1   7   8    5.90    6.20
   1   7   8   -3.20    6.00
  -1  -7  -8   -6.40    5.50
  -1  -7  -8    4.90    6.50
  -1  -7  -8   -2.30    9.70
   0   7   8   25.90    9.40
   0   7   8   10.50    7.70
   0  -7  -8   18.90    8.50
   0  -7  -8   11.10    8.20
  -1   7   8  117.59   15.40
  -1   7   8  139.39   22.20
   1  -7  -8  109.49   15.60
   1  -7  -8  136.39   15.60
   1  -7  -8  109.19   17.40
  -2   7   8  760.72   33.60
  -2   7   8  725.03   36.30
   2  -7  -8  704.23   36.70
   2  -7  -8  542.45   38.10
  -3   7   8    9.40    6.00
  -3   7   8   16.90    8.30
   3  -7  -8   14.20    8.10
   3  -7  -8   10.00    8.90
  -4   7   8    4.50    5.30
  -4   7   8    4.00    7.60
   4  -7  -8   -1.90    6.30
  -5   7   8   12.20    8.90
  -5   7   8   18.80    6.50
  -5   7   8   21.60   12.50
   5  -7  -8   23.20    9.80
  -6   7   8   -2.70   10.20
  -6   7   8    1.70    5.00
  -6   7   8   11.60   11.30
   6  -7  -8    3.60    6.90
  -7   7   8    8.10   11.50
  -7   7   8   -9.20    6.50
  -7   7   8   17.90    5.70
  -8   7   8   17.80   12.80
  -6  -7  -7    5.20   10.40
  -6  -7  -7   19.40    9.10
   5   7   7   -3.00    4.90
  -5  -7  -7    3.30    7.30
  -5  -7  -7    1.30    8.50
  -5  -7  -7   11.30    7.50
   4   7   7   12.20    6.70
   4   7   7    4.80    6.40
  -4  -7  -7    4.10    7.50
  -4  -7  -7    4.40    6.90
  -4  -7  -7    1.00    6.60
   3   7   7   10.60    7.20
   3   7   7    5.70    6.80
   3   7   7    0.00    6.50
  -3  -7  -7    5.10    7.40
  -3  -7  -7   -3.40    7.10
  -3  -7  -7   19.80    7.70
   2   7   7    8.50    4.80
   2   7   7    2.00    6.40
  -2  -7  -7    1.70    6.00
  -2  -7  -7    8.90    9.20
  -2  -7  -7    8.20    7.70
  -2  -7  -7   -9.90    5.20
   1   7   7    1.20    6.90
   1   7   7   11.50    5.70
  -1  -7  -7    2.70   10.00
  -1  -7  -7    8.40    7.00
  -1  -7  -7   13.00    7.80
   0   7   7   77.59   12.10
   0  -7  -7   93.09   13.10
   0  -7  -7   85.69   15.30
   0  -7  -7   86.59   12.10
  -1   7   7   19.30    8.50
  -1   7   7   26.80    8.00
   1  -7  -7   25.00   10.30
   1  -7  -7   30.60    7.80
   1  -7  -7   15.80    6.80
  -2   7   7   87.19   11.90
  -2   7   7   79.49   12.90
   2  -7  -7   80.19   13.20
   2  -7  -7   66.59   11.00
  -3   7   7    8.50    5.80
  -3   7   7    9.30    6.80
   3  -7  -7    2.40    6.40
   3  -7  -7    9.60    7.50
  -4   7   7   20.50    6.40
  -4   7   7    1.20    6.70
  -4   7   7   12.50   10.50
   4  -7  -7   16.00    7.90
  -5   7   7    3.90    5.00
  -5   7   7   -0.50    9.40
  -5   7   7   19.90    9.00
   5  -7  -7    3.40    6.50
  -6   7   7   22.40   10.70
  -6   7   7   33.20   12.90
  -6   7   7   47.30    8.40
   6  -7  -7   18.40   13.60
  -7   7   7   84.19   16.50
  -7   7   7   24.60   18.80
  -7   7   7   84.79   10.90
   7  -7  -7   85.89   15.50
  -8   7   7   -4.30   10.30
  -9   7   7  -25.30    9.40
   8   7   6   -0.50    6.70
   7   7   6   -6.00    5.20
  -7  -7  -6   -6.80    9.60
   6   7   6   30.60    8.60
  -6  -7  -6   23.70    9.70
  -6  -7  -6   15.90   10.80
   5   7   6   10.90    5.50
  -5  -7  -6   23.20    8.90
  -5  -7  -6   25.20    8.90
  -5  -7  -6   27.00   11.20
   4   7   6    5.80    4.70
   4   7   6   -1.40    4.30
  -4  -7  -6   -5.20    7.00
  -4  -7  -6    5.10    5.80
  -4  -7  -6   -2.70    5.80
   3   7   6    0.90    5.50
   3   7   6   13.20    3.90
   3   7   6    2.30    4.80
   3   7   6   18.50    6.70
  -3  -7  -6   15.80    7.40
  -3  -7  -6    4.30    5.90
  -3  -7  -6   11.60    8.60
   2   7   6   27.10    7.60
   2   7   6   19.30    6.20
   2   7   6    7.00    5.30
   2   7   6   21.80    5.20
  -2  -7  -6   20.00    7.50
  -2  -7  -6   21.70    8.40
  -2  -7  -6    9.00    6.80
   1   7   6   14.70    5.80
   1   7   6    7.00    6.40
   1   7   6   14.80    5.70
  -1  -7  -6   10.00    5.90
  -1  -7  -6    2.80    6.10
  -1  -7  -6   10.60    9.00
  -1  -7  -6   16.40    7.30
   0   7   6   14.30    7.00
   0   7   6   17.20    5.60
   0   7   6   19.50    6.00
   0  -7  -6   28.40    7.90
   0  -7  -6   22.70    9.20
   0  -7  -6    4.70    6.00
  -1   7   6   17.20    7.60
  -1   7   6   13.20    6.40
   1  -7  -6   22.30   10.00
   1  -7  -6   11.40    5.60
   1  -7  -6   10.20    5.80
  -2   7   6   -5.50    2.60
  -2   7   6    3.70    5.50
   2  -7  -6    3.20    5.80
   2  -7  -6   10.30   12.50
  -3   7   6   20.30    8.20
  -3   7   6   25.40   10.60
  -3   7   6   28.00    6.90
   3  -7  -6   32.60    8.80
   3  -7  -6   15.00    7.80
  -4   7   6  151.78   12.50
  -4   7   6  146.59   18.60
  -4   7   6  141.29   16.80
   4  -7  -6  148.69   14.60
  -5   7   6   -1.00    4.20
  -5   7   6    4.60    6.90
  -5   7   6    6.10    9.10
   5  -7  -6   -7.40    5.20
  -6   7   6   -8.40    8.10
  -6   7   6   -2.10    4.70
  -6   7   6   -4.20    6.70
   6  -7  -6   11.20    6.90
  -7   7   6   10.00    7.60
  -7   7   6   11.10   10.30
   7  -7  -6    3.90    5.80
  -8   7   6    9.50    8.90
  -8   7   6    8.00    9.80
   8  -7  -6    7.50    6.00
  -9   7   6   -0.90    9.60
   8   7   5   -0.10    5.20
  -8  -7  -5   -1.20    5.20
  -8  -7  -5    9.30   13.30
   7   7   5    7.90    5.50
  -7  -7  -5   -3.50    4.40
  -7  -7  -5   -2.50    6.50
  -7  -7  -5   -3.30    9.00
   6   7   5    6.20    6.60
   6   7   5    7.90    5.10
  -6  -7  -5    5.10    7.00
  -6  -7  -5    8.10    8.80
   5   7   5   10.60    5.00
  -5  -7  -5    2.30    6.30
  -5  -7  -5    9.70    6.50
  -5  -7  -5    3.90    7.70
   4   7   5    6.10    5.60
   4   7   5    3.90    4.30
  -4  -7  -5   16.20    9.10
  -4  -7  -5   -5.60    5.80
  -4  -7  -5   -1.40    5.30
   3   7   5   12.70    6.10
   3   7   5   14.00    5.60
   3   7   5    5.00    2.80
  -3  -7  -5    6.40    6.20
  -3  -7  -5   11.40    6.30
  -3  -7  -5   18.30    8.00
   2   7   5   -0.70    3.70
   2   7   5   -0.90    5.00
   2   7   5    0.00    3.30
   2   7   5   -3.00    3.40
  -2  -7  -5   -3.30    4.10
  -2  -7  -5   -6.10    4.60
  -2  -7  -5    3.80    4.90
   1   7   5   17.10    5.10
   1   7   5   12.10    5.20
   1   7   5    7.70    4.60
   1   7   5    7.40    5.70
  -1  -7  -5   15.90    6.50
  -1  -7  -5    9.40    5.50
  -1  -7  -5    9.80    5.90
   0   7   5   -3.00    4.80
   0   7   5    8.20    4.40
   0  -7  -5    1.20    6.70
   0  -7  -5   -0.70    4.80
   0  -7  -5    9.80    5.00
  -1   7   5    2.90    3.30
  -1   7   5   -2.20    3.50
  -1   7   5    2.60    5.10
   1  -7  -5   -1.40    6.00
   1  -7  -5    5.90    4.80
   1  -7  -5    4.50    6.80
  -2   7   5   12.20    4.80
  -2   7   5   21.40    7.60
   2  -7  -5   22.80    6.80
   2  -7  -5   38.50    9.00
  -3   7   5    5.60    8.60
  -3   7   5   -0.90    3.50
  -3   7   5    4.00    7.30
   3  -7  -5    5.00    4.80
   3  -7  -5    0.50    5.50
  -4   7   5   16.40    5.70
  -4   7   5   26.00    7.80
  -4   7   5   23.70    9.80
   4  -7  -5   23.50    7.00
   4  -7  -5   16.50    6.40
  -5   7   5   -2.40    7.10
  -5   7   5    2.60    4.10
  -5   7   5   -1.50    5.80
   5  -7  -5    8.20    6.30
  -6   7   5   -9.30    7.20
  -6   7   5   -7.90    5.50
  -6   7   5    3.20    3.80
   6  -7  -5    3.30    5.10
  -7   7   5   -3.60    6.90
   7  -7  -5    4.70    4.50
  -8   7   5   13.80    9.70
  -8   7   5    2.60    8.80
   8  -7  -5   21.30    7.40
  -9   7   5   -4.80    8.50
  -9   7   5   -4.50    6.60
  -9   7   5   -2.00    8.80
 -10   7   5    3.50    8.00
 -10   7   5  -10.50    9.10
   8   7   4   10.80    4.50
  -8  -7  -4   -7.30    9.00
  -8  -7  -4    9.40    8.30
   7   7   4   40.30    6.90
  -7  -7  -4   20.00    7.80
  -7  -7  -4   15.20    8.20
  -7  -7  -4   26.60   12.00
   6   7   4  183.98   13.20
  -6  -7  -4  199.28   26.90
  -6  -7  -4  196.18   16.20
  -6  -7  -4  207.48   17.70
   5   7   4  903.01   34.10
  -5  -7  -4  931.51   35.50
  -5  -7  -4  870.31   38.80
  -5  -7  -4  865.41   44.10
   4   7   4    6.30    5.80
   4   7   4   20.80    7.80
  -4  -7  -4    8.70    5.30
  -4  -7  -4    7.90    7.50
  -4  -7  -4    7.00    6.40
   3   7   4   85.89    5.60
   3   7   4   92.79   12.30
   3   7   4   85.19    8.80
  -3  -7  -4  100.29    9.90
  -3  -7  -4   85.69   13.20
  -3  -7  -4   84.89   10.80
   2   7   4    0.20    4.40
   2   7   4    1.90    4.60
   2   7   4    2.90    4.00
   2   7   4    2.20    2.80
  -2  -7  -4    1.40    5.60
  -2  -7  -4    4.30    4.70
  -2  -7  -4    0.40    3.90
   1   7   4   -1.00    3.00
   1   7   4   -3.20    3.00
   1   7   4    0.00    4.40
   1   7   4   -0.30    4.00
  -1  -7  -4   -2.40    4.80
  -1  -7  -4   -1.70    4.20
   0   7   4    0.30    3.60
   0   7   4    0.50    4.00
   0   7   4    0.20    4.20
   0  -7  -4   -5.50    5.20
   0  -7  -4   -0.30    4.40
   0  -7  -4   -0.60    4.10
  -1   7   4   29.60    6.60
  -1   7   4   30.20    6.60
  -1   7   4   33.60    5.10
   1  -7  -4   43.00    8.10
   1  -7  -4   21.80    4.80
  -2   7   4   32.40    6.80
  -2   7   4   30.50    6.70
  -2   7   4   47.10    8.70
   2  -7  -4   24.60    5.50
   2  -7  -4   38.70    7.70
  -3   7   4   57.29    9.70
  -3   7   4   69.49    8.20
  -3   7   4   48.90    8.80
   3  -7  -4   50.49    8.10
   3  -7  -4   61.49    8.80
  -4   7   4    2.90    5.50
  -4   7   4   -5.60    5.60
  -4   7   4   -1.40    3.70
   4  -7  -4   -1.60    4.20
   4  -7  -4   -1.40    3.60
  -5   7   4   37.20    9.20
  -5   7   4   43.40    7.10
  -5   7   4   34.70    9.40
   5  -7  -4   51.69    8.80
  -6   7   4    5.40    6.70
  -6   7   4   -8.20    6.60
  -6   7   4   -2.60    3.50
   6  -7  -4   -3.00    3.80
  -7   7   4    3.00    8.20
  -7   7   4   15.30    8.40
   7  -7  -4   -2.70    4.30
  -8   7   4    5.10    9.00
  -8   7   4   -4.20    7.10
  -9   7   4    6.60    9.30
  -9   7   4   -7.40    5.60
 -10   7   4    2.40   10.40
  -9  -7  -3    8.70   12.40
  -8  -7  -3  -11.70    7.00
  -8  -7  -3   -5.00    8.00
  -8  -7  -3    6.40    6.90
   7   7   3   27.60    5.40
   7   7   3   17.60    7.70
  -7  -7  -3   18.30    7.60
  -7  -7  -3   25.80    8.80
  -7  -7  -3   13.90   11.20
   6   7   3    9.90    4.60
  -6  -7  -3   25.70   11.00
  -6  -7  -3    8.90    6.90
  -6  -7  -3   22.50    7.00
   5   7   3   42.00   10.30
   5   7   3   38.40    6.30
  -5  -7  -3   32.00   10.10
  -5  -7  -3   26.40    7.40
  -5  -7  -3   33.70    8.10
   4   7   3    1.90    5.30
   4   7   3   -2.20    3.10
  -4  -7  -3    3.50    6.50
  -4  -7  -3   -0.10    3.80
  -4  -7  -3   -1.90    4.90
   3   7   3    6.90    2.60
   3   7   3    3.10    3.20
   3   7   3    6.20    5.60
  -3  -7  -3    5.90    4.70
  -3  -7  -3    8.70    6.20
  -3  -7  -3    7.70    4.30
   2   7   3  175.48   13.30
   2   7   3  173.78   10.80
   2   7   3  171.28    8.50
   2   7   3  173.88   12.30
  -2  -7  -3  182.68   14.20
  -2  -7  -3  182.88   12.20
   1   7   3 4056.79  119.99
   1   7   3 3978.80  122.29
   1   7   3 4252.87  123.99
   1   7   3 3984.70  123.59
  -1  -7  -3 3924.31  124.99
  -1  -7  -3 4005.10  123.49
   0   7   3  513.75   19.90
   0   7   3  505.25   20.20
   0   7   3  495.35   20.40
   0  -7  -3  491.65   21.30
   0  -7  -3  509.65   21.90
  -1   7   3   22.70    5.00
  -1   7   3   19.80    6.90
   1  -7  -3   24.40    5.10
   1  -7  -3   21.30    5.80
  -2   7   3   24.00    6.40
  -2   7   3   16.40    5.70
   2  -7  -3   26.50    6.10
   2  -7  -3   28.20    6.60
  -3   7   3    8.30    5.50
  -3   7   3   -2.40    4.10
   3  -7  -3   -2.10    3.60
   3  -7  -3   -2.50    4.00
  -4   7   3  249.78   15.10
  -4   7   3  209.38   15.30
   4  -7  -3  252.87   13.50
   4  -7  -3  207.98   13.90
  -5   7   3   75.99   11.10
  -5   7   3   61.39    9.80
   5  -7  -3   59.39    8.10
  -6   7   3   -8.50    5.50
  -6   7   3    2.40    6.10
   6  -7  -3    3.50    4.50
  -7   7   3    2.10    6.70
  -7   7   3   13.60    8.00
  -8   7   3   -6.60    5.00
  -8   7   3   -3.30    7.10
  -8   7   3   -5.00    5.70
  -9   7   3   20.10   10.90
  -9   7   3   32.00    9.20
 -10   7   3  -11.00    8.70
 -10   7   3    8.10   10.70
 -11   7   3    4.20    7.10
  -9  -7  -2   -3.90   12.10
  -9  -7  -2   10.70    7.40
   8   7   2   -0.10    6.20
  -8  -7  -2    7.90    8.10
  -8  -7  -2   16.50    8.20
  -8  -7  -2    4.30   11.20
  -7  -7  -2   -1.40    6.30
  -7  -7  -2    2.00    9.10
  -7  -7  -2   -2.10    5.10
   6   7   2   15.10    7.90
  -6  -7  -2    2.30    4.60
  -6  -7  -2   12.40    9.30
   5   7   2    5.10    6.20
   5   7   2    0.90    2.80
  -5  -7  -2    3.40    5.20
  -5  -7  -2   -3.70    3.50
  -5  -7  -2   -0.10    7.60
   4   7   2   17.30    4.30
  -4  -7  -2    9.60    2.00
  -4  -7  -2   15.90    4.80
  -4  -7  -2   13.30    5.80
  -4  -7  -2   17.80    8.20
   3   7   2    1.80    5.40
   3   7   2    6.40    2.70
   3   7   2    3.40    3.30
  -3  -7  -2    2.20    1.90
  -3  -7  -2    4.90    6.00
  -3  -7  -2    4.20    4.70
   2   7   2  224.18    9.80
   2   7   2  229.68   11.40
   2   7   2  228.18   14.40
  -2  -7  -2  232.88   13.10
  -2  -7  -2  223.68    9.60
  -2  -7  -2  213.98   17.30
   1   7   2    7.30    3.60
   1   7   2   10.50    3.20
   1   7   2   12.90    4.70
   1   7   2   20.30    6.10
  -1  -7  -2   10.40    5.80
  -1  -7  -2   14.80    3.60
  -1  -7  -2   16.00    4.90
   0   7   2   -3.70    3.70
   0   7   2   -4.50    4.30
   0   7   2    1.80    3.20
   0  -7  -2   -1.10    4.00
   0  -7  -2    4.20    5.10
  -1   7   2   10.20    4.00
  -1   7   2   15.80    4.50
  -1   7   2   16.80    4.70
   1  -7  -2   18.60    7.60
   1  -7  -2   11.00    3.90
   1  -7  -2    7.50    3.80
  -2   7   2    4.00    4.10
  -2   7   2    3.20    4.20
   2  -7  -2    3.10    3.80
   2  -7  -2    5.00    3.20
  -3   7   2 3304.47   99.49
  -3   7   2 3267.77  101.59
   3  -7  -2 3256.87   98.39
   3  -7  -2 3221.68  100.89
  -4   7   2 2948.10   90.89
  -4   7   2 2877.51   92.39
   4  -7  -2 2849.61   88.59
  -5   7   2  176.78   13.20
  -5   7   2  155.18   13.20
   5  -7  -2  149.88   10.50
  -6   7   2   21.70    6.20
  -6   7   2   25.30    7.80
  -6   7   2   21.00    4.10
  -6   7   2   12.80    6.70
  -7   7   2   11.50    7.70
  -7   7   2   21.50    8.70
  -7   7   2   21.70    7.10
  -8   7   2    5.50    5.10
  -8   7   2    1.60    7.50
  -8   7   2   -9.00    5.80
  -9   7   2   -0.70    4.50
  -9   7   2    2.80    7.60
  -9   7   2   11.90    9.10
 -10   7   2   15.40   10.10
 -10   7   2   25.20    7.30
 -10  -7  -1    4.40   13.90
  -9  -7  -1   10.70   10.60
  -9  -7  -1    8.20    9.10
   8   7   1   11.50    6.70
  -8  -7  -1   13.00    8.50
  -8  -7  -1   -1.20    9.70
   7   7   1   38.70   11.40
  -7  -7  -1   22.30    4.00
  -7  -7  -1   13.10    7.60
   6   7   1   28.50    8.40
  -6  -7  -1   32.40    5.00
  -6  -7  -1   39.80   11.90
  -6  -7  -1   19.10    7.10
   5   7   1   -5.90    4.80
  -5  -7  -1   -1.60    6.40
  -5  -7  -1    8.70    3.30
  -5  -7  -1    1.20    4.00
   4   7   1   85.29   11.40
  -4  -7  -1   45.90   10.40
  -4  -7  -1   74.89    9.40
  -4  -7  -1   66.29    5.80
   3   7   1   13.80    6.00
   3   7   1   19.90    4.00
   3   7   1   23.70    3.90
  -3  -7  -1   10.90    6.30
  -3  -7  -1   22.70    3.60
  -3  -7  -1   30.40    6.00
   2   7   1  171.38    8.50
   2   7   1  166.28   12.50
   2   7   1  154.38    8.30
  -2  -7  -1  160.68    9.00
  -2  -7  -1  168.38   13.70
  -2  -7  -1  157.08    7.90
  -2  -7  -1  156.28   10.20
   1   7   1   95.49   10.50
   1   7   1   69.99    6.80
   1   7   1   77.29    5.70
  -1  -7  -1   72.09    5.60
  -1  -7  -1   71.49    7.00
  -1  -7  -1   88.99   11.70
   0   7   1  996.20   32.40
   0   7   1  962.10   35.00
   0   7   1  970.90   31.60
   0  -7  -1  970.70   31.70
   0  -7  -1  952.80   32.30
   0  -7  -1  999.90   36.80
  -1   7   1   75.99    6.70
  -1   7   1   28.60   10.40
  -1   7   1   71.79    6.50
   1  -7  -1   61.89    6.30
   1  -7  -1   69.39    6.40
  -2   7   1   14.90    3.40
  -2   7   1   19.90    4.50
  -2   7   1   15.40    3.80
   2  -7  -1   12.30    3.80
   2  -7  -1   23.40    3.60
  -3   7   1   39.90    5.20
  -3   7   1   23.80    5.30
  -3   7   1   45.70    6.10
  -4   7   1    3.80    2.20
  -4   7   1    3.20    3.70
  -4   7   1   -2.10    3.50
  -4   7   1    3.30    3.60
  -4   7   1    2.60    3.70
  -5   7   1   25.30    4.10
  -5   7   1   30.00    5.90
  -5   7   1   21.90    6.50
  -5   7   1   15.30    5.80
  -5   7   1   43.20    7.90
  -6   7   1  147.09   13.50
  -6   7   1  139.59   11.00
  -6   7   1  133.69    8.30
  -6   7   1  128.99   13.20
  -6   7   1  126.59   11.90
  -7   7   1   -0.20    3.90
  -7   7   1   13.10    7.30
  -7   7   1   -7.90    5.10
  -7   7   1    9.20    6.00
  -8   7   1   37.20   10.10
  -8   7   1   39.00   10.50
  -8   7   1   22.30    6.10
  -8   7   1   43.90   10.90
  -9   7   1   30.10    9.80
  -9   7   1   21.50    9.70
  -9   7   1   15.80    5.40
  -9   7   1   21.30    9.00
 -10   7   1    2.40    9.50
 -10   7   1   -2.40    6.90
 -10   7   1    4.10    6.40
 -10   7   1   12.00    9.90
 -10   7   1   -0.30    3.80
 -11   7   1    7.50   12.50
 -10  -7   0    2.40    2.40
 -10  -7   0    2.90    3.20
 -10  -7   0    2.50   15.10
   9   7   0   -3.90    6.20
  -9  -7   0   -5.80   10.80
  -9  -7   0   13.10    4.50
  -8  -7   0   -0.90    3.50
  -8  -7   0    7.50   10.90
  -8  -7   0   -2.70    7.10
   7   7   0   97.39   15.00
  -7  -7   0   98.69    9.20
  -7  -7   0  104.49   19.00
  -7  -7   0   67.09   12.10
   6   7   0   21.20    8.50
  -6  -7   0    4.30    8.20
  -6  -7   0    7.20    4.20
  -6  -7   0    6.20    5.90
   5   7   0   43.10    9.00
  -5  -7   0   46.70    6.60
  -5  -7   0   46.20    9.10
  -5  -7   0   52.19   12.00
   4   7   0   88.99   10.70
  -4  -7   0   92.49    9.50
  -4  -7   0   87.89   13.20
  -4  -7   0   83.09    7.40
   3   7   0   60.09    6.70
   3   7   0   62.19    9.10
   3   7   0   63.39    6.90
  -3  -7   0   50.99    6.70
  -3  -7   0   48.80    5.80
   2   7   0  206.48   10.10
   2   7   0  200.98   13.90
   2   7   0  209.08   10.30
  -2  -7   0  196.88    9.80
  -2  -7   0  201.18   10.80
  -2  -7   0  191.98   16.30
   1   7   0  200.58    9.80
   1   7   0  205.28   15.50
   1   7   0  209.68    9.40
  -1  -7   0  212.08   17.50
  -1  -7   0  218.28   10.20
  -1  -7   0  209.98    9.70
   0   7   0    5.10    2.50
   0   7   0    5.70    2.90
   0   7   0    3.90    2.90
   0   7   0    7.40    9.50
   0  -7   0    8.30    3.00
   0  -7   0    7.70    3.50
  -1   7   0  203.58    8.80
  -1   7   0  212.48    9.80
   1  -7   0  212.38    9.70
   1  -7   0  203.58   10.30
  -2   7   0  208.78    9.50
  -2   7   0  200.58    9.80
  -2   7   0  200.58    8.70
   2  -7   0  199.18   10.10
   2  -7   0  201.28    9.10
  -3   7   0   64.89    7.50
  -3   7   0   54.49    4.80
  -3   7   0   53.89    6.00
  -3   7   0   56.19    6.10
  -3   7   0   50.99    5.30
  -4   7   0   90.89    8.00
  -4   7   0   79.89    6.10
  -4   7   0   92.89    7.10
  -4   7   0   97.49    9.80
  -5   7   0   40.00    6.60
  -5   7   0   38.00    5.40
  -5   7   0   51.79    8.40
  -5   7   0   46.00    5.50
  -5   7   0   49.70    8.00
  -6   7   0    0.40    4.70
  -6   7   0    2.80    5.00
  -6   7   0    5.30    5.30
  -6   7   0    1.90    3.40
  -6   7   0   -1.00    2.70
  -7   7   0  104.09   14.10
  -7   7   0  107.09    8.10
  -7   7   0   92.89   12.70
  -7   7   0   92.79   11.70
  -7   7   0  106.59    8.90
  -8   7   0    6.40    6.50
  -8   7   0   -2.00    2.80
  -8   7   0   -0.60    5.70
  -8   7   0   -2.30    5.50
  -9   7   0    7.70    3.40
  -9   7   0    3.50    6.70
  -9   7   0    5.20    7.10
  -9   7   0   33.50   10.50
 -10   7   0    5.60    3.10
 -10   7   0   25.90   10.20
 -10   7   0    9.10    9.00
 -10   7   0   -5.60    4.40
 -10   7   0   44.30   13.20
 -11   7   0    6.80   11.40
 -11  -7   1   -6.90   18.10
 -10  -7   1    1.40   12.70
 -10  -7   1   -7.40    4.20
   9   7  -1    2.50    6.30
  -9  -7   1   10.90    5.80
  -9  -7   1   22.00   14.50
  -9  -7   1   14.10   11.20
   8   7  -1   45.60   11.50
  -8  -7   1   55.89   13.40
  -8  -7   1   46.50   18.80
  -8  -7   1   46.00    8.50
   7   7  -1    8.10    7.10
  -7  -7   1   -1.00    9.70
  -7  -7   1   -4.40    6.90
   6   7  -1  130.29   13.20
  -6  -7   1  154.38   21.60
  -6  -7   1  102.99   10.60
  -6  -7   1  143.69   17.50
   5   7  -1   32.90    8.00
   5   7  -1   33.40    7.30
  -5  -7   1   27.20   11.10
  -5  -7   1   30.80    8.20
  -5  -7   1   25.90    6.10
   4   7  -1   -5.20    5.10
   4   7  -1    4.20    3.80
  -4  -7   1    3.90    3.80
  -4  -7   1    5.60    8.30
  -4  -7   1    0.90    4.90
   3   7  -1   50.89    9.10
   3   7  -1   37.20    6.20
  -3  -7   1   29.20    7.00
  -3  -7   1   30.60   10.90
  -3  -7   1   29.30    4.90
   2   7  -1   18.10    4.50
   2   7  -1   28.90    5.30
   2   7  -1   17.70    2.40
   2   7  -1   23.80    7.90
  -2  -7   1   18.80    4.20
  -2  -7   1   11.80    4.50
  -2  -7   1   14.00    9.70
   1   7  -1   62.09    6.60
   1   7  -1   70.79    6.70
   1   7  -1   61.59    4.20
   1   7  -1   53.39   12.60
  -1  -7   1   62.79    6.40
  -1  -7   1   62.79    6.80
   0   7  -1  970.80   30.90
   0   7  -1  950.70   32.20
   0   7  -1 1007.50   32.20
   0  -7   1  950.20   30.40
   0  -7   1  963.80   32.00
   0  -7   1 1029.10   32.60
  -1   7  -1   70.69    5.30
  -1   7  -1   77.09    6.20
  -1   7  -1   77.49    7.30
   1  -7   1   72.99    4.90
   1  -7   1   65.69    5.60
  -2   7  -1  154.08    8.40
  -2   7  -1  162.98    6.90
  -2   7  -1  163.28    8.40
   2  -7   1  159.68    7.80
   2  -7   1  154.38    8.10
  -3   7  -1   22.60    4.20
  -3   7  -1   19.40    3.80
  -3   7  -1   27.10    4.00
   3  -7   1   28.10    4.20
   3  -7   1   20.70    4.10
  -4   7  -1   75.39    8.90
  -4   7  -1   76.19    7.10
  -4   7  -1   78.29    6.20
  -4   7  -1   74.69    6.70
  -5   7  -1    4.20    4.40
  -5   7  -1    9.10    3.70
  -5   7  -1    3.80    2.80
  -5   7  -1   13.60    6.00
  -5   7  -1    0.80    3.50
  -6   7  -1   15.80    6.20
  -6   7  -1   31.90    7.60
  -6   7  -1   21.30    4.30
  -6   7  -1   23.20    5.20
  -6   7  -1   31.00    8.80
  -7   7  -1   11.80    6.60
  -7   7  -1   10.00    4.90
  -7   7  -1   20.40    9.00
  -7   7  -1   22.50    7.10
  -7   7  -1   24.40    5.40
  -8   7  -1    4.20    6.00
  -8   7  -1    0.50    2.50
  -8   7  -1   -8.60    5.70
  -8   7  -1   -5.50    5.00
  -9   7  -1    4.10    7.20
  -9   7  -1   -3.20    6.00
  -9   7  -1  -13.80    5.70
 -10   7  -1    1.30    8.30
 -10   7  -1   -9.40    7.90
 -10   7  -1  -13.60    6.20
 -11   7  -1    1.60    8.40
  10   7  -2    8.50    9.10
 -10  -7   2   13.20   16.30
 -10  -7   2   32.00   12.40
  -9  -7   2   -1.80    7.40
  -9  -7   2    3.80    4.90
  -9  -7   2   11.50   11.80
  -9  -7   2    5.40   13.20
   8   7  -2    3.70    6.60
  -8  -7   2    2.20    8.60
  -8  -7   2   10.30    6.40
  -8  -7   2    3.40   12.70
   7   7  -2   19.20    8.80
  -7  -7   2   19.90   10.00
  -7  -7   2   23.10   14.00
  -7  -7   2   40.10    8.50
   6   7  -2   10.90    5.50
   6   7  -2   12.10    6.70
  -6  -7   2   13.20    8.10
  -6  -7   2   13.00    6.00
  -6  -7   2    9.00   12.00
   5   7  -2  162.28   12.60
   5   7  -2  164.88   13.60
  -5  -7   2  157.68   15.00
  -5  -7   2  177.88   22.20
  -5  -7   2  157.88   12.60
   4   7  -2 2714.43   91.89
   4   7  -2 2829.32   91.19
  -4  -7   2 2885.41   98.09
  -4  -7   2 2893.51   90.39
  -4  -7   2 2873.11   93.29
   3   7  -2 3053.49  103.59
   3   7  -2 3338.67  102.19
  -3  -7   2 3333.07  102.69
  -3  -7   2 3279.77  100.89
  -3  -7   2 3198.08  108.59
   2   7  -2    9.30    9.20
   2   7  -2    4.30    4.00
   2   7  -2    2.30    2.40
  -2  -7   2    1.30    3.10
  -2  -7   2    3.80    5.60
  -2  -7   2    0.60    1.70
   1   7  -2    2.90    4.20
   1   7  -2   12.50    3.20
   1   7  -2   22.00    5.50
  -1  -7   2   13.60    6.40
  -1  -7   2    7.70    3.60
  -1  -7   2   14.00    2.90
   0   7  -2    0.70    2.90
   0   7  -2   -0.40    4.70
   0   7  -2   -0.20    3.00
   0  -7   2   -0.60    4.90
   0  -7   2    2.60    2.00
   0  -7   2    4.30    2.40
   0  -7   2   -1.00    2.90
  -1   7  -2    8.90    5.20
  -1   7  -2   12.40    3.60
  -1   7  -2   13.80    3.60
   1  -7   2   15.70    3.70
   1  -7   2    7.50    2.70
  -2   7  -2  237.18   10.90
  -2   7  -2  228.48   12.40
   2  -7   2  246.38   11.20
   2  -7   2  223.98   10.00
  -3   7  -2    7.90    4.50
  -3   7  -2    9.90    3.80
  -3   7  -2    1.90    2.50
   3  -7   2    2.80    2.70
   3  -7   2    4.20    2.80
  -4   7  -2   14.40    6.30
  -4   7  -2   14.50    4.30
  -4   7  -2   14.10    3.40
   4  -7   2   17.50    3.90
  -5   7  -2    4.70    2.70
  -5   7  -2    8.10    5.60
  -5   7  -2   -0.90    2.90
   5  -7   2    1.20    2.90
  -6   7  -2    0.70    5.90
  -6   7  -2    5.20    4.40
  -6   7  -2   10.20    5.40
  -7   7  -2   -1.70    5.40
  -7   7  -2    3.70    4.20
  -7   7  -2    2.20    5.20
  -7   7  -2   -8.30    5.80
  -8   7  -2    8.10    8.00
  -8   7  -2    5.80    6.40
  -8   7  -2   10.30    7.60
  -8   7  -2   17.10    5.90
  -9   7  -2   -2.00    6.20
  -9   7  -2    4.90    8.20
  -9   7  -2   -5.10    5.50
 -10   7  -2   -4.80    8.00
 -10   7  -2   -4.90    7.30
  10   7  -3   12.50   10.30
 -10  -7   3  -13.50   15.90
   9   7  -3    4.70    6.90
  -9  -7   3   19.00    7.40
  -9  -7   3   29.90   20.10
  -9  -7   3  -12.30    7.80
  -9  -7   3   21.10   10.60
   8   7  -3    8.20    6.90
  -8  -7   3   -0.60    7.50
  -8  -7   3  -10.60   12.70
  -8  -7   3   -2.90    6.30
  -8  -7   3   -1.00    5.70
   7   7  -3    6.20    7.10
   7   7  -3   14.70    7.10
  -7  -7   3   -3.70    6.10
  -7  -7   3   22.10    7.60
  -7  -7   3    6.40    9.10
  -7  -7   3   -8.60   12.10
   6   7  -3    0.20    5.20
   6   7  -3   -1.00    4.40
  -6  -7   3    0.20    5.30
  -6  -7   3  -10.20    5.80
  -6  -7   3  -10.60   12.30
   5   7  -3   70.99   10.50
   5   7  -3   62.79   10.70
  -5  -7   3   54.89   11.20
  -5  -7   3   46.10    9.10
  -5  -7   3   78.79   18.00
   4   7  -3  222.68   15.80
   4   7  -3  247.58   18.20
  -4  -7   3  229.18   17.30
  -4  -7   3  247.08   15.80
   3   7  -3   -4.60    7.20
   3   7  -3    3.10    4.50
   3   7  -3    5.10    2.90
  -3  -7   3    5.40    6.30
  -3  -7   3    3.80    5.00
  -3  -7   3   -0.50    2.00
   2   7  -3   33.50    4.80
   2   7  -3   21.80    6.80
   2   7  -3   24.00   13.10
  -2  -7   3   20.90    5.80
  -2  -7   3   28.00    8.80
  -2  -7   3   23.40    4.90
  -2  -7   3   25.50    4.00
   1   7  -3   24.60    4.50
   1   7  -3   33.40    7.40
  -1  -7   3   15.10    4.50
  -1  -7   3   24.20    4.50
  -1  -7   3   27.80    4.50
   0   7  -3  533.65   20.80
   0   7  -3  528.25   23.90
   0   7  -3  539.35   21.80
   0  -7   3  530.45   19.10
   0  -7   3  538.05   21.30
   0  -7   3  539.25   20.30
   0  -7   3  532.05   24.60
  -1   7  -3 3868.31  117.89
  -1   7  -3 3961.60  117.69
  -1   7  -3 3953.00  113.89
  -1   7  -3 3934.81  120.99
   1  -7   3 3844.02  113.89
   1  -7   3 3929.51  117.09
   1  -7   3 3816.52  117.19
  -2   7  -3  178.18    9.70
  -2   7  -3  170.08   10.60
  -2   7  -3  174.18    7.40
   2  -7   3  164.98    8.80
  -3   7  -3    6.70    3.30
  -3   7  -3    2.10    4.20
  -3   7  -3    1.60    3.20
  -3   7  -3    3.40    2.70
   3  -7   3    3.00    3.30
   3  -7   3    4.60    2.60
  -4   7  -3    0.30    4.80
  -4   7  -3   -4.70    3.10
  -4   7  -3   -0.30    3.10
  -4   7  -3    3.20    2.70
   4  -7   3    0.80    2.90
  -5   7  -3   32.10    6.80
  -5   7  -3   37.00    9.30
  -5   7  -3   42.40    6.30
   5  -7   3   42.70    6.80
  -6   7  -3   27.50    6.70
  -6   7  -3   12.00    5.60
  -6   7  -3    7.70    7.50
   6  -7   3   16.40    4.70
  -7   7  -3   23.10    7.20
  -7   7  -3   31.30    8.30
  -7   7  -3   16.00    9.30
  -7   7  -3   32.60    7.10
  -8   7  -3    2.50    5.80
  -8   7  -3    5.00    4.80
  -8   7  -3    0.50    5.10
  -8   7  -3   -2.30    6.70
  -8   7  -3    3.40    5.90
  -9   7  -3  -10.30    5.90
  -9   7  -3   -4.30    6.20
  -9   7  -3    6.60    9.20
  -9   7  -3    9.90    6.00
  -9   7  -3    2.10    7.20
 -10   7  -3   11.60    7.10
   9   7  -4  -16.40    5.40
  -9  -7   4   23.50    9.20
  -9  -7   4  -11.10    8.40
   8   7  -4   16.80    7.30
  -8  -7   4   -5.40    6.40
  -8  -7   4   10.30    9.60
  -8  -7   4   -5.00    6.00
   7   7  -4    8.90    5.50
   7   7  -4   -8.20    5.30
  -7  -7   4    5.80    7.20
  -7  -7   4    9.10    9.80
  -7  -7   4   -7.50    5.30
   6   7  -4   -8.80    5.10
   6   7  -4    2.30    5.90
  -6  -7   4   -3.80    8.80
  -6  -7   4    3.30    5.70
  -6  -7   4    6.10    6.20
   5   7  -4   43.50    9.70
   5   7  -4   51.89    9.70
  -5  -7   4   32.20   10.00
  -5  -7   4   36.00    8.80
  -5  -7   4   29.70    7.60
   4   7  -4    1.20    6.20
   4   7  -4   -0.20    2.60
   4   7  -4    0.60    5.20
  -4  -7   4    2.90    4.90
  -4  -7   4    4.20    4.80
  -4  -7   4    0.80    7.40
   3   7  -4   60.39    7.00
   3   7  -4   53.09   13.00
   3   7  -4   73.19   14.30
  -3  -7   4   45.60   10.30
  -3  -7   4   48.20    5.20
  -3  -7   4   58.39   10.80
  -3  -7   4   65.39    8.70
   2   7  -4   45.70    9.10
  -2  -7   4   57.19    8.10
  -2  -7   4   42.40    8.20
  -2  -7   4   49.00   10.90
  -2  -7   4   36.70    5.00
   1   7  -4   37.00    9.20
   1   7  -4   31.90    5.90
  -1  -7   4   22.10    7.80
  -1  -7   4   43.70    5.80
  -1  -7   4   26.20    5.30
  -1  -7   4   38.40    6.90
   0   7  -4   -6.20    4.90
   0   7  -4    2.00    2.50
   0   7  -4    0.90    3.20
   0  -7   4   -1.00    2.90
   0  -7   4    1.80    3.20
   0  -7   4   -0.40    4.20
  -1   7  -4    4.10    6.40
  -1   7  -4    1.50    3.20
  -1   7  -4   -1.50    2.40
   1  -7   4    3.30    3.40
   1  -7   4   -3.30    2.60
   1  -7   4    0.60    2.60
  -2   7  -4    2.90    3.40
  -2   7  -4    3.90    5.10
  -2   7  -4    0.60    2.50
  -2   7  -4   -6.20    5.80
   2  -7   4    2.30    3.30
   2  -7   4   -0.60    3.00
  -3   7  -4   81.49    6.60
  -3   7  -4   92.39    9.30
  -3   7  -4   97.49   11.20
   3  -7   4   85.19    6.20
   3  -7   4   76.99    8.40
  -4   7  -4    7.30    6.40
  -4   7  -4    5.60    3.90
  -4   7  -4    5.70    4.70
   4  -7   4   13.80    4.90
  -5   7  -4  910.21   33.30
  -5   7  -4  905.51   36.30
  -5   7  -4  911.81   42.00
   5  -7   4  938.91   34.90
  -6   7  -4  173.08   14.10
  -6   7  -4  180.38   18.90
  -6   7  -4  212.68   14.00
   6  -7   4  199.58   13.10
  -7   7  -4   24.20    7.20
  -7   7  -4   30.60   10.70
  -7   7  -4   20.70    7.80
   7  -7   4   46.00    7.50
  -8   7  -4   -1.30    5.20
  -8   7  -4    2.00    8.10
  -8   7  -4    8.40    5.80
  -8   7  -4    5.50    6.20
  -9   7  -4    9.70    7.30
  -9   7  -4  -13.60    6.20
  -9   7  -4   13.90    7.00
  -9   7  -4   -3.50    7.10
  -9  -7   5    4.30   10.90
  -8  -7   5   12.50    9.10
  -8  -7   5    6.20   10.10
  -7  -7   5    5.60    7.70
   6   7  -5    0.90    5.60
  -6  -7   5    2.70    8.50
  -6  -7   5   -5.50    5.60
  -6  -7   5   -9.30    5.80
   5   7  -5    6.10    6.40
   5   7  -5    5.10    7.50
  -5  -7   5   -7.00    5.00
  -5  -7   5   -6.50    5.20
  -5  -7   5   -3.20    7.80
   4   7  -5   31.70   10.50
   4   7  -5   14.00    6.90
   4   7  -5   26.00    5.50
  -4  -7   5   14.70    6.90
  -4  -7   5   30.10    5.00
  -4  -7   5   19.10    9.40
  -4  -7   5   37.20    9.10
   3   7  -5   21.30   13.80
   3   7  -5    2.00    5.40
   3   7  -5    3.60    3.90
  -3  -7   5    6.10    3.50
  -3  -7   5    4.00    5.00
  -3  -7   5    2.80    5.00
  -3  -7   5    4.50    9.80
   2   7  -5   18.30    5.30
   2   7  -5   29.10    7.90
  -2  -7   5   16.20    8.20
  -2  -7   5   23.00    6.10
  -2  -7   5   18.70    4.60
  -2  -7   5   18.60    6.80
   1   7  -5    3.80    4.20
  -1  -7   5    1.30    4.30
  -1  -7   5    6.00    3.70
  -1  -7   5    7.10    4.70
  -1  -7   5    8.00    7.70
   0   7  -5    1.50    3.40
   0   7  -5    2.80    3.70
   0  -7   5   -0.90    3.40
   0  -7   5    7.30    4.90
   0  -7   5   13.00    5.00
  -1   7  -5    6.30    4.30
  -1   7  -5    4.50    7.20
  -1   7  -5   16.20    6.50
  -1   7  -5    7.10    3.80
   1  -7   5   14.90    4.80
   1  -7   5    5.90    3.70
   1  -7   5    7.20    4.40
  -2   7  -5    1.80    3.20
  -2   7  -5   -6.90    6.10
  -2   7  -5   -4.20    4.40
  -2   7  -5    4.10    4.30
   2  -7   5   -1.10    3.00
   2  -7   5   -7.10    2.60
   2  -7   5   -0.30    3.30
  -3   7  -5    4.30    5.80
  -3   7  -5   -2.00    3.30
  -3   7  -5    8.20    5.00
   3  -7   5    8.00    3.60
   3  -7   5    6.80    4.90
  -4   7  -5    3.50    5.90
  -4   7  -5    0.60    3.80
  -4   7  -5   -2.00    4.80
   4  -7   5   -0.70    4.00
  -5   7  -5    8.50    7.30
  -5   7  -5    0.40    3.90
  -5   7  -5    6.30    5.30
   5  -7   5    2.50    4.20
  -6   7  -5    5.60    5.60
  -6   7  -5    4.20    7.10
  -6   7  -5    3.70    5.00
  -7   7  -5    8.50    7.70
  -7   7  -5    5.90    6.10
  -7   7  -5   -1.30    5.20
   7  -7   5   -8.70    3.70
  -8   7  -5    6.50    6.50
  -8   7  -5    5.30    8.70
  -8   7  -5    8.70    6.40
  -8   7  -5   -3.10    6.00
   8  -7   5  -11.10    4.00
  -9   7  -5   -4.50    6.60
  -9   7  -5   11.10    8.90
  -8  -7   6   15.00    8.90
  -8  -7   6    1.00    8.80
  -7  -7   6   51.99   13.00
  -7  -7   6   16.40   12.00
   6   7  -6   11.60    8.30
  -6  -7   6    1.40    7.50
  -6  -7   6    4.10    7.40
  -6  -7   6    0.80    9.00
   5   7  -6    1.70    6.40
  -5  -7   6   -1.20    8.80
  -5  -7   6    9.00    3.90
  -5  -7   6    5.30    6.40
  -5  -7   6    7.70    7.70
   4   7  -6  128.79   10.40
   4   7  -6  134.39   18.40
   4   7  -6  169.38   20.20
  -4  -7   6  146.59    9.90
  -4  -7   6  127.69   14.60
  -4  -7   6  163.08   22.20
   3   7  -6   14.50   16.40
   3   7  -6   24.90    6.30
   3   7  -6   11.60    7.60
  -3  -7   6    7.50    6.80
  -3  -7   6   20.90   10.40
  -3  -7   6   26.40    6.30
  -3  -7   6   29.90    8.40
   2   7  -6    1.20    7.10
   2   7  -6    1.80    4.20
  -2  -7   6   -2.40    4.30
  -2  -7   6    4.90    3.80
  -2  -7   6    6.90    5.80
  -2  -7   6   -5.40    8.20
   1   7  -6    8.40    8.20
   1   7  -6   15.50    5.70
  -1  -7   6   14.60    6.40
  -1  -7   6   10.80   10.90
  -1  -7   6    8.80    5.60
  -1  -7   6   12.30    4.70
   0   7  -6   16.80    8.90
   0   7  -6   11.30    5.70
   0   7  -6    9.90    5.10
   0  -7   6    7.10    4.90
   0  -7   6   20.90    8.30
   0  -7   6   20.00    5.80
  -1   7  -6    6.40    4.30
  -1   7  -6    4.60    4.90
  -1   7  -6    7.20    8.50
  -1   7  -6    7.50    5.90
   1  -7   6    4.70    4.80
   1  -7   6   10.10    4.30
  -2   7  -6   12.10   10.80
  -2   7  -6   14.70    6.80
  -2   7  -6    7.30    6.50
  -2   7  -6   12.80    4.70
   2  -7   6   24.60    5.80
   2  -7   6   16.00    5.40
   2  -7   6   15.70    4.90
  -3   7  -6   11.70    7.50
  -3   7  -6   11.20   10.40
  -3   7  -6    9.80    6.20
  -3   7  -6   14.20    4.90
   3  -7   6   10.40    4.50
   3  -7   6   17.50    6.50
  -4   7  -6   -1.20    6.00
  -4   7  -6   -0.20    4.10
  -4   7  -6   -1.00    4.90
  -5   7  -6   39.40    9.30
  -5   7  -6   18.80    5.60
  -5   7  -6   28.20   10.00
  -6   7  -6   32.60    8.80
  -6   7  -6   22.60    6.50
  -6   7  -6   33.80   11.80
   6  -7   6   12.90    6.20
  -7   7  -6    3.90    5.90
  -7   7  -6    9.30    5.80
  -7   7  -6    3.40    8.70
  -8   7  -6   60.99   11.80
  -8   7  -6   46.00   10.40
  -9   7  -6   14.80    7.80
  -8  -7   7   -0.10   10.20
  -7  -7   7   69.89   17.30
  -7  -7   7   66.49   17.60
  -6  -7   7   30.00   12.70
  -6  -7   7   40.20   11.60
   5   7  -7   -2.70    6.70
  -5  -7   7   13.40    7.90
  -5  -7   7   18.30   12.60
  -5  -7   7    8.90    4.30
  -5  -7   7    4.70    6.60
   4   7  -7    8.00    8.80
   4   7  -7   17.30    6.20
  -4  -7   7   13.60    8.20
  -4  -7   7   13.00    4.90
  -4  -7   7    2.30    9.60
   3   7  -7    1.50    4.80
  -3  -7   7    4.40    4.00
  -3  -7   7   -1.50    5.20
  -3  -7   7    7.00   10.00
   2   7  -7  103.59   13.10
  -2  -7   7   86.49    9.70
  -2  -7   7   93.29   14.40
  -2  -7   7   80.49   11.40
  -2  -7   7   81.99   18.60
   1   7  -7   26.30    7.40
   1   7  -7   38.50    8.90
  -1  -7   7   15.10    7.00
  -1  -7   7   16.50    7.70
  -1  -7   7   15.60    5.40
   0   7  -7  103.89   13.10
   0   7  -7   63.59   10.70
   0   7  -7   88.09   10.20
   0  -7   7   82.19   10.40
   0  -7   7   85.79   11.70
   0  -7   7   76.59   10.30
  -1   7  -7    1.50    5.70
  -1   7  -7   11.40    5.30
  -1   7  -7    4.10   10.40
   1  -7   7   14.80    6.00
   1  -7   7   -2.90    4.70
  -2   7  -7    3.00    8.50
  -2   7  -7   -1.90    4.40
  -2   7  -7   -2.60   10.80
  -2   7  -7   -1.40    4.80
   2  -7   7    3.40    4.80
   2  -7   7   -7.70    3.80
  -3   7  -7    1.80    5.60
  -3   7  -7    2.10    9.40
  -3   7  -7    8.80    7.30
  -3   7  -7    5.50    4.50
   3  -7   7   11.60    4.60
   3  -7   7    9.40    6.50
  -4   7  -7    5.90    5.80
  -4   7  -7  -10.40    8.20
  -4   7  -7   -7.60    6.20
  -4   7  -7   -2.40    4.20
   4  -7   7   -4.40    5.00
  -5   7  -7    1.30    4.50
  -5   7  -7   -3.30    5.70
  -5   7  -7   -1.00    4.90
  -6   7  -7    6.90    6.70
  -6   7  -7    6.10    9.10
  -6   7  -7   11.80    5.70
  -7   7  -7   12.30    8.20
  -7  -7   8    3.30   10.40
  -7  -7   8   25.20   11.10
  -6  -7   8    1.80    3.90
  -6  -7   8  -12.90    9.50
  -6  -7   8    6.60    7.70
  -5  -7   8   17.10    5.70
  -5  -7   8   15.90   12.80
  -5  -7   8   35.80   10.70
   4   7  -8   -0.40    6.90
   4   7  -8   12.80   14.10
   4   7  -8    8.50    6.60
  -4  -7   8    8.50    7.70
  -4  -7   8   10.40   12.10
  -4  -7   8   -8.70    5.90
  -4  -7   8    7.90    4.80
   3   7  -8    6.60    5.90
   3   7  -8    3.40    8.20
   3   7  -8    7.70    5.80
  -3  -7   8    7.20   11.40
  -3  -7   8    3.00    7.60
  -3  -7   8   24.60    6.50
  -3  -7   8   25.40    8.90
   2   7  -8  743.73   33.80
   2   7  -8  733.83   32.30
  -2  -7   8  706.73   34.50
  -2  -7   8  716.23   31.80
   1   7  -8  114.29   13.20
   1   7  -8  119.29   13.20
  -1  -7   8  115.29   11.60
  -1  -7   8  113.89   13.80
  -1  -7   8  126.59   14.80
   0   7  -8   16.50    8.00
   0   7  -8   17.00    6.50
   0   7  -8   18.50    7.30
   0  -7   8   18.70    8.00
   0  -7   8   15.90    7.20
  -1   7  -8    5.30    9.10
  -1   7  -8   -0.20    5.30
  -1   7  -8    0.00    6.30
  -1   7  -8   11.50    8.50
   1  -7   8    3.70    4.50
   1  -7   8   11.50    5.70
   1  -7   8   -4.80    4.70
  -2   7  -8   19.30    6.50
  -2   7  -8   23.70    8.00
  -2   7  -8   16.80   11.50
  -2   7  -8   15.90    8.70
   2  -7   8   15.80    6.10
   2  -7   8   26.60    6.80
   2  -7   8   28.40    8.00
  -3   7  -8    5.60    7.20
  -3   7  -8    2.00    4.90
  -3   7  -8    7.40    6.40
   3  -7   8    9.20    4.90
  -4   7  -8    2.50    5.10
  -4   7  -8   20.20   10.20
  -4   7  -8   12.90    7.50
  -5   7  -8   -6.50    6.90
  -5   7  -8    4.40    5.70
  -6   7  -8   -5.10    5.20
  -6   7  -8   -0.50    6.20
  -6  -7   9    7.30    4.80
  -6  -7   9    5.70    9.00
  -6  -7   9   -3.40   11.20
  -5  -7   9   -6.60    3.50
  -5  -7   9   -1.00    7.80
  -5  -7   9    8.30   11.80
   4   7  -9    2.90    6.70
  -4  -7   9    5.40    4.80
  -4  -7   9   10.30    8.80
  -4  -7   9    2.10   12.20
   3   7  -9   14.20    6.80
   3   7  -9   11.50    7.30
  -3  -7   9   -1.80    7.70
  -3  -7   9   27.70    7.40
  -3  -7   9   21.60   15.40
   2   7  -9   34.40    9.10
   2   7  -9   24.50    8.40
  -2  -7   9   22.10    9.60
  -2  -7   9   43.20    8.30
  -2  -7   9   24.30    9.40
   1   7  -9   33.30    9.40
   1   7  -9   20.40    8.30
  -1  -7   9   30.20   10.10
  -1  -7   9   43.10   10.00
  -1  -7   9   43.10    9.80
   0   7  -9   -0.50    7.10
   0   7  -9   -3.90    4.60
   0   7  -9   -2.10    5.50
   0  -7   9    6.80    6.60
  -1   7  -9    8.20    8.00
  -1   7  -9    3.40    5.90
  -1   7  -9   11.40    7.30
   1  -7   9    8.40    7.00
   1  -7   9   12.00    6.90
  -2   7  -9   88.79   11.10
  -2   7  -9  107.09   17.10
  -2   7  -9  122.69   17.50
   2  -7   9  127.99   12.20
   2  -7   9  110.09   11.90
  -3   7  -9   98.09   19.90
  -3   7  -9  134.59   19.10
  -3   7  -9   92.39   10.90
   3  -7   9  109.49   10.60
  -4   7  -9    5.40    8.20
  -4   7  -9   14.80    8.10
  -4   7  -9    5.60    6.80
  -5   7  -9    1.70    8.50
  -6  -7  10   -4.90    4.60
  -5  -7  10   -5.40    8.00
   4   7 -10    6.90    7.30
  -4  -7  10   -7.70    6.50
   3   7 -10    6.60    7.50
   3   7 -10   -3.10    6.40
  -3  -7  10    7.10    8.30
   2   7 -10    7.40    8.10
   2   7 -10    9.60    7.60
  -2  -7  10    7.50    8.00
   1   7 -10    0.80    7.10
   1   7 -10    3.80    6.40
  -1  -7  10   -6.50    7.20
   0   7 -10   10.50    8.50
   0   7 -10   22.50    8.60
   0  -7  10   20.10    8.90
   0  -7  10   10.20    7.70
  -1   7 -10    3.80    8.50
  -1   7 -10    9.10    7.40
  -1   7 -10   26.90    9.80
   1  -7  10   23.80    8.10
   1  -7  10   30.10   12.80
  -2   7 -10  -11.50    5.20
  -2   7 -10   -1.10    5.80
   2  -7  10    8.40    6.50
   2  -7  10   11.50    6.00
  -3   7 -10    9.40    8.80
  -3   7 -10    0.70    5.50
   3  -7  10   -1.00    6.50
  -4  -7  11  -20.20   15.80
   3   7 -11  -10.00    6.40
  -3  -7  11   18.70   11.20
   2   7 -11   -4.70    6.10
   2   7 -11   13.60   10.10
  -2  -7  11   -5.20    8.80
   1   7 -11   16.30    9.80
  -1  -7  11   -5.20    7.60
   0   7 -11   13.10    9.90
   0  -7  11    2.70    8.00
  -1   7 -11  -10.80    8.50
   1  -7  11    8.80    7.40
   2   7 -12   43.90   17.20
  -2  -7  12   32.10   12.80
   1   7 -12  -31.00   12.20
  -1  -7  12    1.90   10.00
   0  -7  12    4.60   10.40
  -1  -8 -12   26.70   18.50
   0   8  12    3.10    9.60
   0  -8 -12    4.30   25.70
   2   8  11   50.09   11.90
  -2  -8 -11    1.20   11.40
   1   8  11    4.40    7.60
   1   8  11    2.30    8.40
  -1  -8 -11   -7.60   10.90
   0   8  11    8.60    9.60
   0   8  11    3.20    8.10
   0  -8 -11   -3.10   10.90
  -1   8  11    3.80   10.90
  -1   8  11    9.40   10.80
   3   8  10    0.00    6.10
   3   8  10    9.40    5.70
  -3  -8 -10   15.50   10.90
   2   8  10   15.50    8.20
   2   8  10   27.00    7.50
   2   8  10    4.80    8.50
  -2  -8 -10   15.30   10.80
   1   8  10    6.70    6.40
   1   8  10   19.00    9.70
  -1  -8 -10   38.10   12.70
   0   8  10   -8.80    6.10
   0   8  10    4.60    8.50
   0  -8 -10    2.70    9.40
  -1   8  10   18.60   10.20
   1  -8 -10    0.10    9.10
  -2   8  10   41.50   20.50
  -3   8  10   -3.30    8.60
  -4   8  10    0.70    8.40
  -4  -8  -9   11.80    9.50
   3   8   9    0.60    4.60
   3   8   9    6.20    5.80
  -3  -8  -9    5.50    9.20
   2   8   9   -8.90    8.00
   2   8   9    4.50    5.40
  -2  -8  -9    4.10    8.80
  -2  -8  -9   18.00    9.20
   1   8   9    0.90    5.50
   1   8   9   13.20    8.40
  -1  -8  -9    9.90    8.60
  -1  -8  -9   -2.00    7.80
   0   8   9    5.70    8.00
   0   8   9   -4.20    5.60
   0  -8  -9    1.50    7.30
   0  -8  -9   14.30   11.80
   0  -8  -9    9.00    7.80
  -1   8   9   99.69   15.40
   1  -8  -9  144.09   20.50
   1  -8  -9   91.59   14.80
   1  -8  -9  111.29   16.00
  -2   8   9    9.20    8.60
   2  -8  -9   -0.30    8.80
  -3   8   9   48.10   12.20
   3  -8  -9   15.60   10.90
  -4   8   9   -6.20    7.90
   4  -8  -9   -2.60    6.60
  -5   8   9   14.80   10.10
  -6   8   9  -22.20    8.20
  -7   8   9   -3.30   12.60
  -5  -8  -8   20.60   12.60
  -4  -8  -8    7.90    8.30
  -4  -8  -8   14.20    9.30
   3   8   8   -8.30    3.30
   3   8   8   -1.10    6.00
  -3  -8  -8   -9.40    6.30
  -3  -8  -8   -4.10    7.30
   2   8   8    5.30    5.90
   2   8   8    4.40    4.70
   2   8   8   11.00    7.30
  -2  -8  -8   -2.50    6.70
  -2  -8  -8    5.40    8.20
  -2  -8  -8  -10.00    8.20
   1   8   8   17.30    9.10
   1   8   8    8.50    6.10
  -1  -8  -8   16.20    9.30
  -1  -8  -8    6.30   11.10
  -1  -8  -8   27.70    9.20
   0   8   8    8.70    7.60
   0   8   8   20.10    9.70
   0   8   8    6.50    6.30
   0  -8  -8   14.00    8.60
   0  -8  -8   15.70    8.90
  -1   8   8   54.29   12.30
  -1   8   8   33.20   11.70
   1  -8  -8   71.29   12.40
   1  -8  -8   51.59   13.20
   1  -8  -8   34.40    8.50
  -2   8   8  246.68   24.10
  -2   8   8  218.68   20.60
   2  -8  -8  232.38   21.60
   2  -8  -8  289.27   23.70
  -3   8   8    7.60    6.20
  -3   8   8    8.80    8.10
   3  -8  -8    9.90    8.80
   3  -8  -8   19.10    8.30
  -4   8   8    1.20    4.60
  -4   8   8   -3.80    6.90
   4  -8  -8    2.90    8.50
  -5   8   8   26.20   12.50
  -5   8   8   -0.80    7.10
  -5   8   8   -2.30    6.30
  -6   8   8   14.20   11.60
  -6   8   8    9.60    8.90
  -6   8   8   10.50    9.00
   6  -8  -8    6.40    7.60
  -7   8   8    1.40    9.00
  -7   8   8   11.50   12.20
  -7   8   8    5.80   11.40
  -8   8   8    2.70   12.50
  -6  -8  -7   -8.60    8.40
   5   8   7   40.50    8.60
  -5  -8  -7   26.90   12.40
  -5  -8  -7   18.00    9.30
   4   8   7    1.20    5.20
   4   8   7    8.30    7.40
  -4  -8  -7    2.20    7.00
  -4  -8  -7   -4.40    7.70
   3   8   7    1.90    8.40
   3   8   7    8.00    6.40
   3   8   7   -4.70    5.40
   3   8   7   -0.60    3.40
  -3  -8  -7    6.00    7.70
  -3  -8  -7   -2.60    6.20
   2   8   7   18.30    5.40
   2   8   7   30.00    8.60
  -2  -8  -7   12.60    7.80
  -2  -8  -7   11.20   10.80
  -2  -8  -7   18.00    9.00
   1   8   7   76.99    9.90
   1   8   7   70.79   11.60
  -1  -8  -7   47.10   10.10
  -1  -8  -7   62.59   12.20
  -1  -8  -7   66.79   14.40
   0   8   7   40.80    9.50
   0  -8  -7   39.80   11.90
   0  -8  -7   55.29   10.70
   0  -8  -7   47.60   10.20
  -1   8   7   15.70    7.60
  -1   8   7    7.70    7.90
   1  -8  -7   20.60    7.90
   1  -8  -7    3.50    8.00
   1  -8  -7   17.30    7.30
  -2   8   7   39.50    8.30
  -2   8   7   21.70    8.70
   2  -8  -7   21.30    8.00
   2  -8  -7   33.50   10.10
  -3   8   7   96.39   12.30
  -3   8   7  101.89   14.70
   3  -8  -7   83.49   13.90
   3  -8  -7  110.49   14.70
  -4   8   7    9.50   10.30
  -4   8   7    1.30    4.40
  -4   8   7    2.50    7.20
   4  -8  -7    9.70    6.90
  -5   8   7   31.30   10.10
  -5   8   7   34.40    8.00
  -5   8   7   25.00   11.30
   5  -8  -7    6.20    7.10
   5  -8  -7   12.10    6.00
  -6   8   7  375.56   28.10
  -6   8   7  392.66   28.10
  -6   8   7  366.26   20.70
  -7   8   7  214.58   23.50
  -7   8   7  177.58   23.10
  -7   8   7  186.48   14.20
   7  -8  -7  179.58   16.80
  -8   8   7   -1.70   11.70
  -9   8   7    8.20   11.80
   8   8   6   -5.80    6.20
   7   8   6   -2.70    5.40
  -7  -8  -6   40.50   15.80
  -7  -8  -6   -3.10    6.50
  -6  -8  -6   10.50    9.30
  -6  -8  -6    7.70   10.00
   5   8   6    3.70    5.60
  -5  -8  -6    8.70    7.50
  -5  -8  -6    7.90    9.60
   4   8   6    3.60    5.60
   4   8   6    2.20    5.30
  -4  -8  -6   -2.30    7.20
  -4  -8  -6    0.90    5.70
  -4  -8  -6  -10.40    4.60
   3   8   6   11.40    7.00
   3   8   6   23.80    7.20
   3   8   6   27.20    4.70
   3   8   6    5.40    5.60
  -3  -8  -6   27.10    8.50
  -3  -8  -6   17.60    7.50
  -3  -8  -6   26.60    9.90
   2   8   6   -0.50    5.60
   2   8   6   -3.20    3.50
   2   8   6   -1.40    4.20
   2   8   6   -3.90    4.20
  -2  -8  -6   -3.00    5.40
  -2  -8  -6    2.80    5.90
  -2  -8  -6    7.10    7.20
   1   8   6  106.09   10.10
   1   8   6   99.49   11.00
   1   8   6   92.69   12.00
  -1  -8  -6  108.79   17.20
  -1  -8  -6   94.69   13.60
  -1  -8  -6  101.99   12.60
   0   8   6   -8.90    4.70
   0   8   6   -9.20    3.00
   0   8   6    4.10    4.70
   0  -8  -6   -2.60    4.90
   0  -8  -6    2.60    8.20
   0  -8  -6    0.30    5.90
  -1   8   6    1.70    3.90
  -1   8   6    2.60    5.90
   1  -8  -6   -0.70    5.50
   1  -8  -6   -0.30    5.10
  -2   8   6   -1.20    6.00
  -2   8   6    3.10    4.20
   2  -8  -6  -13.10    4.10
  -3   8   6   26.20    8.20
  -3   8   6   28.30   10.40
  -3   8   6    4.80    5.00
   3  -8  -6   19.70    8.00
   3  -8  -6   17.20    7.10
  -4   8   6  160.18   18.00
  -4   8   6  146.99   12.40
  -4   8   6  161.18   19.40
   4  -8  -6  149.49   14.50
  -5   8   6    9.70    7.70
  -5   8   6    6.80    5.10
  -5   8   6   18.10   10.10
   5  -8  -6   -1.00    5.40
  -6   8   6   -5.00    8.00
  -6   8   6    5.90    8.00
  -6   8   6    1.30    4.10
   6  -8  -6    5.60    6.50
  -7   8   6  -11.50    8.20
  -7   8   6   -2.60    8.00
  -7   8   6    1.50    4.50
  -8   8   6  -11.40    6.00
  -8   8   6    3.50    9.30
   8  -8  -6  -11.30    4.50
  -9   8   6    7.70    8.20
  -9   8   6    2.70    9.60
   8   8   5   -0.40    4.50
  -8  -8  -5    4.30   14.40
  -8  -8  -5   -4.40    6.40
   7   8   5   20.00    6.70
  -7  -8  -5   12.50   10.50
  -7  -8  -5    7.30    6.00
  -7  -8  -5    7.30    7.70
   6   8   5   11.10    5.60
   6   8   5    3.40    6.00
  -6  -8  -5    3.90    7.40
  -6  -8  -5    7.80    9.10
   5   8   5    1.20    4.10
  -5  -8  -5   -2.50    6.90
  -5  -8  -5    0.90    6.80
   4   8   5  281.57   21.10
   4   8   5  367.46   19.40
  -4  -8  -5  380.56   26.40
  -4  -8  -5  357.96   20.40
  -4  -8  -5  394.56   22.90
   3   8   5    5.10    2.90
   3   8   5   -1.60    4.20
   3   8   5    0.00    4.00
  -3  -8  -5    3.80    6.80
  -3  -8  -5    4.30    5.70
  -3  -8  -5   -0.80    5.90
   2   8   5    5.90    3.70
   2   8   5    7.20    4.90
   2   8   5   -0.70    5.20
   2   8   5    9.30    4.90
  -2  -8  -5   -1.50    4.90
  -2  -8  -5   19.60    7.40
   1   8   5    3.80    4.20
   1   8   5    6.10    5.30
   1   8   5    8.60    4.60
   1   8   5   -1.30    4.10
  -1  -8  -5    9.20    5.70
  -1  -8  -5    6.90    6.10
   0   8   5   15.90    5.80
   0   8   5    3.90    5.30
   0   8   5   11.00    4.50
   0   8   5    6.30    4.80
   0  -8  -5   13.10    6.30
   0  -8  -5   17.00    7.80
  -1   8   5   25.40    6.50
  -1   8   5   25.50    5.30
  -1   8   5   18.40    6.70
   1  -8  -5   34.10    7.20
   1  -8  -5   31.10    8.50
   1  -8  -5   11.40    5.80
  -2   8   5    7.00    5.70
   2  -8  -5   -0.20    4.00
   2  -8  -5    7.10    6.30
  -3   8   5    0.50    7.00
  -3   8   5    8.10    6.00
   3  -8  -5    8.80    5.50
   3  -8  -5    5.30    5.90
  -4   8   5    4.80    6.00
  -4   8   5    9.60    8.40
   4  -8  -5   14.50    6.70
   4  -8  -5    7.40    6.00
  -5   8   5   13.30    7.90
  -5   8   5   16.00    6.20
  -5   8   5    7.30    8.40
   5  -8  -5   15.60    6.70
  -6   8   5    0.10    4.40
  -6   8   5    5.20    8.70
  -6   8   5    1.00    6.80
   6  -8  -5    3.50    4.70
  -7   8   5   -2.00    8.70
  -7   8   5    3.10    7.40
   7  -8  -5    0.20    4.00
  -8   8   5   35.80   11.60
  -8   8   5    5.50    8.10
   8  -8  -5   18.40    7.30
  -9   8   5    3.60    9.90
  -9   8   5   -7.30    8.40
  -9   8   5   15.00   10.80
 -10   8   5    1.40   10.60
 -10   8   5   -8.40    7.90
  -8  -8  -4    0.60   10.60
  -8  -8  -4    3.50    6.50
   7   8   4    7.60    5.10
  -7  -8  -4    4.30    9.90
  -7  -8  -4   18.00    8.30
  -7  -8  -4    3.30    5.30
   6   8   4    1.20    3.80
  -6  -8  -4    3.70    5.80
  -6  -8  -4    1.70    6.90
  -6  -8  -4   13.40    9.70
   5   8   4  136.29   11.20
  -5  -8  -4  131.89   14.70
   4   8   4    6.20    6.20
  -4  -8  -4   -3.10    5.40
  -4  -8  -4    4.80    6.30
   3   8   4   27.70    6.10
   3   8   4   25.40    7.40
   3   8   4   34.00    4.20
  -3  -8  -4   27.50    7.10
  -3  -8  -4   31.20    8.30
   2   8   4   27.00    5.90
   2   8   4   11.50    5.80
   2   8   4   20.90    4.20
   2   8   4   12.20    5.30
  -2  -8  -4   14.80    5.50
  -2  -8  -4   21.00    7.40
   1   8   4    7.90    4.80
   1   8   4    1.00    3.40
   1   8   4    4.90    3.80
   1   8   4    4.50    5.20
  -1  -8  -4    6.60    4.70
  -1  -8  -4    6.10    5.50
   0   8   4  449.36   19.40
   0   8   4  443.86   21.40
   0   8   4  450.85   19.50
   0   8   4  433.66   20.30
   0  -8  -4  448.76   21.80
   0  -8  -4  469.45   22.50
   0  -8  -4  443.86   21.50
  -1   8   4   35.00    5.10
  -1   8   4   22.60    6.30
  -1   8   4   32.20    6.00
   1  -8  -4   43.20    7.50
   1  -8  -4   33.30    6.60
   1  -8  -4   31.20    7.40
  -2   8   4    2.10    6.00
  -2   8   4    2.20    5.00
  -2   8   4    5.50    4.30
   2  -8  -4    2.60    3.70
   2  -8  -4   11.00    5.50
  -3   8   4    3.90    5.20
  -3   8   4    6.80    6.50
  -3   8   4    3.20    4.10
   3  -8  -4   -0.40    4.20
   3  -8  -4    1.40    7.70
  -4   8   4   24.00    8.20
  -4   8   4   32.80    8.20
  -4   8   4   34.40    6.80
   4  -8  -4   35.40    7.10
   4  -8  -4   32.50    7.50
  -5   8   4   75.29   12.50
  -5   8   4   54.29   10.10
  -5   8   4   78.49    9.50
   5  -8  -4   67.79   10.10
  -6   8   4   20.40    7.80
  -6   8   4   36.90    7.10
  -6   8   4   21.70    9.00
   6  -8  -4   34.90    7.20
  -7   8   4   14.10    8.20
  -7   8   4   -1.60    7.00
   7  -8  -4    2.80    4.40
  -8   8   4    5.40    9.00
  -8   8   4    1.60    6.10
  -8   8   4   -2.00    7.10
  -9   8   4   -6.60    5.90
  -9   8   4   13.70    9.70
 -10   8   4    6.30   12.50
 -10   8   4   23.50   11.50
  -9  -8  -3   -5.70   10.50
  -8  -8  -3  136.19   19.50
  -8  -8  -3  111.99   22.70
   7   8   3   -0.20    6.40
  -7  -8  -3   22.50    8.30
  -7  -8  -3    6.30   13.00
  -7  -8  -3   11.50   11.30
   6   8   3   10.30    4.40
  -6  -8  -3    2.20    8.50
  -6  -8  -3    1.90    5.30
  -6  -8  -3    4.20    6.60
   5   8   3    0.40    3.70
   5   8   3   -0.10    6.20
  -5  -8  -3    1.90    4.50
  -5  -8  -3   12.80    6.30
  -5  -8  -3    4.20    9.00
   4   8   3   36.00    8.60
   4   8   3   39.80    6.40
  -4  -8  -3   23.50    8.40
  -4  -8  -3   24.40    7.00
   3   8   3   49.10    7.10
   3   8   3   58.09   10.20
   3   8   3   44.10    4.70
  -3  -8  -3   40.30    7.10
  -3  -8  -3   52.69   11.00
   2   8   3   22.00    6.40
   2   8   3   16.80    5.10
   2   8   3   25.80    3.90
   2   8   3   16.60    4.60
  -2  -8  -3   17.30    7.00
  -2  -8  -3   20.90    5.90
   1   8   3   75.89    9.10
   1   8   3   87.09    8.10
   1   8   3   69.39    6.70
   1   8   3   66.69    7.60
  -1  -8  -3  101.49   12.50
  -1  -8  -3   78.69    8.80
   0   8   3  215.78   12.20
   0   8   3  206.08   11.40
   0   8   3  251.27   15.50
   0   8   3  185.18   11.60
   0  -8  -3  200.38   13.80
   0  -8  -3  204.18   12.70
  -1   8   3   56.29    7.60
  -1   8   3   64.69    7.20
  -1   8   3   47.60    6.30
   1  -8  -3   72.89    8.40
   1  -8  -3   47.10    7.10
   1  -8  -3   57.19    8.70
  -2   8   3   21.90    6.00
  -2   8   3   28.70    5.90
   2  -8  -3   22.70    5.60
   2  -8  -3   26.40    6.60
  -3   8   3  137.89   12.00
  -3   8   3  128.29   10.90
   3  -8  -3  132.79   11.20
   3  -8  -3  130.79    9.50
  -4   8   3   42.60    8.10
  -4   8   3   48.70    8.30
   4  -8  -3   29.90    6.90
   4  -8  -3   54.89    7.30
  -5   8   3   71.49   11.00
  -5   8   3   52.59    9.50
   5  -8  -3   58.49    8.40
  -6   8   3  155.98   15.30
  -6   8   3  138.89   14.30
   6  -8  -3  129.89   11.00
  -7   8   3   19.10    8.40
  -7   8   3   12.80    7.60
  -7   8   3    2.10    5.60
  -8   8   3    2.70    7.70
  -8   8   3   -9.50    5.90
  -8   8   3    5.50    6.10
  -9   8   3   -3.20    7.70
  -9   8   3    2.20    8.80
  -9   8   3    9.90    6.20
 -10   8   3   -4.30    5.10
 -10   8   3   -8.40    8.50
 -11   8   3   12.30    8.70
  -9  -8  -2   -4.00    6.40
  -8  -8  -2    5.30    7.50
  -8  -8  -2    9.10    7.30
  -8  -8  -2    5.60    9.80
   7   8   2   21.80   11.80
  -7  -8  -2    2.00    6.60
  -7  -8  -2    7.80    9.40
  -7  -8  -2    3.90    7.10
   6   8   2   52.49   11.90
  -6  -8  -2   39.30    9.60
  -6  -8  -2   24.00   11.10
  -6  -8  -2   41.60    9.20
   5   8   2   -6.00    5.20
   5   8   2    6.50    3.50
  -5  -8  -2   13.30    8.90
  -5  -8  -2    4.00    4.20
  -5  -8  -2    2.90    1.80
  -5  -8  -2   -0.20    5.00
   4   8   2   12.50    3.80
   4   8   2   14.60    3.60
   4   8   2   10.20    6.60
  -4  -8  -2    8.90    6.90
  -4  -8  -2   18.00    6.50
  -4  -8  -2   17.00    5.40
  -4  -8  -2    8.80    2.20
   3   8   2  571.54   21.80
   3   8   2  596.54   27.20
   3   8   2  572.04   20.40
  -3  -8  -2  588.44   20.00
  -3  -8  -2  558.54   28.50
  -3  -8  -2  581.04   24.60
   2   8   2  101.19   10.60
   2   8   2  104.49    7.80
   2   8   2   98.99    6.60
  -2  -8  -2  103.49   13.00
  -2  -8  -2   93.59    6.30
  -2  -8  -2   96.69    9.00
   1   8   2   -2.40    3.30
   1   8   2   -0.20    4.20
   1   8   2   -2.30    2.30
   1   8   2    3.40    3.70
  -1  -8  -2    1.60    2.60
  -1  -8  -2   -2.20    5.50
  -1  -8  -2    1.70    4.40
   0   8   2  183.08   11.80
   0   8   2  195.38   11.40
   0   8   2  175.68    9.90
   0  -8  -2  197.48   14.30
   0  -8  -2  174.88   10.90
   0  -8  -2  188.08   10.10
  -1   8   2   65.39    7.80
  -1   8   2   57.59    6.40
  -1   8   2   61.59    7.00
   1  -8  -2   61.79   10.40
   1  -8  -2   63.99    7.20
   1  -8  -2   59.49    6.30
  -2   8   2  137.99    8.80
  -2   8   2  141.49   10.70
   2  -8  -2  154.98    8.20
   2  -8  -2  137.99   10.30
  -3   8   2  845.02   30.20
  -3   8   2  847.62   31.60
  -3   8   2  869.01   32.70
   3  -8  -2  844.82   29.20
   3  -8  -2  878.91   32.20
  -4   8   2   15.50    5.90
  -4   8   2   22.00    5.80
  -4   8   2   23.40    6.50
   4  -8  -2   20.80    4.40
  -5   8   2   60.09    9.50
  -5   8   2   52.19    7.80
  -5   8   2   52.09    8.80
  -6   8   2    1.30    5.70
  -6   8   2    0.70    5.20
  -6   8   2   -1.70    4.60
  -6   8   2    6.10    3.20
  -7   8   2   -4.10    6.10
  -7   8   2    8.40    5.50
  -7   8   2    0.80    2.80
  -7   8   2    4.60    6.30
  -8   8   2    4.50    7.40
  -8   8   2    1.30    4.70
  -8   8   2    0.20    6.70
  -9   8   2   -5.20    6.20
  -9   8   2   11.80    9.70
  -9   8   2    5.20    5.70
 -10   8   2    0.00    8.90
 -10   8   2    8.50    7.10
 -10  -8  -1  -13.10   13.40
  -9  -8  -1    0.90    7.20
  -9  -8  -1  -11.10   10.50
   8   8   1   11.60    6.90
  -8  -8  -1   32.80    9.60
  -8  -8  -1    8.00   11.80
  -8  -8  -1    3.80    2.20
  -7  -8  -1   41.50   10.70
  -7  -8  -1   56.29    5.80
  -7  -8  -1   86.59   17.10
   6   8   1   15.20    7.80
  -6  -8  -1   17.30    4.00
  -6  -8  -1   13.20    6.20
  -6  -8  -1   15.70    9.70
   5   8   1   94.99   13.40
  -5  -8  -1   74.69   13.90
  -5  -8  -1   83.39   12.00
  -5  -8  -1   79.89    6.80
   4   8   1    2.60    5.10
  -4  -8  -1    8.70    4.40
  -4  -8  -1    3.00    2.70
  -4  -8  -1    3.40    7.30
   3   8   1   48.10    5.10
   3   8   1   51.59    9.00
   3   8   1   55.99    6.20
  -3  -8  -1   60.79    7.20
  -3  -8  -1   46.70    5.10
  -3  -8  -1   60.99   12.10
   2   8   1   29.60    6.90
   2   8   1   32.70    4.40
   2   8   1   38.20    4.90
  -2  -8  -1   30.50    4.20
  -2  -8  -1   27.50    8.10
  -2  -8  -1   28.20    4.90
  -2  -8  -1   32.50    4.90
   1   8   1  129.79    7.60
   1   8   1  129.09   11.40
   1   8   1  148.59    9.70
  -1  -8  -1  145.89    8.90
  -1  -8  -1  134.39    7.60
  -1  -8  -1  138.19   13.90
  -1  -8  -1  127.19    7.10
   0   8   1   44.00    4.90
   0   8   1   32.10    4.50
   0   8   1   34.70    8.20
   0  -8  -1   34.60    4.40
   0  -8  -1   40.50   10.60
   0  -8  -1   25.10    4.00
  -1   8   1  128.29    8.20
  -1   8   1  122.59   14.50
  -1   8   1  125.99    8.10
   1  -8  -1  116.49    8.00
   1  -8  -1  120.09    8.10
  -2   8   1  712.03   25.70
  -2   8   1  726.43   26.00
   2  -8  -1  709.23   25.70
  -3   8   1   92.69    8.30
  -3   8   1   93.79    7.60
  -3   8   1  104.19    8.80
   3  -8  -1   90.69    7.90
  -4   8   1  166.98   11.10
  -4   8   1  159.98   11.50
  -4   8   1  186.48   10.60
  -4   8   1  171.68    8.60
  -4   8   1  176.98   11.10
  -5   8   1  177.68    9.30
  -5   8   1  186.18   13.30
  -5   8   1  178.48   12.90
  -5   8   1  189.48   12.00
  -6   8   1   -1.10    4.40
  -6   8   1   -0.50    2.80
  -6   8   1    9.10    6.40
  -6   8   1   11.80    6.30
  -6   8   1    1.30    4.10
  -7   8   1  187.78   15.80
  -7   8   1  176.78   12.70
  -7   8   1  170.38   10.00
  -7   8   1  168.48   14.40
  -7   8   1  183.38   16.10
  -8   8   1  461.95   25.70
  -8   8   1  403.46   25.80
  -8   8   1  425.06   21.20
  -8   8   1  452.35   26.60
  -9   8   1   83.69   14.30
  -9   8   1   81.29    9.40
  -9   8   1   92.19   15.70
  -9   8   1   54.59   11.40
 -10   8   1    8.40    8.10
 -10   8   1    0.80    7.90
 -10  -8   0  -24.30   19.30
 -10  -8   0    4.80    2.80
  -9  -8   0    0.90    9.30
  -9  -8   0    7.80    3.90
  -9  -8   0   -2.50   11.30
   8   8   0   13.10    9.20
  -8  -8   0   -3.20    6.60
  -8  -8   0    1.40   10.00
  -8  -8   0   -0.80    3.70
   7   8   0   20.20    8.20
  -7  -8   0    5.30    6.70
  -7  -8   0    8.50   10.50
  -7  -8   0    2.60    3.90
   6   8   0   10.00    7.00
  -6  -8   0   -0.50    8.70
  -6  -8   0    3.40    3.90
  -6  -8   0   -3.50    5.10
  -5  -8   0    1.50    5.70
  -5  -8   0    7.10    8.90
  -5  -8   0    8.10    4.10
   4   8   0    5.50    5.60
  -4  -8   0    6.40    3.80
  -4  -8   0    5.50    7.40
  -4  -8   0    2.50    4.10
   3   8   0    9.30    6.20
   3   8   0    7.20    4.00
   3   8   0    9.20    3.60
  -3  -8   0   10.50    3.50
  -3  -8   0   10.50    4.40
  -3  -8   0   17.10    9.60
   2   8   0  245.18   11.60
   2   8   0  255.27   12.00
   2   8   0  243.18   16.00
  -2  -8   0  263.47   11.60
  -2  -8   0  234.58   18.50
  -2  -8   0  254.77   12.50
   1   8   0    3.90    6.80
   1   8   0    0.70    2.50
   1   8   0    0.70    2.70
  -1  -8   0    0.80    3.10
  -1  -8   0    2.20    9.40
  -1  -8   0   -1.90    2.40
   0   8   0   16.40   12.00
   0   8   0   12.20    3.10
   0   8   0   15.10    3.50
   0   8   0   14.80    2.80
   0  -8   0   16.00    3.50
   0  -8   0    8.50    2.80
  -1   8   0   -2.70    2.50
  -1   8   0   -1.40    2.20
   1  -8   0   -0.80    2.70
   1  -8   0   -1.00    2.40
  -2   8   0  254.77   11.20
  -2   8   0  270.97   10.80
  -2   8   0  260.77   11.90
   2  -8   0  252.27   10.90
   2  -8   0  262.57   12.00
  -3   8   0   12.20    3.80
  -3   8   0   13.90    3.50
  -3   8   0   13.70    3.40
  -3   8   0   16.10    4.00
  -4   8   0    0.70    3.50
  -4   8   0    0.50    2.90
  -4   8   0    4.10    3.20
  -5   8   0   10.80    4.80
  -5   8   0    9.30    4.50
  -5   8   0    7.00    4.80
  -5   8   0    9.50    3.70
  -5   8   0   12.90    3.60
  -6   8   0    5.20    5.20
  -6   8   0    0.40    3.00
  -6   8   0    3.90    3.20
  -6   8   0   -3.60    4.50
  -6   8   0    3.30    5.00
  -7   8   0   11.70    6.70
  -7   8   0    8.70    6.60
  -7   8   0   -1.60    3.40
  -7   8   0   -0.80    2.70
  -7   8   0    0.20    5.70
  -8   8   0   -1.20    5.10
  -8   8   0    2.50    6.00
  -8   8   0    5.40    3.80
  -8   8   0    3.40    6.30
  -9   8   0    8.50    7.20
  -9   8   0   -1.00    7.00
  -9   8   0   24.20    7.50
  -9   8   0    8.00    4.40
 -10   8   0    8.40   10.20
 -10   8   0   10.70    5.40
 -10   8   0    1.40    3.10
 -10   8   0    9.60    8.00
 -10   8   0    9.70    8.60
 -11   8   0   22.20   13.60
 -11  -8   1    7.10   20.40
 -10  -8   1  -13.50   13.70
 -10  -8   1   -5.10    4.40
   9   8  -1   37.00   10.70
  -9  -8   1   61.59    9.60
  -9  -8   1   67.79   20.70
  -8  -8   1  416.56   21.40
  -8  -8   1  463.55   35.90
  -8  -8   1  426.46   29.20
   7   8  -1  196.98   17.20
  -7  -8   1  197.68   18.80
  -7  -8   1  179.58   14.90
  -7  -8   1  171.48   24.70
   6   8  -1    8.50    7.00
  -6  -8   1    1.50    7.20
  -6  -8   1   -2.90    3.70
  -6  -8   1    2.00   10.50
   5   8  -1  156.98   14.30
   5   8  -1  166.38   12.40
  -5  -8   1  181.98   15.10
  -5  -8   1  186.18   12.30
  -5  -8   1  197.88   20.40
   4   8  -1  158.48   11.30
   4   8  -1  171.88   14.00
  -4  -8   1  165.58   11.30
  -4  -8   1  189.58   19.10
  -4  -8   1  189.78   13.70
   3   8  -1  102.89   12.60
   3   8  -1   97.89    9.00
  -3  -8   1   96.19   10.10
  -3  -8   1  104.49    8.80
  -3  -8   1   90.69   18.30
   2   8  -1  720.13   26.60
   2   8  -1  693.43   31.50
   2   8  -1  732.93   22.60
   2   8  -1  723.03   26.50
  -2  -8   1  719.93   27.30
  -2  -8   1  729.53   26.30
  -2  -8   1  685.33   33.90
   1   8  -1  115.99   14.50
   1   8  -1  130.29    6.10
   1   8  -1  126.99    8.40
   1   8  -1  116.59    8.30
  -1  -8   1  121.59    8.10
  -1  -8   1  119.99    9.10
   0   8  -1   44.60    4.10
   0   8  -1   35.60    5.30
   0   8  -1   38.70    5.40
   0  -8   1   42.00    6.20
   0  -8   1   36.50    4.60
  -1   8  -1  147.29    9.10
  -1   8  -1  129.39    7.20
  -1   8  -1  141.39    8.30
  -1   8  -1  128.69    5.00
   1  -8   1  132.79    7.00
   1  -8   1  129.39    5.10
   1  -8   1  123.39    7.60
  -2   8  -1   37.80    4.70
  -2   8  -1   26.60    4.20
  -2   8  -1   27.20    3.00
   2  -8   1   30.50    4.10
   2  -8   1   27.00    4.30
  -3   8  -1   56.29    5.40
  -3   8  -1   46.70    7.20
  -3   8  -1   53.99    5.50
   3  -8   1   48.30    5.60
  -4   8  -1    7.00    3.50
  -4   8  -1    4.00    4.30
  -4   8  -1    3.80    2.90
  -4   8  -1    9.40    3.50
  -5   8  -1   64.99    9.90
  -5   8  -1   69.39    7.10
  -5   8  -1   87.39    8.70
  -5   8  -1   77.99    8.00
  -5   8  -1   71.09    6.60
  -6   8  -1   15.90    6.70
  -6   8  -1   23.60    6.40
  -6   8  -1   11.30    6.40
  -6   8  -1   24.60    8.40
  -7   8  -1   76.59   13.10
  -7   8  -1   54.29    9.10
  -7   8  -1   67.49    7.60
  -7   8  -1   57.29   10.20
  -7   8  -1   64.09    6.60
  -8   8  -1   25.90    8.70
  -8   8  -1    9.50    3.40
  -8   8  -1    9.00    4.70
  -8   8  -1   23.60   10.10
  -8   8  -1    9.60    6.90
  -9   8  -1  -14.50    4.90
  -9   8  -1    8.00    7.10
  -9   8  -1  -11.60    5.90
 -10   8  -1   11.00    9.50
 -10   8  -1   11.00    8.90
 -10   8  -1   27.60    9.90
 -11   8  -1    1.30    9.60
 -11  -8   2   -9.20   17.20
 -10  -8   2    7.90   15.90
 -10  -8   2   -3.80    5.90
   9   8  -2   12.80    7.60
  -9  -8   2   37.80   16.50
  -9  -8   2   22.10    7.40
   8   8  -2   -2.00    6.20
  -8  -8   2    8.20    5.90
  -8  -8   2   -9.70   11.10
  -8  -8   2   11.80    9.90
   7   8  -2   10.10    6.70
  -7  -8   2    3.90    8.00
  -7  -8   2   -2.90    5.00
  -7  -8   2   -8.20   10.50
   6   8  -2    5.60    6.50
   6   8  -2    4.40    6.00
  -6  -8   2   -6.20   11.60
  -6  -8   2    7.50    7.60
  -6  -8   2    5.10    5.40
   5   8  -2   46.10    9.80
   5   8  -2   53.99    9.00
  -5  -8   2   65.89    9.80
  -5  -8   2   91.69   17.00
  -5  -8   2   53.79   10.50
   4   8  -2   23.40    6.00
   4   8  -2   30.10    8.10
  -4  -8   2   30.00    7.50
  -4  -8   2    5.50   11.00
  -4  -8   2   19.70    6.20
   3   8  -2  807.52   32.30
   3   8  -2  823.82   35.20
  -3  -8   2  845.52   31.70
  -3  -8   2  827.92   33.20
  -3  -8   2  835.72   40.90
   2   8  -2  154.58    7.50
   2   8  -2  182.78   18.50
   2   8  -2  131.89   10.60
  -2  -8   2  138.79    6.50
  -2  -8   2  156.58   12.40
  -2  -8   2  150.78   10.50
   1   8  -2   64.79    7.60
   1   8  -2   63.09    5.40
   1   8  -2   81.79    8.90
  -1  -8   2   68.59    4.90
  -1  -8   2   61.29    7.20
  -1  -8   2   67.79    8.70
   0   8  -2  188.48    9.30
   0   8  -2  176.68   11.80
   0   8  -2  158.28   10.10
   0  -8   2  172.88   10.20
   0  -8   2  186.08   12.40
   0  -8   2  175.48    8.60
  -1   8  -2   -0.50    5.30
  -1   8  -2    2.40    3.20
  -1   8  -2    0.50    2.90
   1  -8   2   -0.20    2.00
   1  -8   2    5.20    3.30
  -2   8  -2  100.29    7.10
  -2   8  -2   86.39    7.40
   2  -8   2  103.99    7.00
   2  -8   2  101.39    6.70
  -3   8  -2  571.24   20.70
  -3   8  -2  550.14   24.80
  -3   8  -2  582.64   22.40
   3  -8   2  569.84   21.30
   3  -8   2  584.24   20.50
  -4   8  -2   13.00    3.50
  -4   8  -2    9.80    5.40
  -4   8  -2   16.00    4.40
   4  -8   2   17.40    4.00
  -5   8  -2    4.50    3.70
  -5   8  -2    5.40    2.90
  -5   8  -2    7.80    5.90
   5  -8   2    6.40    3.20
  -6   8  -2   49.99    5.60
  -6   8  -2   56.59    8.00
  -6   8  -2   56.19    8.10
  -6   8  -2   40.70   10.70
  -6   8  -2   56.89    9.60
  -7   8  -2    5.90    4.60
  -7   8  -2   10.00    6.10
  -7   8  -2    5.30    6.60
  -8   8  -2    8.70    8.60
  -8   8  -2   12.90    5.20
  -8   8  -2   10.60    6.70
  -8   8  -2   15.20    6.80
  -9   8  -2    6.10    6.20
  -9   8  -2    3.10    6.70
  -9   8  -2    5.80    7.90
 -10   8  -2   19.80   11.20
 -10   8  -2   24.60    9.10
  10   8  -3   -5.50   10.20
 -10  -8   3   14.40   17.80
  -9  -8   3   13.10    8.20
  -9  -8   3    0.90   10.20
  -9  -8   3   19.30   16.60
  -9  -8   3    6.60    8.20
   8   8  -3   12.50    7.50
  -8  -8   3    1.90    6.80
  -8  -8   3    7.10    8.40
  -8  -8   3    3.50    6.00
  -8  -8   3   -8.20   13.90
   7   8  -3    7.80    7.10
   7   8  -3    8.40    6.60
  -7  -8   3   10.50    7.10
  -7  -8   3    3.30    8.50
  -7  -8   3   -4.50   13.50
   6   8  -3  142.79   13.60
  -6  -8   3  128.29   13.70
  -6  -8   3  116.49   16.30
  -6  -8   3  172.48   25.00
   5   8  -3   69.09   10.90
   5   8  -3   57.79    9.70
  -5  -8   3   53.69   16.60
  -5  -8   3   55.29    9.50
  -5  -8   3   57.59   12.00
   4   8  -3   32.20    7.30
   4   8  -3   45.60    9.40
  -4  -8   3   45.10   11.20
  -4  -8   3   54.79    9.20
   3   8  -3  135.49   16.90
   3   8  -3  141.69    7.80
   3   8  -3  133.19   12.00
  -3  -8   3  137.89    6.90
  -3  -8   3  114.89   12.80
  -3  -8   3  139.59   11.80
   2   8  -3   22.40    4.30
   2   8  -3   21.90   13.30
   2   8  -3   18.30    5.80
  -2  -8   3   18.10    3.50
  -2  -8   3   19.70    6.20
  -2  -8   3   23.80    6.50
  -2  -8   3   19.70    8.50
   1   8  -3   62.49    9.60
   1   8  -3   56.19    6.10
  -1  -8   3   65.89    6.50
  -1  -8   3   87.89   12.30
  -1  -8   3   64.69    5.90
  -1  -8   3   76.49    9.70
   0   8  -3  199.38   12.50
   0   8  -3  206.08   14.50
   0  -8   3  201.18   15.30
   0  -8   3  205.18   10.60
   0  -8   3  207.38    9.60
   0  -8   3  198.08   11.70
  -1   8  -3   70.79    7.60
  -1   8  -3   71.49    7.10
  -1   8  -3   74.89   10.00
   1  -8   3   74.69    7.10
   1  -8   3   64.99    6.60
   1  -8   3   68.49    4.20
  -2   8  -3   23.00    5.00
  -2   8  -3   31.30    5.20
   2  -8   3   23.70    4.80
   2  -8   3   27.20    4.60
  -3   8  -3   48.50    4.50
  -3   8  -3   56.29    6.20
  -3   8  -3   58.49    7.80
  -3   8  -3   43.30    7.90
   3  -8   3   53.29    6.50
   3  -8   3   42.40    4.90
  -4   8  -3   32.90    8.00
  -4   8  -3   31.10    6.10
  -4   8  -3   34.30    4.80
  -4   8  -3   27.70    4.60
   4  -8   3   23.50    6.30
   4  -8   3   43.20    4.90
  -5   8  -3   -3.30    3.50
  -5   8  -3   -0.10    3.70
  -5   8  -3   -2.20    5.40
   5  -8   3   -0.40    3.00
  -6   8  -3    3.20    4.50
  -6   8  -3    6.90    5.10
   6  -8   3    3.20    3.70
  -7   8  -3   27.20   10.60
  -7   8  -3   14.10    8.30
  -7   8  -3   31.50    7.30
  -7   8  -3   18.90    6.50
  -7   8  -3   16.70    6.70
  -8   8  -3  124.39   13.50
  -8   8  -3  161.68   12.70
  -8   8  -3  121.99   13.60
  -8   8  -3  150.58   14.70
  -8   8  -3  161.28   22.10
  -9   8  -3   -8.20    5.50
  -9   8  -3    3.00    5.50
  -9   8  -3   11.70    9.30
  -9   8  -3   16.40    7.20
  -9   8  -3   -3.80    5.70
 -10   8  -3    0.90    7.50
   9   8  -4  -14.90    6.10
  -9  -8   4   -3.70    7.60
  -9  -8   4    6.90    9.90
   8   8  -4   15.00    7.60
  -8  -8   4   -3.90    5.70
  -8  -8   4    1.40    8.80
  -8  -8   4    4.00    7.40
   7   8  -4   -9.80    4.70
   7   8  -4   -4.80    3.80
  -7  -8   4    9.80    6.60
  -7  -8   4   -4.00    7.20
  -7  -8   4    0.60    5.90
   6   8  -4   31.60    8.60
  -6  -8   4   24.50    8.70
  -6  -8   4   20.40    9.70
  -6  -8   4   17.50    7.60
   5   8  -4   93.49   12.60
   5   8  -4   54.49   11.10
  -5  -8   4   70.09   11.20
  -5  -8   4   80.49   12.40
  -5  -8   4   75.09   14.60
   4   8  -4   29.30    4.70
   4   8  -4   27.00    7.80
   4   8  -4   37.60   10.20
  -4  -8   4   31.30    7.70
  -4  -8   4   27.90   10.30
  -4  -8   4   19.00    6.80
   3   8  -4   -1.50    9.60
   3   8  -4    0.40    3.10
   3   8  -4    8.70    6.60
  -3  -8   4   -2.20    4.00
  -3  -8   4    5.70    3.20
  -3  -8   4   -0.70    6.60
  -3  -8   4    1.60    4.90
   2   8  -4    8.80    7.00
   2   8  -4    5.20    3.60
  -2  -8   4    4.80    3.10
  -2  -8   4    8.40    6.90
  -2  -8   4    5.50    4.50
  -2  -8   4    3.10    4.30
   1   8  -4   39.20    6.20
   1   8  -4   28.80    7.20
  -1  -8   4   49.80    8.40
  -1  -8   4   49.20    6.20
  -1  -8   4   31.20    9.50
  -1  -8   4   32.80    5.50
   0   8  -4  435.66   23.00
   0   8  -4  430.56   19.30
   0  -8   4  446.96   18.50
   0  -8   4  422.26   19.40
   0  -8   4  438.56   17.60
   0  -8   4  447.06   24.10
  -1   8  -4    6.50    4.20
  -1   8  -4    1.80    2.40
  -1   8  -4    5.20    6.50
   1  -8   4    3.10    3.60
   1  -8   4    1.10    2.50
   1  -8   4    3.40    3.70
  -2   8  -4   19.50    5.20
  -2   8  -4   20.90    3.20
  -2   8  -4   12.20    8.20
  -2   8  -4   35.40    8.40
   2  -8   4   25.10    5.40
   2  -8   4   34.40    5.40
  -3   8  -4   34.60    7.10
  -3   8  -4   23.00    7.10
  -3   8  -4   35.20    4.20
   3  -8   4   29.10    6.30
   3  -8   4   35.20    4.80
  -4   8  -4    6.30    6.10
  -4   8  -4    7.10    3.80
  -4   8  -4    6.10    4.60
   4  -8   4   15.00    4.70
  -5   8  -4  124.89    9.70
  -5   8  -4  121.39   14.60
  -5   8  -4  104.69   11.20
   5  -8   4  127.69   10.40
  -6   8  -4  -10.90    3.70
  -6   8  -4    2.50    4.70
  -6   8  -4   -5.30    6.60
   6  -8   4   -7.90    2.90
  -7   8  -4    5.70    6.20
  -7   8  -4    8.80    5.80
  -7   8  -4    8.80    7.60
   7  -8   4    3.80    8.20
  -8   8  -4    7.20    6.20
  -8   8  -4    5.40    5.80
  -8   8  -4    1.10    5.20
  -8   8  -4   -0.30    5.60
  -8   8  -4    6.70    8.20
  -9   8  -4    8.90    7.50
  -9   8  -4    4.30    9.00
  -9   8  -4    7.70    6.10
  -9   8  -4   -2.10    6.30
  -9  -8   5    2.10   11.60
  -8  -8   5   -3.40    7.80
  -8  -8   5   20.00   12.00
   7   8  -5    4.00    7.30
  -7  -8   5    2.60    6.90
  -7  -8   5   -6.50    6.00
  -7  -8   5    3.20    9.70
   6   8  -5   12.00    6.70
  -6  -8   5   -9.40    5.20
  -6  -8   5    4.20    9.30
  -6  -8   5    4.60    6.90
   5   8  -5   20.40    7.90
  -5  -8   5   14.00    7.00
  -5  -8   5   18.60    8.40
  -5  -8   5   14.40    9.80
   4   8  -5    3.50    6.00
   4   8  -5   -1.70    8.70
   4   8  -5    9.40    4.40
  -4  -8   5    4.10    7.90
  -4  -8   5    1.70    5.60
  -4  -8   5   14.40    4.00
  -4  -8   5   10.10    6.60
   3   8  -5    3.10    5.70
   3   8  -5   11.30   13.40
   3   8  -5    5.30    3.80
  -3  -8   5    5.00    7.60
  -3  -8   5    1.10    2.90
  -3  -8   5   -1.20    4.90
  -3  -8   5    7.70    5.70
   2   8  -5   11.00    4.90
   2   8  -5    3.10    6.40
  -2  -8   5   23.60    6.60
  -2  -8   5    8.60    3.70
  -2  -8   5    7.00    4.80
  -2  -8   5    2.30    7.50
   1   8  -5   34.60    6.80
   1   8  -5   31.40    9.40
  -1  -8   5   18.70    5.80
  -1  -8   5   16.90    5.50
  -1  -8   5   19.10    4.80
  -1  -8   5   26.50    9.90
   0   8  -5    8.30    8.50
   0   8  -5   10.60    4.70
   0  -8   5   13.30    4.50
   0  -8   5    9.90    5.00
  -1   8  -5    3.00    4.40
  -1   8  -5    1.30    3.20
  -1   8  -5   10.20    7.50
   1  -8   5    2.10    3.20
   1  -8   5   -2.00    2.70
   1  -8   5    3.70    4.20
  -2   8  -5   -5.30    7.80
  -2   8  -5    5.60    5.10
  -2   8  -5    3.30    3.20
  -2   8  -5   -0.20    3.40
   2  -8   5    7.40    4.60
   2  -8   5    4.70    3.20
   2  -8   5    0.00    3.60
  -3   8  -5    6.10    6.10
  -3   8  -5    3.10    3.30
  -3   8  -5   -0.50    4.10
   3  -8   5    0.00    3.00
   3  -8   5   -1.20    4.00
  -4   8  -5  337.27   23.00
  -4   8  -5  365.76   15.60
  -4   8  -5  351.26   20.20
   4  -8   5  351.26   13.80
   4  -8   5  377.16   19.20
  -5   8  -5   13.40    8.20
  -5   8  -5    8.00    6.10
  -5   8  -5   -3.70    3.60
   5  -8   5    4.40    4.80
  -6   8  -5   12.30    8.80
  -6   8  -5    5.20    4.90
  -6   8  -5    3.30    5.60
  -7   8  -5   -0.30    6.80
  -7   8  -5   29.00    7.90
  -7   8  -5    8.30    5.30
   7  -8   5    5.40    5.60
  -8   8  -5    7.90    5.90
  -8   8  -5   31.60   11.30
  -8   8  -5   -2.20    6.10
  -8   8  -5   -0.30    5.30
  -9   8  -5   48.00    9.10
  -9   8  -5   77.19   12.60
  -8  -8   6   11.10   10.30
  -8  -8   6    8.50   11.60
  -7  -8   6    2.50    8.10
  -7  -8   6    9.50   10.50
   6   8  -6   -7.00    6.10
  -6  -8   6   -3.60    9.30
  -6  -8   6    3.90    6.70
  -6  -8   6    1.90    7.80
   5   8  -6    3.80    7.70
  -5  -8   6    0.10    6.30
  -5  -8   6    1.50    6.90
  -5  -8   6    6.90    3.50
  -5  -8   6   -8.90    8.40
   4   8  -6  169.98   11.70
   4   8  -6  177.08   21.20
  -4  -8   6  137.09   14.60
  -4  -8   6  153.38   10.20
  -4  -8   6  138.89   20.30
   3   8  -6   12.70    5.70
   3   8  -6    5.40   14.80
   3   8  -6    8.50   10.30
  -3  -8   6   14.90   10.10
  -3  -8   6   18.40    7.50
  -3  -8   6   22.00    8.60
   2   8  -6    0.30    4.20
   2   8  -6   -5.10    6.00
  -2  -8   6   -3.10    9.70
  -2  -8   6    1.10    5.60
  -2  -8   6   -1.00    3.20
  -2  -8   6   -6.70    4.40
   1   8  -6    1.10    6.80
   1   8  -6    0.60    4.50
  -1  -8   6    4.90    8.80
  -1  -8   6   -0.60    3.40
  -1  -8   6   -3.10    4.10
  -1  -8   6   -2.30    4.90
   0   8  -6   -4.40    3.80
   0   8  -6   -4.10    7.20
   0   8  -6   -2.50    3.30
   0  -8   6   -3.30    4.30
   0  -8   6    4.60    3.50
   0  -8   6    8.60    5.10
  -1   8  -6   90.99   12.30
  -1   8  -6  127.19   17.90
  -1   8  -6  102.09    8.60
  -1   8  -6  114.09   11.40
   1  -8   6   97.89    9.10
   1  -8   6   94.79   10.20
   1  -8   6  107.99   10.10
  -2   8  -6   -5.30    4.50
  -2   8  -6    2.40    4.80
  -2   8  -6   -1.60    3.50
  -2   8  -6   -7.10    8.00
   2  -8   6   -2.80    3.70
   2  -8   6    5.20    3.80
   2  -8   6   -4.10    4.00
  -3   8  -6   33.30   12.10
  -3   8  -6   14.80    4.80
  -3   8  -6   12.90    8.60
  -3   8  -6   14.00    6.40
   3  -8   6   32.00    5.90
   3  -8   6   20.50    6.50
  -4   8  -6   -2.80    4.40
  -4   8  -6    1.90    6.60
  -4   8  -6   -1.90    3.60
  -5   8  -6   16.20    7.60
  -5   8  -6    4.00    6.60
  -5   8  -6    9.40    4.60
   5  -8   6    0.80    5.30
  -6   8  -6   -1.40    6.70
  -6   8  -6    8.90    6.00
  -6   8  -6   -0.80    4.30
   6  -8   6   25.20    6.70
  -7   8  -6    6.10    5.30
  -7   8  -6   -4.70    4.70
  -7   8  -6   -0.70    7.50
  -8   8  -6    9.40    5.60
  -9   8  -6    9.70    7.70
  -7  -8   7  146.49   30.90
  -6  -8   7  363.06   26.90
  -6  -8   7  393.86   31.30
   5   8  -7   17.10    9.20
  -5  -8   7   33.60   10.10
  -5  -8   7   22.90   12.00
  -5  -8   7   24.30    5.40
  -5  -8   7   22.20    9.00
   4   8  -7   14.70   13.40
   4   8  -7    3.70    4.90
  -4  -8   7   12.40    4.80
  -4  -8   7    6.70    6.90
  -4  -8   7   -0.70    9.20
   3   8  -7  100.69   12.10
   3   8  -7  103.69   22.40
  -3  -8   7   96.99   12.90
  -3  -8   7   73.99   16.10
  -3  -8   7   94.69   10.80
   2   8  -7   31.80    7.60
  -2  -8   7   21.80    6.20
  -2  -8   7   33.30    8.30
  -2  -8   7   34.00    9.30
   1   8  -7   29.30    8.20
  -1  -8   7   12.10    5.10
  -1  -8   7    3.60    6.40
  -1  -8   7   11.60    6.20
   0   8  -7   29.40    6.50
   0   8  -7   60.99   10.80
   0   8  -7   55.79   10.60
   0  -8   7   52.29   10.20
   0  -8   7   45.80    8.10
   0  -8   7   43.40    7.90
  -1   8  -7   59.09    7.70
  -1   8  -7   66.89   12.90
  -1   8  -7   59.29   14.60
  -1   8  -7   49.60   10.30
   1  -8   7   94.99   11.60
   1  -8   7   54.19    7.90
  -2   8  -7   10.20    5.00
  -2   8  -7    7.20    9.90
  -2   8  -7    8.20    8.00
  -2   8  -7   11.60    6.70
   2  -8   7   10.20    4.80
   2  -8   7   18.10    6.00
  -3   8  -7   -1.90    6.40
  -3   8  -7    1.80    5.50
  -3   8  -7   -6.30    9.00
  -3   8  -7    2.50    4.30
   3  -8   7    4.60    4.20
   3  -8   7    3.20    5.30
  -4   8  -7   10.30   11.80
  -4   8  -7    0.20    7.10
  -4   8  -7   -1.90    5.20
  -4   8  -7   -1.30    4.30
   4  -8   7   -9.30    4.40
  -5   8  -7   17.20    5.40
  -5   8  -7   21.40    7.50
  -5   8  -7   13.80    9.60
  -6   8  -7    8.00    6.10
  -6   8  -7    7.60    5.10
  -6   8  -7    4.00    8.00
  -7   8  -7    5.10    5.50
  -7   8  -7    8.40    6.90
  -7  -8   8    1.40    7.40
  -7  -8   8   -9.70    9.40
  -6  -8   8   10.40    4.30
  -6  -8   8    0.00    7.40
  -5  -8   8    6.10    4.30
  -5  -8   8    5.30   10.70
  -5  -8   8    0.80    7.30
   4   8  -8   -5.50   11.40
   4   8  -8    8.80    6.00
   4   8  -8   13.40   16.90
  -4  -8   8  -15.70    9.90
  -4  -8   8    5.40    4.50
  -4  -8   8    1.80    6.60
   3   8  -8    7.50    8.20
   3   8  -8   -3.40    4.70
  -3  -8   8   15.90    9.00
  -3  -8   8  -10.70    8.80
  -3  -8   8   -7.30    6.10
  -3  -8   8    0.90    3.80
   2   8  -8  224.08   17.20
   2   8  -8  253.07   17.40
  -2  -8   8  234.28   16.00
  -2  -8   8  240.18   19.30
  -2  -8   8  137.99   22.40
   1   8  -8   71.69   12.40
   1   8  -8   58.69   10.70
  -1  -8   8   72.59   16.10
  -1  -8   8   42.10    8.80
  -1  -8   8   62.39   10.50
   0   8  -8   17.90    8.40
   0   8  -8   17.40    7.40
   0   8  -8   11.30    5.60
   0  -8   8    8.20    6.50
   0  -8   8    8.30    6.50
   0  -8   8   26.60   12.10
  -1   8  -8   26.10    6.50
  -1   8  -8    7.80    6.40
  -1   8  -8    0.10    9.80
  -1   8  -8   26.80    8.70
   1  -8   8   10.10    5.80
   1  -8   8    9.60    6.00
   1  -8   8   32.00    8.30
  -2   8  -8   -2.00    4.60
  -2   8  -8    4.60   10.20
  -2   8  -8    3.30    7.50
  -2   8  -8   -2.50    4.60
   2  -8   8    5.50    4.50
   2  -8   8    5.40    4.70
   2  -8   8    0.20    4.60
  -3   8  -8   -5.80    6.50
  -3   8  -8   -4.30    4.60
  -3   8  -8   -5.80    4.40
   3  -8   8    2.50    4.30
  -4   8  -8    8.80    7.00
  -4   8  -8   22.40   10.30
  -4   8  -8   13.60    5.40
  -5   8  -8   18.40    8.30
  -5   8  -8   21.90    6.20
  -5   8  -8   23.30   10.90
  -6   8  -8    5.70    7.50
  -6  -8   9  -27.90   18.00
  -6  -8   9    5.70    8.20
  -6  -8   9    1.10    3.90
  -5  -8   9    5.70    5.00
  -5  -8   9   11.10   11.90
  -5  -8   9    0.30    7.80
   4   8  -9    5.20    6.00
  -4  -8   9    6.20   11.70
  -4  -8   9   -0.60    4.20
  -4  -8   9    3.30    7.40
   3   8  -9   55.89   10.00
   3   8  -9   60.39   11.50
  -3  -8   9   46.50   11.40
  -3  -8   9   55.69   17.10
  -3  -8   9   68.59   10.60
   2   8  -9    4.00    6.40
   2   8  -9    6.70    6.40
  -2  -8   9   -0.80    6.10
  -2  -8   9    0.20    6.70
  -2  -8   9   -0.60    3.80
   1   8  -9  115.29   16.30
  -1  -8   9   95.79   13.50
  -1  -8   9   98.89   13.00
  -1  -8   9  143.79   16.70
   0   8  -9   -4.10    5.90
   0   8  -9   -0.70    5.50
   0  -8   9    4.20    6.50
  -1   8  -9   -6.80    4.10
  -1   8  -9    5.70    7.30
  -1   8  -9    5.50    5.40
   1  -8   9   -7.40    5.00
   1  -8   9   -2.20    5.40
  -2   8  -9    5.60    7.90
  -2   8  -9   12.30    6.00
  -2   8  -9   -4.30    5.80
   2  -8   9    2.20    5.50
   2  -8   9   -0.30    5.70
  -3   8  -9   15.00    8.10
  -3   8  -9   13.80    8.60
  -3   8  -9   12.20    6.10
   3  -8   9   24.80    6.20
  -4   8  -9    2.20    6.60
  -4   8  -9    1.00    8.20
  -4   8  -9    5.40    4.90
  -5   8  -9   -2.60    6.30
  -6  -8  10    0.20    5.10
  -5  -8  10   15.10    8.70
   4   8 -10   -7.60    6.10
  -4  -8  10    0.30    8.70
  -4  -8  10   17.50   15.30
   3   8 -10    3.30    7.10
   3   8 -10   -8.30    6.40
  -3  -8  10    9.20    8.60
   2   8 -10    6.60    7.00
  -2  -8  10   17.00    8.50
   1   8 -10   12.20    8.20
   1   8 -10   10.30    8.80
  -1  -8  10   11.10    8.20
   0   8 -10    8.00    7.20
   0   8 -10   11.60    8.50
   0  -8  10   16.50   13.00
   0  -8  10   12.80    8.50
  -1   8 -10   11.70    9.60
  -1   8 -10   26.50    9.00
   1  -8  10   32.30    9.30
   1  -8  10   11.70    7.40
  -2   8 -10   -1.30    9.20
  -2   8 -10   18.10    9.50
  -2   8 -10    6.20    6.30
   2  -8  10   10.90    6.00
  -3   8 -10   13.90    6.50
  -3   8 -10    0.60    8.90
   3  -8  10    0.40    6.50
  -4  -8  11  -30.90   11.80
   3   8 -11    0.90    7.10
  -3  -8  11   11.00    9.90
   2   8 -11   13.40    9.50
  -2  -8  11   12.50    9.10
   1   8 -11   30.60   11.10
  -1  -8  11  -14.10    6.80
   0   8 -11    1.50    9.30
   0  -8  11    1.40    7.90
  -1   8 -11   14.80   10.40
   1  -8  11   -5.40    6.80
   2   8 -12   22.70   16.10
  -2  -8  12   17.90   11.60
   1   8 -12    7.50   13.00
  -1  -8  12    3.70   10.40
   0  -8  12   13.00   17.50
  -1  -9 -12   39.90   21.20
   0   9  12   15.00   11.60
   2   9  11    0.00    7.60
  -2  -9 -11    9.30   13.10
   1   9  11    2.60    8.50
  -1  -9 -11    7.90   12.50
   0   9  11   -0.70    7.60
   0  -9 -11   27.20   13.80
  -1   9  11    7.30    8.50
  -2   9  11    6.60    8.40
   3   9  10   11.40    7.40
   3   9  10   -2.10    5.50
  -3  -9 -10    7.80   10.40
   2   9  10    1.80    5.90
   2   9  10   -7.20   14.30
  -2  -9 -10    6.00   11.30
   1   9  10    4.70    6.80
[truncated: 770,723 more chars]
