# Supplementary material for: Double boron–oxygen-fused polycyclic aromatic hydrocarbons: skeletal editing and applications as organic optoelectronic materials
Source: Nat Commun. 2023 Nov 4;14:7089. doi: 10.1038/s41467-023-42973-1 (PMC10625603; doi:10.1038/s41467-023-42973-1)
Supplement: Supplementary file 14 — Source Data [file 41467_2023_42973_MOESM14_ESM.zip › CIF_BO4e_CCDC1968760.cif]

data_191126_bo5e_0m
_audit_creation_date               2019-11-27
_audit_creation_method
;
Olex2 1.2
(compiled 2018.05.29 svn.r3508 for OlexSys, GUI svn.r5506)
;
_shelx_SHELXL_version_number       '2016/6'
_audit_contact_author_address      ?
_audit_contact_author_email        ?
_audit_contact_author_name         ''
_audit_contact_author_phone        ?
_publ_contact_author_id_orcid      ?
_publ_section_references
;
Dolomanov, O.V., Bourhis, L.J., Gildea, R.J, Howard, J.A.K. & Puschmann, H.
 (2009), J. Appl. Cryst. 42, 339-341.

Sheldrick, G.M. (2015). Acta Cryst. A71, 3-8.

Sheldrick, G.M. (2015). Acta Cryst. C71, 3-8.
;
_chemical_name_common              ?
_chemical_name_systematic          ?
_chemical_formula_moiety           'C54 H48 B2 O2, C H2 Cl2'
_chemical_formula_sum              'C55 H50 B2 Cl2 O2'
_chemical_formula_weight           835.47
_chemical_melting_point            ?
loop_
  _atom_type_symbol
  _atom_type_description
  _atom_type_scat_dispersion_real
  _atom_type_scat_dispersion_imag
  _atom_type_scat_source
 'C' 'C' 0.0033 0.0016 'International Tables Vol C Tables 4.2.6.8 and 6.1.1.4'
 'H' 'H' 0.0000 0.0000 'International Tables Vol C Tables 4.2.6.8 and 6.1.1.4'
 'B' 'B' 0.0013 0.0007 'International Tables Vol C Tables 4.2.6.8 and 6.1.1.4'
 'Cl' 'Cl' 0.1484 0.1585 'International Tables Vol C Tables 4.2.6.8 and 6.1.1.4'
 'O' 'O' 0.0106 0.0060 'International Tables Vol C Tables 4.2.6.8 and 6.1.1.4'

_shelx_space_group_comment
;
The symmetry employed for this shelxl refinement is uniquely defined
by the following loop, which should always be used as a source of
symmetry information in preference to the above space-group names.
They are only intended as comments.
;
_space_group_crystal_system        'monoclinic'
_space_group_IT_number             14
_space_group_name_H-M_alt          'P 1 21/n 1'
_space_group_name_Hall             '-P 2yn'
loop_
  _space_group_symop_operation_xyz
 'x, y, z'
 '-x+1/2, y+1/2, -z+1/2'
 '-x, -y, -z'
 'x-1/2, -y-1/2, z-1/2'

_cell_length_a                     14.345(6)
_cell_length_b                     15.450(6)
_cell_length_c                     20.591(9)
_cell_angle_alpha                  90
_cell_angle_beta                   99.88(2)
_cell_angle_gamma                  90
_cell_volume                       4496(3)
_cell_formula_units_Z              4
_cell_measurement_reflns_used      9933
_cell_measurement_temperature      170(2)
_cell_measurement_theta_max        26.36
_cell_measurement_theta_min        2.88
_shelx_estimated_absorpt_T_max     0.965
_shelx_estimated_absorpt_T_min     0.931
_exptl_absorpt_coefficient_mu      0.187
_exptl_absorpt_correction_T_max    0.7454
_exptl_absorpt_correction_T_min    0.6898
_exptl_absorpt_correction_type     multi-scan
_exptl_absorpt_process_details
;
SADABS-2016/2 (Bruker,2016/2) was used for absorption correction.
wR2(int) was 0.1443 before and 0.0589 after correction.
The Ratio of minimum to maximum transmission is 0.9254.
The \l/2 correction factor is Not present.
;
_exptl_absorpt_special_details     ?
_exptl_crystal_colour              colourless
_exptl_crystal_colour_primary      colourless
_exptl_crystal_density_diffrn      1.234
_exptl_crystal_density_meas        ?
_exptl_crystal_density_method      ?
_exptl_crystal_description         block
_exptl_crystal_F_000               1760
_exptl_crystal_size_max            0.39
_exptl_crystal_size_mid            0.23
_exptl_crystal_size_min            0.19
_exptl_transmission_factor_max     ?
_exptl_transmission_factor_min     ?
_diffrn_reflns_av_R_equivalents    0.0619
_diffrn_reflns_av_unetI/netI       0.0364
_diffrn_reflns_Laue_measured_fraction_full  0.998
_diffrn_reflns_Laue_measured_fraction_max  0.997
_diffrn_reflns_limit_h_max         17
_diffrn_reflns_limit_h_min         -17
_diffrn_reflns_limit_k_max         19
_diffrn_reflns_limit_k_min         -18
_diffrn_reflns_limit_l_max         25
_diffrn_reflns_limit_l_min         -25
_diffrn_reflns_number              62483
_diffrn_reflns_point_group_measured_fraction_full  0.998
_diffrn_reflns_point_group_measured_fraction_max  0.997
_diffrn_reflns_theta_full          25.242
_diffrn_reflns_theta_max           26.405
_diffrn_reflns_theta_min           2.306
_diffrn_ambient_temperature        170.0
_diffrn_detector_area_resol_mean   ?
_diffrn_measured_fraction_theta_full  0.998
_diffrn_measured_fraction_theta_max  0.997
_diffrn_measurement_device_type    'Bruker APEX-II CCD'
_diffrn_measurement_method         '\f and \w scans'
_diffrn_radiation_type             MoK\a
_diffrn_radiation_wavelength       0.71073
_diffrn_source                     ?
_diffrn_standards_number           0
_reflns_Friedel_coverage           0.000
_reflns_Friedel_fraction_full      .
_reflns_Friedel_fraction_max       .
_reflns_number_gt                  6606
_reflns_number_total               9215
_reflns_special_details
;
 Reflections were merged by SHELXL according to the crystal
 class for the calculation of statistics and refinement.
 
 _reflns_Friedel_fraction is defined as the number of unique
 Friedel pairs measured divided by the number that would be
 possible theoretically, ignoring centric projections and
 systematic absences.
;
_reflns_threshold_expression       'I > 2\s(I)'
_computing_cell_refinement         'SAINT V8.38A (?, 2016)'
_computing_data_collection         ?
_computing_data_reduction          'SAINT V8.38A (?, 2016)'
_computing_molecular_graphics      'Olex2 (Dolomanov et al., 2009)'
_computing_publication_material    'Olex2 (Dolomanov et al., 2009)'
_computing_structure_refinement    'ShelXL (Sheldrick, 2015)'
_computing_structure_solution      'ShelXT (Sheldrick, 2015)'
_refine_diff_density_max           0.666
_refine_diff_density_min           -0.870
_refine_diff_density_rms           0.081
_refine_ls_extinction_coef         .
_refine_ls_extinction_method       none
_refine_ls_goodness_of_fit_ref     1.024
_refine_ls_hydrogen_treatment      constr
_refine_ls_matrix_type             full
_refine_ls_number_parameters       588
_refine_ls_number_reflns           9215
_refine_ls_number_restraints       99
_refine_ls_R_factor_all            0.1017
_refine_ls_R_factor_gt             0.0735
_refine_ls_restrained_S_all        1.052
_refine_ls_shift/su_max            0.001
_refine_ls_shift/su_mean           0.000
_refine_ls_structure_factor_coef   Fsqd
_refine_ls_weighting_details      
 'w=1/[\s^2^(Fo^2^)+(0.1248P)^2^+4.0678P] where P=(Fo^2^+2Fc^2^)/3'
_refine_ls_weighting_scheme        calc
_refine_ls_wR_factor_gt            0.2018
_refine_ls_wR_factor_ref           0.2315
_refine_special_details            ?
_olex2_refinement_description
;
1. Fixed Uiso
 At 1.2 times of:
  All C(H) groups, All C(H,H) groups
 At 1.5 times of:
  All C(H,H,H) groups
2. Restrained distances
 Cl1-C55 \\sim Cl1A-C55A
 with sigma of 0.02
 Cl2-C55 \\sim Cl2A-C55A
 with sigma of 0.02
 Cl1-Cl2 \\sim Cl1A-Cl2A
 with sigma of 0.04
3. Rigid bond restraints
 Cl1, Cl2, C55, Cl1A, Cl2A, C55A
 with sigma for 1-2 distances of 0.01 and sigma for 1-3 distances of 0.01
4. Uiso/Uaniso restraints and constraints
Cl1 \\sim Cl2 \\sim C55 \\sim Cl1A \\sim Cl2A \\sim C55A: within 3.8A with
sigma of 0.01 and sigma for terminal atoms of 0.02
5. Others
 Sof(Cl1A)=Sof(Cl2A)=Sof(C55A)=Sof(H55C)=Sof(H55D)=1-FVAR(1)
 Sof(Cl1)=Sof(Cl2)=Sof(C55)=Sof(H55A)=Sof(H55B)=FVAR(1)
6.a Secondary CH2 refined with riding coordinates:
 C55(H55A,H55B), C55A(H55C,H55D)
6.b Aromatic/amide H refined with riding coordinates:
 C1(H1), C2(H2), C3(H3), C4(H4), C10(H10), C13(H13), C16(H16), C19(H19),
 C22(H22), C25(H25), C29(H29), C30(H30), C31(H31), C32(H32), C37(H37), C39(H39),
  C46(H46), C48(H48)
6.c Idealised Me refined as rotating group:
 C33(H33A,H33B,H33C), C34(H34A,H34B,H34C), C41(H41A,H41B,H41C), C42(H42A,H42B,
 H42C), C43(H43A,H43B,H43C), C50(H50A,H50B,H50C), C51(H51A,H51B,H51C), C52(H52A,
 H52B,H52C), C53(H53A,H53B,H53C), C54(H54A,H54B,H54C)
;
_atom_sites_solution_hydrogens     geom
_atom_sites_solution_primary       dual
_atom_sites_solution_secondary     ?
loop_
  _atom_site_label
  _atom_site_type_symbol
  _atom_site_fract_x
  _atom_site_fract_y
  _atom_site_fract_z
  _atom_site_U_iso_or_equiv
  _atom_site_adp_type
  _atom_site_occupancy
  _atom_site_site_symmetry_order
  _atom_site_calc_flag
  _atom_site_refinement_flags_posn
  _atom_site_refinement_flags_adp
  _atom_site_refinement_flags_occupancy
  _atom_site_disorder_assembly
  _atom_site_disorder_group
 O1 O 0.40720(12) 0.35035(11) 0.71016(9) 0.0309(4) Uani 1 1 d . . . . .
 O2 O 0.55820(12) 0.67406(11) 0.76919(8) 0.0302(4) Uani 1 1 d . . . . .
 C1 C 0.6897(2) 0.1908(2) 1.08964(14) 0.0436(7) Uani 1 1 d . . . . .
 H1 H 0.723344 0.224206 1.124802 0.052 Uiso 1 1 calc R . . . .
 C2 C 0.6872(2) 0.1007(2) 1.09384(16) 0.0490(8) Uani 1 1 d . . . . .
 H2 H 0.719355 0.072567 1.132257 0.059 Uiso 1 1 calc R . . . .
 C3 C 0.6383(2) 0.0519(2) 1.04248(16) 0.0493(8) Uani 1 1 d . . . . .
 H3 H 0.636685 -0.009320 1.046404 0.059 Uiso 1 1 calc R . . . .
 C4 C 0.5918(2) 0.0913(2) 0.98545(15) 0.0433(7) Uani 1 1 d . . . . .
 H4 H 0.558727 0.057747 0.950210 0.052 Uiso 1 1 calc R . . . .
 C5 C 0.59480(19) 0.18118(19) 0.98111(13) 0.0358(6) Uani 1 1 d . . . . .
 C6 C 0.6422(2) 0.23081(19) 1.03315(13) 0.0378(6) Uani 1 1 d . . . . .
 C7 C 0.6342(2) 0.32686(19) 1.01783(13) 0.0383(6) Uani 1 1 d . . . . .
 C8 C 0.58232(19) 0.32541(17) 0.94713(13) 0.0326(6) Uani 1 1 d . . . . .
 C9 C 0.55720(18) 0.24006(17) 0.92707(13) 0.0323(6) Uani 1 1 d . . . . .
 C10 C 0.50663(18) 0.22517(17) 0.86457(13) 0.0323(6) Uani 1 1 d . . . . .
 H10 H 0.487282 0.168057 0.851498 0.039 Uiso 1 1 calc R . . . .
 C11 C 0.48388(18) 0.29425(16) 0.82045(12) 0.0294(5) Uani 1 1 d . . . . .
 C12 C 0.51322(17) 0.37927(16) 0.83998(12) 0.0276(5) Uani 1 1 d . . . . .
 C13 C 0.56139(19) 0.39440(17) 0.90466(13) 0.0328(6) Uani 1 1 d . . . . .
 H13 H 0.579209 0.451488 0.918796 0.039 Uiso 1 1 calc R . . . .
 C14 C 0.49431(17) 0.44894(16) 0.79097(12) 0.0270(5) Uani 1 1 d . . . . .
 C15 C 0.44221(17) 0.43189(16) 0.72803(12) 0.0281(5) Uani 1 1 d . . . . .
 C16 C 0.42403(18) 0.49507(16) 0.68043(12) 0.0300(5) Uani 1 1 d . . . . .
 H16 H 0.387242 0.481003 0.638887 0.036 Uiso 1 1 calc R . . . .
 C17 C 0.45844(17) 0.57979(16) 0.69168(12) 0.0280(5) Uani 1 1 d . . . . .
 C18 C 0.51388(17) 0.59544(16) 0.75377(12) 0.0280(5) Uani 1 1 d . . . . .
 C19 C 0.52928(17) 0.53294(16) 0.80197(12) 0.0278(5) Uani 1 1 d . . . . .
 H19 H 0.564698 0.547330 0.843905 0.033 Uiso 1 1 calc R . . . .
 C20 C 0.43824(18) 0.65012(16) 0.64327(12) 0.0297(5) Uani 1 1 d . . . . .
 C21 C 0.48694(18) 0.72932(16) 0.65752(12) 0.0293(5) Uani 1 1 d . . . . .
 C22 C 0.46818(18) 0.79855(17) 0.61310(12) 0.0309(5) Uani 1 1 d . . . . .
 H22 H 0.502097 0.851306 0.621565 0.037 Uiso 1 1 calc R . . . .
 C23 C 0.40052(19) 0.79007(17) 0.55713(13) 0.0319(6) Uani 1 1 d . . . . .
 C24 C 0.3501(2) 0.71203(18) 0.54432(13) 0.0358(6) Uani 1 1 d . . . . .
 C25 C 0.3696(2) 0.64236(17) 0.58616(13) 0.0356(6) Uani 1 1 d . . . . .
 H25 H 0.336742 0.589291 0.576405 0.043 Uiso 1 1 calc R . . . .
 C26 C 0.2762(2) 0.7195(2) 0.48187(16) 0.0497(8) Uani 1 1 d . . . . .
 C27 C 0.2940(2) 0.81082(19) 0.45963(14) 0.0389(6) Uani 1 1 d . . . . .
 C28 C 0.36521(19) 0.85106(17) 0.50384(13) 0.0334(6) Uani 1 1 d . . . . .
 C29 C 0.3920(2) 0.93575(18) 0.49335(14) 0.0390(6) Uani 1 1 d . . . . .
 H29 H 0.439528 0.963788 0.523979 0.047 Uiso 1 1 calc R . . . .
 C30 C 0.3477(2) 0.9783(2) 0.43709(15) 0.0426(7) Uani 1 1 d . . . . .
 H30 H 0.365736 1.035828 0.428635 0.051 Uiso 1 1 calc R . . . .
 C31 C 0.2777(2) 0.9377(2) 0.39333(15) 0.0434(7) Uani 1 1 d . . . . .
 H31 H 0.248205 0.967786 0.355023 0.052 Uiso 1 1 calc R . . . .
 C32 C 0.2496(2) 0.8541(2) 0.40419(15) 0.0442(7) Uani 1 1 d . . . . .
 H32 H 0.200717 0.826897 0.374093 0.053 Uiso 1 1 calc R . . . .
 C33 C 0.5740(2) 0.3722(2) 1.06277(15) 0.0490(8) Uani 1 1 d . . . . .
 H33A H 0.563674 0.432650 1.049087 0.073 Uiso 1 1 calc GR . . . .
 H33B H 0.607050 0.369980 1.108522 0.073 Uiso 1 1 calc GR . . . .
 H33C H 0.512810 0.342700 1.059331 0.073 Uiso 1 1 calc GR . . . .
 C34 C 0.7306(2) 0.3706(2) 1.02403(16) 0.0545(9) Uani 1 1 d . . . . .
 H34A H 0.768073 0.341920 0.994706 0.082 Uiso 1 1 calc GR . . . .
 H34B H 0.763755 0.366261 1.069674 0.082 Uiso 1 1 calc GR . . . .
 H34C H 0.722060 0.431701 1.011675 0.082 Uiso 1 1 calc GR . . . .
 C35 C 0.38556(18) 0.18960(16) 0.72525(12) 0.0287(5) Uani 1 1 d . . . . .
 C36 C 0.44006(19) 0.13054(17) 0.69616(14) 0.0355(6) Uani 1 1 d . . . . .
 C37 C 0.4024(2) 0.05035(18) 0.67565(15) 0.0407(7) Uani 1 1 d . . . . .
 H37 H 0.439719 0.011109 0.655529 0.049 Uiso 1 1 calc R . . . .
 C38 C 0.3124(2) 0.02566(17) 0.68350(14) 0.0375(6) Uani 1 1 d . . . . .
 C39 C 0.2598(2) 0.08336(18) 0.71421(14) 0.0367(6) Uani 1 1 d . . . . .
 H39 H 0.198468 0.067104 0.721256 0.044 Uiso 1 1 calc R . . . .
 C40 C 0.29520(19) 0.16459(17) 0.73490(13) 0.0328(6) Uani 1 1 d . . . . .
 C41 C 0.5396(2) 0.1527(2) 0.6876(2) 0.0569(9) Uani 1 1 d . . . . .
 H41A H 0.538189 0.181375 0.645009 0.085 Uiso 1 1 calc GR . . . .
 H41B H 0.577165 0.099547 0.689103 0.085 Uiso 1 1 calc GR . . . .
 H41C H 0.568023 0.191549 0.723159 0.085 Uiso 1 1 calc GR . . . .
 C42 C 0.2704(3) -0.05936(19) 0.65749(19) 0.0559(9) Uani 1 1 d . . . . .
 H42A H 0.218353 -0.074865 0.680444 0.084 Uiso 1 1 calc GR . . . .
 H42B H 0.319186 -0.104422 0.664940 0.084 Uiso 1 1 calc GR . . . .
 H42C H 0.246451 -0.054153 0.610137 0.084 Uiso 1 1 calc GR . . . .
 C43 C 0.2355(2) 0.2258(2) 0.76774(17) 0.0483(8) Uani 1 1 d . . . . .
 H43A H 0.257684 0.225285 0.815487 0.072 Uiso 1 1 calc GR . . . .
 H43B H 0.169249 0.207232 0.758297 0.072 Uiso 1 1 calc GR . . . .
 H43C H 0.240957 0.284467 0.750745 0.072 Uiso 1 1 calc GR . . . .
 C44 C 0.61168(17) 0.82458(16) 0.74715(12) 0.0294(5) Uani 1 1 d . . . . .
 C45 C 0.57732(19) 0.88482(18) 0.78811(14) 0.0363(6) Uani 1 1 d . . . . .
 C46 C 0.6304(2) 0.95876(19) 0.80854(15) 0.0434(7) Uani 1 1 d . . . . .
 H46 H 0.605786 1.000115 0.835244 0.052 Uiso 1 1 calc R . . . .
 C47 C 0.7176(2) 0.97337(18) 0.79102(15) 0.0410(7) Uani 1 1 d . . . . .
 C48 C 0.7503(2) 0.91441(18) 0.74986(15) 0.0395(6) Uani 1 1 d . . . . .
 H48 H 0.809925 0.923984 0.736897 0.047 Uiso 1 1 calc R . . . .
 C49 C 0.69848(19) 0.84162(17) 0.72694(14) 0.0344(6) Uani 1 1 d . . . . .
 C50 C 0.4848(2) 0.8708(2) 0.8113(2) 0.0584(9) Uani 1 1 d . . . . .
 H50A H 0.435347 0.858446 0.773402 0.088 Uiso 1 1 calc GR . . . .
 H50B H 0.468074 0.923056 0.833756 0.088 Uiso 1 1 calc GR . . . .
 H50C H 0.490738 0.821839 0.841999 0.088 Uiso 1 1 calc GR . . . .
 C51 C 0.7762(3) 1.0513(2) 0.8155(2) 0.0694(11) Uani 1 1 d . . . . .
 H51A H 0.839669 1.032576 0.836106 0.104 Uiso 1 1 calc GR . . . .
 H51B H 0.746135 1.082275 0.847922 0.104 Uiso 1 1 calc GR . . . .
 H51C H 0.780919 1.089730 0.778331 0.104 Uiso 1 1 calc GR . . . .
 C52 C 0.7367(3) 0.7823(2) 0.6792(2) 0.0603(10) Uani 1 1 d . . . . .
 H52A H 0.780065 0.740173 0.703880 0.090 Uiso 1 1 calc GR . . . .
 H52B H 0.770769 0.816680 0.650767 0.090 Uiso 1 1 calc GR . . . .
 H52C H 0.684167 0.751751 0.652001 0.090 Uiso 1 1 calc GR . . . .
 C53 C 0.1760(3) 0.7130(3) 0.4988(2) 0.0826(15) Uani 1 1 d . . . . .
 H53A H 0.165087 0.653929 0.513195 0.124 Uiso 1 1 calc GR . . . .
 H53B H 0.129234 0.727161 0.459759 0.124 Uiso 1 1 calc GR . . . .
 H53C H 0.169940 0.753712 0.534360 0.124 Uiso 1 1 calc GR . . . .
 C54 C 0.2932(4) 0.6530(3) 0.4297(2) 0.0937(18) Uani 1 1 d . . . . .
 H54A H 0.359663 0.655083 0.424161 0.141 Uiso 1 1 calc GR . . . .
 H54B H 0.252572 0.666617 0.387617 0.141 Uiso 1 1 calc GR . . . .
 H54C H 0.278144 0.594920 0.443949 0.141 Uiso 1 1 calc GR . . . .
 B1 B 0.4265(2) 0.28016(19) 0.75097(14) 0.0297(6) Uani 1 1 d . . . . .
 B2 B 0.5529(2) 0.74056(18) 0.72448(14) 0.0284(6) Uani 1 1 d . . . . .
 Cl1 Cl 0.43276(14) 0.26890(15) 0.55220(10) 0.1052(8) Uani 0.739(3) 1 d D U P A 1
 Cl2 Cl 0.4121(2) 0.43623(16) 0.49568(12) 0.1180(9) Uani 0.739(3) 1 d D U P A 1
 C55 C 0.3819(7) 0.3302(6) 0.4872(5) 0.115(2) Uani 0.739(3) 1 d D U P A 1
 H55A H 0.401172 0.307498 0.446504 0.138 Uiso 0.739(3) 1 calc R . P A 1
 H55B H 0.312261 0.324854 0.482157 0.138 Uiso 0.739(3) 1 calc R . P A 1
 Cl1A Cl 0.3394(9) 0.3879(10) 0.4836(6) 0.202(4) Uani 0.261(3) 1 d D U P A 2
 Cl2A Cl 0.5011(8) 0.4642(7) 0.5223(5) 0.173(3) Uani 0.261(3) 1 d D U P A 2
 C55A C 0.4518(15) 0.3620(14) 0.5233(16) 0.150(4) Uani 0.261(3) 1 d D U P A 2
 H55C H 0.483136 0.319399 0.498280 0.180 Uiso 0.261(3) 1 calc R . P A 2
 H55D H 0.452258 0.340672 0.568668 0.180 Uiso 0.261(3) 1 calc R . P A 2

loop_
  _atom_site_aniso_label
  _atom_site_aniso_U_11
  _atom_site_aniso_U_22
  _atom_site_aniso_U_33
  _atom_site_aniso_U_23
  _atom_site_aniso_U_13
  _atom_site_aniso_U_12
 O1 0.0353(10) 0.0232(9) 0.0317(9) -0.0027(7) -0.0018(7) -0.0042(7)
 O2 0.0310(9) 0.0261(9) 0.0308(9) -0.0010(7) -0.0027(7) -0.0070(7)
 C1 0.0388(15) 0.0567(19) 0.0339(15) 0.0076(13) 0.0023(12) 0.0009(13)
 C2 0.0452(17) 0.060(2) 0.0411(17) 0.0138(15) 0.0061(14) 0.0123(15)
 C3 0.0554(19) 0.0428(18) 0.0503(18) 0.0133(14) 0.0109(15) 0.0136(14)
 C4 0.0479(17) 0.0398(16) 0.0414(16) 0.0040(13) 0.0052(13) 0.0036(13)
 C5 0.0347(14) 0.0401(15) 0.0323(14) 0.0043(11) 0.0051(11) 0.0019(11)
 C6 0.0354(14) 0.0461(17) 0.0314(14) 0.0057(12) 0.0043(11) -0.0024(12)
 C7 0.0413(15) 0.0420(16) 0.0288(13) 0.0031(11) -0.0017(11) -0.0073(12)
 C8 0.0340(13) 0.0331(14) 0.0295(13) -0.0009(10) 0.0017(10) -0.0047(10)
 C9 0.0322(13) 0.0321(14) 0.0322(13) 0.0006(11) 0.0039(11) -0.0027(10)
 C10 0.0347(13) 0.0270(13) 0.0343(14) -0.0023(10) 0.0032(11) -0.0027(10)
 C11 0.0299(12) 0.0264(12) 0.0315(13) -0.0013(10) 0.0046(10) -0.0012(10)
 C12 0.0269(12) 0.0272(12) 0.0280(12) -0.0010(10) 0.0026(10) -0.0007(9)
 C13 0.0386(14) 0.0284(13) 0.0302(13) -0.0021(10) 0.0021(11) -0.0055(10)
 C14 0.0248(12) 0.0260(12) 0.0292(12) -0.0003(10) 0.0023(9) 0.0001(9)
 C15 0.0279(12) 0.0235(12) 0.0318(13) -0.0046(10) 0.0023(10) -0.0026(9)
 C16 0.0323(13) 0.0279(13) 0.0274(12) -0.0034(10) -0.0019(10) -0.0021(10)
 C17 0.0271(12) 0.0264(12) 0.0292(12) -0.0006(10) 0.0013(10) -0.0015(9)
 C18 0.0256(12) 0.0245(12) 0.0327(13) -0.0033(10) 0.0015(10) -0.0033(9)
 C19 0.0272(12) 0.0261(12) 0.0287(12) -0.0018(10) 0.0005(10) -0.0032(9)
 C20 0.0318(13) 0.0256(13) 0.0305(13) -0.0018(10) 0.0019(10) -0.0008(10)
 C21 0.0297(12) 0.0265(12) 0.0311(13) -0.0009(10) 0.0037(10) -0.0001(10)
 C22 0.0324(13) 0.0281(13) 0.0310(13) -0.0002(10) 0.0017(10) -0.0017(10)
 C23 0.0336(13) 0.0291(13) 0.0315(13) 0.0002(10) 0.0016(10) 0.0026(10)
 C24 0.0381(14) 0.0320(14) 0.0329(14) -0.0010(11) -0.0058(11) -0.0013(11)
 C25 0.0402(15) 0.0263(13) 0.0358(14) -0.0004(11) -0.0059(11) -0.0043(11)
 C26 0.0544(19) 0.0375(16) 0.0463(17) 0.0067(13) -0.0221(14) -0.0084(13)
 C27 0.0401(15) 0.0374(15) 0.0367(14) 0.0029(12) -0.0010(12) 0.0038(12)
 C28 0.0352(14) 0.0322(14) 0.0318(13) 0.0027(11) 0.0035(11) 0.0060(11)
 C29 0.0435(16) 0.0333(15) 0.0402(15) 0.0038(12) 0.0073(12) 0.0024(12)
 C30 0.0451(16) 0.0363(15) 0.0478(17) 0.0120(13) 0.0117(13) 0.0075(12)
 C31 0.0402(16) 0.0492(18) 0.0402(16) 0.0144(13) 0.0052(13) 0.0130(13)
 C32 0.0407(16) 0.0491(18) 0.0389(16) 0.0069(13) -0.0044(12) 0.0044(13)
 C33 0.062(2) 0.0488(18) 0.0335(15) -0.0037(13) 0.0022(14) -0.0030(15)
 C34 0.054(2) 0.066(2) 0.0389(17) 0.0057(15) -0.0044(14) -0.0233(16)
 C35 0.0303(12) 0.0245(12) 0.0295(12) -0.0016(10) -0.0001(10) 0.0000(9)
 C36 0.0337(14) 0.0300(14) 0.0422(15) -0.0064(11) 0.0047(11) 0.0011(11)
 C37 0.0447(16) 0.0300(14) 0.0471(16) -0.0081(12) 0.0075(13) 0.0065(12)
 C38 0.0464(16) 0.0230(13) 0.0409(15) -0.0003(11) 0.0016(12) -0.0022(11)
 C39 0.0389(15) 0.0312(14) 0.0398(15) 0.0011(11) 0.0058(12) -0.0062(11)
 C40 0.0353(14) 0.0304(14) 0.0325(13) -0.0019(10) 0.0054(11) -0.0026(10)
 C41 0.0400(17) 0.052(2) 0.081(3) -0.0181(18) 0.0184(17) -0.0019(14)
 C42 0.071(2) 0.0256(15) 0.069(2) -0.0070(14) 0.0083(18) -0.0092(14)
 C43 0.0443(17) 0.0436(18) 0.061(2) -0.0133(15) 0.0211(15) -0.0045(13)
 C44 0.0285(12) 0.0281(13) 0.0289(12) 0.0045(10) -0.0024(10) -0.0032(10)
 C45 0.0342(14) 0.0323(14) 0.0414(15) -0.0042(11) 0.0037(11) -0.0061(11)
 C46 0.0522(18) 0.0310(15) 0.0470(17) -0.0068(12) 0.0090(14) -0.0062(12)
 C47 0.0462(16) 0.0295(14) 0.0441(16) 0.0023(12) -0.0013(13) -0.0129(12)
 C48 0.0342(14) 0.0360(15) 0.0476(16) 0.0066(12) 0.0053(12) -0.0102(11)
 C49 0.0316(13) 0.0314(14) 0.0395(14) 0.0034(11) 0.0042(11) -0.0009(10)
 C50 0.0467(19) 0.059(2) 0.074(2) -0.0255(18) 0.0235(17) -0.0126(15)
 C51 0.078(3) 0.049(2) 0.081(3) -0.0142(19) 0.014(2) -0.0333(19)
 C52 0.0496(19) 0.054(2) 0.084(3) -0.0168(19) 0.0301(19) -0.0078(16)
 C53 0.047(2) 0.084(3) 0.102(3) 0.050(3) -0.026(2) -0.021(2)
 C54 0.164(5) 0.041(2) 0.052(2) -0.0059(17) -0.050(3) 0.004(2)
 B1 0.0279(14) 0.0288(15) 0.0321(15) -0.0034(11) 0.0040(11) 0.0010(11)
 B2 0.0267(13) 0.0258(14) 0.0320(14) -0.0007(11) 0.0031(11) 0.0005(11)
 Cl1 0.0884(12) 0.1356(18) 0.0913(13) 0.0269(11) 0.0142(10) 0.0106(11)
 Cl2 0.138(2) 0.1077(16) 0.1096(16) -0.0012(12) 0.0254(15) 0.0064(15)
 C55 0.113(5) 0.116(5) 0.115(5) -0.006(4) 0.022(4) 0.042(4)
 Cl1A 0.179(7) 0.220(8) 0.198(7) -0.001(7) 0.006(6) -0.032(6)
 Cl2A 0.161(5) 0.175(6) 0.181(6) -0.005(5) 0.027(5) 0.000(5)
 C55A 0.150(7) 0.147(7) 0.155(7) -0.008(7) 0.028(6) 0.015(6)

_geom_special_details
;
 All esds (except the esd in the dihedral angle between two l.s. planes)
 are estimated using the full covariance matrix.  The cell esds are taken
 into account individually in the estimation of esds in distances, angles
 and torsion angles; correlations between esds in cell parameters are only
 used when they are defined by crystal symmetry.  An approximate (isotropic)
 treatment of cell esds is used for estimating esds involving l.s. planes.
;
loop_
  _geom_bond_atom_site_label_1
  _geom_bond_atom_site_label_2
  _geom_bond_distance
  _geom_bond_site_symmetry_2
  _geom_bond_publ_flag
 O1 C15 1.383(3) . ?
 O1 B1 1.371(3) . ?
 O2 C18 1.383(3) . ?
 O2 B2 1.373(3) . ?
 C1 H1 0.9500 . ?
 C1 C2 1.395(5) . ?
 C1 C6 1.388(4) . ?
 C2 H2 0.9500 . ?
 C2 C3 1.388(5) . ?
 C3 H3 0.9500 . ?
 C3 C4 1.388(4) . ?
 C4 H4 0.9500 . ?
 C4 C5 1.393(4) . ?
 C5 C6 1.396(4) . ?
 C5 C9 1.466(4) . ?
 C6 C7 1.518(4) . ?
 C7 C8 1.517(4) . ?
 C7 C33 1.538(4) . ?
 C7 C34 1.525(4) . ?
 C8 C9 1.410(4) . ?
 C8 C13 1.379(4) . ?
 C9 C10 1.384(4) . ?
 C10 H10 0.9500 . ?
 C10 C11 1.403(4) . ?
 C11 C12 1.416(3) . ?
 C11 B1 1.539(4) . ?
 C12 C13 1.411(4) . ?
 C12 C14 1.469(3) . ?
 C13 H13 0.9500 . ?
 C14 C15 1.405(3) . ?
 C14 C19 1.396(3) . ?
 C15 C16 1.376(4) . ?
 C16 H16 0.9500 . ?
 C16 C17 1.404(3) . ?
 C17 C18 1.406(3) . ?
 C17 C20 1.469(3) . ?
 C18 C19 1.375(4) . ?
 C19 H19 0.9500 . ?
 C20 C21 1.415(3) . ?
 C20 C25 1.403(4) . ?
 C21 C22 1.403(4) . ?
 C21 B2 1.542(4) . ?
 C22 H22 0.9500 . ?
 C22 C23 1.380(4) . ?
 C23 C24 1.407(4) . ?
 C23 C28 1.469(4) . ?
 C24 C25 1.377(4) . ?
 C24 C26 1.524(4) . ?
 C25 H25 0.9500 . ?
 C26 C27 1.518(4) . ?
 C26 C53 1.540(5) . ?
 C26 C54 1.536(5) . ?
 C27 C28 1.392(4) . ?
 C27 C32 1.381(4) . ?
 C28 C29 1.391(4) . ?
 C29 H29 0.9500 . ?
 C29 C30 1.388(4) . ?
 C30 H30 0.9500 . ?
 C30 C31 1.380(5) . ?
 C31 H31 0.9500 . ?
 C31 C32 1.384(4) . ?
 C32 H32 0.9500 . ?
 C33 H33A 0.9800 . ?
 C33 H33B 0.9800 . ?
 C33 H33C 0.9800 . ?
 C34 H34A 0.9800 . ?
 C34 H34B 0.9800 . ?
 C34 H34C 0.9800 . ?
 C35 C36 1.401(4) . ?
 C35 C40 1.399(4) . ?
 C35 B1 1.573(4) . ?
 C36 C37 1.388(4) . ?
 C36 C41 1.507(4) . ?
 C37 H37 0.9500 . ?
 C37 C38 1.381(4) . ?
 C38 C39 1.388(4) . ?
 C38 C42 1.505(4) . ?
 C39 H39 0.9500 . ?
 C39 C40 1.393(4) . ?
 C40 C43 1.511(4) . ?
 C41 H41A 0.9800 . ?
 C41 H41B 0.9800 . ?
 C41 H41C 0.9800 . ?
 C42 H42A 0.9800 . ?
 C42 H42B 0.9800 . ?
 C42 H42C 0.9800 . ?
 C43 H43A 0.9800 . ?
 C43 H43B 0.9800 . ?
 C43 H43C 0.9800 . ?
 C44 C45 1.401(4) . ?
 C44 C49 1.404(4) . ?
 C44 B2 1.575(4) . ?
 C45 C46 1.397(4) . ?
 C45 C50 1.501(4) . ?
 C46 H46 0.9500 . ?
 C46 C47 1.378(4) . ?
 C47 C48 1.380(4) . ?
 C47 C51 1.504(4) . ?
 C48 H48 0.9500 . ?
 C48 C49 1.386(4) . ?
 C49 C52 1.514(4) . ?
 C50 H50A 0.9800 . ?
 C50 H50B 0.9800 . ?
 C50 H50C 0.9800 . ?
 C51 H51A 0.9800 . ?
 C51 H51B 0.9800 . ?
 C51 H51C 0.9800 . ?
 C52 H52A 0.9800 . ?
 C52 H52B 0.9800 . ?
 C52 H52C 0.9800 . ?
 C53 H53A 0.9800 . ?
 C53 H53B 0.9800 . ?
 C53 H53C 0.9800 . ?
 C54 H54A 0.9800 . ?
 C54 H54B 0.9800 . ?
 C54 H54C 0.9800 . ?
 Cl1 C55 1.698(9) . ?
 Cl2 C55 1.696(10) . ?
 C55 H55A 0.9900 . ?
 C55 H55B 0.9900 . ?
 Cl1A C55A 1.725(19) . ?
 Cl2A Cl2A 1.434(19) 3_666 ?
 Cl2A C55A 1.732(19) . ?
 C55A H55C 0.9900 . ?
 C55A H55D 0.9900 . ?

loop_
  _geom_angle_atom_site_label_1
  _geom_angle_atom_site_label_2
  _geom_angle_atom_site_label_3
  _geom_angle
  _geom_angle_site_symmetry_1
  _geom_angle_site_symmetry_3
  _geom_angle_publ_flag
 B1 O1 C15 122.1(2) . . ?
 B2 O2 C18 122.2(2) . . ?
 C2 C1 H1 120.6 . . ?
 C6 C1 H1 120.6 . . ?
 C6 C1 C2 118.8(3) . . ?
 C1 C2 H2 119.7 . . ?
 C3 C2 C1 120.7(3) . . ?
 C3 C2 H2 119.7 . . ?
 C2 C3 H3 119.6 . . ?
 C2 C3 C4 120.9(3) . . ?
 C4 C3 H3 119.6 . . ?
 C3 C4 H4 120.8 . . ?
 C3 C4 C5 118.4(3) . . ?
 C5 C4 H4 120.8 . . ?
 C4 C5 C6 121.0(3) . . ?
 C4 C5 C9 131.0(3) . . ?
 C6 C5 C9 108.0(2) . . ?
 C1 C6 C5 120.2(3) . . ?
 C1 C6 C7 128.2(3) . . ?
 C5 C6 C7 111.6(2) . . ?
 C6 C7 C33 110.5(2) . . ?
 C6 C7 C34 112.4(3) . . ?
 C8 C7 C6 101.1(2) . . ?
 C8 C7 C33 110.5(2) . . ?
 C8 C7 C34 112.0(2) . . ?
 C34 C7 C33 110.1(3) . . ?
 C9 C8 C7 110.7(2) . . ?
 C13 C8 C7 127.9(2) . . ?
 C13 C8 C9 121.3(2) . . ?
 C8 C9 C5 108.4(2) . . ?
 C10 C9 C5 131.9(3) . . ?
 C10 C9 C8 119.7(2) . . ?
 C9 C10 H10 119.9 . . ?
 C9 C10 C11 120.1(2) . . ?
 C11 C10 H10 119.9 . . ?
 C10 C11 C12 119.8(2) . . ?
 C10 C11 B1 121.5(2) . . ?
 C12 C11 B1 118.7(2) . . ?
 C11 C12 C14 118.3(2) . . ?
 C13 C12 C11 119.7(2) . . ?
 C13 C12 C14 122.0(2) . . ?
 C8 C13 C12 119.3(2) . . ?
 C8 C13 H13 120.4 . . ?
 C12 C13 H13 120.4 . . ?
 C15 C14 C12 120.2(2) . . ?
 C19 C14 C12 123.4(2) . . ?
 C19 C14 C15 116.3(2) . . ?
 O1 C15 C14 121.8(2) . . ?
 C16 C15 O1 116.2(2) . . ?
 C16 C15 C14 122.0(2) . . ?
 C15 C16 H16 119.1 . . ?
 C15 C16 C17 121.7(2) . . ?
 C17 C16 H16 119.1 . . ?
 C16 C17 C18 116.0(2) . . ?
 C16 C17 C20 123.7(2) . . ?
 C18 C17 C20 120.3(2) . . ?
 O2 C18 C17 121.7(2) . . ?
 C19 C18 O2 116.1(2) . . ?
 C19 C18 C17 122.1(2) . . ?
 C14 C19 H19 119.1 . . ?
 C18 C19 C14 121.8(2) . . ?
 C18 C19 H19 119.1 . . ?
 C21 C20 C17 117.8(2) . . ?
 C25 C20 C17 122.3(2) . . ?
 C25 C20 C21 119.9(2) . . ?
 C20 C21 B2 119.2(2) . . ?
 C22 C21 C20 119.4(2) . . ?
 C22 C21 B2 121.1(2) . . ?
 C21 C22 H22 120.0 . . ?
 C23 C22 C21 120.1(2) . . ?
 C23 C22 H22 120.0 . . ?
 C22 C23 C24 120.2(2) . . ?
 C22 C23 C28 131.8(2) . . ?
 C24 C23 C28 108.0(2) . . ?
 C23 C24 C26 110.7(2) . . ?
 C25 C24 C23 120.7(2) . . ?
 C25 C24 C26 128.6(3) . . ?
 C20 C25 H25 120.2 . . ?
 C24 C25 C20 119.7(2) . . ?
 C24 C25 H25 120.2 . . ?
 C24 C26 C53 110.2(3) . . ?
 C24 C26 C54 111.6(3) . . ?
 C27 C26 C24 101.3(2) . . ?
 C27 C26 C53 110.0(3) . . ?
 C27 C26 C54 110.8(3) . . ?
 C54 C26 C53 112.4(4) . . ?
 C28 C27 C26 111.1(2) . . ?
 C32 C27 C26 128.4(3) . . ?
 C32 C27 C28 120.5(3) . . ?
 C27 C28 C23 108.8(2) . . ?
 C29 C28 C23 130.6(3) . . ?
 C29 C28 C27 120.6(3) . . ?
 C28 C29 H29 120.8 . . ?
 C30 C29 C28 118.4(3) . . ?
 C30 C29 H29 120.8 . . ?
 C29 C30 H30 119.7 . . ?
 C31 C30 C29 120.5(3) . . ?
 C31 C30 H30 119.7 . . ?
 C30 C31 H31 119.4 . . ?
 C30 C31 C32 121.3(3) . . ?
 C32 C31 H31 119.4 . . ?
 C27 C32 C31 118.7(3) . . ?
 C27 C32 H32 120.7 . . ?
 C31 C32 H32 120.7 . . ?
 C7 C33 H33A 109.5 . . ?
 C7 C33 H33B 109.5 . . ?
 C7 C33 H33C 109.5 . . ?
 H33A C33 H33B 109.5 . . ?
 H33A C33 H33C 109.5 . . ?
 H33B C33 H33C 109.5 . . ?
 C7 C34 H34A 109.5 . . ?
 C7 C34 H34B 109.5 . . ?
 C7 C34 H34C 109.5 . . ?
 H34A C34 H34B 109.5 . . ?
 H34A C34 H34C 109.5 . . ?
 H34B C34 H34C 109.5 . . ?
 C36 C35 B1 121.3(2) . . ?
 C40 C35 C36 118.6(2) . . ?
 C40 C35 B1 119.9(2) . . ?
 C35 C36 C41 120.7(2) . . ?
 C37 C36 C35 119.6(3) . . ?
 C37 C36 C41 119.6(3) . . ?
 C36 C37 H37 118.9 . . ?
 C38 C37 C36 122.3(3) . . ?
 C38 C37 H37 118.9 . . ?
 C37 C38 C39 117.9(2) . . ?
 C37 C38 C42 121.6(3) . . ?
 C39 C38 C42 120.5(3) . . ?
 C38 C39 H39 119.3 . . ?
 C38 C39 C40 121.3(3) . . ?
 C40 C39 H39 119.3 . . ?
 C35 C40 C43 120.0(2) . . ?
 C39 C40 C35 120.2(2) . . ?
 C39 C40 C43 119.7(3) . . ?
 C36 C41 H41A 109.5 . . ?
 C36 C41 H41B 109.5 . . ?
 C36 C41 H41C 109.5 . . ?
 H41A C41 H41B 109.5 . . ?
 H41A C41 H41C 109.5 . . ?
 H41B C41 H41C 109.5 . . ?
 C38 C42 H42A 109.5 . . ?
 C38 C42 H42B 109.5 . . ?
 C38 C42 H42C 109.5 . . ?
 H42A C42 H42B 109.5 . . ?
 H42A C42 H42C 109.5 . . ?
 H42B C42 H42C 109.5 . . ?
 C40 C43 H43A 109.5 . . ?
 C40 C43 H43B 109.5 . . ?
 C40 C43 H43C 109.5 . . ?
 H43A C43 H43B 109.5 . . ?
 H43A C43 H43C 109.5 . . ?
 H43B C43 H43C 109.5 . . ?
 C45 C44 C49 118.4(2) . . ?
 C45 C44 B2 120.0(2) . . ?
 C49 C44 B2 121.6(2) . . ?
 C44 C45 C50 121.2(2) . . ?
 C46 C45 C44 119.6(3) . . ?
 C46 C45 C50 119.2(3) . . ?
 C45 C46 H46 119.1 . . ?
 C47 C46 C45 121.8(3) . . ?
 C47 C46 H46 119.1 . . ?
 C46 C47 C48 118.2(3) . . ?
 C46 C47 C51 121.6(3) . . ?
 C48 C47 C51 120.3(3) . . ?
 C47 C48 H48 119.1 . . ?
 C47 C48 C49 121.7(3) . . ?
 C49 C48 H48 119.1 . . ?
 C44 C49 C52 121.2(3) . . ?
 C48 C49 C44 120.2(3) . . ?
 C48 C49 C52 118.6(3) . . ?
 C45 C50 H50A 109.5 . . ?
 C45 C50 H50B 109.5 . . ?
 C45 C50 H50C 109.5 . . ?
 H50A C50 H50B 109.5 . . ?
 H50A C50 H50C 109.5 . . ?
 H50B C50 H50C 109.5 . . ?
 C47 C51 H51A 109.5 . . ?
 C47 C51 H51B 109.5 . . ?
 C47 C51 H51C 109.5 . . ?
 H51A C51 H51B 109.5 . . ?
 H51A C51 H51C 109.5 . . ?
 H51B C51 H51C 109.5 . . ?
 C49 C52 H52A 109.5 . . ?
 C49 C52 H52B 109.5 . . ?
 C49 C52 H52C 109.5 . . ?
 H52A C52 H52B 109.5 . . ?
 H52A C52 H52C 109.5 . . ?
 H52B C52 H52C 109.5 . . ?
 C26 C53 H53A 109.5 . . ?
 C26 C53 H53B 109.5 . . ?
 C26 C53 H53C 109.5 . . ?
 H53A C53 H53B 109.5 . . ?
 H53A C53 H53C 109.5 . . ?
 H53B C53 H53C 109.5 . . ?
 C26 C54 H54A 109.5 . . ?
 C26 C54 H54B 109.5 . . ?
 C26 C54 H54C 109.5 . . ?
 H54A C54 H54B 109.5 . . ?
 H54A C54 H54C 109.5 . . ?
 H54B C54 H54C 109.5 . . ?
 O1 B1 C11 118.5(2) . . ?
 O1 B1 C35 118.2(2) . . ?
 C11 B1 C35 123.2(2) . . ?
 O2 B2 C21 118.1(2) . . ?
 O2 B2 C44 116.9(2) . . ?
 C21 B2 C44 125.0(2) . . ?
 Cl1 C55 H55A 109.0 . . ?
 Cl1 C55 H55B 109.0 . . ?
 Cl2 C55 Cl1 112.9(6) . . ?
 Cl2 C55 H55A 109.0 . . ?
 Cl2 C55 H55B 109.0 . . ?
 H55A C55 H55B 107.8 . . ?
 Cl2A Cl2A C55A 138.2(16) 3_666 . ?
 Cl1A C55A Cl2A 97.7(13) . . ?
 Cl1A C55A H55C 112.2 . . ?
 Cl1A C55A H55D 112.2 . . ?
 Cl2A C55A H55C 112.2 . . ?
 Cl2A C55A H55D 112.2 . . ?
 H55C C55A H55D 109.8 . . ?

_shelx_res_file
;
TITL 191126_bo5e_0m_a.res in P2(1)/n
    191126_bo5e_0m.res
    created by SHELXL-2016/6 at 09:36:42 on 27-Nov-2019
REM Old TITL 191126_BO5e_0m in P2(1)/n
REM SHELXT solution in P2(1)/n
REM R1 0.178, Rweak 0.009, Alpha 0.031, Orientation as input
REM Formula found by SHELXT: C55 B2 O4
CELL 0.71073 14.3447 15.4501 20.5914 90 99.883 90
ZERR 4 0.0058 0.0056 0.0086 0 0.021 0
LATT 1
SYMM 0.5-X,0.5+Y,0.5-Z
SFAC C H B Cl O
UNIT 220 200 8 8 8
SADI Cl1 C55 Cl1A C55A
SADI Cl2 C55 Cl2A C55A
SADI 0.04 Cl1 Cl2 Cl1A Cl2A
DELU Cl1 > C55A
SIMU 0.01 0.02 3.8 Cl1 > C55A

L.S. 20 0 0
PLAN  20
SIZE 0.19 0.23 0.39
TEMP -103.15
BOND $H
htab
list 4
fmap 2 53
acta
OMIT -1 0 3
OMIT -1 1 2
OMIT -2 1 4
REM <olex2.extras>
REM <HklSrc "%.\\191126_BO5e_0m.hkl">
REM </olex2.extras>

WGHT    0.124800    4.067800
FVAR       0.21653   0.73874
O1    5    0.407196    0.350348    0.710158    11.00000    0.03529    0.02317 =
         0.03173   -0.00274   -0.00176   -0.00422
O2    5    0.558200    0.674065    0.769188    11.00000    0.03095    0.02610 =
         0.03084   -0.00095   -0.00271   -0.00704
C1    1    0.689740    0.190837    1.089643    11.00000    0.03881    0.05674 =
         0.03389    0.00760    0.00233    0.00093
AFIX  43
H1    2    0.723344    0.224206    1.124802    11.00000   -1.20000
AFIX   0
C2    1    0.687243    0.100750    1.093839    11.00000    0.04524    0.06020 =
         0.04105    0.01384    0.00609    0.01234
AFIX  43
H2    2    0.719355    0.072567    1.132257    11.00000   -1.20000
AFIX   0
C3    1    0.638340    0.051903    1.042476    11.00000    0.05544    0.04284 =
         0.05033    0.01334    0.01095    0.01360
AFIX  43
H3    2    0.636685   -0.009320    1.046404    11.00000   -1.20000
AFIX   0
C4    1    0.591823    0.091296    0.985455    11.00000    0.04795    0.03981 =
         0.04141    0.00404    0.00522    0.00356
AFIX  43
H4    2    0.558727    0.057747    0.950210    11.00000   -1.20000
AFIX   0
C5    1    0.594798    0.181183    0.981111    11.00000    0.03468    0.04007 =
         0.03232    0.00431    0.00508    0.00195
C6    1    0.642222    0.230805    1.033150    11.00000    0.03540    0.04607 =
         0.03144    0.00567    0.00429   -0.00240
C7    1    0.634180    0.326862    1.017833    11.00000    0.04130    0.04196 =
         0.02883    0.00308   -0.00167   -0.00726
C8    1    0.582319    0.325410    0.947135    11.00000    0.03401    0.03307 =
         0.02948   -0.00088    0.00169   -0.00470
C9    1    0.557196    0.240062    0.927073    11.00000    0.03218    0.03209 =
         0.03218    0.00062    0.00387   -0.00266
C10   1    0.506631    0.225171    0.864569    11.00000    0.03468    0.02702 =
         0.03431   -0.00231    0.00325   -0.00273
AFIX  43
H10   2    0.487282    0.168057    0.851498    11.00000   -1.20000
AFIX   0
C11   1    0.483877    0.294254    0.820453    11.00000    0.02992    0.02641 =
         0.03155   -0.00127    0.00463   -0.00124
C12   1    0.513219    0.379265    0.839983    11.00000    0.02688    0.02723 =
         0.02804   -0.00104    0.00259   -0.00070
C13   1    0.561389    0.394399    0.904661    11.00000    0.03856    0.02839 =
         0.03020   -0.00214    0.00211   -0.00553
AFIX  43
H13   2    0.579209    0.451488    0.918796    11.00000   -1.20000
AFIX   0
C14   1    0.494305    0.448937    0.790969    11.00000    0.02481    0.02604 =
         0.02922   -0.00033    0.00232    0.00013
C15   1    0.442215    0.431886    0.728028    11.00000    0.02790    0.02355 =
         0.03179   -0.00461    0.00228   -0.00257
C16   1    0.424030    0.495071    0.680429    11.00000    0.03228    0.02789 =
         0.02739   -0.00336   -0.00190   -0.00208
AFIX  43
H16   2    0.387242    0.481003    0.638887    11.00000   -1.20000
AFIX   0
C17   1    0.458444    0.579794    0.691680    11.00000    0.02710    0.02639 =
         0.02923   -0.00058    0.00128   -0.00154
C18   1    0.513883    0.595435    0.753771    11.00000    0.02556    0.02454 =
         0.03269   -0.00328    0.00149   -0.00332
C19   1    0.529284    0.532941    0.801971    11.00000    0.02723    0.02606 =
         0.02871   -0.00181    0.00050   -0.00323
AFIX  43
H19   2    0.564698    0.547330    0.843905    11.00000   -1.20000
AFIX   0
C20   1    0.438238    0.650120    0.643270    11.00000    0.03182    0.02564 =
         0.03050   -0.00179    0.00193   -0.00083
C21   1    0.486943    0.729318    0.657524    11.00000    0.02972    0.02647 =
         0.03108   -0.00088    0.00369   -0.00012
C22   1    0.468178    0.798546    0.613096    11.00000    0.03238    0.02809 =
         0.03098   -0.00024    0.00166   -0.00165
AFIX  43
H22   2    0.502097    0.851306    0.621565    11.00000   -1.20000
AFIX   0
C23   1    0.400517    0.790072    0.557126    11.00000    0.03363    0.02911 =
         0.03155    0.00022    0.00164    0.00265
C24   1    0.350133    0.712027    0.544324    11.00000    0.03813    0.03201 =
         0.03295   -0.00095   -0.00583   -0.00126
C25   1    0.369613    0.642362    0.586161    11.00000    0.04024    0.02634 =
         0.03582   -0.00035   -0.00589   -0.00425
AFIX  43
H25   2    0.336742    0.589291    0.576405    11.00000   -1.20000
AFIX   0
C26   1    0.276230    0.719519    0.481867    11.00000    0.05444    0.03746 =
         0.04630    0.00674   -0.02213   -0.00843
C27   1    0.294030    0.810822    0.459628    11.00000    0.04009    0.03736 =
         0.03670    0.00290   -0.00100    0.00380
C28   1    0.365209    0.851061    0.503843    11.00000    0.03523    0.03224 =
         0.03182    0.00265    0.00351    0.00597
C29   1    0.392012    0.935746    0.493349    11.00000    0.04346    0.03328 =
         0.04020    0.00379    0.00732    0.00243
AFIX  43
H29   2    0.439528    0.963788    0.523979    11.00000   -1.20000
AFIX   0
C30   1    0.347710    0.978303    0.437086    11.00000    0.04507    0.03631 =
         0.04779    0.01205    0.01168    0.00752
AFIX  43
H30   2    0.365736    1.035828    0.428635    11.00000   -1.20000
AFIX   0
C31   1    0.277692    0.937717    0.393333    11.00000    0.04024    0.04918 =
         0.04017    0.01436    0.00521    0.01302
AFIX  43
H31   2    0.248205    0.967786    0.355023    11.00000   -1.20000
AFIX   0
C32   1    0.249598    0.854051    0.404187    11.00000    0.04067    0.04914 =
         0.03888    0.00695   -0.00441    0.00442
AFIX  43
H32   2    0.200717    0.826897    0.374093    11.00000   -1.20000
AFIX   0
C33   1    0.573965    0.372158    1.062771    11.00000    0.06248    0.04875 =
         0.03355   -0.00368    0.00222   -0.00299
AFIX 137
H33A  2    0.563674    0.432650    1.049087    11.00000   -1.50000
H33B  2    0.607050    0.369980    1.108522    11.00000   -1.50000
H33C  2    0.512810    0.342700    1.059331    11.00000   -1.50000
AFIX   0
C34   1    0.730639    0.370595    1.024025    11.00000    0.05426    0.06597 =
         0.03887    0.00567   -0.00439   -0.02330
AFIX 137
H34A  2    0.768073    0.341920    0.994706    11.00000   -1.50000
H34B  2    0.763755    0.366261    1.069674    11.00000   -1.50000
H34C  2    0.722060    0.431701    1.011675    11.00000   -1.50000
AFIX   0
C35   1    0.385556    0.189600    0.725252    11.00000    0.03026    0.02445 =
         0.02950   -0.00160   -0.00007   -0.00003
C36   1    0.440063    0.130542    0.696160    11.00000    0.03370    0.03001 =
         0.04218   -0.00640    0.00473    0.00113
C37   1    0.402370    0.050349    0.675651    11.00000    0.04471    0.03005 =
         0.04714   -0.00811    0.00749    0.00653
AFIX  43
H37   2    0.439719    0.011109    0.655529    11.00000   -1.20000
AFIX   0
C38   1    0.312413    0.025659    0.683503    11.00000    0.04639    0.02298 =
         0.04091   -0.00029    0.00156   -0.00224
C39   1    0.259822    0.083356    0.714211    11.00000    0.03890    0.03118 =
         0.03982    0.00109    0.00580   -0.00621
AFIX  43
H39   2    0.198468    0.067104    0.721256    11.00000   -1.20000
AFIX   0
C40   1    0.295200    0.164592    0.734897    11.00000    0.03531    0.03036 =
         0.03255   -0.00191    0.00536   -0.00258
C41   1    0.539560    0.152690    0.687610    11.00000    0.04000    0.05219 =
         0.08138   -0.01810    0.01845   -0.00193
AFIX 137
H41A  2    0.538189    0.181375    0.645009    11.00000   -1.50000
H41B  2    0.577165    0.099547    0.689103    11.00000   -1.50000
H41C  2    0.568023    0.191549    0.723159    11.00000   -1.50000
AFIX   0
C42   1    0.270442   -0.059356    0.657488    11.00000    0.07148    0.02564 =
         0.06916   -0.00705    0.00831   -0.00922
AFIX 137
H42A  2    0.218353   -0.074865    0.680444    11.00000   -1.50000
H42B  2    0.319186   -0.104422    0.664940    11.00000   -1.50000
H42C  2    0.246451   -0.054153    0.610137    11.00000   -1.50000
AFIX   0
C43   1    0.235533    0.225766    0.767741    11.00000    0.04429    0.04361 =
         0.06123   -0.01328    0.02111   -0.00446
AFIX 137
H43A  2    0.257684    0.225285    0.815487    11.00000   -1.50000
H43B  2    0.169249    0.207232    0.758297    11.00000   -1.50000
H43C  2    0.240957    0.284467    0.750745    11.00000   -1.50000
AFIX   0
C44   1    0.611685    0.824580    0.747145    11.00000    0.02853    0.02810 =
         0.02894    0.00446   -0.00242   -0.00323
C45   1    0.577318    0.884822    0.788115    11.00000    0.03423    0.03234 =
         0.04136   -0.00422    0.00370   -0.00612
C46   1    0.630444    0.958763    0.808538    11.00000    0.05223    0.03103 =
         0.04701   -0.00682    0.00904   -0.00622
AFIX  43
H46   2    0.605786    1.000115    0.835244    11.00000   -1.20000
AFIX   0
C47   1    0.717599    0.973373    0.791024    11.00000    0.04620    0.02954 =
         0.04410    0.00228   -0.00128   -0.01288
C48   1    0.750318    0.914411    0.749856    11.00000    0.03424    0.03601 =
         0.04763    0.00664    0.00527   -0.01018
AFIX  43
H48   2    0.809925    0.923984    0.736897    11.00000   -1.20000
AFIX   0
C49   1    0.698478    0.841623    0.726945    11.00000    0.03161    0.03139 =
         0.03950    0.00338    0.00425   -0.00091
C50   1    0.484847    0.870826    0.811332    11.00000    0.04673    0.05909 =
         0.07395   -0.02550    0.02347   -0.01261
AFIX 137
H50A  2    0.435347    0.858446    0.773402    11.00000   -1.50000
H50B  2    0.468074    0.923056    0.833756    11.00000   -1.50000
H50C  2    0.490738    0.821839    0.841999    11.00000   -1.50000
AFIX   0
C51   1    0.776186    1.051278    0.815477    11.00000    0.07792    0.04932 =
         0.08085   -0.01422    0.01365   -0.03326
AFIX 137
H51A  2    0.839669    1.032576    0.836106    11.00000   -1.50000
H51B  2    0.746135    1.082275    0.847922    11.00000   -1.50000
H51C  2    0.780919    1.089730    0.778331    11.00000   -1.50000
AFIX   0
C52   1    0.736745    0.782326    0.679185    11.00000    0.04962    0.05385 =
         0.08407   -0.01676    0.03015   -0.00778
AFIX 137
H52A  2    0.780065    0.740173    0.703880    11.00000   -1.50000
H52B  2    0.770769    0.816680    0.650767    11.00000   -1.50000
H52C  2    0.684167    0.751751    0.652001    11.00000   -1.50000
AFIX   0
C53   1    0.176013    0.712986    0.498838    11.00000    0.04746    0.08434 =
         0.10237    0.04955   -0.02560   -0.02088
AFIX 137
H53A  2    0.165087    0.653929    0.513195    11.00000   -1.50000
H53B  2    0.129234    0.727161    0.459759    11.00000   -1.50000
H53C  2    0.169940    0.753712    0.534360    11.00000   -1.50000
AFIX   0
C54   1    0.293187    0.653016    0.429675    11.00000    0.16426    0.04081 =
         0.05163   -0.00591   -0.05047    0.00376
AFIX 137
H54A  2    0.359663    0.655083    0.424161    11.00000   -1.50000
H54B  2    0.252572    0.666617    0.387617    11.00000   -1.50000
H54C  2    0.278144    0.594920    0.443949    11.00000   -1.50000
AFIX   0
B1    3    0.426472    0.280159    0.750967    11.00000    0.02793    0.02879 =
         0.03211   -0.00343    0.00404    0.00105
B2    3    0.552885    0.740555    0.724478    11.00000    0.02675    0.02580 =
         0.03202   -0.00069    0.00309    0.00055

PART 1
CL1   4    0.432758    0.268904    0.552204    21.00000    0.08842    0.13557 =
         0.09129    0.02692    0.01422    0.01056
CL2   4    0.412059    0.436234    0.495676    21.00000    0.13805    0.10772 =
         0.10958   -0.00118    0.02540    0.00636
C55   1    0.381910    0.330154    0.487187    21.00000    0.11350    0.11647 =
         0.11537   -0.00637    0.02230    0.04242
AFIX  23
H55A  2    0.401172    0.307498    0.446504    21.00000   -1.20000
H55B  2    0.312261    0.324854    0.482157    21.00000   -1.20000
AFIX   0

PART 0
PART 2
CL1A  4    0.339406    0.387929    0.483589   -21.00000    0.17898    0.21989 =
         0.19812   -0.00114    0.00615   -0.03240
CL2A  4    0.501124    0.464246    0.522336   -21.00000    0.16079    0.17534 =
         0.18073   -0.00513    0.02732   -0.00050
C55A  1    0.451835    0.362033    0.523290   -21.00000    0.14953    0.14682 =
         0.15459   -0.00784    0.02812    0.01516
AFIX  23
H55C  2    0.483136    0.319399    0.498280   -21.00000   -1.20000
H55D  2    0.452258    0.340672    0.568668   -21.00000   -1.20000
AFIX   0
HKLF 4


REM  191126_bo5e_0m_a.res in P2(1)/n
REM R1 =  0.0735 for    6606 Fo > 4sig(Fo)  and  0.1017 for all    9215 data
REM    588 parameters refined using     99 restraints

END

WGHT      0.1256      4.0551

REM No hydrogen bonds found for HTAB generation

REM Highest difference peak  0.666,  deepest hole -0.870,  1-sigma level  0.081
Q1    1   0.5314  0.3434  0.5847  11.00000  0.05    0.67
Q2    1   0.5356  0.4645  0.5816  11.00000  0.05    0.45
Q3    1   0.5491  0.2221  0.6792  11.00000  0.05    0.30
Q4    1   0.5052  0.4160  0.8162  11.00000  0.05    0.30
Q5    1   0.4784  0.7615  0.6386  11.00000  0.05    0.30
Q6    1   0.5965  0.3626  0.9220  11.00000  0.05    0.28
Q7    1   0.4583  0.2826  0.7832  11.00000  0.05    0.28
Q8    1   0.5371  0.2267  0.8956  11.00000  0.05    0.28
Q9    1   0.5437  0.3836  0.8710  11.00000  0.05    0.25
Q10   1   0.4980  0.2637  0.8388  11.00000  0.05    0.24
Q11   1   0.4583  0.6975  0.6535  11.00000  0.05    0.24
Q12   1   0.7150  1.1009  0.8341  11.00000  0.05    0.24
Q13   1   0.5157  0.7344  0.6847  11.00000  0.05    0.23
Q14   1   0.8034  1.0361  0.8641  11.00000  0.05    0.23
Q15   1   0.4486  0.6209  0.6608  11.00000  0.05    0.22
Q16   1   0.1950  0.6564  0.4103  11.00000  0.05    0.22
Q17   1   0.5381  0.6380  0.7612  11.00000  0.05    0.22
Q18   1   0.4184  0.6353  0.6087  11.00000  0.05    0.21
Q19   1   0.5657  0.2808  0.9364  11.00000  0.05    0.21
Q20   1   0.5005  0.3398  0.8343  11.00000  0.05    0.21
;
_shelx_res_checksum                31075
_shelx_hkl_file
;
   2   0   0  419.06    8.60
   2   0   0  427.16    8.50
  -2   0   0  422.66    8.40
  -3   0   0    0.30    0.70
  -3   0   0    0.50    0.40
   3   0   0    0.50    0.50
   5   0   0   -0.10    0.40
  -5   0   0    0.00    0.40
  -5   0   0    0.20    0.60
   5   0   0   -0.20    0.50
  -6   0   0  995.70   20.80
  -6   0   0  991.90   19.60
   6   0   0  931.01   21.20
   6   0   0  968.40   20.00
   7   0   0    1.20    0.70
  -7   0   0    0.90    0.60
   7   0   0    1.00    0.80
  -7   0   0    0.50    0.80
   8   0   0   -0.20    0.60
   8   0   0    1.10    0.70
  -8   0   0    1.80    0.80
  -8   0   0    0.70    0.90
   9   0   0   -0.60    0.60
   9   0   0    0.20    0.60
  -9   0   0    0.10    0.80
  -9   0   0    0.40    0.70
 -10   0   0    0.10    0.70
 -10   0   0    0.30    1.00
  10   0   0    1.90    0.90
  10   0   0    1.50    0.90
 -11   0   0   -1.90    1.70
  11   0   0   -1.20    0.70
  11   0   0    1.10    1.00
 -11   0   0    0.00    0.80
  12   0   0    6.00    1.50
  12   0   0    8.40    1.60
 -12   0   0    7.50    2.00
 -12   0   0    4.60    1.20
 -13   0   0    1.10    1.30
 -13   0   0   -0.20    0.90
  13   0   0    0.50    1.00
 -14   0   0   25.30    2.50
  14   0   0   25.20    2.70
 -15   0   0    1.60    1.30
 -15   0   0    1.30    1.60
  15   0   0    0.80    1.00
  16   0   0   16.10    2.50
  16   0   0   19.20    3.20
 -16   0   0   16.60    2.30
  17   0   0   -0.90    1.10
  17   0   0   -2.50    1.30
 -17   0   0    3.70    2.20
 -17   0   0    2.00    1.30
  -2  -1   0  163.08    3.90
  -2  -1   0  170.38    3.60
   2  -1   0  168.08    3.80
   2  -1   0  166.18    3.80
   2   1   0  168.68    3.60
   2   1   0  172.18    3.90
  -2   1   0  175.38    3.90
  -2   1   0  165.78    3.80
  -3  -1   0 1750.12   34.80
  -3   1   0 1808.92   34.50
   3   1   0 1858.31   34.70
  -4  -1   0  136.59    3.40
   4  -1   0  128.49    3.70
   4  -1   0  136.29    3.80
  -4  -1   0  126.49    3.90
  -4   1   0  132.89    3.60
   4   1   0  129.79    3.50
   4   1   0  137.39    3.90
  -5  -1   0    4.60    1.00
   5  -1   0    5.30    0.80
   5  -1   0    8.10    1.10
  -5  -1   0    6.00    0.80
  -5   1   0    5.40    0.80
   5   1   0    6.80    0.90
  -5   1   0    5.40    1.00
   5   1   0    6.40    1.00
   6  -1   0    0.20    0.60
  -6  -1   0    1.50    0.60
  -6  -1   0    0.90    0.80
   6  -1   0    0.40    0.70
  -6   1   0    1.40    0.80
   6   1   0    1.10    0.60
   6   1   0    0.70    0.70
   7  -1   0    0.30    0.70
  -7  -1   0    1.40    0.90
   7  -1   0    2.10    0.80
  -7  -1   0    1.80    0.70
  -7   1   0    1.90    0.70
  -7   1   0    0.90    0.90
   7   1   0    1.90    0.80
   7   1   0    1.30    0.80
   8  -1   0   45.60    2.70
   8  -1   0   48.70    2.70
  -8  -1   0   48.00    3.10
  -8  -1   0   51.89    2.40
  -8   1   0   55.19    3.30
  -8   1   0   48.50    2.40
   8   1   0   49.70    2.60
   8   1   0   51.29    2.80
  -9  -1   0   57.79    2.60
   9  -1   0   54.09    3.00
   9  -1   0   51.09    3.00
  -9  -1   0   57.29    3.60
   9   1   0   53.29    3.00
   9   1   0   52.09    2.90
  -9   1   0   50.39    3.30
  -9   1   0   51.49    2.60
  10  -1   0   91.09    4.10
 -10  -1   0   86.89    4.70
  10  -1   0   90.29    4.20
 -10  -1   0   92.69    3.60
  10   1   0   89.89    4.10
 -10   1   0   89.49    3.70
 -10   1   0   87.59    4.70
  10   1   0   85.09    4.00
 -11  -1   0    1.00    0.90
 -11  -1   0    1.40    1.30
  11  -1   0    1.60    1.00
  11  -1   0    1.90    1.00
 -11   1   0    0.00    0.80
 -11   1   0   -1.60    0.90
  11   1   0    2.50    1.10
  11   1   0    0.90    1.00
 -12  -1   0   -0.10    0.90
  12  -1   0    0.70    0.90
  12  -1   0   -1.40    0.70
 -12  -1   0   -0.70    1.10
  12   1   0    0.30    0.90
  12   1   0    1.90    1.10
 -12   1   0    1.10    1.30
 -12   1   0    1.00    0.90
  13  -1   0   16.70    2.30
 -13  -1   0   22.10    2.20
 -13  -1   0   17.40    2.90
  13   1   0   12.90    2.00
 -13   1   0   20.50    3.10
 -13   1   0   17.50    2.20
 -14  -1   0    7.90    1.90
  14  -1   0    5.60    1.60
 -14   1   0    5.80    1.50
  14   1   0    8.20    1.80
  15  -1   0    1.60    1.50
 -15  -1   0    3.60    2.20
 -15  -1   0    3.80    1.40
  15  -1   0    6.00    1.70
 -15   1   0    4.10    1.40
 -15   1   0    4.80    2.30
  15   1   0    6.60    1.70
 -16  -1   0    2.70    1.30
  16  -1   0    7.10    1.90
 -16  -1   0    0.00    2.10
  16  -1   0    3.90    1.70
  16   1   0    3.40    1.50
 -16   1   0    3.70    1.50
  16   1   0    3.90    1.60
 -16   1   0    4.40    2.80
 -17  -1   0   -0.60    2.00
 -17  -1   0    0.10    1.30
  17  -1   0    1.50    1.30
  17  -1   0    2.70    1.80
  17   1   0    2.40    1.50
  17   1   0   -0.80    1.70
 -17   1   0    3.00    1.40
 -17   1   0   -1.00    2.40
   1  -2   0   57.99    1.30
  -1  -2   0   55.19    2.00
   1  -2   0   57.99    1.40
  -1   2   0   59.49    1.40
  -1   2   0   56.99    1.50
   1   2   0   53.09    1.90
  -2  -2   0  110.59    2.80
   2  -2   0  111.49    2.70
  -2  -2   0  111.59    2.50
   2  -2   0  109.89    2.90
  -2   2   0  114.89    2.80
  -2   2   0  110.79    2.90
   2   2   0  111.99    2.50
   2   2   0  116.79    2.90
   3  -2   0  275.07    6.00
  -3  -2   0  265.17    6.20
  -3  -2   0  273.17    5.60
  -3   2   0  262.77    6.40
  -3   2   0  273.37    6.10
   3   2   0  268.57    5.70
   3   2   0  277.97    6.20
  -4  -2   0    3.80    0.80
  -4  -2   0    4.60    0.60
   4  -2   0    3.60    0.70
   4  -2   0    4.30    0.80
   4   2   0    3.60    0.60
  -4   2   0    3.90    0.70
  -4   2   0    4.60    0.80
   4   2   0    4.20    0.80
  -5  -2   0    5.70    1.10
   5  -2   0    5.90    0.90
   5  -2   0    6.50    1.00
  -5  -2   0    6.60    0.70
   5   2   0    6.10    1.00
  -5   2   0    4.70    0.80
  -5   2   0    4.90    1.00
   5   2   0    7.60    0.90
   6  -2   0   -0.30    0.50
  -6  -2   0   -0.10    0.70
  -6  -2   0    1.30    0.50
   6  -2   0    0.00    0.60
   6   2   0    0.20    0.60
   6   2   0    0.30    0.50
  -6   2   0    0.30    0.70
  -6   2   0    1.90    0.80
   7  -2   0   24.70    1.80
  -7  -2   0   25.20    1.50
   7  -2   0   20.40    1.80
  -7  -2   0   19.70    2.10
  -7   2   0   24.90    2.20
  -7   2   0   20.50    1.60
   7   2   0   22.60    1.90
   7   2   0   22.30    1.60
  -8  -2   0    8.70    1.10
   8  -2   0    7.80    1.30
  -8  -2   0    9.90    1.70
   8  -2   0   10.20    1.40
   8   2   0   10.00    1.50
  -8   2   0    7.50    1.50
  -8   2   0    8.50    1.20
   8   2   0    9.20    1.40
  -9  -2   0    1.20    1.00
   9  -2   0   -0.60    0.60
   9  -2   0   -0.60    0.60
  -9  -2   0    0.40    0.60
   9   2   0   -0.30    0.70
  -9   2   0   -0.80    0.60
  -9   2   0    0.30    0.80
   9   2   0   -0.60    0.50
 -10  -2   0   -0.20    1.00
  10  -2   0   -0.40    0.70
 -10  -2   0    1.90    0.80
  10  -2   0    0.30    0.80
  10   2   0    1.90    1.00
 -10   2   0    1.10    1.10
 -10   2   0    0.80    0.80
  10   2   0    0.70    0.80
 -11  -2   0   16.30    1.80
 -11  -2   0   14.40    2.50
  11  -2   0   13.30    1.90
  11  -2   0   14.00    2.10
  11   2   0   18.80    2.20
  11   2   0   13.90    2.00
 -11   2   0   14.70    1.80
 -11   2   0   14.60    2.50
  12  -2   0   -1.10    0.80
 -12  -2   0    2.40    1.40
 -12  -2   0    0.80    1.00
  12  -2   0   -0.10    0.80
 -12   2   0    1.90    1.20
  12   2   0    1.10    1.00
  12   2   0    1.10    1.10
 -12   2   0    1.30    1.00
 -13  -2   0   18.20    2.10
  13  -2   0   17.30    2.30
  13  -2   0   18.30    2.70
 -13  -2   0   18.60    3.20
  13   2   0   22.70    2.70
  13   2   0   26.30    2.70
 -13   2   0   20.70    2.40
 -14  -2   0    1.80    1.30
  14  -2   0    2.50    1.30
 -14  -2   0    2.80    1.80
  14   2   0    0.40    1.60
  14   2   0    3.40    1.40
 -14   2   0   -0.70    1.00
  15  -2   0    6.50    2.00
  15  -2   0    7.30    1.80
 -15  -2   0    6.30    2.50
 -15  -2   0    4.10    1.40
 -15   2   0    4.30    2.30
 -15   2   0    3.00    1.50
  15   2   0    3.90    1.60
  15   2   0    6.20    1.90
 -16  -2   0    5.80    1.50
  16  -2   0    6.80    2.20
  16  -2   0    5.00    1.60
 -16  -2   0    6.00    2.50
 -16   2   0    3.90    1.60
  16   2   0    4.00    1.60
  16   2   0    4.30    1.90
 -16   2   0    3.10    2.30
 -17  -2   0    0.00    1.20
  17  -2   0    0.80    1.60
 -17  -2   0   -2.50    1.70
  17  -2   0    0.80    1.30
  17   2   0    2.10    1.30
 -17   2   0    2.40    2.40
 -17   2   0    0.50    1.40
   0  -3   0    0.00    0.50
   0   3   0    0.40    0.50
  -1  -3   0    7.10    1.10
  -1   3   0    6.60    0.50
   2  -3   0    3.30    0.50
  -2  -3   0    5.10    1.00
   2  -3   0    3.70    0.50
  -2  -3   0    3.40    0.40
  -2  -3   0    2.90    0.30
  -2   3   0    4.00    0.60
  -2   3   0    3.40    0.60
   2   3   0    3.30    0.60
   2   3   0    3.60    0.40
  -3  -3   0   86.09    2.60
   3  -3   0   88.89    2.40
   3  -3   0   76.39    3.00
  -3  -3   0   90.49    2.20
  -3   3   0   84.59    2.70
   3   3   0   91.19    2.20
   3   3   0   89.39    2.70
  -3   3   0   90.09    2.70
   4  -3   0    3.40    0.70
  -4  -3   0    4.50    0.90
  -4  -3   0    4.60    0.60
   4  -3   0    4.60    0.80
  -4   3   0    2.10    0.60
  -4   3   0    3.80    0.80
   4   3   0    4.90    0.60
   4   3   0    4.10    0.80
   5  -3   0  152.98    4.20
  -5  -3   0  157.48    3.70
   5  -3   0  146.89    4.50
  -5  -3   0  140.19    4.50
   5   3   0  150.08    4.50
  -5   3   0  151.58    4.60
   5   3   0  149.29    3.90
  -5   3   0  147.99    4.30
   6  -3   0    5.90    1.00
  -6  -3   0    4.00    0.70
   6  -3   0    5.80    1.10
  -6  -3   0    5.20    1.20
  -6   3   0    6.20    1.30
  -6   3   0    4.60    0.90
   6   3   0    5.80    1.10
   6   3   0    4.70    0.80
   7  -3   0    0.30    0.60
  -7  -3   0   -0.60    0.60
  -7  -3   0    0.70    0.70
   7  -3   0    0.40    0.70
   7   3   0    0.30    0.60
  -7   3   0   -0.80    0.60
  -7   3   0    0.50    0.70
   7   3   0    0.30    0.70
   8  -3   0    3.50    1.00
  -8  -3   0    3.30    0.80
  -8  -3   0    2.90    1.10
   8  -3   0    2.30    0.90
   8   3   0    4.80    1.20
  -8   3   0    2.20    1.10
  -8   3   0    2.10    0.80
   8   3   0    3.30    0.90
   9  -3   0   16.60    1.80
  -9  -3   0   15.40    1.50
   9  -3   0   13.10    1.90
  -9   3   0   11.20    2.00
   9   3   0   11.00    1.60
  -9   3   0   14.70    1.60
   9   3   0   14.00    1.60
  10  -3   0    7.20    1.40
  10  -3   0    9.70    1.70
 -10  -3   0    8.30    1.20
 -10  -3   0    7.40    1.80
 -10   3   0    9.50    2.00
  10   3   0    9.90    1.70
  10   3   0    8.20    1.50
 -10   3   0    8.30    1.40
 -11  -3   0   24.50    3.10
 -11  -3   0   25.10    2.00
  11  -3   0   24.60    2.30
  11  -3   0   25.60    2.60
 -11   3   0   22.70    2.20
  11   3   0   24.60    2.40
 -11   3   0   25.60    2.90
  11   3   0   30.00    2.60
 -12  -3   0    2.10    1.50
  12  -3   0    3.80    1.30
  12  -3   0    3.40    1.40
 -12  -3   0    3.60    1.10
  12   3   0    5.50    1.50
  12   3   0    3.00    1.30
 -12   3   0    3.30    1.20
 -13  -3   0   58.09    3.10
  13  -3   0   46.10    3.40
  13  -3   0   46.50    3.80
 -13  -3   0   52.39    4.40
  13   3   0   49.20    3.60
  13   3   0   51.89    4.00
 -14  -3   0    8.40    1.60
  14  -3   0   12.00    2.00
 -14  -3   0   11.20    2.50
 -14   3   0    8.80    1.70
  14   3   0   11.40    2.00
  14   3   0   10.50    2.20
  15  -3   0    1.70    1.50
 -15  -3   0    2.00    1.20
  15  -3   0    0.50    1.20
  15   3   0   -1.50    0.90
  15   3   0    1.90    1.40
 -15   3   0   -0.10    1.10
 -15   3   0    3.20    1.90
 -16  -3   0    3.50    1.30
  16  -3   0    7.90    2.00
 -16  -3   0    6.60    2.40
  16  -3   0    5.40    1.60
  16   3   0    8.30    2.40
  16   3   0    7.00    1.90
 -16   3   0    6.60    1.70
 -16   3   0    2.60    2.40
 -17  -3   0    2.60    2.30
 -17  -3   0    2.90    1.50
  17  -3   0    3.80    2.20
 -17   3   0    1.50    1.50
  17   3   0    0.30    1.40
   0  -4   0  150.08    4.80
   0   4   0  156.08    4.90
  -1  -4   0  398.36    9.70
   1   4   0  395.36    9.60
  -1   4   0  403.56    7.70
  -1   4   0  409.26    7.80
  -2  -4   0   13.80    1.50
   2  -4   0   15.90    0.60
   2  -4   0   13.80    0.70
  -2   4   0   14.70    0.90
  -2   4   0   13.10    0.80
   2   4   0   14.30    0.60
   2   4   0   12.70    1.30
   2   4   0   13.30    0.80
  -3  -4   0  117.49    2.60
   3  -4   0  118.89    3.30
   3  -4   0  117.79    2.90
  -3  -4   0  116.69    2.80
  -3  -4   0  125.69    4.20
  -3   4   0  117.99    3.20
   3   4   0  114.59    2.70
   3   4   0  113.99    3.20
  -3   4   0  116.69    3.30
   4  -4   0    2.20    0.50
   4  -4   0    2.20    0.60
  -4  -4   0    1.50    0.40
  -4  -4   0    2.60    0.70
   4   4   0    1.90    0.60
  -4   4   0    1.90    0.60
  -4   4   0    2.50    0.70
   4   4   0    1.50    0.40
   5  -4   0   97.99    3.50
  -5  -4   0   96.79    3.50
  -5  -4   0   98.59    2.70
   5  -4   0  103.19    3.10
  -5   4   0  103.09    3.40
   5   4   0   96.79    2.80
  -5   4   0   96.79    3.50
   5   4   0   93.29    3.40
   6  -4   0  109.09    3.60
   6  -4   0  100.99    3.80
  -6  -4   0  115.29    3.10
  -6  -4   0  106.89    4.00
   6   4   0  107.49    3.90
  -6   4   0  113.69    3.80
   6   4   0  103.89    3.30
  -6   4   0  103.39    4.00
  -7  -4   0   39.50    1.80
   7  -4   0   37.70    2.40
   7  -4   0   36.40    2.10
  -7  -4   0   42.60    2.60
  -7   4   0   39.80    2.70
   7   4   0   37.30    2.00
   7   4   0   35.00    2.30
  -7   4   0   34.70    2.20
  -8  -4   0    0.40    0.80
   8  -4   0   -0.10    0.60
  -8  -4   0    0.00    0.50
   8  -4   0    0.20    0.60
  -8   4   0   -0.30    0.80
   8   4   0    0.50    0.60
  -8   4   0   -0.10    0.60
   8   4   0   -0.20    0.70
  -9  -4   0    1.90    1.10
  -9  -4   0    0.50    0.70
   9  -4   0    1.10    0.90
   9  -4   0    1.70    0.90
  -9   4   0    0.80    0.80
  -9   4   0    3.40    1.30
   9   4   0    1.70    0.80
   9   4   0    1.40    0.90
  10  -4   0    3.90    1.20
 -10  -4   0    6.10    1.10
  10  -4   0    5.50    1.20
 -10  -4   0    6.20    1.70
  10   4   0    7.00    1.40
 -10   4   0    4.10    1.20
 -10   4   0    4.40    1.60
  10   4   0    3.20    1.20
  11  -4   0    5.60    1.50
 -11  -4   0    5.10    1.10
  11  -4   0    3.80    1.20
 -11  -4   0    4.90    1.70
  11   4   0    7.80    1.60
 -11   4   0    4.80    1.70
  11   4   0    4.60    1.40
 -11   4   0    4.00    1.30
  12  -4   0    1.10    1.00
 -12  -4   0   -0.10    0.80
  12  -4   0    1.00    1.10
 -12   4   0    0.60    1.00
  12   4   0    0.90    1.00
 -12   4   0   -1.40    1.10
  12   4   0    0.60    1.00
  13  -4   0    1.90    1.10
  13  -4   0    1.90    1.30
 -13  -4   0    2.20    1.10
 -13  -4   0    3.00    1.50
  13   4   0   -0.10    1.50
  13   4   0   -0.70    1.00
 -13   4   0    1.40    1.20
 -14  -4   0    3.50    1.30
  14  -4   0    1.10    1.20
 -14  -4   0    3.40    1.60
  14   4   0    1.50    1.30
 -14   4   0    2.60    1.40
  14   4   0    5.50    1.60
 -15  -4   0    3.10    1.30
  15  -4   0    3.30    1.30
  15  -4   0    7.40    2.10
  15   4   0    5.30    1.80
 -15   4   0    7.50    2.70
  15   4   0    3.50    1.40
 -15   4   0    4.70    1.50
 -16  -4   0    5.00    1.50
  16  -4   0    5.90    1.70
  16  -4   0    6.10    2.00
 -16  -4   0    2.90    2.20
  16   4   0    1.70    1.70
 -16   4   0    2.20    1.50
  16   4   0    4.00    1.60
 -16   4   0    2.70    2.20
  17  -4   0   -0.40    1.20
 -17  -4   0    1.10    1.30
 -17  -4   0    3.60    4.10
  17  -4   0    3.80    1.80
 -17   4   0   -2.30    1.00
  17   4   0    0.10    1.30
   0   5   0    0.60    0.50
  -1  -5   0   59.09    3.00
  -1   5   0   52.09    2.90
   1   5   0   57.19    2.90
  -2  -5   0   92.59    3.90
   2   5   0   88.69    3.70
  -2   5   0   89.89    2.60
  -2   5   0   87.49    2.30
   3  -5   0   83.79    2.20
   3  -5   0   85.89    2.50
  -3  -5   0   85.39    3.70
   3   5   0   86.59    2.10
  -3   5   0   87.29    2.80
  -3   5   0   87.29    2.60
   3   5   0   85.29    2.60
  -4  -5   0  102.89    2.80
  -4  -5   0  103.69    2.50
   4  -5   0  105.99    3.30
  -4  -5   0  109.09    4.40
   4   5   0   99.59    2.70
   4   5   0  104.39    3.30
  -4   5   0  104.09    3.40
  -4   5   0  102.79    3.40
  -5  -5   0   52.49    3.00
  -5  -5   0   49.99    3.20
   5  -5   0   47.90    2.40
  -5  -5   0   52.69    1.70
   5  -5   0   49.10    2.00
   5   5   0   50.99    1.90
   5   5   0   52.59    2.40
  -5   5   0   51.69    2.50
  -5   5   0   50.99    2.40
   6  -5   0   17.90    1.40
  -6  -5   0   15.90    1.10
   6  -5   0   14.00    1.50
  -6  -5   0   16.70    1.60
   6   5   0   16.40    1.20
  -6   5   0   15.20    1.50
   6   5   0   16.00    1.60
  -6   5   0   17.10    1.80
   7  -5   0   17.80    1.50
  -7  -5   0   18.70    1.90
  -7  -5   0   16.30    1.30
   7  -5   0   17.40    1.70
  -7   5   0   16.40    1.60
   7   5   0   18.50    1.50
   7   5   0   18.30    1.70
  -7   5   0   19.60    1.90
  -8  -5   0    9.30    1.60
   8  -5   0    8.90    1.50
   8  -5   0   11.20    1.40
  -8  -5   0    8.30    1.00
  -8   5   0    7.70    1.30
   8   5   0    6.90    1.30
   8   5   0    8.60    1.20
  -8   5   0    9.90    1.70
   9  -5   0   17.10    2.20
   9  -5   0   19.40    1.80
  -9  -5   0   20.00    1.60
  -9  -5   0   21.90    2.40
   9   5   0   18.90    2.00
  -9   5   0   22.80    2.50
   9   5   0   20.40    1.80
  -9   5   0   22.40    2.00
 -10  -5   0    1.70    0.80
  10  -5   0    1.00    0.90
 -10  -5   0    4.00    1.40
  10  -5   0    2.30    1.20
 -10   5   0    0.90    0.90
  10   5   0    0.60    0.90
  10   5   0    1.80    0.90
  11  -5   0   -1.50    0.90
 -11  -5   0    2.10    1.30
  11  -5   0    1.90    1.00
 -11  -5   0    0.40    0.80
  11   5   0    0.60    1.00
 -11   5   0    0.30    1.30
 -11   5   0    0.80    1.00
  11   5   0    0.20    0.80
  12  -5   0   -1.40    0.60
 -12  -5   0    1.00    1.20
 -12  -5   0    0.10    0.90
  12  -5   0    1.80    1.10
 -12   5   0   -0.60    1.20
 -12   5   0    1.60    1.20
  12   5   0    0.70    1.10
  12   5   0    0.50    1.00
 -13  -5   0   37.10    2.60
 -13  -5   0   41.30    3.70
  13  -5   0   34.50    2.80
  13  -5   0   41.40    3.50
 -13   5   0   36.20    2.90
 -13   5   0   40.30    4.10
  13   5   0   36.40    3.20
 -14  -5   0    0.40    1.00
  14  -5   0    0.10    0.90
 -14  -5   0   -2.90    1.10
 -14   5   0   -0.20    1.60
 -14   5   0    0.20    1.10
  14   5   0   -1.40    1.00
  14   5   0    1.20    1.20
 -15  -5   0   -0.20    1.10
 -15  -5   0    0.90    1.70
  15  -5   0    1.10    1.10
  15  -5   0    4.50    1.70
  15   5   0    1.50    1.40
  15   5   0    0.20    1.10
 -15   5   0    4.30    2.70
 -15   5   0    0.00    1.20
 -16  -5   0    1.50    1.20
  16  -5   0    3.30    1.40
 -16  -5   0    5.20    2.20
  16  -5   0    3.20    1.90
  16   5   0    3.10    1.70
 -16   5   0    2.90    2.30
  16   5   0    3.50    1.60
 -16   5   0    2.00    1.50
  17  -5   0    3.30    2.10
  17  -5   0    0.00    1.20
 -17  -5   0    2.00    2.10
 -17   5   0    1.80    1.80
  17   5   0    3.90    1.70
   0   6   0    5.70    1.30
  -1  -6   0   76.79    3.80
  -1   6   0   71.99    3.70
   1   6   0   80.79    3.80
  -2  -6   0    6.10    1.60
  -2   6   0    6.60    0.60
   2   6   0    6.50    1.20
  -2   6   0    8.70    0.80
   3  -6   0  389.76    7.50
   3  -6   0  388.46    7.60
  -3  -6   0  384.26   10.70
   3   6   0  385.76    7.70
  -3   6   0  381.36    8.30
   3   6   0  396.46    8.30
  -3   6   0  379.06    8.60
   4  -6   0  347.47    7.30
  -4  -6   0  341.47    9.80
  -4   6   0  341.77    8.00
  -4   6   0  340.97    8.10
   4   6   0  351.86    7.90
   4   6   0  352.76    7.20
  -5  -6   0  404.16   11.00
  -5  -6   0  398.46    8.00
  -5  -6   0  393.56    8.30
   5  -6   0  396.16    9.20
   5   6   0  404.76    8.50
   5   6   0  405.26    9.30
  -5   6   0  387.46    9.30
  -5   6   0  390.06    9.40
  -6  -6   0   11.20    1.30
  -6  -6   0    9.10    0.90
  -6  -6   0   13.50    2.00
   6  -6   0    9.20    1.10
   6  -6   0   10.50    1.40
   6   6   0    9.70    1.00
  -6   6   0   12.90    1.50
  -6   6   0   10.40    1.50
   6   6   0    9.60    1.30
   7  -6   0   60.29    2.50
  -7  -6   0   58.49    2.10
   7  -6   0   59.09    3.00
  -7  -6   0   57.59    3.60
  -7  -6   0   56.59    2.80
   7   6   0   54.39    2.40
   7   6   0   60.29    2.90
  -7   6   0   51.49    3.00
  -7   6   0   55.39    2.80
  -8  -6   0   12.80    1.20
  -8  -6   0   12.80    1.70
   8  -6   0   12.10    1.40
   8  -6   0   12.40    1.70
  -8   6   0   13.00    2.00
  -8   6   0   10.90    1.50
   8   6   0   12.90    1.40
   8   6   0   10.20    1.50
   9  -6   0    6.80    1.20
  -9  -6   0    6.60    1.00
   9  -6   0    7.50    1.50
  -9  -6   0    5.20    1.40
  -9   6   0    4.40    1.40
   9   6   0    7.00    1.40
   9   6   0    5.30    1.20
  -9   6   0    4.90    1.20
 -10  -6   0   38.70    3.10
  10  -6   0   46.00    2.70
 -10  -6   0   45.80    2.30
  10  -6   0   37.80    3.00
  10   6   0   40.30    2.70
 -10   6   0   40.90    3.40
  10   6   0   41.70    3.00
 -10   6   0   41.30    2.80
 -11  -6   0    8.60    1.90
 -11  -6   0    5.60    1.10
  11  -6   0    7.40    1.40
 -11   6   0    5.50    1.40
  11   6   0    5.30    1.50
 -11   6   0    4.30    1.70
  11   6   0    5.70    1.40
 -12  -6   0   34.30    3.30
 -12  -6   0   33.20    2.30
  12  -6   0   36.30    2.70
  12  -6   0   35.60    3.20
  12   6   0   38.10    3.00
  12   6   0   36.80    3.10
 -12   6   0   34.00    3.60
 -12   6   0   40.30    3.00
  13  -6   0   11.90    2.30
 -13  -6   0   11.50    1.60
  13  -6   0   14.60    2.10
 -13  -6   0   17.70    3.20
  13   6   0   17.30    2.40
  13   6   0   14.20    3.00
 -13   6   0   11.40    1.90
 -13   6   0   13.90    2.80
 -14  -6   0    0.60    1.60
  14  -6   0   -0.40    0.90
 -14  -6   0   -1.50    0.80
 -14   6   0   -1.90    1.40
 -14   6   0   -0.50    1.00
  14   6   0    1.90    1.20
  14   6   0    0.50    1.20
  15  -6   0    6.00    2.00
 -15  -6   0    2.90    1.30
  15  -6   0    7.20    1.70
 -15  -6   0    4.70    2.10
 -15   6   0    7.40    2.90
  15   6   0    3.60    1.50
  15   6   0    6.20    2.30
 -15   6   0    2.40    1.40
  16  -6   0    2.00    1.80
 -16  -6   0   -0.10    1.00
 -16   6   0    0.80    2.10
 -16   6   0   -0.70    1.30
  16   6   0    1.50    1.70
   0   7   0    2.60    1.10
  -1  -7   0   -0.20    0.80
  -1   7   0    0.50    0.70
   1   7   0    0.30    0.80
  -2  -7   0  109.59    4.90
  -2   7   0  101.79    2.60
   2   7   0   96.49    4.50
  -2   7   0  105.19    2.90
  -2   7   0  106.49    4.90
  -3  -7   0  132.79    5.60
   3   7   0  140.09    3.50
   3   7   0  138.69    3.10
   3   7   0  132.19    5.30
  -3   7   0  136.29    3.70
  -3   7   0  139.09    3.90
   4  -7   0    1.20    0.30
  -4  -7   0   -0.30    0.70
   4  -7   0    0.80    0.40
   4   7   0    0.60    0.40
   4   7   0   -0.50    0.50
  -4   7   0    0.80    0.60
  -4   7   0    0.80    0.60
  -5  -7   0  154.38    6.20
   5  -7   0  155.68    4.40
   5  -7   0  161.98    4.00
  -5   7   0  163.98    5.00
   5   7   0  160.28    3.90
   5   7   0  163.68    4.70
  -5   7   0  152.48    4.80
   6  -7   0   37.20    2.20
  -6  -7   0   38.10    3.10
   6  -7   0   37.70    1.80
  -6   7   0   40.00    2.50
   6   7   0   42.50    1.80
  -6   7   0   39.80    2.30
   6   7   0   38.80    2.30
  -7  -7   0    5.90    0.80
  -7  -7   0    6.10    1.00
  -7  -7   0    6.60    1.70
   7  -7   0    6.30    1.20
  -7   7   0    5.40    1.30
   7   7   0    6.30    1.00
  -7   7   0    5.10    1.10
   7   7   0    6.30    1.20
   8  -7   0    1.60    0.90
  -8  -7   0    1.90    0.60
  -8  -7   0    1.80    1.20
  -8  -7   0    3.20    1.00
   8   7   0    3.90    0.90
   8   7   0    3.20    1.00
  -8   7   0    1.30    1.10
  -8   7   0    2.50    1.00
   9  -7   0   39.90    2.80
  -9  -7   0   39.70    2.10
   9  -7   0   41.00    2.30
  -9  -7   0   44.30    2.80
  -9  -7   0   45.50    3.60
   9   7   0   42.20    2.50
  -9   7   0   42.10    2.80
  -9   7   0   42.40    3.30
   9   7   0   41.50    2.90
  10  -7   0   32.90    2.30
  10  -7   0   30.90    2.70
 -10  -7   0   31.90    2.00
 -10  -7   0   31.60    2.70
 -10  -7   0   32.10    3.20
  10   7   0   32.00    2.40
 -10   7   0   31.10    2.50
 -10   7   0   31.80    3.20
  10   7   0   33.60    2.70
 -11  -7   0    4.10    1.00
 -11  -7   0    8.50    1.90
  11  -7   0    6.40    1.30
  11  -7   0    6.20    1.80
  11   7   0    5.60    1.40
  11   7   0    2.60    1.20
 -11   7   0    3.90    1.70
 -11   7   0    3.60    1.30
  12  -7   0   12.20    1.80
  12  -7   0   13.30    2.40
 -12  -7   0   15.30    2.40
  12   7   0   14.40    2.20
  12   7   0   12.50    2.10
 -12   7   0   22.20    3.40
  13  -7   0    0.10    1.00
 -13  -7   0    0.30    1.30
 -13  -7   0    0.30    0.80
 -13   7   0   -0.70    1.00
  13   7   0    2.10    1.20
  13   7   0   -1.40    1.00
 -13   7   0   -1.40    1.30
 -14  -7   0    0.90    0.90
 -14  -7   0    1.30    1.50
  14   7   0   -0.60    1.10
 -14   7   0   -3.20    1.40
 -14   7   0   -0.60    1.00
  14   7   0   -0.10    1.10
 -15  -7   0    8.40    2.40
 -15  -7   0    8.80    1.60
  15  -7   0   11.00    2.40
  15   7   0   11.80    2.30
 -15   7   0   12.80    3.30
 -15   7   0   11.10    2.00
  16  -7   0   -1.10    1.00
  16  -7   0    1.20    2.30
 -16  -7   0   -0.40    1.20
 -16  -7   0   -1.30    1.60
  16   7   0    3.70    1.80
 -16   7   0    1.60    1.50
  16   7   0    1.50    1.40
   0   8   0  271.67    8.90
  -1  -8   0    1.40    0.90
  -1   8   0    0.80    0.90
   1   8   0    2.80    1.20
  -2  -8   0   80.19    4.40
   2   8   0   82.49    4.30
  -2   8   0   83.79    2.30
  -2   8   0   85.39    4.60
  -2   8   0   78.99    2.50
  -3  -8   0   71.39    4.20
   3   8   0   71.39    1.90
   3   8   0   75.59    2.20
  -3   8   0   68.19    4.20
   3   8   0   76.99    4.10
  -3   8   0   71.79    2.60
  -3   8   0   71.69    2.40
  -4  -8   0   15.50    2.20
  -4   8   0   17.70    1.40
   4   8   0   16.40    1.20
  -4   8   0   16.40    1.40
   4   8   0   16.10    1.00
   5  -8   0   27.50    1.50
  -5  -8   0   29.20    2.80
   5  -8   0   27.90    1.20
  -5   8   0   22.80    1.80
   5   8   0   27.80    1.70
   5   8   0   30.80    1.40
  -6  -8   0   11.20    2.20
   6  -8   0    8.60    0.90
   6  -8   0    8.30    1.10
   6   8   0    7.00    1.10
  -6   8   0    6.90    1.30
  -6   8   0    6.50    1.20
   6   8   0    9.10    1.00
  -7  -8   0   11.10    2.10
   7  -8   0   15.60    1.60
   7  -8   0   14.10    1.20
   7   8   0   14.60    1.60
   7   8   0   14.20    1.30
  -7   8   0   11.40    1.60
  -7   8   0   12.30    1.80
  -8  -8   0   20.90    2.90
   8  -8   0   19.00    1.90
  -8  -8   0   21.00    1.20
   8  -8   0   21.50    1.60
   8   8   0   20.50    1.90
  -8   8   0   22.50    2.10
  -8   8   0   21.70    2.60
   8   8   0   20.60    1.70
   9  -8   0   88.59    4.10
  -9  -8   0   91.69    3.60
   9  -8   0   89.29    3.50
  -9  -8   0   90.89    5.30
  -9  -8   0   91.39    3.00
  -9   8   0   92.39    4.10
   9   8   0   92.19    4.10
  -9   8   0   86.49    4.70
   9   8   0   89.29    3.60
  10  -8   0   26.90    2.50
 -10  -8   0   27.30    1.90
 -10  -8   0   29.50    3.30
  10  -8   0   26.40    2.10
 -10  -8   0   30.60    2.50
  10   8   0   31.10    2.70
 -10   8   0   34.20    3.30
 -10   8   0   28.40    2.50
  10   8   0   27.80    2.30
  11  -8   0   38.90    3.10
 -11  -8   0   38.40    3.80
 -11  -8   0   34.20    2.10
 -11  -8   0   36.40    2.90
  11  -8   0   31.10    2.30
 -11   8   0   38.20    3.00
 -11   8   0   39.30    3.70
  11   8   0   37.00    2.90
  11   8   0   37.30    2.80
  12  -8   0   17.00    2.50
 -12  -8   0   14.90    2.10
 -12  -8   0   11.90    1.50
 -12  -8   0   18.50    3.20
  12  -8   0   12.10    1.80
  12   8   0   10.70    2.00
 -12   8   0   15.10    2.20
 -12   8   0   12.90    2.60
  12   8   0   15.30    2.30
  13  -8   0    6.10    1.40
 -13  -8   0    9.40    2.00
 -13  -8   0    6.10    1.20
  13  -8   0    5.50    1.70
 -13  -8   0    3.50    1.70
 -13   8   0    7.20    1.70
  13   8   0    8.70    1.90
 -13   8   0    7.40    2.40
  13   8   0    8.10    1.80
  14  -8   0   15.20    2.40
 -14  -8   0   18.50    2.00
 -14  -8   0   17.50    3.40
 -14  -8   0   18.90    2.70
  14   8   0   17.20    2.60
  14   8   0   21.80    3.00
 -14   8   0   21.40    4.40
 -14   8   0   16.50    2.30
  15  -8   0    3.10    1.60
  15  -8   0   -0.80    0.80
 -15  -8   0   -0.70    1.40
 -15  -8   0   -0.30    0.80
 -15  -8   0    0.90    1.30
  15   8   0    0.00    1.20
  15   8   0    1.20    1.80
 -15   8   0   -0.60    1.40
 -15   8   0   -1.00    2.00
  16  -8   0    2.60    1.30
 -16  -8   0    7.20    2.30
 -16  -8   0    7.10    1.50
 -16  -8   0    4.40    1.90
 -16   8   0    6.00    1.90
  16   8   0    8.50    2.30
  16   8   0    7.80    2.00
   0   9   0    0.40    0.80
  -1   9   0    1.70    1.00
   1   9   0    1.00    1.00
  -2  -9   0   43.80    3.40
  -2   9   0   42.40    1.70
   2   9   0   47.30    3.40
  -2   9   0   37.90    3.20
  -2   9   0   43.80    1.50
  -3  -9   0   20.80    2.50
   3   9   0   18.70    0.90
  -3   9   0   18.50    1.40
  -3   9   0   17.10    1.30
  -3   9   0   23.60    2.60
   3   9   0   17.30    2.50
   3   9   0   19.30    1.00
  -4  -9   0    3.20    1.20
  -4   9   0    4.60    0.90
   4   9   0    4.00    0.70
  -4   9   0    5.00    0.90
   4   9   0    5.30    0.80
  -5  -9   0   13.90    2.50
   5   9   0   17.00    1.40
   5   9   0   16.50    1.10
  -5   9   0   15.80    1.60
  -5   9   0   16.30    1.60
   6  -9   0   28.70    2.10
   6  -9   0   30.20    1.30
  -6  -9   0   30.70    3.10
  -6   9   0   32.40    2.10
   6   9   0   29.10    1.50
   6   9   0   31.30    2.00
  -6   9   0   32.60    2.40
  -7  -9   0    0.60    1.10
   7  -9   0    0.70    0.50
   7  -9   0   -0.50    0.50
  -7   9   0    0.80    0.90
   7   9   0   -0.50    0.60
   7   9   0   -0.50    0.50
  -7   9   0   -1.10    0.80
   8  -9   0   39.30    2.40
  -8  -9   0   34.90    3.40
   8  -9   0   33.50    2.30
  -8   9   0   38.50    2.60
  -8   9   0   30.00    2.90
   8   9   0   37.00    2.10
   8   9   0   35.10    2.50
   9  -9   0   37.20    2.10
  -9  -9   0   35.90    3.60
   9  -9   0   34.90    2.50
   9   9   0   32.20    2.60
   9   9   0   34.00    2.30
  -9   9   0   36.60    4.80
  -9   9   0   35.30    2.70
 -10  -9   0   16.70    1.60
  10  -9   0   13.00    1.90
 -10  -9   0   12.80    2.50
 -10  -9   0   17.70    1.30
  10  -9   0   16.50    1.70
 -10   9   0   16.30    2.60
 -10   9   0   18.50    2.20
  10   9   0   15.60    1.80
  10   9   0   15.80    2.10
 -11  -9   0    2.70    0.80
 -11  -9   0    3.20    1.60
  11  -9   0    5.90    1.60
 -11  -9   0    1.50    1.00
  11  -9   0    3.30    1.00
  11   9   0    3.00    1.20
  11   9   0    4.20    1.30
 -11   9   0    3.80    1.30
 -11   9   0    1.60    1.40
  12  -9   0   11.30    2.20
 -12  -9   0    8.60    1.70
 -12  -9   0   14.00    1.60
 -12  -9   0   12.30    2.90
  12  -9   0    9.90    1.60
 -12   9   0    9.50    1.90
  12   9   0   12.10    2.00
 -12   9   0    9.70    2.50
  12   9   0   14.20    2.20
  13  -9   0    0.20    0.80
 -13  -9   0    0.00    0.90
  13  -9   0    1.60    1.30
 -13  -9   0    1.20    1.40
 -13  -9   0   -0.10    0.70
  13   9   0    0.90    1.10
 -13   9   0   -0.20    1.00
  13   9   0    1.60    1.10
 -13   9   0   -0.60    1.50
 -14  -9   0   -0.40    1.30
 -14  -9   0    0.00    1.40
  14  -9   0   -1.50    1.30
  14  -9   0   -1.10    0.80
 -14  -9   0    0.10    0.80
 -14   9   0    0.90    1.90
  14   9   0    3.40    1.50
 -14   9   0   -0.70    1.10
  14   9   0   -1.60    0.80
 -15  -9   0    0.60    0.90
 -15  -9   0   -1.70    1.30
 -15  -9   0    3.00    1.80
  15  -9   0   -0.30    0.90
  15  -9   0    1.90    1.60
  15   9   0    2.00    1.50
  15   9   0   -0.30    1.00
 -15   9   0   -0.90    1.30
 -15   9   0    0.80    2.00
   0  10   0  155.38    6.90
   1  10   0   44.10    3.50
  -2 -10   0    0.70    1.00
  -2  10   0    0.70    0.40
  -2  10   0   -0.60    0.60
   2  10   0    0.30    0.80
  -2  10   0    0.10    0.40
  -3 -10   0    7.60    2.10
  -3  10   0    8.70    1.00
  -3  10   0    7.50    1.00
   3  10   0    8.50    1.80
  -3  10   0    6.30    1.70
  -4 -10   0    5.20    1.60
   4  10   0    4.80    0.80
  -4  10   0    4.30    0.90
  -4  10   0    4.00    1.30
   4  10   0    5.00    0.70
  -4  10   0    4.50    1.00
  -5 -10   0   24.40    3.50
  -5  10   0   13.00    1.50
  -5  10   0   15.70    1.70
   5  10   0   16.10    1.40
   5  10   0   14.80    1.10
  -6 -10   0   23.50    3.40
  -6  10   0   23.00    2.10
   6  10   0   22.50    1.40
  -6  10   0   22.80    1.90
   6  10   0   24.70    1.80
   7 -10   0    0.70    0.60
  -7 -10   0    0.00    1.10
   7 -10   0    0.70    0.40
   7  10   0    0.80    0.80
  -7  10   0    0.60    1.00
   7  10   0    1.30    0.70
  -7  10   0    1.20    0.90
   8 -10   0    2.10    0.60
   8 -10   0    3.70    0.90
  -8 -10   0    2.10    1.50
   8  10   0    6.10    1.10
   8  10   0    2.30    1.00
  -8  10   0    4.50    1.50
  -8  10   0    4.10    1.20
   9 -10   0   11.20    1.60
  -9 -10   0    9.00    2.30
   9 -10   0   12.10    1.30
   9  10   0   10.10    1.50
  -9  10   0   11.50    2.10
   9  10   0   12.50    1.80
  -9  10   0   10.60    1.70
 -10 -10   0    2.20    1.50
  10 -10   0    6.10    1.40
  10 -10   0    4.30    1.00
 -10  10   0    5.70    1.50
  10  10   0    3.00    1.10
  10  10   0    5.70    1.30
 -10  10   0    5.40    1.90
  11 -10   0    1.40    0.90
 -11 -10   0    1.80    1.40
  11 -10   0    1.00    0.90
 -11  10   0    0.70    1.10
  11  10   0    1.60    1.10
  11  10   0    2.40    1.10
 -11  10   0    1.00    1.50
 -12 -10   0   12.40    2.70
  12 -10   0    7.60    2.10
  12 -10   0    8.90    1.40
 -12  10   0   11.20    2.60
  12  10   0   11.80    2.00
 -12  10   0   10.00    1.80
  12  10   0   11.20    2.00
 -13 -10   0    1.90    0.90
  13 -10   0    0.60    0.80
 -13 -10   0   -0.40    1.30
 -13 -10   0    1.00    0.70
  13 -10   0    0.70    1.10
 -13  10   0   -0.40    1.00
 -13  10   0   -2.90    1.50
  13  10   0    1.80    1.20
  13  10   0    0.40    1.00
  14 -10   0    3.70    1.30
 -14 -10   0    4.10    1.40
  14 -10   0    8.30    1.80
 -14 -10   0   10.70    2.90
 -14  10   0    5.70    1.80
 -14  10   0    9.60    2.70
  14  10   0    8.80    2.10
  14  10   0    7.70    1.70
  15 -10   0   -0.50    0.80
 -15 -10   0    2.10    2.00
 -15 -10   0    1.40    0.80
 -15 -10   0    0.30    1.20
  15  10   0   -0.30    1.50
 -15  10   0    1.50    1.40
  15  10   0    1.30    1.30
   0  11   0   -0.30    0.70
  -1  11   0   -1.40    0.70
   1  11   0   -0.60    0.70
  -2  11   0    2.90    1.40
   2  11   0    2.90    1.40
  -2  11   0    2.10    0.60
  -3 -11   0    4.30    1.60
  -3  11   0    5.90    1.00
   3  11   0    2.90    1.30
  -3  11   0    6.60    1.00
  -3  11   0    3.60    1.50
  -4 -11   0    1.20    1.20
  -4  11   0    0.80    0.70
   4  11   0    1.50    0.50
  -4  11   0    1.50    0.80
  -4  11   0    2.90    1.60
   4  11   0    1.10    0.60
  -5 -11   0    3.80    1.70
  -5  11   0    3.40    1.00
  -5  11   0    3.00    0.90
   5  11   0    3.90    0.70
  -5  11   0    1.70    1.70
   5  11   0    2.80    0.80
  -6 -11   0    0.60    1.20
   6  11   0    1.00    0.80
  -6  11   0    0.30    0.80
   6  11   0    1.40    0.60
  -6  11   0    1.20    0.80
  -7 -11   0   19.90    3.60
  -7  11   0   19.40    2.00
   7  11   0   19.10    1.50
   7  11   0   22.50    1.90
  -7  11   0   17.30    2.30
   8 -11   0    5.60    0.70
  -8 -11   0    5.10    2.20
  -8  11   0    7.00    1.40
   8  11   0    6.30    1.10
   8  11   0    5.60    1.40
  -8  11   0    6.60    1.70
  -9 -11   0   24.50    3.60
   9 -11   0   21.30    1.70
   9 -11   0   24.00    1.50
   9  11   0   19.40    1.80
  -9  11   0   22.30    2.90
   9  11   0   24.60    2.30
  -9  11   0   19.40    2.30
 -10 -11   0    4.50    1.90
  10 -11   0    5.90    1.00
  10 -11   0    7.00    1.30
  10  11   0    7.70    2.10
 -10  11   0    4.00    1.70
 -10  11   0    6.20    1.50
  10  11   0    4.40    1.30
  11 -11   0   11.80    1.70
  11 -11   0    8.70    1.30
 -11 -11   0    9.10    2.50
  11  11   0    9.50    1.70
 -11  11   0    6.30    1.70
  11  11   0    8.60    1.60
 -11  11   0   10.30    2.40
  12 -11   0   -0.10    0.90
 -12 -11   0    0.10    1.30
  12 -11   0    1.80    0.80
 -12  11   0    0.00    1.20
  12  11   0    0.00    1.10
  12  11   0    0.10    0.90
 -12  11   0    1.50    1.80
  13 -11   0   -0.30    0.70
  13 -11   0    1.80    1.30
 -13 -11   0    1.90    1.50
  13  11   0    1.10    1.00
  13  11   0   -2.40    0.90
 -13  11   0    2.00    2.30
 -13  11   0    0.90    1.20
 -14 -11   0   -0.80    1.50
  14 -11   0   -1.70    1.20
  14 -11   0    0.10    0.80
  14  11   0    0.30    1.00
  14  11   0    2.50    1.40
 -14  11   0   -0.30    1.30
 -14  11   0   -0.40    1.90
   0  12   0    3.30    1.90
  -1  12   0   11.00    0.80
   1  12   0   10.50    2.70
  -1  12   0   10.10    3.60
  -2  12   0    3.70    0.70
   2  12   0    5.30    3.00
  -2  12   0    3.00    0.70
  -3 -12   0   54.29    4.50
   3  12   0   40.50    4.30
  -3  12   0   47.30    2.30
  -3  12   0   45.50    2.20
  -3  12   0   43.80    4.10
  -4 -12   0    5.40    1.80
  -4  12   0    5.70    1.20
  -4  12   0    1.90    1.50
  -4  12   0    4.60    1.50
   4  12   0    5.10    0.70
   4  12   0    7.40    0.90
  -5 -12   0    3.50    1.90
   5  12   0    4.60    0.70
  -5  12   0    4.30    1.20
  -5  12   0    2.30    1.20
  -5  12   0    2.30    0.90
   5  12   0    4.10    0.90
  -6 -12   0   33.00    3.80
  -6  12   0   30.50    2.30
  -6  12   0   20.90    3.00
  -6  12   0   33.20    2.60
   6  12   0   29.50    1.60
  -7 -12   0   32.80    3.90
  -7  12   0   27.10    2.70
  -7  12   0   36.50    2.60
   7  12   0   27.60    1.80
   7  12   0   31.30    2.20
  -7  12   0   37.40    4.20
  -8 -12   0   19.60    3.30
  -8  12   0   22.00    2.20
   8  12   0   24.40    1.80
   8  12   0   25.10    2.10
  -8  12   0   23.30    2.90
  -9 -12   0    1.30    1.50
   9  12   0    0.10    0.80
  -9  12   0   -0.10    0.90
  -9  12   0    2.50    1.30
   9  12   0    0.80    0.80
 -10 -12   0    9.60    2.50
  10 -12   0    6.30    1.00
  10 -12   0    7.40    0.90
 -10  12   0    6.10    1.50
 -10  12   0    6.30    1.90
  10  12   0    4.30    1.30
  10  12   0   10.80    2.30
  11 -12   0    2.80    0.80
  11 -12   0    5.90    1.20
 -11 -12   0    4.30    2.00
  11  12   0    4.70    1.30
  11  12   0    5.60    1.40
 -11  12   0    0.50    1.40
 -11  12   0    4.70    1.40
  12 -12   0    0.00    0.70
 -12 -12   0    0.50    1.50
  12 -12   0    2.60    1.10
  12  12   0    4.40    1.90
 -12  12   0    1.00    1.60
 -12  12   0    3.30    1.40
  12  12   0    1.60    1.20
 -13 -12   0    2.30    2.00
  13 -12   0    2.00    0.90
  13 -12   0    3.70    1.40
  13  12   0    7.70    2.00
 -13  12   0    4.60    2.00
 -13  12   0    3.90    1.50
  13  12   0    4.80    1.50
   0  13   0    1.50    1.70
   1  13   0   36.80    3.90
  -1  13   0   33.90    3.90
  -1  13   0   37.50    1.50
  -2  13   0    4.90    0.80
   2  13   0    4.00    1.70
  -2  13   0    6.80    2.40
  -2  13   0    6.20    0.90
  -3  13   0    7.10    2.10
  -3  13   0   10.00    1.30
  -3  13   0   10.50    1.30
   3  13   0   13.10    2.70
  -4 -13   0   11.50    2.50
  -4  13   0   15.30    1.70
  -4  13   0   12.00    1.50
   4  13   0   13.50    1.00
   4  13   0   12.60    1.10
  -4  13   0   20.90    3.80
  -5 -13   0   39.40    4.20
  -5  13   0   36.60    2.60
  -5  13   0   34.00    2.30
  -5  13   0   42.50    4.40
   5  13   0   42.20    1.70
   5  13   0   38.90    2.00
  -6 -13   0    5.40    2.10
  -6  13   0    2.70    1.10
   6  13   0    3.60    1.20
  -6  13   0    5.00    2.30
   6  13   0    6.00    0.90
  -6  13   0    1.80    1.20
  -7 -13   0   28.90    4.50
   7  13   0   34.30    1.90
   7  13   0   33.10    2.20
  -7  13   0   35.20    2.90
  -7  13   0   38.30    2.70
  -8 -13   0   -0.80    1.00
  -8  13   0   -2.10    1.00
   8  13   0    1.10    0.60
  -8  13   0   -2.00    0.70
   8  13   0    1.20    0.80
  -9 -13   0   -2.50    1.30
  -9  13   0    3.90    1.50
  -9  13   0    0.60    1.00
   9  13   0    0.70    0.80
   9  13   0    1.50    0.90
 -10 -13   0   31.00    4.40
  10  13   0   35.00    2.70
 -10  13   0   32.90    3.70
 -10  13   0   31.10    3.80
  10  13   0   29.00    2.40
 -11 -13   0   -2.60    1.00
  11  13   0    1.50    1.10
 -11  13   0    1.10    1.20
  11  13   0   -1.50    0.70
 -11  13   0    0.50    1.40
  12 -13   0   -0.40    0.60
  12 -13   0    0.20    0.70
 -12 -13   0    1.50    1.70
 -12  13   0    0.30    1.50
  12  13   0    0.30    1.00
 -12  13   0    0.80    1.10
  12  13   0   -1.30    0.90
 -13 -13   0    0.70    1.80
  13 -13   0    0.00    0.60
  13 -13   0    0.60    0.90
  13  13   0    1.50    1.30
  13  13   0    1.00    1.00
 -13  13   0   -1.80    1.10
 -13  13   0   -2.40    1.40
  -1  14   0   24.00    1.60
   1  14   0   29.00    4.30
  -1  14   0   23.20    1.40
   2  14   0    1.50    1.40
  -2  14   0    3.80    0.90
  -2  14   0    5.00    0.90
   3  14   0  120.69    6.80
  -3  14   0  117.09    4.00
  -3  14   0  114.79    4.00
  -4  14   0    9.40    1.50
  -4  14   0   10.60    1.40
   4  14   0    7.40    0.90
  -4  14   0    5.10    2.40
   4  14   0    8.10    0.80
  -5 -14   0    8.90    2.60
   5  14   0    6.10    0.80
  -5  14   0    5.50    1.20
   5  14   0    6.60    1.00
  -5  14   0    7.60    1.50
  -6 -14   0   10.90    2.70
   6  14   0   10.70    1.30
  -6  14   0    8.60    1.50
  -6  14   0   12.70    1.90
   6  14   0   10.60    1.10
  -7 -14   0    0.10    1.40
  -7  14   0   -0.10    1.40
   7  14   0    0.70    0.60
   7  14   0    0.10    0.70
  -7  14   0    0.20    1.00
  -7  14   0    0.40    0.90
  -8 -14   0   16.20    3.60
   8  14   0   11.10    1.40
  -8  14   0   10.40    2.10
  -8  14   0    9.80    1.70
   8  14   0   10.80    1.60
  -8  14   0    9.60    3.00
  -9 -14   0    1.00    1.40
  -9  14   0    3.30    1.40
   9  14   0    1.10    0.80
   9  14   0    2.80    0.90
  -9  14   0    0.30    0.90
  -9  14   0    1.40    1.90
 -10 -14   0    5.70    2.20
  10  14   0    8.10    1.50
 -10  14   0    3.30    2.00
  10  14   0    8.70    1.60
 -10  14   0    7.10    2.30
 -10  14   0    6.40    1.60
 -11 -14   0   14.70    3.20
 -11  14   0   18.50    3.00
 -11  14   0   16.10    3.40
 -11  14   0   14.60    2.20
  11  14   0   17.60    2.30
  11  14   0   12.40    1.80
 -12 -14   0   10.60    3.20
  12  14   0   13.70    2.10
 -12  14   0    8.60    1.90
 -12  14   0    2.20    2.20
  12  14   0    8.60    1.70
  -1  15   0    1.90    0.70
  -1  15   0    3.00    0.70
  -2  15   0    6.30    1.00
   2  15   0    6.80    2.10
  -2  15   0    8.80    1.20
   3  15   0   12.60    2.40
  -3  15   0   23.40    1.90
  -3  15   0   20.40    1.80
  -4  15   0   12.70    3.20
  -4  15   0    7.00    1.50
  -4  15   0    7.20    1.20
   4  15   0    8.10    0.90
   4  15   0    8.30    0.90
  -5  15   0   -0.20    0.80
  -5  15   0   -1.90    0.80
  -5  15   0   -0.70    1.20
   5  15   0    0.40    0.50
   5  15   0    0.60    0.50
  -6 -15   0   12.30    3.00
  -6  15   0   10.20    3.20
   6  15   0   11.10    1.30
   6  15   0    9.60    1.10
  -6  15   0    8.50    1.90
  -6  15   0   11.60    1.70
  -7 -15   0    0.40    1.10
  -7  15   0    2.50    1.50
  -7  15   0   -0.30    0.80
   7  15   0    0.20    0.70
  -7  15   0    1.50    1.60
   7  15   0    1.60    0.70
  -8 -15   0    7.70    2.60
  -8  15   0    9.70    3.10
  -8  15   0    6.50    1.40
  -8  15   0    7.20    2.00
   8  15   0    6.50    1.30
   8  15   0    9.50    1.30
  -9 -15   0    3.90    2.00
  -9  15   0   -2.30    0.90
  -9  15   0    1.00    2.00
  -9  15   0   -1.90    1.20
   9  15   0   -0.20    0.60
   9  15   0    0.50    0.70
 -10 -15   0    5.20    2.60
 -10  15   0   10.30    3.20
 -10  15   0    5.70    1.50
  10  15   0    5.00    1.20
 -10  15   0    6.90    2.10
  10  15   0    4.70    1.30
 -11 -15   0   -0.10    1.80
 -11  15   0    1.50    1.90
  11  15   0    1.50    1.10
 -11  15   0    2.90    1.30
  11  15   0    3.80    1.20
 -11  15   0    1.10    1.60
   1  16   0    0.10    1.60
  -1  16   0    0.20    0.60
  -1  16   0    0.00    0.50
   2  16   0   13.10    2.90
  -2  16   0    8.70    1.30
  -2  16   0   10.00    1.20
  -3  16   0    9.00    1.40
  -3  16   0    8.80    1.30
  -3  16   0    9.40    2.70
  -4  16   0    5.90    2.50
   4  16   0    6.30    0.80
  -4  16   0    6.40    1.50
   4  16   0    6.80    0.80
  -4  16   0    8.20    1.30
   5  16   0    1.40    0.60
   5  16   0    0.70    0.50
  -5  16   0    2.40    1.00
  -5  16   0    0.40    1.00
  -5  16   0    2.40    1.80
   6  16   0   10.30    1.10
  -6  16   0   12.20    2.00
  -6  16   0    9.20    2.60
  -6  16   0   10.80    1.70
   6  16   0   10.70    1.30
  -7 -16   0    3.60    2.20
   7  16   0    7.50    1.10
  -7  16   0    9.60    2.00
  -7  16   0    5.70    1.30
   7  16   0    6.40    1.10
  -8 -16   0    2.00    1.80
  -8  16   0    3.30    2.30
   8  16   0    2.70    0.90
  -8  16   0   -0.10    0.90
  -8  16   0   -2.20    1.10
   8  16   0    1.30    0.70
  -9 -16   0    0.10    1.80
   9  16   0    3.40    1.00
  -9  16   0    1.20    1.90
  -9  16   0   -3.10    1.30
  -9  16   0   -1.00    1.00
   9  16   0    0.70    1.00
   0  17   0   -0.60    1.10
  -1  17   0   -0.30    0.60
  -1  17   0    0.80    1.30
   1  17   0    2.60    1.80
  -2  17   0    1.90    0.70
   2  17   0    0.30    1.30
  -2  17   0   -0.10    0.70
  -2  17   0    0.10    1.10
  -3  17   0    0.00    0.70
  -3  17   0   -2.10    1.40
  -3  17   0   -1.20    0.70
  -4  17   0    1.30    0.80
  -4  17   0    2.30    1.00
   4  17   0    0.30    0.40
  -4  17   0   -1.50    1.40
   5  17   0    1.10    0.50
  -5  17   0    0.00    1.60
  -5  17   0   -0.80    1.00
  -5  17   0    0.10    0.80
   5  17   0    0.70    0.60
  -6  17   0   -1.20    0.90
  -6  17   0   -0.70    1.60
  -6  17   0    0.40    0.80
   6  17   0    1.80    0.70
   6  17   0    0.70    0.60
  -7  17   0    2.00    1.00
  -7  17   0   -0.30    1.10
   7  17   0    4.00    0.80
  -7  17   0    1.60    2.10
   7  17   0    2.60    0.90
   8  17   0    1.10    0.70
  -8  17   0   -1.00    1.20
  -8  17   0    0.10    1.00
  -8  17   0   -2.20    1.10
   8  17   0    0.20    0.70
   0  18   0    5.00    2.60
  -1  18   0    3.00    0.90
   1  18   0    4.70    2.10
  -1  18   0    5.90    2.40
   2  18   0    1.90    1.50
  -2  18   0    3.10    1.00
  -2  18   0   -0.30    0.80
  -2  18   0    1.00    1.60
  -3  18   0    0.20    0.80
  -3  18   0    1.00    1.40
  -3  18   0    1.00    1.10
   4  18   0    1.20    0.50
  -4  18   0    0.50    1.00
  -4  18   0    1.80    1.90
  -4  18   0    0.20    0.70
   4  18   0    1.20    0.40
  -5  18   0    2.30    0.90
   5  18   0   -0.90    0.40
  -5  18   0    0.10    1.00
  -5  18   0    2.30    2.00
  -6  18   0   -1.50    1.80
  -6  18   0    0.90    0.90
  -6  18   0   -1.70    3.30
   6  18   0    0.80    0.60
   0  19   0   -1.00    2.00
   1  19   0   -0.90    1.70
  -2  19   0    0.80    0.60
  -2  19   0    0.50    0.90
  -3  19   0   -0.60    0.70
  17   0  -1   -0.80    1.40
 -17   0   1    9.00    3.00
 -17   0   1    1.60    1.40
  17   0  -1    3.20    1.60
 -16   0   1   -2.60    1.70
  16   0  -1   -1.20    1.10
 -16   0   1   -1.20    1.10
 -15   0   1    9.20    1.80
 -15   0   1   14.70    3.20
  15   0  -1    8.20    1.70
  14   0  -1    0.80    1.00
 -14   0   1    0.80    1.10
  13   0  -1    8.90    1.80
 -13   0   1    9.00    2.30
 -13   0   1    7.50    1.50
  12   0  -1    0.30    0.80
 -12   0   1   -0.50    1.10
  12   0  -1   -0.10    0.80
 -12   0   1   -0.90    0.80
  11   0  -1   35.00    2.70
 -11   0   1   31.00    5.60
  11   0  -1   32.30    2.50
 -11   0   1   37.70    2.40
 -10   0   1   -0.80    0.70
  10   0  -1   -0.10    0.70
 -10   0   1   -0.20    0.60
  10   0  -1    0.30    0.70
   9   0  -1   99.59    4.00
  -9   0   1   95.59    3.50
   9   0  -1   98.29    4.00
  -9   0   1  100.89    4.60
  -8   0   1    0.50    0.60
  -8   0   1    0.10    0.70
   8   0  -1    0.70    0.70
   8   0  -1   -0.30    0.60
  -7   0   1   72.09    2.70
  -7   0   1   78.39    3.60
   7   0  -1   74.69    3.00
   7   0  -1   75.19    3.10
  -6   0   1    0.10    0.50
  -6   0   1   -0.20    0.60
   6   0  -1    0.20    0.60
   6   0  -1   -0.10    0.50
   5   0  -1    6.10    0.90
  -5   0   1    3.40    0.60
  -5   0   1    6.60    1.00
   5   0  -1    4.40    0.80
  -4   0   1    0.80    0.60
   4   0  -1   -0.10    0.50
   4   0  -1    1.20    0.50
  -3   0   1  809.12   15.00
   3   0  -1  712.53   15.40
   3   0  -1  814.92   15.20
  -3   0   1  727.03   15.90
   2   0  -1    0.30    0.20
   2   0  -1    0.00    0.30
  -2   0   1    0.30    0.30
  -2   0  -1    0.30    0.30
   2   0   1    0.20    0.40
  -2   0  -1   -0.20    0.40
   2   0   1   -0.10    0.30
  -3   0  -1   79.19    2.40
   3   0   1   78.59    2.70
   3   0   1   76.09    2.50
  -4   0  -1    0.20    0.40
   4   0   1    0.30    0.60
   4   0   1   -0.10    0.50
   5   0   1   54.09    2.40
  -5   0  -1   58.29    2.20
  -5   0  -1   54.49    2.70
   5   0   1   57.49    2.60
  -6   0  -1    0.10    0.80
   6   0   1   -0.20    0.80
   6   0   1   -0.20    0.50
   7   0   1   54.99    2.80
   7   0   1   52.39    2.70
  -7   0  -1   52.69    2.40
  -7   0  -1   51.49    3.10
   8   0   1    0.10    0.70
   8   0   1    0.30    0.70
  -8   0  -1   -0.80    0.70
  -8   0  -1   -0.20    0.50
  -9   0  -1    4.40    1.40
   9   0   1    6.40    1.40
  -9   0  -1    4.80    1.00
   9   0   1    6.10    1.30
  10   0   1   -0.30    0.70
 -10   0  -1    0.90    1.10
  10   0   1    0.10    0.80
 -10   0  -1    0.00    0.60
  11   0   1   47.50    3.20
  11   0   1   43.40    3.20
 -11   0  -1   41.20    2.60
 -11   0  -1   46.10    3.80
  12   0   1    0.30    0.90
 -12   0  -1    0.50    0.90
 -12   0  -1   -0.20    1.20
  12   0   1    0.70    1.10
 -13   0  -1    1.30    1.30
 -13   0  -1    0.50    1.00
  13   0   1    0.10    1.00
  14   0   1   -1.60    0.80
 -14   0  -1    0.40    1.10
 -15   0  -1   -1.00    1.60
  15   0   1    2.30    1.40
 -15   0  -1    1.80    1.20
  15   0   1    1.60    1.20
 -16   0  -1   -1.00    2.20
  16   0   1    0.60    1.20
 -16   0  -1   -2.00    1.00
  16   0   1    0.50    1.30
  17   0   1    0.50    1.20
 -17   0  -1   -2.50    1.00
 -17   0  -1    0.40    1.90
 -17  -1   1    2.40    1.40
 -17  -1   1   -0.60    2.20
  17  -1  -1    3.10    1.50
  17  -1  -1    5.40    1.90
 -17   1   1    3.30    2.30
  17   1  -1    1.90    1.20
 -17   1   1    0.80    1.30
  17   1  -1    1.30    1.40
  16  -1  -1    2.60    1.40
 -16  -1   1   -0.10    2.00
  16  -1  -1   -1.10    0.80
 -16  -1   1   -0.50    1.10
 -16   1   1   -1.70    2.10
  16   1  -1    0.80    1.00
 -16   1   1   -1.40    1.10
  16   1  -1   -0.60    1.10
  15  -1  -1   -0.80    0.90
  15  -1  -1    1.60    1.40
 -15  -1   1    0.20    1.00
 -15  -1   1    0.10    1.70
 -15   1   1    0.30    1.20
  15   1  -1    0.60    1.00
 -15   1   1    0.90    1.70
  14  -1  -1    0.30    0.90
  14   1  -1    1.60    1.20
 -14   1   1    2.30    1.20
 -13  -1   1   -0.40    0.90
 -13  -1   1    0.40    1.30
  13  -1  -1   -1.70    0.70
 -13   1   1    1.40    1.00
  13   1  -1    0.90    1.00
 -13   1   1    3.90    1.70
 -12  -1   1   22.70    2.10
  12  -1  -1   21.50    2.40
  12  -1  -1   18.30    2.10
 -12  -1   1   20.70    3.10
 -12   1   1   19.00    2.00
  12   1  -1   24.50    2.90
 -12   1   1   17.10    2.70
  12   1  -1   22.90    2.40
 -11  -1   1   -0.10    0.80
  11  -1  -1    0.40    0.80
  11  -1  -1    0.60    0.90
 -11  -1   1    0.90    1.20
  11   1  -1    0.40    0.80
  11   1  -1   -1.10    0.60
 -11   1   1    0.10    0.80
 -11   1   1   -0.30    1.00
  10  -1  -1   21.40    2.10
 -10  -1   1   21.90    2.50
  10  -1  -1   18.90    1.90
 -10  -1   1   20.90    1.80
 -10   1   1   19.10    1.90
 -10   1   1   13.50    2.10
  10   1  -1   18.20    1.90
  10   1  -1   18.00    2.00
  -9  -1   1   48.50    2.30
   9  -1  -1   45.60    2.70
   9  -1  -1   47.40    2.70
  -9  -1   1   43.80    3.10
  -9   1   1   48.80    2.50
   9   1  -1   45.10    2.60
   9   1  -1   53.59    2.90
  -9   1   1   42.40    3.00
   8  -1  -1    0.60    0.70
  -8  -1   1    0.20    0.60
  -8  -1   1   -0.20    0.70
   8  -1  -1    0.00    0.60
   8   1  -1    0.70    0.70
   8   1  -1   -0.40    0.50
  -8   1   1   -0.10    0.60
  -8   1   1    0.30    0.80
  -7  -1   1   38.80    2.60
   7  -1  -1   42.40    2.30
  -7  -1   1   41.90    2.00
   7  -1  -1   42.80    2.30
   7   1  -1   36.00    2.10
   7   1  -1   39.40    2.30
  -7   1   1   41.80    2.10
  -7   1   1   38.00    2.60
   6  -1  -1  116.09    3.90
   6  -1  -1  123.09    3.80
  -6  -1   1  123.79    3.40
  -6  -1   1  111.39    4.10
  -6   1   1  113.39    4.00
   6   1  -1  116.39    3.90
  -6   1   1  112.59    4.10
   6   1  -1  117.19    3.60
   5  -1  -1    2.50    0.60
  -5  -1   1    3.10    0.60
   5  -1  -1    2.70    0.70
  -5  -1   1    3.90    0.90
  -5   1   1    1.80    0.60
   5   1  -1    3.30    0.60
  -5   1   1    2.50    0.80
   5   1  -1    2.50    0.70
  -4  -1   1  550.54   11.00
   4  -1  -1  522.95   11.30
  -4  -1   1  549.54   11.60
   4  -1  -1  542.05   11.30
   4   1  -1  538.75   11.10
  -4   1   1  554.84   11.60
   4   1  -1  544.45   11.40
  -4   1   1  542.25   11.10
  -3  -1   1 1119.29   21.40
  -3  -1   1 1108.59   21.90
   3  -1  -1 1136.49   21.70
  -3   1   1 1111.69   21.60
   3   1  -1 1120.19   21.80
   3   1  -1 1123.59   21.50
   2  -1  -1    0.40    0.30
  -2  -1   1    0.50    0.30
  -2  -1   1    0.50    0.30
   2  -1  -1    0.60    0.30
   2   1  -1    0.90    0.30
   2   1  -1    0.30    0.30
  -2   1   1   -0.20    0.20
  -1  -1  -1   13.50    0.80
   1   1   1   16.60    0.90
  -1   1  -1   13.50    1.00
   2  -1   1  183.28    4.30
  -2  -1  -1  179.38    3.90
  -2  -1  -1  170.58    4.30
   2  -1   1  186.28    4.30
  -2   1  -1  177.98    4.40
   2   1   1  179.28    4.00
  -2   1  -1  183.58    4.30
   2   1   1  181.48    4.40
  -3  -1  -1  342.77    7.00
  -3  -1  -1  329.07    8.40
   3  -1   1  325.57    7.40
   3  -1   1  320.67    7.40
  -3   1  -1  331.27    7.30
   3   1   1  340.57    7.60
  -3   1  -1  326.37    7.60
  -4  -1  -1    8.20    0.90
  -4  -1  -1    8.70    1.30
   4  -1   1    6.50    0.90
   4  -1   1    7.20    1.00
  -4   1  -1    5.70    0.80
   4   1   1    8.30    0.90
   4   1   1    8.60    1.10
  -4   1  -1    7.60    1.10
   5  -1   1  226.88    6.00
  -5  -1  -1  223.08    6.30
  -5  -1  -1  223.18    5.40
   5  -1   1  228.18    6.00
  -5   1  -1  233.48    6.40
  -5   1  -1  225.08    5.70
   5   1   1  224.68    6.10
   5   1   1  225.98    5.80
   6  -1   1   21.00    1.70
   6  -1   1   20.50    2.10
  -6  -1  -1   18.40    1.90
  -6  -1  -1   18.50    1.40
   6   1   1   20.50    1.60
  -6   1  -1   20.40    1.70
  -6   1  -1   20.30    2.00
  -7  -1  -1    4.60    1.30
   7  -1   1    6.60    1.20
  -7  -1  -1    5.40    0.90
   7  -1   1    5.00    1.10
   7   1   1    4.80    1.00
  -7   1  -1    5.50    1.00
   7   1   1    5.70    1.20
  -7   1  -1    5.40    1.30
   8  -1   1   54.79    2.90
  -8  -1  -1   54.39    3.30
   8  -1   1   55.09    3.00
  -8  -1  -1   55.69    2.50
   8   1   1   51.89    2.80
   8   1   1   56.09    3.00
  -8   1  -1   54.79    2.60
  -8   1  -1   52.49    3.30
   9  -1   1   98.39    4.10
  -9  -1  -1   92.79    3.50
   9  -1   1   86.09    4.10
  -9  -1  -1   95.89    4.70
  -9   1  -1   92.59    3.60
   9   1   1   95.49    4.20
  -9   1  -1   94.59    4.70
   9   1   1   88.19    4.00
 -10  -1  -1    0.50    0.70
 -10  -1  -1    0.90    1.10
  10  -1   1    0.50    0.90
  10  -1   1    0.60    0.90
 -10   1  -1    0.10    0.70
  10   1   1    0.00    0.80
  10   1   1    0.90    0.90
 -10   1  -1   -0.30    0.90
  11  -1   1   82.79    4.20
  11  -1   1   98.49    4.70
 -11  -1  -1   66.79    7.40
 -11  -1  -1   95.19    3.80
  11   1   1   92.99    4.50
 -11   1  -1   80.49    5.00
  11   1   1   83.59    4.30
 -11   1  -1   93.59    3.90
  12  -1   1    7.70    1.70
  12  -1   1   10.80    1.90
 -12  -1  -1   11.10    2.30
 -12  -1  -1    8.90    1.50
 -12   1  -1    9.70    1.60
  12   1   1    8.80    1.80
  12   1   1   10.50    1.90
 -12   1  -1   12.00    2.40
 -13  -1  -1    7.20    1.50
  13  -1   1    6.30    1.60
 -13  -1  -1    6.80    2.10
  13   1   1    8.90    2.20
 -13   1  -1    9.10    2.20
 -13   1  -1    7.30    1.50
  14  -1   1   -0.80    0.90
 -14  -1  -1   -0.20    1.00
 -14   1  -1    0.50    1.10
  14   1   1    0.80    1.10
  15  -1   1   -1.90    1.10
  15  -1   1    2.20    1.20
 -15  -1  -1    0.20    1.60
 -15  -1  -1    0.50    1.10
 -15   1  -1    0.70    1.10
  15   1   1    2.80    1.30
 -15   1  -1   -0.10    1.60
  15   1   1    0.80    1.10
 -16  -1  -1    0.60    1.20
 -16  -1  -1   -4.70    1.60
  16  -1   1   -0.30    1.30
  16  -1   1    0.80    1.10
  16   1   1    2.30    1.50
 -16   1  -1    5.10    2.50
 -16   1  -1   -0.20    1.20
  16   1   1    3.40    1.40
  17  -1   1    7.60    1.90
 -17  -1  -1    8.30    3.00
 -17  -1  -1    5.00    1.60
 -17   1  -1    4.60    2.70
  17   1   1    5.00    1.90
 -17   1  -1    3.40    1.50
 -17  -2   1    2.80    1.50
  17  -2  -1    0.20    1.50
 -17  -2   1   -0.70    2.20
  17  -2  -1    5.00    1.70
 -17   2   1    4.00    1.60
  17   2  -1    3.40    1.60
 -17   2   1   -2.60    2.10
  17   2  -1    2.20    2.10
  16  -2  -1    0.10    1.00
 -16  -2   1    2.40    1.20
  16  -2  -1    0.50    1.40
 -16  -2   1    1.70    2.00
  16   2  -1    0.00    1.00
 -16   2   1   -1.80    1.50
  16   2  -1   -0.40    1.20
 -16   2   1    0.70    1.30
  15  -2  -1   12.30    2.20
 -15  -2   1    5.40    2.70
 -15  -2   1   13.80    2.00
  15  -2  -1   15.40    2.80
  15   2  -1   18.00    2.90
 -15   2   1   14.00    2.10
  15   2  -1   14.80    2.30
 -15   2   1   12.80    2.90
 -14  -2   1    3.30    1.30
  14  -2  -1    2.20    1.30
 -14  -2   1   -0.40    1.60
 -14   2   1    3.40    1.30
  14   2  -1    4.00    1.40
 -13  -2   1    6.00    2.00
  13  -2  -1   10.30    1.80
 -13  -2   1    7.20    1.50
  13  -2  -1    6.90    1.90
 -13   2   1    8.80    1.60
  13   2  -1    7.30    1.60
  13   2  -1   12.30    2.10
  12  -2  -1    4.80    1.50
  12  -2  -1    5.00    1.30
 -12  -2   1    4.20    1.20
 -12  -2   1    2.40    1.50
  12   2  -1    4.30    1.40
  12   2  -1    7.00    1.60
 -12   2   1    5.20    1.30
 -12   2   1    5.40    1.70
 -11  -2   1   56.69    3.90
 -11  -2   1   55.39    2.80
  11  -2  -1   56.69    3.60
  11  -2  -1   52.19    3.20
 -11   2   1   52.69    3.80
  11   2  -1   53.39    3.20
  11   2  -1   52.59    3.30
 -11   2   1   55.59    3.00
 -10  -2   1   79.79    3.20
  10  -2  -1   74.69    3.60
  10  -2  -1   75.09    3.80
 -10  -2   1   76.39    4.30
  10   2  -1   75.99    3.70
 -10   2   1   79.79    3.40
  10   2  -1   81.39    3.70
 -10   2   1   75.89    4.20
  -9  -2   1   19.00    2.20
  -9  -2   1   19.10    1.60
   9  -2  -1   17.50    1.70
   9  -2  -1   16.00    1.80
  -9   2   1   15.70    2.10
   9   2  -1   18.20    1.70
  -9   2   1   16.70    1.60
   9   2  -1   16.20    1.80
  -8  -2   1    3.50    0.80
   8  -2  -1    4.20    1.10
  -8  -2   1    3.60    1.20
   8  -2  -1    3.00    0.90
   8   2  -1    4.50    1.10
  -8   2   1    4.70    1.30
  -8   2   1    4.80    1.00
   8   2  -1    5.00    1.00
  -7  -2   1    1.40    0.60
   7  -2  -1   -0.10    0.50
  -7  -2   1    0.70    0.80
   7  -2  -1    0.90    0.70
   7   2  -1   -0.30    0.50
  -7   2   1    0.50    0.80
  -7   2   1    0.90    0.60
   7   2  -1    0.20    0.60
   6  -2  -1    3.80    0.80
   6  -2  -1    3.70    0.90
  -6  -2   1    3.90    0.70
  -6  -2   1    2.30    0.90
  -6   2   1    2.80    0.90
   6   2  -1    2.70    0.70
   6   2  -1    2.50    0.80
   5  -2  -1   29.20    1.70
  -5  -2   1   31.30    1.40
  -5  -2   1   29.30    1.80
   5  -2  -1   31.10    1.60
   5   2  -1   31.90    1.50
  -5   2   1   27.90    1.80
  -5   2   1   30.00    1.60
   5   2  -1   28.70    1.70
   4  -2  -1   71.29    2.40
  -4  -2   1   65.69    2.50
   4  -2  -1   67.69    2.20
  -4  -2   1   64.89    2.00
  -4   2   1   66.39    2.40
   4   2  -1   68.39    2.40
   4   2  -1   63.79    2.00
  -4   2   1   67.99    2.20
   3  -2  -1   91.79    2.50
  -3  -2   1   89.39    2.30
  -3  -2   1   89.69    2.70
   3  -2  -1   78.29    2.90
  -3   2   1   88.19    2.50
   3   2  -1   87.19    2.30
   3   2  -1   88.49    2.60
  -2  -2   1  199.08    4.30
   2  -2  -1  191.38    4.30
  -2  -2   1  195.58    4.10
   2  -2  -1  193.58    4.20
   2   2  -1  193.98    4.10
  -2   2   1  193.78    4.20
  -2   2   1  191.38    4.30
   2   2  -1  200.88    4.30
  -1  -2   1   91.89    2.00
  -1  -2   1   92.89    2.80
   1  -2  -1   94.49    2.10
   1  -2  -1   95.09    2.00
  -1  -2   1   94.99    2.10
   1   2  -1   94.09    2.10
   1   2  -1   92.39    2.10
  -1   2   1   96.99    2.00
  -1   2   1   98.09    2.10
   0  -2   1    2.00    0.50
   0   2  -1    1.40    0.40
   0   2  -1    1.60    0.20
   0   2  -1    1.80    0.20
   1  -2   1    6.60    0.60
  -1  -2  -1    7.00    0.80
   1  -2   1    6.00    0.60
  -1   2  -1    6.40    0.60
   1   2   1    6.20    0.30
   1   2   1    6.50    0.50
  -1   2  -1    6.20    0.60
   1   2   1    6.30    0.70
  -2  -2  -1  206.98    4.70
   2  -2   1  198.78    4.60
  -2  -2  -1  203.88    4.20
  -2  -2  -1  209.08    5.00
   2  -2   1  201.98    4.80
   2   2   1  208.18    4.80
  -2   2  -1  201.48    4.80
   2   2   1  204.18    4.30
  -2   2  -1  192.28    4.80
  -3  -2  -1    4.10    0.50
  -3  -2  -1    3.00    0.80
   3  -2   1    2.90    0.70
   3  -2   1    4.10    0.70
  -3   2  -1    3.00    0.80
   3   2   1    4.30    0.60
   3   2   1    4.20    0.80
  -3   2  -1    4.30    0.70
  -4  -2  -1  215.78    5.80
  -4  -2  -1  219.68    4.90
   4  -2   1  214.58    5.50
   4  -2   1  228.28    5.70
   4   2   1  223.68    5.20
  -4   2  -1  214.68    5.50
   4   2   1  215.48    5.70
  -4   2  -1  203.68    5.70
  -5  -2  -1    8.70    1.30
  -5  -2  -1   11.30    1.00
   5  -2   1   12.00    1.30
   5  -2   1   11.40    1.20
   5   2   1    8.90    1.20
  -5   2  -1   13.20    1.50
   5   2   1    9.20    1.00
  -5   2  -1   12.30    1.20
   6  -2   1   22.10    2.10
  -6  -2  -1   24.20    1.40
   6  -2   1   23.50    1.80
  -6  -2  -1   24.60    2.10
  -6   2  -1   20.40    1.60
   6   2   1   22.00    1.60
  -6   2  -1   19.30    2.00
   6   2   1   20.30    3.00
   7  -2   1   32.60    2.10
   7  -2   1   32.50    2.20
  -7  -2  -1   31.60    1.80
  -7  -2  -1   29.40    2.40
  -7   2  -1   33.10    2.60
   7   2   1   33.50    2.30
  -7   2  -1   29.70    2.00
   7   2   1   31.70    2.00
   8  -2   1   50.29    2.80
  -8  -2  -1   50.99    3.20
   8  -2   1   51.39    2.90
  -8  -2  -1   47.60    2.30
   8   2   1   43.80    2.70
  -8   2  -1   48.40    3.20
   8   2   1   48.70    2.60
  -8   2  -1   45.10    2.50
  -9  -2  -1   50.89    2.40
   9  -2   1   48.10    2.90
  -9  -2  -1   49.20    3.40
   9  -2   1   49.40    3.10
   9   2   1   53.39    3.10
  -9   2  -1   50.09    2.70
   9   2   1   45.80    2.80
  -9   2  -1   49.10    3.40
 -10  -2  -1   52.29    2.60
  10  -2   1   49.30    3.30
  10  -2   1   53.59    3.10
 -10  -2  -1   49.20    3.60
 -10   2  -1   54.59    2.90
  10   2   1   52.49    3.20
  10   2   1   53.49    3.30
 -10   2  -1   50.99    3.70
  11  -2   1   -0.40    0.80
  11  -2   1   -0.30    0.70
 -11  -2  -1   -0.60    1.00
 -11  -2  -1    1.00    0.90
 -11   2  -1    0.20    0.90
  11   2   1    0.80    0.90
 -11   2  -1    1.00    1.10
  11   2   1    0.40    0.90
  12  -2   1   40.30    3.30
  12  -2   1   46.80    3.30
 -12  -2  -1   46.20    2.80
 -12  -2  -1   44.60    4.00
  12   2   1   48.40    3.50
  12   2   1   46.00    3.40
 -12   2  -1   49.10    3.00
 -12   2  -1   45.00    4.10
  13  -2   1    2.00    1.20
 -13  -2  -1    0.30    1.30
 -13  -2  -1    0.30    0.90
  13  -2   1    3.40    1.40
  13   2   1    2.90    2.10
  13   2   1    2.50    1.30
 -13   2  -1   -0.60    1.10
  14  -2   1   -0.20    1.40
  14  -2   1    0.20    1.00
 -14  -2  -1   -0.20    1.60
 -14  -2  -1    2.70    2.40
  14   2   1    1.30    1.20
  14   2   1   -1.00    1.00
 -14   2  -1    0.30    1.60
 -14   2  -1   -1.20    0.90
  15  -2   1   31.80    4.00
 -15  -2  -1   24.50    3.90
 -15  -2  -1   21.90    2.50
  15  -2   1   24.40    3.00
 -15   2  -1   23.10    3.70
 -15   2  -1   22.70    2.60
  15   2   1   20.80    2.80
  15   2   1   26.20    3.60
  16  -2   1    0.70    1.20
 -16  -2  -1    0.80    1.90
 -16  -2  -1   -1.20    1.00
  16  -2   1    0.90    1.50
  16   2   1   -0.70    1.00
 -16   2  -1    0.50    1.80
  16   2   1    2.10    1.50
 -16   2  -1   -0.20    1.20
  17  -2   1    1.30    2.50
 -17  -2  -1   -0.90    1.20
 -17  -2  -1    2.40    2.30
  17  -2   1   -0.40    1.10
 -17   2  -1   -0.40    1.30
  17   2   1   -0.90    1.20
 -17   2  -1    1.90    4.10
  17  -3  -1    4.60    1.60
 -17  -3   1    2.30    1.40
  17  -3  -1    4.40    2.00
 -17  -3   1   -0.30    2.20
 -17   3   1   -0.70    1.30
  17   3  -1    2.40    1.50
 -17   3   1    1.70    4.20
  16  -3  -1    0.40    1.10
 -16  -3   1    1.10    1.80
 -16  -3   1    0.60    1.10
  16  -3  -1    2.40    1.90
  16   3  -1   -2.30    1.10
  16   3  -1    0.40    1.20
 -16   3   1    1.70    1.30
 -16   3   1    0.60    1.70
  15  -3  -1   -0.40    1.00
  15  -3  -1   -1.20    1.10
 -15  -3   1   -1.00    1.00
 -15   3   1    1.20    1.50
 -15   3   1    1.00    1.10
  15   3  -1   -1.20    0.90
  15   3  -1   -0.60    1.10
 -14  -3   1    7.20    1.50
  14  -3  -1    8.70    1.80
 -14  -3   1   12.30    2.70
  14   3  -1    8.60    1.80
 -14   3   1    8.00    1.70
  14   3  -1   11.30    2.20
  13  -3  -1   22.80    3.00
  13  -3  -1   21.20    2.40
 -13  -3   1   28.40    3.30
 -13  -3   1   27.80    2.40
  13   3  -1   28.30    2.80
 -13   3   1   28.10    3.00
  13   3  -1   18.50    2.50
  12  -3  -1    1.90    1.00
  12  -3  -1    2.80    1.30
 -12  -3   1    1.30    1.00
 -12  -3   1    1.80    1.40
  12   3  -1    1.60    1.10
  12   3  -1    3.20    1.20
 -12   3   1    2.20    1.10
 -12   3   1   -0.10    1.20
 -11  -3   1   -0.30    1.10
 -11  -3   1    1.30    1.00
  11  -3  -1    0.80    1.00
  11  -3  -1    0.90    0.90
  11   3  -1    0.30    0.80
 -11   3   1    2.30    1.20
 -11   3   1    1.40    1.00
  11   3  -1   -0.50    0.80
 -10  -3   1    4.10    1.40
  10  -3  -1    3.60    1.20
  10  -3  -1    3.90    1.10
 -10  -3   1    3.90    1.00
 -10   3   1    3.00    1.00
 -10   3   1    3.30    1.30
  10   3  -1    1.80    0.90
  10   3  -1    2.30    1.00
  -9  -3   1   21.00    1.60
   9  -3  -1   21.70    2.10
   9  -3  -1   23.90    1.90
  -9  -3   1   21.00    2.30
   9   3  -1   22.10    2.00
   9   3  -1   23.50    1.90
  -9   3   1   22.00    2.40
  -9   3   1   21.90    1.90
  -8  -3   1    2.00    0.70
  -8  -3   1    2.00    1.00
   8  -3  -1    1.20    0.70
   8  -3  -1    1.60    0.80
   8   3  -1    2.20    0.80
  -8   3   1    2.20    1.00
  -8   3   1    1.50    0.80
   8   3  -1    3.10    0.80
  -7  -3   1    2.80    1.00
   7  -3  -1    4.50    1.00
   7  -3  -1    3.10    0.80
   7   3  -1    2.60    0.80
  -7   3   1    2.00    0.80
   7   3  -1    4.30    0.80
  -7   3   1    4.10    1.10
   6  -3  -1  118.29    4.00
  -6  -3   1  116.39    3.30
   6  -3  -1  121.79    3.70
  -6  -3   1  116.19    4.20
   6   3  -1  120.39    4.00
  -6   3   1  118.09    3.90
   6   3  -1  117.09    3.50
  -6   3   1  117.59    4.10
  -5  -3   1    1.10    0.50
  -5  -3   1    2.70    0.80
   5  -3  -1    1.80    0.60
   5  -3  -1    1.30    0.60
  -5   3   1    1.80    0.60
   5   3  -1    2.30    0.70
   5   3  -1    2.10    0.50
  -5   3   1    3.20    0.80
   4  -3  -1   66.09    2.10
  -4  -3   1   60.49    1.90
   4  -3  -1   66.99    2.40
  -4  -3   1   62.79    2.40
  -4   3   1   63.79    2.20
  -4   3   1   63.49    2.30
   4   3  -1   63.19    1.90
   4   3  -1   62.59    2.30
   3  -3  -1    5.70    0.70
   3  -3  -1    3.70    0.60
  -3  -3   1    5.40    0.60
  -3  -3   1    4.30    0.70
   3   3  -1    5.90    0.60
   3   3  -1    4.20    0.60
  -3   3   1    5.40    0.70
  -2  -3   1   76.59    2.90
   2  -3  -1   76.39    1.90
  -2  -3   1   77.69    2.00
  -2  -3   1   72.89    1.90
   2  -3  -1   75.49    2.10
   2   3  -1   74.29    2.00
   2   3  -1   75.79    1.90
  -2   3   1   77.09    2.10
  -1  -3   1   34.40    2.20
   1   3  -1   27.80    0.80
   1   3  -1   26.50    1.70
  -1   3   1   28.10    0.90
   1   3  -1   27.60    0.90
  -1   3   1   29.10    0.80
   0  -3   1    0.40    0.50
   0   3  -1    1.70    0.70
   0   3   1    2.30    0.90
  -1  -3  -1  157.88    4.50
   1  -3   1  160.28    3.30
   1  -3   1  159.08    3.30
  -1   3  -1  158.78    4.60
  -1   3  -1  163.88    3.60
  -1   3  -1  157.48    3.60
   1   3   1  163.28    4.50
  -2  -3  -1    5.00    0.60
   2  -3   1    4.20    0.60
   2  -3   1    4.80    0.70
  -2  -3  -1    5.70    0.40
  -2  -3  -1    4.40    0.90
  -2   3  -1    3.60    0.70
  -2   3  -1    4.50    0.70
   2   3   1    4.70    0.50
   2   3   1    4.60    0.70
   2   3   1    3.60    0.80
   3  -3   1   21.20    1.40
   3  -3   1   21.40    1.20
  -3  -3  -1   17.70    1.20
  -3  -3  -1   21.80    0.90
  -3  -3  -1   20.10    1.50
   3   3   1   21.10    1.00
   3   3   1   20.50    1.40
  -3   3  -1   17.30    1.30
  -3   3  -1   19.40    1.30
   4  -3   1   16.20    1.30
   4  -3   1   13.40    1.10
  -4  -3  -1   15.10    1.40
  -4  -3  -1   16.00    0.90
   4   3   1   14.20    1.30
  -4   3  -1   15.80    1.30
  -4   3  -1   14.50    1.40
   4   3   1   17.20    1.00
  -5  -3  -1    4.70    1.00
   5  -3   1    4.40    0.80
   5  -3   1    3.10    0.80
  -5  -3  -1    4.60    0.60
  -5   3  -1    2.80    0.90
   5   3   1    2.70    0.80
   5   3   1    4.70    0.80
  -5   3  -1    5.30    0.90
  -6  -3  -1   21.70    1.30
  -6  -3  -1   22.70    2.00
   6  -3   1   20.60    2.10
   6  -3   1   24.60    1.90
  -6   3  -1   23.10    2.10
  -6   3  -1   22.20    1.70
   6   3   1   20.70    2.20
   6   3   1   24.70    1.60
  -7  -3  -1    9.10    1.50
  -7  -3  -1   10.80    1.20
   7  -3   1   10.80    1.40
   7  -3   1    9.10    1.40
  -7   3  -1    9.60    1.30
  -7   3  -1   11.40    1.80
   7   3   1   11.20    1.40
   7   3   1   11.20    1.50
   8  -3   1   39.80    2.60
  -8  -3  -1   37.00    2.80
  -8  -3  -1   37.70    1.90
   8  -3   1   35.30    2.30
  -8   3  -1   39.90    2.90
   8   3   1   39.20    2.30
   8   3   1   36.40    2.50
  -8   3  -1   39.10    2.40
   9  -3   1   14.40    1.80
  -9  -3  -1   11.90    1.40
  -9  -3  -1   12.70    2.00
   9  -3   1   12.00    1.80
   9   3   1   12.20    1.80
   9   3   1    9.30    1.50
  -9   3  -1    9.80    1.80
  -9   3  -1   11.10    1.50
 -10  -3  -1    3.00    1.30
 -10  -3  -1    2.20    0.90
  10  -3   1    4.40    1.20
  10  -3   1    2.30    1.10
  10   3   1    3.10    1.20
 -10   3  -1   -0.40    1.00
 -10   3  -1    4.20    1.20
  10   3   1    1.60    1.00
 -11  -3  -1    3.60    1.10
  11  -3   1    6.30    1.60
 -11  -3  -1    4.10    1.70
  11  -3   1    4.10    1.30
  11   3   1    4.90    1.40
  11   3   1    7.30    1.60
 -11   3  -1    4.30    1.20
 -11   3  -1    6.10    1.90
 -12  -3  -1   17.20    2.90
  12  -3   1   19.90    2.80
  12  -3   1   22.20    2.40
 -12  -3  -1   16.60    1.90
  12   3   1   18.30    2.60
 -12   3  -1   15.70    2.00
  12   3   1   20.10    2.50
 -13  -3  -1    7.20    2.10
  13  -3   1   12.30    2.30
 -13  -3  -1   12.10    1.60
  13  -3   1    6.20    1.60
 -13   3  -1   11.10    2.00
  13   3   1   10.50    2.10
  14  -3   1    3.40    2.10
  14  -3   1    3.30    1.30
 -14  -3  -1    3.80    1.30
 -14  -3  -1    1.50    1.70
  14   3   1    1.60    1.40
 -14   3  -1    0.10    1.00
  14   3   1    1.40    1.30
 -15  -3  -1    8.20    1.70
  15  -3   1    9.70    2.00
  15  -3   1   10.80    2.60
  15   3   1   10.30    2.40
 -15   3  -1    6.70    1.70
 -15   3  -1   11.80    2.80
  15   3   1    7.80    2.00
  16  -3   1    1.70    1.30
 -16  -3  -1   -0.50    1.10
  16  -3   1    0.00    1.40
 -16  -3  -1   -1.70    1.70
 -16   3  -1    0.70    1.30
 -16   3  -1   -1.00    1.80
  16   3   1   -0.20    1.20
  16   3   1    0.40    1.30
  17  -3   1    5.80    1.80
 -17  -3  -1    5.10    2.50
 -17  -3  -1    3.70    1.40
  17  -3   1    2.00    2.30
 -17   3  -1    4.60    1.80
  17   3   1    5.00    1.90
  17  -4  -1   16.90    3.40
  17  -4  -1   17.40    2.50
 -17  -4   1   16.30    4.70
 -17  -4   1   11.40    1.90
  17   4  -1   18.60    2.80
 -17   4   1   13.30    2.30
  16  -4  -1   14.30    3.30
 -16  -4   1   10.50    2.90
  16  -4  -1   15.80    2.40
 -16  -4   1   11.20    2.00
 -16   4   1   12.10    2.10
  16   4  -1   11.70    2.20
 -16   4   1   12.80    3.20
  16   4  -1   16.90    3.00
  15  -4  -1    9.50    2.30
 -15  -4   1   10.50    1.80
  15  -4  -1   11.60    2.00
  15   4  -1   11.30    2.10
 -15   4   1   10.30    2.00
  15   4  -1    9.00    2.10
 -15   4   1    9.30    2.50
 -14  -4   1   25.30    2.40
  14  -4  -1   28.90    2.70
 -14  -4   1   22.40    3.40
  14   4  -1   30.70    2.90
 -14   4   1   27.20    2.60
  14   4  -1   27.30    3.00
 -13  -4   1   -1.90    0.70
 -13  -4   1    1.90    1.40
  13  -4  -1    0.90    1.00
  13  -4  -1    0.40    1.00
 -13   4   1    0.40    1.20
  13   4  -1   -1.20    0.80
  13   4  -1    0.20    1.10
  12  -4  -1   21.10    2.70
  12  -4  -1   12.80    1.90
 -12  -4   1   17.90    4.70
 -12  -4   1   15.70    1.80
 -12   4   1   13.70    1.90
 -12   4   1   16.70    2.80
  12   4  -1   16.00    2.20
  12   4  -1   16.30    2.20
 -11  -4   1   27.40    2.00
  11  -4  -1   23.20    2.20
 -11  -4   1   31.00    3.10
  11  -4  -1   23.10    3.10
  11   4  -1   22.70    2.40
 -11   4   1   20.60    2.90
 -11   4   1   22.00    2.20
  11   4  -1   21.70    2.20
  10  -4  -1   22.50    2.00
 -10  -4   1   26.60    2.70
  10  -4  -1   18.30    2.10
 -10  -4   1   20.50    1.70
  10   4  -1   18.40    2.10
  10   4  -1   21.50    2.00
 -10   4   1   21.30    2.00
 -10   4   1   20.90    2.70
   9  -4  -1    1.40    0.90
   9  -4  -1    3.50    1.00
  -9  -4   1    5.00    1.30
  -9  -4   1    2.40    0.80
   9   4  -1    2.40    1.00
   9   4  -1    5.10    1.10
  -9   4   1    1.90    1.10
  -9   4   1    2.60    1.00
  -8  -4   1   18.70    2.00
   8  -4  -1   22.50    1.70
  -8  -4   1   21.00    1.50
   8  -4  -1   20.60    1.90
  -8   4   1   22.40    2.10
   8   4  -1   20.10    1.90
   8   4  -1   20.80    1.60
  -8   4   1   21.20    1.80
  -7  -4   1   72.29    3.30
   7  -4  -1   64.39    2.70
  -7  -4   1   67.09    2.40
   7  -4  -1   63.79    3.10
  -7   4   1   70.19    2.90
  -7   4   1   62.79    3.20
   7   4  -1   71.39    2.70
   7   4  -1   64.29    2.90
  -6  -4   1    9.20    1.30
   6  -4  -1    8.60    1.20
  -6  -4   1   11.10    1.10
   6  -4  -1    9.20    1.10
   6   4  -1    8.90    1.00
  -6   4   1   10.50    1.40
  -6   4   1    8.50    1.10
   6   4  -1   11.90    1.40
   5  -4  -1    4.10    0.80
   5  -4  -1    6.10    0.80
  -5  -4   1    6.50    0.70
  -5  -4   1    5.50    1.00
  -5   4   1    7.40    1.10
   5   4  -1    5.60    0.90
   5   4  -1    6.40    0.80
  -5   4   1    5.00    0.80
   4  -4  -1   12.30    1.10
  -4  -4   1   11.10    1.10
  -4  -4   1   13.20    0.90
   4  -4  -1   13.40    1.00
   4   4  -1   11.20    0.80
  -4   4   1   13.50    1.10
  -4   4   1   11.30    1.10
   4   4  -1   11.10    1.00
  -3  -4   1   30.80    1.10
  -3  -4   1   30.00    1.30
   3  -4  -1   28.80    1.40
  -3  -4   1   30.80    2.10
   3  -4  -1   31.10    1.20
   3   4  -1   31.20    1.10
  -3   4   1   29.90    1.60
  -3   4   1   31.40    1.40
   3   4  -1   31.80    1.40
   2  -4  -1   11.30    0.60
   2  -4  -1   11.50    0.50
  -2  -4   1   10.80    1.50
   2   4  -1   10.20    0.70
  -2   4   1   10.40    0.80
   2   4  -1   10.20    0.60
  -1  -4   1   62.09    2.80
   1   4  -1   58.79    2.70
   0  -4   1    0.50    0.70
   0   4   1    0.20    0.60
   0   4  -1    0.90    0.90
  -1  -4  -1   81.19    3.30
  -1   4  -1   81.79    2.10
  -1   4  -1   81.89    2.10
   1   4   1   81.09    3.30
  -1   4  -1   81.79    3.30
  -2  -4  -1    2.10    0.80
   2  -4   1    1.90    0.40
   2  -4   1    3.30    0.40
  -2   4  -1    1.90    0.50
  -2   4  -1    2.40    0.50
   2   4   1    3.20    0.40
   2   4   1    2.10    0.50
   2   4   1    0.60    0.60
  -3  -4  -1   33.00    1.00
  -3  -4  -1   34.70    1.30
   3  -4   1   34.80    1.40
  -3  -4  -1   33.30    2.10
  -3   4  -1   34.70    1.70
  -3   4  -1   36.40    1.70
   3   4   1   34.60    1.70
   3   4   1   33.00    1.20
  -4  -4  -1   24.30    1.90
  -4  -4  -1   26.00    1.60
   4  -4   1   24.70    1.60
  -4  -4  -1   26.90    1.10
   4  -4   1   27.00    1.40
   4   4   1   24.50    1.60
   4   4   1   24.50    1.20
  -4   4  -1   27.00    1.70
  -4   4  -1   23.70    1.70
   5  -4   1    7.40    1.00
   5  -4   1    7.20    1.20
  -5  -4  -1    7.40    0.80
  -5  -4  -1    5.70    1.10
  -5   4  -1    8.90    1.30
  -5   4  -1    7.00    1.10
   5   4   1    6.60    1.10
   5   4   1    9.10    1.00
  -6  -4  -1    7.00    1.30
  -6  -4  -1    9.80    1.00
   6  -4   1    7.30    1.20
  -6   4  -1    6.80    1.20
   6   4   1    9.30    1.40
   6   4   1   10.50    1.20
  -6   4  -1    7.10    1.40
   7  -4   1   90.99    3.90
  -7  -4  -1   92.99    2.90
  -7  -4  -1   95.29    4.10
   7  -4   1   95.79    3.60
  -7   4  -1   95.59    4.20
  -7   4  -1   90.69    3.70
   7   4   1  100.79    4.00
   7   4   1   94.59    3.40
   8  -4   1   15.60    1.70
   8  -4   1   18.90    1.90
  -8  -4  -1   16.80    1.40
  -8  -4  -1   15.00    2.10
   8   4   1   17.40    1.90
  -8   4  -1   18.70    1.80
   8   4   1   15.80    1.60
  -8   4  -1   16.70    2.20
  -9  -4  -1    1.60    0.80
   9  -4   1    1.20    0.90
   9  -4   1   -0.30    0.60
  -9  -4  -1    0.10    0.90
   9   4   1    0.30    0.80
  -9   4  -1   -0.70    0.70
  -9   4  -1    0.10    0.80
   9   4   1    0.30    0.70
  10  -4   1   55.99    3.10
  10  -4   1   50.99    3.40
 -10  -4  -1   53.19    3.70
 -10  -4  -1   52.49    2.50
 -10   4  -1   55.09    3.10
  10   4   1   53.19    3.40
  10   4   1   52.89    3.10
 -11  -4  -1    9.80    2.00
  11  -4   1    9.90    1.90
  11  -4   1    8.80    1.60
 -11  -4  -1    6.00    1.20
  11   4   1    6.80    1.60
 -11   4  -1    8.80    1.60
  11   4   1   10.20    1.90
 -11   4  -1    7.00    2.10
 -12  -4  -1    0.30    0.80
  12  -4   1    2.00    1.10
 -12  -4  -1   -0.10    1.40
  12  -4   1    1.50    1.20
 -12   4  -1   -0.20    0.90
  12   4   1    3.70    1.30
  12   4   1    2.00    1.30
 -13  -4  -1   63.19    3.30
  13  -4   1   63.39    4.40
  13  -4   1   64.09    3.80
 -13  -4  -1   72.69    5.00
  13   4   1   60.59    4.10
  13   4   1   69.39    6.30
 -13   4  -1   64.69    3.80
  14  -4   1    5.00    1.50
 -14  -4  -1    4.10    1.30
 -14  -4  -1    7.60    2.30
  14   4   1    4.60    1.80
  14   4   1    7.30    1.80
 -14   4  -1    7.10    1.70
  15  -4   1    1.60    1.10
 -15  -4  -1    1.70    1.10
  15  -4   1    2.70    1.50
 -15   4  -1    1.00    1.30
  15   4   1    0.30    1.10
  15   4   1   -0.70    1.20
  16  -4   1   25.30    3.10
 -16  -4  -1   26.10    4.10
  16  -4   1   29.90    4.20
 -16  -4  -1   25.10    2.60
 -16   4  -1   29.70    3.10
  16   4   1   22.30    3.40
  16   4   1   32.00    3.40
 -16   4  -1   24.20    4.10
 -17  -4  -1    5.20    1.60
  17  -4   1    4.10    1.80
  17  -4   1    5.80    2.90
 -17  -4  -1    4.40    4.50
  17   4   1    4.90    1.90
 -17   4  -1    6.30    1.90
 -17  -5   1   16.30    3.20
  17  -5  -1   24.00    3.70
 -17  -5   1   12.50    2.00
 -17   5   1   16.30    2.50
  17   5  -1   18.70    2.80
 -16  -5   1    2.40    2.00
  16  -5  -1    3.30    2.70
 -16  -5   1    0.10    1.20
  16   5  -1   -0.10    1.00
 -16   5   1   -2.00    1.70
 -16   5   1    0.10    1.40
  16   5  -1    1.70    1.50
  15  -5  -1    5.80    2.00
 -15  -5   1    3.30    1.70
  15  -5  -1    3.80    1.40
 -15  -5   1    4.90    1.90
  15   5  -1    6.00    1.90
 -15   5   1    3.20    1.50
  15   5  -1    5.10    1.60
  14  -5  -1    4.50    1.40
 -14  -5   1    3.90    1.80
 -14  -5   1    6.70    1.40
  14   5  -1    4.30    1.60
 -14   5   1    7.40    2.30
 -14   5   1    8.80    1.80
  14   5  -1    7.20    1.90
  13  -5  -1    3.90    1.30
 -13  -5   1    6.50    1.30
 -13  -5   1    6.80    1.90
  13  -5  -1    9.50    1.90
  13   5  -1    6.90    1.70
 -13   5   1    4.90    2.10
 -13   5   1    4.60    1.40
  13   5  -1    5.50    2.00
  12  -5  -1    2.70    1.10
 -12  -5   1    2.90    1.50
 -12  -5   1    1.40    1.00
  12  -5  -1    2.20    1.30
 -12   5   1    2.30    1.20
  12   5  -1    1.70    1.30
  12   5  -1    4.30    1.40
 -12   5   1    3.10    1.80
 -11  -5   1    2.30    1.00
  11  -5  -1    2.00    1.00
 -11  -5   1    3.00    1.40
  11   5  -1    2.80    1.10
 -11   5   1    1.50    1.30
 -11   5   1    0.90    1.00
  11   5  -1    0.30    0.90
  10  -5  -1   28.90    2.60
 -10  -5   1   30.30    2.00
  10  -5  -1   28.90    2.20
 -10  -5   1   32.30    2.90
  10   5  -1   30.90    2.50
  10   5  -1   31.10    2.30
 -10   5   1   31.00    3.50
 -10   5   1   31.30    2.30
  -9  -5   1    7.60    1.10
  -9  -5   1   10.10    1.70
   9  -5  -1    9.00    1.40
   9  -5  -1    8.50    1.50
  -9   5   1    8.80    1.30
  -9   5   1    8.40    1.70
   9   5  -1    9.10    1.50
   9   5  -1   12.10    1.60
   8  -5  -1   -0.20    0.70
  -8  -5   1   -0.30    0.50
  -8  -5   1    1.10    0.90
   8  -5  -1    0.00    0.60
  -8   5   1    0.90    0.90
   8   5  -1   -0.10    0.60
  -8   5   1    0.60    0.70
   8   5  -1    0.00    0.50
   7  -5  -1    4.50    0.90
  -7  -5   1    4.90    1.10
   7  -5  -1    4.30    1.00
  -7  -5   1    3.80    0.70
  -7   5   1    3.00    1.00
  -7   5   1    3.70    0.90
   7   5  -1    4.00    1.00
   7   5  -1    4.60    0.90
   6  -5  -1    7.70    1.20
  -6  -5   1    7.40    0.80
  -6  -5   1    7.80    1.20
   6   5  -1    5.80    1.00
   6   5  -1    9.00    1.00
  -6   5   1    8.60    1.20
  -6   5   1    7.40    1.20
   5  -5  -1    9.60    1.00
  -5  -5   1   10.80    0.90
  -5  -5   1   10.20    1.20
   5  -5  -1   11.10    1.30
  -5   5   1   13.90    1.40
   5   5  -1    9.80    0.90
   5   5  -1    9.50    1.10
  -5   5   1   12.40    1.30
  -4  -5   1   50.29    1.60
  -4  -5   1   49.30    1.80
  -4  -5   1   54.09    3.70
   4  -5  -1   51.49    1.80
   4  -5  -1   54.39    2.10
  -4   5   1   50.09    2.10
   4   5  -1   51.99    2.00
  -4   5   1   49.50    2.10
   4   5  -1   49.10    1.70
  -3  -5   1  111.29    4.40
   3  -5  -1  107.99    2.60
   3  -5  -1  108.69    2.80
   3   5  -1  106.89    2.60
  -3   5   1  108.49    3.10
  -3   5   1  101.89    3.00
   3   5  -1  109.59    2.90
  -2  -5   1    9.60    1.50
   2   5  -1    9.00    0.60
  -2   5   1   10.00    0.80
   2   5  -1    8.50    0.60
   2   5  -1   10.80    1.60
  -2   5   1    8.80    0.60
  -1  -5   1   21.10    1.90
   1   5  -1   20.70    1.80
   0  -5   1   46.30    2.70
   0   5  -1   46.50    2.70
   0   5   1   44.80    2.60
  -1  -5  -1    0.40    0.60
   1   5   1    0.90    0.60
  -1   5  -1    0.30    0.30
  -1   5  -1    0.00    0.60
  -1   5  -1    0.10    0.30
   2  -5   1    1.80    0.20
  -2  -5  -1    1.50    0.70
   2  -5   1    1.30    0.30
   2   5   1    0.80    0.70
  -2   5  -1    1.20    0.40
  -2   5  -1    1.50    0.50
   3  -5   1   11.20    1.00
   3  -5   1   11.10    0.80
  -3  -5  -1   14.60    1.90
  -3   5  -1   11.90    1.10
   3   5   1   11.70    0.70
  -3   5  -1   12.40    1.20
   3   5   1   10.90    1.00
   4  -5   1    2.00    0.60
  -4  -5  -1    1.00    0.50
  -4  -5  -1    1.20    0.80
  -4  -5  -1    1.40    0.30
   4  -5   1    1.00    0.60
   4   5   1    1.80    0.50
   4   5   1    1.20    0.70
  -4   5  -1    1.90    0.70
  -4   5  -1    0.50    0.60
  -5  -5  -1   25.00    2.00
  -5  -5  -1   23.40    1.10
   5  -5   1   23.00    1.80
   5  -5   1   24.30    1.50
  -5  -5  -1   27.80    2.80
  -5   5  -1   26.60    1.90
   5   5   1   25.00    1.40
  -5   5  -1   23.30    1.90
   5   5   1   24.20    1.80
  -6  -5  -1    1.00    0.50
   6  -5   1    0.80    0.60
   6  -5   1    1.50    0.80
  -6  -5  -1    0.30    0.70
  -6  -5  -1    1.50    0.80
   6   5   1    1.00    0.80
   6   5   1    1.10    0.60
  -6   5  -1    1.40    0.70
  -6   5  -1    0.80    0.80
   7  -5   1    2.00    0.90
  -7  -5  -1    3.20    1.00
  -7  -5  -1    3.50    0.70
   7  -5   1    3.00    0.90
   7   5   1    5.00    1.00
  -7   5  -1    3.40    1.00
   7   5   1    3.00    1.00
  -7   5  -1    3.90    1.20
  -8  -5  -1    0.00    0.80
  -8  -5  -1   -0.20    0.50
   8  -5   1    0.80    0.70
   8  -5   1    0.80    0.70
   8   5   1    0.80    0.80
  -8   5  -1    0.70    0.90
   8   5   1   -0.50    0.50
  -8   5  -1   -0.50    0.60
  -9  -5  -1   14.90    1.40
   9  -5   1   15.60    1.80
   9  -5   1   14.60    2.00
  -9  -5  -1   14.00    2.10
   9   5   1   15.40    1.90
  -9   5  -1   15.80    2.40
   9   5   1   13.30    1.90
  -9   5  -1   16.40    1.90
  10  -5   1    0.70    1.10
 -10  -5  -1   -0.10    0.90
  10  -5   1    0.90    0.90
 -10  -5  -1    0.60    0.70
  10   5   1    0.70    0.80
 -10   5  -1    0.90    1.00
  10   5   1    1.30    1.00
 -10   5  -1    2.00    1.40
 -11  -5  -1   87.79    4.90
  11  -5   1   88.59    4.10
 -11  -5  -1   79.69    3.40
  11  -5   1   79.59    4.50
  11   5   1   79.99    4.20
 -11   5  -1   81.59    4.00
  11   5   1   85.49    4.40
 -11   5  -1   79.19    5.10
 -12  -5  -1   -1.10    1.20
  12  -5   1    3.80    1.50
 -12  -5  -1    1.20    1.00
  12  -5   1    1.40    1.00
  12   5   1    0.80    1.10
  12   5   1    1.60    1.20
 -12   5  -1    1.80    1.50
 -12   5  -1    1.30    1.10
  13  -5   1   30.10    3.30
 -13  -5  -1   31.10    2.40
  13  -5   1   31.20    2.80
 -13  -5  -1   36.00    3.70
  13   5   1   33.40    3.70
 -13   5  -1   33.70    5.10
 -13   5  -1   35.70    2.90
  13   5   1   30.10    3.00
 -14  -5  -1   50.19    3.00
  14  -5   1   48.80    3.50
 -14  -5  -1   51.59    4.50
 -14   5  -1   52.19    3.60
  14   5   1   58.99    4.00
  14   5   1   52.59    4.10
 -14   5  -1   45.50    4.70
  15  -5   1   42.80    4.20
 -15  -5  -1   32.80    6.80
  15  -5   1   39.20    3.30
  15   5   1   42.00    4.40
 -15   5  -1   40.50    5.20
  15   5   1   42.50    3.80
 -15   5  -1   41.40    3.50
 -16  -5  -1   16.80    3.20
  16  -5   1   20.40    3.40
 -16  -5  -1   18.00    2.30
  16  -5   1   24.50    2.80
 -16   5  -1   24.40    3.00
 -16   5  -1   20.60    3.90
  16   5   1   26.50    3.70
  16   5   1   20.40    3.00
  16  -6  -1    0.10    0.90
 -16  -6   1    0.80    1.10
  16   6  -1    0.60    1.20
  16   6  -1    1.70    1.60
 -16   6   1   -0.40    1.60
 -16   6   1   -0.80    1.20
 -15  -6   1    3.20    1.30
 -15  -6   1    0.40    1.50
  15  -6  -1    0.60    1.30
 -15   6   1    2.90    2.20
  15   6  -1    1.80    1.40
  15   6  -1    2.40    1.40
 -15   6   1    2.80    1.40
 -14  -6   1    2.40    1.60
 -14  -6   1   -0.40    0.90
 -14   6   1   -1.50    1.00
 -14   6   1    4.50    1.80
  14   6  -1    1.20    1.10
  14   6  -1    0.00    1.10
  13  -6  -1    5.30    1.70
 -13  -6   1    6.40    2.20
 -13  -6   1    3.20    1.20
 -13   6   1    3.40    1.40
 -13   6   1    4.70    2.30
  13   6  -1    7.10    1.70
 -12  -6   1   -1.20    1.10
 -12  -6   1   -0.40    0.80
  12  -6  -1   -0.40    0.90
  12  -6  -1    0.20    0.80
 -12   6   1   -0.40    0.90
 -12   6   1    1.00    1.30
  12   6  -1    1.60    1.00
  12   6  -1    0.80    1.00
  11  -6  -1    2.20    1.40
 -11  -6   1    3.00    1.00
  11  -6  -1    1.80    0.90
 -11  -6   1    3.70    1.40
  11   6  -1    2.70    1.20
 -11   6   1    0.60    1.00
 -11   6   1    0.70    1.30
  11   6  -1    3.50    1.20
 -10  -6   1   41.40    2.30
  10  -6  -1   45.90    2.60
  10  -6  -1   41.10    3.00
 -10  -6   1   40.30    3.10
  10   6  -1   36.80    2.60
 -10   6   1   43.40    5.10
 -10   6   1   49.30    2.90
  10   6  -1   43.50    2.90
   9  -6  -1    2.10    1.00
  -9  -6   1    2.50    0.80
  -9  -6   1   -0.50    0.90
  -9   6   1    1.60    1.10
   9   6  -1    1.40    0.90
  -9   6   1    0.00    0.70
   9   6  -1    0.70    0.70
  -8  -6   1   11.00    1.20
   8  -6  -1    9.90    1.50
  -8  -6   1   11.70    1.60
  -8   6   1   12.20    1.80
   8   6  -1    9.90    1.50
   8   6  -1   11.40    1.40
  -8   6   1   10.90    1.50
   7  -6  -1   52.39    2.80
  -7  -6   1   53.89    2.70
   7  -6  -1   57.79    2.40
  -7  -6   1   54.59    2.10
  -7   6   1   52.89    2.70
  -7   6   1   55.29    3.00
   7   6  -1   57.99    2.80
   7   6  -1   55.59    2.30
  -6  -6   1    8.80    1.20
   6  -6  -1    7.60    1.20
  -6  -6   1    9.60    1.90
  -6  -6   1    7.90    0.90
   6  -6  -1    8.30    1.00
  -6   6   1    8.40    1.30
  -6   6   1    7.10    1.10
   6   6  -1    6.80    1.10
   6   6  -1    9.30    1.00
  -5  -6   1   48.40    1.60
   5  -6  -1   49.10    1.90
  -5  -6   1   48.80    3.20
  -5  -6   1   50.09    1.90
   5  -6  -1   47.90    2.20
   5   6  -1   49.80    2.20
  -5   6   1   49.80    2.30
  -5   6   1   51.69    2.30
   5   6  -1   49.70    1.80
   4  -6  -1    2.20    0.60
  -4  -6   1    2.20    1.00
   4  -6  -1    2.10    0.40
  -4   6   1    1.30    0.60
   4   6  -1    1.90    0.50
   4   6  -1    1.30    0.60
  -4   6   1    1.40    0.60
  -3  -6   1   50.49    3.10
   3   6  -1   47.90    1.70
  -3   6   1   46.90    1.70
  -3   6   1   45.00    1.90
   3   6  -1   45.00    1.50
  -2  -6   1    6.70    2.40
   2   6  -1    6.40    0.50
  -2   6   1    6.80    0.60
   2   6  -1    4.90    1.10
   2   6  -1    8.00    0.60
  -2   6   1    6.10    0.70
  -1  -6   1   66.79    4.30
   0  -6   1    1.90    0.80
   0   6   1    7.00    1.70
   0   6  -1    2.20    0.90
  -1  -6  -1    0.80    0.80
  -1   6  -1    0.80    0.30
  -1   6  -1    1.20    0.30
   1   6   1    1.20    0.80
  -1   6  -1    0.30    0.70
  -2  -6  -1    7.60    1.30
  -2   6  -1    9.40    1.80
   2   6   1    8.50    1.30
  -2   6  -1    8.00    0.90
  -2   6  -1    8.70    0.90
   3  -6   1    1.70    0.40
   3  -6   1    1.60    0.40
  -3   6  -1    1.70    0.60
   3   6   1    1.10    0.70
   3   6   1    2.30    0.40
   3   6   1    1.30    0.50
  -3   6  -1    1.00    0.60
   4  -6   1    1.40    0.50
  -4  -6  -1    0.10    0.80
   4  -6   1    1.10    0.60
  -4   6  -1    0.40    0.60
   4   6   1    0.80    0.40
   4   6   1    0.50    0.60
  -4   6  -1    0.20    0.60
  -5  -6  -1    2.30    1.00
   5  -6   1    2.30    0.60
   5  -6   1    2.20    0.80
  -5  -6  -1    1.60    0.40
  -5  -6  -1    1.20    0.50
   5   6   1    1.50    0.50
   5   6   1    1.30    0.70
  -5   6  -1    1.00    0.80
  -5   6  -1    0.60    0.70
  -6  -6  -1   17.80    1.50
   6  -6   1   19.90    1.40
   6  -6   1   18.70    1.70
  -6  -6  -1   19.10    2.10
  -6  -6  -1   16.90    1.00
  -6   6  -1   17.50    1.70
  -6   6  -1   17.20    1.90
   6   6   1   19.30    1.40
   6   6   1   18.90    1.70
  -7  -6  -1    0.20    0.50
   7  -6   1    0.90    0.60
  -7  -6  -1    0.80    0.70
  -7  -6  -1    1.20    1.00
   7  -6   1    1.40    0.80
  -7   6  -1    1.20    0.90
   7   6   1    1.60    0.90
  -7   6  -1    1.70    0.90
   7   6   1    1.10    0.70
  -8  -6  -1   20.40    2.10
   8  -6   1   22.80    1.80
  -8  -6  -1   20.70    2.30
  -8  -6  -1   22.90    1.50
   8  -6   1   22.60    2.10
  -8   6  -1   20.80    2.30
  -8   6  -1   21.80    2.10
   8   6   1   23.50    2.20
   8   6   1   23.50    1.80
  -9  -6  -1   36.90    2.00
   9  -6   1   36.50    2.30
   9  -6   1   35.90    2.80
  -9  -6  -1   36.20    2.80
   9   6   1   33.00    2.60
  -9   6  -1   32.70    3.10
   9   6   1   34.80    2.40
  -9   6  -1   39.20    2.70
 -10  -6  -1    7.10    1.70
 -10  -6  -1    4.10    1.00
  10  -6   1    4.90    1.20
  10  -6   1    5.00    1.60
 -10   6  -1    3.50    1.30
 -10   6  -1    3.20    1.60
  10   6   1    4.40    1.30
  10   6   1    6.10    1.50
 -11  -6  -1    4.50    1.60
  11  -6   1    6.00    1.40
  11  -6   1    9.00    1.90
 -11  -6  -1    6.70    1.20
 -11   6  -1    6.60    1.50
  11   6   1    5.90    1.60
  11   6   1   11.90    2.00
 -11   6  -1    8.10    2.00
 -12  -6  -1    6.50    1.80
  12  -6   1    4.80    1.50
  12  -6   1    5.60    1.40
 -12  -6  -1    5.70    1.20
  12   6   1    3.70    1.40
  12   6   1    4.50    1.50
 -12   6  -1    3.70    1.90
 -12   6  -1    4.60    1.50
 -13  -6  -1    0.00    0.90
 -13  -6  -1    0.50    1.30
  13  -6   1   -0.50    0.80
  13  -6   1    0.00    1.10
 -13   6  -1    1.70    1.60
  13   6   1   -0.20    0.90
  13   6   1    0.00    1.00
 -13   6  -1    0.10    1.00
  14  -6   1   12.30    2.00
 -14  -6  -1   12.60    1.70
 -14  -6  -1   12.00    2.70
  14   6   1   10.90    2.30
 -14   6  -1    8.90    2.70
 -14   6  -1   12.20    2.10
  14   6   1   10.10    2.10
 -15  -6  -1   20.20    2.20
  15  -6   1   20.50    3.10
  15  -6   1   17.00    2.40
 -15  -6  -1   13.50    3.00
  15   6   1   18.00    2.70
 -15   6  -1   18.50    3.60
 -15   6  -1   13.10    2.30
  16  -6   1    9.60    2.00
 -16  -6  -1    7.70    1.60
  16  -6   1   19.00    3.20
  16   6   1   11.40    2.30
 -16   6  -1   10.30    2.10
  16   6   1   13.80    3.00
 -16   6  -1    8.90    4.20
  16  -7  -1   -1.20    0.80
 -16  -7   1    0.60    1.20
 -16  -7   1   -0.40    1.70
  16  -7  -1    1.00    2.60
  16   7  -1   -0.20    1.10
 -16   7   1    2.70    4.40
 -16   7   1   -1.80    1.10
  16   7  -1    3.80    1.90
  15  -7  -1    0.90    1.50
 -15  -7   1   -1.90    1.30
 -15  -7   1    0.70    1.00
  15  -7  -1    0.60    0.90
  15   7  -1    1.20    1.70
 -15   7   1    1.30    1.40
 -15   7   1   -4.30    1.40
  15   7  -1   -0.30    1.00
 -14  -7   1    0.40    1.50
 -14  -7   1    3.50    1.20
  14  -7  -1    5.70    1.50
 -14   7   1    0.60    1.90
  14   7  -1    3.50    1.40
 -14   7   1    3.30    1.40
  14   7  -1    4.60    1.60
 -13  -7   1    7.20    2.00
  13  -7  -1    7.20    1.50
  13  -7  -1    9.50    2.00
 -13  -7   1    6.30    1.30
  13   7  -1    9.20    2.00
  13   7  -1   10.60    2.10
 -13   7   1    4.90    2.10
 -13   7   1    6.80    1.70
  12  -7  -1   13.20    2.20
 -12  -7   1   13.60    2.30
  12  -7  -1   14.00    1.90
 -12  -7   1   14.40    1.70
  12   7  -1   14.90    2.10
 -12   7   1   13.50    2.70
  12   7  -1   12.60    2.00
 -12   7   1   14.50    2.20
  11  -7  -1   54.59    3.60
  11  -7  -1   51.09    3.00
 -11  -7   1   52.39    2.70
 -11  -7   1   52.29    3.60
 -11   7   1   54.59    3.30
  11   7  -1   52.19    3.20
  11   7  -1   54.09    3.40
 -11   7   1   55.19    4.10
 -10  -7   1   42.70    2.30
  10  -7  -1   45.20    3.10
  10  -7  -1   46.30    2.70
 -10  -7   1   42.90    3.10
 -10   7   1   47.60    3.70
  10   7  -1   43.10    2.70
  10   7  -1   46.00    3.10
 -10   7   1   42.20    2.90
  -9  -7   1    0.80    0.70
   9  -7  -1    1.50    0.90
   9  -7  -1    0.60    0.70
  -9  -7   1    0.40    0.90
  -9   7   1    1.80    1.20
   9   7  -1    0.60    0.70
  -9   7   1    0.20    0.90
   9   7  -1   -1.50    0.60
  -8  -7   1   61.99    2.40
  -8  -7   1   68.39    4.20
   8  -7  -1   62.09    3.20
  -8  -7   1   57.79    2.90
   8  -7  -1   61.89    2.70
   8   7  -1   61.59    2.70
  -8   7   1   66.59    3.10
  -8   7   1   60.09    3.50
   8   7  -1   59.49    3.00
  -7  -7   1    9.20    1.90
   7  -7  -1    8.00    1.30
  -7  -7   1    9.60    1.20
   7  -7  -1    8.40    1.60
  -7  -7   1   11.60    1.00
  -7   7   1    8.10    1.40
   7   7  -1    9.70    1.30
   7   7  -1   11.30    1.20
  -7   7   1    9.50    1.40
   6  -7  -1   15.00    1.40
   6  -7  -1   13.30    1.10
  -6  -7   1   13.30    2.10
  -6  -7   1   15.00    0.90
  -6  -7   1   15.30    1.00
  -6   7   1   14.20    1.50
  -6   7   1   14.90    1.60
   6   7  -1   14.30    1.50
   6   7  -1   14.80    1.20
   5  -7  -1   39.60    1.60
  -5  -7   1   42.00    3.20
   5  -7  -1   41.30    1.90
  -5   7   1   40.70    2.10
  -5   7   1   42.30    2.20
   5   7  -1   42.90    2.00
   5   7  -1   40.20    1.60
   4  -7  -1    5.10    0.60
  -4  -7   1    6.00    1.40
   4   7  -1    5.40    0.70
  -4   7   1    5.00    0.90
  -4   7   1    5.10    0.80
   4   7  -1    5.00    0.80
  -3  -7   1    1.10    0.90
   3   7  -1    1.50    0.40
   3   7  -1    0.30    0.40
  -3   7   1    0.50    0.40
  -3   7   1    1.60    0.60
  -2  -7   1   27.40    2.60
  -2   7   1   31.10    1.30
  -2   7   1   30.40    1.10
   2   7  -1   28.50    2.50
  -1  -7   1   17.70    2.20
  -1   7   1   17.40    2.10
   1   7  -1   18.20    2.40
   0   7  -1  234.58    7.80
   0   7   1  256.37    8.10
   1   7   1   67.39    3.70
  -1   7  -1   65.29    3.70
  -1   7  -1   58.09    1.70
  -1   7  -1   62.39    1.70
  -2  -7  -1   48.60    3.20
  -2   7  -1   47.00    1.90
   2   7   1   41.00    2.90
  -2   7  -1   47.70    3.30
  -2   7  -1   44.40    1.70
  -3  -7  -1    0.00    0.70
  -3   7  -1   -0.40    0.50
  -3   7  -1   -0.40    0.70
   3   7   1    0.40    0.30
   3   7   1    0.00    0.70
  -3   7  -1    0.70    0.60
   3   7   1    0.30    0.40
  -4  -7  -1    0.70    0.90
   4  -7   1    1.70    0.50
   4  -7   1    1.50    0.40
  -4   7  -1    0.40    0.70
   4   7   1    0.90    0.40
   4   7   1    0.30    0.60
  -4   7  -1    1.20    0.70
  -5  -7  -1   92.79    4.60
   5  -7   1   92.79    3.20
   5   7   1   92.09    2.70
   5   7   1   92.39    3.40
  -5   7  -1   91.09    3.70
  -6  -7  -1  101.59    5.00
   6  -7   1  110.79    3.30
   6  -7   1  103.89    3.80
   6   7   1  105.19    3.30
   6   7   1  105.49    4.00
  -6   7  -1  106.79    4.00
  -6   7  -1  103.09    4.30
  -7  -7  -1   76.49    2.90
  -7  -7  -1   80.99    4.50
   7  -7   1   78.19    2.90
  -7  -7  -1   72.69    2.30
   7  -7   1   78.29    3.50
  -7   7  -1   79.99    3.50
   7   7   1   78.09    3.50
   7   7   1   78.29    2.90
  -7   7  -1   71.69    3.80
  -8  -7  -1   28.60    1.50
   8  -7   1   26.50    1.90
  -8  -7  -1   27.30    2.10
  -8  -7  -1   25.90    2.70
   8  -7   1   27.10    2.30
  -8   7  -1   25.40    2.50
   8   7   1   30.80    2.00
  -8   7  -1   25.60    2.20
   8   7   1   26.00    2.30
  -9  -7  -1   15.00    1.60
  -9  -7  -1   14.10    2.40
   9  -7   1   18.50    2.10
  -9  -7  -1   19.10    2.10
   9  -7   1   16.30    1.70
  -9   7  -1   14.50    2.00
   9   7   1   16.30    1.80
  -9   7  -1   14.80    2.40
   9   7   1   19.50    2.20
 -10  -7  -1   19.10    2.30
  10  -7   1   15.50    2.20
  10  -7   1   17.60    1.90
 -10  -7  -1   16.50    1.50
 -10  -7  -1   19.70    3.00
 -10   7  -1   16.70    2.70
 -10   7  -1   19.80    2.30
  10   7   1   17.70    2.00
  10   7   1   15.30    2.10
 -11  -7  -1   14.90    2.70
 -11  -7  -1   19.40    1.70
 -11  -7  -1   18.60    2.40
  11  -7   1   17.10    2.00
 -11   7  -1   14.90    2.70
  11   7   1   14.90    2.20
 -11   7  -1   14.40    2.00
  11   7   1   19.70    2.50
  12  -7   1   -0.30    1.00
 -12  -7  -1   -0.10    1.00
  12  -7   1    2.70    1.10
 -12  -7  -1    1.00    0.90
 -12  -7  -1    0.30    1.20
 -12   7  -1    0.90    1.40
  12   7   1    2.30    1.20
  12   7   1   -0.50    0.90
 -12   7  -1    2.80    1.50
 -13  -7  -1    3.40    1.50
  13  -7   1    3.50    1.40
 -13  -7  -1    0.70    1.30
  13  -7   1    0.90    0.90
 -13  -7  -1    2.30    1.00
  13   7   1    2.70    1.40
  13   7   1    1.20    1.20
 -13   7  -1    2.30    1.30
 -13   7  -1    0.60    1.70
 -14  -7  -1    6.10    2.00
  14  -7   1    5.20    1.40
 -14  -7  -1    5.60    1.30
 -14  -7  -1    5.90    1.90
  14   7   1    4.80    2.00
 -14   7  -1    4.00    2.00
 -14   7  -1    2.30    1.40
  14   7   1    4.70    1.60
  15  -7   1    0.50    1.30
  15  -7   1   -0.50    0.80
 -15  -7  -1    2.00    1.40
 -15  -7  -1   -0.70    0.90
 -15  -7  -1   -1.60    1.40
 -15   7  -1   -0.70    1.90
 -15   7  -1    0.30    1.20
  15   7   1   -1.60    1.40
  15   7   1    0.80    1.20
  16  -7   1    7.30    2.20
 -16  -7  -1    8.50    2.50
 -16  -7  -1    9.00    2.90
 -16  -7  -1    4.40    1.90
  16   7   1    1.40    2.00
 -16   7  -1    3.00    1.70
  16   7   1    3.00    1.70
 -16  -8   1   -3.10    1.50
 -16  -8   1    0.50    1.60
  16  -8  -1    0.90    1.60
  16  -8  -1    0.60    1.00
 -16  -8   1    0.50    1.00
 -16   8   1   -0.50    1.20
  16   8  -1    1.50    1.70
  16   8  -1   -0.30    1.30
  15  -8  -1    1.90    1.60
 -15  -8   1    3.90    1.70
 -15  -8   1    6.70    2.10
  15  -8  -1    0.70    1.10
 -15  -8   1    3.20    1.10
 -15   8   1   -1.40    1.90
 -15   8   1    1.10    1.30
  15   8  -1    1.10    1.30
  14  -8  -1    7.60    2.40
 -14  -8   1    7.20    1.30
 -14  -8   1    4.70    1.80
 -14  -8   1    6.40    1.90
  14   8  -1    6.50    1.90
 -14   8   1    4.70    1.60
  14   8  -1    3.90    1.50
 -14   8   1    6.00    2.50
 -13  -8   1    2.70    1.40
  13  -8  -1    0.70    0.80
 -13  -8   1    1.10    0.90
  13  -8  -1    3.20    1.40
 -13   8   1   -1.00    0.90
 -13   8   1    1.40    1.70
  13   8  -1    0.70    1.20
  13   8  -1    0.00    1.00
 -12  -8   1    3.40    1.70
  12  -8  -1    2.80    1.20
 -12  -8   1   -0.60    0.70
  12  -8  -1    0.30    0.80
 -12  -8   1    1.10    1.10
  12   8  -1    0.80    1.00
  12   8  -1    1.70    1.10
 -12   8   1    0.50    1.60
 -12   8   1    0.50    1.50
  11  -8  -1   13.00    1.70
 -11  -8   1   13.20    2.00
  11  -8  -1   10.60    1.90
 -11  -8   1   14.60    2.60
 -11  -8   1   10.30    1.40
  11   8  -1   11.70    1.80
 -11   8   1    9.00    1.70
 -11   8   1   12.90    2.50
  11   8  -1   11.90    1.90
 -10  -8   1   78.79    5.10
 -10  -8   1   78.29    3.70
  10  -8  -1   83.89    4.20
 -10  -8   1   71.89    3.50
  10  -8  -1   74.79    3.30
  10   8  -1   72.19    3.80
  10   8  -1   72.99    3.50
 -10   8   1   71.99    4.50
 -10   8   1   76.19    3.80
   9  -8  -1    0.70    0.80
  -9  -8   1    3.80    1.00
  -9  -8   1    1.70    0.70
   9  -8  -1    1.20    0.80
  -9  -8   1    1.70    1.40
  -9   8   1    1.60    1.30
   9   8  -1    1.40    0.80
  -9   8   1    0.60    0.90
   9   8  -1    2.50    1.10
  -8  -8   1   92.89    2.80
   8  -8  -1  100.59    3.40
   8  -8  -1   94.89    3.90
  -8  -8   1   90.79    3.80
  -8  -8   1   95.69    5.40
  -8   8   1   90.89    4.40
  -8   8   1   96.99    4.00
   8   8  -1   95.09    3.40
   8   8  -1   97.99    3.90
  -7  -8   1   58.49    4.10
   7  -8  -1   59.79    2.80
   7  -8  -1   59.09    2.30
   7   8  -1   60.39    2.40
  -7   8   1   61.99    3.20
  -7   8   1   59.69    2.90
   7   8  -1   58.39    2.80
  -6  -8   1    0.90    1.10
   6  -8  -1    0.30    0.40
   6  -8  -1    0.00    0.50
  -6   8   1    0.30    0.70
  -6   8   1    1.00    0.70
   6   8  -1    1.00    0.60
   6   8  -1    0.00    0.40
   5  -8  -1    2.10    0.40
   5  -8  -1    1.50    0.40
  -5  -8   1    1.60    1.00
   5   8  -1    2.40    0.60
   5   8  -1    3.30    0.70
  -5   8   1    2.10    0.70
  -5   8   1    0.80    0.70
  -4  -8   1   23.20    2.50
  -4   8   1   24.30    1.50
   4   8  -1   23.90    1.20
   4   8  -1   23.50    1.40
  -4   8   1   23.50    1.60
  -3  -8   1    2.10    1.30
  -3   8   1    4.50    0.80
  -3   8   1    2.90    0.60
   3   8  -1    3.30    0.50
   3   8  -1    3.00    0.50
  -2  -8   1   19.80    2.80
  -2   8   1   18.80    1.10
  -2   8   1   33.30    4.10
   2   8  -1   17.80    2.10
  -1  -8   1   14.10    2.20
   1   8  -1   20.10    2.70
  -1   8   1   11.10    1.80
   0   8   1   14.90    2.40
   0   8  -1   19.10    2.30
   1   8   1    4.70    1.50
  -1   8  -1    4.40    0.50
  -1   8  -1    7.30    2.60
  -1   8  -1    4.60    0.50
  -2  -8  -1   25.50    2.60
  -2   8  -1   27.00    2.60
  -2   8  -1   22.90    1.60
   2   8   1   27.10    2.50
  -2   8  -1   26.40    1.40
  -3  -8  -1    1.20    1.00
  -3   8  -1    1.40    0.60
  -3   8  -1    2.20    0.70
   3   8   1    1.70    0.90
   3   8   1    1.20    0.50
   3   8   1    2.10    0.40
  -3   8  -1    2.10    1.30
  -4  -8  -1   20.30    2.40
   4   8   1   19.90    1.00
  -4   8  -1   18.90    1.60
   4   8   1   21.60    1.50
  -4   8  -1   18.80    1.60
  -5  -8  -1   17.60    2.60
   5  -8   1   14.20    1.10
   5  -8   1   15.10    0.90
  -5   8  -1   16.90    1.80
   5   8   1   17.50    1.50
  -5   8  -1   16.10    1.60
   5   8   1   15.10    1.10
   6  -8   1   44.00    2.20
   6  -8   1   45.10    1.90
  -6  -8  -1   43.50    3.50
  -6   8  -1   45.80    2.60
  -6   8  -1   46.60    2.80
   6   8   1   47.50    2.50
   6   8   1   41.80    1.90
   7  -8   1    1.50    0.80
  -7  -8  -1    0.20    0.90
   7   8   1    0.40    0.70
   7   8   1    2.00    0.70
  -7   8  -1    3.10    1.20
  -7   8  -1    1.30    0.90
  -8  -8  -1   44.70    1.60
   8  -8   1   43.10    2.70
  -8  -8  -1   38.40    3.40
   8   8   1   40.20    2.30
   8   8   1   39.10    2.70
  -8   8  -1   38.80    3.20
  -8   8  -1   43.00    2.80
  -9  -8  -1   36.10    2.30
  -9  -8  -1   37.80    3.40
   9  -8   1   35.70    2.80
  -9  -8  -1   37.10    1.80
   9   8   1   36.50    2.70
  -9   8  -1   40.20    3.60
   9   8   1   37.30    2.40
  -9   8  -1   33.40    2.70
  10  -8   1    3.00    1.00
 -10  -8  -1    3.20    1.20
 -10  -8  -1    3.40    1.60
 -10  -8  -1    2.00    0.80
  10  -8   1    2.50    1.20
  10   8   1    4.60    1.40
  10   8   1    4.10    1.20
 -10   8  -1    3.20    1.50
 -10   8  -1    3.40    1.30
 -11  -8  -1    0.30    1.00
  11  -8   1    1.00    1.00
  11  -8   1    0.60    0.80
 -11  -8  -1    0.70    0.70
 -11  -8  -1    0.30    1.10
 -11   8  -1    0.90    1.00
 -11   8  -1   -0.50    1.20
  11   8   1    0.30    0.90
  11   8   1    0.20    0.90
  12  -8   1    9.10    1.60
  12  -8   1   11.90    2.10
 -12  -8  -1   11.60    1.40
 -12  -8  -1    9.20    2.20
 -12  -8  -1   10.20    1.90
 -12   8  -1   11.40    1.90
 -12   8  -1   10.40    2.50
  12   8   1   10.60    2.00
  12   8   1   10.50    2.10
  13  -8   1    0.50    1.10
 -13  -8  -1    0.60    1.10
 -13  -8  -1    0.60    0.90
 -13  -8  -1   -0.40    1.10
  13   8   1    3.60    1.40
  13   8   1    0.20    1.10
 -13   8  -1    1.50    1.10
 -13   8  -1    5.90    2.30
 -14  -8  -1    1.00    0.90
 -14  -8  -1    3.90    1.50
 -14  -8  -1    2.20    1.50
  14   8   1    2.70    1.30
  14   8   1    2.50    1.50
  15  -8   1   13.80    2.70
 -15  -8  -1    4.90    1.30
 -15  -8  -1    4.00    1.90
 -15  -8  -1    5.90    2.00
  15   8   1    2.80    1.80
 -15   8  -1    3.60    2.50
 -15   8  -1    7.90    1.90
  15   8   1    5.50    1.90
  15  -9  -1   -0.40    1.30
 -15  -9   1   -2.50    1.30
 -15  -9   1    0.60    1.30
  15  -9  -1   -0.40    1.00
 -15  -9   1    0.90    1.00
  15   9  -1   -0.20    1.10
 -15   9   1   -0.20    1.20
 -15   9   1    2.00    2.10
  15   9  -1    2.40    1.50
 -14  -9   1    2.00    1.60
  14  -9  -1    1.60    1.00
 -14  -9   1    1.10    0.90
 -14  -9   1    0.30    1.30
  14  -9  -1   -0.20    1.40
  14   9  -1    1.70    1.30
 -14   9   1    1.10    2.90
 -14   9   1    3.00    1.50
  14   9  -1    0.60    1.10
 -13  -9   1    3.40    1.00
 -13  -9   1    0.40    1.10
 -13  -9   1    3.00    1.60
  13  -9  -1    5.00    1.60
  13  -9  -1    4.30    1.20
 -13   9   1    1.10    1.20
  13   9  -1    5.70    1.60
  13   9  -1    6.20    1.70
 -13   9   1    2.20    1.90
  12  -9  -1   16.40    2.60
 -12  -9   1   12.00    2.70
  12  -9  -1   10.70    1.70
 -12  -9   1   14.70    2.00
 -12  -9   1   15.50    1.60
  12   9  -1   12.00    1.90
  12   9  -1   17.80    2.30
 -12   9   1   11.10    2.60
 -12   9   1   12.90    2.00
 -11  -9   1   17.50    2.00
  11  -9  -1   15.70    1.70
 -11  -9   1   19.20    1.60
  11  -9  -1   17.20    2.30
 -11  -9   1   14.10    2.70
 -11   9   1   16.90    2.20
  11   9  -1   18.70    2.30
  11   9  -1   18.60    2.10
 -11   9   1   16.60    2.80
  10  -9  -1    4.10    1.20
 -10  -9   1    4.10    0.80
 -10  -9   1    2.30    1.40
  10  -9  -1    4.10    0.90
 -10  -9   1    4.30    1.00
  10   9  -1    4.20    1.20
 -10   9   1    3.80    1.60
  10   9  -1    3.30    1.20
 -10   9   1    3.50    1.20
   9  -9  -1   20.40    1.60
   9  -9  -1   16.40    1.90
  -9  -9   1   18.60    2.90
  -9   9   1   20.50    2.20
   9   9  -1   22.30    1.80
   9   9  -1   17.70    2.00
  -9   9   1   16.90    2.50
   8  -9  -1   28.00    2.10
  -8  -9   1   33.30    3.40
   8  -9  -1   32.00    2.20
  -8   9   1   36.90    2.50
   8   9  -1   31.40    1.90
  -8   9   1   30.90    2.70
   8   9  -1   32.20    2.30
  -7  -9   1    8.90    2.10
   7  -9  -1    9.20    1.20
   7  -9  -1   10.30    1.00
   7   9  -1    8.40    1.30
   7   9  -1   10.30    1.20
  -7   9   1    9.50    1.60
  -7   9   1    9.60    1.40
   6  -9  -1   -0.10    0.40
   6  -9  -1    0.00    0.30
  -6  -9   1   -0.10    0.90
  -6   9   1   -0.30    0.60
   6   9  -1    0.20    0.50
  -6   9   1    0.20    0.60
   6   9  -1    0.10    0.60
  -5  -9   1   27.40    2.80
   5   9  -1   23.30    1.50
   5   9  -1   22.30    1.30
  -5   9   1   20.90    1.70
  -4  -9   1   -0.20    0.70
   4   9  -1   -0.20    0.40
   4   9  -1    0.30    0.40
  -4   9   1   -0.40    0.40
  -4   9   1   -1.00    0.40
  -3  -9   1   -0.40    0.70
  -3   9   1    0.30    0.40
  -3   9   1    0.90    0.50
  -3   9   1   -0.20    0.60
   3   9  -1    0.20    0.80
   3   9  -1    0.10    0.30
   3   9  -1    0.50    0.40
  -2  -9   1   29.30    2.90
  -2   9   1   27.00    1.30
   2   9  -1   23.10    2.50
  -2   9   1   24.30    2.70
  -1  -9   1    0.20    0.80
   1   9  -1    1.10    1.00
  -1   9   1    0.20    1.00
   0   9   1   77.09    4.50
   0   9  -1   75.99    4.50
  -1   9  -1   20.10    1.00
  -1   9  -1   19.50    1.00
   1   9   1   22.10    2.50
  -1   9  -1   19.50    2.80
  -2  -9  -1    2.20    1.30
  -2   9  -1    1.40    1.10
  -2   9  -1    2.00    0.60
   2   9   1    1.90    1.00
  -3  -9  -1    1.70    1.20
   3   9   1    1.00    0.30
   3   9   1   -0.10    0.60
  -3   9  -1    1.10    0.80
  -3   9  -1    1.90    0.70
  -3   9  -1    1.00    0.60
  -4  -9  -1    1.90    1.20
   4   9   1    3.60    0.80
  -4   9  -1    1.30    0.90
  -4   9  -1    4.10    1.00
   4   9   1    2.60    0.60
  -4   9  -1    3.90    0.90
  -5  -9  -1   25.40    2.80
   5   9   1   26.20    1.30
   5   9   1   25.80    1.80
  -5   9  -1   21.30    1.90
  -5   9  -1   23.80    1.90
   6  -9   1   17.40    1.30
   6  -9   1   17.10    1.10
  -6  -9  -1   17.80    3.00
  -6   9  -1   17.40    2.00
  -6   9  -1   21.40    1.90
   6   9   1   15.20    1.20
   6   9   1   21.70    1.80
  -7  -9  -1   16.70    2.60
   7  -9   1   12.50    1.10
   7  -9   1   13.90    1.50
   7   9   1   11.90    1.60
  -7   9  -1   11.40    1.70
  -7   9  -1   13.70    2.00
   7   9   1   13.50    1.40
   8  -9   1   15.00    1.80
  -8  -9  -1   14.90    2.80
   8  -9   1   13.80    1.30
  -8   9  -1   17.10    2.50
  -8   9  -1   19.40    2.20
   8   9   1   16.20    1.60
   8   9   1   13.70    1.80
  -9  -9  -1    7.10    2.10
   9  -9   1    7.30    1.20
   9  -9   1    5.60    1.30
   9   9   1    5.50    1.40
  -9   9  -1    3.80    1.90
   9   9   1    5.20    1.20
  -9   9  -1    5.50    1.40
  10  -9   1    2.90    1.10
  10  -9   1    4.20    1.00
 -10  -9  -1    3.50    0.90
 -10  -9  -1    3.30    1.70
 -10  -9  -1    2.70    0.70
 -10   9  -1    2.30    1.60
  10   9   1    3.70    1.20
  10   9   1    3.90    1.30
 -10   9  -1    4.00    1.30
 -11  -9  -1    2.20    1.70
  11  -9   1    1.30    1.10
  11  -9   1    4.60    1.10
 -11  -9  -1    2.40    1.00
 -11  -9  -1    2.20    0.80
 -11   9  -1    5.90    1.50
  11   9   1    5.00    1.30
 -11   9  -1    4.30    1.80
  11   9   1    4.70    1.40
  12  -9   1    5.90    1.60
  12  -9   1    6.40    1.40
 -12  -9  -1    8.80    2.20
 -12  -9  -1    5.60    1.40
 -12  -9  -1    7.30    1.20
 -12   9  -1    6.40    1.70
 -12   9  -1    6.90    2.30
  12   9   1    5.50    1.60
  12   9   1    9.10    1.80
 -13  -9  -1    3.10    1.30
  13  -9   1    1.10    1.00
  13  -9   1    1.20    1.10
 -13  -9  -1   -0.60    2.00
 -13  -9  -1   -1.00    0.70
 -13   9  -1   -0.90    1.50
 -13   9  -1    1.50    1.20
  13   9   1    0.20    1.10
  13   9   1   -0.50    1.00
 -14  -9  -1   12.90    2.90
 -14  -9  -1   19.30    1.90
 -14  -9  -1   19.00    2.40
 -14   9  -1   16.90    3.50
 -14   9  -1   17.00    2.40
  14   9   1   18.60    3.00
  14   9   1   15.60    2.50
 -15  -9  -1    1.70    1.40
 -15  -9  -1    3.70    1.90
  15  -9   1    1.20    1.10
  15  -9   1    3.20    1.60
 -15  -9  -1    1.10    1.00
 -15   9  -1    1.80    1.50
 -15   9  -1    3.00    3.30
  15   9   1    2.90    1.50
  15   9   1    0.20    1.40
 -15 -10   1    1.40    0.90
 -15 -10   1    3.30    2.10
  15 -10  -1    0.70    1.00
 -15 -10   1    0.90    1.10
 -15  10   1   -1.80    2.90
 -15  10   1    2.70    1.50
  15  10  -1    1.30    1.50
  15  10  -1    4.00    1.60
 -14 -10   1    5.40    1.40
  14 -10  -1    5.70    1.30
 -14 -10   1    6.10    2.20
  14 -10  -1    4.90    1.60
 -14 -10   1    3.80    1.20
 -14  10   1    4.00    1.60
  14  10  -1    4.30    1.50
  14  10  -1    6.60    1.80
 -14  10   1    3.70    2.10
 -13 -10   1    1.80    1.60
 -13 -10   1    1.40    0.80
  13 -10  -1    1.40    0.80
 -13 -10   1    1.20    0.90
  13 -10  -1   -1.00    1.10
 -13  10   1    2.40    1.90
  13  10  -1    3.00    1.30
 -13  10   1    0.60    1.20
  13  10  -1    1.70    1.30
  12 -10  -1   -0.10    0.70
 -12 -10   1    0.80    1.30
  12 -10  -1   -2.00    1.00
  12  10  -1    0.30    1.00
  12  10  -1    0.00    0.90
 -12  10   1    1.10    1.10
 -12  10   1    2.60    1.70
 -11 -10   1   14.20    3.10
  11 -10  -1   15.60    2.20
  11 -10  -1   13.10    1.60
 -11  10   1   11.90    2.50
 -11  10   1   13.20    2.00
  11  10  -1   12.10    1.80
  11  10  -1   14.80    2.10
  10 -10  -1   13.00    1.80
  10 -10  -1   12.30    1.40
 -10 -10   1   10.60    2.40
  10  10  -1   12.60    1.70
 -10  10   1   11.70    1.80
  10  10  -1   10.80    1.70
 -10  10   1   16.30    2.70
   9 -10  -1    9.50    1.40
   9 -10  -1    9.00    1.40
  -9 -10   1   11.40    2.50
   9  10  -1    8.10    1.30
   9  10  -1    8.20    1.50
  -9  10   1   10.80    1.60
   8 -10  -1   -0.10    0.40
   8 -10  -1    0.40    0.60
  -8 -10   1   -0.50    1.00
  -8  10   1    0.80    1.10
   8  10  -1    0.80    0.70
   8  10  -1    1.00    0.80
  -8  10   1    0.90    0.90
   7 -10  -1    0.10    0.30
  -7 -10   1   -0.70    1.10
   7  10  -1   -0.70    0.60
   7  10  -1    0.40    0.60
  -7  10   1    0.70    0.90
  -7  10   1   -0.60    0.70
  -6 -10   1    5.00    1.80
   6  10  -1    4.40    0.80
  -6  10   1    4.20    1.00
   6  10  -1    4.00    1.00
  -6  10   1    2.70    1.00
  -5 -10   1    5.60    1.60
  -5  10   1    2.50    0.90
   5  10  -1    1.80    0.70
  -5  10   1    2.40    0.80
   5  10  -1    3.30    0.70
  -4 -10   1    6.20    1.80
  -4  10   1   10.40    1.20
  -4  10   1    8.50    1.10
  -4  10   1   10.10    2.40
   4  10  -1    8.00    0.80
   4  10  -1    6.50    0.80
  -3 -10   1   26.40    3.00
   3  10  -1   20.00    2.40
  -3  10   1   20.30    1.30
  -3  10   1   21.20    1.40
  -3  10   1   19.40    3.00
   3  10  -1   21.20    1.10
   3  10  -1   20.00    1.10
  -2 -10   1    0.20    0.90
  -2  10   1    1.30    1.00
  -2  10   1    1.20    0.40
  -2  10   1    0.60    0.40
   2  10  -1    1.50    1.00
  -1  10   1   47.20    3.70
   1  10  -1   49.70    3.80
   0  10  -1    2.30    1.20
   0  10   1    6.70    1.80
  -1  10  -1   10.40    0.80
   1  10   1   12.60    2.40
  -1  10  -1   12.00    2.50
  -1  10  -1   10.20    0.80
   2  10   1    7.90    1.70
  -2  10  -1    6.30    1.50
  -2  10  -1   11.00    1.10
  -2  10  -1    9.90    1.10
  -3 -10  -1    0.00    0.80
  -3  10  -1    0.60    0.60
  -3  10  -1    0.40    0.60
  -3  10  -1   -0.40    0.60
   3  10   1   -0.30    0.70
  -4 -10  -1    3.90    1.50
   4  10   1    3.80    0.70
  -4  10  -1    2.40    1.40
  -4  10  -1    3.10    1.00
   4  10   1    2.80    0.70
  -4  10  -1    1.80    0.80
  -5 -10  -1    3.80    1.60
  -5  10  -1    4.00    1.00
   5  10   1    2.50    0.60
  -5  10  -1    2.90    1.40
   5  10   1    2.60    0.80
  -5  10  -1    2.90    1.00
  -6 -10  -1   27.70    3.80
  -6  10  -1   18.40    2.20
   6  10   1   22.60    1.40
  -6  10  -1   20.10    2.00
   6  10   1   19.90    1.80
   7 -10   1   53.19    2.20
   7 -10   1   55.99    2.00
  -7 -10  -1   56.69    4.50
   7  10   1   55.79    2.50
   7  10   1   58.99    3.00
  -7  10  -1   50.39    3.10
  -7  10  -1   57.49    3.60
   8 -10   1    0.20    0.50
   8 -10   1   -0.60    0.60
  -8 -10  -1    1.20    1.20
  -8  10  -1   -0.10    0.90
   8  10   1    0.70    0.70
   8  10   1    1.20    0.90
  -8  10  -1   -0.90    1.00
   9 -10   1    2.10    0.70
   9 -10   1    1.30    0.80
  -9 -10  -1    2.00    1.50
   9  10   1    1.90    1.10
  -9  10  -1    2.20    1.40
  -9  10  -1    1.40    1.10
   9  10   1    1.70    0.90
 -10 -10  -1   15.70    2.90
  10 -10   1   19.60    1.70
  10 -10   1   20.60    2.20
  10  10   1   19.20    2.20
  10  10   1   25.40    2.50
 -10  10  -1   24.00    3.20
 -10  10  -1   15.00    2.10
 -11 -10  -1    0.40    1.30
  11 -10   1    0.50    0.70
  11 -10   1   -0.20    0.90
 -11  10  -1    3.40    1.70
  11  10   1    0.40    1.00
  11  10   1    0.40    1.00
  12 -10   1    1.20    0.80
 -12 -10  -1    2.30    2.20
  12 -10   1    3.40    2.10
 -12  10  -1   -0.30    1.00
  12  10   1    1.50    1.20
 -12  10  -1    3.20    2.00
  12  10   1    0.60    1.00
 -13 -10  -1    0.20    1.20
 -13 -10  -1    1.00    0.60
  13 -10   1   -0.50    1.10
 -13 -10  -1    0.20    0.80
  13 -10   1   -0.20    0.70
  13  10   1    0.60    1.10
  13  10   1    0.30    1.00
 -13  10  -1    0.70    1.20
 -13  10  -1   -0.20    1.60
  14 -10   1    2.00    1.10
  14 -10   1    1.70    1.50
 -14 -10  -1    1.40    1.10
 -14 -10  -1    2.20    1.70
  14  10   1    0.50    1.10
 -14  10  -1    0.60    1.40
  14  10   1    0.10    1.30
 -14  10  -1   -3.00    1.50
  15  10   1    4.70    2.30
 -14 -11   1    4.20    2.20
  14 -11  -1    6.40    1.80
  14 -11  -1    6.90    1.40
  14  11  -1    7.10    1.70
 -14  11   1    3.90    2.00
 -14  11   1    5.90    1.90
  14  11  -1    7.40    1.90
  13 -11  -1    0.60    0.80
 -13 -11   1    1.30    1.50
 -13  11   1    0.60    1.20
  13  11  -1    1.50    1.30
 -13  11   1    2.50    2.00
  13  11  -1    0.60    1.00
  12 -11  -1    0.20    1.00
  12 -11  -1    0.30    0.70
 -12 -11   1    0.50    1.40
  12  11  -1    0.60    1.00
 -12  11   1    0.10    1.10
  12  11  -1   -0.90    0.80
 -12  11   1    0.80    1.60
  11 -11  -1    1.40    0.80
 -11 -11   1    1.50    1.40
  11 -11  -1    1.60    0.90
  11  11  -1    0.50    0.90
  11  11  -1    0.60    0.90
 -11  11   1    0.30    1.40
  10 -11  -1   13.40    1.60
  10 -11  -1   11.20    1.30
 -10 -11   1   11.10    4.40
 -10  11   1   14.40    2.40
  10  11  -1   10.00    1.70
 -10  11   1   13.30    1.90
  10  11  -1   13.80    2.20
  -9 -11   1    4.50    1.80
   9 -11  -1    3.70    0.70
   9 -11  -1    2.10    0.80
  -9  11   1    3.20    1.20
  -9  11   1    1.50    1.30
   9  11  -1    2.20    1.00
   9  11  -1    1.50    0.90
  -8 -11   1    0.60    1.30
   8  11  -1    0.20    0.80
  -8  11   1    2.80    1.40
  -8  11   1    1.00    0.90
   8  11  -1    0.30    0.70
  -7 -11   1   11.60    2.80
  -7  11   1    6.10    1.30
  -7  11   1    4.80    1.40
   7  11  -1    7.30    1.10
   7  11  -1    5.00    1.10
  -6 -11   1    2.80    1.70
  -6  11   1    3.00    1.00
   6  11  -1    4.40    0.80
  -6  11   1    1.70    0.90
  -5 -11   1    4.00    1.70
   5  11  -1    2.80    0.60
  -5  11   1    2.10    0.90
  -5  11   1    3.60    3.10
  -5  11   1    1.90    0.80
   5  11  -1    3.40    0.80
  -4 -11   1    2.10    1.40
  -4  11   1    3.20    0.90
  -4  11   1    2.90    1.60
  -4  11   1    4.00    0.90
   4  11  -1    4.00    0.70
   4  11  -1    4.10    0.70
  -3 -11   1   22.30    3.50
  -3  11   1   20.50    1.40
   3  11  -1   23.50    3.40
   3  11  -1   19.90    1.10
   3  11  -1   21.20    1.10
  -3  11   1   17.80    2.70
  -3  11   1   21.50    1.30
  -2 -11   1    4.00    1.50
   2  11  -1    2.60    1.30
  -2  11   1    2.90    1.60
  -2  11   1    4.80    0.70
  -2  11   1    4.80    0.60
  -1  11   1    1.50    1.30
   1  11  -1    0.50    0.90
   0  11  -1   13.60    2.30
   0  11   1   20.60    3.30
  -1  11  -1    0.40    0.40
  -1  11  -1    1.00    0.50
   1  11   1    1.40    1.20
  -1  11  -1    1.30    1.00
  -2  11  -1   25.00    3.00
  -2  11  -1   26.00    1.60
  -2  11  -1   24.90    1.50
   2  11   1   28.00    3.00
  -3 -11  -1   29.20    3.30
  -3  11  -1   27.10    3.20
  -3  11  -1   23.60    1.80
   3  11   1   24.20    2.80
  -3  11  -1   25.10    1.80
  -4 -11  -1    0.60    1.10
   4  11   1    0.60    0.50
  -4  11  -1   -1.00    0.80
  -4  11  -1   -0.20    0.60
   4  11   1   -0.90    0.40
  -5 -11  -1    1.70    1.40
  -5  11  -1    2.50    0.90
   5  11   1    3.20    0.60
   5  11   1    2.70    0.80
  -5  11  -1    3.30    1.60
  -5  11  -1    5.30    1.30
  -6 -11  -1   27.20    4.00
  -6  11  -1   20.80    2.30
   6  11   1   21.10    1.40
  -6  11  -1   20.00    2.00
  -6  11  -1   24.80    4.10
   6  11   1   20.60    2.50
  -7 -11  -1    3.40    1.70
   7  11   1    2.80    0.90
  -7  11  -1    4.00    1.40
  -7  11  -1    5.50    1.30
   7  11   1    4.00    1.10
   8 -11   1    0.70    0.50
  -8 -11  -1   -0.80    0.90
   8 -11   1   -0.80    0.40
  -8  11  -1    0.00    0.90
   8  11   1   -0.40    0.80
   8  11   1   -0.30    0.60
  -8  11  -1   -1.40    0.90
   9 -11   1    5.80    1.10
   9 -11   1    5.30    0.90
  -9 -11  -1    5.20    1.80
  -9  11  -1    3.40    1.60
   9  11   1    6.40    1.30
  -9  11  -1    3.90    1.30
   9  11   1    2.40    1.10
  10 -11   1    2.40    0.90
 -10 -11  -1    1.80    1.30
  10 -11   1    2.10    0.70
  10  11   1    1.80    1.10
 -10  11  -1    5.30    1.50
 -10  11  -1    2.10    1.80
  11 -11   1    1.40    0.70
 -11 -11  -1    0.40    1.30
  11 -11   1    0.60    1.00
 -11  11  -1    2.10    1.20
  11  11   1    0.00    0.90
  11  11   1    1.00    0.90
 -11  11  -1    4.00    1.80
 -12 -11  -1    7.30    2.40
  12 -11   1    9.00    1.40
  12 -11   1    7.30    1.70
 -12  11  -1   10.30    2.60
  12  11   1    8.20    1.90
 -12  11  -1    6.30    1.70
 -13 -11  -1    0.50    1.20
  13 -11   1    0.70    0.80
  13 -11   1    0.70    1.00
  13  11   1    2.20    1.40
 -13  11  -1   -0.10    1.10
  13  11   1    0.50    1.00
 -14 -11  -1   20.60    3.90
  14 -11   1   20.10    2.70
  14 -11   1   20.60    2.10
  14  11   1   18.10    2.60
 -14  11  -1   19.90    2.70
 -14  11  -1   14.60    3.00
  14  11   1   23.80    3.60
 -13 -12   1    1.90    2.00
  13 -12  -1    1.00    0.80
  13 -12  -1    1.50    1.20
  13  12  -1    3.20    1.40
 -13  12   1   -0.60    1.70
 -13  12   1    1.60    1.30
  13  12  -1    1.90    1.20
 -12 -12   1   15.90    3.40
  12 -12  -1   14.70    1.60
  12 -12  -1   16.60    1.90
 -12  12   1   18.70    3.30
  12  12  -1   15.10    2.20
 -12  12   1   14.20    2.10
 -11 -12   1   -0.80    1.10
  11 -12  -1    2.20    0.90
 -11  12   1   -1.30    1.20
  11  12  -1   -0.70    0.80
  11  12  -1    1.10    0.90
 -11  12   1   -0.30    1.10
  10 -12  -1    0.00    0.40
  10 -12  -1   -0.70    0.50
 -10 -12   1   -0.80    1.00
  10  12  -1   -1.20    0.70
 -10  12   1    0.00    1.20
 -10  12   1    0.70    1.00
  10  12  -1    1.00    1.10
  -9 -12   1    0.70    1.30
   9  12  -1   -0.40    0.60
  -9  12   1    1.80    1.30
   9  12  -1   -0.80    0.70
  -9  12   1   -0.40    0.90
  -8 -12   1   15.50    3.10
  -8  12   1   14.30    2.30
   8  12  -1   20.30    1.90
  -8  12   1   17.30    2.00
   8  12  -1   16.90    1.60
  -7 -12   1    2.90    1.70
  -7  12   1    2.90    1.30
  -7  12   1    5.80    1.30
   7  12  -1    5.60    1.10
   7  12  -1    5.40    1.00
  -6 -12   1    0.40    1.10
  -6  12   1    0.00    0.80
  -6  12   1   -1.30    0.80
   6  12  -1   -0.20    0.50
  -6  12   1    0.70    0.90
   6  12  -1   -0.50    0.90
  -5 -12   1   19.20    3.50
   5  12  -1   18.70    1.40
   5  12  -1   16.80    1.20
  -5  12   1   17.50    1.60
  -5  12   1   22.10    1.90
  -5  12   1   18.00    3.30
  -4 -12   1    1.20    1.30
   4  12  -1    3.40    0.60
  -4  12   1    2.40    0.80
  -4  12   1    3.60    1.50
   4  12  -1    3.40    0.70
  -4  12   1    2.70    0.90
  -3 -12   1   34.50    3.70
   3  12  -1   32.30    1.30
  -3  12   1   35.00    1.90
   3  12  -1   33.50    1.40
  -3  12   1   32.10    1.70
   3  12  -1   33.70    3.50
  -2  12   1    0.00    0.90
  -2  12   1    0.50    0.50
   2  12  -1    0.50    1.10
  -1  12   1   -0.10    1.30
   1  12  -1    2.30    2.50
   0  12   1    2.00    1.70
   0  12  -1    3.30    2.00
  -1  12  -1    2.10    0.60
   1  12   1    3.00    1.60
  -1  12  -1    1.10    0.60
  -2  12  -1    0.20    0.50
   2  12   1    0.80    1.40
  -2  12  -1   -2.10    0.80
  -2  12  -1    0.70    0.60
  -3  12  -1    3.40    1.60
  -3  12  -1    2.50    0.90
  -3  12  -1    1.80    0.80
  -4 -12  -1   20.80    3.40
  -4  12  -1   23.90    4.10
   4  12   1   15.80    1.00
   4  12   1   18.60    1.40
  -4  12  -1   22.00    2.00
  -4  12  -1   18.40    1.70
  -5 -12  -1    3.10    1.70
  -5  12  -1    4.90    1.10
   5  12   1    4.00    0.90
  -5  12  -1    2.00    1.10
  -5  12  -1    1.80    1.20
   5  12   1    2.20    0.60
  -6 -12  -1    9.00    2.70
  -6  12  -1   10.70    1.60
  -6  12  -1    7.20    1.60
  -6  12  -1   10.60    2.20
   6  12   1    9.60    1.10
  -7 -12  -1    1.10    1.30
   7  12   1    0.10    0.70
   7  12   1    0.30    0.60
  -7  12  -1    0.20    1.30
  -7  12  -1    0.10    1.00
  -7  12  -1    2.00    1.00
  -8 -12  -1   17.90    3.10
  -8  12  -1   17.70    2.20
   8  12   1   15.80    1.60
  -8  12  -1   14.70    2.70
   8  12   1   16.40    1.90
  -9 -12  -1    1.90    2.50
  -9  12  -1    3.20    1.50
  -9  12  -1    0.80    0.90
   9  12   1   -0.60    0.60
   9  12   1    1.40    1.00
  10 -12   1    9.60    1.20
 -10 -12  -1   12.50    3.00
  10 -12   1   10.70    1.10
  10  12   1   11.00    1.80
 -10  12  -1   12.10    2.40
 -10  12  -1    8.00    1.70
  10  12   1   14.90    2.20
  11 -12   1    0.60    0.60
  11 -12   1   -1.00    0.60
 -11 -12  -1   -1.20    1.30
  11  12   1   -1.00    0.70
 -11  12  -1    1.00    1.50
 -11  12  -1    1.50    1.30
  11  12   1    0.20    0.90
  12 -12   1    7.00    1.40
 -12 -12  -1    6.40    2.10
  12 -12   1    5.30    1.10
  12  12   1    6.90    1.70
 -12  12  -1    4.70    1.70
 -12  12  -1    7.90    2.40
  12  12   1    9.20    2.00
  13 -12   1   -0.10    0.70
  13 -12   1    1.00    1.20
 -13 -12  -1    0.60    1.50
 -13  12  -1   -0.40    1.20
  13  12   1   -2.10    0.90
  13  12   1    1.90    1.40
 -13 -13   1    1.20    1.80
  13 -13  -1    1.00    0.60
  13 -13  -1    2.10    0.90
 -13  13   1   -0.70    1.40
 -13  13   1    2.50    1.40
  13  13  -1    2.60    1.30
  13  13  -1    1.90    1.20
  12 -13  -1    0.30    0.60
 -12 -13   1    3.80    2.10
  12 -13  -1    0.90    0.50
 -12  13   1    1.10    1.70
  12  13  -1   -0.30    1.00
 -12  13   1   -2.20    0.90
  12  13  -1    0.60    1.10
 -11 -13   1   -0.90    1.00
 -11  13   1    0.80    1.10
  11  13  -1   -0.90    0.80
 -11  13   1   -0.30    1.40
  11  13  -1   -0.90    0.80
 -10 -13   1    2.60    1.80
  10  13  -1    0.40    0.80
 -10  13   1   -1.70    0.80
 -10  13   1    0.60    1.40
  10  13  -1   -0.90    0.70
  -9 -13   1   -1.70    1.00
   9  13  -1    1.10    0.80
  -9  13   1    0.30    1.00
  -9  13   1   -0.90    1.10
   9  13  -1   -0.70    0.70
  -8 -13   1   10.90    2.90
   8  13  -1   11.80    1.50
   8  13  -1   12.00    1.40
  -8  13   1   10.90    1.70
  -7 -13   1    4.40    1.90
  -7  13   1    3.80    1.20
  -7  13   1    0.80    0.90
   7  13  -1    4.40    1.00
   7  13  -1    2.90    0.80
  -6 -13   1   18.70    4.20
   6  13  -1   24.90    1.50
  -6  13   1   26.10    2.10
  -6  13   1   21.10    3.20
   6  13  -1   24.60    1.70
  -6  13   1   24.50    2.30
  -5 -13   1   -0.90    1.20
   5  13  -1    0.80    0.60
  -5  13   1   -0.20    0.70
   5  13  -1    0.70    0.60
  -5  13   1    0.20    0.80
  -5  13   1    0.30    1.30
  -4 -13   1   32.90    4.50
   4  13  -1   25.00    1.40
  -4  13   1   18.70    3.20
   4  13  -1   22.90    1.30
  -4  13   1   26.70    1.90
  -3 -13   1    7.10    2.20
  -3  13   1    6.00    2.30
  -3  13   1   10.30    1.20
  -3  13   1    8.80    1.10
   3  13  -1    8.00    2.30
   3  13  -1    7.60    0.80
  -2  13   1   -0.40    0.80
  -2  13   1    2.10    0.60
   2  13  -1    0.30    1.20
  -2  13   1    1.50    0.60
  -1  13   1   -0.20    0.90
   1  13  -1   -1.20    0.80
   0  13   1   75.89    5.40
   0  13  -1   69.89    5.20
  -1  13  -1  123.59    7.00
  -1  13  -1  125.49    3.60
   1  13   1  114.19    6.70
  -1  13  -1  127.49    4.40
  -2  13  -1  131.99    4.20
  -2  13  -1  139.49    7.50
  -2  13  -1  134.99    4.10
   2  13   1  133.39    7.10
   3  13   1   70.79    5.10
  -3  13  -1   72.29    3.20
  -3  13  -1   79.69    5.80
  -3  13  -1   80.09    3.20
   4  13   1   60.99    1.90
  -4  13  -1   63.99    3.10
  -4  13  -1   71.19    3.40
  -4  13  -1   60.89    5.10
   4  13   1   66.09    2.40
  -5 -13  -1    0.50    1.30
  -5  13  -1   -0.80    0.70
   5  13   1    0.60    0.50
   5  13   1    0.90    0.60
  -5  13  -1   -1.30    0.80
  -5  13  -1   -1.00    0.80
  -6 -13  -1   16.70    3.20
   6  13   1   13.90    1.90
  -6  13  -1   12.10    1.70
   6  13   1   16.10    1.30
  -6  13  -1   15.00    3.20
  -6  13  -1   13.60    2.10
  -7  13  -1    0.40    1.40
   7  13   1    0.30    0.70
  -7  13  -1   -0.90    0.90
   7  13   1    1.10    0.70
  -7  13  -1    2.20    1.10
  -8 -13  -1    3.30    1.80
  -8  13  -1    1.60    1.10
  -8  13  -1    2.60    1.20
   8  13   1    1.30    0.90
   8  13   1    2.40    0.80
  -9 -13  -1    1.40    1.60
   9  13   1    1.60    0.80
   9  13   1    0.70    0.90
  -9  13  -1   -0.30    1.10
  -9  13  -1    1.40    1.40
 -10 -13  -1    2.40    1.50
 -10  13  -1   -2.60    1.20
  10  13   1   -0.60    0.80
  10  13   1   -0.60    0.80
 -10  13  -1    1.30    1.40
 -10  13  -1   -0.30    1.20
 -11  13  -1    1.50    1.30
 -11  13  -1    7.50    2.30
  11  13   1    6.80    1.60
  11  13   1    4.60    1.40
  12 -13   1    8.70    1.20
 -12 -13  -1    8.20    2.60
 -12  13  -1    7.80    3.00
  12  13   1   12.50    2.10
 -12  13  -1    6.60    1.70
  12  13   1    8.50    2.00
 -12 -14   1    1.70    1.90
  12  14  -1    1.40    1.10
  12  14  -1    1.30    1.10
 -12  14   1    0.60    1.20
 -12  14   1   -1.70    2.60
 -11 -14   1   -1.80    1.40
  11  14  -1    1.00    0.80
 -11  14   1    0.30    1.60
  11  14  -1    0.90    0.90
 -11  14   1    1.00    1.00
 -10 -14   1   -0.20    1.60
  10  14  -1    1.20    0.90
  10  14  -1    0.60    0.70
 -10  14   1    1.70    1.20
 -10  14   1   -0.70    1.30
  -9 -14   1    2.40    1.50
  -9  14   1    0.00    0.90
   9  14  -1    1.80    0.80
  -9  14   1    0.60    1.30
  -9  14   1    2.70    1.70
   9  14  -1    2.10    0.80
  -8 -14   1   -0.50    1.20
   8  14  -1    0.20    0.60
  -8  14   1    0.20    1.10
   8  14  -1    1.70    0.80
  -8  14   1    2.20    1.10
  -8  14   1   -1.80    1.00
  -7 -14   1   16.00    3.40
   7  14  -1   15.50    1.60
   7  14  -1   14.30    1.40
  -7  14   1   12.30    1.70
  -7  14   1   14.90    3.50
  -7  14   1   15.20    2.30
  -6 -14   1  101.99    7.00
  -6  14   1  108.29    4.60
  -6  14   1  106.79    4.20
   6  14  -1  100.49    3.50
   6  14  -1  106.19    3.20
  -5 -14   1  128.29    7.70
   5  14  -1  120.99    3.40
  -5  14   1  130.79    4.40
  -5  14   1  126.19    4.70
   5  14  -1  124.79    3.70
  -4 -14   1   53.79    5.10
   4  14  -1   54.79    2.00
  -4  14   1   59.59    2.70
  -4  14   1   59.19    2.90
   4  14  -1   54.59    2.00
   3  14  -1  148.69    3.60
  -3  14   1  149.88    4.50
  -3  14   1  158.28    4.50
   2  14  -1   69.89    5.30
  -2  14   1   63.19    2.40
  -2  14   1   63.69    2.30
   0  14   1   31.40    3.90
   1  14   1  154.08    8.10
  -1  14  -1  156.38    4.30
  -1  14  -1  151.38    4.40
  -2  14  -1   22.40    1.80
   2  14   1   22.10    3.50
  -2  14  -1   25.50    1.70
  -3  14  -1   59.99    3.00
  -3  14  -1   57.59    5.20
  -3  14  -1   64.89    3.30
   3  14   1   65.09    5.10
   4  14   1   49.30    2.00
  -4  14  -1   47.50    2.70
   4  14   1   45.70    1.60
  -4  14  -1   47.40    5.60
  -4  14  -1   52.19    3.00
  -5  14  -1    2.80    1.00
   5  14   1    7.20    0.90
   5  14   1    4.80    0.90
  -5  14  -1    6.40    1.50
  -6 -14  -1    0.70    1.50
   6  14   1    2.60    0.70
  -6  14  -1    1.90    1.00
   6  14   1    2.20    0.80
  -6  14  -1    4.40    1.30
  -7 -14  -1    1.10    1.60
   7  14   1    0.90    0.80
  -7  14  -1    1.80    1.70
   7  14   1    0.30    0.60
  -7  14  -1    1.80    1.20
  -7  14  -1    0.10    0.80
  -8 -14  -1   19.50    3.70
  -8  14  -1   19.80    2.30
   8  14   1   18.10    1.70
   8  14   1   24.90    2.10
  -8  14  -1   24.30    3.10
  -8  14  -1   14.30    3.10
  -9 -14  -1    1.30    1.50
   9  14   1    2.70    1.00
  -9  14  -1    1.60    1.40
   9  14   1    2.70    1.00
  -9  14  -1    2.40    1.20
  -9  14  -1    1.50    1.70
 -10 -14  -1    5.70    2.20
  10  14   1    6.90    1.40
 -10  14  -1    3.60    2.40
  10  14   1    7.30    1.50
 -10  14  -1    2.50    1.40
 -10  14  -1    3.60    1.70
 -11 -14  -1    7.10    2.60
 -11  14  -1    8.50    1.90
  11  14   1   12.10    2.00
  11  14   1   10.90    1.80
 -11  14  -1   12.20    2.70
 -12 -14  -1    2.10    2.10
 -12  14  -1    0.30    1.60
  12  14   1    0.20    0.90
 -12  14  -1   -3.80    1.40
  12  14   1    3.70    1.30
 -12  14  -1    1.50    1.30
 -11 -15   1   -1.50    1.80
 -11  15   1    0.30    1.00
  11  15  -1    0.60    0.90
 -11  15   1    2.30    2.00
 -11  15   1    1.10    1.60
  11  15  -1    0.60    1.00
 -10 -15   1    2.00    2.00
 -10  15   1   -2.30    1.30
  10  15  -1    0.90    0.90
  10  15  -1    1.80    0.90
 -10  15   1    2.00    1.60
 -10  15   1    0.20    1.10
  -9 -15   1   13.20    3.40
  -9  15   1   12.20    1.80
  -9  15   1   12.40    2.40
   9  15  -1   13.20    1.60
   9  15  -1   11.00    1.60
  -8 -15   1   11.00    3.20
   8  15  -1   10.60    1.30
  -8  15   1    5.50    2.30
   8  15  -1    6.50    1.20
  -8  15   1    9.30    1.60
  -8  15   1    5.90    1.80
  -7 -15   1    5.50    2.30
  -7  15   1    3.40    1.10
  -7  15   1    4.20    2.00
  -7  15   1    4.00    1.40
   7  15  -1    5.30    1.10
   7  15  -1    4.60    0.90
  -6 -15   1    3.80    2.00
   6  15  -1    2.00    0.70
  -6  15   1    4.20    2.20
   6  15  -1    3.70    0.80
  -6  15   1    3.50    1.10
  -6  15   1    4.80    1.40
  -5 -15   1    5.00    2.20
  -5  15   1    2.70    1.90
  -5  15   1    3.70    1.10
   5  15  -1    3.10    0.70
   5  15  -1    3.20    0.70
  -5  15   1    2.90    1.10
  -4  15   1   20.80    1.90
  -4  15   1   17.60    1.60
   4  15  -1   19.30    1.20
   4  15  -1   18.10    1.20
  -3  15   1   30.30    1.80
  -3  15   1   28.40    1.90
  -2  15   1    1.10    0.60
  -2  15   1    2.40    0.70
   1  15   1   34.50    4.10
  -1  15  -1   35.40    1.90
  -1  15  -1   35.00    2.10
   2  15   1    2.50    1.50
  -2  15  -1    0.10    0.70
  -2  15  -1   -1.10    0.50
   3  15   1    8.30    2.50
  -3  15  -1    6.90    1.20
  -3  15  -1   10.30    1.60
  -3  15  -1   -0.60    2.00
  -4  15  -1    1.40    1.50
   4  15   1    1.80    0.50
  -4  15  -1    1.60    0.80
   4  15   1    2.20    0.60
  -4  15  -1    1.80    1.10
  -5  15  -1    6.80    2.10
  -5  15  -1    2.70    1.20
  -5  15  -1    4.70    1.20
   5  15   1    6.20    1.00
   5  15   1    5.80    0.80
   6  15   1   15.60    1.60
   6  15   1   17.10    1.30
  -6  15  -1   14.60    1.90
  -6  15  -1   21.20    2.60
  -6  15  -1   10.20    2.70
  -7 -15  -1    6.20    2.20
  -7  15  -1    9.50    1.60
  -7  15  -1    1.90    1.80
   7  15   1    3.40    1.00
  -7  15  -1    4.70    2.20
   7  15   1    4.70    1.00
  -8 -15  -1    2.80    1.70
   8  15   1    0.20    0.70
   8  15   1   -0.30    0.70
  -8  15  -1    2.10    1.50
  -8  15  -1    0.10    1.20
  -8  15  -1   -1.10    0.90
  -9 -15  -1   -0.80    1.40
   9  15   1    0.70    0.80
   9  15   1   -0.70    0.70
  -9  15  -1    1.10    1.50
 -10 -15  -1   12.90    3.20
  10  15   1   12.90    1.90
 -10  15  -1   11.50    2.10
 -10  15  -1    4.50    2.20
 -10  15  -1    6.60    2.50
  10  15   1   10.20    1.60
  11  15   1    0.00    0.90
 -11  15  -1    0.50    1.10
  10  16  -1    6.10    1.30
 -10  16   1    2.30    1.30
  -9 -16   1    0.90    2.10
  -9  16   1    1.40    1.40
   9  16  -1    2.80    0.90
  -9  16   1    2.10    1.90
   9  16  -1    1.00    1.20
  -8 -16   1   -0.40    1.80
   8  16  -1    1.60    0.70
   8  16  -1    1.90    0.70
  -8  16   1   -1.40    1.40
  -8  16   1    0.00    1.20
  -8  16   1   -1.00    0.80
  -7 -16   1    6.60    2.40
  -7  16   1    0.30    2.60
  -7  16   1    3.30    1.10
   7  16  -1    3.30    0.80
  -6 -16   1    3.00    1.70
  -6  16   1    2.10    1.40
  -6  16   1    0.50    1.00
  -6  16   1    1.00    0.90
   6  16  -1    1.80    0.70
   6  16  -1    0.70    0.60
   5  16  -1    5.60    0.80
  -5  16   1    0.50    1.50
  -5  16   1    4.00    1.00
  -5  16   1    2.80    1.10
   4  16  -1    6.60    0.80
  -4  16   1    5.50    1.00
  -4  16   1   10.00    1.50
  -4  16   1    6.50    2.50
  -3  16   1    1.60    0.80
   3  16  -1    2.60    0.60
  -3  16   1    1.70    0.90
   2  16  -1    1.20    1.50
  -2  16   1    1.70    0.70
  -2  16   1    2.20    0.80
   0  16  -1    0.30    0.60
   0  16   1   -0.30    1.50
  -1  16  -1   -1.60    0.50
  -1  16  -1   -0.40    0.60
   1  16   1   -0.20    1.40
   2  16   1    0.40    1.50
  -2  16  -1    1.30    0.70
  -2  16  -1    0.90    2.30
  -2  16  -1    1.90    0.90
  -3  16  -1   -0.70    0.70
   3  16   1   -1.60    0.90
  -3  16  -1   -1.00    1.20
  -3  16  -1   -1.30    0.70
  -4  16  -1    9.60    1.70
   4  16   1    8.20    0.90
  -4  16  -1    6.70    1.30
  -4  16  -1   11.40    3.20
   5  16   1    0.10    0.40
  -5  16  -1    0.50    0.80
   5  16   1    0.10    0.50
  -5  16  -1    0.20    1.30
  -5  16  -1   -1.00    1.00
  -6  16  -1    2.10    1.70
  -6  16  -1    0.50    0.80
  -6  16  -1    0.50    1.30
   6  16   1   -0.30    0.50
  -7  16  -1   -0.40    1.30
  -7  16  -1    0.00    0.90
  -7  16  -1    1.70    2.30
   7  16   1   -0.90    0.60
   7  16   1   -0.70    0.50
  -8 -16  -1    1.50    1.70
  -8  16  -1   -1.20    1.30
  -8  16  -1    1.70    1.00
   8  16   1    2.10    0.90
  -8  16  -1    1.20    1.70
   8  16   1    1.00    0.60
  -9 -16  -1    8.90    2.70
   9  16   1   10.40    2.50
   9  16   1   11.20    1.60
  -9  16  -1    6.20    2.10
  -9  16  -1   10.00    1.80
  -9  16  -1    9.70    2.90
  -8 -17   1    0.10    1.80
   8  17  -1    0.00    0.70
  -8  17   1   -1.80    0.70
  -8  17   1    2.40    1.30
  -8  17   1    0.50    1.70
   8  17  -1   -0.30    0.60
  -7  17   1   -2.20    0.70
   7  17  -1    0.40    0.60
  -7  17   1   -0.60    1.60
   7  17  -1   -0.50    0.50
  -6  17   1    1.90    1.80
   6  17  -1    1.80    0.60
  -6  17   1    3.40    1.00
  -6  17   1    2.50    1.10
  -5  17   1    1.30    1.00
   5  17  -1   -0.40    0.50
  -5  17   1    0.90    0.80
  -5  17   1    1.70    1.70
  -4  17   1    0.70    1.80
   4  17  -1    0.80    0.60
   4  17  -1    1.90    0.60
  -4  17   1    1.80    1.00
  -4  17   1    1.50    0.80
   3  17  -1    3.40    0.60
  -3  17   1    2.00    0.90
  -3  17   1    2.10    2.80
  -3  17   1    3.10    0.80
  -2  17   1    9.20    1.10
  -2  17   1    7.40    2.70
  -2  17   1    8.40    1.20
   2  17  -1   10.10    2.70
  -1  17   1    0.80    1.60
   1  17  -1   -0.60    1.00
   0  17   1    1.00    1.50
   0  17  -1    1.00    0.70
   0  17  -1    4.80    2.10
  -1  17  -1    3.30    2.00
  -1  17  -1    0.40    0.70
   1  17   1   -1.30    1.10
  -1  17  -1    0.10    0.60
  -2  17  -1    0.10    0.80
   2  17   1   -0.30    1.10
  -2  17  -1   -1.00    1.40
  -3  17  -1    3.60    1.20
  -3  17  -1    2.70    0.90
  -3  17  -1    1.80    1.90
  -4  17  -1    1.20    2.80
   4  17   1    0.30    0.40
  -4  17  -1    0.30    0.90
  -4  17  -1    0.90    0.70
   5  17   1    2.00    0.60
  -5  17  -1    2.10    1.00
  -5  17  -1    5.90    2.60
  -5  17  -1    4.40    1.30
   5  17   1    2.90    0.70
   6  17   1   -0.60    0.60
  -6  17  -1    0.30    1.70
   6  17   1   -0.40    0.50
  -6  17  -1   -1.40    0.70
   7  17   1    0.60    0.60
  -7  17  -1    0.30    1.20
  -7  17  -1    0.30    0.90
   7  17   1    1.00    0.60
  -7  17  -1    2.30    2.00
   8  17   1    3.20    0.90
  -8  17  -1    0.30    1.50
   8  17   1    1.00    0.70
  -8  17  -1    1.90    1.30
  -8  17  -1    1.40    2.20
  -6  18   1    4.20    3.00
  -6  18   1   -0.50    1.50
   6  18  -1    0.10    0.60
   6  18  -1   -0.30    0.60
  -6  18   1    0.10    0.80
   5  18  -1    0.20    0.50
  -5  18   1    1.60    1.70
  -5  18   1    1.20    0.80
   5  18  -1    1.10    0.50
  -5  18   1    3.20    1.20
  -4  18   1    1.10    0.80
  -4  18   1    1.00    1.70
   4  18  -1    0.50    0.50
  -4  18   1    0.20    1.00
   4  18  -1    1.20    0.50
  -3  18   1    3.10    0.90
  -3  18   1    0.30    1.60
  -3  18   1    3.30    1.20
  -2  18   1    2.70    0.80
  -2  18   1    5.10    2.00
  -2  18   1    1.50    0.90
  -1  18   1   -0.10    1.40
   1  18  -1    1.60    1.90
   0  18   1    7.70    2.80
   0  18  -1    5.10    1.10
   0  18  -1    4.80    2.10
  -1  18  -1    2.70    1.80
  -1  18  -1    2.80    1.10
   1  18   1    3.10    1.90
  -1  18  -1    4.90    1.00
   2  18   1    0.80    1.60
  -2  18  -1    4.50    1.10
  -2  18  -1    1.80    1.70
  -2  18  -1    3.60    0.90
  -3  18  -1    4.00    2.30
  -3  18  -1    1.70    1.10
  -3  18  -1    4.50    1.00
  -4  18  -1    3.20    2.10
  -4  18  -1    1.90    0.80
  -4  18  -1   -1.90    1.00
  -5  18  -1   -1.10    1.70
  -5  18  -1   -0.80    0.80
  -5  18  -1    4.40    1.20
   5  18   1    2.00    0.60
   5  18   1   -0.70    0.50
   6  18   1   -1.20    0.50
  -6  18  -1    0.80    1.80
  -6  18  -1    0.00    0.90
   6  18   1   -0.50    0.60
  -6  18  -1   -1.30    1.10
  -3  19   1   15.40    1.80
  -3  19   1   10.90    1.20
  -2  19   1   12.10    1.40
  -2  19   1   13.10    1.60
  -1  19   1    7.70    4.60
   1  19  -1    7.00    4.00
   0  19  -1    0.60    2.00
   0  19   1   -1.50    1.70
  -1  19  -1    0.00    0.70
   1  19   1    0.50    1.70
  -1  19  -1   -1.40    0.80
  -2  19  -1   -0.60    0.70
  -2  19  -1   -2.60    0.90
   2  19   1    1.60    3.10
  -3  19  -1    0.20    0.70
  17   0  -2   -1.70    1.10
 -17   0   2   -2.60    2.10
  17   0  -2    0.20    1.10
 -17   0   2    0.80    1.30
  16   0  -2   16.30    2.50
 -16   0   2   16.70    3.40
 -16   0   2   14.50    2.20
  16   0  -2   17.10    3.00
  15   0  -2    0.10    0.90
 -15   0   2    1.10    1.10
 -15   0   2    0.00    1.50
  14   0  -2    6.50    1.60
 -14   0   2    5.80    1.40
 -13   0   2   -0.80    0.90
 -13   0   2    1.50    1.50
  13   0  -2    1.70    1.10
 -12   0   2    1.50    1.00
 -12   0   2    1.60    1.50
  12   0  -2    2.50    1.20
  12   0  -2    3.80    1.20
 -11   0   2    0.10    1.70
  11   0  -2    0.30    0.80
  11   0  -2    0.70    0.80
 -11   0   2   -1.20    0.70
 -10   0   2    6.60    1.60
  10   0  -2    5.70    1.30
  10   0  -2    9.60    1.50
 -10   0   2    6.00    1.10
  -9   0   2    0.20    0.80
   9   0  -2   -0.10    0.60
   9   0  -2   -0.20    0.50
  -9   0   2   -0.60    0.60
  -8   0   2    7.10    1.30
  -8   0   2    7.80    1.10
   8   0  -2    7.40    1.20
   8   0  -2    8.40    1.30
   7   0  -2   -0.10    0.50
   7   0  -2   -0.60    0.50
  -7   0   2    0.90    0.60
  -7   0   2    0.60    0.80
   6   0  -2   19.50    1.50
  -6   0   2   17.30    1.60
  -6   0   2   16.90    1.30
   6   0  -2   20.00    1.40
  -5   0   2    0.30    0.60
  -5   0   2    0.20    0.50
   5   0  -2    0.70    0.50
   5   0  -2    0.50    0.50
  -4   0   2 9375.66  473.55
   4   0  -2 9999.00  464.15
   3   0  -2    1.50    0.50
  -3   0   2    1.20    0.50
   2   0  -2 2213.48  152.58
  -2   0   2 2245.08  153.58
  -1   0   2   -3.20    8.30
  -1   0  -2    0.00    0.30
  -1   0  -2    0.10    0.30
   1   0   2   -0.10    0.30
   1   0   2    0.10    0.20
  -2   0  -2   17.40    1.30
   2   0   2   17.50    1.40
  -2   0  -2   16.90    1.10
   3   0   2    0.70    0.50
   3   0   2    0.30    0.60
  -3   0  -2    0.20    0.50
  -3   0  -2   -0.80    0.60
   4   0   2   69.19    2.90
   4   0   2   69.69    2.70
  -4   0  -2   71.49    3.00
  -4   0  -2   70.69    2.50
  -5   0  -2    0.10    0.50
   5   0   2   -0.10    0.60
   5   0   2    0.50    0.60
  -5   0  -2    0.50    0.70
  -6   0  -2   45.10    2.30
   6   0   2   43.40    2.50
   6   0   2   42.30    2.40
  -6   0  -2   43.10    2.80
  -7   0  -2    0.90    0.90
   7   0   2    0.40    0.70
   7   0   2    0.10    0.60
  -7   0  -2   -1.30    0.50
  -8   0  -2    0.30    0.90
  -8   0  -2    0.30    0.60
   8   0   2    1.00    0.80
   8   0   2    0.30    0.70
   9   0   2    0.60    0.70
   9   0   2    0.80    0.90
  -9   0  -2    1.20    1.10
  -9   0  -2    0.20    0.60
 -10   0  -2   32.50    2.30
  10   0   2   31.00    2.60
 -10   0  -2   32.90    3.20
  10   0   2   27.50    2.50
 -11   0  -2    0.50    1.20
  11   0   2    0.10    0.90
 -11   0  -2   -0.30    0.80
  11   0   2    1.10    0.90
 -12   0  -2   -0.50    1.10
 -12   0  -2    0.50    0.90
  12   0   2    1.20    1.10
 -13   0  -2   -1.50    0.80
 -13   0  -2   -1.10    1.20
  14   0   2    6.40    1.70
 -14   0  -2   10.20    1.90
  15   0   2   -0.80    0.90
  15   0   2    3.00    1.40
 -15   0  -2    0.90    1.50
 -15   0  -2    0.30    1.00
  16   0   2    9.40    2.30
  16   0   2    9.20    2.00
 -16   0  -2    7.60    2.60
 -16   0  -2    6.60    1.80
 -17   0  -2    0.90    1.20
  17   0   2   -0.10    1.20
 -17   0  -2    0.00    2.10
  17  -1  -2    2.50    1.40
  17  -1  -2   -0.70    1.00
 -17  -1   2    1.60    1.40
 -17  -1   2    0.10    2.00
  17   1  -2   -0.30    1.50
 -17   1   2    2.40    2.40
 -17   1   2    0.00    1.20
  17   1  -2   -1.10    1.00
 -16  -1   2    6.20    2.40
  16  -1  -2    2.70    1.30
 -16  -1   2    2.60    1.40
  16  -1  -2    1.80    1.70
  16   1  -2    5.20    1.80
  16   1  -2    3.20    1.40
 -16   1   2    3.40    1.50
 -15  -1   2    3.10    1.90
  15  -1  -2   -2.30    0.80
  15  -1  -2   -1.40    0.80
 -15  -1   2    0.40    1.00
  15   1  -2   -0.10    0.90
 -15   1   2    0.60    1.20
 -15   1   2    0.90    1.70
  14  -1  -2    1.60    1.10
 -14  -1   2    3.20    2.30
  14   1  -2    1.60    1.10
 -14   1   2    0.00    1.10
  13  -1  -2    0.10    0.80
  13  -1  -2    1.00    1.10
 -13  -1   2    2.00    1.60
 -13  -1   2    0.40    0.90
  13   1  -2    1.30    1.00
 -13   1   2    0.70    1.30
 -13   1   2    1.30    1.00
  12  -1  -2    0.10    0.90
 -12  -1   2    0.40    0.80
  12  -1  -2    0.50    0.90
 -12  -1   2    1.00    1.20
 -12   1   2   -0.90    0.70
 -12   1   2    1.30    1.20
  12   1  -2    0.90    0.90
  12   1  -2    1.40    1.00
  11  -1  -2    0.30    0.80
  11  -1  -2    0.40    0.70
 -11  -1   2   -0.80    0.80
 -11  -1   2    2.10    1.10
  11   1  -2    0.20    0.80
 -11   1   2    0.10    1.10
  11   1  -2   -0.30    0.70
 -11   1   2    0.80    0.90
  10  -1  -2   14.00    1.80
  10  -1  -2   12.10    1.70
 -10  -1   2   11.40    1.90
 -10  -1   2   14.60    1.50
 -10   1   2   16.00    1.60
  10   1  -2   11.10    1.60
  10   1  -2   12.40    1.70
 -10   1   2    9.40    1.80
  -9  -1   2   -1.60    0.60
  -9  -1   2    0.00    0.60
   9  -1  -2    0.60    0.70
   9  -1  -2   -0.40    0.50
  -9   1   2   -0.40    0.60
   9   1  -2    0.30    0.60
  -9   1   2   -0.70    0.60
   9   1  -2    0.60    0.70
   8  -1  -2   20.40    1.80
   8  -1  -2   24.00    1.90
  -8  -1   2   23.10    2.20
  -8  -1   2   26.00    1.70
   8   1  -2   23.50    1.90
  -8   1   2   22.80    1.70
   8   1  -2   24.90    1.80
  -8   1   2   24.30    2.10
   7  -1  -2  308.87    7.60
  -7  -1   2  306.77    8.20
   7  -1  -2  303.17    7.60
  -7  -1   2  313.17    7.20
  -7   1   2  289.07    8.00
   7   1  -2  292.47    7.40
  -7   1   2  315.67    7.30
   7   1  -2  303.97    7.70
  -6  -1   2   54.59    2.60
   6  -1  -2   57.09    2.40
   6  -1  -2   52.89    2.40
  -6  -1   2   46.90    2.00
  -6   1   2   54.39    2.60
   6   1  -2   53.09    2.40
  -6   1   2   49.50    2.50
   6   1  -2   54.79    2.20
   5  -1  -2   25.00    1.50
  -5  -1   2   28.40    1.40
   5  -1  -2   27.70    1.50
  -5  -1   2   27.70    1.70
  -5   1   2   27.20    1.70
   5   1  -2   29.20    1.40
   5   1  -2   23.90    1.50
  -5   1   2   27.20    1.40
   4  -1  -2  253.57    5.80
   4  -1  -2  247.28    5.70
  -4  -1   2  245.48    5.90
  -4  -1   2  252.47    5.50
   4   1  -2  243.58    5.50
   4   1  -2  259.67    5.80
  -4   1   2  242.68    5.90
  -4   1   2  246.58    5.60
  -3  -1   2  632.74   12.60
  -3  -1   2  633.24   13.40
   3   1  -2  645.74   12.80
  -3   1   2  645.84   12.60
  -3   1   2  630.34   13.30
  -2  -1   2 6400.06  279.87
   2  -1  -2 6726.43  284.27
  -2   1   2 6524.05  283.27
   2   1  -2 6614.94  285.47
   1  -1  -2   63.59    1.60
  -1  -1   2   62.59    1.70
   1  -1  -2   63.19    1.50
  -1  -1   2   59.99    1.60
   1   1  -2   65.29    1.60
  -1   1   2   63.99    1.50
   1   1  -2   63.59    1.70
  -1   1   2   62.59    1.60
   0  -1  -2    7.10    0.50
   0  -1   2    7.20    0.80
   0  -1  -2    7.50    0.40
   0  -1   2    5.00    0.40
   0   1  -2    6.80    0.60
   0   1   2    7.30    0.70
   0   1  -2    6.30    0.60
   0   1   2    7.30    0.60
  -1  -1  -2   28.40    1.00
   1  -1   2   27.90    1.30
  -1  -1  -2   27.20    1.20
  -1  -1  -2   29.70    1.10
   1  -1   2   26.50    1.20
  -1   1  -2   27.30    1.10
   1   1   2   28.00    1.00
   1   1   2   28.90    1.10
  -1   1  -2   28.50    1.30
   1   1   2   27.80    1.20
  -1   1  -2   27.80    1.20
   2  -1   2  942.61   18.30
   2  -1   2  915.21   18.40
  -2  -1  -2  936.81   17.90
  -2  -1  -2  890.81   18.40
   2   1   2  913.81   18.10
  -2   1  -2  889.41   18.50
  -2   1  -2  935.31   18.30
   2   1   2  936.11   18.50
  -3  -1  -2    0.00    0.60
   3  -1   2    0.30    0.60
   3  -1   2    0.70    0.70
  -3  -1  -2    0.30    0.50
   3   1   2    1.10    0.50
  -3   1  -2    0.70    0.70
   3   1   2    0.70    0.70
  -3   1  -2    0.90    0.60
   4  -1   2    1.70    0.70
  -4  -1  -2    3.00    0.60
   4  -1   2    2.60    0.80
  -4  -1  -2    1.40    0.80
   4   1   2    2.50    0.80
   4   1   2    1.90    0.60
  -4   1  -2    1.50    0.60
  -4   1  -2    1.70    0.80
  -5  -1  -2    1.30    0.50
   5  -1   2    1.50    0.70
   5  -1   2    1.70    0.70
  -5  -1  -2    1.90    0.80
  -5   1  -2    0.20    0.70
  -5   1  -2    1.40    0.60
   5   1   2    0.80    0.70
   5   1   2    1.60    0.70
  -6  -1  -2   51.69    3.00
   6  -1   2   51.39    2.70
   6  -1   2   54.59    2.80
  -6   1  -2   52.99    3.00
   6   1   2   53.39    2.60
  -6   1  -2   53.19    2.50
   6   1   2   51.29    2.80
   7  -1   2    0.70    0.80
  -7  -1  -2    0.00    0.60
  -7  -1  -2   -0.50    0.80
   7  -1   2    0.20    0.60
   7   1   2    0.10    0.70
   7   1   2    0.20    0.70
  -7   1  -2    0.40    0.60
  -7   1  -2    0.10    0.80
   8  -1   2  343.87    9.20
   8  -1   2  334.47    9.30
  -8  -1  -2  337.37    9.90
  -8  -1  -2  347.87    8.40
   8   1   2  347.37    9.40
  -8   1  -2  330.87    9.90
  -8   1  -2  330.67    8.60
   8   1   2  347.27    9.20
  -9  -1  -2   29.50    2.80
  -9  -1  -2   31.70    2.10
   9  -1   2   30.70    2.40
   9  -1   2   33.60    2.50
   9   1   2   27.00    2.30
  -9   1  -2   30.40    2.10
   9   1   2   27.20    2.40
  -9   1  -2   31.20    2.80
 -10  -1  -2   11.60    2.20
  10  -1   2   11.90    1.90
 -10  -1  -2    9.00    1.40
  10  -1   2   10.80    1.70
  10   1   2    9.30    1.70
  10   1   2   11.90    1.90
 -10   1  -2   14.80    2.50
 -10   1  -2    9.50    1.40
  11  -1   2   10.10    1.80
  11  -1   2   11.00    1.90
 -11  -1  -2   10.60    2.60
 -11  -1  -2   10.90    1.60
  11   1   2   13.30    2.20
 -11   1  -2    7.80    1.40
 -11   1  -2   13.10    2.50
  11   1   2   10.60    1.90
  12  -1   2   15.50    2.30
 -12  -1  -2   10.10    1.60
 -12  -1  -2   12.70    2.50
  12  -1   2   11.60    2.10
 -12   1  -2   11.80    1.80
  12   1   2   11.30    2.00
  12   1   2    9.70    1.90
 -12   1  -2   10.70    2.40
 -13  -1  -2    0.90    1.60
 -13  -1  -2    1.70    1.10
  13   1   2    0.40    1.40
 -13   1  -2    1.30    1.40
 -13   1  -2   -0.30    0.90
  14  -1   2    4.00    1.50
 -14  -1  -2    5.00    1.50
  14   1   2    5.30    1.60
 -14   1  -2    3.60    1.40
 -14   1  -2    8.70    3.10
 -15  -1  -2    1.70    1.80
  15  -1   2    0.20    1.10
 -15  -1  -2    1.90    1.20
  15  -1   2    3.10    1.30
  15   1   2   -0.60    1.10
 -15   1  -2   -0.20    1.50
 -15   1  -2    0.60    1.10
  15   1   2    1.70    1.20
  16  -1   2    6.50    1.70
  16  -1   2    4.30    1.90
 -16  -1  -2    2.50    1.40
 -16   1  -2    4.50    1.60
 -16   1  -2    4.40    2.30
  16   1   2    4.00    2.00
  16   1   2    3.90    1.70
 -17  -1  -2   -0.70    2.20
 -17  -1  -2    2.00    1.30
  17  -1   2    0.40    1.30
  17   1   2    0.90    1.40
 -17   1  -2   -3.90    2.10
 -17   1  -2    0.40    1.50
  17  -2  -2   -1.20    1.70
 -17  -2   2    1.00    1.30
 -17  -2   2    5.50    2.50
  17  -2  -2    2.40    1.60
 -17   2   2    0.00    1.40
  17   2  -2    2.20    1.70
 -17   2   2   -0.20    2.20
  17   2  -2    1.20    1.30
 -16  -2   2    1.20    1.80
 -16  -2   2    2.20    1.30
  16  -2  -2   -2.40    1.10
  16  -2  -2    0.80    1.20
  16   2  -2    1.10    1.30
  16   2  -2   -1.10    1.10
 -16   2   2   -1.10    1.70
 -16   2   2    2.30    1.30
 -15  -2   2   32.80    2.80
  15  -2  -2   29.00    2.90
  15  -2  -2   32.90    3.30
 -15  -2   2   24.60    5.30
 -15   2   2   25.00    2.60
  15   2  -2   34.20    3.10
  15   2  -2   31.90    3.30
 -15   2   2   35.30    4.10
  14  -2  -2   -1.70    0.70
 -14  -2   2   -0.80    1.30
 -14  -2   2    0.00    0.90
  14   2  -2    0.80    1.00
 -14   2   2    1.20    1.10
  13  -2  -2   -0.30    0.90
  13  -2  -2    0.70    0.90
 -13  -2   2   -0.70    0.90
 -13  -2   2    0.20    1.30
  13   2  -2    1.00    1.00
 -13   2   2    1.30    1.00
  13   2  -2   -0.30    0.90
  12  -2  -2    0.70    1.00
 -12  -2   2    2.30    1.10
 -12  -2   2    1.70    1.50
  12  -2  -2    3.00    1.20
 -12   2   2    3.20    1.40
 -12   2   2    1.00    1.00
  12   2  -2    4.30    1.30
  12   2  -2    1.40    1.10
 -11  -2   2   23.30    2.70
  11  -2  -2   21.10    2.10
 -11  -2   2   18.90    1.90
  11  -2  -2   19.60    2.80
  11   2  -2   22.00    2.10
 -11   2   2   18.50    2.00
 -11   2   2   23.30    3.00
  11   2  -2   22.00    2.20
 -10  -2   2   -0.70    0.70
  10  -2  -2   -0.20    0.70
  10  -2  -2    1.30    0.80
 -10  -2   2   -0.70    0.90
 -10   2   2    3.90    1.30
 -10   2   2    0.70    0.70
  10   2  -2    0.40    0.70
  10   2  -2    0.70    0.80
   9  -2  -2    9.10    1.40
  -9  -2   2    7.50    1.10
  -9  -2   2    8.80    1.60
   9  -2  -2    9.00    1.30
  -9   2   2    9.30    1.30
   9   2  -2   13.90    1.50
  -9   2   2   10.30    1.80
   9   2  -2    9.70    1.40
  -8  -2   2   22.70    1.60
  -8  -2   2   20.50    2.10
   8  -2  -2   24.30    1.80
   8  -2  -2   21.00    1.80
   8   2  -2   22.20    1.80
  -8   2   2   22.80    1.70
   8   2  -2   23.10    1.70
  -8   2   2   21.60    2.10
  -7  -2   2  170.88    5.50
  -7  -2   2  173.18    4.60
   7  -2  -2  174.18    5.00
   7  -2  -2  173.48    5.20
  -7   2   2  172.08    5.50
   7   2  -2  175.98    5.20
   7   2  -2  167.08    4.80
  -7   2   2  163.58    4.70
  -6  -2   2   51.99    2.00
   6  -2  -2   52.49    2.40
  -6  -2   2   49.60    2.60
   6  -2  -2   55.19    2.30
  -6   2   2   51.29    2.50
   6   2  -2   59.99    2.20
   6   2  -2   52.39    2.40
   5  -2  -2  278.37    6.40
   5  -2  -2  262.17    6.40
  -5  -2   2  277.07    6.10
  -5  -2   2  255.27    6.60
   5   2  -2  266.77    6.10
  -5   2   2  271.37    6.60
   5   2  -2  266.57    6.50
  -5   2   2  268.67    6.20
   4  -2  -2   21.50    1.30
  -4  -2   2   24.70    1.20
  -4  -2   2   24.90    1.50
   4   2  -2   23.90    1.20
   4   2  -2   25.70    1.40
  -4   2   2   23.30    1.20
  -4   2   2   24.80    1.40
  -3  -2   2   12.90    0.90
   3  -2  -2   11.40    0.90
  -3  -2   2   10.60    1.00
   3   2  -2   11.40    1.30
  -3   2   2   11.90    1.10
  -3   2   2   10.60    0.90
   3   2  -2   11.60    1.00
   2  -2  -2  143.49    3.30
  -2  -2   2  139.79    3.30
  -2  -2   2  140.59    3.30
   2  -2  -2  147.29    3.30
  -2   2   2  146.69    3.30
   2   2  -2  145.39    3.30
  -2   2   2  142.59    3.20
   2   2  -2  144.19    3.30
   1  -2  -2    0.30    0.20
  -1  -2   2   -0.10    0.30
   1  -2  -2    0.30    0.20
  -1   2   2    0.20    0.20
  -1   2   2    0.40    0.20
   1   2  -2    0.00    0.30
   1   2  -2    0.10    0.20
   0  -2   2  605.84   12.10
   0  -2  -2  601.84   11.40
   0  -2   2  604.54   11.70
   0  -2  -2  601.54   11.60
   0   2  -2  618.94   12.20
   0   2   2  623.04   11.60
   0   2  -2  614.64   12.50
   0   2   2  625.64   11.80
   0   2  -2  598.44   11.80
   1  -2   2 1262.97  132.99
   1   2   2 1380.96  120.39
   2  -2   2   78.69    2.60
   2  -2   2   81.39    2.60
  -2  -2  -2   82.19    2.10
  -2  -2  -2   76.79    2.50
  -2  -2  -2   78.79    2.50
   2   2   2   80.59    2.60
   2   2   2   82.99    2.30
  -2   2  -2   80.09    2.60
  -2   2  -2   73.69    2.70
   3  -2   2    0.70    0.60
  -3  -2  -2    1.60    0.90
  -3  -2  -2    0.50    0.40
   3  -2   2    0.10    0.50
   3   2   2    0.90    0.50
  -3   2  -2    1.00    0.60
  -3   2  -2    0.00    0.60
   3   2   2   -0.30    0.50
   4  -2   2   56.29    2.50
  -4  -2  -2   58.59    2.00
   4  -2   2   55.59    2.50
  -4  -2  -2   58.59    2.60
  -4   2  -2   58.39    2.40
   4   2   2   56.59    2.20
   4   2   2   56.59    2.60
  -5  -2  -2    2.00    0.90
   5  -2   2    2.10    0.80
   5  -2   2    2.10    0.70
  -5  -2  -2    3.00    0.60
   5   2   2    2.20    0.70
  -5   2  -2    2.40    0.90
  -5   2  -2    1.10    0.60
   5   2   2    1.30    0.80
  -6  -2  -2    0.50    0.90
   6  -2   2    0.00    0.60
  -6  -2  -2    0.40    0.50
   6  -2   2    0.30    0.70
  -6   2  -2   -0.20    0.80
  -6   2  -2    0.00    0.60
   6   2   2    0.00    0.70
   6   2   2    0.80    0.60
  -7  -2  -2  105.99    4.50
   7  -2   2  104.89    4.10
   7  -2   2   99.29    4.10
  -7  -2  -2  105.69    3.40
   7   2   2  110.89    4.30
  -7   2  -2  103.69    4.60
   7   2   2  109.09    4.00
  -7   2  -2  101.19    3.80
  -8  -2  -2    0.50    0.60
  -8  -2  -2    1.70    1.10
   8  -2   2    0.50    0.70
   8  -2   2    2.70    0.90
   8   2   2   -0.70    0.60
  -8   2  -2    1.10    1.00
  -8   2  -2    1.50    0.80
   8   2   2    0.50    0.80
  -9  -2  -2   29.20    2.80
   9  -2   2   30.60    2.50
  -9  -2  -2   29.60    2.00
   9  -2   2   28.60    2.40
  -9   2  -2   29.20    2.90
  -9   2  -2   26.30    2.10
   9   2   2   28.30    2.30
   9   2   2   26.90    2.40
 -10  -2  -2    3.50    1.40
  10  -2   2    2.80    1.10
  10  -2   2    3.70    1.20
 -10  -2  -2    1.70    0.90
  10   2   2    2.10    1.10
  10   2   2    3.20    1.10
 -10   2  -2    3.00    1.40
 -10   2  -2    2.50    1.00
  11  -2   2    2.70    1.40
  11  -2   2    5.80    1.40
 -11  -2  -2    3.40    1.10
 -11  -2  -2    5.00    1.70
  11   2   2    1.30    1.00
 -11   2  -2    2.60    1.10
  11   2   2    3.30    1.30
 -11   2  -2    2.70    1.60
 -12  -2  -2   -0.50    0.80
  12  -2   2    0.80    1.10
 -12  -2  -2    0.60    1.40
  12  -2   2   -0.20    0.90
  12   2   2   -0.40    1.00
  12   2   2   -0.50    1.10
 -12   2  -2    2.10    1.80
 -12   2  -2    1.70    1.10
 -13  -2  -2    1.00    1.40
  13  -2   2    1.10    1.60
 -13  -2  -2    0.40    0.90
 -13   2  -2    1.20    1.70
  13   2   2    1.30    1.50
  13   2   2    1.10    1.20
  14  -2   2    8.00    2.10
  14  -2   2   10.70    2.00
 -14  -2  -2    9.90    2.10
 -14   2  -2   10.40    1.80
  14   2   2   11.30    2.30
  14   2   2    9.30    2.00
 -14   2  -2   16.60    3.10
 -15  -2  -2    1.10    1.10
  15  -2   2   -0.20    1.00
 -15  -2  -2    0.70    1.80
  15  -2   2    2.00    1.60
  15   2   2    0.30    1.30
 -15   2  -2    2.00    1.80
 -15   2  -2    0.10    1.00
  15   2   2   -2.40    0.90
  16  -2   2   -0.50    1.40
 -16  -2  -2   -0.70    1.10
 -16  -2  -2   -0.50    1.70
 -16   2  -2    0.60    1.30
  16   2   2    0.40    1.10
 -16   2  -2   -1.50    1.80
  16   2   2    1.00    1.40
 -17  -2  -2   -4.00    2.10
  17  -2   2    1.40    1.30
 -17  -2  -2    2.50    1.30
 -17   2  -2    2.30    1.50
  17   2   2    1.40    1.40
  17  -3  -2    1.80    1.90
 -17  -3   2    0.70    1.20
 -17  -3   2   -0.60    2.30
 -17   3   2   -3.00    2.00
  17   3  -2    0.50    2.00
  17   3  -2    2.40    1.50
 -17   3   2    0.50    1.40
 -16  -3   2    3.60    2.10
 -16  -3   2    3.00    1.30
  16  -3  -2    0.80    1.20
  16  -3  -2    3.90    2.60
 -16   3   2    1.10    1.10
  16   3  -2   -1.90    1.20
  16   3  -2    1.10    1.20
 -16   3   2   -0.10    1.80
 -15  -3   2    5.20    1.50
  15  -3  -2    6.90    2.00
  15  -3  -2    8.20    1.80
 -15   3   2    6.30    1.60
 -15   3   2    9.30    3.00
  15   3  -2    3.90    1.70
  15   3  -2    8.90    1.90
  14  -3  -2    8.40    1.80
 -14  -3   2   10.00    2.40
 -14  -3   2    8.30    1.50
  14   3  -2    7.90    1.80
  14   3  -2   13.00    2.30
 -14   3   2   10.10    1.80
  13  -3  -2   -1.90    0.80
  13  -3  -2    0.80    0.90
 -13  -3   2   -0.40    0.90
 -13  -3   2    0.90    1.30
 -13   3   2    0.40    1.00
  13   3  -2   -0.20    0.90
  13   3  -2    0.00    0.90
 -12  -3   2    6.30    1.80
  12  -3  -2    8.70    1.90
  12  -3  -2    6.90    1.50
 -12  -3   2    5.50    1.30
  12   3  -2    7.70    1.50
 -12   3   2    3.80    1.20
  12   3  -2    3.90    1.30
 -12   3   2    3.60    1.60
 -11  -3   2   15.20    1.80
  11  -3  -2   16.10    3.80
 -11  -3   2   16.00    2.50
  11  -3  -2   17.50    2.00
  11   3  -2   19.10    2.10
 -11   3   2   16.10    1.90
  11   3  -2   14.60    1.90
 -11   3   2   15.30    2.50
 -10  -3   2    2.80    1.30
  10  -3  -2    3.50    1.10
  10  -3  -2    3.30    1.00
 -10  -3   2    3.50    1.00
 -10   3   2    3.10    1.00
 -10   3   2    4.40    1.40
  10   3  -2    3.40    1.10
  10   3  -2    1.90    0.90
  -9  -3   2   10.30    1.30
   9  -3  -2   12.10    1.50
   9  -3  -2   11.50    1.60
  -9  -3   2   11.80    1.80
   9   3  -2   11.80    1.50
  -9   3   2    8.00    1.20
  -9   3   2   11.60    1.80
   9   3  -2   11.40    1.60
   8  -3  -2   62.09    2.80
  -8  -3   2   68.39    2.60
   8  -3  -2   62.89    3.00
  -8  -3   2   63.89    3.30
  -8   3   2   62.19    2.80
   8   3  -2   63.09    2.70
   8   3  -2   65.29    3.00
  -8   3   2   62.79    3.30
   7  -3  -2    1.90    0.80
  -7  -3   2    0.00    0.70
   7  -3  -2    0.80    0.70
  -7  -3   2    1.90    0.80
  -7   3   2    0.70    0.60
   7   3  -2    1.70    0.60
   7   3  -2    1.80    0.80
  -7   3   2    0.40    0.70
   6  -3  -2    9.10    1.10
  -6  -3   2    9.90    1.10
  -6  -3   2    8.60    1.30
   6  -3  -2    7.60    1.10
  -6   3   2    8.50    1.10
   6   3  -2    9.00    1.20
   6   3  -2   10.00    1.10
  -6   3   2    9.00    1.20
  -5  -3   2   23.90    1.60
   5  -3  -2   21.30    1.40
  -5  -3   2   25.10    1.30
   5   3  -2   23.40    1.20
  -5   3   2   21.00    1.50
  -5   3   2   22.10    1.40
   5   3  -2   23.90    1.50
  -4  -3   2   50.39    1.80
  -4  -3   2   50.49    2.00
   4  -3  -2   51.49    1.90
   4  -3  -2   51.69    2.00
   4   3  -2   50.89    1.70
  -4   3   2   49.40    2.00
  -4   3   2   51.29    1.90
   4   3  -2   52.39    2.00
   3  -3  -2    3.50    0.60
  -3  -3   2    2.70    0.60
  -3  -3   2    2.80    0.50
   3  -3  -2    4.00    0.60
   3   3  -2    2.80    0.50
  -3   3   2    3.10    0.60
  -3   3   2    2.90    0.50
   3   3  -2    3.90    0.60
   2  -3  -2   70.09    1.80
  -2  -3   2   69.29    2.00
   2  -3  -2   72.99    1.90
  -2   3   2   72.49    1.90
  -2   3   2   73.29    1.90
   2   3  -2   68.99    2.00
   2   3  -2   70.49    1.90
  -1  -3   2    8.40    0.70
  -1  -3   2   10.70    1.50
  -1  -3   2   10.60    0.60
   1   3  -2    9.50    0.90
   1   3  -2    9.40    0.60
  -1   3   2   10.90    0.50
  -1   3   2   10.30    0.60
   0  -3   2  811.52   15.00
   0  -3   2  798.42   15.20
   0  -3   2  786.72   16.50
   0   3  -2  780.32   15.50
   0   3  -2  771.22   16.40
   0   3  -2  790.42   15.10
  -1  -3  -2  737.83   15.60
   1  -3   2  762.32   14.50
   1  -3   2  763.02   14.70
   1   3   2  747.03   14.30
   1   3   2  742.43   15.60
   1   3   2  728.43   14.20
  -1   3  -2  747.73   15.00
  -1   3  -2  763.52   14.80
  -1   3  -2  729.43   15.70
  -2  -3  -2  235.08    6.10
   2  -3   2  237.48    5.50
   2  -3   2  237.68    5.60
  -2  -3  -2  248.68    4.80
  -2  -3  -2  247.08    5.10
   2   3   2  241.48    5.10
  -2   3  -2  241.28    5.80
   2   3   2  245.28    6.00
  -2   3  -2  221.58    6.10
   2   3   2  245.38    5.60
   3  -3   2   69.69    2.50
   3  -3   2   70.79    2.60
  -3  -3  -2   75.69    1.90
  -3  -3  -2   74.89    2.80
  -3  -3  -2   73.09    2.50
  -3   3  -2   67.69    2.60
   3   3   2   78.49    2.70
  -3   3  -2   71.89    2.80
  -4  -3  -2   26.80    1.80
   4  -3   2   28.70    1.80
   4  -3   2   29.80    1.70
  -4  -3  -2   29.50    1.20
  -4   3  -2   30.90    1.80
  -4   3  -2   27.50    1.90
   4   3   2   30.60    1.90
   4   3   2   29.70    1.50
  -5  -3  -2   17.10    1.70
  -5  -3  -2   18.10    1.10
   5  -3   2   15.40    1.50
   5  -3   2   16.40    1.60
  -5   3  -2   18.20    1.60
   5   3   2   16.30    1.30
  -5   3  -2   15.80    1.70
   5   3   2   16.50    1.70
   6  -3   2   12.30    1.50
  -6  -3  -2   11.10    1.10
  -6  -3  -2   12.90    1.70
   6  -3   2   11.20    1.50
   6   3   2    9.60    1.80
  -6   3  -2   12.20    1.70
  -6   3  -2   11.40    1.40
   6   3   2   12.70    1.30
   7  -3   2   10.80    1.50
   7  -3   2    8.60    1.30
  -7  -3  -2   10.30    1.10
  -7  -3  -2    8.80    1.60
  -7   3  -2   10.00    1.40
   7   3   2   10.00    1.60
   7   3   2    9.90    1.40
  -7   3  -2    8.30    1.60
  -8  -3  -2    2.40    1.10
   8  -3   2    1.20    0.80
   8  -3   2    0.20    0.70
  -8  -3  -2    0.20    0.60
   8   3   2    1.10    0.90
   8   3   2    0.30    0.60
  -8   3  -2   -0.40    0.80
  -8   3  -2    0.40    0.80
  -9  -3  -2    0.60    0.70
   9  -3   2   -0.50    0.70
   9  -3   2   -0.20    0.70
  -9  -3  -2    0.20    0.90
  -9   3  -2    1.20    1.10
  -9   3  -2   -0.60    0.70
   9   3   2   -0.30    0.60
   9   3   2    0.30    0.90
 -10  -3  -2    0.20    0.70
  10  -3   2    1.20    0.90
 -10  -3  -2    0.50    1.10
  10  -3   2    1.30    1.00
  10   3   2    1.90    1.00
 -10   3  -2    1.20    0.90
  10   3   2    0.40    0.90
 -10   3  -2    2.00    2.60
 -11  -3  -2   20.60    3.00
 -11  -3  -2   24.00    2.00
  11  -3   2   25.40    2.40
  11  -3   2   23.20    2.60
 -11   3  -2   21.50    3.00
 -11   3  -2   20.90    2.30
  11   3   2   22.60    2.60
  11   3   2   20.30    2.30
  12  -3   2    3.20    1.30
 -12  -3  -2    3.20    1.10
 -12  -3  -2    4.10    1.80
  12  -3   2    3.20    1.50
  12   3   2    3.90    1.50
  12   3   2    3.90    1.40
 -12   3  -2    2.80    1.30
 -13  -3  -2    0.60    1.30
 -13  -3  -2    0.00    0.90
  13  -3   2    1.30    1.20
  13  -3   2    2.20    2.20
  13   3   2    3.40    1.40
 -13   3  -2   -0.10    0.90
  13   3   2    0.60    1.20
 -14  -3  -2   -2.50    1.00
  14  -3   2   -0.40    0.90
  14  -3   2    2.00    1.30
 -14  -3  -2    2.30    1.20
 -14   3  -2    0.00    0.90
  14   3   2   -0.30    1.10
  14   3   2    2.90    1.40
  15  -3   2    1.00    1.20
  15  -3   2    1.40    1.20
 -15  -3  -2   -0.30    0.90
 -15  -3  -2    0.90    1.60
  15   3   2    0.20    1.10
  15   3   2   -0.40    1.10
 -15   3  -2   -1.90    0.90
 -15   3  -2    2.60    2.70
 -16  -3  -2   -3.00    1.40
 -16  -3  -2    0.30    1.10
  16  -3   2    1.60    1.20
 -16   3  -2    0.50    2.00
  16   3   2    1.20    1.30
  16   3   2   -1.30    1.50
 -16   3  -2   -1.60    1.20
 -17  -3  -2    3.90    1.40
  17  -3   2    4.10    1.60
 -17  -3  -2    2.40    2.20
 -17   3  -2    1.60    1.50
  17   3   2    3.60    1.60
 -17  -4   2    1.50    1.30
 -17  -4   2   -1.40    2.30
  17  -4  -2   -0.80    1.60
  17   4  -2    3.30    1.50
 -17   4   2    0.80    1.20
 -16  -4   2   -1.00    1.50
 -16  -4   2    1.80    1.30
  16   4  -2    2.20    1.60
 -16   4   2    3.90    2.20
  16   4  -2    1.10    1.30
 -16   4   2    2.50    1.40
  15  -4  -2    4.00    1.70
  15  -4  -2    5.50    1.50
 -15  -4   2    3.30    1.30
  15   4  -2    1.90    1.50
 -15   4   2    7.10    2.10
  15   4  -2    3.70    1.40
 -15   4   2    3.60    1.50
 -14  -4   2    0.40    1.00
 -14  -4   2    2.10    1.50
  14  -4  -2   -0.40    0.90
 -14   4   2   -0.60    1.00
  14   4  -2   -1.90    0.90
  14   4  -2   -0.50    0.90
 -13  -4   2   -2.00    1.10
  13  -4  -2    0.60    1.10
  13  -4  -2    1.80    1.00
 -13  -4   2   -1.60    0.90
  13   4  -2    0.70    1.00
  13   4  -2   -1.10    0.80
 -13   4   2   -0.80    1.90
  12  -4  -2    7.40    1.70
 -12  -4   2   10.00    1.50
  12  -4  -2    8.20    1.60
 -12  -4   2    7.70    3.40
 -12   4   2    7.70    1.50
  12   4  -2    7.60    1.60
 -12   4   2    6.40    1.90
  12   4  -2    6.90    1.60
  11  -4  -2   41.30    2.70
 -11  -4   2   39.00    3.40
 -11  -4   2   43.70    2.60
 -11   4   2   42.00    3.50
 -11   4   2   43.30    2.70
  11   4  -2   36.90    2.70
  11   4  -2   46.30    3.00
  10  -4  -2    2.80    1.10
 -10  -4   2    2.10    1.20
  10  -4  -2    1.20    0.80
 -10  -4   2    2.40    0.90
 -10   4   2    2.60    1.00
  10   4  -2    2.70    1.00
  10   4  -2    1.00    0.80
 -10   4   2    1.90    1.20
   9  -4  -2    5.00    1.20
  -9  -4   2    3.90    1.30
   9  -4  -2    4.70    1.10
  -9  -4   2    5.20    1.00
  -9   4   2    3.80    1.30
  -9   4   2    4.60    1.10
   9   4  -2    5.90    1.10
   9   4  -2    4.50    1.10
   8  -4  -2   17.30    1.70
  -8  -4   2   16.80    1.40
   8  -4  -2   17.10    1.50
  -8  -4   2   19.00    2.00
   8   4  -2   17.10    1.50
   8   4  -2   19.40    1.70
  -8   4   2   13.70    1.80
  -8   4   2   18.40    1.60
   7  -4  -2    1.00    0.70
  -7  -4   2    1.10    0.80
  -7  -4   2    2.10    0.70
   7  -4  -2    0.90    0.60
   7   4  -2    2.40    0.70
  -7   4   2    0.60    0.60
   7   4  -2    1.30    0.70
  -7   4   2    1.50    0.80
  -6  -4   2    4.00    0.70
   6  -4  -2    5.60    1.00
  -6  -4   2    4.00    1.00
   6   4  -2    5.00    0.90
   6   4  -2    5.80    0.80
  -6   4   2    5.20    1.00
  -6   4   2    3.20    0.80
   5  -4  -2    0.10    0.50
  -5  -4   2    0.00    0.50
  -5  -4   2    0.00    0.60
   5  -4  -2    0.50    0.50
   5   4  -2    0.80    0.50
   5   4  -2   -0.10    0.50
  -5   4   2   -0.10    0.40
  -5   4   2    0.20    0.50
   4  -4  -2    5.10    0.80
   4  -4  -2    6.20    0.70
  -4  -4   2    6.20    0.70
   4   4  -2    6.90    0.70
  -4   4   2    4.40    0.70
   4   4  -2    5.70    0.70
  -4   4   2    4.90    0.70
   3  -4  -2  273.07    6.00
   3  -4  -2  271.17    5.70
  -3  -4   2  272.87    5.80
  -3  -4   2  262.67    5.90
   3   4  -2  270.67    5.80
   3   4  -2  272.87    5.90
  -3   4   2  270.47    6.00
   2  -4  -2  103.89    2.40
  -2  -4   2  102.09    3.90
   2  -4  -2  105.79    2.30
   2   4  -2  103.99    2.70
   2   4  -2  102.19    2.50
  -2   4   2  101.49    2.50
  -2   4   2  103.49    2.60
  -1  -4   2    0.00    0.60
   1   4  -2    0.60    0.40
  -1   4   2    0.60    0.20
   1   4  -2    1.30    0.70
  -1   4   2    0.70    0.20
   0  -4   2   14.60    1.50
   0   4   2   15.30    1.50
   0   4  -2   18.60    1.00
   0   4  -2   16.00    0.70
   0   4  -2   15.30    1.60
   1  -4   2  348.27    6.80
  -1  -4  -2  344.47    8.50
   1  -4   2  340.47    6.70
   1   4   2  337.37    8.50
  -1   4  -2  337.77    7.40
  -1   4  -2  334.57    8.60
  -1   4  -2  337.67    7.20
  -2  -4  -2  234.48    6.40
   2  -4   2  239.68    5.20
   2  -4   2  236.18    5.30
  -2   4  -2  233.58    6.60
   2   4   2  226.38    6.30
  -2   4  -2  235.28    5.70
   2   4   2  240.78    5.30
   2   4   2  225.38    4.80
   3  -4   2   50.99    1.90
  -3  -4  -2   46.60    1.30
  -3  -4  -2   46.90    1.60
  -3  -4  -2   47.70    2.50
   3  -4   2   49.20    2.10
  -3   4  -2   47.50    2.20
   3   4   2   48.60    1.60
   3   4   2   50.09    2.10
  -3   4  -2   48.90    2.20
   4  -4   2    1.50    0.70
  -4  -4  -2    3.50    0.80
   4  -4   2    1.70    0.60
  -4  -4  -2    1.70    0.40
  -4   4  -2    1.10    0.60
   4   4   2    1.10    0.70
   4   4   2    1.80    0.50
  -4   4  -2    1.40    0.70
  -5  -4  -2    1.10    0.80
  -5  -4  -2    1.90    0.50
  -5  -4  -2    0.30    0.70
   5  -4   2    0.50    0.60
   5  -4   2    0.80    0.60
   5   4   2    0.30    0.70
   5   4   2    1.10    0.60
  -5   4  -2    1.30    0.90
  -5   4  -2    1.90    0.80
   6  -4   2   77.39    3.10
  -6  -4  -2   77.59    3.40
   6  -4   2   81.39    3.50
  -6  -4  -2   78.89    2.50
  -6   4  -2   76.89    3.70
  -6   4  -2   79.19    3.30
   6   4   2   70.89    2.90
  -7  -4  -2   23.30    1.90
   7  -4   2   22.00    1.80
  -7  -4  -2   19.00    2.10
   7  -4   2   20.60    2.00
  -7   4  -2   22.70    2.30
   7   4   2   21.40    1.70
   7   4   2   20.30    2.00
  -7   4  -2   26.40    2.00
   8  -4   2   22.30    2.20
   8  -4   2   28.70    2.20
  -8  -4  -2   25.30    2.40
  -8  -4  -2   24.70    1.60
   8   4   2   22.50    1.90
   8   4   2   26.50    2.30
  -8   4  -2   28.20    2.60
  -8   4  -2   22.10    2.00
   9  -4   2   10.30    1.80
   9  -4   2   12.20    1.70
  -9  -4  -2   13.50    2.20
  -9  -4  -2   12.50    1.40
  -9   4  -2   10.90    1.70
   9   4   2   11.30    1.80
  -9   4  -2   11.30    2.10
   9   4   2   15.40    2.00
 -10  -4  -2    0.60    0.80
 -10  -4  -2    0.20    1.20
  10  -4   2    1.30    1.00
  10  -4   2   -0.10    0.90
 -10   4  -2    1.30    1.00
  10   4   2    0.70    0.90
 -10   4  -2    1.50    1.50
  10   4   2    0.90    1.00
  11  -4   2   60.59    4.00
 -11  -4  -2   54.59    2.80
  11  -4   2   56.89    3.40
 -11  -4  -2   58.09    4.20
 -11   4  -2   60.09    4.50
  11   4   2   58.89    3.70
 -11   4  -2   57.09    3.40
  11   4   2   54.79    3.70
 -12  -4  -2   21.40    2.00
 -12  -4  -2   21.50    3.20
  12  -4   2   19.80    2.50
  12  -4   2   22.50    3.10
 -12   4  -2   21.70    2.40
  12   4   2   23.10    2.60
  12   4   2   22.20    2.80
 -13  -4  -2    2.90    1.10
  13  -4   2    2.90    1.80
  13  -4   2    3.00    2.10
 -13  -4  -2    1.80    1.50
  13   4   2    2.50    1.40
 -13   4  -2    4.90    1.50
  13   4   2    3.60    1.40
 -14  -4  -2   -0.10    1.50
  14  -4   2    0.30    1.20
  14  -4   2    1.60    1.20
 -14  -4  -2    1.20    1.10
  14   4   2    0.90    1.50
 -14   4  -2    3.00    1.40
  14   4   2    1.10    1.10
 -15  -4  -2    1.40    1.20
  15  -4   2    0.10    1.00
  15  -4   2    2.30    1.60
  15   4   2    1.20    1.30
 -15   4  -2    0.50    2.10
 -15   4  -2    1.00    1.20
  15   4   2   -1.90    2.00
 -16  -4  -2   -3.20    1.80
 -16  -4  -2   -1.60    0.90
  16  -4   2   -1.80    1.40
  16  -4   2   -2.90    0.90
 -16   4  -2   -1.20    1.80
  16   4   2    4.00    1.80
  16   4   2    0.20    1.20
 -16   4  -2    0.70    1.30
 -17  -4  -2   -0.70    1.20
 -17   4  -2    2.60    1.90
 -17  -5   2   -1.80    1.70
 -17  -5   2   -0.70    1.10
  17  -5  -2    4.30    1.90
  17  -5  -2   -0.40    1.00
  17   5  -2   -0.20    1.10
 -17   5   2    2.00    1.40
  16  -5  -2    0.30    1.00
 -16  -5   2    2.20    2.00
 -16  -5   2    1.60    1.20
  16   5  -2    3.00    1.80
  16   5  -2   -1.50    1.00
 -16   5   2   -0.10    1.40
 -16   5   2    3.30    2.20
 -15  -5   2   -0.50    1.10
 -15  -5   2    0.10    1.40
  15  -5  -2    1.60    1.30
  15   5  -2    0.30    1.00
 -15   5   2    0.50    2.10
 -15   5   2   -0.50    1.10
  15   5  -2    0.80    1.30
 -14  -5   2    3.20    1.60
 -14  -5   2   -0.40    0.80
  14   5  -2   -0.40    1.00
  14   5  -2    1.10    1.10
 -14   5   2    0.70    1.20
 -14   5   2    3.10    1.60
 -13  -5   2    4.50    1.20
 -13  -5   2    5.00    1.70
  13  -5  -2    4.30    1.60
  13   5  -2    4.90    1.80
 -13   5   2    4.00    1.90
  13   5  -2    4.60    1.40
 -13   5   2    4.00    1.40
 -12  -5   2   -0.50    1.10
  12  -5  -2    1.00    1.10
 -12  -5   2   -0.60    0.90
  12   5  -2    2.40    1.20
 -12   5   2    1.30    1.00
  12   5  -2    0.30    1.00
 -12   5   2    2.80    1.50
 -11  -5   2   22.30    2.80
  11  -5  -2   29.10    3.70
 -11  -5   2   25.90    2.10
  11  -5  -2   22.60    2.10
  11   5  -2   23.30    2.40
  11   5  -2   27.40    2.30
 -11   5   2   28.20    2.90
 -11   5   2   24.90    2.20
 -10  -5   2   31.00    2.90
  10  -5  -2   32.20    2.60
 -10  -5   2   28.20    2.00
  10   5  -2   29.50    2.20
  10   5  -2   35.00    2.50
 -10   5   2   32.40    2.30
 -10   5   2   33.40    3.10
   9  -5  -2   94.29    4.20
  -9  -5   2   94.39    3.40
  -9  -5   2  100.09    4.40
   9   5  -2   91.99    3.60
  -9   5   2   91.09    4.30
  -9   5   2   92.89    3.70
   9   5  -2   96.69    4.00
  -8  -5   2  116.89    3.70
  -8  -5   2  117.99    4.60
   8  -5  -2  117.69    4.50
  -8   5   2  123.99    4.80
   8   5  -2  122.69    4.30
  -8   5   2  121.09    4.10
   8   5  -2  116.49    3.80
   7  -5  -2  150.58    5.00
  -7  -5   2  156.58    4.30
  -7  -5   2  154.58    5.10
   7  -5  -2  157.08    4.60
  -7   5   2  155.58    4.70
   7   5  -2  158.48    4.40
  -7   5   2  158.38    5.20
   7   5  -2  159.38    4.90
   6  -5  -2    0.10    0.60
   6  -5  -2   -0.40    0.40
  -6  -5   2   -0.50    0.40
  -6  -5   2    0.50    0.60
  -6   5   2    0.00    0.50
   6   5  -2   -0.10    0.40
   6   5  -2    0.60    0.60
  -6   5   2   -0.40    0.60
  -5  -5   2    3.90    0.70
  -5  -5   2    3.50    0.80
   5  -5  -2    4.00    0.70
   5  -5  -2    3.80    0.80
  -5   5   2    3.20    0.70
  -5   5   2    3.00    0.80
   5   5  -2    3.70    0.70
   5   5  -2    3.70    0.80
   4  -5  -2  247.68    5.50
  -4  -5   2  247.68    5.50
  -4  -5   2  238.88    7.40
  -4  -5   2  242.48    5.70
   4  -5  -2  249.48    5.90
  -4   5   2  250.97    5.90
   4   5  -2  247.68    5.50
  -4   5   2  252.87    5.90
   4   5  -2  251.87    5.80
  -3  -5   2    1.00    0.90
   3  -5  -2    1.50    0.40
   3  -5  -2    2.30    0.40
   3   5  -2    1.60    0.40
   3   5  -2    2.10    0.50
  -3   5   2    1.50    0.50
  -2  -5   2   49.99    2.80
   2   5  -2   46.30    1.40
  -2   5   2   48.30    1.50
  -2   5   2   46.00    1.40
   2   5  -2   48.50    1.60
  -1  -5   2  117.19    4.50
   1   5  -2  117.19    4.40
   1   5  -2  121.79    2.90
   0  -5   2  104.69    4.20
   0   5  -2  106.59    2.40
   0   5  -2  102.79    2.70
   0   5   2  102.89    4.10
   0   5  -2  101.69    4.10
  -1   5  -2    0.10    0.40
   1   5   2   -0.10    0.50
  -1   5  -2    0.40    0.70
  -1   5  -2    0.10    0.30
  -2  -5  -2   67.39    3.20
   2  -5   2   70.39    1.90
   2  -5   2   67.79    1.90
   2   5   2   67.99    1.60
   2   5   2   65.99    3.10
   2   5   2   71.29    2.00
  -2   5  -2   63.59    3.20
  -2   5  -2   68.99    2.40
  -3  -5  -2   72.19    3.40
   3  -5   2   66.49    2.50
   3  -5   2   73.99    2.20
  -3   5  -2   68.39    2.70
  -3   5  -2   70.69    2.80
   3   5   2   69.79    3.20
   3   5   2   72.89    2.50
   3   5   2   71.79    2.00
  -4  -5  -2  346.67    9.10
  -4  -5  -2  332.97    7.20
   4  -5   2  341.57    8.10
  -4  -5  -2  330.17    6.70
   4  -5   2  338.07    7.60
   4   5   2  330.77    7.30
  -4   5  -2  323.67    8.40
   4   5   2  345.67    8.20
  -4   5  -2  331.47    8.30
  -5  -5  -2    2.50    0.80
   5  -5   2    3.50    0.80
  -5  -5  -2    1.50    0.80
   5  -5   2    3.00    0.90
  -5  -5  -2    2.20    0.50
  -5   5  -2    3.50    1.00
   5   5   2    1.90    0.60
   5   5   2    1.80    0.80
  -6  -5  -2    7.10    1.20
   6  -5   2    6.70    1.10
   6  -5   2    7.00    1.30
  -6  -5  -2    9.50    0.90
  -6  -5  -2    5.70    1.20
  -6   5  -2    6.90    1.20
  -6   5  -2    6.10    1.40
   6   5   2   11.10    1.30
   7  -5   2    2.00    0.90
  -7  -5  -2    2.90    1.00
  -7  -5  -2    5.00    1.40
   7  -5   2    3.40    0.90
  -7  -5  -2    2.40    0.70
   7   5   2    2.90    0.90
  -7   5  -2    2.00    1.10
  -7   5  -2    2.50    1.00
   7   5   2    3.00    1.00
  -8  -5  -2   49.30    3.10
   8  -5   2   52.19    2.80
  -8  -5  -2   48.60    2.10
   8  -5   2   52.89    3.20
   8   5   2   52.59    3.10
   8   5   2   51.79    2.70
  -8   5  -2   50.79    3.40
  -8   5  -2   55.99    3.10
   9  -5   2   11.60    1.70
   9  -5   2    8.60    1.70
  -9  -5  -2   10.10    1.20
  -9  -5  -2   10.40    1.80
  -9   5  -2   10.10    2.00
  -9   5  -2    9.80    1.60
   9   5   2    9.90    1.70
   9   5   2    7.80    1.40
  10  -5   2   19.20    2.10
 -10  -5  -2   19.20    1.70
 -10  -5  -2   20.40    2.70
  10  -5   2   22.10    2.70
 -10   5  -2   18.80    2.20
  10   5   2   22.30    2.30
  10   5   2   21.80    2.40
 -10   5  -2   19.60    2.80
  11  -5   2   47.60    3.10
  11  -5   2   41.50    3.40
 -11  -5  -2   51.59    3.90
 -11  -5  -2   46.50    2.50
 -11   5  -2   46.80    4.20
 -11   5  -2   47.20    3.20
  11   5   2   52.29    3.60
  11   5   2   47.50    3.30
 -12  -5  -2   11.80    1.60
  12  -5   2   10.60    2.20
 -12  -5  -2   13.00    2.50
  12  -5   2   13.40    2.10
 -12   5  -2   10.10    1.80
  12   5   2    9.60    2.00
 -12   5  -2   11.20    2.60
  12   5   2   11.10    2.10
 -13  -5  -2   31.60    3.50
  13  -5   2   18.10    2.50
 -13  -5  -2   19.50    2.10
  13  -5   2   23.90    3.40
 -13   5  -2   24.70    2.60
  13   5   2   22.00    2.80
  13   5   2   25.30    3.20
 -14  -5  -2    8.90    1.60
 -14  -5  -2    7.30    2.20
  14  -5   2    9.40    1.80
  14  -5   2    8.00    2.30
  14   5   2    8.60    2.00
 -14   5  -2    7.50    1.80
 -14   5  -2    8.70    2.50
  14   5   2    8.70    2.20
 -15  -5  -2    0.50    1.70
  15  -5   2   -0.20    1.10
  15  -5   2    0.10    1.40
 -15   5  -2    2.90    1.40
  15   5   2    0.80    1.40
 -15   5  -2    1.80    2.00
  16  -5   2    3.20    1.50
  16  -5   2    5.60    2.00
 -16  -5  -2    4.00    1.50
 -16  -5  -2    6.80    2.60
 -16   5  -2    4.40    1.60
  16   5   2    2.60    1.50
 -16   5  -2    1.70    2.50
  16   5   2    4.40    1.90
  16  -6  -2    4.70    2.30
  16  -6  -2    1.00    1.10
 -16  -6   2    2.00    1.20
 -16   6   2    1.40    1.40
  16   6  -2    0.90    1.10
 -16   6   2    3.30    2.20
  16   6  -2    4.20    1.70
 -15  -6   2   -0.90    0.90
 -15  -6   2    1.70    1.70
  15  -6  -2   -2.30    1.00
 -15   6   2    0.20    1.80
  15   6  -2   -0.70    1.00
 -15   6   2    0.80    1.20
  15   6  -2    1.30    1.40
  14  -6  -2   -0.40    0.80
 -14  -6   2   -0.20    1.20
 -14  -6   2   -1.10    0.80
 -14   6   2    1.30    1.20
 -14   6   2    2.90    1.50
  14   6  -2   -0.50    1.10
  14   6  -2    0.60    1.00
  13  -6  -2   -1.30    0.70
 -13  -6   2    0.20    0.90
  13  -6  -2    0.70    1.10
 -13  -6   2   -0.30    1.50
 -13   6   2    2.10    1.20
  13   6  -2   -0.20    1.00
 -13   6   2    0.40    1.40
  12  -6  -2    8.60    1.60
 -12  -6   2    8.10    1.40
 -12  -6   2    8.40    2.00
  12  -6  -2   10.20    1.90
  12   6  -2   12.00    1.90
 -12   6   2    7.90    1.60
  12   6  -2    7.20    1.60
 -12   6   2   14.50    2.40
 -11  -6   2    4.00    1.50
 -11  -6   2    6.30    1.20
  11  -6  -2    7.60    1.70
  11  -6  -2    5.40    1.30
  11   6  -2    7.40    1.50
 -11   6   2    3.60    1.60
  11   6  -2    5.80    1.50
 -11   6   2    7.10    1.50
  10  -6  -2   18.90    1.80
 -10  -6   2   16.90    1.70
  10  -6  -2   21.70    2.20
 -10  -6   2   21.60    2.40
  10   6  -2   22.80    2.20
  10   6  -2   16.80    1.80
 -10   6   2   19.60    2.00
  -9  -6   2   29.30    2.50
   9  -6  -2   32.10    2.10
   9  -6  -2   27.40    2.30
  -9  -6   2   31.10    1.90
  -9   6   2   28.00    2.60
   9   6  -2   28.50    2.20
   9   6  -2   28.20    2.00
  -9   6   2   31.10    2.20
   8  -6  -2  231.28    6.20
  -8  -6   2  224.28    6.80
  -8  -6   2  227.58    5.90
   8  -6  -2  231.38    6.90
  -8   6   2  234.38    7.20
   8   6  -2  235.78    6.10
  -8   6   2  226.78    6.40
   8   6  -2  230.58    6.60
  -7  -6   2  171.78    4.50
   7  -6  -2  165.38    5.30
  -7  -6   2  175.58    5.30
   7  -6  -2  159.98    4.80
  -7   6   2  165.08    5.00
   7   6  -2  172.08    4.60
   7   6  -2  164.28    5.10
  -7   6   2  165.28    5.40
  -6  -6   2   58.89    2.10
  -6  -6   2   60.29    2.50
   6  -6  -2   55.79    2.60
   6  -6  -2   54.29    2.20
  -6   6   2   57.69    2.50
   6   6  -2   61.79    2.60
  -6   6   2   52.99    2.60
   6   6  -2   60.09    2.20
  -5  -6   2   36.00    2.80
  -5  -6   2   34.40    1.50
   5  -6  -2   34.90    1.50
   5  -6  -2   36.80    1.90
  -5  -6   2   36.50    1.70
  -5   6   2   35.20    1.80
   5   6  -2   37.80    1.60
   5   6  -2   35.70    1.80
  -5   6   2   37.70    2.00
   4  -6  -2  262.57    6.00
  -4  -6   2  259.77    8.20
   4  -6  -2  260.97    5.60
   4   6  -2  261.97    6.10
   4   6  -2  263.67    5.80
  -4   6   2  260.67    6.20
  -4   6   2  266.17    6.20
   3   6  -2  510.35   10.40
  -3   6   2  512.75   10.60
   3   6  -2  505.95   10.40
  -2  -6   2  124.89    5.10
   2   6  -2  125.49    3.20
   2   6  -2  127.09    2.90
  -2   6   2  125.59    2.90
   2   6  -2  125.79    4.80
  -2   6   2  123.49    3.10
   1   6  -2  387.86   10.30
   1   6  -2  386.86    7.90
   0  -6   2    5.20    1.30
   0   6   2    2.80    0.90
   0   6  -2    5.10    0.50
   0   6  -2    4.00    1.10
   0   6  -2    6.00    0.70
  -1   6  -2   40.60    2.80
  -1   6  -2   42.10    1.50
  -1   6  -2   41.00    1.60
   1   6   2   42.40    2.80
  -2  -6  -2   32.10    2.40
  -2   6  -2   27.40    1.60
  -2   6  -2   26.50    2.30
   2   6   2   29.30    2.30
  -2   6  -2   28.30    1.50
   3  -6   2  163.18    3.70
   3  -6   2  164.28    4.00
  -3  -6  -2  154.88    6.00
   3   6   2  157.08    5.50
   3   6   2  156.48    3.60
  -3   6  -2  161.98    5.90
   3   6   2  162.98    4.20
  -3   6  -2  154.18    4.60
  -3   6  -2  157.68    4.60
   4  -6   2  171.18    4.60
   4  -6   2  168.88    4.20
  -4  -6  -2  153.28    6.00
   4   6   2  173.38    4.00
   4   6   2  158.38    4.70
  -4   6  -2  165.68    5.00
  -4   6  -2  156.88    5.00
   5  -6   2    0.10    0.60
  -5  -6  -2   -0.30    0.70
  -5  -6  -2    0.30    0.40
  -5  -6  -2   -0.20    0.30
   5  -6   2    0.70    0.50
  -5   6  -2    1.30    0.80
  -5   6  -2    0.20    0.80
   5   6   2   -0.30    0.60
   5   6   2   -0.40    0.40
   6  -6   2    0.50    0.70
  -6  -6  -2    0.10    0.60
  -6  -6  -2    0.10    0.40
  -6  -6  -2    0.70    0.60
  -6   6  -2    0.30    0.80
   6   6   2    0.70    0.60
  -6   6  -2    0.60    0.70
   6   6   2   -0.40    1.10
   7  -6   2   56.59    2.60
  -7  -6  -2   53.19    3.40
   7  -6   2   53.89    3.00
  -7  -6  -2   54.59    2.00
  -7  -6  -2   53.59    2.70
   7   6   2   56.99    2.60
  -7   6  -2   54.29    3.30
   7   6   2   60.49    3.20
  -7   6  -2   56.99    3.00
  -8  -6  -2   25.80    2.50
   8  -6   2   27.80    2.40
  -8  -6  -2   27.80    2.30
   8  -6   2   25.50    2.00
  -8  -6  -2   27.30    1.60
   8   6   2   27.00    2.10
  -8   6  -2   26.90    2.30
   8   6   2   26.70    2.40
  -8   6  -2   24.50    2.60
  -9  -6  -2    9.10    1.80
   9  -6   2    9.80    1.50
  -9  -6  -2   12.60    2.00
  -9  -6  -2    9.30    1.10
   9  -6   2   11.20    1.80
   9   6   2   10.20    1.80
   9   6   2   12.50    1.70
  -9   6  -2    9.80    1.60
  -9   6  -2   11.00    2.10
 -10  -6  -2   55.09    3.80
  10  -6   2   47.90    2.90
 -10  -6  -2   52.49    3.60
 -10  -6  -2   54.29    2.50
  10  -6   2   53.89    3.60
  10   6   2   59.09    3.30
 -10   6  -2   50.89    3.30
  10   6   2   52.79    3.50
 -10   6  -2   57.69    4.30
 -11  -6  -2   31.90    2.20
  11  -6   2   35.60    3.10
  11  -6   2   36.90    2.70
 -11  -6  -2   32.60    3.20
 -11   6  -2   34.00    3.70
  11   6   2   32.80    2.80
  11   6   2   41.40    3.20
 -11   6  -2   44.70    3.20
  12  -6   2    3.50    1.50
 -12  -6  -2    4.70    1.10
  12  -6   2    6.70    1.50
 -12  -6  -2    4.90    1.80
  12   6   2    4.80    1.60
  12   6   2    4.50    1.50
 -12   6  -2    4.60    1.90
 -13  -6  -2    4.60    1.20
  13  -6   2    6.70    1.80
  13  -6   2    3.00    1.20
 -13  -6  -2    1.90    1.50
 -13   6  -2    3.70    2.10
 -13   6  -2    4.50    1.50
  13   6   2    5.70    1.80
  13   6   2    2.70    1.40
 -14  -6  -2   -0.40    0.90
  14  -6   2   -0.10    1.50
  14  -6   2   -0.20    1.00
 -14  -6  -2    0.80    1.40
  14   6   2   -0.50    1.10
  14   6   2   -0.40    1.10
 -14   6  -2   -0.20    1.10
 -14   6  -2   -0.70    1.80
 -15  -6  -2    0.60    1.00
 -15  -6  -2    3.30    1.90
  15  -6   2    1.90    1.70
  15  -6   2   -1.40    0.90
  15   6   2   -0.40    1.10
  15   6   2    0.00    1.90
 -15   6  -2    1.60    1.50
 -15   6  -2    0.80    1.90
 -16  -6  -2    1.40    1.50
 -16  -6  -2    3.90    1.30
  16  -6   2    1.60    1.90
  16  -6   2    5.00    1.60
 -16  -6  -2   -2.50    3.10
  16   6   2    4.60    1.90
 -16   6  -2    3.60    1.70
  16   6   2    5.00    2.10
  16  -7  -2    0.50    1.00
 -16  -7   2   -2.00    1.60
 -16  -7   2    1.80    1.20
  16  -7  -2   -1.90    1.30
  16   7  -2    1.10    1.40
 -16   7   2   -3.50    2.20
  16   7  -2    0.70    1.20
 -16   7   2    1.60    1.50
 -15  -7   2   -0.30    1.50
 -15  -7   2    0.20    0.90
  15  -7  -2    0.30    0.80
  15  -7  -2    0.90    1.20
  15   7  -2    3.40    1.60
 -15   7   2   -2.50    1.00
 -15   7   2    0.20    1.70
  15   7  -2   -0.30    1.00
 -14  -7   2   -1.20    1.30
 -14  -7   2    1.00    1.00
  14   7  -2    0.50    1.10
  14   7  -2   -1.50    0.80
 -14   7   2    0.80    1.20
 -14   7   2   -0.20    1.40
  13  -7  -2   36.80    3.30
  13  -7  -2   32.10    2.60
 -13  -7   2   33.90    2.50
 -13  -7   2   36.40    3.60
 -13   7   2   34.30    3.90
  13   7  -2   36.80    3.00
 -13   7   2   32.20    2.80
  13   7  -2   36.50    3.60
  12  -7  -2   38.70    2.70
  12  -7  -2   35.20    3.20
 -12  -7   2   44.20    3.50
 -12  -7   2   38.00    2.40
  12   7  -2   34.00    2.90
 -12   7   2   36.80    2.80
  12   7  -2   39.30    2.90
 -12   7   2   35.40    3.60
  11  -7  -2    0.10    0.90
 -11  -7   2    0.80    0.80
 -11  -7   2    0.90    1.10
  11  -7  -2    1.10    0.90
  11   7  -2    1.80    1.00
 -11   7   2    2.20    1.10
  11   7  -2    1.80    1.10
 -11   7   2    1.20    1.40
 -10  -7   2   22.20    1.80
  10  -7  -2   18.90    2.30
  10  -7  -2   19.80    1.90
 -10  -7   2   18.70    2.40
  10   7  -2   17.80    1.80
 -10   7   2   21.20    2.70
  10   7  -2   22.30    2.20
 -10   7   2   26.00    2.30
   9  -7  -2   10.00    1.40
   9  -7  -2    9.90    1.60
  -9  -7   2   10.40    1.60
  -9   7   2    6.90    1.30
   9   7  -2   12.30    1.50
  -9   7   2   10.70    1.90
   9   7  -2    7.90    1.50
   8  -7  -2    7.20    1.10
  -8  -7   2    7.20    1.30
   8  -7  -2    6.60    1.30
  -8  -7   2    8.20    1.00
   8   7  -2    6.70    1.10
   8   7  -2    6.70    1.20
  -8   7   2    5.70    1.40
  -8   7   2    6.50    1.20
   7  -7  -2    2.00    0.80
  -7  -7   2    3.60    1.50
   7  -7  -2    2.00    0.60
  -7  -7   2    2.90    0.80
  -7  -7   2    1.00    0.60
   7   7  -2    1.80    0.80
  -7   7   2    2.40    0.80
  -7   7   2    1.70    0.90
   7   7  -2    3.10    0.70
   6  -7  -2   19.20    1.20
  -6  -7   2   16.50    1.00
   6  -7  -2   18.00    1.50
  -6  -7   2   13.40    2.10
  -6  -7   2   17.00    1.20
   6   7  -2   15.90    1.40
  -6   7   2   17.60    1.70
  -6   7   2   14.90    1.40
   6   7  -2   18.50    1.30
   5  -7  -2   34.50    1.70
  -5  -7   2   35.40    2.90
   5  -7  -2   35.80    1.40
  -5   7   2   37.60    1.90
   5   7  -2   34.00    1.80
  -5   7   2   36.00    1.90
   5   7  -2   33.60    1.60
  -4  -7   2   21.50    2.30
   4   7  -2   18.60    1.10
   4   7  -2   20.60    1.30
  -4   7   2   20.50    1.30
  -4   7   2   20.50    1.40
  -3  -7   2   23.10    2.40
  -3   7   2   25.40    1.30
   3   7  -2   21.80    1.20
   3   7  -2   22.60    1.10
  -2  -7   2  319.57    9.70
  -2   7   2  322.07    6.50
   2   7  -2  318.37    9.30
   2   7  -2  318.97    6.50
   2   7  -2  312.07    6.80
  -2   7   2  313.07    6.70
  -1  -7   2  167.48    6.30
   1   7  -2  167.88    3.80
   1   7  -2  155.68    6.00
   0  -7   2  172.48    6.40
   0   7   2  165.48    6.30
   0   7  -2  171.28    4.00
   0   7  -2  171.88    6.30
   0   7  -2  172.38    3.70
   1   7   2  243.38    7.80
  -1   7  -2  226.58    7.70
  -1   7  -2  236.48    5.30
  -1   7  -2  232.48    5.40
  -2  -7  -2  429.56   11.70
  -2   7  -2  427.36    9.40
  -2   7  -2  413.36    9.30
   2   7   2  429.86   11.50
  -2   7  -2  423.76   11.70
   3  -7   2  108.99    2.50
  -3  -7  -2  105.49    4.80
   3  -7   2  107.29    2.40
  -3   7  -2  102.39    4.90
   3   7   2  103.79    3.10
   3   7   2  109.69    2.50
  -3   7  -2  107.19    3.60
   3   7   2  107.89    4.70
  -3   7  -2  107.39    3.60
   4  -7   2    7.90    0.90
  -4  -7  -2    6.50    1.60
   4  -7   2    7.80    0.80
   4   7   2    6.90    0.80
  -4   7  -2    7.60    1.20
   4   7   2    7.90    1.10
  -4   7  -2    7.70    1.30
  -5  -7  -2  215.78    7.50
   5  -7   2  215.78    5.20
   5  -7   2  208.28    5.70
  -5   7  -2  205.58    6.20
  -5   7  -2  209.98    6.40
   5   7   2  210.18    6.00
   5   7   2  212.18    5.20
   6  -7   2   18.50    1.70
   6  -7   2   18.10    1.40
  -6  -7  -2   21.60    2.40
   6   7   2   18.00    2.90
   6   7   2   22.60    1.50
  -6   7  -2   20.60    2.10
  -6   7  -2   20.00    1.90
  -7  -7  -2   23.80    1.20
  -7  -7  -2   26.50    1.70
   7  -7   2   26.10    2.10
   7  -7   2   25.60    1.80
  -7  -7  -2   24.20    2.50
   7   7   2   25.60    2.20
   7   7   2   26.30    1.80
  -7   7  -2   26.10    2.20
  -7   7  -2   26.00    2.50
  -8  -7  -2    5.20    1.40
   8  -7   2    7.70    1.50
  -8  -7  -2    8.30    1.30
   8  -7   2   12.10    1.50
  -8  -7  -2    9.80    1.00
  -8   7  -2    6.90    1.70
  -8   7  -2    7.10    1.40
   8   7   2    6.80    1.40
   8   7   2    9.20    1.40
  -9  -7  -2    5.60    1.50
  -9  -7  -2    5.80    1.40
  -9  -7  -2    7.30    1.80
   9  -7   2    8.40    1.40
   9  -7   2    9.50    1.80
   9   7   2    4.70    1.40
  -9   7  -2    5.40    1.40
  -9   7  -2    7.10    1.90
   9   7   2   10.10    1.60
 -10  -7  -2   16.10    1.50
 -10  -7  -2   15.00    2.10
 -10  -7  -2   14.70    2.50
  10  -7   2   17.70    2.40
  10  -7   2   16.10    1.90
 -10   7  -2   14.70    2.80
  10   7   2   14.10    2.20
  10   7   2   17.70    2.20
 -10   7  -2   14.70    2.10
 -11  -7  -2    3.90    1.00
 -11  -7  -2    2.40    1.40
  11  -7   2    4.10    1.30
  11  -7   2    2.90    1.30
 -11  -7  -2    2.60    1.40
  11   7   2    3.10    1.30
  11   7   2    4.00    1.50
 -11   7  -2    3.60    1.40
 -11   7  -2    4.40    1.80
 -12  -7  -2    0.30    0.80
  12  -7   2    0.40    0.90
 -12  -7  -2    0.20    1.20
 -12  -7  -2    2.20    1.30
  12  -7   2   -1.00    1.00
  12   7   2    2.00    1.20
  12   7   2    0.60    1.10
 -12   7  -2    0.40    1.10
 -12   7  -2    1.60    1.60
 -13  -7  -2    4.30    1.50
 -13  -7  -2   -0.60    1.00
 -13  -7  -2    0.30    0.80
  13  -7   2    0.50    1.00
  13  -7   2   -1.20    0.90
 -13   7  -2   -0.50    0.90
  13   7   2   -0.30    1.00
  13   7   2    0.90    1.10
 -13   7  -2   -2.60    1.40
 -14  -7  -2    1.10    1.00
  14  -7   2    1.40    1.10
  14  -7   2    0.50    1.10
 -14  -7  -2    0.80    1.30
 -14  -7  -2    0.00    1.40
  14   7   2   -0.50    1.20
  14   7   2   -0.10    1.20
 -14   7  -2    1.20    1.20
 -14   7  -2   -2.00    2.20
  15  -7   2    6.50    1.60
 -15  -7  -2    3.50    2.10
  15  -7   2    2.20    1.40
 -15  -7  -2    5.80    2.10
 -15  -7  -2    3.80    1.20
  15   7   2   -0.70    1.60
  15   7   2    6.10    1.90
 -15   7  -2    7.90    2.70
 -15   7  -2    1.60    1.50
  16  -7   2    2.80    1.40
 -16  -7  -2    1.40    1.60
  16  -7   2    1.70    1.70
  16   7   2    3.30    2.00
 -16   7  -2    0.80    1.50
  16   7   2    2.30    1.60
  16  -8  -2   -1.50    0.70
  16  -8  -2   -2.60    1.40
 -16  -8   2    2.10    1.70
 -16  -8   2    2.30    1.90
 -16  -8   2   -0.50    0.90
  16   8  -2    0.10    1.20
  16   8  -2    1.90    1.50
 -16   8   2   -0.30    1.30
  15  -8  -2    1.00    1.60
 -15  -8   2    1.60    1.50
 -15  -8   2   -0.10    0.90
  15  -8  -2   -0.80    0.80
  15   8  -2   -1.00    1.00
 -15   8   2    0.10    1.20
 -15   8   2    0.70    1.70
  14  -8  -2    0.10    0.90
 -14  -8   2   -2.00    1.10
 -14  -8   2    1.70    1.00
  14  -8  -2   -2.90    1.10
 -14   8   2    0.50    1.20
  14   8  -2    1.00    1.20
 -14   8   2   -0.20    1.50
  14   8  -2    1.10    1.20
 -13  -8   2   21.10    2.00
  13  -8  -2   23.40    3.00
  13  -8  -2   20.00    2.10
 -13  -8   2   19.00    2.70
 -13   8   2   25.30    2.60
 -13   8   2   22.40    3.40
  13   8  -2   19.80    2.70
  13   8  -2   18.60    2.50
  12  -8  -2    2.10    1.00
 -12  -8   2    1.90    1.40
  12  -8  -2    2.20    1.10
 -12  -8   2    3.10    1.50
 -12  -8   2    0.90    0.90
  12   8  -2    3.00    1.20
 -12   8   2    2.30    1.70
  12   8  -2    0.60    1.00
  11  -8  -2   20.50    2.50
 -11  -8   2   19.40    1.80
 -11  -8   2   19.50    3.30
 -11  -8   2   20.70    2.40
  11  -8  -2   20.50    1.90
  11   8  -2   18.20    2.00
  11   8  -2   23.50    2.40
 -11   8   2   22.80    3.10
 -11   8   2   15.50    2.00
  10  -8  -2   23.30    1.90
 -10  -8   2   23.70    2.30
  10  -8  -2   26.10    2.50
 -10  -8   2   18.20    2.80
  10   8  -2   24.70    2.30
  10   8  -2   25.30    2.10
 -10   8   2   23.90    3.00
 -10   8   2   24.70    2.30
  -9  -8   2    8.70    2.20
  -9  -8   2    6.00    1.00
  -9  -8   2    7.00    1.30
   9  -8  -2   10.00    1.30
   9  -8  -2    8.00    1.50
  -9   8   2    5.80    1.30
   9   8  -2    8.20    1.30
  -9   8   2    6.70    1.50
   9   8  -2    7.40    1.40
   8  -8  -2   12.00    1.30
  -8  -8   2   12.50    1.20
   8  -8  -2   13.50    1.70
  -8  -8   2   10.00    1.90
  -8  -8   2   12.20    1.40
  -8   8   2   15.70    1.70
   8   8  -2   12.60    1.40
   8   8  -2   14.00    1.60
  -8   8   2   11.50    1.80
  -7  -8   2   49.50    3.80
   7  -8  -2   51.29    2.10
   7  -8  -2   50.29    2.50
  -7   8   2   57.39    3.00
   7   8  -2   51.99    2.20
   7   8  -2   55.69    2.70
  -7   8   2   50.99    2.60
  -6  -8   2    9.50    2.00
   6  -8  -2   13.60    1.20
   6  -8  -2   12.80    1.00
   6   8  -2   13.00    1.10
  -6   8   2   12.20    1.40
   6   8  -2   10.60    1.30
  -6   8   2   11.90    1.50
  -5  -8   2   67.49    4.20
   5  -8  -2   67.29    1.80
   5   8  -2   67.79    2.30
  -5   8   2   66.79    2.70
   5   8  -2   67.39    2.50
  -5   8   2   64.79    2.60
  -4  -8   2   50.49    3.60
  -4   8   2   51.19    2.10
  -4   8   2   50.79    2.10
   4   8  -2   53.29    2.00
   4   8  -2   52.49    1.90
  -3  -8   2   11.90    2.20
   3   8  -2   11.60    0.80
   3   8  -2   11.20    0.90
  -3   8   2   13.30    1.00
  -2  -8   2   33.70    2.90
   2   8  -2   39.60    3.00
  -2   8   2   33.10    1.20
   2   8  -2   34.30    1.10
  -2   8   2   30.70    1.30
   2   8  -2   33.30    1.40
  -1  -8   2    4.90    1.50
   1   8  -2    3.90    1.20
  -1   8   2    2.40    1.10
   1   8  -2    4.90    0.60
   0  -8   2    1.40    0.90
   0   8  -2    0.50    0.40
   0   8  -2   -0.10    0.20
   0   8  -2   -0.80    0.70
   0   8   2    0.20    0.70
   1   8   2    4.20    1.40
  -1   8  -2    2.20    1.00
  -1   8  -2    2.40    0.50
  -1   8  -2    3.60    0.70
  -2  -8  -2    2.10    1.10
  -2   8  -2    2.20    0.60
  -2   8  -2    2.40    0.70
   2   8   2    1.30    0.80
  -2   8  -2    1.80    1.20
  -3  -8  -2   47.70    3.40
   3   8   2   50.09    3.30
  -3   8  -2   42.50    3.30
   3   8   2   51.49    1.90
   3   8   2   49.30    1.40
  -3   8  -2   47.80    2.30
  -3   8  -2   48.00    2.40
   4  -8   2   36.00    1.30
  -4  -8  -2   34.60    3.00
   4  -8   2   33.90    1.20
   4   8   2   38.70    2.00
  -4   8  -2   40.20    3.20
  -4   8  -2   36.70    2.30
   4   8   2   35.30    1.40
  -4   8  -2   37.10    2.20
   5  -8   2  162.48    4.40
  -5  -8  -2  167.18    6.80
  -5   8  -2  157.78    5.50
   5   8   2  171.48    4.30
   5   8   2  165.78    5.10
  -5   8  -2  164.48    5.30
   6  -8   2   11.90    1.10
  -6  -8  -2   16.20    2.50
   6  -8   2   13.00    1.40
   6   8   2   11.00    2.00
   6   8   2   13.80    1.20
  -6   8  -2    9.20    1.50
  -6   8  -2   12.80    1.90
  -7  -8  -2   21.20    3.00
   7  -8   2   25.00    1.60
   7  -8   2   22.70    1.90
   7   8   2   22.80    2.10
  -7   8  -2   17.80    2.40
   7   8   2   20.30    1.60
  -7   8  -2   23.10    2.20
  -8  -8  -2    4.80    1.60
  -8  -8  -2    5.90    0.70
   8  -8   2    3.10    1.10
   8  -8   2    3.10    0.90
   8   8   2    7.40    1.20
  -8   8  -2    5.30    1.70
  -8   8  -2    2.20    1.10
   8   8   2    6.30    1.40
  -9  -8  -2   -0.50    0.90
   9  -8   2    1.50    0.80
   9  -8   2    0.50    0.90
  -9  -8  -2    0.00    0.70
  -9  -8  -2    0.40    0.60
   9   8   2   -0.90    0.70
   9   8   2   -0.70    0.80
  -9   8  -2   -1.30    1.90
  -9   8  -2   -0.50    1.00
 -10  -8  -2   32.60    2.10
 -10  -8  -2   32.00    3.30
  10  -8   2   32.50    2.30
  10  -8   2   30.30    2.70
 -10  -8  -2   33.00    2.50
 -10   8  -2   29.30    3.30
  10   8   2   30.20    2.60
  10   8   2   34.10    2.80
 -10   8  -2   32.50    2.80
  11  -8   2    5.80    1.30
 -11  -8  -2    5.20    1.70
 -11  -8  -2    5.10    1.00
 -11  -8  -2    4.00    1.30
  11  -8   2    4.20    2.40
  11   8   2    3.40    1.40
  11   8   2    4.20    1.50
 -11   8  -2    3.10    1.40
 -11   8  -2    6.10    2.00
 -12  -8  -2   10.20    1.40
 -12  -8  -2    8.40    1.80
  12  -8   2    9.40    1.60
 -12  -8  -2   13.30    2.80
  12  -8   2    7.70    1.90
 -12   8  -2    8.70    2.40
  12   8   2    7.10    1.80
 -12   8  -2    8.80    1.80
  12   8   2   13.00    2.20
  13  -8   2   12.90    2.40
  13  -8   2   10.90    1.80
 -13  -8  -2   11.20    1.50
 -13  -8  -2   13.10    2.30
 -13  -8  -2   11.80    2.50
  13   8   2   16.60    2.80
  13   8   2   11.30    2.10
 -13   8  -2    9.50    2.90
 -13   8  -2   14.50    2.30
 -14  -8  -2    2.10    1.00
  14  -8   2    0.90    1.00
 -14  -8  -2   -0.10    1.40
 -14  -8  -2    2.30    1.40
  14   8   2    0.60    1.40
  14   8   2    0.80    1.20
 -14   8  -2    2.50    2.00
 -14   8  -2    1.30    1.20
  15  -8   2    4.20    1.30
 -15  -8  -2    3.30    1.20
 -15  -8  -2    2.30    1.70
  15  -8   2    2.80    1.80
 -15  -8  -2    4.00    1.70
  15   8   2    6.90    2.40
  15   8   2    3.20    1.70
 -15   8  -2    3.00    1.70
 -15   8  -2    2.50    2.20
 -15  -9   2    1.80    1.10
 -15  -9   2   -0.60    1.50
  15  -9  -2    1.00    1.00
 -15  -9   2    0.50    1.40
  15   9  -2    1.10    1.20
 -15   9   2    0.00    1.70
  15   9  -2    2.30    1.40
 -15   9   2    3.50    1.50
 -14  -9   2   -1.10    1.20
  14  -9  -2    0.70    0.90
 -14  -9   2   -0.70    1.10
  14  -9  -2    1.40    1.40
 -14  -9   2    0.80    0.90
  14   9  -2    0.80    1.10
  14   9  -2   -0.80    1.10
 -14   9   2    0.30    1.10
 -14   9   2   -3.20    2.00
 -13  -9   2    0.10    1.10
 -13  -9   2    0.70    0.80
  13  -9  -2    0.80    0.90
 -13  -9   2    3.30    1.80
  13  -9  -2    1.80    1.20
  13   9  -2   -0.80    0.90
  13   9  -2    1.90    1.10
 -13   9   2   -0.10    1.10
 -13   9   2    1.30    1.70
 -12  -9   2   12.90    3.30
  12  -9  -2   13.50    1.70
 -12  -9   2   11.50    1.80
 -12  -9   2   13.60    1.60
  12   9  -2   11.50    1.90
 -12   9   2   12.90    2.00
 -12   9   2   14.20    2.80
  12   9  -2   15.10    2.10
  11  -9  -2    5.00    1.40
 -11  -9   2    4.10    1.30
  11  -9  -2    5.40    1.10
 -11  -9   2    6.60    2.00
 -11  -9   2    5.00    1.00
 -11   9   2    4.60    1.40
 -11   9   2    7.10    1.90
  11   9  -2    4.10    1.20
  11   9  -2    5.20    1.30
 -10  -9   2    0.30    1.10
  10  -9  -2    0.10    0.60
 -10  -9   2    1.20    0.70
  10  -9  -2    0.00    0.80
 -10  -9   2   -0.30    0.70
 -10   9   2   -1.20    1.00
  10   9  -2    0.40    0.80
  10   9  -2   -0.50    0.70
 -10   9   2   -0.80    0.80
   9  -9  -2   27.80    2.20
  -9  -9   2   26.90    3.30
  -9  -9   2   27.20    1.40
   9  -9  -2   25.50    1.70
  -9   9   2   30.30    2.80
   9   9  -2   26.70    2.30
  -9   9   2   26.90    2.30
   9   9  -2   30.20    2.10
   8  -9  -2    0.70    0.70
  -8  -9   2    1.80    1.30
   8  -9  -2    1.90    0.60
   8   9  -2    1.00    0.70
  -8   9   2    1.50    0.90
   8   9  -2    1.00    0.80
  -8   9   2    1.60    1.10
  -7  -9   2    1.10    1.10
   7  -9  -2    0.70    0.60
   7  -9  -2    1.90    0.50
   7   9  -2    1.50    0.70
   7   9  -2    0.70    0.70
  -7   9   2    0.30    0.80
  -7   9   2    1.50    0.80
  -6  -9   2   13.20    2.30
  -6   9   2   16.70    1.50
  -6   9   2   14.90    1.60
   6   9  -2   15.40    2.00
   6   9  -2   16.10    1.30
  -5  -9   2    5.90    1.70
  -5   9   2    6.50    1.00
  -5   9   2    4.10    1.40
   5   9  -2    6.30    0.80
   5   9  -2    5.90    0.90
  -4  -9   2   17.50    2.60
   4   9  -2   17.30    1.10
  -4   9   2   15.20    1.30
   4   9  -2   14.70    1.10
  -4   9   2   13.10    1.20
  -3  -9   2   86.79    5.00
   3   9  -2   80.39    2.30
  -3   9   2   83.49    2.70
   3   9  -2   80.29    2.50
  -3   9   2   80.89    2.40
  -2  -9   2    0.30    1.00
  -2   9   2    0.10    0.30
  -2   9   2    1.20    0.90
   2   9  -2    0.60    0.80
   2   9  -2    0.50    0.30
  -2   9   2    0.30    0.30
   2   9  -2   -0.60    0.30
  -1  -9   2   25.70    2.80
   1   9  -2   23.00    2.50
   1   9  -2   25.70    1.20
   0   9  -2   97.89    2.70
   0   9  -2   97.19    2.40
   0   9   2   92.39    5.00
   0   9  -2  103.19    5.20
  -1   9  -2    0.80    0.90
  -1   9  -2    3.00    0.60
   1   9   2    3.20    1.20
  -1   9  -2    2.00    0.60
  -2   9  -2   27.20    1.60
  -2   9  -2   28.00    1.70
   2   9   2   29.60    2.70
  -2   9  -2   24.10    2.70
  -3  -9  -2    1.10    1.10
   3   9   2    0.50    0.30
   3   9   2    0.40    0.80
  -3   9  -2    0.50    0.60
  -3   9  -2    0.70    0.80
  -3   9  -2    0.50    0.70
   3   9   2    1.10    0.50
  -4  -9  -2    8.40    1.80
  -4   9  -2    9.50    2.30
  -4   9  -2    8.90    1.40
   4   9   2    7.20    0.70
  -4   9  -2   10.00    1.40
   4   9   2    7.10    1.00
   5  -9   2    5.00    0.50
  -5  -9  -2    5.00    1.60
   5  -9   2    5.40    0.60
  -5   9  -2    3.90    1.70
  -5   9  -2    3.70    1.10
  -5   9  -2    2.00    0.90
   5   9   2    5.00    1.00
   5   9   2    4.90    0.80
   6  -9   2    3.00    0.60
   6  -9   2    3.20    0.80
  -6  -9  -2    5.40    1.60
  -6   9  -2    3.30    1.20
   6   9   2    3.50    0.80
  -6   9  -2    2.80    1.10
  -7  -9  -2   23.30    3.40
   7  -9   2   19.00    1.70
   7  -9   2   21.70    1.50
   7   9   2   20.70    2.10
  -7   9  -2   21.20    2.20
   7   9   2   22.30    1.70
  -7   9  -2   23.70    2.80
  -8  -9  -2    5.30    1.70
   8  -9   2    3.90    1.20
  -8   9  -2    6.60    1.80
  -8   9  -2    7.00    1.50
   8   9   2    6.80    1.30
   8   9   2    5.20    1.40
   9  -9   2    3.60    1.20
  -9  -9  -2    3.00    1.50
   9   9   2    4.20    1.40
   9   9   2    2.30    1.00
  -9   9  -2    2.20    1.50
  -9   9  -2    3.90    1.30
 -10  -9  -2    1.70    1.30
 -10  -9  -2    2.50    0.60
  10  -9   2    3.00    1.30
 -10  -9  -2    4.40    0.90
 -10   9  -2    2.80    1.30
  10   9   2    4.20    1.50
  10   9   2    3.50    1.30
 -10   9  -2    1.40    1.60
 -11  -9  -2    4.80    0.90
  11  -9   2    7.50    1.70
 -11  -9  -2    7.00    1.30
 -11  -9  -2    6.50    2.10
  11   9   2    3.20    1.40
 -11   9  -2    6.60    2.20
  11   9   2    4.80    1.40
 -11   9  -2    7.60    2.00
  12  -9   2    2.90    1.30
 -12  -9  -2    1.70    1.10
 -12  -9  -2    1.90    1.50
 -12  -9  -2    2.40    0.90
  12   9   2    3.30    1.40
 -12   9  -2    2.40    1.30
 -12   9  -2   -0.80    1.60
  12   9   2    2.50    1.40
 -13  -9  -2    7.90    1.30
 -13  -9  -2   10.20    1.80
  13  -9   2   10.40    2.10
 -13  -9  -2    9.80    2.60
  13   9   2    9.20    2.00
 -13   9  -2    7.00    1.80
  13   9   2    8.80    2.00
 -13   9  -2   10.60    2.80
 -14  -9  -2   10.00    1.80
 -14  -9  -2   11.00    2.70
 -14  -9  -2   11.30    1.50
  14   9   2   17.00    2.80
 -14   9  -2   12.80    2.30
 -14   9  -2   10.80    2.90
  14   9   2    8.00    2.00
 -15  -9  -2    3.60    1.80
 -15  -9  -2   -0.10    0.80
 -15  -9  -2   -0.30    1.20
  15  -9   2    4.20    1.70
 -15   9  -2   -3.00    1.30
  15   9   2    0.70    1.30
  15   9   2    1.80    1.70
  15 -10  -2    1.50    1.00
 -15 -10   2    2.10    1.90
 -15 -10   2    2.60    1.00
 -15 -10   2    2.80    1.30
  15  10  -2    3.90    1.60
 -15  10   2    1.70    2.70
  15  10  -2    1.30    1.20
 -15  10   2   -0.70    1.30
 -14 -10   2    2.70    1.60
 -14 -10   2    1.30    1.20
  14 -10  -2    0.90    0.90
 -14 -10   2    0.50    0.80
  14 -10  -2    0.10    1.30
 -14  10   2    1.50    1.30
 -14  10   2   -2.00    1.60
  14  10  -2    1.30    1.10
  14  10  -2    1.30    1.20
 -13 -10   2   12.20    2.60
 -13 -10   2   15.00    2.00
  13 -10  -2   14.20    2.30
  13 -10  -2   11.50    1.70
 -13 -10   2   13.50    1.70
  13  10  -2   13.60    2.10
 -13  10   2   13.20    2.90
  13  10  -2   14.70    2.30
 -13  10   2   12.80    2.10
  12 -10  -2   -0.60    1.10
 -12 -10   2    3.30    1.70
  12 -10  -2    0.70    0.70
 -12 -10   2   -0.30    0.60
 -12 -10   2    0.50    0.80
  12  10  -2    1.10    0.90
 -12  10   2    1.40    1.50
  12  10  -2    2.50    1.10
 -12  10   2    1.90    1.20
  11 -10  -2   19.20    1.80
  11 -10  -2   18.40    2.30
 -11 -10   2   21.60    4.00
 -11  10   2   24.40    2.40
 -11  10   2   19.30    2.90
  11  10  -2   20.80    2.40
  11  10  -2   18.60    2.20
  10 -10  -2   12.50    1.40
  10 -10  -2    8.30    1.40
 -10 -10   2    9.80    2.60
 -10  10   2    8.40    1.50
  10  10  -2   11.20    1.70
  10  10  -2    7.20    1.30
 -10  10   2   11.10    2.10
  -9 -10   2    1.40    1.50
   9 -10  -2    2.30    1.00
  -9  10   2    2.80    1.10
   9  10  -2    3.60    1.10
   9  10  -2    3.20    1.00
  -9  10   2    1.80    1.90
   8 -10  -2   51.29    2.30
  -8 -10   2   49.70    4.30
   8 -10  -2   50.69    2.00
   8  10  -2   48.50    2.70
   8  10  -2   48.60    2.40
  -8  10   2   60.19    3.10
  -8  10   2   52.19    3.30
  -7 -10   2   -1.20    0.80
   7  10  -2   -0.20    0.60
  -7  10   2   -0.10    0.80
   7  10  -2    0.40    0.70
  -7  10   2    0.70    0.80
  -6 -10   2    1.00    1.20
  -6  10   2   -0.40    0.60
  -6  10   2    0.70    0.80
   6  10  -2    0.20    0.60
  -5 -10   2    1.00    1.10
   5  10  -2    1.20    0.60
   5  10  -2    1.40    0.60
  -5  10   2    1.50    0.80
  -5  10   2    1.80    0.80
  -4 -10   2    1.20    1.10
  -4  10   2   -0.50    0.50
  -4  10   2   -0.20    0.50
   4  10  -2   -0.30    0.40
   4  10  -2    0.10    0.40
  -3 -10   2    9.00    1.90
   3  10  -2   11.50    0.80
  -3  10   2    9.90    0.90
  -3  10   2   12.30    2.60
   3  10  -2   11.10    1.10
  -3  10   2   11.30    1.10
  -2 -10   2   -0.40    0.90
  -2  10   2    0.50    0.40
   2  10  -2    0.60    1.00
  -2  10   2   -0.10    0.30
   2  10  -2   -0.60    0.40
   2  10  -2    0.40    0.30
  -2  10   2    0.40    0.90
  -1 -10   2   35.40    3.30
   1  10  -2   32.10    3.00
  -1  10   2   25.90    2.90
   0  10  -2    4.50    0.50
   0  10  -2    3.70    0.70
   0  10  -2    4.70    1.60
   0  10   2    3.20    1.40
   1  10   2    6.50    1.90
  -1  10  -2    6.00    1.70
  -1  10  -2    5.70    0.80
  -2  10  -2    3.10    0.80
  -2  10  -2    2.30    1.30
   2  10   2    4.00    1.40
  -2  10  -2    4.30    0.90
  -3 -10  -2    0.20    0.90
  -3  10  -2    0.80    0.80
  -3  10  -2    0.60    0.70
   3  10   2   -0.30    0.40
  -3  10  -2   -0.70    0.50
   3  10   2   -0.90    0.60
  -4 -10  -2    0.90    1.10
   4  10   2    2.20    0.70
   4  10   2    2.90    0.50
  -4  10  -2    1.20    1.20
   4  10   2    0.40    0.80
  -4  10  -2    1.20    0.90
  -5 -10  -2   13.70    2.60
   5  10   2   11.00    1.40
  -5  10  -2   13.40    2.70
   5  10   2    8.50    1.00
  -5  10  -2    9.80    1.50
  -5  10  -2   12.10    1.80
  -6 -10  -2    8.70    2.30
   6 -10   2    7.20    0.70
  -6  10  -2    8.30    2.40
   6  10   2    6.80    1.00
  -6  10  -2    6.40    1.40
  -6  10  -2   10.50    1.80
   7 -10   2   52.49    2.30
  -7 -10  -2   55.29    4.30
   7 -10   2   51.09    2.00
   7  10   2   48.60    2.40
  -7  10  -2   54.19    3.60
   7  10   2   55.09    3.00
  -7  10  -2   55.79    3.20
  -8 -10  -2   28.20    3.30
   8 -10   2   21.10    1.80
   8  10   2   24.30    2.30
  -8  10  -2   20.70    2.30
   8  10   2   19.60    1.80
  -8  10  -2   21.50    2.80
  -9 -10  -2   -1.20    1.00
   9 -10   2    1.00    0.70
   9 -10   2    0.70    0.90
  -9  10  -2    0.70    1.10
   9  10   2    0.50    0.90
   9  10   2   -0.40    0.70
  -9  10  -2   -0.80    1.10
 -10 -10  -2   24.00    3.50
  10 -10   2   24.20    1.90
  10 -10   2   22.40    2.30
  10  10   2   23.80    2.50
 -10  10  -2   22.70    2.60
 -10  10  -2   23.60    3.40
 -11 -10  -2   22.70    3.50
  11 -10   2   16.90    1.80
  11 -10   2   17.70    2.30
  11  10   2   19.70    2.60
  11  10   2   17.30    2.40
 -11  10  -2   13.50    2.90
 -11  10  -2   16.60    2.40
 -12 -10  -2    0.20    1.40
  12 -10   2    1.20    1.20
  12 -10   2    2.90    1.00
 -12  10  -2    0.50    1.20
  12  10   2    1.90    1.20
 -12  10  -2    1.80    1.80
  12  10   2    0.20    1.40
  13 -10   2    4.50    1.70
 -13 -10  -2   10.50    2.70
 -13 -10  -2    7.50    1.00
 -13 -10  -2    8.90    1.30
  13 -10   2    8.20    1.60
  13  10   2    6.70    1.90
  13  10   2    5.80    1.80
 -13  10  -2   16.00    3.90
 -13  10  -2    3.70    1.50
 -14 -10  -2    0.80    1.00
 -14 -10  -2   -0.10    1.50
  14  10   2   -1.10    1.00
  14  10   2   -1.10    1.10
 -14  10  -2   -0.10    1.30
 -14  10  -2    0.60    1.90
  14 -11  -2    1.30    1.00
  14 -11  -2    3.20    1.40
 -14 -11   2    2.30    1.70
  14  11  -2    1.20    1.30
 -14  11   2   -0.50    1.90
  14  11  -2    1.60    1.20
 -14  11   2   -0.30    1.20
  13 -11  -2    0.90    0.80
 -13 -11   2    1.50    1.60
  13 -11  -2    2.20    1.50
  13  11  -2    1.60    1.10
  13  11  -2   -1.40    1.00
 -13  11   2    0.10    1.60
 -13  11   2    1.20    1.30
  12 -11  -2    0.90    0.80
 -12 -11   2    2.20    1.70
  12 -11  -2    1.00    1.00
 -12  11   2    0.60    1.10
  12  11  -2   -0.50    0.90
  12  11  -2    1.10    0.90
 -12  11   2    1.20    1.60
 -11 -11   2    0.40    1.30
  11 -11  -2    0.30    0.90
  11 -11  -2   -0.30    0.60
  11  11  -2    0.40    0.80
 -11  11   2   -2.90    1.30
  11  11  -2    0.60    0.80
 -11  11   2   -2.70    1.00
  10 -11  -2   -0.40    0.60
 -10 -11   2    0.80    1.40
  10  11  -2   -0.20    0.80
  10  11  -2    0.80    1.10
 -10  11   2    1.10    0.90
 -10  11   2   -0.10    1.10
  -9 -11   2   44.20    4.40
   9 -11  -2   47.60    2.20
   9 -11  -2   46.40    1.90
   9  11  -2   43.00    2.50
  -9  11   2   46.00    3.40
  -9  11   2   49.30    3.00
   9  11  -2   46.70    2.80
  -8 -11   2   14.90    2.80
  -8  11   2   13.10    1.70
   8  11  -2   14.80    1.70
   8  11  -2   15.20    1.50
  -8  11   2   15.30    2.10
  -7 -11   2   10.80    2.40
  -7  11   2   12.60    1.60
   7  11  -2   11.70    1.30
  -7  11   2   15.50    2.00
   7  11  -2   13.80    1.50
  -6 -11   2   -0.10    1.10
  -6  11   2    1.70    0.90
   6  11  -2    1.60    0.80
  -6  11   2    0.30    0.70
   6  11  -2    1.20    0.60
  -5 -11   2   14.80    2.70
   5  11  -2   13.80    1.20
   5  11  -2   13.20    1.10
  -5  11   2   14.60    1.60
  -5  11   2   12.80    1.50
  -4 -11   2    5.50    1.60
  -4  11   2    8.30    1.10
   4  11  -2    8.20    0.90
  -4  11   2    7.30    1.00
   4  11  -2    8.80    0.90
  -4  11   2    7.30    2.10
  -3 -11   2   17.30    3.00
  -3  11   2   17.30    3.10
   3  11  -2   16.90    1.00
  -3  11   2   17.10    1.10
  -3  11   2   19.10    1.30
  -2 -11   2    5.70    1.70
  -2  11   2    4.80    0.70
   2  11  -2    5.90    0.80
   2  11  -2    2.20    1.20
  -2  11   2    4.50    1.80
  -2  11   2    5.20    0.60
   1  11  -2    7.60    0.90
  -1  11   2    7.10    1.70
   1  11  -2    5.80    1.70
   1  11  -2    8.20    0.60
   0  11  -2    0.50    0.90
   0  11   2   -0.30    0.70
   0  11  -2    0.10    0.30
   0  11  -2   -0.10    0.50
   1  11   2    0.00    0.70
  -1  11  -2   -0.20    0.50
  -1  11  -2    0.40    0.40
  -1  11  -2    0.90    1.00
  -2  11  -2    4.80    1.80
  -2  11  -2    6.00    1.00
   2  11   2    3.30    1.30
  -2  11  -2    5.00    1.00
  -3  11  -2    4.50    1.00
  -3  11  -2    5.50    1.60
   3  11   2    5.50    1.50
  -3  11  -2    4.40    1.10
  -4 -11  -2    0.90    1.10
   4  11   2    2.40    0.50
  -4  11  -2    0.40    0.70
  -4  11  -2    0.30    1.20
   4  11   2    0.30    1.00
   4  11   2    1.30    0.60
  -4  11  -2   -0.10    0.80
  -5 -11  -2    1.10    1.20
  -5  11  -2   -0.70    1.10
  -5  11  -2    0.50    0.80
  -5  11  -2   -0.30    0.80
   5  11   2    0.70    0.70
   5  11   2   -0.20    0.40
  -6 -11  -2    3.30    1.70
   6  11   2    3.90    0.80
  -6  11  -2    5.40    1.40
  -6  11  -2    2.60    1.80
  -6  11  -2    3.70    1.20
  -7 -11  -2   53.49    4.50
   7  11   2   50.09    2.90
  -7  11  -2   52.29    3.30
  -7  11  -2   51.49    4.60
   7  11   2   53.89    2.50
  -7  11  -2   50.79    3.60
  -8 -11  -2   11.80    2.80
   8 -11   2   14.60    1.30
   8 -11   2   11.80    1.10
  -8  11  -2   10.90    3.30
   8  11   2   15.30    1.80
  -8  11  -2   12.40    1.90
   8  11   2   12.70    1.80
  -9 -11  -2    3.60    1.70
   9 -11   2    4.90    1.10
   9  11   2   10.50    1.50
  -9  11  -2    9.60    1.90
   9  11   2    4.40    1.40
  -9  11  -2    6.60    2.00
 -10 -11  -2   -0.80    1.00
  10 -11   2    0.40    0.80
  10 -11   2    0.20    0.60
 -10  11  -2   -2.60    1.10
 -10  11  -2    1.30    1.20
  10  11   2   -2.00    0.70
  10  11   2   -0.90    0.80
  11 -11   2    0.30    1.00
  11 -11   2    1.40    0.70
  11  11   2    1.90    1.20
  11  11   2    2.50    1.30
 -11  11  -2    3.30    2.00
 -11  11  -2    3.40    1.50
 -12 -11  -2    0.40    1.30
  12 -11   2    0.80    1.00
  12 -11   2    0.60    0.80
 -12  11  -2    1.60    1.30
 -12  11  -2   -0.90    1.60
  12  11   2    2.20    1.10
  12  11   2    1.50    1.50
 -13 -11  -2    4.50    2.00
  13 -11   2    2.70    1.40
  13 -11   2    4.00    1.10
  13  11   2    3.60    1.50
  13  11   2    3.40    1.50
 -13  11  -2    1.00    2.10
 -13  11  -2    1.70    1.40
 -14 -11  -2    9.10    2.60
  14 -11   2    9.00    2.20
  14 -11   2    7.40    1.60
  14  11   2   10.50    2.20
 -14  11  -2    8.40    2.70
 -14  11  -2   11.90    2.20
 -14 -12   2    0.60    1.70
  14 -12  -2    3.60    1.00
 -14  12   2    1.90    1.40
  14  12  -2    3.50    2.00
 -14  12   2    0.40    1.90
  14  12  -2    2.60    1.30
  13 -12  -2   -0.40    0.70
  13 -12  -2    1.50    1.10
 -13 -12   2    3.80    1.90
  13  12  -2    3.00    1.30
 -13  12   2   -0.20    1.10
  13  12  -2    0.90    0.90
 -12 -12   2   14.30    3.00
  12 -12  -2   16.50    1.50
  12 -12  -2   13.80    1.80
 -12  12   2   13.40    2.10
 -12  12   2   14.10    2.60
  12  12  -2   16.50    2.30
  11 -12  -2    3.20    1.00
 -11 -12   2    4.50    2.10
  11 -12  -2    2.40    0.90
 -11  12   2    1.10    1.60
  11  12  -2    4.80    1.40
 -11  12   2    1.60    1.20
 -10 -12   2   14.40    3.00
  10  12  -2   16.60    1.90
 -10  12   2   12.20    2.40
  10  12  -2   19.60    2.60
 -10  12   2   14.70    1.90
  -9 -12   2    5.60    2.30
  -9  12   2    4.20    1.30
  -9  12   2    6.50    1.70
   9  12  -2    6.40    1.30
   9  12  -2    6.70    1.20
   8  12  -2   18.60    1.60
  -8  12   2   21.00    2.10
   8  12  -2   21.60    1.90
  -8  12   2   19.60    2.40
  -7 -12   2    8.30    2.50
   7  12  -2    6.20    1.00
   7  12  -2    5.90    1.10
  -7  12   2    5.10    1.20
  -7  12   2    7.80    1.50
  -6 -12   2   -0.70    1.00
  -6  12   2    0.00    0.70
  -6  12   2   -0.10    0.80
   6  12  -2    1.40    0.60
   6  12  -2    0.10    0.60
  -5 -12   2    3.60    1.70
  -5  12   2    6.30    1.20
   5  12  -2    6.10    0.90
  -5  12   2    2.70    1.60
  -5  12   2    4.40    1.00
   5  12  -2    5.60    0.80
  -4 -12   2    7.90    2.20
   4  12  -2   10.80    1.10
  -4  12   2    9.80    2.60
  -4  12   2   11.10    1.30
  -4  12   2   10.40    1.20
   4  12  -2    9.50    1.00
  -3 -12   2    0.00    1.20
  -3  12   2   -0.40    1.10
  -3  12   2    1.10    0.60
   3  12  -2    3.00    0.90
  -3  12   2    1.50    0.60
  -2 -12   2   27.10    3.30
   2  12  -2   28.10    1.50
   2  12  -2   27.90    1.10
  -2  12   2   28.40    1.40
   2  12  -2   29.90    4.10
  -2  12   2   32.00    4.60
   1  12  -2    9.00    0.70
   1  12  -2    6.20    2.90
   0  12   2    8.70    2.50
   0  12  -2    9.80    0.90
   0  12  -2   10.20    1.20
   1  12   2   15.60    2.90
  -1  12  -2   11.10    1.10
  -1  12  -2   12.30    1.40
  -2  12  -2    7.10    2.60
   2  12   2    8.10    2.30
  -2  12  -2    8.70    1.20
  -2  12  -2   11.50    1.40
  -3  12  -2   26.30    1.90
  -3  12  -2   25.40    2.00
  -3  12  -2   21.50    3.00
   3  12   2   17.80    4.50
   4  12   2    0.80    1.20
  -4  12  -2   -0.40    0.70
  -4  12  -2    1.50    1.20
   4  12   2    0.30    0.40
  -4  12  -2    1.50    1.00
   4  12   2    2.20    0.70
  -5 -12  -2    4.90    1.80
  -5  12  -2    4.50    1.20
   5  12   2    4.60    0.80
   5  12   2    4.60    1.10
  -5  12  -2    7.20    2.60
  -5  12  -2    7.50    1.60
  -6 -12  -2   18.00    3.00
   6  12   2   16.80    1.40
  -6  12  -2   15.10    3.50
  -6  12  -2   15.00    2.00
   6  12   2   14.60    2.00
  -6  12  -2   17.10    2.30
  -7 -12  -2   24.50    3.90
  -7  12  -2   19.80    2.70
  -7  12  -2   16.40    2.80
   7  12   2   15.90    1.50
  -7  12  -2   19.10    2.20
   7  12   2   20.20    2.00
  -8 -12  -2    1.30    1.40
  -8  12  -2    1.60    1.10
   8  12   2    0.00    0.80
  -8  12  -2   -0.50    1.00
   8  12   2    1.60    0.80
  -8  12  -2    0.30    1.10
   9 -12   2   12.20    1.10
  -9 -12  -2   13.40    2.80
   9 -12   2   13.80    1.00
  -9  12  -2   16.30    2.60
  -9  12  -2    9.10    1.90
   9  12   2   11.00    1.80
  -9  12  -2   13.30    2.80
   9  12   2   14.30    1.90
  10 -12   2    0.00    0.70
 -10 -12  -2   -1.00    1.20
 -10  12  -2   -2.50    1.00
  10  12   2    0.10    1.00
 -10  12  -2   -0.80    1.40
  10  12   2    1.70    1.00
  11 -12   2   11.60    1.40
 -11 -12  -2   11.80    2.80
  11 -12   2   13.20    1.70
  11  12   2   14.20    2.20
 -11  12  -2   12.20    2.20
 -11  12  -2   13.60    2.80
  12 -12   2   -0.80    0.90
 -12 -12  -2    2.30    1.50
  12 -12   2    0.00    0.60
 -12  12  -2    3.90    2.00
  12  12   2    0.70    1.00
  12  12   2    3.40    1.30
  13 -12   2    1.00    0.80
 -13 -12  -2    1.80    1.80
  13  12   2   -1.70    1.00
 -13  12  -2   -0.90    1.20
 -13  12  -2    2.90    2.00
  13  12   2   -0.60    1.20
  13 -13  -2    0.80    0.80
 -13 -13   2    2.20    2.30
  13  13  -2    2.00    1.10
 -13  13   2   -0.70    1.20
 -13  13   2    2.30    1.70
  13  13  -2    3.80    1.50
 -12 -13   2    2.50    2.00
  12  13  -2    2.50    1.30
  12  13  -2    1.70    1.10
 -12  13   2    2.20    1.30
 -12  13   2    3.40    1.90
 -11 -13   2    3.20    1.90
 -11  13   2    5.20    1.90
  11  13  -2    4.60    1.30
  11  13  -2    4.60    1.30
 -11  13   2    5.70    1.50
 -10 -13   2    4.70    2.20
 -10  13   2    2.50    1.50
  10  13  -2    4.00    1.10
  10  13  -2    3.90    1.10
 -10  13   2    3.10    1.20
  -9 -13   2    0.90    1.50
   9  13  -2    2.80    1.00
  -9  13   2    0.80    1.40
  -9  13   2    2.40    1.10
   9  13  -2    1.30    0.90
  -8 -13   2    9.70    2.60
   8  13  -2    7.30    1.20
  -8  13   2    8.40    2.00
   8  13  -2    8.80    1.30
  -8  13   2    8.90    1.50
  -7 -13   2    6.80    2.40
  -7  13   2    6.10    1.40
   7  13  -2    6.70    1.10
   7  13  -2    8.10    1.10
  -7  13   2    6.00    1.30
  -6 -13   2    0.90    2.40
  -6  13   2    1.70    0.90
  -6  13   2    0.40    1.30
  -6  13   2    0.80    0.80
   6  13  -2    1.40    0.70
   6  13  -2    2.10    0.70
  -5 -13   2   33.40    3.90
   5  13  -2   36.40    1.70
  -5  13   2   35.20    2.10
   5  13  -2   34.20    1.80
  -5  13   2   34.60    2.30
  -4 -13   2    6.40    2.10
  -4  13   2    8.10    1.20
   4  13  -2    4.90    0.80
   4  13  -2    8.00    0.90
  -4  13   2    5.60    1.00
  -3 -13   2   15.80    2.70
  -3  13   2   17.80    1.30
  -3  13   2   18.90    1.40
   3  13  -2   17.80    1.30
  -2  13   2   12.30    2.40
  -2  13   2   18.10    1.20
   2  13  -2   21.50    3.60
   2  13  -2   17.70    1.40
   2  13  -2   18.50    1.00
  -1  13   2   70.39    5.30
   1  13  -2   64.99    2.00
   1  13  -2   59.89    4.80
   1  13  -2   61.39    2.40
   0  13  -2   17.80    1.20
   0  13  -2   19.80    2.20
   0  13  -2   22.60    3.70
   0  13   2   16.30    3.30
  -1  13  -2    4.60    1.00
   1  13   2    5.50    2.00
  -1  13  -2    8.10    2.50
  -1  13  -2    3.20    0.80
   2  13   2    0.40    1.20
  -2  13  -2   -1.20    0.80
  -2  13  -2   -0.10    0.70
  -2  13  -2   -0.30    0.70
   3  13   2   25.80    3.20
  -3  13  -2   24.60    3.80
  -3  13  -2   23.00    2.10
  -4  13  -2    4.60    1.90
   4  13   2    5.70    0.70
  -4  13  -2    3.80    1.20
  -4  13  -2    5.80    1.30
   4  13   2    6.40    1.00
  -5 -13  -2   89.89    6.10
   5  13   2   88.59    2.80
  -5  13  -2   87.49    3.90
  -5  13  -2   85.09    4.20
  -5  13  -2   96.79    6.40
   5  13   2   88.39    3.30
  -6 -13  -2   49.40    4.60
   6  13   2   45.80    2.60
  -6  13  -2   50.69    3.10
  -6  13  -2   45.90    3.30
   6  13   2   53.29    2.30
  -6  13  -2   53.89    5.00
  -7 -13  -2    0.40    1.40
  -7  13  -2    2.00    1.10
  -7  13  -2    1.70    1.50
   7  13   2   -0.60    0.60
   7  13   2    2.10    1.00
  -7  13  -2    0.70    1.30
  -8 -13  -2    4.10    1.90
   8  13   2    8.30    1.60
   8  13   2    7.10    1.20
  -8  13  -2    6.90    1.60
  -8  13  -2    6.70    1.80
  -9 -13  -2    5.20    1.90
  -9  13  -2    8.00    2.10
  -9  13  -2    8.60    1.70
   9  13   2    7.60    1.50
  -9  13  -2    7.00    2.80
 -10 -13  -2    0.40    1.30
 -10  13  -2    0.60    1.60
  10  13   2   -1.10    0.80
 -10  13  -2   -1.30    1.00
 -10  13  -2   -0.70    1.00
  10  13   2    0.40    0.90
  11 -13   2    0.60    0.50
 -11 -13  -2    1.10    1.30
  11 -13   2    0.80    0.60
  11  13   2   -0.70    0.90
 -11  13  -2    1.70    1.20
 -11  13  -2   -0.10    1.60
  11  13   2    0.70    0.90
 -11  13  -2    1.50    1.40
  12 -13   2    3.50    0.90
 -12 -13  -2    4.90    2.20
  12 -13   2    4.10    1.00
  12  13   2    4.40    1.50
  12  13   2    7.30    1.90
 -12  13  -2    4.50    1.70
 -12  13  -2    5.80    2.40
 -12 -14   2    1.90    2.20
 -12  14   2    6.80    2.80
  12  14  -2    4.40    1.40
  12  14  -2    4.70    1.40
 -12  14   2    2.30    1.30
 -11 -14   2    3.80    2.10
  11  14  -2    2.10    1.00
 -11  14   2    0.60    1.70
 -11  14   2    2.80    1.20
  11  14  -2    0.90    1.00
 -10 -14   2    2.70    2.20
 -10  14   2   -0.90    1.30
  10  14  -2    4.50    1.20
  10  14  -2    2.30    1.00
  -9 -14   2   16.70    3.30
   9  14  -2   23.40    1.80
   9  14  -2   19.30    1.90
  -9  14   2   23.20    2.20
  -9  14   2   23.90    3.00
  -8 -14   2    6.60    2.30
  -8  14   2    7.90    1.80
   8  14  -2    8.10    1.30
   8  14  -2    8.20    1.30
  -8  14   2    4.50    1.20
  -8  14   2    6.30    2.00
  -7 -14   2    1.80    1.50
  -7  14   2    1.00    0.90
  -7  14   2    3.60    1.30
   7  14  -2    2.20    0.80
   7  14  -2    1.90    0.80
  -7  14   2    2.80    1.90
  -6 -14   2   16.10    3.40
  -6  14   2   12.50    1.60
   6  14  -2   16.40    1.40
  -6  14   2    6.20    2.40
   6  14  -2   13.50    1.40
  -6  14   2   15.60    1.90
  -5 -14   2    1.40    1.50
  -5  14   2    1.10    0.80
   5  14  -2    0.40    0.60
  -5  14   2    1.00    0.80
   5  14  -2   -0.30    0.50
  -4 -14   2    5.40    2.00
   4  14  -2    4.70    0.80
  -4  14   2    6.40    1.20
  -4  14   2    3.50    1.10
  -3  14   2   43.50    2.10
   3  14  -2   45.00    1.70
   3  14  -2   42.00    1.90
  -3  14   2   46.10    2.10
   2  14  -2    7.10    0.80
   2  14  -2    7.80    1.50
  -2  14   2    7.00    0.90
  -2  14   2    7.50    0.80
   1  14  -2   29.80    1.30
  -1  14   2   33.90    4.90
   0  14  -2    6.00    0.80
   0  14  -2    5.80    1.00
   0  14   2    3.40    1.80
  -1  14  -2    0.00    0.80
  -1  14  -2    0.40    0.60
   1  14   2    1.20    1.10
  -2  14  -2    0.10    0.80
  -2  14  -2   -0.50    0.60
  -2  14  -2    1.40    1.10
   3  14   2   61.69    4.90
  -3  14  -2   64.39    3.00
  -3  14  -2   53.39    5.00
  -3  14  -2   60.89    3.20
   4  14   2    8.30    1.00
  -4  14  -2    9.30    1.70
  -4  14  -2    3.90    2.00
  -4  14  -2    9.70    1.50
   4  14   2    7.20    0.80
  -5  14  -2    3.20    1.10
   5  14   2    0.00    0.50
   5  14   2    0.00    0.60
  -5  14  -2   -1.90    0.80
  -6 -14  -2    1.40    1.50
   6  14   2    2.00    0.80
  -6  14  -2    0.90    1.00
  -6  14  -2    3.00    1.40
   6  14   2    3.10    0.80
  -7 -14  -2    1.60    1.50
  -7  14  -2   -1.30    1.00
  -7  14  -2    0.50    1.00
   7  14   2   -1.30    0.50
   7  14   2   -0.20    0.70
  -8 -14  -2   13.00    3.00
  -8  14  -2   15.50    3.50
  -8  14  -2   14.00    2.10
   8  14   2   15.00    1.60
   8  14   2   13.60    1.80
  -8  14  -2   12.10    2.40
  -9 -14  -2    0.30    1.20
  -9  14  -2    0.30    1.30
   9  14   2    0.50    0.90
   9  14   2    1.30    0.90
  -9  14  -2   -0.50    1.60
  -9  14  -2    0.50    1.10
 -10 -14  -2    1.30    1.60
 -10  14  -2   -0.20    1.50
  10  14   2    0.70    1.00
  10  14   2   -0.30    0.90
 -10  14  -2    1.10    1.70
 -10  14  -2    1.50    1.20
 -11 -14  -2    4.00    2.30
  11  14   2    7.00    1.70
  11  14   2    4.90    1.50
 -11  14  -2    5.50    1.70
 -11  14  -2    6.90    3.40
 -11  14  -2    2.70    2.20
 -11 -15   2    1.50    2.10
 -11  15   2   -1.10    1.00
 -11  15   2    2.60    1.70
  11  15  -2    1.20    0.90
  11  15  -2    3.80    1.30
 -11  15   2    1.80    2.10
 -10 -15   2    1.00    1.70
 -10  15   2   -3.30    1.30
  10  15  -2    0.10    0.80
  10  15  -2    0.70    0.80
 -10  15   2    1.00    1.50
 -10  15   2   -0.70    0.90
  -9 -15   2   -0.50    1.50
  -9  15   2    1.20    1.00
  -9  15   2    0.20    1.10
   9  15  -2    1.00    0.80
   9  15  -2    3.10    0.80
  -9  15   2    0.10    1.40
  -8 -15   2    0.20    1.50
   8  15  -2    0.90    0.70
  -8  15   2   -0.90    1.00
   8  15  -2   -0.50    0.60
  -8  15   2    0.30    0.80
  -8  15   2    0.80    1.40
  -7 -15   2    5.10    2.30
  -7  15   2    5.50    2.40
  -7  15   2    5.60    1.20
   7  15  -2    8.00    1.20
   7  15  -2    7.50    1.10
  -7  15   2    6.70    1.60
  -6 -15   2    1.10    1.40
   6  15  -2    1.20    0.60
  -6  15   2   -0.60    1.20
  -6  15   2    0.60    0.90
   6  15  -2   -0.70    0.50
  -6  15   2    0.20    0.90
  -5 -15   2    4.00    1.90
   5  15  -2    5.00    0.80
  -5  15   2    4.10    1.00
  -5  15   2    2.70    1.10
  -4 -15   2   28.00    4.00
   4  15  -2   31.70    1.60
  -4  15   2   32.80    2.20
  -4  15   2   34.20    2.00
   4  15  -2   35.70    1.70
  -3  15   2   27.50    1.70
   3  15  -2   23.40    1.50
   3  15  -2   26.50    1.30
  -3  15   2   24.50    1.70
  -2  15   2    0.00    0.50
   2  15  -2    2.50    0.50
   2  15  -2    1.40    0.60
  -2  15   2    1.10    0.60
   1  15  -2    0.30    0.40
   1  15  -2    0.40    0.60
   0  15  -2    0.20    0.50
   0  15   2    0.60    1.40
   0  15  -2    0.20    0.70
  -1  15  -2    1.60    0.80
  -1  15  -2    1.80    0.70
   1  15   2    3.20    1.70
  -2  15  -2    6.00    1.10
  -2  15  -2    9.60    1.50
   2  15   2    7.10    2.10
  -3  15  -2    1.10    0.80
  -3  15  -2    2.50    2.60
   3  15   2    1.10    1.50
  -3  15  -2    1.30    1.00
  -4  15  -2    2.10    1.10
  -4  15  -2    0.30    0.80
   4  15   2    1.30    0.60
  -4  15  -2   -0.40    1.10
   4  15   2    0.70    0.40
   5  15   2    8.30    1.00
  -5  15  -2    8.40    1.70
   5  15   2    8.40    1.20
  -5  15  -2   13.20    3.30
  -5  15  -2    6.60    1.50
  -6  15  -2    3.00    1.30
  -6  15  -2    2.00    1.10
  -6  15  -2    2.90    2.00
   6  15   2    2.10    0.90
   6  15   2    2.30    0.70
  -7  15  -2   -0.60    1.20
  -7  15  -2    0.10    0.90
   7  15   2   -1.00    0.60
  -7  15  -2   -1.00    0.90
   7  15   2    0.30    0.60
  -8 -15  -2    0.70    1.70
  -8  15  -2   -1.00    1.30
   8  15   2    1.40    0.90
  -8  15  -2    0.00    1.00
  -8  15  -2    0.80    1.40
   8  15   2    0.90    0.70
  -9 -15  -2    7.10    2.60
  -9  15  -2    6.00    1.70
  -9  15  -2    2.10    1.80
   9  15   2    8.50    1.60
   9  15   2    5.00    1.30
  -9  15  -2    3.10    2.10
 -10 -15  -2    0.10    1.80
  10  15   2    0.50    0.90
  10  15   2    0.70    1.00
 -10  15  -2   -1.40    1.40
 -10  15  -2   -0.30    1.20
 -10  15  -2   -2.20    1.70
 -10 -16   2    9.40    3.40
  10  16  -2    9.40    1.50
  10  16  -2    7.60    1.40
 -10  16   2   11.90    2.50
 -10  16   2    8.80    3.30
 -10  16   2    9.30    1.80
  -9 -16   2    1.80    1.90
  -9  16   2    8.30    2.20
  -9  16   2    4.10    1.80
  -9  16   2    3.40    1.80
  -8 -16   2    0.10    1.40
   8  16  -2   -0.30    0.60
  -8  16   2   -1.90    1.50
   8  16  -2    0.10    0.60
  -8  16   2    0.00    1.10
  -8  16   2   -0.20    0.80
  -7 -16   2    1.90    2.00
  -7  16   2   -1.50    1.30
   7  16  -2   -0.20    0.50
  -7  16   2   -1.10    0.70
  -7  16   2    0.60    1.70
  -6 -16   2   -0.90    1.20
  -6  16   2    0.40    0.90
  -6  16   2    0.70    0.80
  -6  16   2    1.30    1.80
   6  16  -2    1.90    0.70
  -5 -16   2    0.40    1.40
   5  16  -2    2.60    0.80
  -5  16   2    2.60    0.90
  -5  16   2    4.90    1.20
  -5  16   2    1.60    1.70
   5  16  -2    0.40    0.60
   4  16  -2    3.80    0.80
  -4  16   2    4.60    0.90
  -4  16   2    2.20    1.70
   4  16  -2    5.70    0.80
  -4  16   2    5.10    1.10
   3  16  -2    1.00    0.50
  -3  16   2    2.40    0.80
  -3  16   2    0.80    0.70
   3  16  -2    1.50    0.50
  -2  16   2    0.50    0.50
   2  16  -2    0.70    0.60
   2  16  -2    0.20    0.40
  -2  16   2    0.60    0.50
  -1  16   2    0.10    1.30
   1  16  -2    0.40    0.50
   1  16  -2    1.00    0.70
   0  16  -2    6.90    1.20
   0  16  -2    8.10    1.00
   0  16   2    7.50    2.30
  -1  16  -2    1.30    0.80
  -1  16  -2   -0.60    0.80
   2  16   2    4.80    2.00
  -2  16  -2    5.00    1.20
  -2  16  -2    6.90    2.70
  -2  16  -2    8.00    1.50
  -3  16  -2    0.90    1.70
  -3  16  -2    4.40    1.20
  -3  16  -2    2.70    0.90
   3  16   2    2.10    1.70
  -4  16  -2    9.80    1.50
  -4  16  -2   10.30    1.90
  -4  16  -2   11.50    3.10
   4  16   2    8.40    0.80
   4  16   2    9.90    1.10
  -5  16  -2   17.20    2.40
   5  16   2   14.40    1.20
  -5  16  -2   14.20    1.90
   5  16   2   13.40    1.30
  -5  16  -2   17.70    4.00
   6  16   2    2.50    0.90
  -6  16  -2   -0.20    1.60
  -6  16  -2    1.30    1.00
   6  16   2    1.60    0.70
  -6  16  -2    1.60    1.60
  -7  16  -2    4.10    1.40
  -7  16  -2    2.50    2.50
  -7  16  -2    4.60    1.80
   7  16   2    4.00    0.90
   7  16   2    2.00    1.00
   8  16   2   -0.20    0.70
   8  16   2    0.60    0.80
  -8  16  -2   -3.30    1.10
  -8  16  -2    0.30    1.00
  -8  16  -2   -0.20    1.60
  -9 -16  -2    2.30    2.20
  -9  16  -2    0.00    1.70
   9  16   2    2.50    1.00
  -9  16  -2    4.30    1.80
  -9  16  -2    0.50    1.00
  -8 -17   2    0.50    1.60
  -8  17   2    1.50    2.00
   8  17  -2    1.30    0.70
  -8  17   2    3.30    1.30
  -8  17   2    1.90    1.10
  -7 -17   2   -1.30    1.20
   7  17  -2   -0.40    0.60
  -7  17   2   -1.30    1.10
   7  17  -2   -0.40    0.60
  -7  17   2   -0.40    1.40
  -7  17   2   -2.00    0.70
  -6  17   2    0.80    1.60
   6  17  -2   -0.30    0.50
  -6  17   2    1.00    1.00
   6  17  -2    0.70    0.60
  -5  17   2   11.70    1.70
   5  17  -2   13.50    1.20
  -5  17   2    7.20    2.30
   5  17  -2    9.40    1.20
  -5  17   2   13.90    1.60
   4  17  -2    1.70    0.60
  -4  17   2    1.30    0.90
   4  17  -2    1.40    0.60
  -4  17   2   -0.40    1.50
  -4  17   2    3.60    0.90
   3  17  -2    2.10    0.60
   3  17  -2    0.80    0.60
  -3  17   2   -1.30    1.30
  -3  17   2    1.80    0.80
  -2  17   2    0.40    1.40
   2  17  -2    0.20    0.50
  -2  17   2    1.50    0.70
   2  17  -2    0.70    0.70
   1  17  -2    3.50    0.90
  -1  17   2    8.30    2.80
   1  17  -2    3.20    1.80
   1  17  -2    3.50    0.80
   0  17  -2    2.40    1.60
   0  17   2    4.60    2.10
   0  17  -2    5.50    1.20
   0  17  -2    5.60    0.90
  -1  17  -2   -0.30    0.80
   1  17   2    1.50    1.40
  -1  17  -2    1.10    0.70
  -1  17  -2    0.50    1.30
   2  17   2    1.50    1.50
  -2  17  -2    0.00    0.90
  -2  17  -2   -0.10    0.70
  -2  17  -2   -0.40    1.20
  -3  17  -2   -1.90    0.70
   3  17   2   -0.40    1.20
  -3  17  -2    0.70    1.50
  -3  17  -2   -2.10    0.80
  -4  17  -2    5.30    3.00
  -4  17  -2    4.00    1.20
  -4  17  -2    8.60    1.80
  -5  17  -2   19.30    2.60
   5  17   2   15.40    1.30
   5  17   2   11.30    1.20
  -5  17  -2   16.00    3.80
  -5  17  -2   13.30    1.80
   6  17   2    0.20    0.70
  -6  17  -2   -1.20    0.70
  -6  17  -2   -0.60    1.40
  -6  17  -2    1.00    1.40
  -7  17  -2    4.50    1.60
   7  17   2    3.20    0.90
  -7  17  -2    0.60    1.60
   7  17   2    3.20    0.90
  -7  17  -2    1.00    1.00
   8  17   2    2.40    0.90
  -8  17  -2   -1.40    1.50
  -8  17  -2    3.00    1.70
  -8  17  -2    0.40    1.10
   8  17   2    1.10    0.80
   6  18  -2    0.40    0.70
   6  18  -2    0.70    0.60
  -6  18   2   -1.10    1.20
  -5  18   2    2.40    2.20
   5  18  -2    3.30    0.70
  -5  18   2    3.60    1.30
   5  18  -2    1.20    0.60
  -5  18   2    3.80    0.90
  -4  18   2    3.50    1.10
   4  18  -2    3.30    0.70
   4  18  -2    2.60    0.70
  -4  18   2   -1.50    1.30
  -4  18   2    2.50    0.80
  -3  18   2    0.30    0.70
   3  18  -2    1.30    0.50
  -3  18   2    1.10    0.80
  -3  18   2   -1.40    1.10
   3  18  -2    0.80    0.50
  -2  18   2   -0.90    0.60
  -2  18   2    1.20    1.80
  -2  18   2    0.40    0.50
   1  18  -2    0.60    0.80
   1  18  -2    1.10    0.70
   1  18  -2    0.10    1.20
  -1  18   2   -0.30    1.30
   0  18  -2   -1.90    0.60
   0  18   2   -0.20    1.30
   0  18  -2    1.10    1.50
   0  18  -2    1.20    0.70
  -1  18  -2    0.40    0.90
   1  18   2    0.00    1.40
  -1  18  -2    0.40    1.60
  -1  18  -2    1.20    0.70
  -2  18  -2    1.60    1.10
  -2  18  -2    1.00    1.50
   2  18   2    1.30    1.50
  -2  18  -2   -0.40    0.70
  -3  18  -2    0.40    1.60
  -3  18  -2   -0.30    0.80
  -3  18  -2   -0.90    1.10
  -4  18  -2    2.40    1.20
  -4  18  -2    3.10    1.00
  -4  18  -2    2.10    1.70
  -5  18  -2    1.20    1.00
  -5  18  -2    0.30    1.20
   5  18   2    3.60    0.70
  -5  18  -2    1.40    2.30
   5  18   2    0.20    0.50
   6  18   2   -0.90    0.60
  -6  18  -2   -3.20    1.50
  -6  18  -2   -1.40    1.00
   6  18   2   -0.90    0.60
  -6  18  -2   -2.40    1.10
  -3  19   2   -0.40    0.60
  -3  19   2    1.60    0.90
   3  19  -2    0.10    0.50
  -2  19   2   -0.30    0.50
  -2  19   2    0.30    0.70
   2  19  -2    1.50    0.60
   1  19  -2    1.20    0.80
   1  19  -2   -0.80    0.60
  -1  19   2   -0.80    2.90
   0  19  -2   -0.80    0.70
   0  19  -2   -0.10    0.70
   0  19   2    1.50    2.40
  -1  19  -2    1.10    0.90
  -2  19  -2    0.00    1.00
  -2  19  -2   -0.70    0.80
   2  19   2    1.20    2.80
 -17   0   3    3.00    2.50
 -17   0   3    3.50    1.60
  17   0  -3    8.50    2.40
  17   0  -3    5.90    1.70
 -16   0   3    0.30    1.10
  16   0  -3   -2.50    1.00
  16   0  -3   -2.20    0.70
 -16   0   3    1.90    2.00
 -15   0   3   32.10    2.80
  15   0  -3   28.50    2.80
 -15   0   3   31.60    4.20
 -14   0   3   -0.50    1.00
  14   0  -3    0.20    0.90
 -13   0   3    2.30    1.10
 -13   0   3    5.70    1.70
  13   0  -3    4.70    1.30
 -12   0   3   -0.60    1.00
 -12   0   3    0.30    0.90
  12   0  -3    0.30    0.80
  12   0  -3   -0.30    0.70
  11   0  -3    1.80    1.10
 -11   0   3    4.00    2.60
  11   0  -3    2.90    1.10
 -11   0   3    2.60    1.10
 -10   0   3    0.10    0.70
 -10   0   3    0.10    0.90
  10   0  -3    0.30    0.70
  10   0  -3    0.10    0.60
   9   0  -3    5.00    1.10
  -9   0   3    4.70    1.20
   9   0  -3    6.40    1.20
  -9   0   3    6.10    1.10
  -8   0   3    0.10    0.70
  -8   0   3    0.80    0.70
   8   0  -3    0.10    0.60
   8   0  -3    0.20    0.60
   7   0  -3  120.19    3.80
  -7   0   3  117.59    4.30
  -7   0   3  120.09    3.60
   7   0  -3  122.49    4.00
   6   0  -3    0.10    0.50
  -6   0   3   -0.60    0.60
   6   0  -3    0.50    0.70
  -6   0   3    0.20    0.50
   5   0  -3  431.06    9.20
  -5   0   3  424.36    9.10
   5   0  -3  424.26    9.40
  -5   0   3  440.06    9.60
  -4   0   3   -0.40    0.50
   4   0  -3    0.20    0.40
  -4   0   3    0.00    0.50
  -3   0   3   15.10    1.10
   3   0  -3   16.60    1.10
   3   0  -3   16.50    1.00
  -3   0   3   16.70    1.10
   2   0  -3    0.10    0.40
   2   0  -3    0.10    0.30
  -2   0   3    0.40    0.40
  -2   0   3   -0.30    0.30
   1   0  -3   18.00    0.90
   1   0  -3   14.40    0.80
  -1   0   3   14.70    0.90
  -1   0   3   17.10    0.80
   0   0  -3    0.30    0.30
   0   0   3    0.30    0.30
   0   0   3    0.10    0.40
   0   0  -3    0.10    0.30
  -1   0  -3    0.00    0.50
   1   0   3    0.30    0.60
   1   0   3    0.50    0.40
  -1   0  -3    0.30    0.40
  -2   0  -3    0.40    1.20
   2   0   3    0.20    0.70
  -2   0  -3    0.20    0.50
   2   0   3    0.30    0.60
   3   0   3  664.43   14.20
  -3   0  -3  686.43   14.00
   3   0   3  662.03   14.50
  -4   0  -3    0.30    0.50
  -4   0  -3    0.70    0.70
   4   0   3    0.20    0.50
   4   0   3    0.30    0.60
   5   0   3    1.70    0.70
  -5   0  -3    2.80    0.70
   5   0   3    2.40    0.90
  -5   0  -3    0.90    0.90
   6   0   3    0.70    0.70
  -6   0  -3   -0.30    0.60
  -6   0  -3   -0.30    0.80
   6   0   3    0.40    0.80
  -7   0  -3  530.35   12.00
   7   0   3  535.35   12.90
  -7   0  -3  498.55   13.30
   7   0   3  532.15   12.70
  -8   0  -3   -1.00    0.50
  -8   0  -3    0.70    0.90
   8   0   3    0.50    0.70
   8   0   3   -0.70    0.70
   9   0   3  133.39    5.30
  -9   0  -3  138.79    4.70
   9   0   3  131.39    5.30
  -9   0  -3  128.39    5.90
 -10   0  -3   -1.00    0.90
 -10   0  -3   -0.40    0.70
  10   0   3    0.40    0.80
  10   0   3    0.50    0.90
 -11   0  -3   26.00    3.40
 -11   0  -3   28.80    2.40
  11   0   3   30.10    2.90
  11   0   3   26.40    2.70
  12   0   3   -0.30    1.00
 -12   0  -3   -0.10    0.90
 -13   0  -3   -2.10    1.10
  13   0   3    0.70    1.00
 -13   0  -3   -0.80    0.90
 -14   0  -3    2.50    2.80
  14   0   3   -1.60    0.90
 -14   0  -3    1.30    1.20
  15   0   3    3.70    2.00
 -15   0  -3    2.10    1.30
 -15   0  -3    3.40    2.20
  15   0   3    3.00    1.40
  16   0   3   -0.30    1.00
 -16   0  -3    0.60    1.30
  16   0   3    5.30    1.90
 -16   0  -3   -0.30    1.90
  17   0   3    0.70    1.10
 -17   0  -3    0.60    2.40
 -17   0  -3    0.60    1.40
  17  -1  -3   13.60    2.70
 -17  -1   3    8.60    1.80
  17  -1  -3    9.30    2.00
 -17  -1   3   10.30    3.20
  17   1  -3    6.20    2.10
 -17   1   3   15.90    3.60
 -17   1   3    9.30    2.00
  17   1  -3    8.50    2.00
 -16  -1   3    1.00    1.80
 -16  -1   3   -0.40    1.10
  16  -1  -3   -1.40    0.80
  16  -1  -3   -0.80    1.70
  16   1  -3   -0.60    0.90
 -16   1   3    2.70    1.30
  16   1  -3    1.00    1.10
 -15  -1   3    7.60    2.30
 -15  -1   3    4.10    1.50
  15  -1  -3    7.10    1.80
  15  -1  -3    2.80    1.30
 -15   1   3    4.10    1.40
  15   1  -3    4.20    1.40
 -15   1   3    5.90    2.20
  14  -1  -3   21.00    2.40
 -14  -1   3   17.20    4.20
  14   1  -3   20.50    2.30
 -14   1   3   16.40    2.10
 -13  -1   3    5.00    1.80
 -13  -1   3    0.80    1.10
  13  -1  -3    1.30    1.00
  13  -1  -3    2.20    1.10
 -13   1   3    1.20    1.00
  13   1  -3    2.80    1.20
 -13   1   3    0.20    1.30
  12  -1  -3   14.40    2.10
  12  -1  -3   15.30    2.10
 -12  -1   3   17.30    2.00
 -12  -1   3   18.00    2.60
 -12   1   3   15.60    1.90
 -12   1   3   12.40    2.20
  12   1  -3   12.40    1.90
  12   1  -3   18.60    2.00
 -11  -1   3   24.70    2.70
  11  -1  -3   20.70    2.60
 -11  -1   3   21.10    2.00
  11  -1  -3   19.90    2.00
  11   1  -3   24.40    2.20
 -11   1   3   22.10    3.20
 -11   1   3   23.30    2.10
  11   1  -3   21.00    2.20
  10  -1  -3    0.90    0.80
 -10  -1   3    1.20    0.80
  10  -1  -3    0.50    0.80
 -10  -1   3    0.40    1.00
 -10   1   3    1.80    0.80
  10   1  -3   -0.70    0.60
 -10   1   3    1.00    1.00
  10   1  -3    0.40    0.70
   9  -1  -3    0.80    0.70
  -9  -1   3    1.70    1.00
  -9  -1   3    0.00    0.60
   9  -1  -3    1.20    0.70
  -9   1   3    0.70    0.80
   9   1  -3    0.00    0.60
  -9   1   3   -0.20    0.60
   9   1  -3    1.00    0.70
   8  -1  -3    9.30    1.30
  -8  -1   3    6.50    1.00
   8  -1  -3    8.50    1.20
  -8  -1   3    9.90    1.60
   8   1  -3    7.10    1.10
  -8   1   3    6.00    1.00
  -8   1   3    8.40    1.40
   8   1  -3    8.30    1.20
   7  -1  -3  108.69    3.70
  -7  -1   3  112.19    4.10
  -7  -1   3  110.99    3.50
   7  -1  -3  118.39    3.80
   7   1  -3  112.99    3.80
  -7   1   3  111.39    4.20
  -7   1   3  115.39    3.60
   7   1  -3  113.09    3.60
  -6  -1   3   17.20    1.30
   6  -1  -3   15.40    1.60
   6  -1  -3   17.60    1.40
  -6  -1   3   19.00    1.70
  -6   1   3   16.60    1.50
   6   1  -3   18.70    1.30
   6   1  -3   16.60    1.70
   5  -1  -3  276.57    6.50
  -5  -1   3  280.37    6.50
  -5  -1   3  292.27    7.00
  -5   1   3  284.97    6.50
   5   1  -3  297.97    6.80
   5   1  -3  289.67    6.50
  -5   1   3  284.17    6.90
  -4  -1   3  127.19    3.30
   4  -1  -3  131.09    3.40
   4  -1  -3  126.39    3.50
  -4  -1   3  128.89    3.60
  -4   1   3  128.69    3.30
   4   1  -3  127.89    3.30
   4   1  -3  128.89    3.50
  -4   1   3  129.89    3.50
  -3  -1   3 1668.43   31.50
  -3  -1   3 1613.14   31.30
   3  -1  -3 1638.14   31.20
  -3   1   3 1639.14   31.50
   3   1  -3 1692.63   31.50
   3   1  -3 1639.14   31.30
  -3   1   3 1610.44   31.30
   2  -1  -3   88.59    2.20
  -2  -1   3   85.69    2.30
   2  -1  -3   91.69    2.40
  -2  -1   3   87.89    2.50
   2   1  -3   84.59    2.40
   2   1  -3   88.49    2.40
  -2   1   3   85.39    2.40
  -2   1   3   91.69    2.30
  -1  -1   3    4.20    0.50
   1  -1  -3    4.50    0.50
   1  -1  -3    4.80    0.50
  -1  -1   3    3.30    0.60
   1   1  -3    3.80    0.50
  -1   1   3    4.00    0.50
  -1   1   3    4.00    0.50
   1   1  -3    4.00    0.50
   0  -1  -3  198.98    4.30
   0  -1   3  196.18    4.40
   0  -1  -3  210.38    4.50
   0  -1   3  193.78    4.70
   0   1  -3  192.88    4.70
   0   1  -3  198.38    4.50
   0   1   3  190.88    4.40
   0   1   3  193.68    4.50
  -1  -1  -3   67.29    2.20
  -1  -1  -3   65.59    2.10
   1  -1   3   68.29    2.20
   1  -1   3   64.49    2.40
   1  -1   3   66.59    1.90
   1   1   3   68.79    2.40
  -1   1  -3   66.09    2.30
  -1   1  -3   65.39    1.80
  -1   1  -3   60.49    2.40
   1   1   3   69.39    2.20
  -2  -1  -3    1.20    0.40
   2  -1   3    0.50    0.70
  -2  -1  -3    1.30    0.70
  -2  -1  -3    1.30    0.50
   2  -1   3    0.90    0.60
   2   1   3    1.10    0.70
  -2   1  -3    1.00    0.70
   2   1   3    0.40    0.70
  -2   1  -3    0.70    0.70
  -3  -1  -3   52.09    2.00
   3  -1   3   50.39    2.40
  -3  -1  -3   51.49    2.40
   3  -1   3   52.29    2.30
   3   1   3   53.59    2.50
  -3   1  -3   52.79    2.30
   3   1   3   53.89    2.20
  -3   1  -3   53.19    2.60
   4  -1   3   26.70    1.90
   4  -1   3   28.90    1.80
  -4  -1  -3   23.40    1.90
  -4  -1  -3   27.50    1.60
  -4   1  -3   27.40    2.00
  -4   1  -3   26.40    1.70
   4   1   3   24.20    1.90
   4   1   3   25.80    1.70
   5  -1   3   41.30    2.30
  -5  -1  -3   40.90    2.60
   5  -1   3   37.40    2.40
  -5  -1  -3   41.30    2.00
  -5   1  -3   40.70    2.60
  -5   1  -3   39.90    2.20
   5   1   3   38.50    2.20
   5   1   3   46.20    2.60
   6  -1   3    4.20    1.10
  -6  -1  -3    5.80    1.30
   6  -1   3    6.40    1.20
  -6  -1  -3    5.20    1.00
   6   1   3    5.40    1.10
  -6   1  -3    6.10    1.40
   6   1   3    5.90    1.20
  -6   1  -3    5.50    1.10
   7  -1   3  142.09    5.10
  -7  -1  -3  138.39    5.50
   7  -1   3  138.79    5.10
  -7  -1  -3  141.39    4.40
  -7   1  -3  134.79    5.50
  -7   1  -3  141.59    4.70
   7   1   3  140.99    5.20
   7   1   3  147.49    5.00
  -8  -1  -3    9.20    1.30
   8  -1   3   10.50    1.70
  -8  -1  -3    7.90    1.60
   8  -1   3    9.70    1.60
   8   1   3    9.00    1.50
  -8   1  -3    8.10    1.70
   8   1   3    5.00    1.30
  -8   1  -3    8.00    1.30
  -9  -1  -3   32.50    3.00
   9  -1   3   37.80    2.80
  -9  -1  -3   34.80    2.20
   9  -1   3   37.30    2.80
   9   1   3   35.10    2.60
   9   1   3   34.70    2.70
  -9   1  -3   36.00    2.40
  -9   1  -3   33.10    3.00
  10  -1   3   35.90    3.10
  10  -1   3   36.40    2.90
 -10  -1  -3   40.60    2.50
 -10  -1  -3   42.40    3.60
 -10   1  -3   39.40    3.40
  10   1   3   36.60    3.00
 -10   1  -3   37.60    2.60
  10   1   3   41.90    3.10
 -11  -1  -3    0.30    0.80
 -11  -1  -3   -0.70    1.10
  11  -1   3   -0.30    0.80
  11  -1   3    2.00    1.10
  11   1   3   -0.20    1.00
 -11   1  -3   -0.40    1.10
  11   1   3    2.00    1.10
 -11   1  -3   -1.30    0.60
 -12  -1  -3    2.00    1.60
 -12  -1  -3    1.30    1.00
  12  -1   3   -0.10    0.90
  12   1   3    1.40    1.50
 -12   1  -3    0.90    1.00
 -12   1  -3    1.10    1.30
  12   1   3   -0.90    1.00
 -13  -1  -3    4.80    2.10
 -13  -1  -3    3.40    1.30
  13  -1   3    6.00    1.70
  13   1   3    5.70    1.60
 -14  -1  -3    0.80    1.10
  14  -1   3    2.30    1.20
  14   1   3   -1.30    0.90
 -14   1  -3    1.00    1.10
 -14   1  -3    0.00    1.20
  15  -1   3    1.30    1.50
 -15  -1  -3    0.20    2.00
  15  -1   3    0.60    1.10
 -15  -1  -3    0.10    1.00
 -15   1  -3    0.60    1.80
  15   1   3    1.50    2.30
 -15   1  -3    1.10    1.20
  15   1   3    0.10    1.10
  16  -1   3    0.10    1.10
  16  -1   3    1.00    1.40
 -16  -1  -3   -2.00    1.80
 -16  -1  -3    0.80    1.20
 -16   1  -3    0.50    2.30
 -16   1  -3    4.60    1.60
  16   1   3    1.40    1.50
  16   1   3   -1.00    1.10
 -17  -1  -3    1.10    1.30
  17  -1   3    0.00    1.20
 -17  -1  -3    2.90    2.50
 -17   1  -3   -0.70    1.20
  17   1   3    2.30    1.40
  17  -2  -3    4.20    1.90
 -17  -2   3    3.50    2.20
 -17  -2   3    2.60    1.40
  17   2  -3    1.90    1.40
 -17   2   3    1.20    1.40
  17   2  -3   -0.10    1.50
 -17   2   3   -1.80    2.00
  16  -2  -3   -3.10    1.90
 -16  -2   3   -1.20    1.50
  16  -2  -3   -1.50    0.80
 -16  -2   3   -1.70    1.00
  16   2  -3    0.20    1.20
 -16   2   3    1.40    1.60
  16   2  -3    0.10    1.10
 -16   2   3    1.20    1.20
  15  -2  -3    5.90    1.90
 -15  -2   3    6.30    3.90
 -15  -2   3    8.60    1.70
  15  -2  -3    7.00    1.70
  15   2  -3    4.80    1.70
 -15   2   3    4.90    2.10
  15   2  -3    5.10    1.50
 -15   2   3    4.40    1.50
 -14  -2   3   17.50    3.10
  14  -2  -3   16.70    2.30
 -14  -2   3   11.00    1.80
  14   2  -3   22.60    2.50
 -14   2   3   15.40    2.00
  13  -2  -3   16.00    2.40
  13  -2  -3   14.10    2.00
 -13  -2   3   12.90    1.80
 -13  -2   3   12.60    2.50
 -13   2   3   13.20    1.80
  13   2  -3   13.90    2.10
  13   2  -3   17.20    2.50
  12  -2  -3   12.10    1.80
 -12  -2   3   11.10    2.20
  12  -2  -3   10.40    1.90
 -12  -2   3   10.10    1.60
  12   2  -3   11.70    1.90
 -12   2   3    8.60    2.00
  12   2  -3   12.40    1.90
 -12   2   3   12.50    1.70
  11  -2  -3    9.20    2.30
 -11  -2   3   10.30    2.00
  11  -2  -3    8.80    1.50
 -11  -2   3    6.50    1.30
  11   2  -3    8.90    1.50
  11   2  -3   10.10    1.60
 -11   2   3    8.80    1.80
 -11   2   3    6.10    1.30
  10  -2  -3   -0.20    0.60
 -10  -2   3    0.10    0.90
  10  -2  -3    1.40    0.90
 -10  -2   3   -1.30    0.60
  10   2  -3   -0.40    0.60
 -10   2   3   -0.30    0.60
  10   2  -3    0.30    0.60
 -10   2   3    2.10    1.10
  -9  -2   3   -0.40    0.70
   9  -2  -3   -0.90    0.50
  -9  -2   3   -0.60    0.60
   9  -2  -3   -0.30    0.60
  -9   2   3   -0.20    0.60
  -9   2   3   -0.20    0.80
   9   2  -3    1.20    0.80
   9   2  -3   -0.10    0.60
   8  -2  -3   42.50    2.40
   8  -2  -3   48.80    2.40
  -8  -2   3   47.90    2.30
  -8  -2   3   45.40    2.80
  -8   2   3   43.80    2.70
  -8   2   3   49.20    2.30
   8   2  -3   42.10    2.40
   8   2  -3   46.00    2.30
   7  -2  -3  243.68    6.60
  -7  -2   3  258.47    6.20
   7  -2  -3  245.68    6.40
  -7  -2   3  244.98    7.00
   7   2  -3  253.47    6.60
  -7   2   3  256.97    7.00
   7   2  -3  253.47    6.30
  -7   2   3  248.48    6.30
   6  -2  -3  142.89    4.20
  -6  -2   3  144.69    4.50
  -6  -2   3  147.89    4.00
   6   2  -3  144.39    3.90
  -6   2   3  124.99    4.50
  -6   2   3  143.19    4.40
   6   2  -3  137.99    4.80
  -5  -2   3   33.50    1.80
   5  -2  -3   37.00    1.70
  -5  -2   3   38.40    1.70
   5  -2  -3   36.80    1.70
   5   2  -3   37.00    1.60
  -5   2   3   38.50    1.70
  -5   2   3   33.20    1.80
   5   2  -3   38.80    1.80
   4  -2  -3  140.39    3.60
  -4  -2   3  136.89    3.70
   4  -2  -3  134.19    3.50
  -4  -2   3  129.69    3.50
  -4   2   3  134.79    3.70
  -4   2   3  137.99    3.50
   4   2  -3  138.59    3.60
   4   2  -3  130.29    3.40
   3  -2  -3  415.56    8.50
  -3  -2   3  392.86    8.90
  -3  -2   3  400.96    8.50
   3  -2  -3  394.96    8.40
  -3   2   3  406.26    8.50
  -3   2   3  416.36    8.30
   3   2  -3  396.66    8.30
  -2  -2   3  556.24   11.50
   2  -2  -3  587.84   11.30
   2  -2  -3  569.44   11.20
  -2  -2   3  572.24   11.30
   2   2  -3  573.84   11.40
   2   2  -3  556.34   11.40
  -2   2   3  571.34   11.20
  -2   2   3  572.44   11.40
  -1  -2   3   56.99    2.10
   1  -2  -3   59.09    1.50
  -1  -2   3   59.39    1.70
   1  -2  -3   62.59    1.80
   1   2  -3   59.79    1.80
   1   2  -3   59.19    2.00
  -1   2   3   60.49    1.60
  -1   2   3   60.79    1.80
   0  -2  -3    5.60    0.60
   0  -2  -3    6.00    0.70
   0  -2   3    5.90    0.60
   0  -2   3    4.70    0.70
   0  -2   3    4.80    0.80
   0   2   3    5.00    0.50
   0   2  -3    5.20    0.80
   0   2  -3    4.80    0.60
   0   2   3    4.00    0.60
   1  -2   3   49.70    2.00
   1  -2   3   47.80    1.80
   1  -2   3   49.20    2.10
  -1  -2  -3   48.60    1.60
  -1  -2  -3   47.60    1.60
   1   2   3   47.20    1.70
  -1   2  -3   47.40    2.20
   1   2   3   46.90    1.80
  -1   2  -3   46.00    1.90
  -1   2  -3   49.60    1.90
   1   2   3   46.70    1.80
   2  -2   3  148.69    4.30
  -2  -2  -3  149.88    3.70
   2  -2   3  143.59    4.10
  -2  -2  -3  155.88    4.10
  -2  -2  -3  151.58    3.90
  -2   2  -3  150.38    4.00
  -2   2  -3  145.39    4.20
  -2   2  -3  148.29    4.50
   2   2   3  160.58    3.80
   2   2   3  156.58    3.90
   2   2   3  156.38    4.30
   3  -2   3  214.78    5.80
  -3  -2  -3  216.88    5.10
  -3  -2  -3  222.58    5.20
  -3  -2  -3  211.18    5.70
   3  -2   3  218.18    5.70
  -3   2  -3  213.28    6.00
   3   2   3  219.98    5.40
   3   2   3  221.38    5.90
  -3   2  -3  225.68    5.80
  -4  -2  -3   23.50    1.80
   4  -2   3   21.10    1.60
  -4  -2  -3   25.50    1.40
   4  -2   3   22.80    1.80
  -4   2  -3   22.20    1.90
   4   2   3   22.00    1.80
  -4   2  -3   23.00    1.70
   4   2   3   23.50    1.50
  -5  -2  -3    2.20    0.60
   5  -2   3    2.90    0.90
  -5  -2  -3    3.60    1.00
   5  -2   3    2.60    0.90
  -5   2  -3    2.00    0.80
   5   2   3    1.50    0.70
  -5   2  -3    1.80    0.90
   5   2   3    2.00    0.90
   6  -2   3   18.30    1.90
  -6  -2  -3   21.30    1.90
  -6  -2  -3   24.10    2.20
   6  -2   3   17.80    1.80
  -6   2  -3   21.60    2.20
   6   2   3   22.00    2.10
   6   2   3   22.10    1.80
  -6   2  -3   21.20    1.80
  -7  -2  -3    2.10    0.70
   7  -2   3    1.40    0.90
   7  -2   3    1.60    0.80
  -7  -2  -3    1.70    1.10
  -7   2  -3    4.10    1.40
  -7   2  -3    2.30    0.90
   7   2   3    1.50    0.80
   7   2   3    2.60    1.00
   8  -2   3   96.99    4.30
  -8  -2  -3  101.89    3.50
  -8  -2  -3   89.19    4.50
   8  -2   3   91.89    4.10
   8   2   3   93.89    4.30
  -8   2  -3   91.89    4.70
   8   2   3   90.29    4.00
  -8   2  -3  100.09    4.00
  -9  -2  -3   -0.50    0.60
   9  -2   3   -0.20    0.70
  -9  -2  -3    1.30    1.10
   9  -2   3    0.90    0.90
   9   2   3    0.30    0.80
  -9   2  -3   -0.60    0.90
  -9   2  -3    0.80    0.80
   9   2   3    0.40    0.90
  10  -2   3    3.60    1.20
  10  -2   3    2.70    1.30
 -10  -2  -3    1.90    0.90
 -10  -2  -3    1.10    1.20
 -10   2  -3    3.20    1.10
  10   2   3    3.90    1.30
  10   2   3    3.70    1.30
  11  -2   3    4.60    1.40
 -11  -2  -3    6.10    1.30
  11  -2   3    7.20    1.60
 -11   2  -3    9.90    2.20
  11   2   3    9.50    1.90
  11   2   3   11.90    2.10
 -11   2  -3    7.50    1.50
 -12  -2  -3    9.90    2.30
  12  -2   3   11.90    2.20
  12  -2   3   12.30    2.10
 -12  -2  -3   11.70    1.70
 -12   2  -3    8.80    1.70
  12   2   3   14.70    2.50
  12   2   3   10.90    2.00
  13  -2   3   -1.00    0.90
 -13  -2  -3   -0.60    1.30
 -13  -2  -3   -1.60    0.70
  13   2   3    0.00    1.10
  13   2   3   -0.30    1.00
 -13   2  -3    0.40    1.00
  14  -2   3    2.70    1.40
 -14  -2  -3    2.10    1.10
  14  -2   3    0.60    1.10
  14   2   3    3.70    1.50
 -14   2  -3    0.90    1.10
 -14   2  -3    2.80    1.70
  14   2   3    2.70    1.40
  15  -2   3   -0.60    1.20
 -15  -2  -3    1.00    1.10
  15  -2   3   -0.30    1.10
 -15  -2  -3    0.30    1.60
 -15   2  -3    0.60    1.10
  15   2   3   -0.20    1.10
 -15   2  -3    7.60    2.60
  16  -2   3    0.10    1.40
 -16  -2  -3    0.10    1.00
  16  -2   3    1.30    1.30
 -16   2  -3   -0.40    1.10
  16   2   3    1.80    1.70
 -16   2  -3   -1.40    1.70
  16   2   3   -1.30    1.10
 -17  -2  -3    0.00    1.20
  17  -2   3    0.00    1.30
 -17  -2  -3    0.50    2.10
  17   2   3    1.70    1.60
 -17   2  -3    2.40    1.50
 -17  -3   3   34.90    3.20
  17  -3  -3   38.30    4.40
  17  -3  -3   41.20    3.50
 -17  -3   3   41.60    5.90
 -17   3   3   34.10    5.20
  17   3  -3   36.10    3.50
 -17   3   3   39.20    3.50
  17   3  -3   38.90    4.20
 -16  -3   3    0.50    1.10
 -16  -3   3   -0.20    1.80
  16   3  -3    2.70    1.60
 -16   3   3   -1.50    1.60
 -16   3   3   -0.90    1.10
  16   3  -3    2.70    1.40
 -15  -3   3    2.60    1.30
  15  -3  -3    3.10    1.50
 -15   3   3    5.20    1.50
  15   3  -3    3.50    1.40
  15   3  -3    7.00    2.00
 -14  -3   3    5.20    1.40
  14  -3  -3    3.20    1.30
 -14  -3   3    2.90    1.70
 -14   3   3    6.30    1.50
  14   3  -3    3.50    1.30
  14   3  -3    8.10    1.90
 -13  -3   3    4.10    1.80
 -13  -3   3    3.60    1.20
  13  -3  -3    7.10    1.50
  13  -3  -3    2.90    1.40
  13   3  -3    4.90    1.40
 -13   3   3    5.00    1.40
  13   3  -3    3.60    1.30
 -12  -3   3   15.30    2.60
  12  -3  -3   16.20    2.00
 -12  -3   3   11.50    1.60
  12  -3  -3   14.70    2.20
  12   3  -3   16.30    2.10
  12   3  -3   15.10    2.00
 -12   3   3   18.00    2.10
 -12   3   3   15.80    2.60
 -11  -3   3    1.10    1.20
 -11  -3   3    1.20    0.90
  11  -3  -3    0.00    0.70
  11   3  -3    1.00    0.90
 -11   3   3   -1.90    0.80
 -11   3   3   -0.40    0.80
  11   3  -3    1.00    0.90
  10  -3  -3   22.10    2.10
  10  -3  -3   22.70    2.00
 -10  -3   3   23.50    1.90
 -10  -3   3   22.80    2.50
  10   3  -3   20.20    2.00
 -10   3   3   23.40    2.40
  10   3  -3   21.60    1.90
 -10   3   3   20.80    2.00
  -9  -3   3   13.00    1.50
  -9  -3   3   11.50    1.90
   9  -3  -3   10.60    1.50
   9  -3  -3    8.90    1.30
   9   3  -3   10.20    1.40
  -9   3   3    9.70    1.60
   9   3  -3   10.70    1.40
  -9   3   3    8.50    1.30
  -8  -3   3   40.90    2.70
   8  -3  -3   47.80    2.60
  -8  -3   3   46.30    2.20
   8   3  -3   49.10    2.50
  -8   3   3   48.00    2.40
  -8   3   3   49.90    2.90
   8   3  -3   47.70    2.30
  -7  -3   3   21.50    1.50
  -7  -3   3   23.30    2.00
   7  -3  -3   25.50    1.80
   7   3  -3   28.00    1.60
   7   3  -3   23.70    1.80
  -7   3   3   21.90    1.90
  -7   3   3   21.90    1.60
  -6  -3   3    0.70    0.70
   6  -3  -3    1.00    0.50
  -6  -3   3    0.80    0.60
   6  -3  -3    0.60    0.60
   6   3  -3    0.90    0.60
  -6   3   3    0.90    0.60
   6   3  -3    0.60    0.70
  -6   3   3    0.80    0.70
   5  -3  -3   12.70    1.10
   5  -3  -3   12.10    1.10
  -5  -3   3   11.30    1.20
  -5  -3   3   12.50    1.10
   5   3  -3   13.60    1.20
  -5   3   3   11.80    1.20
   5   3  -3   13.80    1.00
  -5   3   3   12.90    1.10
   4  -3  -3   63.29    2.10
  -4  -3   3   62.89    2.30
   4  -3  -3   65.39    2.20
  -4  -3   3   65.99    2.20
  -4   3   3   65.59    2.10
   4   3  -3   62.99    2.10
  -4   3   3   62.19    2.20
   4   3  -3   65.19    2.20
  -3  -3   3   28.90    1.40
  -3  -3   3   31.90    1.40
   3  -3  -3   31.80    1.30
   3   3  -3   31.40    1.30
  -3   3   3   31.00    1.40
   3   3  -3   32.00    1.30
  -3   3   3   31.50    1.30
  -2  -3   3    0.20    0.30
  -2  -3   3   -0.20    0.50
   2  -3  -3    0.50    0.40
   2  -3  -3    0.00    0.30
  -2   3   3    0.00    0.30
   2   3  -3    0.10    0.30
   2   3  -3    0.20    0.40
  -2   3   3    0.60    0.40
   1  -3  -3  111.59    2.40
  -1  -3   3  114.59    2.70
  -1  -3   3  114.49    3.70
  -1  -3   3  110.39    3.10
   1  -3  -3  113.89    2.60
  -1   3   3  112.89    2.80
  -1   3   3  113.29    2.50
   1   3  -3  115.09    2.80
   1   3  -3  112.99    3.20
   0  -3   3   26.70    1.40
   0  -3   3   26.10    1.70
   0  -3   3   26.10    1.00
   0   3   3   27.30    0.90
   0   3   3   27.50    1.10
   0   3  -3   26.70    1.20
   0   3  -3   26.00    1.70
   0   3  -3   24.80    1.50
  -1  -3  -3  228.28    4.60
   1  -3   3  230.08    5.20
   1  -3   3  234.98    6.00
  -1  -3  -3  226.78    4.60
   1  -3   3  227.08    5.50
   1   3   3  227.28    5.00
   1   3   3  231.68    5.10
   1   3   3  232.78    5.90
  -1   3  -3  233.48    6.00
  -1   3  -3  228.08    5.70
  -1   3  -3  236.28    5.50
   2  -3   3   23.10    1.50
   2  -3   3   24.20    1.40
  -2  -3  -3   23.00    0.90
  -2  -3  -3   24.10    1.20
  -2  -3  -3   22.90    1.50
   2   3   3   23.80    1.20
   2   3   3   24.50    1.50
   2   3   3   26.30    1.50
  -2   3  -3   22.90    1.60
  -2   3  -3   23.00    1.70
  -2   3  -3   23.80    1.50
  -3  -3  -3   23.30    1.50
  -3  -3  -3   22.30    1.70
   3  -3   3   24.30    1.60
   3  -3   3   23.40    1.60
  -3  -3  -3   24.70    1.10
   3   3   3   23.60    1.30
  -3   3  -3   26.70    1.70
  -3   3  -3   23.90    1.80
   3   3   3   24.40    1.70
  -4  -3  -3   33.30    2.00
   4  -3   3   35.30    2.10
  -4  -3  -3   36.30    1.90
  -4  -3  -3   34.00    1.40
   4  -3   3   31.20    1.90
  -4   3  -3   33.70    2.30
  -4   3  -3   33.60    2.00
   4   3   3   35.00    2.10
   4   3   3   31.80    1.70
   5  -3   3    1.10    0.70
  -5  -3  -3    0.80    0.80
   5  -3   3   -0.50    0.60
  -5  -3  -3   -0.10    0.40
   5   3   3   -0.60    0.60
   5   3   3    0.40    0.50
  -5   3  -3    0.50    0.80
  -6  -3  -3    0.60    0.60
   6  -3   3    2.20    0.90
   6  -3   3   -0.10    0.70
  -6  -3  -3    1.90    1.00
  -6   3  -3    0.90    0.70
   6   3   3    1.90    0.80
  -6   3  -3    0.60    0.90
   6   3   3    1.80    1.00
   7  -3   3   79.89    3.60
   7  -3   3   78.89    3.80
  -7  -3  -3   85.09    4.10
  -7  -3  -3   84.39    2.90
  -7   3  -3   82.49    3.60
   7   3   3   84.49    3.90
   7   3   3   81.09    3.50
  -7   3  -3   80.39    4.20
  -8  -3  -3    0.10    0.60
   8  -3   3    0.20    0.70
   8  -3   3    0.00    0.70
  -8  -3  -3    1.00    1.00
   8   3   3   -0.20    0.70
  -8   3  -3   -0.80    0.60
   8   3   3    0.00    0.60
  -8   3  -3   -0.30    0.90
   9  -3   3   23.20    2.40
  -9  -3  -3   27.20    2.80
  -9  -3  -3   22.90    1.80
   9  -3   3   26.40    2.40
   9   3   3   22.50    2.40
  -9   3  -3   15.60    2.40
   9   3   3   21.20    2.20
  -9   3  -3   26.70    2.30
  10  -3   3    0.20    0.90
  10  -3   3   -0.20    0.80
 -10  -3  -3    1.30    0.80
 -10  -3  -3   -0.10    1.10
 -10   3  -3   -0.30    1.10
  10   3   3    0.60    1.00
  10   3   3    1.50    1.00
 -10   3  -3    0.10    0.80
  11  -3   3    3.70    1.40
 -11  -3  -3    6.70    2.00
 -11  -3  -3    8.30    1.40
  11  -3   3    4.40    1.40
  11   3   3    8.70    1.90
 -11   3  -3    5.40    1.80
  11   3   3    6.10    1.70
 -11   3  -3    5.10    1.40
  12  -3   3   57.29    3.80
 -12  -3  -3   54.59    4.30
 -12  -3  -3   55.49    3.00
  12  -3   3   46.50    3.80
  12   3   3   46.00    3.60
 -12   3  -3   58.19    3.40
  12   3   3   51.39    3.70
  13  -3   3    0.20    1.10
 -13  -3  -3    0.30    1.40
 -13  -3  -3    0.40    0.90
 -13   3  -3    0.00    0.90
  13   3   3    4.40    1.60
  13   3   3    0.70    1.10
  14  -3   3   15.90    2.50
  14  -3   3   14.90    2.80
  14   3   3   16.60    2.90
 -14   3  -3   13.80    2.10
  14   3   3   17.10    2.70
 -15  -3  -3    1.70    1.20
  15  -3   3    3.20    1.40
 -15  -3  -3    3.90    2.10
  15  -3   3    5.20    2.00
 -15   3  -3    4.10    1.40
  15   3   3    1.90    1.50
 -15   3  -3    1.10    2.70
 -16  -3  -3    0.50    1.10
 -16  -3  -3   -2.00    1.80
  16  -3   3    0.30    1.30
 -16   3  -3   -0.60    2.20
  16   3   3   -0.60    1.60
  16   3   3   -0.60    1.10
 -16   3  -3   -1.70    1.00
 -17  -4   3    3.30    1.40
  17  -4  -3    2.60    1.40
  17  -4  -3    4.30    1.90
 -17  -4   3    0.90    2.80
 -17   4   3    1.10    1.40
  17   4  -3    4.70    1.60
  17   4  -3    1.10    2.90
  16  -4  -3    4.50    1.50
 -16  -4   3    2.50    2.10
  16  -4  -3    6.10    3.70
 -16  -4   3    5.70    1.50
 -16   4   3    5.40    2.10
 -16   4   3    4.80    1.60
  16   4  -3    6.60    1.90
  16   4  -3    2.80    1.70
 -15  -4   3    0.90    1.10
  15  -4  -3    1.00    1.10
  15  -4  -3    3.00    1.60
 -15   4   3   -0.10    1.20
  15   4  -3    2.40    1.20
 -15   4   3    4.00    1.70
  15   4  -3    1.90    1.40
 -14  -4   3    3.10    1.20
 -14  -4   3    1.50    1.50
  14   4  -3    1.00    1.10
  14   4  -3    3.20    1.50
 -14   4   3    3.60    1.30
  13  -4  -3    0.30    1.10
 -13  -4   3   -0.80    1.10
 -13  -4   3    0.60    1.00
  13   4  -3   -0.50    0.90
  13   4  -3   -0.70    0.80
 -12  -4   3   29.00    2.30
  12  -4  -3   32.30    2.90
  12   4  -3   24.10    2.40
  12   4  -3   31.10    2.70
 -12   4   3   27.60    3.20
 -12   4   3   33.10    2.50
 -11  -4   3    7.00    1.30
 -11  -4   3    9.20    1.90
  11   4  -3    8.20    1.60
 -11   4   3    6.80    1.70
 -11   4   3    7.00    1.40
  11   4  -3    6.40    1.40
 -10  -4   3    0.90    0.80
 -10  -4   3    2.30    1.20
  10  -4  -3    1.30    0.90
 -10   4   3    2.10    1.10
  10   4  -3    0.60    0.70
 -10   4   3    2.00    0.90
  10   4  -3    1.10    0.90
  -9  -4   3   -0.50    0.80
   9  -4  -3   -0.50    0.60
  -9  -4   3    0.90    0.70
  -9   4   3    1.80    1.00
   9   4  -3    1.70    0.80
   9   4  -3    1.20    0.80
  -9   4   3    0.10    0.70
   8  -4  -3   50.99    2.50
  -8  -4   3   53.09    3.00
  -8  -4   3   52.59    2.40
   8  -4  -3   50.29    2.70
  -8   4   3   51.99    2.50
  -8   4   3   48.30    2.90
   8   4  -3   52.99    2.70
   8   4  -3   50.39    2.30
   7  -4  -3   52.79    2.40
   7  -4  -3   56.29    2.60
  -7  -4   3   52.99    2.80
  -7  -4   3   49.70    2.90
   7   4  -3   51.39    2.20
  -7   4   3   52.19    2.70
  -7   4   3   57.29    2.50
   7   4  -3   54.29    2.50
  -6  -4   3   17.40    1.30
   6  -4  -3   15.90    1.40
   6  -4  -3   16.10    1.30
  -6  -4   3   16.20    1.60
   6   4  -3   16.50    1.90
  -6   4   3   17.30    1.40
  -6   4   3   16.50    1.50
   6   4  -3   17.00    1.30
  -5  -4   3   52.49    2.10
   5  -4  -3   56.79    2.30
   5  -4  -3   54.29    2.10
  -5  -4   3   52.49    2.30
   5   4  -3   54.99    2.20
  -5   4   3   56.19    2.30
   5   4  -3   52.29    2.00
  -5   4   3   51.89    2.10
  -4  -4   3   77.89    2.60
   4  -4  -3   83.99    2.50
  -4  -4   3   82.79    2.50
   4  -4  -3   81.49    2.60
   4   4  -3   80.39    2.40
  -4   4   3   80.39    2.50
  -4   4   3   81.99    2.60
   4   4  -3   81.69    2.60
  -3  -4   3    7.40    0.80
   3  -4  -3    8.20    0.80
  -3  -4   3    7.60    0.80
   3  -4  -3    8.50    0.70
  -3   4   3    8.70    0.80
   3   4  -3    7.30    0.80
   3   4  -3    7.70    0.80
  -3   4   3    7.70    0.70
  -2  -4   3   41.60    1.30
  -2  -4   3   40.20    1.60
  -2  -4   3   36.90    2.30
   2  -4  -3   37.70    1.20
   2  -4  -3   41.70    1.30
   2   4  -3   40.20    1.60
  -2   4   3   41.40    1.40
  -2   4   3   38.80    1.30
   2   4  -3   42.00    1.40
  -1  -4   3   12.80    1.50
  -1  -4   3   11.80    0.60
  -1  -4   3   11.80    0.80
  -1   4   3   11.50    0.70
   1   4  -3   11.30    1.00
   1   4  -3   12.20    0.70
  -1   4   3   11.90    0.60
   0  -4   3   91.79    2.50
   0  -4   3   95.09    2.20
   0  -4   3   96.39    3.70
   0   4  -3   90.79    3.50
   0   4  -3   89.99    2.80
   0   4  -3   93.99    2.50
   0   4   3   91.79    2.00
   0   4   3   90.89    2.20
   1  -4   3    6.20    0.70
   1  -4   3    6.20    1.20
   1  -4   3    5.70    0.60
  -1   4  -3    5.70    1.10
   1   4   3    6.30    1.10
   1   4   3    6.00    0.60
  -1   4  -3    5.30    0.90
   1   4   3    5.60    0.60
  -1   4  -3    7.30    0.80
  -2  -4  -3   29.70    1.90
   2  -4   3   27.30    1.50
   2   4   3   25.50    1.40
  -2   4  -3   26.70    1.90
   2   4   3   28.90    1.20
   2   4   3   26.20    1.80
  -2   4  -3   28.20    1.60
  -2   4  -3   26.10    1.70
  -3  -4  -3   23.80    1.20
   3  -4   3   25.40    1.50
  -3  -4  -3   22.80    1.70
  -3  -4  -3   24.50    0.90
   3  -4   3   26.60    1.60
  -3   4  -3   25.60    1.90
  -3   4  -3   26.60    1.70
   3   4   3   23.10    1.30
   3   4   3   25.10    1.70
  -4  -4  -3  183.58    5.60
   4  -4   3  190.38    5.20
  -4  -4  -3  184.68    5.10
   4  -4   3  191.18    5.40
  -4  -4  -3  183.18    4.30
  -4   4  -3  196.58    5.90
  -4   4  -3  199.08    5.60
   4   4   3  185.18    4.90
   4   4   3  188.38    5.50
  -5  -4  -3    0.20    0.70
  -5  -4  -3    0.50    0.70
   5  -4   3   -0.10    0.60
  -5  -4  -3    0.10    0.40
   5  -4   3   -0.20    0.60
  -5   4  -3    0.10    0.80
   5   4   3   -0.40    0.60
   5   4   3    0.10    0.50
  -5   4  -3   -0.60    0.50
  -6  -4  -3   56.59    2.90
  -6  -4  -3   57.99    2.10
  -6  -4  -3   56.29    3.00
   6  -4   3   60.79    3.10
   6  -4   3   57.19    2.80
   6   4   3   56.29    3.10
  -6   4  -3   56.39    2.90
   6   4   3   55.99    2.60
  -6   4  -3   58.09    3.30
  -7  -4  -3   67.79    2.80
   7  -4   3   71.19    3.60
   7  -4   3   72.49    3.30
  -7  -4  -3   68.19    3.50
   7   4   3   72.09    3.20
  -7   4  -3   71.79    4.00
   7   4   3   70.89    3.60
  -7   4  -3   67.59    3.30
  -8  -4  -3   15.20    1.40
   8  -4   3   15.10    1.90
  -8  -4  -3   12.50    2.00
   8  -4   3   14.10    2.00
  -8   4  -3   14.00    2.20
   8   4   3   13.20    1.80
  -8   4  -3   11.50    1.70
   8   4   3   16.40    2.10
   9  -4   3    1.20    0.90
  -9  -4  -3    1.10    0.70
  -9  -4  -3    1.10    1.10
   9  -4   3    1.60    0.90
   9   4   3    2.80    1.00
  -9   4  -3    2.00    1.30
  -9   4  -3    1.50    1.00
   9   4   3    0.90    1.00
  10  -4   3   12.80    1.90
 -10  -4  -3   14.80    1.60
 -10  -4  -3   16.20    2.50
  10  -4   3   13.40    2.10
  10   4   3   14.30    2.10
  10   4   3   18.70    2.50
 -10   4  -3   15.80    2.00
 -10   4  -3   12.80    2.50
  11  -4   3    5.50    1.50
 -11  -4  -3    7.30    2.00
 -11  -4  -3    2.40    1.00
  11  -4   3    5.10    1.70
  11   4   3    6.20    1.70
 -11   4  -3    7.50    2.10
 -11   4  -3    5.60    1.50
  11   4   3    5.80    1.60
  12  -4   3   10.70    1.90
 -12  -4  -3   11.40    1.60
 -12  -4  -3   12.70    2.50
  12  -4   3   16.20    2.60
  12   4   3   13.20    2.30
 -12   4  -3   12.80    2.10
  12   4   3   15.40    2.50
  13  -4   3   -1.20    1.00
 -13  -4  -3    0.30    1.00
 -13  -4  -3    0.70    1.30
  13   4   3    0.60    1.10
  13   4   3    1.40    1.20
 -13   4  -3    0.30    1.00
 -14  -4  -3    5.40    2.00
  14  -4   3    6.40    1.70
 -14  -4  -3    2.80    1.20
  14  -4   3   10.30    2.40
 -14   4  -3    5.10    1.60
  14   4   3   10.50    2.30
  14   4   3    5.40    1.70
  15  -4   3    1.50    1.60
 -15  -4  -3    1.20    1.10
  15  -4   3    4.60    1.50
 -15  -4  -3    0.00    1.70
  15   4   3    4.30    1.70
 -15   4  -3    4.80    2.20
 -15   4  -3    3.30    1.40
  15   4   3    6.40    2.40
  16  -4   3    1.00    1.40
  16  -4   3    7.10    2.40
 -16  -4  -3    1.60    1.20
 -16  -4  -3    3.10    2.50
 -16   4  -3    1.90    2.00
 -16   4  -3    2.70    1.50
  16   4   3    2.30    1.60
  16   4   3    5.80    1.90
 -17  -5   3    2.10    2.30
 -17  -5   3    8.80    1.80
  17  -5  -3    6.30    2.10
  17  -5  -3    6.90    1.70
 -17   5   3    7.50    1.80
  17   5  -3    7.20    2.00
  16  -5  -3    0.40    1.80
  16  -5  -3    1.10    1.10
 -16  -5   3   -0.30    1.00
 -16  -5   3    2.00    2.00
  16   5  -3    0.80    1.20
 -16   5   3   -1.10    1.10
  16   5  -3    0.20    1.40
 -16   5   3   -2.00    1.60
 -15  -5   3    4.90    2.00
  15  -5  -3    5.20    1.80
  15  -5  -3    4.00    1.30
 -15  -5   3    4.00    1.60
  15   5  -3    5.30    1.60
  15   5  -3    6.50    1.90
 -15   5   3    3.90    1.50
 -15   5   3    5.70    2.30
 -14  -5   3    3.30    1.50
  14  -5  -3    1.90    1.00
 -14  -5   3    0.90    1.10
 -14   5   3    1.00    1.20
 -14   5   3   -0.10    1.30
  14   5  -3    2.10    1.10
  14   5  -3    1.90    1.30
 -13  -5   3   -1.00    0.80
 -13  -5   3    1.10    1.40
  13  -5  -3    1.50    1.10
  13  -5  -3    0.40    0.90
 -13   5   3    0.10    1.00
  13   5  -3   -0.20    0.90
 -13   5   3    0.10    1.30
  13   5  -3   -0.80    0.90
 -12  -5   3    0.60    0.90
  12  -5  -3   -0.90    0.70
  12  -5  -3    0.70    1.00
 -12  -5   3    0.40    1.30
 -12   5   3    1.50    1.10
  12   5  -3   -1.10    0.70
 -12   5   3    1.00    1.20
  12   5  -3   -0.10    0.90
 -11  -5   3   -0.10    1.10
  11  -5  -3    0.30    0.90
 -11  -5   3    2.10    1.00
  11  -5  -3   -0.40    0.70
 -11   5   3    0.80    1.00
  11   5  -3    1.70    1.00
  11   5  -3    1.40    0.90
 -11   5   3    2.70    1.40
  10  -5  -3    1.40    0.80
  10  -5  -3    1.80    1.00
 -10  -5   3    1.10    1.00
 -10  -5   3    0.90    0.80
 -10   5   3    0.50    0.80
  10   5  -3    1.00    0.90
  10   5  -3   -0.70    0.60
 -10   5   3    0.40    1.00
   9  -5  -3   17.00    1.70
  -9  -5   3   20.80    1.70
   9  -5  -3   21.10    2.00
  -9  -5   3   18.30    2.20
   9   5  -3   20.60    1.70
  -9   5   3   20.30    2.30
  -9   5   3   19.70    1.80
   9   5  -3   20.50    1.90
  -8  -5   3   48.60    2.30
   8  -5  -3   49.70    2.80
   8  -5  -3   48.50    2.40
  -8  -5   3   49.80    2.90
   8   5  -3   50.19    2.30
  -8   5   3   50.39    2.50
   8   5  -3   49.70    2.60
  -8   5   3   50.59    3.00
   7  -5  -3    2.00    0.70
  -7  -5   3    2.70    0.80
  -7  -5   3    2.40    0.90
   7  -5  -3    2.00    0.80
   7   5  -3    0.90    0.70
  -7   5   3    2.20    0.80
   7   5  -3    1.10    0.60
  -7   5   3    1.10    0.80
  -6  -5   3    3.50    0.80
  -6  -5   3    4.10    1.00
   6  -5  -3    4.10    0.90
   6  -5  -3    3.90    0.70
  -6   5   3    3.70    0.80
  -6   5   3    4.20    0.90
   6   5  -3    3.90    1.10
   6   5  -3    5.20    0.80
  -5  -5   3    0.90    0.60
   5  -5  -3    0.70    0.60
  -5  -5   3    1.20    0.60
   5  -5  -3    1.00    0.50
  -5   5   3    0.80    0.50
  -5   5   3    0.90    0.60
   5   5  -3    1.30    0.60
   5   5  -3    1.30    0.60
  -4  -5   3    0.00    0.50
   4  -5  -3    0.40    0.40
  -4  -5   3   -0.10    0.40
   4  -5  -3    1.10    0.50
  -4   5   3    0.10    0.40
   4   5  -3    0.70    0.50
   4   5  -3   -0.40    0.40
  -4   5   3    0.30    0.50
  -3  -5   3   22.40    1.10
  -3  -5   3   22.20    2.50
   3  -5  -3   21.60    1.00
   3  -5  -3   22.30    1.00
  -3  -5   3   20.30    1.00
   3   5  -3   19.70    1.10
   3   5  -3   20.70    1.20
  -3   5   3   21.20    1.10
  -3   5   3   18.70    1.10
  -2  -5   3   10.50    1.60
  -2   5   3    9.00    0.70
   2   5  -3   10.40    0.70
   2   5  -3   10.90    0.90
  -2   5   3    9.50    0.70
  -1  -5   3   32.40    2.30
   1   5  -3   30.60    1.50
   1   5  -3   29.80    1.10
  -1   5   3   29.90    1.10
   1   5  -3   41.20    2.80
  -1   5   3   28.10    0.90
   0  -5   3   38.30    2.50
   0   5  -3   34.20    1.60
   0   5  -3   35.90    1.30
   0   5  -3   37.40    2.40
   0   5   3   37.60    2.40
   1  -5   3   68.69    1.80
   1  -5   3   74.99    3.40
   1  -5   3   70.69    1.90
  -1   5  -3   70.89    3.30
  -1   5  -3   64.89    2.90
   1   5   3   69.29    1.70
   1   5   3   70.59    3.30
  -1   5  -3   67.99    2.30
   1   5   3   70.29    1.70
   2  -5   3    1.20    0.50
  -2  -5  -3    2.30    0.80
   2  -5   3    1.70    0.50
  -2   5  -3    2.10    0.80
   2   5   3    2.20    0.40
  -2   5  -3    1.60    0.70
   2   5   3    2.00    0.80
  -2   5  -3    0.60    0.50
   2   5   3    2.30    0.50
   3  -5   3   13.30    1.20
   3  -5   3   11.90    1.10
   3   5   3   11.20    1.20
   3   5   3   15.90    1.60
  -3   5  -3   13.40    1.50
  -3   5  -3    9.60    1.50
   3   5   3   11.40    1.50
  -3   5  -3   11.70    1.30
  -4  -5  -3   15.40    1.10
   4  -5   3   17.70    1.40
   4  -5   3   18.60    1.50
  -4  -5  -3   14.40    1.70
  -4  -5  -3   15.30    0.80
   4   5   3   13.40    1.50
  -4   5  -3   17.60    1.60
  -4   5  -3   17.50    1.80
   4   5   3   15.60    1.20
  -5  -5  -3    3.00    0.50
  -5  -5  -3    4.00    1.10
   5  -5   3    1.90    0.80
   5  -5   3    3.30    0.90
  -5  -5  -3    4.40    0.90
   5   5   3    2.30    0.90
  -5   5  -3    1.70    0.80
   5   5   3    3.10    0.80
  -5   5  -3    2.60    1.00
  -6  -5  -3   15.50    1.70
  -6  -5  -3   18.80    2.60
   6  -5   3   17.20    1.80
   6  -5   3   18.90    1.70
  -6  -5  -3   16.00    1.10
   6   5   3   15.70    1.50
   6   5   3   15.10    1.80
  -6   5  -3   18.30    2.10
  -6   5  -3   16.20    1.80
  -7  -5  -3   45.90    2.90
  -7  -5  -3   44.60    1.90
   7  -5   3   46.10    2.80
   7  -5   3   47.00    2.60
  -7  -5  -3   40.70    2.70
  -7   5  -3   42.60    2.70
   7   5   3   43.00    2.40
  -7   5  -3   45.80    3.20
   7   5   3   45.80    2.90
  -8  -5  -3   12.60    1.20
  -8  -5  -3   14.70    2.10
  -8  -5  -3   12.80    1.90
   8  -5   3   10.40    1.80
   8  -5   3   15.10    1.80
   8   5   3   16.80    2.00
   8   5   3   14.40    2.00
  -8   5  -3   13.50    2.20
  -8   5  -3   12.90    1.80
  -9  -5  -3   10.30    1.90
   9  -5   3    7.80    1.70
  -9  -5  -3    7.80    1.10
   9  -5   3    9.40    1.60
   9   5   3   11.50    1.80
   9   5   3    8.30    1.70
  -9   5  -3    6.20    1.70
  -9   5  -3    9.30    1.60
  10  -5   3   58.19    3.80
 -10  -5  -3   50.59    2.50
 -10  -5  -3   50.49    3.70
  10  -5   3   51.39    3.20
 -10   5  -3   52.39    3.30
  10   5   3   49.20    3.50
 -10   5  -3   45.40    3.90
  10   5   3   50.19    3.50
  11  -5   3   68.99    3.80
 -11  -5  -3   69.59    4.50
 -11  -5  -3   69.39    3.10
  11  -5   3   64.69    4.20
 -11   5  -3   69.89    5.00
 -11   5  -3   74.59    4.00
  11   5   3   69.49    4.20
  11   5   3   67.09    4.10
  12  -5   3   36.10    2.90
 -12  -5  -3   32.70    2.30
  12  -5   3   27.10    3.10
  12   5   3   32.70    3.20
  12   5   3   27.80    3.00
 -12   5  -3   29.40    4.00
 -13  -5  -3   -0.50    0.80
  13  -5   3    0.00    1.10
 -13  -5  -3   -1.30    1.10
  13   5   3    1.50    1.30
  13   5   3    0.60    1.20
 -13   5  -3    0.50    1.10
 -14  -5  -3   60.29    4.70
 -14  -5  -3   56.29    3.30
  14  -5   3   54.49    3.80
  14  -5   3   52.79    4.50
  14   5   3   60.69    4.60
 -14   5  -3   55.29    5.40
 -14   5  -3   58.09    3.90
  14   5   3   58.19    4.20
  15  -5   3   20.00    2.80
  15  -5   3   19.40    3.40
 -15  -5  -3   17.10    2.20
 -15   5  -3   17.80    3.60
  15   5   3   21.70    3.50
  15   5   3   20.20    3.00
 -15   5  -3   20.20    2.60
  16  -5   3    0.80    1.20
  16  -5   3    0.30    1.50
 -16  -5  -3    2.40    1.30
 -16  -5  -3    4.10    2.10
  16   5   3    2.70    1.80
  16   5   3    1.10    1.40
 -16   5  -3   -1.30    1.20
 -17  -6   3    4.70    1.60
  17  -6  -3    3.80    2.10
 -17  -6   3    1.00    2.10
  17   6  -3    6.80    1.90
 -17   6   3    9.60    2.90
  16  -6  -3    2.40    1.20
 -16  -6   3    0.50    1.00
  16  -6  -3    1.40    1.70
 -16   6   3    2.30    2.10
  16   6  -3   -0.70    1.10
  16   6  -3    2.10    1.40
 -16   6   3   -1.70    1.10
  15  -6  -3    1.70    1.10
 -15  -6   3    1.80    1.20
  15  -6  -3    1.20    1.40
 -15  -6   3    4.60    1.90
  15   6  -3    1.20    1.30
 -15   6   3    3.70    2.40
  15   6  -3    6.20    1.80
 -15   6   3    0.40    1.30
  14  -6  -3   -0.50    0.90
 -14  -6   3    0.30    1.30
 -14  -6   3   -1.50    0.80
 -14   6   3    0.40    1.00
 -14   6   3    0.40    1.40
  14   6  -3   -0.20    1.00
  14   6  -3    0.80    1.10
 -13  -6   3   17.20    2.80
 -13  -6   3   19.10    2.10
  13  -6  -3   15.80    2.10
  13  -6  -3   18.50    2.70
  13   6  -3   20.00    2.60
 -13   6   3   19.00    3.10
 -13   6   3   17.50    2.20
  12  -6  -3   80.49    3.90
 -12  -6   3   79.99    4.70
  12  -6  -3   80.99    4.50
 -12  -6   3   81.09    3.60
  12   6  -3   81.89    4.00
  12   6  -3   81.79    4.20
 -12   6   3   85.39    4.00
 -12   6   3   81.39    5.00
 -11  -6   3   45.50    3.50
 -11  -6   3   49.80    2.70
  11  -6  -3   46.20    2.80
  11  -6  -3   45.90    3.30
  11   6  -3   39.10    2.80
 -11   6   3   40.20    3.50
 -11   6   3   45.30    2.90
  11   6  -3   47.90    2.90
 -10  -6   3    5.40    1.60
 -10  -6   3    5.80    1.20
  10  -6  -3    7.20    1.50
  10  -6  -3    5.90    1.20
  10   6  -3    9.00    1.50
 -10   6   3    8.50    1.40
  10   6  -3    7.90    1.40
  -9  -6   3    2.40    1.10
   9  -6  -3    1.20    0.90
   9  -6  -3    1.70    0.80
  -9  -6   3    1.30    0.70
   9   6  -3    1.60    0.90
   9   6  -3    0.80    0.70
  -9   6   3    1.30    0.80
  -9   6   3    3.00    1.20
   8  -6  -3    0.90    0.80
   8  -6  -3    0.70    0.60
  -8  -6   3    0.70    0.80
  -8  -6   3    0.30    0.80
  -8   6   3    0.90    0.90
  -8   6   3    0.70    0.70
   8   6  -3    0.60    0.60
   8   6  -3    0.60    0.70
  -7  -6   3    0.90    0.60
   7  -6  -3    2.10    0.70
  -7  -6   3    1.90    0.90
   7  -6  -3    1.50    0.70
  -7   6   3    2.60    0.80
   7   6  -3    2.80    0.70
  -7   6   3    1.60    0.90
   7   6  -3    2.70    0.80
   6  -6  -3   49.80    2.10
   6  -6  -3   49.99    2.40
  -6  -6   3   56.09    2.20
  -6  -6   3   50.09    2.40
   6   6  -3   52.49    2.10
  -6   6   3   50.39    2.30
  -6   6   3   52.69    2.50
  -5  -6   3    8.00    1.50
  -5  -6   3   11.60    2.00
   5  -6  -3    8.90    0.90
  -5  -6   3    8.10    1.00
   5  -6  -3    9.70    1.10
  -5   6   3   10.40    1.10
   5   6  -3   10.70    1.00
   5   6  -3    9.90    1.10
  -5   6   3    8.40    1.10
  -4  -6   3   18.30    1.00
  -4  -6   3   19.40    2.10
   4  -6  -3   16.80    1.10
   4  -6  -3   19.80    1.00
  -4  -6   3   17.20    1.00
   4   6  -3   20.40    1.20
  -4   6   3   19.30    1.20
  -4   6   3   18.70    1.20
   4   6  -3   18.20    1.20
  -3  -6   3   47.10    3.10
  -3   6   3   47.00    1.70
   3   6  -3   47.20    1.90
   3   6  -3   47.20    1.70
  -3   6   3   45.60    1.70
  -2  -6   3   17.20    2.30
  -2   6   3   14.40    0.80
   2   6  -3   13.30    1.10
  -2   6   3   14.40    0.80
   2   6  -3   14.50    0.90
  -1  -6   3    8.30    1.50
  -1   6   3    9.90    0.50
   1   6  -3   10.70    0.70
   1   6  -3    9.60    1.00
   1   6  -3   10.80    1.80
  -1   6   3   10.00    0.60
   0  -6   3   96.89    5.20
   0   6  -3   95.99    4.20
   0   6  -3   90.49    2.90
   0   6  -3   88.69    2.50
   0   6   3   94.79    4.20
  -1   6  -3  145.69    3.90
  -1   6  -3  140.59    5.40
   1   6   3  152.78    5.50
   2  -6   3   28.50    1.10
  -2  -6  -3   32.00    2.40
   2  -6   3   29.60    1.10
  -2   6  -3   28.90    1.70
   2   6   3   29.80    2.40
   2   6   3   30.20    1.00
   2   6   3   30.50    1.30
  -2   6  -3   32.40    2.50
  -2   6  -3   27.50    1.80
  -3  -6  -3   35.70    2.60
   3  -6   3   33.30    1.60
   3  -6   3   32.10    1.50
   3   6   3   28.10    1.50
  -3   6  -3   31.90    2.50
   3   6   3   30.60    2.40
  -3   6  -3   28.20    2.00
   3   6   3   29.90    1.70
  -3   6  -3   34.30    2.00
   4  -6   3  199.88    5.10
   4  -6   3  199.48    5.40
  -4   6  -3  199.58    6.10
   4   6   3  200.98    4.90
  -4   6  -3  194.28    5.90
   4   6   3  204.18    5.70
  -5  -6  -3  198.38    6.80
   5  -6   3  206.68    5.90
   5  -6   3  207.88    5.50
  -5  -6  -3  200.88    4.90
  -5  -6  -3  198.58    4.40
   5   6   3  199.78    5.30
  -5   6  -3  209.68    6.60
   5   6   3  204.08    6.10
  -5   6  -3  212.98    6.30
   6  -6   3   95.19    3.50
  -6  -6  -3   94.09    4.40
   6  -6   3  100.89    4.00
  -6  -6  -3   99.49    2.70
  -6  -6  -3   97.49    3.40
  -6   6  -3  102.49    4.10
   6   6   3   93.49    4.00
   6   6   3   96.99    3.50
  -6   6  -3  102.49    4.50
  -7  -6  -3   53.09    2.80
  -7  -6  -3   52.79    2.00
   7  -6   3   51.59    2.70
  -7  -6  -3   57.89    3.50
   7  -6   3   53.49    3.10
  -7   6  -3   55.99    3.10
   7   6   3   53.79    3.10
   7   6   3   52.99    2.70
  -7   6  -3   56.39    3.60
  -8  -6  -3    1.60    1.00
   8  -6   3    1.30    0.80
   8  -6   3    1.30    1.00
  -8  -6  -3    2.00    1.10
  -8  -6  -3    2.50    0.90
   8   6   3    0.70    0.90
   8   6   3    2.60    0.90
  -8   6  -3    1.40    0.90
  -8   6  -3    2.90    1.30
   9  -6   3    4.40    1.20
  -9  -6  -3    4.50    1.30
   9  -6   3    5.10    1.50
  -9  -6  -3    4.60    0.90
  -9  -6  -3    3.70    1.30
   9   6   3    3.60    1.10
   9   6   3    4.90    1.40
  -9   6  -3    3.00    1.60
  -9   6  -3    2.80    1.20
  10  -6   3    3.50    1.20
 -10  -6  -3    4.00    1.00
  10  -6   3    4.40    1.50
 -10  -6  -3    2.50    1.30
 -10  -6  -3    3.80    1.40
  10   6   3    3.70    1.50
 -10   6  -3    5.70    1.90
  10   6   3    3.00    1.30
 -10   6  -3    3.30    1.40
 -11  -6  -3   32.30    3.10
 -11  -6  -3   34.60    2.20
  11  -6   3   33.70    2.70
  11  -6   3   31.50    3.10
 -11  -6  -3   40.90    3.40
  11   6   3   36.90    3.00
 -11   6  -3   34.20    3.00
  11   6   3   35.60    3.20
 -11   6  -3   32.60    3.70
 -12  -6  -3   92.49    3.70
  12  -6   3   90.59    5.20
 -12  -6  -3   87.49    5.10
 -12  -6  -3   95.69    5.30
  12  -6   3  100.89    4.70
 -12   6  -3   92.49    6.10
  12   6   3  105.49    5.20
 -12   6  -3   93.69    4.80
  12   6   3   98.59    5.20
 -13  -6  -3   22.20    3.00
 -13  -6  -3   22.90    3.50
 -13  -6  -3   18.20    2.00
 -13   6  -3   19.30    2.50
  13   6   3   18.00    2.60
  13   6   3   23.10    3.10
 -13   6  -3   16.50    3.40
 -14  -6  -3   47.90    3.00
 -14  -6  -3   54.69    4.30
  14  -6   3   50.19    3.60
 -14  -6  -3   52.19    4.50
  14  -6   3   45.00    4.20
  14   6   3   49.30    4.00
  14   6   3   45.40    4.00
 -14   6  -3   52.99    6.00
 -14   6  -3   50.49    3.80
  15  -6   3   16.40    2.40
 -15  -6  -3   18.60    3.30
  15  -6   3   13.40    2.80
 -15  -6  -3   19.20    3.10
 -15  -6  -3   15.20    2.00
 -15   6  -3   18.80    2.70
  15   6   3   15.40    3.00
  15   6   3   16.00    2.70
 -15   6  -3   20.20    3.90
 -16  -6  -3    1.10    1.90
  16  -6   3    3.10    1.50
  16  -6   3    1.50    2.00
 -16  -6  -3    3.20    1.90
 -16  -6  -3    3.40    1.30
  16   6   3    1.80    1.60
  16   6   3    0.80    2.20
 -16   6  -3   -0.10    1.30
  16  -7  -3    2.80    1.30
 -16  -7   3   -1.80    2.10
  16  -7  -3    4.20    1.70
 -16  -7   3    2.20    1.60
  16   7  -3    2.40    1.40
 -16   7   3    1.40    2.40
 -16   7   3    3.80    1.60
  16   7  -3    1.70    1.50
 -15  -7   3    1.50    1.10
 -15  -7   3   -0.60    1.50
  15  -7  -3    1.20    1.10
  15  -7  -3    2.70    1.40
 -15   7   3    1.10    1.30
  15   7  -3    2.40    1.40
 -15   7   3    0.10    1.50
  15   7  -3    2.70    1.60
 -14  -7   3    1.50    1.10
 -14  -7   3    3.70    1.70
  14  -7  -3    2.40    1.50
  14   7  -3    4.00    1.60
 -14   7   3    3.70    1.50
 -14   7   3    4.20    2.00
  14   7  -3    3.90    1.40
  13  -7  -3    0.10    0.80
  13  -7  -3    0.10    1.00
 -13  -7   3    2.10    1.40
 -13  -7   3    0.80    0.90
  13   7  -3    0.80    1.10
 -13   7   3    0.30    1.50
  13   7  -3    0.50    1.10
 -13   7   3   -0.70    1.10
 -12  -7   3    4.70    1.20
 -12  -7   3    5.70    1.60
  12  -7  -3    6.30    1.40
  12  -7  -3    5.00    1.60
  12   7  -3    8.00    1.60
 -12   7   3    8.90    2.20
  12   7  -3    4.50    1.40
 -12   7   3    3.60    1.30
  11  -7  -3   -1.80    0.70
 -11  -7   3    0.40    0.80
  11  -7  -3    0.10    0.70
 -11  -7   3   -1.40    0.90
 -11   7   3    1.50    1.30
 -11   7   3    1.90    1.10
  11   7  -3    0.20    0.80
  11   7  -3   -0.20    0.70
 -10  -7   3   -0.30    0.70
  10  -7  -3    0.20    0.80
 -10  -7   3   -0.30    1.00
  10  -7  -3   -0.50    0.70
 -10   7   3    1.00    1.10
 -10   7   3    1.00    0.90
  10   7  -3   -0.90    0.60
  10   7  -3    1.00    0.90
  -9  -7   3   79.69    3.70
   9  -7  -3   78.79    3.20
   9  -7  -3   73.89    3.70
  -9  -7   3   82.09    3.80
  -9   7   3   71.79    3.90
  -9   7   3   79.59    3.50
   9   7  -3   81.69    3.20
   9   7  -3   84.99    3.70
  -8  -7   3   39.10    2.40
   8  -7  -3   34.00    2.30
   8  -7  -3   37.60    2.00
  -8  -7   3   35.50    1.90
   8   7  -3   36.20    2.30
  -8   7   3   39.50    2.70
   8   7  -3   36.70    2.00
  -8   7   3   43.80    2.40
  -7  -7   3   -0.10    0.60
   7  -7  -3    0.10    0.50
  -7  -7   3    0.00    0.50
   7  -7  -3    0.30    0.60
  -7  -7   3    2.10    1.00
  -7   7   3    0.00    0.60
   7   7  -3    0.70    0.60
   7   7  -3   -0.40    0.50
  -7   7   3   -0.50    0.60
   6  -7  -3   54.89    2.40
  -6  -7   3   48.60    2.90
   6  -7  -3   53.89    2.00
  -6  -7   3   48.70    3.50
  -6  -7   3   54.59    2.00
  -6   7   3   55.79    2.60
  -6   7   3   50.69    2.30
   6   7  -3   52.09    2.10
  -5  -7   3   26.40    2.60
   5  -7  -3   26.10    1.60
   5  -7  -3   25.20    1.20
  -5   7   3   25.10    1.60
  -5   7   3   24.80    1.60
   5   7  -3   23.30    1.40
   5   7  -3   28.20    1.50
  -4  -7   3   18.10    2.20
  -4   7   3   19.30    1.30
   4   7  -3   13.90    1.10
   4   7  -3   18.10    1.20
  -4   7   3   16.10    1.20
  -3  -7   3   38.50    3.00
   3   7  -3   39.90    1.50
  -3   7   3   40.90    1.60
  -3   7   3   40.40    1.60
   3   7  -3   39.00    1.70
  -2  -7   3    3.70    1.60
  -2   7   3    1.20    0.40
   2   7  -3    1.70    0.40
  -2   7   3    1.10    0.40
   2   7  -3    0.70    0.50
  -1  -7   3   36.30    2.90
   1   7  -3   36.30    1.70
   1   7  -3   36.10    1.30
   1   7  -3   36.00    2.70
   0  -7   3  409.46   11.30
   0   7  -3  393.36    8.80
   0   7   3  392.66   11.10
   0   7  -3  402.26   11.10
   0   7  -3  401.76    8.30
   1   7   3   27.50    2.50
  -1   7  -3   25.80    2.40
  -1   7  -3   25.00    1.40
  -1   7  -3   23.70    1.80
   2   7   3   60.19    1.50
  -2   7  -3   63.59    3.70
   2   7   3   58.49    1.70
   2   7   3   57.09    3.40
  -2   7  -3   58.99    2.60
  -2   7  -3   60.19    2.50
   3  -7   3  129.19    3.20
   3  -7   3  133.69    3.30
  -3  -7  -3  136.09    5.50
   3   7   3  135.19    5.30
  -3   7  -3  131.69    4.30
  -3   7  -3  144.09    5.80
   3   7   3  131.99    3.20
   3   7   3  138.29    3.90
  -3   7  -3  128.39    4.40
  -4  -7  -3   96.79    4.60
   4  -7   3   92.59    2.80
   4  -7   3   94.19    3.00
   4   7   3   91.19    3.40
   4   7   3   93.69    2.80
  -4   7  -3   91.79    3.70
  -4   7  -3   97.69    3.90
  -4   7  -3   95.69    4.80
   5  -7   3   26.30    1.60
  -5  -7  -3   26.40    2.50
   5  -7   3   24.10    1.80
  -5   7  -3   27.10    2.10
   5   7   3   26.10    1.60
   5   7   3   26.10    2.00
  -5   7  -3   26.10    2.30
  -6  -7  -3   43.60    1.40
   6  -7   3   44.90    2.50
  -6  -7  -3   46.70    3.30
  -6  -7  -3   46.50    1.60
  -6   7  -3   44.50    2.80
   6   7   3   47.40    2.90
  -6   7  -3   45.50    3.10
   6   7   3   45.90    2.30
  -7  -7  -3   11.30    1.30
   7  -7   3   10.60    1.60
  -7  -7  -3   11.30    1.90
  -7  -7  -3   11.10    0.90
   7  -7   3    9.40    1.30
  -7   7  -3   12.00    2.00
   7   7   3   12.60    1.80
   7   7   3   12.10    1.50
  -7   7  -3    9.80    1.60
  -8  -7  -3    1.80    0.90
   8  -7   3    2.60    0.90
   8  -7   3    1.30    1.00
  -8  -7  -3    1.30    1.10
  -8  -7  -3    1.80    0.60
  -8   7  -3    1.70    1.00
   8   7   3    2.70    1.20
  -8   7  -3   -1.30    0.90
   8   7   3    1.90    0.90
  -9  -7  -3   38.70    2.70
  -9  -7  -3   44.80    3.50
   9  -7   3   45.30    3.20
   9  -7   3   43.50    2.70
   9   7   3   45.60    3.30
   9   7   3   39.10    2.70
  -9   7  -3   48.20    6.20
  -9   7  -3   46.50    3.20
 -10  -7  -3    1.80    1.20
  10  -7   3    1.80    1.10
  10  -7   3    0.90    0.80
 -10  -7  -3   -0.80    0.60
 -10  -7  -3   -1.70    0.90
  10   7   3    1.00    1.10
 -10   7  -3    0.80    1.30
 -10   7  -3    0.00    1.00
  10   7   3    1.30    1.70
 -11  -7  -3    0.90    0.80
  11  -7   3    1.50    1.20
 -11  -7  -3    1.30    1.20
 -11  -7  -3    2.30    1.30
  11  -7   3    0.70    1.00
  11   7   3    0.60    1.10
 -11   7  -3    2.90    1.30
 -11   7  -3    3.50    1.80
  11   7   3    6.30    1.60
 -12  -7  -3   34.70    3.40
  12  -7   3   38.30    2.90
 -12  -7  -3   39.00    3.40
 -12  -7  -3   36.50    2.30
  12  -7   3   33.80    3.30
 -12   7  -3   38.70    3.20
 -12   7  -3   38.20    4.40
  12   7   3   37.30    3.30
  12   7   3   30.80    3.10
  13  -7   3   -0.20    1.00
 -13  -7  -3    1.10    1.20
 -13  -7  -3    1.10    1.50
 -13  -7  -3   -0.30    0.80
  13  -7   3    1.00    1.20
  13   7   3    2.10    1.40
  13   7   3    1.20    1.30
 -13   7  -3    1.50    1.80
  14  -7   3   21.30    3.30
 -14  -7  -3   21.50    3.20
 -14  -7  -3   21.00    2.10
  14  -7   3   16.00    2.30
 -14  -7  -3   22.00    3.30
  14   7   3   18.30    2.90
 -14   7  -3   20.90    4.30
 -14   7  -3   18.30    2.60
  14   7   3   19.50    3.10
 -15  -7  -3    2.70    1.50
  15  -7   3    1.80    1.20
  15  -7   3    3.40    1.80
 -15  -7  -3    5.40    2.10
 -15  -7  -3   -0.60    0.90
  15   7   3    0.40    1.40
 -15   7  -3    2.80    2.20
  15   7   3    2.00    1.90
 -16  -8   3    0.70    1.90
  16  -8  -3    2.50    1.20
 -16  -8   3    1.70    1.10
  16  -8  -3   -0.80    1.60
 -16   8   3    1.00    1.50
  16   8  -3    2.50    1.50
  16   8  -3    6.50    2.10
 -15  -8   3   10.20    2.30
  15  -8  -3    8.70    1.60
 -15  -8   3   10.20    1.70
  15  -8  -3   14.10    2.60
  15   8  -3    8.90    1.90
 -15   8   3    9.40    2.00
 -15   8   3   12.00    2.90
 -14  -8   3    3.10    1.10
 -14  -8   3    1.10    1.90
  14  -8  -3    1.60    1.10
  14  -8  -3   -0.90    1.10
  14   8  -3    3.80    1.50
 -14   8   3    3.10    1.80
  14   8  -3    2.70    1.40
 -14   8   3    2.60    1.40
 -13  -8   3    3.40    1.10
 -13  -8   3   -0.40    1.40
  13  -8  -3   -0.30    0.90
  13  -8  -3    3.30    1.10
  13   8  -3    2.90    1.30
 -13   8   3    1.80    1.70
  13   8  -3    3.10    1.30
 -13   8   3    1.30    1.20
  12  -8  -3    2.90    1.00
 -12  -8   3    3.20    1.30
  12  -8  -3    2.70    1.20
 -12  -8   3    1.80    1.00
  12   8  -3    3.00    1.20
 -12   8   3    2.00    1.50
  12   8  -3    2.30    1.10
  11  -8  -3    5.40    1.20
  11  -8  -3    5.50    1.50
 -11  -8   3    5.30    1.50
 -11  -8   3    4.20    1.10
 -11   8   3    8.10    2.00
 -11   8   3    5.30    1.40
  11   8  -3    5.40    1.30
  11   8  -3    8.50    1.60
 -10  -8   3   16.10    2.00
 -10  -8   3   14.00    2.40
  10  -8  -3   14.60    2.00
  10  -8  -3   15.60    1.60
 -10  -8   3   13.60    2.00
  10   8  -3   15.30    1.70
 -10   8   3   17.00    2.00
  10   8  -3   17.90    2.00
 -10   8   3   13.30    2.30
  -9  -8   3   34.80    2.40
  -9  -8   3   39.70    2.10
   9  -8  -3   39.10    2.60
   9  -8  -3   37.40    2.20
  -9  -8   3   30.50    3.30
  -9   8   3   36.90    3.00
  -9   8   3   39.80    2.50
   9   8  -3   35.60    2.20
   9   8  -3   38.30    2.50
  -8  -8   3    4.40    1.70
  -8  -8   3    1.90    0.70
  -8  -8   3    3.80    1.00
   8  -8  -3    2.80    1.00
   8  -8  -3    3.60    0.80
   8   8  -3    1.30    0.70
  -8   8   3    3.10    1.00
  -8   8   3    2.20    1.20
   8   8  -3    5.00    1.10
  -7  -8   3   10.10    1.00
   7  -8  -3   13.70    1.40
  -7  -8   3   16.20    2.80
   7  -8  -3   12.70    1.10
  -7  -8   3   10.70    1.00
  -7   8   3   11.10    1.40
   7   8  -3   13.00    1.40
  -7   8   3   12.40    1.70
   7   8  -3   12.70    1.20
  -6  -8   3    2.10    1.30
   6  -8  -3    1.50    0.60
   6  -8  -3    0.80    0.40
   6   8  -3    1.60    0.60
  -6   8   3    0.70    0.60
  -6   8   3    1.10    0.70
  -5  -8   3    1.00    0.90
  -5   8   3    0.10    0.50
  -5   8   3    0.40    0.60
   5   8  -3    0.70    0.50
   5   8  -3    1.50    0.60
  -4  -8   3    5.60    1.40
  -4   8   3    5.50    0.80
   4   8  -3    5.20    0.80
   4   8  -3    4.90    0.70
  -4   8   3    4.50    0.80
  -3  -8   3    4.10    1.50
  -3   8   3    5.20    0.70
   3   8  -3    3.90    0.60
  -3   8   3    4.30    0.60
   3   8  -3    2.70    0.60
  -2  -8   3   59.49    3.90
  -2   8   3   54.69    1.70
   2   8  -3   55.79    2.10
   2   8  -3   55.99    1.70
  -2   8   3   56.49    1.70
   2   8  -3   56.49    3.50
  -1  -8   3   14.00    2.30
   1   8  -3   11.40    0.80
  -1   8   3   13.70    2.00
   1   8  -3   15.40    1.20
   1   8  -3   13.60    2.10
   0  -8   3  128.49    5.70
   0   8   3  120.69    5.50
   0   8  -3  128.59    5.60
   0   8  -3  129.29    3.70
   0   8  -3  123.39    3.20
  -1   8  -3   -0.40    0.70
  -1   8  -3   -0.40    0.50
  -1   8  -3   -0.30    0.40
   1   8   3    0.80    0.90
  -2   8  -3    3.10    1.10
  -2   8  -3    7.00    1.00
   2   8   3    6.40    1.40
  -2   8  -3    8.90    1.20
  -3  -8  -3   -0.20    0.60
   3   8   3    0.80    0.50
  -3   8  -3    0.50    0.70
   3   8   3    0.30    0.30
  -3   8  -3   -1.30    0.50
   3   8   3   -0.20    0.70
  -3   8  -3    0.80    0.70
  -4  -8  -3    7.30    1.70
   4   8   3    3.20    0.90
   4   8   3    5.50    1.40
   4   8   3    3.90    0.60
  -4   8  -3    4.90    1.60
  -4   8  -3    3.20    1.10
  -5  -8  -3   10.90    2.20
   5  -8   3    9.50    1.00
   5  -8   3   10.90    1.20
  -5   8  -3   11.30    1.70
  -5   8  -3    8.80    1.50
   5   8   3    9.00    1.00
   5   8   3   10.50    1.40
  -5   8  -3   10.90    2.20
  -6  -8  -3    4.70    1.60
   6  -8   3    8.90    1.10
   6  -8   3    5.90    1.10
  -6   8  -3    5.20    1.20
  -6   8  -3    7.10    1.60
   6   8   3    7.80    1.20
   6   8   3    5.50    1.30
  -7  -8  -3    1.00    1.00
   7  -8   3   -0.50    0.50
   7  -8   3   -0.10    0.70
  -7   8  -3    0.10    0.90
   7   8   3   -0.40    0.60
  -7   8  -3    1.40    1.00
   7   8   3    0.50    0.80
   8  -8   3   30.00    2.10
   8  -8   3   31.30    2.50
  -8  -8  -3   37.40    3.30
  -8  -8  -3   31.90    1.40
  -8  -8  -3   28.80    2.60
   8   8   3   30.60    2.30
   8   8   3   29.50    2.60
  -8   8  -3   32.40    2.70
  -8   8  -3   27.30    3.10
   9  -8   3    1.70    1.00
  -9  -8  -3    0.40    1.10
   9  -8   3    0.90    0.80
  -9  -8  -3    0.90    0.60
  -9  -8  -3    0.20    0.80
  -9   8  -3    1.40    1.40
   9   8   3    1.40    1.00
   9   8   3    1.60    1.20
  -9   8  -3    1.50    1.10
  10  -8   3    0.60    0.90
 -10  -8  -3    1.60    1.00
 -10  -8  -3    0.10    1.00
  10  -8   3    1.80    0.90
  10   8   3    1.50    1.10
 -10   8  -3    0.90    1.10
 -10   8  -3    2.60    1.60
 -11  -8  -3    0.40    0.90
  11  -8   3   -1.70    0.80
  11  -8   3    0.50    0.80
 -11  -8  -3    0.40    1.00
 -11  -8  -3    1.30    0.80
 -11   8  -3   -0.60    1.30
 -11   8  -3    0.00    1.00
  11   8   3   -0.80    0.80
  11   8   3   -0.50    1.00
  12  -8   3    9.50    2.10
 -12  -8  -3   10.80    2.30
  12  -8   3   10.60    1.70
 -12  -8  -3   10.20    1.90
 -12  -8  -3    9.10    1.20
  12   8   3   10.20    2.10
 -12   8  -3    7.20    1.90
 -12   8  -3    6.90    2.50
  12   8   3    7.90    1.90
 -13  -8  -3    2.00    1.30
 -13  -8  -3    0.80    0.90
  13  -8   3    1.40    1.20
 -13  -8  -3    3.70    1.60
  13  -8   3   -0.10    0.90
  13   8   3    1.20    1.30
  13   8   3    0.50    1.20
 -13   8  -3    3.20    2.00
 -13   8  -3   -1.60    1.00
 -14  -8  -3   19.80    3.30
 -14  -8  -3   15.60    1.80
  14  -8   3   17.90    3.10
 -14  -8  -3   17.90    3.30
  14  -8   3   16.50    2.20
  14   8   3   13.50    2.80
 -14   8  -3   15.60    3.60
  14   8   3   17.40    2.70
 -14   8  -3   13.90    2.30
 -15  -8  -3   -0.70    0.80
 -15  -8  -3   -0.50    1.40
  15  -8   3   -0.80    0.90
  15  -8   3    1.30    1.60
 -15  -8  -3   -1.30    1.20
  15   8   3   -2.10    1.30
  15   8   3    2.10    1.40
 -15   8  -3    3.00    1.50
 -15  -9   3    6.90    2.10
 -15  -9   3    1.80    1.70
  15  -9  -3    3.90    1.30
 -15  -9   3    4.80    1.30
  15   9  -3    9.30    2.30
 -15   9   3    8.20    2.50
 -15   9   3    6.10    1.80
  15   9  -3    5.40    1.70
 -14  -9   3    1.40    1.00
 -14  -9   3    2.00    1.70
  14  -9  -3    2.10    1.30
  14  -9  -3    0.10    0.70
 -14  -9   3   -1.90    1.10
 -14   9   3   -4.80    1.90
  14   9  -3   -0.10    1.10
  14   9  -3   -0.30    0.90
 -14   9   3    0.80    1.20
 -13  -9   3    6.70    1.80
 -13  -9   3    6.30    1.30
  13  -9  -3    7.80    1.90
  13  -9  -3    5.90    1.30
 -13  -9   3   10.10    2.70
  13   9  -3    7.00    1.70
 -13   9   3    3.50    1.40
 -13   9   3    7.70    2.30
  13   9  -3    8.10    1.70
 -12  -9   3   11.20    1.40
 -12  -9   3    9.20    1.80
  12  -9  -3    6.70    2.00
 -12  -9   3   15.70    3.10
  12  -9  -3    8.50    1.40
  12   9  -3    9.70    1.70
 -12   9   3    8.40    2.10
 -12   9   3   11.70    1.90
  12   9  -3   10.90    1.90
  11  -9  -3    7.00    1.60
  11  -9  -3    4.40    1.00
 -11  -9   3    5.10    1.40
 -11  -9   3    5.90    2.10
 -11  -9   3    6.50    1.60
  11   9  -3    4.60    1.30
 -11   9   3    2.80    1.30
 -11   9   3    4.50    1.70
  11   9  -3    5.10    1.30
 -10  -9   3   33.30    2.20
 -10  -9   3   29.30    1.80
  10  -9  -3   27.30    1.90
  10  -9  -3   30.60    2.50
 -10  -9   3   27.60    4.00
  10   9  -3   26.80    2.30
  10   9  -3   30.60    2.20
 -10   9   3   25.90    2.80
 -10   9   3   30.90    2.50
   9  -9  -3    1.10    0.80
   9  -9  -3   -0.60    0.50
  -9  -9   3    0.20    0.50
  -9  -9   3   -0.10    1.00
  -9   9   3    1.30    1.10
  -9   9   3    0.50    0.90
   9   9  -3   -0.10    0.70
   9   9  -3    0.60    0.80
   8  -9  -3    7.40    1.20
  -8  -9   3    5.40    1.90
   8  -9  -3    7.00    1.00
   8   9  -3    6.50    1.10
  -8   9   3   10.50    1.80
   8   9  -3    6.40    1.20
  -8   9   3    7.20    1.30
   7  -9  -3    6.10    0.80
  -7  -9   3    5.50    1.80
   7  -9  -3    4.70    0.90
   7   9  -3    6.70    1.00
  -7   9   3    4.00    1.10
   7   9  -3    6.10    1.10
  -7   9   3    5.80    1.10
  -6  -9   3   27.80    3.00
   6   9  -3   22.80    1.50
  -6   9   3   25.30    1.80
  -6   9   3   24.60    1.80
   6   9  -3   24.30    1.80
  -5  -9   3   34.70    3.30
   5   9  -3   33.20    1.60
  -5   9   3   36.70    2.00
   5   9  -3   35.80    1.80
  -4  -9   3   25.20    2.80
  -4   9   3   25.70    1.50
   4   9  -3   23.50    1.40
   4   9  -3   23.60    1.30
  -4   9   3   21.40    1.40
  -3  -9   3  112.89    5.80
   3   9  -3  109.29    3.30
  -3   9   3  112.29    3.10
  -3   9   3  110.49    3.00
  -2  -9   3   30.80    3.00
  -2   9   3   28.20    1.20
   2   9  -3   28.90    2.70
   2   9  -3   29.20    1.60
   2   9  -3   27.50    1.20
  -2   9   3   27.00    1.10
  -1  -9   3    1.50    1.10
   1   9  -3    1.90    0.40
  -1   9   3    2.70    1.20
   1   9  -3    2.50    0.70
   1   9  -3    3.00    1.20
   0  -9   3    1.90    1.10
   0   9  -3    1.50    0.90
   0   9   3    1.30    1.20
   0   9  -3    1.30    0.40
   0   9  -3   -0.80    0.70
  -1   9  -3    0.70    0.50
  -1   9  -3    0.00    0.50
   1   9   3   -1.00    0.50
  -1   9  -3   -0.10    0.80
  -2   9  -3   11.20    2.00
  -2   9  -3   13.50    1.30
  -2   9  -3   12.50    1.40
   2   9   3   13.80    2.30
  -3   9  -3   17.00    1.60
   3   9   3   18.50    2.30
  -3   9  -3   23.80    3.30
   3   9   3   19.00    1.30
  -3   9  -3   18.30    1.80
   3   9   3   19.40    0.90
  -4  -9  -3    4.30    1.50
   4   9   3    7.80    0.80
  -4   9  -3    7.70    2.10
  -4   9  -3    8.00    1.40
  -4   9  -3    4.30    1.10
   4   9   3    7.60    1.10
   4   9   3    8.00    1.50
   5  -9   3   12.50    1.00
   5  -9   3   11.80    0.90
  -5  -9  -3   10.50    2.20
  -5   9  -3   11.10    1.80
  -5   9  -3   14.20    2.90
   5   9   3   11.70    1.10
   5   9   3    9.50    1.40
  -5   9  -3   12.10    1.70
   6  -9   3    1.90    0.70
  -6  -9  -3    0.80    1.00
  -6   9  -3    1.10    0.80
   6   9   3    1.60    0.70
  -6   9  -3    0.80    1.00
  -6   9  -3    0.60    1.00
   6   9   3   -0.30    0.70
  -7  -9  -3    2.40    1.50
   7  -9   3    2.90    0.90
  -7   9  -3    3.90    1.50
  -7   9  -3    1.60    1.00
   7   9   3    2.70    1.10
   7   9   3    2.80    1.00
   8  -9   3   14.40    1.80
  -8  -9  -3   13.10    2.60
   8  -9   3   14.30    1.50
  -8   9  -3   10.80    1.90
   8   9   3   15.20    1.80
  -8   9  -3   14.60    2.50
   8   9   3   16.10    2.20
  -9  -9  -3   13.90    2.70
   9  -9   3   18.30    1.70
   9  -9   3   17.10    2.20
  -9   9  -3   15.90    2.70
   9   9   3   19.90    2.50
  -9   9  -3   14.10    2.10
   9   9   3   18.10    2.20
 -10  -9  -3   14.20    1.10
 -10  -9  -3   15.40    2.70
  10  -9   3   15.70    2.20
  10  -9   3   14.90    1.70
 -10  -9  -3   16.60    1.50
  10   9   3   14.50    2.20
 -10   9  -3   15.30    2.80
  10   9   3   18.90    3.00
 -10   9  -3   16.70    2.30
  11  -9   3   -1.10    1.30
 -11  -9  -3   -0.10    1.20
 -11  -9  -3    0.80    0.60
 -11  -9  -3    0.40    0.80
  11  -9   3    0.90    0.90
  11   9   3   -1.40    0.80
 -11   9  -3    2.90    1.80
  11   9   3    0.60    1.00
 -11   9  -3    0.30    1.20
  12  -9   3   -1.20    0.70
  12  -9   3   -0.10    1.00
 -12  -9  -3    0.90    0.90
 -12  -9  -3    0.70    0.80
 -12  -9  -3   -1.30    0.80
  12   9   3    1.10    1.80
  12   9   3    0.30    1.00
 -12   9  -3    1.90    1.40
 -12   9  -3   -0.40    1.80
  13  -9   3   -0.10    1.00
 -13  -9  -3    1.20    0.80
  13  -9   3    0.00    1.20
 -13  -9  -3    1.10    1.20
 -13  -9  -3    0.90    1.40
  13   9   3    1.10    1.30
  13   9   3    1.50    1.30
 -13   9  -3   -1.40    1.10
 -13   9  -3    4.30    2.40
 -14  -9  -3    0.00    1.30
 -14  -9  -3   -1.10    1.30
 -14  -9  -3    1.90    0.90
  14  -9   3    0.80    0.90
  14   9   3   -0.10    1.10
 -14   9  -3   -1.00    1.20
 -14   9  -3    0.80    1.90
  14   9   3    0.20    1.30
 -15  -9  -3   -1.50    1.10
  15  -9   3   -2.60    1.50
 -15  -9  -3   -0.20    1.40
 -15  -9  -3    0.70    0.90
  15   9   3    1.90    1.60
 -15   9  -3   -0.10    1.40
  15   9   3    0.00    1.20
 -15 -10   3   -3.30    1.50
 -15 -10   3    1.40    1.40
 -15 -10   3    1.10    0.90
 -15  10   3    2.00    1.50
  15  10  -3    1.10    1.20
  15  10  -3   -0.40    1.10
 -15  10   3    0.20    1.70
 -14 -10   3   -1.60    1.10
 -14 -10   3   -1.00    0.70
 -14 -10   3    1.00    1.20
  14 -10  -3    1.10    0.80
  14 -10  -3    0.70    1.10
  14  10  -3   -1.60    0.90
 -14  10   3    0.40    1.20
 -14  10   3   -0.90    1.80
  14  10  -3    1.60    1.10
  13 -10  -3   11.70    2.10
 -13 -10   3   15.00    2.90
  13 -10  -3   10.30    1.60
 -13 -10   3   13.60    1.80
 -13  10   3   16.20    3.10
  13  10  -3   13.10    2.00
 -13  10   3    6.00    1.70
  13  10  -3   11.00    2.10
 -12 -10   3   -0.10    0.80
 -12 -10   3    0.10    0.70
  12 -10  -3    1.00    0.70
  12 -10  -3   -1.20    0.80
 -12 -10   3   -2.00    0.90
  12  10  -3   -0.10    0.70
 -12  10   3    2.60    1.60
  12  10  -3   -0.10    0.80
 -12  10   3    0.50    1.10
 -11 -10   3    6.20    2.20
  11 -10  -3    5.30    1.10
  11 -10  -3    4.60    1.30
 -11  10   3    6.70    1.90
  11  10  -3    6.80    1.50
 -11  10   3    6.60    1.50
  11  10  -3    6.20    1.30
  10 -10  -3    0.40    0.60
 -10 -10   3    0.40    1.40
  10 -10  -3    0.80    0.90
  10  10  -3   -0.20    0.80
 -10  10   3    0.80    1.20
 -10  10   3   -0.10    0.90
  10  10  -3    0.70    0.80
   9 -10  -3    0.60    0.60
   9 -10  -3    0.70    0.80
  -9 -10   3    0.90    1.30
   9  10  -3    1.20    0.80
  -9  10   3   -0.60    0.80
  -9  10   3    1.10    1.50
   9  10  -3   -0.50    0.70
  -8 -10   3   12.10    2.60
   8 -10  -3    9.20    1.00
   8 -10  -3    9.10    1.10
  -8  10   3   11.10    1.50
  -8  10   3   10.90    1.80
   8  10  -3    8.20    1.30
   8  10  -3   10.40    1.30
  -7 -10   3   15.60    2.90
   7  10  -3   18.00    1.50
  -7  10   3   19.70    2.00
  -7  10   3   17.90    1.70
   7  10  -3   18.20    1.70
  -6 -10   3    7.70    1.80
  -6  10   3    8.80    1.20
   6  10  -3    7.90    1.00
  -6  10   3    9.30    1.40
   6  10  -3    8.40    1.10
  -5 -10   3    2.60    1.40
   5  10  -3    1.70    0.60
  -5  10   3    1.10    0.70
   5  10  -3    2.70    0.70
  -5  10   3    2.50    0.80
  -4 -10   3   -0.50    0.80
  -4  10   3   -0.30    0.50
  -4  10   3   -0.50    0.50
   4  10  -3   -0.60    0.40
   4  10  -3    0.40    0.40
  -3 -10   3    3.20    1.40
  -3  10   3    6.30    0.80
  -3  10   3    5.40    1.50
  -3  10   3    6.40    0.80
   3  10  -3    7.10    1.00
  -2 -10   3   31.00    3.20
   2  10  -3   40.20    3.30
  -2  10   3   31.40    1.30
  -2  10   3   31.50    3.20
  -2  10   3   29.50    1.20
   2  10  -3   29.40    1.30
  -1 -10   3   -0.70    0.70
   1  10  -3    0.00    0.30
  -1  10   3   -0.50    0.60
   1  10  -3    1.20    0.60
   1  10  -3    0.50    0.90
   0  10  -3   17.90    1.90
   0  10  -3   19.30    1.10
   0  10   3   21.20    3.30
   0  10  -3   19.60    2.90
  -1  10  -3   12.60    2.50
  -1  10  -3   11.60    1.40
  -1  10  -3   13.10    1.20
   1  10   3    9.70    2.00
  -2  10  -3    5.00    1.60
   2  10   3    5.40    1.40
  -2  10  -3    5.30    1.10
  -2  10  -3    8.00    1.10
   3  10   3   11.90    2.30
  -3  10  -3   10.60    1.50
  -3  10  -3   10.40    1.40
  -3  10  -3   12.30    2.60
   3  10   3    9.80    0.70
   3  10   3    8.80    1.00
  -4 -10  -3    1.40    1.10
   4  10   3   -0.60    0.50
  -4  10  -3    0.30    0.90
   4  10   3    0.20    0.90
  -4  10  -3    0.60    0.90
  -4  10  -3    0.70    0.80
   4  10   3    0.80    0.40
  -5 -10  -3   33.60    3.40
  -5  10  -3   39.90    2.70
  -5  10  -3   36.10    3.50
  -5  10  -3   34.00    2.70
   5  10   3   35.40    1.70
   5  10   3   35.40    2.30
  -6 -10  -3   22.40    3.10
   6 -10   3   22.80    1.30
   6 -10   3   24.50    1.20
  -6  10  -3   25.30    2.60
   6  10   3   25.40    1.70
  -6  10  -3   25.00    2.30
  -6  10  -3   28.30    3.30
   6  10   3   21.10    2.00
   7 -10   3    4.80    0.80
  -7 -10  -3    2.80    1.40
   7 -10   3    4.90    0.90
  -7  10  -3    2.10    1.20
   7  10   3    4.40    1.10
  -7  10  -3    5.10    1.70
   7  10   3    3.30    1.20
  -7  10  -3    1.00    1.20
  -8 -10  -3    1.10    1.20
   8 -10   3    0.60    0.70
   8  10   3    0.00    0.70
   8  10   3    0.90    1.00
  -8  10  -3   -0.80    1.70
  -8  10  -3   -0.10    1.00
   9 -10   3    3.10    1.10
  -9 -10  -3    4.50    1.90
  -9  10  -3    7.20    1.90
   9  10   3    4.90    1.30
  -9  10  -3    3.60    1.40
   9  10   3    3.70    1.30
  10 -10   3    2.80    1.20
 -10 -10  -3    0.50    1.10
 -10  10  -3    0.90    1.10
  10  10   3    2.10    1.10
  10  10   3    4.90    1.40
 -10  10  -3   -0.30    1.40
  11 -10   3    0.80    1.00
 -11 -10  -3   -0.80    1.00
 -11  10  -3   -1.50    1.40
 -11  10  -3    0.50    1.30
  11  10   3    0.50    1.00
  11  10   3   -0.60    0.90
 -12 -10  -3   12.40    2.60
  12 -10   3    8.20    1.80
 -12  10  -3   10.30    2.10
  12  10   3    8.90    2.60
  12  10   3   10.60    2.20
 -12  10  -3   12.90    3.00
  13 -10   3   20.00    2.70
 -13 -10  -3   20.30    3.30
 -13 -10  -3   19.00    1.70
  13  10   3   15.90    2.60
 -13  10  -3   16.80    2.50
  13  10   3   22.60    3.20
 -13  10  -3    8.50    3.70
 -14 -10  -3   23.10    3.70
 -14 -10  -3   16.50    1.90
  14  10   3   19.80    2.90
 -14  10  -3   18.70    3.70
 -14  10  -3   28.20    3.20
 -14 -11   3    4.70    2.30
  14 -11  -3    6.80    1.30
  14 -11  -3    5.40    1.70
  14  11  -3    5.80    1.60
 -14  11   3    7.60    1.90
 -14  11   3    7.10    2.50
  14  11  -3    8.90    2.00
  13 -11  -3    8.90    1.90
  13 -11  -3    7.20    1.30
 -13 -11   3    4.30    2.10
 -13  11   3    8.40    2.40
 -13  11   3    6.60    1.70
  13  11  -3    6.60    1.70
  13  11  -3    7.00    1.60
  12 -11  -3    1.00    0.70
  12 -11  -3    0.00    0.90
 -12 -11   3    1.80    1.50
 -12  11   3    2.10    1.20
 -12  11   3   -1.80    1.40
  12  11  -3    1.20    1.10
  12  11  -3    0.40    0.90
  11 -11  -3    0.10    0.60
  11 -11  -3   -0.60    0.70
 -11 -11   3   -1.60    1.20
 -11  11   3    0.40    1.20
  11  11  -3    0.80    0.80
 -11  11   3    1.20    1.30
  11  11  -3    0.30    0.80
  10 -11  -3    0.40    0.70
  10 -11  -3    0.00    0.60
 -10 -11   3   -0.60    1.10
 -10  11   3    0.50    0.90
 -10  11   3   -0.70    1.00
  10  11  -3    1.30    0.90
   9 -11  -3    0.70    0.60
  -9 -11   3    2.50    2.00
   9 -11  -3    1.60    0.50
  -9  11   3    2.30    1.00
   9  11  -3    3.30    1.00
  -9  11   3    3.90    1.50
   9  11  -3    1.10    0.90
  -8 -11   3   25.80    4.00
   8  11  -3   24.20    1.90
  -8  11   3   26.50    2.20
   8  11  -3   29.30    1.90
  -8  11   3   24.60    2.50
  -7 -11   3   -0.50    1.20
   7  11  -3    0.20    0.60
  -7  11   3    0.40    0.70
  -7  11   3    0.00    0.80
   7  11  -3    0.60    0.60
  -6 -11   3   -0.10    1.10
   6  11  -3   -0.30    0.50
  -6  11   3    1.10    0.80
   6  11  -3    0.70    0.60
  -6  11   3    2.30    0.80
  -5 -11   3    1.90    1.50
   5  11  -3    0.00    0.50
  -5  11   3    0.00    0.60
   5  11  -3   -0.20    0.50
  -5  11   3    0.40    0.60
  -4 -11   3    5.90    2.10
  -4  11   3    4.70    0.90
  -4  11   3    6.10    0.90
   4  11  -3    5.60    0.80
   4  11  -3    5.00    0.80
  -3 -11   3   -0.80    0.80
   3  11  -3    0.10    0.50
  -3  11   3   -0.40    0.40
  -3  11   3    0.10    0.90
   3  11  -3    0.50    0.40
  -2 -11   3    0.90    1.20
  -2  11   3    1.50    1.30
  -2  11   3    3.40    0.60
   2  11  -3    2.10    0.50
   2  11  -3    2.10    1.10
   2  11  -3    2.70    0.80
  -2  11   3    1.90    0.40
  -1 -11   3   24.60    3.00
  -1  11   3   30.30    4.20
   1  11  -3   24.30    1.20
   1  11  -3   24.30    2.80
   0  11   3    1.70    1.30
   0  11  -3    1.70    0.70
   0  11  -3    1.60    1.20
   0  11  -3    1.80    0.50
   1  11   3    7.70    1.80
  -1  11  -3   11.90    1.40
  -1  11  -3    9.40    2.10
  -1  11  -3    9.00    1.10
  -2  11  -3    0.10    0.60
  -2  11  -3    0.90    1.10
  -2  11  -3    0.00    0.70
   2  11   3   -1.60    0.60
   3  11   3    3.20    0.50
  -3  11  -3    3.30    1.10
  -3  11  -3    3.40    1.20
   3  11   3    4.00    0.70
  -3  11  -3    5.00    1.60
   3  11   3    3.10    1.40
  -4  11  -3    8.80    1.50
   4  11   3    8.50    1.90
  -4  11  -3    5.60    1.40
   4  11   3    8.90    1.20
   4  11   3    8.10    0.80
  -4  11  -3    8.60    2.40
  -5 -11  -3    0.60    1.10
   5  11   3    1.00    0.60
  -5  11  -3    1.10    1.30
  -5  11  -3    0.60    0.90
  -5  11  -3    2.20    1.10
   5  11   3    0.90    0.80
  -6 -11  -3    7.70    2.20
   6  11   3    5.30    1.30
  -6  11  -3    7.40    1.50
   6  11   3    6.70    1.10
  -6  11  -3    6.50    1.70
  -6  11  -3    8.10    3.70
  -7 -11  -3   23.40    3.50
   7 -11   3   20.20    1.80
   7 -11   3   19.60    1.10
   7  11   3   19.90    1.70
  -7  11  -3   24.30    4.20
   7  11   3   19.70    2.10
  -7  11  -3   19.90    2.30
  -7  11  -3   20.20    2.80
  -8 -11  -3    0.60    1.30
   8 -11   3    1.80    0.70
   8 -11   3    0.90    0.60
   8  11   3   -0.30    0.80
   8  11   3    2.00    0.90
  -8  11  -3    2.30    1.10
  -8  11  -3    1.30    1.40
  -8  11  -3    0.50    1.30
   9 -11   3   -0.10    0.60
   9 -11   3    0.40    0.80
  -9 -11  -3    2.10    1.40
   9  11   3    0.00    0.70
  -9  11  -3   -0.80    0.90
  -9  11  -3    0.30    1.10
   9  11   3    1.90    1.10
  -9  11  -3    1.10    1.30
  10 -11   3   26.50    1.90
 -10 -11  -3   31.10    3.70
  10 -11   3   30.80    2.40
 -10  11  -3   27.00    2.90
  10  11   3   22.80    2.40
  10  11   3   28.00    2.70
 -10  11  -3   28.80    3.70
 -11 -11  -3    6.80    2.50
  11 -11   3    6.70    1.50
  11 -11   3    6.00    1.20
  11  11   3    6.90    1.70
 -11  11  -3    8.50    1.80
  11  11   3    5.60    1.50
 -11  11  -3    6.80    2.50
  12 -11   3    0.30    0.70
 -12 -11  -3    0.80    1.30
 -12  11  -3    1.40    1.20
 -12  11  -3    1.30    1.90
  12  11   3    2.10    1.20
  12  11   3   -0.40    1.00
  13 -11   3    3.10    1.50
  13 -11   3    1.70    0.90
 -13 -11  -3    1.90    1.80
  13  11   3    0.80    1.30
 -13  11  -3    2.00    1.50
  13  11   3    2.50    1.60
 -13  11  -3    4.50    2.20
  14 -11   3    3.30    1.70
 -14 -11  -3    2.70    1.80
  14  11   3    1.60    1.90
 -14  11  -3   -0.20    1.40
  14  11   3   -0.80    1.20
 -14  11  -3    0.30    3.70
  14 -12  -3   -0.50    1.40
  14 -12  -3    1.70    0.90
 -14 -12   3   -0.70    1.90
 -14  12   3    1.50    1.40
  14  12  -3    7.10    2.70
 -14  12   3   -0.40    1.60
  14  12  -3    3.60    1.40
  13 -12  -3    1.90    1.00
  13 -12  -3    0.20    0.70
 -13 -12   3    0.60    1.70
 -13  12   3    1.70    1.30
  13  12  -3    2.00    1.20
 -13  12   3    1.60    2.60
  13  12  -3    4.50    1.30
  12 -12  -3    0.20    0.80
  12 -12  -3    0.90    0.60
 -12 -12   3    0.00    1.30
  12  12  -3   -1.20    0.80
 -12  12   3   -0.40    1.00
 -12  12   3    3.90    1.80
  12  12  -3    0.70    1.40
  11 -12  -3    1.70    0.60
 -11 -12   3   -0.70    1.20
  11 -12  -3   -1.60    0.60
 -11  12   3   -0.50    1.20
  11  12  -3   -0.30    0.80
  11  12  -3    1.80    1.00
 -11  12   3    0.10    1.10
 -10 -12   3    8.20    2.40
  10  12  -3    6.70    1.40
 -10  12   3    5.50    1.80
 -10  12   3    5.10    1.30
  10  12  -3    7.40    1.40
  -9 -12   3    6.10    2.50
   9  12  -3    4.90    1.20
  -9  12   3    3.90    1.10
   9  12  -3    6.20    1.10
  -9  12   3    2.60    1.30
  -8 -12   3   -0.30    1.20
  -8  12   3   -0.20    0.70
   8  12  -3    0.70    0.70
  -8  12   3    0.30    0.90
   8  12  -3    0.40    0.60
  -7 -12   3   15.50    3.50
   7  12  -3   10.80    1.30
   7  12  -3   11.60    1.40
  -7  12   3   10.30    1.50
  -7  12   3   10.30    1.70
  -6 -12   3    1.60    1.60
  -6  12   3    2.10    0.90
  -6  12   3    0.10    0.70
   6  12  -3    1.80    0.70
   6  12  -3    1.60    0.70
  -5 -12   3    1.70    1.50
   5  12  -3    0.50    0.50
  -5  12   3    0.50    0.70
  -5  12   3    0.50    0.70
   5  12  -3    0.30    0.60
  -4 -12   3   21.10    3.80
   4  12  -3   19.20    1.40
  -4  12   3   22.60    1.50
  -4  12   3   16.70    2.60
  -4  12   3   21.00    1.50
  -3 -12   3   12.60    2.70
  -3  12   3   13.30    1.20
   3  12  -3   13.50    1.00
   3  12  -3   12.90    1.30
  -3  12   3   11.90    1.00
  -3  12   3   10.40    2.50
  -2 -12   3   23.80    3.70
  -2  12   3   20.20    1.10
   2  12  -3   21.90    1.20
  -2  12   3   28.10    4.30
   2  12  -3   22.00    1.60
   2  12  -3   17.30    2.80
  -2  12   3   21.80    1.20
   1  12  -3   30.30    1.40
   1  12  -3   34.00    1.90
   1  12  -3   28.30    3.90
   0  12   3   48.50    5.10
   0  12  -3   49.80    2.40
   0  12  -3   51.69    2.00
   0  12  -3   43.10    4.90
  -1  12  -3   90.79    7.30
   1  12   3  118.99    6.70
  -1  12  -3  111.19    3.90
  -1  12  -3  108.49    3.60
  -2  12  -3   57.29    5.10
  -2  12  -3   55.29    2.90
  -2  12  -3   54.19    2.70
   2  12   3   55.29    4.60
  -3  12  -3   30.20    3.60
   3  12   3   36.70    5.50
  -3  12  -3   27.90    2.20
   3  12   3   29.60    1.10
  -3  12  -3   30.00    2.40
   4  12   3   58.89    2.00
  -4  12  -3   62.49    4.90
   4  12   3   66.59    2.70
  -4  12  -3   55.89    3.40
   4  12   3   61.49    8.90
  -4  12  -3   58.89    3.10
   5  12   3    2.40    0.90
  -5  12  -3    0.90    0.90
  -5  12  -3   -0.40    0.90
   5  12   3    1.20    0.60
  -5  12  -3    0.70    1.00
  -6 -12  -3    1.00    1.30
   6  12   3    3.00    0.90
  -6  12  -3    2.70    1.10
  -6  12  -3    3.20    1.50
   6  12   3    3.70    1.10
  -6  12  -3    3.00    1.40
  -7 -12  -3    0.20    1.30
   7  12   3   -1.40    0.60
   7  12   3    0.90    0.90
  -7  12  -3    0.20    1.10
  -7  12  -3    0.30    1.30
  -7  12  -3    0.10    0.90
  -8 -12  -3    9.20    2.30
   8  12   3    8.90    1.60
  -8  12  -3    5.00    1.80
  -8  12  -3    7.70    1.60
  -8  12  -3    5.60    1.90
   8  12   3    8.40    1.50
   9 -12   3    0.40    0.50
  -9 -12  -3    0.70    1.40
   9 -12   3    0.40    0.60
  -9  12  -3   -0.10    1.40
  -9  12  -3    0.00    1.00
  -9  12  -3    1.80    1.50
   9  12   3    2.70    1.00
   9  12   3   -0.30    0.80
  10 -12   3   -0.10    0.60
  10 -12   3    0.20    0.70
 -10 -12  -3    1.70    1.60
  10  12   3   -1.40    0.70
 -10  12  -3    3.40    1.80
  10  12   3    0.90    1.00
  11 -12   3    1.40    0.70
 -11 -12  -3   -0.80    1.00
  11 -12   3    0.10    0.90
  11  12   3   -0.40    1.00
 -11  12  -3    0.80    1.20
  11  12   3    2.30    1.20
 -11  12  -3    2.10    1.30
 -11  12  -3    1.60    1.60
  12 -12   3    6.60    1.20
  12 -12   3    9.40    1.60
 -12 -12  -3    5.90    2.30
 -12  12  -3   15.10    3.90
  12  12   3    3.60    1.50
 -12  12  -3    9.60    2.80
 -12  12  -3    4.00    1.70
  12  12   3    9.70    2.10
 -13 -12  -3    1.60    1.50
  13 -12   3   -0.20    0.70
  13 -12   3    1.20    1.10
 -13  12  -3    1.40    2.00
  13  12   3    0.80    1.10
 -13  12  -3    2.10    1.60
  13 -13  -3    1.80    0.80
 -13 -13   3    0.00    2.20
 -13  13   3   -0.50    1.20
  13  13  -3    2.40    1.30
 -13  13   3    1.30    1.70
  13  13  -3    1.10    1.10
 -12 -13   3    1.20    1.60
  12  13  -3   -1.40    0.80
 -12  13   3   -0.90    1.40
  12  13  -3   -0.70    0.80
 -12  13   3   -0.10    1.00
 -11 -13   3    2.40    2.00
  11  13  -3   -0.90    0.70
 -11  13   3    2.90    1.60
 -11  13   3   -0.50    0.90
  11  13  -3    0.60    0.90
 -10 -13   3   -1.20    1.20
 -10  13   3    0.50    1.00
  10  13  -3    0.60    0.90
 -10  13   3   -1.10    1.00
  10  13  -3    1.10    0.80
  -9 -13   3    9.70    2.50
   9  13  -3   13.10    1.60
   9  13  -3   13.20    1.70
  -9  13   3   11.30    2.10
  -9  13   3   10.90    1.60
  -8 -13   3    9.90    2.60
   8  13  -3    7.70    1.20
  -8  13   3    6.20    1.70
  -8  13   3    7.70    1.40
   8  13  -3    8.00    1.30
  -7 -13   3   12.90    3.00
  -7  13   3   14.50    1.70
   7  13  -3   13.70    1.50
   7  13  -3   13.10    1.40
  -7  13   3   11.80    1.80
  -6 -13   3    7.00    2.20
  -6  13   3    3.20    1.10
   6  13  -3    4.50    0.90
  -6  13   3    6.00    1.10
   6  13  -3    5.10    0.90
  -5 -13   3   28.60    4.80
  -5  13   3   29.60    1.90
   5  13  -3   24.80    1.60
  -5  13   3   22.40    1.90
  -4 -13   3    5.90    2.00
  -4  13   3    4.30    0.90
  -4  13   3    6.20    1.00
   4  13  -3    4.90    0.90
   4  13  -3    3.50    0.70
  -3 -13   3   53.89    4.80
   3  13  -3   53.59    2.00
   3  13  -3   53.39    2.30
  -3  13   3   55.69    2.20
  -3  13   3   54.79    2.10
  -2 -13   3   81.29    5.80
  -2  13   3   90.19    6.10
   2  13  -3   64.49    6.10
   2  13  -3   78.69    2.40
  -2  13   3   79.49    2.40
   2  13  -3   76.89    2.90
  -1  13   3  202.18    9.30
   1  13  -3  191.08    8.70
   1  13  -3  198.28    4.80
   1  13  -3  194.08    5.40
   0  13  -3   28.00    2.00
   0  13   3   23.20    3.90
   0  13  -3   23.50    1.50
   0  13  -3   22.60    3.50
  -1  13  -3  113.19    3.80
  -1  13  -3  114.19    6.70
   1  13   3   98.99    6.30
  -1  13  -3  116.09    4.20
  -2  13  -3  105.69    6.50
  -2  13  -3  109.79    4.30
   2  13   3  108.09    6.40
  -2  13  -3  108.59    4.00
  -3  13  -3    0.70    0.90
   3  13   3    1.80    1.40
  -3  13  -3    2.10    0.90
  -3  13  -3    2.20    1.60
   4  13   3    1.10    0.70
  -4  13  -3    0.80    0.90
   4  13   3    0.80    0.50
  -4  13  -3    4.20    1.30
   4  13   3    0.20    1.20
  -4  13  -3    0.90    1.30
   5  13   3   21.40    1.40
  -5  13  -3   20.30    3.60
  -5  13  -3   23.20    2.30
   5  13   3   23.50    1.90
  -5  13  -3   21.00    2.50
  -6 -13  -3    1.70    1.40
   6  13   3    4.30    0.90
   6  13   3    1.70    1.00
  -6  13  -3    2.90    1.90
  -6  13  -3    3.30    1.20
  -6  13  -3    4.20    1.50
  -7 -13  -3    2.40    1.80
   7  13   3    1.90    1.00
  -7  13  -3   -1.00    1.30
   7  13   3   -0.10    0.70
  -7  13  -3    2.20    2.00
  -7  13  -3    0.60    1.00
  -8 -13  -3    0.50    1.40
  -8  13  -3    0.10    0.90
   8  13   3    2.40    0.90
   8  13   3   -1.00    0.80
  -8  13  -3   -1.90    1.00
  -9 -13  -3    5.70    2.00
   9  13   3    3.40    1.20
   9  13   3    3.30    1.20
  -9  13  -3    4.80    1.50
  -9  13  -3    2.80    1.60
 -10 -13  -3    1.50    1.50
  10  13   3    2.80    1.10
 -10  13  -3    3.30    1.40
 -10  13  -3    5.50    2.20
  10  13   3    3.10    1.30
 -10  13  -3    5.80    2.10
  11 -13   3    2.30    0.80
  11 -13   3    1.80    1.00
 -11 -13  -3    4.90    1.70
 -11  13  -3    2.30    2.00
  11  13   3    2.80    1.20
 -11  13  -3    4.60    1.50
 -11  13  -3   -1.40    1.50
  11  13   3    1.20    1.20
  12 -13   3    2.20    0.80
  12 -13   3    2.40    1.00
 -12 -13  -3    1.80    1.80
 -12  13  -3    6.00    2.30
 -12  13  -3    2.80    2.00
  12  13   3    1.30    1.30
 -12  13  -3    3.40    1.60
  12  13   3    4.60    1.60
 -12 -14   3    0.30    2.00
  12  14  -3    2.30    1.20
 -12  14   3    4.90    2.10
 -12  14   3    0.10    1.10
  12  14  -3    1.20    1.00
 -11 -14   3    6.50    2.80
 -11  14   3    7.00    2.00
  11  14  -3    3.30    1.20
  11  14  -3    6.30    1.40
 -11  14   3    6.80    1.60
 -10 -14   3   -1.50    1.40
  10  14  -3    0.60    0.70
 -10  14   3    0.50    1.40
  10  14  -3    1.90    1.00
  -9 -14   3    8.40    2.60
   9  14  -3   11.00    1.50
   9  14  -3   10.60    1.60
  -9  14   3   11.40    1.70
  -9  14   3   10.60    2.00
  -8 -14   3    2.20    1.80
   8  14  -3    7.30    1.20
  -8  14   3    5.10    1.80
  -8  14   3    4.50    1.20
   8  14  -3    5.10    1.10
  -7 -14   3   14.50    3.40
   7  14  -3   14.00    1.40
   7  14  -3   13.20    1.50
  -7  14   3   16.80    1.80
  -7  14   3   16.50    2.20
  -7  14   3   19.60    4.00
  -6 -14   3    1.60    1.70
   6  14  -3    3.50    0.90
  -6  14   3    2.50    0.90
  -6  14   3    6.00    1.30
  -5 -14   3    5.60    2.10
   5  14  -3    5.00    1.40
   5  14  -3    6.00    1.00
  -5  14   3    5.30    1.10
  -5  14   3    4.30    1.00
  -4 -14   3    1.30    1.50
   4  14  -3   -0.90    0.50
  -4  14   3    0.10    0.80
  -4  14   3    0.00    0.70
   4  14  -3   -0.10    0.50
  -3 -14   3   11.60    2.90
   3  14  -3   12.40    1.30
  -3  14   3   13.60    1.20
   3  14  -3    9.90    1.00
  -3  14   3   11.10    1.20
   2  14  -3    0.30    0.60
  -2  14   3    0.40    0.50
   2  14  -3    0.80    0.40
   1  14  -3   -0.30    0.70
  -1  14   3   -0.60    1.20
   1  14  -3    0.40    0.40
   0  14   3    1.60    1.30
   0  14  -3    1.30    0.60
   0  14  -3    0.20    0.80
  -1  14  -3    7.00    1.90
  -1  14  -3   12.00    1.40
   1  14   3   14.20    3.30
  -1  14  -3   14.00    1.70
   2  14   3    4.50    1.90
  -2  14  -3    0.40    1.10
  -2  14  -3    0.50    0.90
   3  14   3    9.40    2.40
  -3  14  -3   17.90    2.20
  -3  14  -3    9.80    1.50
  -3  14  -3   12.70    2.90
   4  14   3   32.00    3.70
  -4  14  -3   26.80    4.60
  -4  14  -3   36.90    2.60
   4  14   3   34.50    1.50
  -4  14  -3   37.50    2.90
   4  14   3   35.90    2.00
  -5  14  -3   39.50    2.80
   5  14   3   36.30    1.80
  -5  14  -3   36.80    3.10
   5  14   3   44.00    2.40
   6  14   3    0.80    0.70
   6  14   3    2.50    1.00
  -6  14  -3    1.80    1.10
  -6  14  -3    1.30    1.20
  -7  14  -3    8.60    2.80
   7  14   3   14.80    1.90
   7  14   3   14.60    1.60
  -7  14  -3    7.30    1.90
  -7  14  -3   11.20    1.80
  -8 -14  -3   16.80    3.30
  -8  14  -3   15.60    3.30
   8  14   3   17.80    1.90
   8  14   3   17.70    2.20
  -8  14  -3   21.30    3.20
  -8  14  -3   21.50    2.40
  -9 -14  -3   10.80    2.70
   9  14   3    6.60    1.50
  -9  14  -3    6.80    2.10
   9  14   3    7.60    1.60
  -9  14  -3    8.80    2.40
 -10 -14  -3    3.60    1.70
 -10  14  -3    1.60    1.80
 -10  14  -3   -0.10    1.10
  10  14   3    1.70    1.10
 -10  14  -3    2.40    2.30
  10  14   3    4.20    1.30
 -11 -14  -3    3.70    2.10
 -11  14  -3    4.50    2.20
 -11  14  -3    7.90    1.80
  11  14   3    9.10    1.80
 -11  14  -3    7.30    2.90
  11  14   3    0.30    1.90
 -11 -15   3    3.90    2.70
  11  15  -3    6.70    2.10
 -11  15   3    4.80    1.90
 -11  15   3    5.60    1.60
  11  15  -3    5.60    1.40
 -10 -15   3   -0.60    1.20
  10  15  -3   -1.00    0.60
 -10  15   3   -0.30    0.90
  10  15  -3    0.00    0.60
 -10  15   3   -1.00    1.30
  -9 -15   3    8.80    2.90
  -9  15   3    6.50    1.40
  -9  15   3    5.00    2.10
   9  15  -3    5.60    1.50
  -9  15   3    4.80    1.70
  -8 -15   3   31.80    4.80
   8  15  -3   30.00    1.90
  -8  15   3   30.90    3.00
  -8  15   3   31.20    2.40
  -8  15   3   26.00    4.70
  -7 -15   3   39.40    4.60
  -7  15   3   42.50    3.10
  -7  15   3   35.40    2.40
  -7  15   3   41.70    4.80
   7  15  -3   36.90    2.00
  -6 -15   3   27.30    4.30
  -6  15   3   28.80    2.10
   6  15  -3   28.00    1.70
   6  15  -3   31.00    1.90
  -6  15   3   29.00    2.40
  -6  15   3   21.20    4.30
  -5 -15   3   56.59    5.30
   5  15  -3   54.59    2.30
  -5  15   3   57.39    2.60
   5  15  -3   52.89    2.30
  -5  15   3   49.40    2.80
  -4 -15   3   25.20    4.00
   4  15  -3   26.60    1.60
   4  15  -3   26.60    1.60
  -4  15   3   30.00    1.80
  -4  15   3   28.30    1.90
  -3  15   3    0.20    0.50
   3  15  -3    0.70    0.50
   3  15  -3   -0.90    0.60
  -3  15   3   -0.10    0.50
  -2  15   3    0.50    0.50
  -2  15   3    0.20    0.40
   2  15  -3   -1.00    0.60
   2  15  -3    0.40    0.50
  -1  15   3   60.59    5.50
   1  15  -3   59.99    2.40
   1  15  -3   66.09    2.90
   0  15  -3    0.40    0.60
   0  15   3    0.60    1.50
   0  15  -3   -0.90    0.70
  -1  15  -3    0.10    0.60
  -1  15  -3    1.30    0.90
   1  15   3    0.20    1.10
  -2  15  -3    1.20    1.00
   2  15   3    0.00    1.30
  -2  15  -3    1.20    0.80
  -3  15  -3    0.20    0.70
  -3  15  -3    1.10    1.00
   3  15   3    0.60    1.30
  -3  15  -3    0.60    1.80
  -4  15  -3    0.70    0.90
   4  15   3    2.50    0.60
   4  15   3    1.90    0.70
  -4  15  -3    1.10    1.10
  -4  15  -3    2.90    1.80
  -5  15  -3    7.10    1.70
   5  15   3    3.60    0.80
  -5  15  -3    1.30    1.00
   5  15   3    2.90    0.90
  -5  15  -3    1.10    1.60
   6  15   3   -2.00    0.70
  -6  15  -3    0.60    0.90
   6  15   3    2.80    0.80
  -6  15  -3   -1.70    1.20
  -6  15  -3   -2.40    0.90
   7  15   3   -0.80    0.60
  -7  15  -3    1.10    1.30
   7  15   3   -1.70    0.70
  -7  15  -3    1.10    1.00
  -7  15  -3    0.60    1.40
  -8  15  -3    0.60    1.00
   8  15   3    0.00    0.80
  -8  15  -3   -0.80    1.60
   8  15   3    0.30    0.70
  -8  15  -3    0.90    1.30
  -9 -15  -3    2.90    1.80
   9  15   3    0.10    1.00
  -9  15  -3    0.00    1.30
  -9  15  -3   -1.40    1.10
  -9  15  -3    4.70    2.00
 -10 -15  -3   -2.10    1.30
 -10  15  -3    0.80    1.20
  10  15   3    1.10    1.10
  10  15   3   -1.70    0.90
 -10  15  -3    2.10    2.40
 -10  15  -3    2.40    2.00
 -10 -16   3   11.40    3.40
 -10  16   3    5.70    2.00
  10  16  -3    9.20    1.50
 -10  16   3    9.60    1.70
  -9 -16   3   -0.20    1.80
  -9  16   3    0.40    1.90
  -9  16   3    0.50    1.30
   9  16  -3    1.50    0.90
  -9  16   3    0.40    0.90
  -8 -16   3    5.50    2.50
  -8  16   3    3.40    1.80
   8  16  -3    2.70    0.90
  -8  16   3    5.30    1.30
   8  16  -3    5.70    1.10
  -8  16   3    3.50    1.40
  -7 -16   3    1.30    1.70
   7  16  -3   -0.10    0.70
  -7  16   3   -1.50    0.70
  -7  16   3    1.30    1.70
   7  16  -3    1.70    0.70
  -7  16   3   -2.00    0.90
  -6 -16   3    5.30    2.40
   6  16  -3    5.80    1.00
  -6  16   3    2.70    1.10
  -6  16   3    1.60    1.50
   6  16  -3    4.60    1.00
  -6  16   3    5.30    1.10
  -5 -16   3    1.00    1.60
   5  16  -3   -1.00    0.40
   5  16  -3   -0.20    0.50
  -5  16   3   -0.50    1.20
  -5  16   3    0.50    0.70
  -5  16   3    1.00    0.80
  -4  16   3   -1.30    0.50
  -4  16   3   -1.10    1.40
   4  16  -3   -0.80    0.50
   4  16  -3   -0.10    0.50
  -4  16   3    1.00    0.70
  -3  16   3    2.60    2.00
  -3  16   3    3.20    0.70
  -3  16   3    0.70    0.60
   3  16  -3    2.70    0.70
   3  16  -3    2.40    0.60
  -2  16   3    4.60    0.70
   2  16  -3    4.60    0.80
  -2  16   3    6.50    2.40
   2  16  -3    6.00    1.00
  -2  16   3    3.60    0.70
   1  16  -3    0.10    0.70
  -1  16   3    0.80    1.70
   1  16  -3   -0.60    0.50
   0  16  -3   12.70    1.40
   0  16  -3    9.60    1.50
   0  16   3    8.00    2.50
  -1  16  -3   -1.90    1.10
  -1  16  -3    0.00    0.90
   1  16   3    2.40    1.70
  -2  16  -3   -0.90    0.80
  -2  16  -3    1.70    0.80
   2  16   3    0.30    1.40
  -2  16  -3   -0.80    1.30
   3  16   3    1.50    1.50
  -3  16  -3    0.00    0.70
  -3  16  -3   -1.30    0.90
  -3  16  -3    0.40    1.00
  -4  16  -3    3.50    2.00
   4  16   3    3.30    0.60
   4  16   3    3.40    0.80
  -4  16  -3    1.90    1.20
  -4  16  -3    2.70    1.20
   5  16   3    0.10    0.60
   5  16   3    0.20    0.50
  -5  16  -3   -1.10    1.00
  -5  16  -3   -0.40    1.40
  -5  16  -3    0.50    0.90
   6  16   3    2.10    0.80
  -6  16  -3    1.70    1.80
  -6  16  -3    2.40    1.20
  -6  16  -3    5.50    1.60
   6  16   3    2.30    0.90
   7  16   3    0.70    0.70
  -7  16  -3    0.20    1.30
   7  16   3   -0.20    0.70
  -7  16  -3    1.70    1.10
  -7  16  -3   -2.10    1.60
  -8  16  -3    0.30    1.40
   8  16   3    0.20    0.80
  -8  16  -3    0.40    1.50
   8  16   3   -0.60    0.70
  -9  16  -3    0.20    1.20
  -9  16  -3    0.60    1.80
  -9  16  -3    3.40    2.20
   9  16   3    2.70    1.10
   9  16   3    1.40    1.10
  -8 -17   3    4.10    2.60
   8  17  -3    2.60    0.90
  -8  17   3    0.30    2.10
  -8  17   3    4.90    1.70
  -8  17   3    0.30    1.00
   8  17  -3    3.70    1.00
  -7 -17   3    2.30    2.00
   7  17  -3    0.90    0.70
  -7  17   3    1.00    1.10
  -7  17   3   -0.20    1.60
  -7  17   3    1.60    0.90
   7  17  -3    0.10    0.70
  -6 -17   3   20.90    4.20
  -6  17   3   21.30    2.30
  -6  17   3   21.80    4.30
   6  17  -3   19.90    1.50
  -6  17   3   18.90    1.80
   6  17  -3   20.10    1.60
  -5  17   3   -1.30    0.70
  -5  17   3    1.50    0.70
   5  17  -3    0.20    0.60
   5  17  -3   -1.00    0.50
  -5  17   3    0.50    1.80
  -4  17   3   15.40    1.70
  -4  17   3   14.40    1.40
   4  17  -3   12.30    1.30
   4  17  -3   12.30    1.30
  -4  17   3    9.50    2.90
  -3  17   3   10.20    1.20
   3  17  -3   13.80    1.30
  -3  17   3   12.20    5.50
   3  17  -3   10.10    1.10
   2  17  -3    0.80    0.50
  -2  17   3    1.40    0.50
   2  17  -3    2.60    0.70
  -2  17   3    1.40    1.60
  -2  17   3   -0.20    0.50
   1  17  -3    2.20    0.80
   1  17  -3    0.80    1.30
  -1  17   3    1.40    1.40
   1  17  -3    2.10    0.70
   0  17  -3    1.30    0.80
   0  17  -3   -1.70    1.00
   0  17   3    1.10    1.30
   0  17  -3   -1.10    0.70
  -1  17  -3    1.50    1.00
  -1  17  -3    1.10    1.60
   1  17   3    3.40    1.80
  -1  17  -3    2.20    0.90
  -2  17  -3   -0.50    0.70
  -2  17  -3    1.70    1.00
   2  17   3    0.00    1.30
  -2  17  -3   -0.20    1.40
  -3  17  -3    0.80    2.00
  -3  17  -3    3.40    1.00
   3  17   3    1.80    1.80
  -3  17  -3    1.40    1.10
  -4  17  -3    1.50    1.30
  -4  17  -3   -0.40    0.90
  -4  17  -3    3.00    2.40
  -5  17  -3   -1.20    0.90
   5  17   3    1.60    0.70
  -5  17  -3   -0.20    1.40
   5  17   3   -0.40    0.50
  -6  17  -3    2.80    1.20
   6  17   3    2.50    0.80
  -6  17  -3    3.60    1.70
   6  17   3    2.60    0.90
  -6  17  -3    5.90    2.60
  -7  17  -3    2.10    1.00
  -7  17  -3    1.00    1.80
  -7  17  -3   -1.20    1.40
   7  17   3    0.80    0.80
   7  17   3    2.90    1.00
   6  18  -3    2.60    0.70
  -6  18   3    3.70    1.50
   6  18  -3    4.70    1.00
  -6  18   3    0.70    0.80
  -5  18   3    0.20    0.70
  -5  18   3    4.20    2.20
   5  18  -3    1.20    0.60
  -5  18   3   -1.90    0.90
   5  18  -3    2.20    0.70
  -4  18   3    1.50    0.80
   4  18  -3    2.30    0.70
   4  18  -3    0.30    0.60
  -4  18   3    4.30    2.20
  -4  18   3    1.70    0.70
  -3  18   3    1.70    0.70
   3  18  -3    1.70    0.70
  -3  18   3    3.60    2.30
  -3  18   3    0.30    0.90
  -2  18   3   -0.10    0.60
   2  18  -3   -1.50    0.60
   2  18  -3    0.00    0.50
  -2  18   3    1.50    1.90
  -2  18   3   -0.10    0.40
   1  18  -3    1.90    0.90
   1  18  -3   -0.90    1.50
   1  18  -3    5.50    1.10
  -1  18   3    2.20    2.00
   0  18  -3    3.10    0.90
   0  18  -3    1.10    1.60
   0  18   3   -0.10    1.60
   0  18  -3    1.00    0.90
  -1  18  -3    3.80    2.20
   1  18   3    3.40    1.90
  -1  18  -3    1.60    1.00
  -1  18  -3    3.10    1.00
  -2  18  -3    5.40    2.50
  -2  18  -3    2.10    1.30
  -2  18  -3    5.20    1.10
   2  18   3    1.70    2.10
  -3  18  -3    6.70    1.30
  -3  18  -3    8.70    3.00
  -3  18  -3    1.70    1.50
   3  18   3    3.50    2.10
  -4  18  -3   -0.10    0.90
  -4  18  -3    0.40    1.80
  -4  18  -3   -0.20    1.10
  -5  18  -3    7.60    1.60
  -5  18  -3    7.10    3.20
  -5  18  -3    5.30    1.90
   5  18   3    4.80    1.00
   5  18   3    6.20    1.00
   2  19  -3   11.20    1.30
  -2  19   3   12.90    1.00
   1  19  -3    4.70    1.10
   1  19  -3    4.90    1.10
   0  19  -3    3.90    1.10
   0  19   3    3.10    3.60
   1  19   3    2.00    2.30
  -1  19  -3   -1.00    0.80
  -2  19  -3   12.30    2.00
  -2  19  -3   12.70    1.70
   2  19   3   12.00    5.40
 -17   0   4    1.20    2.10
 -17   0   4   -1.30    1.10
  17   0  -4    1.90    1.50
 -16   0   4    0.80    1.30
  16   0  -4    0.70    1.50
 -16   0   4    0.40    1.60
  16   0  -4   -0.40    0.80
 -15   0   4   -1.40    0.90
 -15   0   4   -0.20    1.50
  15   0  -4   -1.40    0.80
  14   0  -4    0.20    0.80
 -14   0   4    1.90    1.20
 -13   0   4    0.30    1.00
 -13   0   4    1.40    1.30
  13   0  -4    0.60    0.90
  12   0  -4    0.30    0.80
  12   0  -4    0.90    0.90
 -12   0   4   -0.10    0.90
 -12   0   4    1.90    1.30
  11   0  -4   -0.50    0.70
 -11   0   4   -1.10    0.70
  11   0  -4    0.60    0.80
  10   0  -4    6.90    1.30
 -10   0   4    6.50    1.20
 -10   0   4    8.00    1.60
  10   0  -4    5.20    1.20
   9   0  -4   -0.50    0.50
  -9   0   4   -0.50    0.70
   9   0  -4    0.10    0.60
  -9   0   4   -0.40    0.60
   8   0  -4   16.60    1.50
  -8   0   4   16.60    1.60
  -8   0   4   17.20    1.90
   8   0  -4   16.90    1.60
   7   0  -4    0.30    0.60
  -7   0   4   -0.50    0.60
  -7   0   4   -1.00    0.60
   7   0  -4    0.60    0.60
   6   0  -4  300.77    6.90
  -6   0   4  282.77    7.30
   5   0  -4    0.30    0.50
  -5   0   4    0.00    0.50
   4   0  -4 1862.61   36.20
  -4   0   4 1901.51   36.50
  -4   0   4 1896.31   36.30
   4   0  -4 1934.01   36.60
  -3   0   4    0.20    0.40
  -3   0   4    0.60    0.50
   3   0  -4   -0.30    0.40
   3   0  -4    0.20    0.40
  -2   0   4  716.03   13.60
   2   0  -4  698.13   13.60
  -2   0   4  640.94   14.00
   2   0  -4  650.73   13.80
   1   0  -4    0.80    0.50
  -1   0   4    0.20    0.40
   1   0  -4    0.70    0.40
  -1   0   4    1.10    0.60
   0   0   4 3799.82  269.37
   0   0  -4 3723.63  268.67
  -1   0  -4    0.30    0.50
   1   0   4    0.70    0.70
   1   0   4   -0.20    0.60
  -2   0  -4 1146.59   23.10
   2   0   4 1169.18   23.50
   2   0   4 1163.08   23.20
  -2   0  -4 1144.99   23.40
  -3   0  -4   -0.10    0.70
  -3   0  -4    0.00    0.50
   3   0   4    0.50    0.70
   3   0   4    0.20    0.60
   4   0   4  140.79    4.70
  -4   0  -4  134.19    4.80
   4   0   4  140.29    4.40
  -4   0  -4  128.19    4.20
   5   0   4    0.20    0.70
  -5   0  -4    0.20    0.80
  -5   0  -4    0.00    0.60
  -6   0  -4  519.45   12.10
   6   0   4  547.05   13.00
   6   0   4  531.25   12.70
  -6   0  -4  508.85   13.20
   7   0   4   -0.10    0.80
  -7   0  -4    0.80    0.90
  -7   0  -4    0.90    0.70
   7   0   4    1.10    0.80
   8   0   4   29.30    2.50
   8   0   4   31.30    2.50
  -8   0  -4   35.00    2.30
  -8   0  -4   27.40    2.80
  -9   0  -4   -0.10    0.70
   9   0   4    0.20    0.90
   9   0   4    1.00    0.80
  -9   0  -4    0.80    1.00
  10   0   4    0.90    1.00
  10   0   4    1.20    1.00
 -10   0  -4    3.00    1.00
 -10   0  -4    1.60    1.30
  11   0   4   -0.20    1.00
  11   0   4   -0.10    0.80
 -11   0  -4    0.50    0.90
 -11   0  -4    0.90    1.20
  12   0   4   -0.70    1.00
 -12   0  -4    0.10    1.20
 -12   0  -4   -0.20    0.90
  13   0   4   -1.30    0.90
 -14   0  -4    6.00    2.10
 -14   0  -4    2.70    1.40
  14   0   4    2.80    1.40
  15   0   4    1.20    1.50
  15   0   4    0.30    1.00
 -15   0  -4   -0.20    1.10
 -15   0  -4    2.90    2.00
 -16   0  -4   -2.90    1.60
 -16   0  -4   -0.80    1.10
  16   0   4    1.90    1.30
  16   0   4    2.10    1.70
 -17  -1   4    1.00    1.30
 -17  -1   4   -0.90    1.90
  17  -1  -4   -0.80    1.30
 -17   1   4    2.00    2.40
 -17   1   4    0.00    1.30
  17   1  -4   -0.50    1.40
 -16  -1   4   11.30    2.80
  16  -1  -4    7.90    2.70
 -16  -1   4    7.00    1.70
  16   1  -4    5.20    1.60
  16   1  -4   11.50    2.30
 -16   1   4    6.80    1.70
  15  -1  -4   -0.20    1.10
 -15  -1   4    4.50    2.00
 -15  -1   4    1.50    1.20
 -15   1   4    2.10    1.60
 -15   1   4    0.30    1.20
  15   1  -4    2.40    1.10
  14  -1  -4    1.40    1.00
 -14  -1   4    4.70    2.40
 -14  -1   4    0.80    2.40
  14   1  -4    0.30    0.90
 -14   1   4    3.90    1.40
 -13  -1   4   22.80    3.10
  13  -1  -4   28.30    2.40
  13  -1  -4   25.50    2.60
 -13  -1   4   16.40    2.10
 -13   1   4   26.10    3.00
 -13   1   4   26.50    2.40
  13   1  -4   20.50    2.30
 -12  -1   4   16.30    2.60
  12  -1  -4   12.60    1.90
  12  -1  -4   12.20    1.80
 -12  -1   4   10.80    1.60
  12   1  -4    9.60    1.70
 -12   1   4   11.30    2.10
  12   1  -4   10.20    1.70
 -12   1   4   12.30    1.70
  11  -1  -4    2.30    0.90
 -11  -1   4    2.20    1.30
  11  -1  -4    2.30    1.20
 -11  -1   4    2.70    1.00
  11   1  -4    3.10    1.00
 -11   1   4    2.50    1.20
  11   1  -4    4.50    1.10
 -11   1   4    4.70    1.10
  10  -1  -4   14.40    1.60
  10  -1  -4   16.30    1.70
 -10  -1   4   15.60    2.10
 -10  -1   4   15.60    1.60
 -10   1   4   16.50    1.60
  10   1  -4   16.80    1.70
 -10   1   4   16.70    2.20
  10   1  -4   13.30    1.70
  -9  -1   4   -0.20    0.70
  -9  -1   4   -0.80    0.60
   9  -1  -4    0.90    0.70
   9  -1  -4    0.60    0.70
   9   1  -4    1.10    0.80
  -9   1   4    0.70    0.70
  -9   1   4    0.40    0.80
   9   1  -4    1.10    0.70
   8  -1  -4   43.70    2.30
   8  -1  -4   44.00    2.30
  -8  -1   4   47.10    2.20
  -8  -1   4   44.60    2.70
  -8   1   4   41.40    2.70
  -8   1   4   47.90    2.30
   8   1  -4   45.70    2.30
   8   1  -4   44.50    2.40
  -7  -1   4   35.60    1.90
  -7  -1   4   34.60    2.30
   7  -1  -4   36.30    2.00
   7   1  -4   34.90    2.00
  -7   1   4   34.80    1.90
  -7   1   4   33.00    2.20
   7   1  -4   34.90    1.90
   6  -1  -4  755.32   15.90
  -6  -1   4  787.52   16.80
  -6  -1   4  762.42   16.40
  -6   1   4  752.12   16.00
  -6   1   4  782.52   16.40
   6   1  -4  784.32   16.90
   6   1  -4  787.62   15.80
  -5  -1   4  776.32   16.30
   5  -1  -4  798.82   16.00
   5  -1  -4  800.62   16.20
  -5  -1   4  792.92   16.00
   5   1  -4  769.32   15.90
  -5   1   4  808.52   16.00
  -5   1   4  767.12   16.30
   5   1  -4  819.92   16.30
  -4  -1   4 2239.58   42.40
  -4  -1   4 2222.18   42.30
   4  -1  -4 2203.48   42.10
  -4   1   4 2166.58   42.30
   4   1  -4 2160.68   42.10
   4   1  -4 2233.98   42.40
  -4   1   4 2270.67   42.20
  -3  -1   4  798.82   16.30
   3  -1  -4  822.82   16.10
  -3  -1   4  809.02   16.30
   3  -1  -4  829.32   16.30
   3   1  -4  823.72   16.20
  -3   1   4  851.51   16.20
  -3   1   4  818.52   16.30
   3   1  -4  804.72   16.30
  -2  -1   4   10.40    1.10
  -2  -1   4    8.20    0.90
   2  -1  -4   10.40    0.90
   2   1  -4    9.00    0.90
  -2   1   4   10.20    0.90
   2   1  -4   10.10    0.90
  -2   1   4    8.50    1.00
   1  -1  -4  442.56    8.90
   1  -1  -4  447.96    9.20
  -1  -1   4  439.86    9.10
  -1  -1   4  436.16    9.40
  -1   1   4  434.36    9.10
   1   1  -4  438.66    9.10
  -1   1   4  442.66    9.10
   0  -1   4  127.69    3.40
   0  -1   4  135.59    3.80
   0  -1  -4  131.89    3.50
   0  -1  -4  132.79    3.40
   0   1  -4  126.09    3.80
   0   1  -4  129.59    3.50
   0   1   4  126.29    3.50
   0   1   4  135.89    3.50
   1  -1   4  832.32   17.20
  -1  -1  -4  799.02   16.80
   1  -1   4  838.92   16.90
  -1  -1  -4  889.01   16.80
   1  -1   4  840.22   16.20
   1   1   4  841.32   17.00
  -1   1  -4  808.62   17.20
   1   1   4  761.42   17.40
  -1   1  -4  874.11   17.00
   2  -1   4 2068.09   39.90
  -2  -1  -4 2021.10   39.60
   2  -1   4 1973.60   39.40
  -2   1  -4 2067.39   39.50
   2   1   4 2007.80   39.40
  -2   1  -4 2046.90   38.40
  -2   1  -4 2043.80   39.90
   2   1   4 2043.60   39.70
   3  -1   4   32.10    1.90
   3  -1   4   27.40    2.00
  -3  -1  -4   33.60    2.10
  -3  -1  -4   33.60    1.70
  -3   1  -4   33.10    1.90
   3   1   4   30.90    2.10
  -3   1  -4   29.50    2.10
   3   1   4   35.90    1.90
   4  -1   4   92.29    3.70
  -4  -1  -4   92.49    3.20
   4  -1   4   88.59    3.50
  -4  -1  -4   97.69    3.80
  -4   1  -4   92.69    3.40
   4   1   4   90.09    3.40
   4   1   4   96.09    3.80
  -5  -1  -4   19.70    1.60
  -5  -1  -4   17.10    2.00
   5  -1   4   21.10    2.40
   5  -1   4   18.70    1.80
   5   1   4   20.90    1.80
  -5   1  -4   20.00    2.10
  -5   1  -4   19.80    2.10
  -6  -1  -4   57.69    2.60
  -6  -1  -4   45.50    3.00
   6  -1   4   50.49    3.00
   6  -1   4   51.19    2.90
   6   1   4   53.29    3.10
  -6   1  -4   50.59    2.60
   6   1   4   51.09    2.80
  -6   1  -4   49.30    3.20
   7  -1   4   50.29    3.00
  -7  -1  -4   44.30    2.40
  -7  -1  -4   44.50    3.10
   7  -1   4   42.70    2.80
   7   1   4   47.70    3.10
   7   1   4   44.40    2.70
  -7   1  -4   38.50    2.40
  -7   1  -4   42.00    3.10
  -8  -1  -4    1.20    0.70
   8  -1   4    1.10    0.80
  -8  -1  -4    0.10    1.00
   8  -1   4    0.80    0.90
  -8   1  -4    1.60    0.80
   8   1   4    3.20    1.10
   8   1   4    1.30    1.00
  -8   1  -4   -0.20    0.90
   9  -1   4    0.50    0.70
  -9  -1  -4    2.50    0.90
  -9  -1  -4    1.50    1.10
   9  -1   4    0.30    0.90
   9   1   4    0.30    0.90
   9   1   4    0.80    0.90
  -9   1  -4    0.20    0.90
  -9   1  -4    1.10    0.90
 -10  -1  -4   22.50    2.10
  10  -1   4   21.40    2.40
 -10  -1  -4   25.10    2.80
  10  -1   4   23.40    2.70
 -10   1  -4   20.80    2.00
  10   1   4   25.50    2.70
  10   1   4   23.20    3.30
  11  -1   4    1.70    1.10
  11  -1   4    2.70    1.20
 -11  -1  -4    0.10    0.90
 -11  -1  -4    1.20    1.30
 -11   1  -4    1.80    1.10
 -11   1  -4   -1.30    1.00
  11   1   4    0.80    1.00
  11   1   4    1.20    1.10
  12  -1   4   10.50    2.10
 -12  -1  -4   10.50    1.70
  12   1   4    6.20    1.70
 -12   1  -4   10.40    1.70
 -12   1  -4   11.70    2.60
 -13  -1  -4   -1.30    1.40
  13  -1   4   -0.40    0.80
 -13  -1  -4    1.00    1.00
  13   1   4   -1.20    1.00
 -13   1  -4   -0.30    1.00
  14  -1   4   30.90    4.10
  14  -1   4   30.10    3.10
 -14  -1  -4   23.20    5.80
 -14  -1  -4   27.60    2.70
 -14   1  -4   30.80    2.80
 -14   1  -4   27.70    4.20
  14   1   4   27.90    3.20
  15  -1   4   -3.10    1.60
  15  -1   4    3.20    1.40
 -15  -1  -4    0.00    1.00
 -15  -1  -4   -3.60    1.70
  15   1   4    2.90    1.80
  15   1   4    0.70    1.30
[truncated: 1,494,041 more chars]
