# Supplementary material for: Double boron–oxygen-fused polycyclic aromatic hydrocarbons: skeletal editing and applications as organic optoelectronic materials
Source: Nat Commun. 2023 Nov 4;14:7089. doi: 10.1038/s41467-023-42973-1 (PMC10625603; doi:10.1038/s41467-023-42973-1)
Supplement: Supplementary file 14 — Source Data [file 41467_2023_42973_MOESM14_ESM.zip › CIF_BO5_CCDC2280610.cif]

data_230705_bo5_0m
_audit_creation_date               2023-07-10
_audit_creation_method
;
Olex2 1.5
(compiled 2022.04.07 svn.rca3783a0 for OlexSys, GUI svn.r6498)
;
_shelx_SHELXL_version_number       '2019/2'
_audit_contact_author_address      ?
_audit_contact_author_email        ?
_audit_contact_author_name         ''
_audit_contact_author_phone        ?
_publ_contact_author_id_orcid      ?
_publ_section_references
;
Dolomanov, O.V., Bourhis, L.J., Gildea, R.J, Howard, J.A.K. & Puschmann, H.
 (2009), J. Appl. Cryst. 42, 339-341.

Sheldrick, G.M. (2015). Acta Cryst. A71, 3-8.

Sheldrick, G.M. (2015). Acta Cryst. C71, 3-8.
;
_chemical_name_common              ?
_chemical_name_systematic          ?
_chemical_formula_moiety           'C36 H32 B2 O2'
_chemical_formula_sum              'C36 H32 B2 O2'
_chemical_formula_weight           518.23
_chemical_melting_point            ?
loop_
  _atom_type_symbol
  _atom_type_description
  _atom_type_scat_dispersion_real
  _atom_type_scat_dispersion_imag
  _atom_type_scat_source
 'C' 'C' 0.0137 0.0067 'International Tables Vol C Tables 4.2.6.8 and 6.1.1.4'
 'H' 'H' 0.0000 0.0000 'International Tables Vol C Tables 4.2.6.8 and 6.1.1.4'
 'B' 'B' 0.0070 0.0029 'International Tables Vol C Tables 4.2.6.8 and 6.1.1.4'
 'O' 'O' 0.0389 0.0241 'International Tables Vol C Tables 4.2.6.8 and 6.1.1.4'

_shelx_space_group_comment
;
The symmetry employed for this shelxl refinement is uniquely defined
by the following loop, which should always be used as a source of
symmetry information in preference to the above space-group names.
They are only intended as comments.
;
_space_group_crystal_system        'monoclinic'
_space_group_IT_number             14
_space_group_name_H-M_alt          'P 1 21/c 1'
_space_group_name_Hall             '-P 2ybc'
loop_
  _space_group_symop_operation_xyz
 'x, y, z'
 '-x, y+1/2, -z+1/2'
 '-x, -y, -z'
 'x, -y-1/2, z-1/2'

_cell_length_a                     9.1072(6)
_cell_length_b                     10.3791(7)
_cell_length_c                     15.0015(10)
_cell_angle_alpha                  90
_cell_angle_beta                   105.825(2)
_cell_angle_gamma                  90
_cell_volume                       1364.27(16)
_cell_formula_units_Z              2
_cell_measurement_reflns_used      2647
_cell_measurement_temperature      170.00
_cell_measurement_theta_max        60.474
_cell_measurement_theta_min        4.390
_shelx_estimated_absorpt_T_max     0.989
_shelx_estimated_absorpt_T_min     0.978
_exptl_absorpt_coefficient_mu      0.369
_exptl_absorpt_correction_T_max    0.7519
_exptl_absorpt_correction_T_min    0.6798
_exptl_absorpt_correction_type     multi-scan
_exptl_absorpt_process_details
;
SADABS-2016/2 (Bruker,2016/2) was used for absorption correction.
wR2(int) was 0.1546 before and 0.0758 after correction.
The Ratio of minimum to maximum transmission is 0.9041.
The \l/2 correction factor is Not present.
;
_exptl_absorpt_special_details     ?
_exptl_crystal_colour              colourless
_exptl_crystal_colour_primary      colourless
_exptl_crystal_density_diffrn      1.262
_exptl_crystal_density_meas        ?
_exptl_crystal_density_method      ?
_exptl_crystal_description         block
_exptl_crystal_F_000               548
_exptl_crystal_size_max            0.06
_exptl_crystal_size_mid            0.04
_exptl_crystal_size_min            0.03
_exptl_transmission_factor_max     ?
_exptl_transmission_factor_min     ?
_diffrn_reflns_av_R_equivalents    0.0580
_diffrn_reflns_av_unetI/netI       0.0552
_diffrn_reflns_Laue_measured_fraction_full  0.998
_diffrn_reflns_Laue_measured_fraction_max  0.995
_diffrn_reflns_limit_h_max         11
_diffrn_reflns_limit_h_min         -11
_diffrn_reflns_limit_k_max         13
_diffrn_reflns_limit_k_min         -13
_diffrn_reflns_limit_l_max         19
_diffrn_reflns_limit_l_min         -19
_diffrn_reflns_number              11533
_diffrn_reflns_point_group_measured_fraction_full  0.998
_diffrn_reflns_point_group_measured_fraction_max  0.995
_diffrn_reflns_theta_full          53.594
_diffrn_reflns_theta_max           60.561
_diffrn_reflns_theta_min           4.390
_diffrn_ambient_temperature        170.00
_diffrn_detector_area_resol_mean   ?
_diffrn_measured_fraction_theta_full  0.998
_diffrn_measured_fraction_theta_max  0.995
_diffrn_measurement_device_type    'zju Bruker D8 Venture'
_diffrn_measurement_method         '\w and \f scans'
_diffrn_radiation_type             GaK\a
_diffrn_radiation_wavelength       1.34139
_diffrn_source                     ?
_diffrn_source_current             3.57
_diffrn_source_power               0.24954300000000001
_diffrn_source_voltage             69.9
_reflns_Friedel_coverage           0.000
_reflns_Friedel_fraction_full      .
_reflns_Friedel_fraction_max       .
_reflns_number_gt                  2223
_reflns_number_total               3107
_reflns_special_details
;
 Reflections were merged by SHELXL according to the crystal
 class for the calculation of statistics and refinement.
 
 _reflns_Friedel_fraction is defined as the number of unique
 Friedel pairs measured divided by the number that would be
 possible theoretically, ignoring centric projections and
 systematic absences.
;
_reflns_threshold_expression       'I > 2\s(I)'
_computing_cell_refinement         'SAINT V8.40B (Bruker Nano, Inc., 2019)'
_computing_data_collection         'Bruker Instrument Service vV6.2.14'
_computing_data_reduction          'SAINT V8.40B (Bruker Nano, Inc., 2019)'
_computing_molecular_graphics      'Olex2 1.5 (Dolomanov et al., 2009)'
_computing_publication_material    'Olex2 1.5 (Dolomanov et al., 2009)'
_computing_structure_refinement    'SHELXL 2019/2 (Sheldrick, 2015)'
_computing_structure_solution      'SHELXT 2018/2 (Sheldrick, 2018)'
_refine_diff_density_max           0.259
_refine_diff_density_min           -0.275
_refine_diff_density_rms           0.057
_refine_ls_extinction_coef         .
_refine_ls_extinction_method       none
_refine_ls_goodness_of_fit_ref     1.072
_refine_ls_hydrogen_treatment      constr
_refine_ls_matrix_type             full
_refine_ls_number_parameters       184
_refine_ls_number_reflns           3107
_refine_ls_number_restraints       0
_refine_ls_R_factor_all            0.0738
_refine_ls_R_factor_gt             0.0528
_refine_ls_restrained_S_all        1.072
_refine_ls_shift/su_max            0.001
_refine_ls_shift/su_mean           0.000
_refine_ls_structure_factor_coef   Fsqd
_refine_ls_weighting_details      
 'w=1/[\s^2^(Fo^2^)+(0.0722P)^2^+0.2351P] where P=(Fo^2^+2Fc^2^)/3'
_refine_ls_weighting_scheme        calc
_refine_ls_wR_factor_gt            0.1341
_refine_ls_wR_factor_ref           0.1453
_refine_special_details            ?
_olex2_refinement_description
;
1. Fixed Uiso
 At 1.2 times of:
  All C(H) groups
 At 1.5 times of:
  All C(H,H,H) groups
2.a Aromatic/amide H refined with riding coordinates:
 C2(H2), C5(H5), C6(H6), C7(H7), C8(H8), C12(H12), C14(H14)
2.b Idealised Me refined as rotating group:
 C16(H16A,H16B,H16C), C17(H17A,H17B,H17C), C18(H18A,H18B,H18C)
;
_atom_sites_solution_hydrogens     geom
_atom_sites_solution_primary       dual
_atom_sites_solution_secondary     ?
loop_
  _atom_site_label
  _atom_site_type_symbol
  _atom_site_fract_x
  _atom_site_fract_y
  _atom_site_fract_z
  _atom_site_U_iso_or_equiv
  _atom_site_adp_type
  _atom_site_occupancy
  _atom_site_site_symmetry_order
  _atom_site_calc_flag
  _atom_site_refinement_flags_posn
  _atom_site_refinement_flags_adp
  _atom_site_refinement_flags_occupancy
  _atom_site_disorder_assembly
  _atom_site_disorder_group
 O1 O 0.70202(12) 0.29010(10) 0.63050(8) 0.0261(3) Uani 1 1 d . . . . .
 C1 C 0.47627(17) -0.12124(14) 0.45578(10) 0.0202(3) Uani 1 1 d . . . . .
 C2 C 0.62387(17) -0.07618(15) 0.49728(11) 0.0213(3) Uani 1 1 d . . . . .
 H2 H 0.708586 -0.128086 0.494806 0.026 Uiso 1 1 calc R U . . .
 C3 C 0.65043(17) 0.04295(15) 0.54228(10) 0.0201(3) Uani 1 1 d . . . . .
 C4 C 0.80485(17) 0.08994(15) 0.58923(10) 0.0215(3) Uani 1 1 d . . . . .
 C5 C 0.93777(18) 0.01696(17) 0.59674(12) 0.0286(4) Uani 1 1 d . . . . .
 H5 H 0.928817 -0.067679 0.571721 0.034 Uiso 1 1 calc R U . . .
 C6 C 1.08083(19) 0.06511(18) 0.63949(13) 0.0337(4) Uani 1 1 d . . . . .
 H6 H 1.168741 0.013667 0.643699 0.040 Uiso 1 1 calc R U . . .
 C7 C 1.09656(19) 0.18888(18) 0.67645(12) 0.0313(4) Uani 1 1 d . . . . .
 H7 H 1.195253 0.222974 0.704246 0.038 Uiso 1 1 calc R U . . .
 C8 C 0.96870(19) 0.26189(16) 0.67263(11) 0.0285(4) Uani 1 1 d . . . . .
 H8 H 0.978763 0.345811 0.698879 0.034 Uiso 1 1 calc R U . . .
 C9 C 0.82453(17) 0.21209(15) 0.63010(11) 0.0225(3) Uani 1 1 d . . . . .
 C10 C 0.42893(17) 0.35905(14) 0.59536(11) 0.0219(3) Uani 1 1 d . . . . .
 C11 C 0.33218(18) 0.41315(15) 0.51439(11) 0.0232(4) Uani 1 1 d . . . . .
 C12 C 0.22840(19) 0.50883(15) 0.52125(12) 0.0263(4) Uani 1 1 d . . . . .
 H12 H 0.163783 0.544295 0.466006 0.032 Uiso 1 1 calc R U . . .
 C13 C 0.21621(18) 0.55414(16) 0.60613(12) 0.0278(4) Uani 1 1 d . . . . .
 C14 C 0.31154(19) 0.49954(16) 0.68602(12) 0.0277(4) Uani 1 1 d . . . . .
 H14 H 0.304534 0.528500 0.744797 0.033 Uiso 1 1 calc R U . . .
 C15 C 0.41650(18) 0.40397(15) 0.68216(11) 0.0234(4) Uani 1 1 d . . . . .
 C16 C 0.3406(2) 0.37429(17) 0.41857(11) 0.0284(4) Uani 1 1 d . . . . .
 H16A H 0.446497 0.353667 0.420562 0.043 Uiso 1 1 calc R U . . .
 H16B H 0.304681 0.445583 0.375289 0.043 Uiso 1 1 calc R U . . .
 H16C H 0.276213 0.298479 0.397875 0.043 Uiso 1 1 calc R U . . .
 C17 C 0.1066(2) 0.6612(2) 0.61084(14) 0.0422(5) Uani 1 1 d . . . . .
 H17A H 0.164005 0.739876 0.633730 0.063 Uiso 1 1 calc R U . . .
 H17B H 0.045970 0.636420 0.652969 0.063 Uiso 1 1 calc R U . . .
 H17C H 0.038499 0.676853 0.548880 0.063 Uiso 1 1 calc R U . . .
 C18 C 0.5169(2) 0.34949(18) 0.77167(11) 0.0333(4) Uani 1 1 d . . . . .
 H18A H 0.512248 0.255172 0.769457 0.050 Uiso 1 1 calc R U . . .
 H18B H 0.480918 0.380380 0.823776 0.050 Uiso 1 1 calc R U . . .
 H18C H 0.622403 0.377626 0.779764 0.050 Uiso 1 1 calc R U . . .
 B1 B 0.5529(2) 0.25590(17) 0.59026(12) 0.0216(4) Uani 1 1 d . . . . .

loop_
  _atom_site_aniso_label
  _atom_site_aniso_U_11
  _atom_site_aniso_U_22
  _atom_site_aniso_U_33
  _atom_site_aniso_U_23
  _atom_site_aniso_U_13
  _atom_site_aniso_U_12
 O1 0.0234(6) 0.0214(6) 0.0319(6) -0.0048(5) 0.0049(5) -0.0010(5)
 C1 0.0222(8) 0.0193(7) 0.0185(7) 0.0005(6) 0.0047(6) -0.0003(6)
 C2 0.0208(7) 0.0188(8) 0.0248(8) 0.0001(6) 0.0070(6) 0.0023(6)
 C3 0.0203(7) 0.0198(8) 0.0201(7) 0.0006(6) 0.0052(6) -0.0007(6)
 C4 0.0209(7) 0.0223(8) 0.0212(7) 0.0011(6) 0.0056(6) -0.0014(6)
 C5 0.0233(8) 0.0276(9) 0.0337(9) -0.0030(7) 0.0056(7) 0.0010(7)
 C6 0.0209(8) 0.0372(10) 0.0415(10) 0.0008(8) 0.0059(7) 0.0037(7)
 C7 0.0213(8) 0.0387(10) 0.0309(9) 0.0011(8) 0.0021(7) -0.0061(7)
 C8 0.0299(9) 0.0253(9) 0.0278(8) -0.0013(7) 0.0037(7) -0.0058(7)
 C9 0.0212(7) 0.0228(8) 0.0225(8) 0.0024(6) 0.0041(6) 0.0004(6)
 C10 0.0220(8) 0.0176(8) 0.0258(8) -0.0034(6) 0.0061(6) -0.0042(6)
 C11 0.0235(8) 0.0198(8) 0.0263(8) -0.0029(6) 0.0069(7) -0.0032(6)
 C12 0.0256(8) 0.0219(8) 0.0287(8) -0.0013(6) 0.0028(7) 0.0001(6)
 C13 0.0233(8) 0.0237(8) 0.0359(9) -0.0070(7) 0.0073(7) -0.0003(7)
 C14 0.0308(9) 0.0266(9) 0.0279(8) -0.0079(7) 0.0115(7) -0.0032(7)
 C15 0.0256(8) 0.0204(8) 0.0242(8) -0.0022(6) 0.0070(7) -0.0044(6)
 C16 0.0336(9) 0.0266(9) 0.0241(8) -0.0008(7) 0.0064(7) 0.0004(7)
 C17 0.0356(10) 0.0388(11) 0.0490(12) -0.0145(9) 0.0062(9) 0.0108(8)
 C18 0.0405(10) 0.0333(10) 0.0251(8) -0.0007(7) 0.0070(8) 0.0033(8)
 B1 0.0242(9) 0.0206(9) 0.0195(8) 0.0006(6) 0.0054(7) -0.0013(7)

_geom_special_details
;
 All esds (except the esd in the dihedral angle between two l.s. planes)
 are estimated using the full covariance matrix.  The cell esds are taken
 into account individually in the estimation of esds in distances, angles
 and torsion angles; correlations between esds in cell parameters are only
 used when they are defined by crystal symmetry.  An approximate (isotropic)
 treatment of cell esds is used for estimating esds involving l.s. planes.
;
loop_
  _geom_bond_atom_site_label_1
  _geom_bond_atom_site_label_2
  _geom_bond_distance
  _geom_bond_site_symmetry_2
  _geom_bond_publ_flag
 O1 C9 1.3799(19) . ?
 O1 B1 1.374(2) . ?
 C1 C2 1.399(2) . ?
 C1 C3 1.418(2) 3_656 ?
 C1 B1 1.549(2) 3_656 ?
 C2 H2 0.9500 . ?
 C2 C3 1.398(2) . ?
 C3 C4 1.474(2) . ?
 C4 C5 1.406(2) . ?
 C4 C9 1.398(2) . ?
 C5 H5 0.9500 . ?
 C5 C6 1.379(2) . ?
 C6 H6 0.9500 . ?
 C6 C7 1.391(3) . ?
 C7 H7 0.9500 . ?
 C7 C8 1.377(2) . ?
 C8 H8 0.9500 . ?
 C8 C9 1.393(2) . ?
 C10 C11 1.408(2) . ?
 C10 C15 1.416(2) . ?
 C10 B1 1.573(2) . ?
 C11 C12 1.394(2) . ?
 C11 C16 1.515(2) . ?
 C12 H12 0.9500 . ?
 C12 C13 1.390(2) . ?
 C13 C14 1.394(2) . ?
 C13 C17 1.508(2) . ?
 C14 H14 0.9500 . ?
 C14 C15 1.390(2) . ?
 C15 C18 1.513(2) . ?
 C16 H16A 0.9800 . ?
 C16 H16B 0.9800 . ?
 C16 H16C 0.9800 . ?
 C17 H17A 0.9800 . ?
 C17 H17B 0.9800 . ?
 C17 H17C 0.9800 . ?
 C18 H18A 0.9800 . ?
 C18 H18B 0.9800 . ?
 C18 H18C 0.9800 . ?

loop_
  _geom_angle_atom_site_label_1
  _geom_angle_atom_site_label_2
  _geom_angle_atom_site_label_3
  _geom_angle
  _geom_angle_site_symmetry_1
  _geom_angle_site_symmetry_3
  _geom_angle_publ_flag
 B1 O1 C9 123.37(13) . . ?
 C2 C1 C3 119.20(14) . 3_656 ?
 C2 C1 B1 121.80(14) . 3_656 ?
 C3 C1 B1 118.99(14) 3_656 3_656 ?
 C1 C2 H2 119.0 . . ?
 C3 C2 C1 121.97(14) . . ?
 C3 C2 H2 119.0 . . ?
 C1 C3 C4 118.45(14) 3_656 . ?
 C2 C3 C1 118.83(14) . 3_656 ?
 C2 C3 C4 122.72(14) . . ?
 C5 C4 C3 123.26(14) . . ?
 C9 C4 C3 120.08(14) . . ?
 C9 C4 C5 116.66(14) . . ?
 C4 C5 H5 119.2 . . ?
 C6 C5 C4 121.69(16) . . ?
 C6 C5 H5 119.2 . . ?
 C5 C6 H6 120.0 . . ?
 C5 C6 C7 120.10(16) . . ?
 C7 C6 H6 120.0 . . ?
 C6 C7 H7 120.1 . . ?
 C8 C7 C6 119.83(16) . . ?
 C8 C7 H7 120.1 . . ?
 C7 C8 H8 120.2 . . ?
 C7 C8 C9 119.70(16) . . ?
 C9 C8 H8 120.2 . . ?
 O1 C9 C4 121.79(14) . . ?
 O1 C9 C8 116.26(14) . . ?
 C8 C9 C4 121.95(15) . . ?
 C11 C10 C15 118.27(14) . . ?
 C11 C10 B1 121.19(14) . . ?
 C15 C10 B1 120.48(14) . . ?
 C10 C11 C16 122.04(14) . . ?
 C12 C11 C10 119.85(14) . . ?
 C12 C11 C16 118.07(14) . . ?
 C11 C12 H12 118.9 . . ?
 C13 C12 C11 122.26(15) . . ?
 C13 C12 H12 118.9 . . ?
 C12 C13 C14 117.61(15) . . ?
 C12 C13 C17 120.76(16) . . ?
 C14 C13 C17 121.61(16) . . ?
 C13 C14 H14 119.0 . . ?
 C15 C14 C13 121.90(15) . . ?
 C15 C14 H14 119.0 . . ?
 C10 C15 C18 120.84(15) . . ?
 C14 C15 C10 120.10(15) . . ?
 C14 C15 C18 119.06(15) . . ?
 C11 C16 H16A 109.5 . . ?
 C11 C16 H16B 109.5 . . ?
 C11 C16 H16C 109.5 . . ?
 H16A C16 H16B 109.5 . . ?
 H16A C16 H16C 109.5 . . ?
 H16B C16 H16C 109.5 . . ?
 C13 C17 H17A 109.5 . . ?
 C13 C17 H17B 109.5 . . ?
 C13 C17 H17C 109.5 . . ?
 H17A C17 H17B 109.5 . . ?
 H17A C17 H17C 109.5 . . ?
 H17B C17 H17C 109.5 . . ?
 C15 C18 H18A 109.5 . . ?
 C15 C18 H18B 109.5 . . ?
 C15 C18 H18C 109.5 . . ?
 H18A C18 H18B 109.5 . . ?
 H18A C18 H18C 109.5 . . ?
 H18B C18 H18C 109.5 . . ?
 O1 B1 C1 117.22(14) . 3_656 ?
 O1 B1 C10 116.06(14) . . ?
 C1 B1 C10 126.71(14) 3_656 . ?

loop_
  _geom_torsion_atom_site_label_1
  _geom_torsion_atom_site_label_2
  _geom_torsion_atom_site_label_3
  _geom_torsion_atom_site_label_4
  _geom_torsion
  _geom_torsion_site_symmetry_1
  _geom_torsion_site_symmetry_2
  _geom_torsion_site_symmetry_3
  _geom_torsion_site_symmetry_4
  _geom_torsion_publ_flag
 C1 C2 C3 C1 -1.2(2) . . . 3_656 ?
 C1 C2 C3 C4 177.76(14) . . . . ?
 C1 C3 C4 C5 175.84(14) 3_656 . . . ?
 C1 C3 C4 C9 -3.4(2) 3_656 . . . ?
 C2 C3 C4 C5 -3.2(2) . . . . ?
 C2 C3 C4 C9 177.61(14) . . . . ?
 C3 C1 C2 C3 1.2(2) 3_656 . . . ?
 C3 C4 C5 C6 178.60(15) . . . . ?
 C3 C4 C9 O1 2.0(2) . . . . ?
 C3 C4 C9 C8 -177.95(14) . . . . ?
 C4 C5 C6 C7 -0.1(3) . . . . ?
 C5 C4 C9 O1 -177.25(14) . . . . ?
 C5 C4 C9 C8 2.8(2) . . . . ?
 C5 C6 C7 C8 1.9(3) . . . . ?
 C6 C7 C8 C9 -1.3(3) . . . . ?
 C7 C8 C9 O1 178.90(14) . . . . ?
 C7 C8 C9 C4 -1.1(2) . . . . ?
 C9 O1 B1 C1 1.2(2) . . . 3_656 ?
 C9 O1 B1 C10 -178.37(13) . . . . ?
 C9 C4 C5 C6 -2.2(2) . . . . ?
 C10 C11 C12 C13 0.1(2) . . . . ?
 C11 C10 C15 C14 -0.4(2) . . . . ?
 C11 C10 C15 C18 179.83(15) . . . . ?
 C11 C10 B1 O1 117.88(16) . . . . ?
 C11 C10 B1 C1 -61.7(2) . . . 3_656 ?
 C11 C12 C13 C14 -0.6(2) . . . . ?
 C11 C12 C13 C17 177.76(16) . . . . ?
 C12 C13 C14 C15 0.5(2) . . . . ?
 C13 C14 C15 C10 -0.1(2) . . . . ?
 C13 C14 C15 C18 179.71(15) . . . . ?
 C15 C10 C11 C12 0.4(2) . . . . ?
 C15 C10 C11 C16 178.02(14) . . . . ?
 C15 C10 B1 O1 -59.4(2) . . . . ?
 C15 C10 B1 C1 121.07(18) . . . 3_656 ?
 C16 C11 C12 C13 -177.65(15) . . . . ?
 C17 C13 C14 C15 -177.75(16) . . . . ?
 B1 O1 C9 C4 -1.0(2) . . . . ?
 B1 O1 C9 C8 178.97(14) . . . . ?
 B1 C1 C2 C3 -177.26(14) 3_656 . . . ?
 B1 C10 C11 C12 -176.94(14) . . . . ?
 B1 C10 C11 C16 0.7(2) . . . . ?
 B1 C10 C15 C14 176.95(14) . . . . ?
 B1 C10 C15 C18 -2.8(2) . . . . ?

_shelx_res_file
;
TITL 230705_bo5_0m_a.res in P2(1)/c
    230705_bo5_0m.res
    created by SHELXL-2019/2 at 21:17:34 on 10-Jul-2023
REM Old TITL 230705_BO5_0m in P2(1)/c
REM SHELXT solution in P2(1)/c: R1 0.129, Rweak 0.003, Alpha 0.018
REM <I/s> 0.324 for 167 systematic absences, Orientation as input
REM Formula found by SHELXT: C19 O
CELL 1.34139 9.1072 10.3791 15.0015 90 105.825 90
ZERR 2 0.0006 0.0007 0.001 0 0.002 0
LATT 1
SYMM -X,0.5+Y,0.5-Z
SFAC C H B O
DISP B 0.007 0.0029 26.6
DISP C 0.0137 0.0067 57.1
DISP H 0 0 0.6
DISP O 0.0389 0.0241 193.4
UNIT 72 64 4 4

L.S. 4 0 0
PLAN  5
SIZE 0.03 0.04 0.06
TEMP -103.15
CONF
BOND
list 4
fmap 2 53
MORE -1
HTAB
BOND $H
ACTA
REM <olex2.extras>
REM <HklSrc "%.\\230705_BO5_0m.hkl">
REM </olex2.extras>

WGHT    0.072200    0.235100
FVAR       0.76116
O1    4    0.702023    0.290100    0.630503    11.00000    0.02339    0.02136 =
         0.03187   -0.00480    0.00494   -0.00098
C1    1    0.476269   -0.121245    0.455781    11.00000    0.02221    0.01932 =
         0.01848    0.00051    0.00469   -0.00031
C2    1    0.623871   -0.076178    0.497280    11.00000    0.02078    0.01877 =
         0.02478    0.00006    0.00704    0.00230
AFIX  43
H2    2    0.708586   -0.128086    0.494806    11.00000   -1.20000
AFIX   0
C3    1    0.650432    0.042949    0.542277    11.00000    0.02029    0.01978 =
         0.02011    0.00064    0.00517   -0.00066
C4    1    0.804853    0.089945    0.589232    11.00000    0.02093    0.02229 =
         0.02117    0.00114    0.00562   -0.00141
C5    1    0.937775    0.016960    0.596736    11.00000    0.02328    0.02761 =
         0.03372   -0.00300    0.00563    0.00102
AFIX  43
H5    2    0.928817   -0.067679    0.571721    11.00000   -1.20000
AFIX   0
C6    1    1.080832    0.065113    0.639489    11.00000    0.02092    0.03716 =
         0.04147    0.00082    0.00593    0.00368
AFIX  43
H6    2    1.168741    0.013667    0.643699    11.00000   -1.20000
AFIX   0
C7    1    1.096565    0.188882    0.676445    11.00000    0.02134    0.03867 =
         0.03089    0.00112    0.00210   -0.00609
AFIX  43
H7    2    1.195253    0.222974    0.704246    11.00000   -1.20000
AFIX   0
C8    1    0.968700    0.261887    0.672631    11.00000    0.02991    0.02530 =
         0.02778   -0.00127    0.00372   -0.00578
AFIX  43
H8    2    0.978763    0.345811    0.698879    11.00000   -1.20000
AFIX   0
C9    1    0.824525    0.212087    0.630100    11.00000    0.02119    0.02280 =
         0.02253    0.00238    0.00412    0.00036
C10   1    0.428926    0.359051    0.595363    11.00000    0.02197    0.01763 =
         0.02577   -0.00344    0.00608   -0.00423
C11   1    0.332181    0.413146    0.514390    11.00000    0.02350    0.01980 =
         0.02631   -0.00285    0.00692   -0.00318
C12   1    0.228399    0.508834    0.521246    11.00000    0.02559    0.02195 =
         0.02875   -0.00133    0.00275    0.00011
AFIX  43
H12   2    0.163783    0.544295    0.466006    11.00000   -1.20000
AFIX   0
C13   1    0.216213    0.554143    0.606129    11.00000    0.02331    0.02372 =
         0.03594   -0.00702    0.00734   -0.00034
C14   1    0.311537    0.499538    0.686023    11.00000    0.03082    0.02655 =
         0.02789   -0.00790    0.01150   -0.00316
AFIX  43
H14   2    0.304534    0.528500    0.744797    11.00000   -1.20000
AFIX   0
C15   1    0.416498    0.403967    0.682162    11.00000    0.02560    0.02044 =
         0.02420   -0.00223    0.00699   -0.00443
C16   1    0.340640    0.374288    0.418570    11.00000    0.03357    0.02659 =
         0.02407   -0.00083    0.00644    0.00035
AFIX 137
H16A  2    0.446497    0.353667    0.420562    11.00000   -1.50000
H16B  2    0.304681    0.445583    0.375289    11.00000   -1.50000
H16C  2    0.276213    0.298479    0.397875    11.00000   -1.50000
AFIX   0
C17   1    0.106570    0.661198    0.610839    11.00000    0.03560    0.03883 =
         0.04897   -0.01450    0.00616    0.01076
AFIX 137
H17A  2    0.164005    0.739876    0.633730    11.00000   -1.50000
H17B  2    0.045970    0.636420    0.652969    11.00000   -1.50000
H17C  2    0.038499    0.676853    0.548880    11.00000   -1.50000
AFIX   0
C18   1    0.516853    0.349489    0.771672    11.00000    0.04046    0.03325 =
         0.02514   -0.00070    0.00700    0.00331
AFIX 137
H18A  2    0.512248    0.255172    0.769457    11.00000   -1.50000
H18B  2    0.480918    0.380380    0.823776    11.00000   -1.50000
H18C  2    0.622403    0.377626    0.779764    11.00000   -1.50000
AFIX   0
B1    3    0.552868    0.255901    0.590257    11.00000    0.02423    0.02065 =
         0.01945    0.00063    0.00535   -0.00130
HKLF 4


REM  230705_bo5_0m_a.res in P2(1)/c
REM wR2 = 0.1453, GooF = S = 1.072, Restrained GooF = 1.072 for all data
REM R1 = 0.0528 for 2223 Fo > 4sig(Fo) and 0.0738 for all 3107 data
REM 184 parameters refined using 0 restraints

END

WGHT      0.0722      0.2351

REM No hydrogen bonds found for HTAB generation

REM Highest difference peak  0.259,  deepest hole -0.275,  1-sigma level  0.057
Q1    1   0.4678 -0.1760  0.4267  11.00000  0.05    0.26
Q2    1   0.7325  0.0669  0.5656  11.00000  0.05    0.25
Q3    1   0.4927  0.3250  0.5843  11.00000  0.05    0.23
Q4    1   0.3551  0.3609  0.5575  11.00000  0.05    0.21
Q5    1   0.6421  0.0008  0.5043  11.00000  0.05    0.21
;
_shelx_res_checksum                90106
_shelx_hkl_file
;
  -1   0   0  973.60   58.49
   1   0   0  887.11   64.39
   2   0   0    3.40    2.10
   2   0   0    0.50    2.70
  -2   0   0    3.10    1.40
  -2   0   0    1.20    3.60
   3   0   0  126.49    7.40
   3   0   0  127.39    6.70
  -3   0   0  117.69    8.60
  -3   0   0  110.19    6.10
  -4   0   0   44.60    3.70
  -4   0   0   54.49    7.10
   4   0   0   41.90    4.50
   4   0   0   48.70    4.30
  -5   0   0  221.28   14.90
   5   0   0  210.08   11.70
   5   0   0  204.78   11.10
   6   0   0   23.70    4.30
  -6   0   0   32.80    8.40
   6   0   0   28.40    4.10
  -7   0   0  328.87   22.60
   7   0   0  318.87   16.50
   7   0   0  328.87   17.50
   8   0   0  366.26   18.70
   8   0   0  361.06   19.50
   9   0   0  105.09    9.60
 -10   0   0   38.80    3.70
  10   0   0   32.40    5.80
  11   0   0    7.60    6.40
 -11   0   0    4.10    2.20
   0   1   0   -0.10    0.30
   0   1   0    0.50    0.40
   1   1   0  577.84   24.30
   1   1   0  567.64   24.30
   2   1   0 1090.09   46.70
  -2   1   0 1085.59   47.70
  -3  -1   0  340.57   17.40
   3  -1   0  338.17   15.80
  -3   1   0  328.47   17.80
  -3   1   0  353.66   15.40
   3   1   0  341.87   15.60
   3   1   0  334.67   16.30
   4  -1   0   78.79    5.70
   4  -1   0   76.99    6.20
  -4  -1   0   71.89    8.20
  -4   1   0   77.09    5.40
  -4   1   0   82.59    9.80
   4   1   0   73.69    5.50
   4   1   0   88.89    6.90
  -5  -1   0  105.89   10.10
   5  -1   0  107.19    7.30
   5  -1   0  101.99    7.40
   5   1   0   91.49    6.60
  -5   1   0   96.69   11.00
  -5   1   0  102.99    6.60
   5   1   0   97.99    7.70
   6  -1   0   41.40    4.70
  -6  -1   0   45.00    8.60
   6  -1   0   42.90    5.50
   6   1   0   40.30    4.80
   6   1   0   34.20    5.30
  -7  -1   0  435.86   26.80
   7  -1   0  427.86   21.30
   7   1   0  424.76   20.60
   7   1   0  409.96   21.70
  -8  -1   0    5.40    9.50
   8  -1   0   15.50    4.50
   8  -1   0   15.50    4.10
   8   1   0   21.90    5.30
   9  -1   0   28.80    5.10
   9  -1   0   27.20    5.60
  -9   1   0   27.20    3.00
   9   1   0   27.60    6.10
  10  -1   0   31.70    5.60
 -10  -1   0   23.20    2.80
  10   1   0   22.60    5.30
 -10   1   0   30.20    3.30
 -11  -1   0  118.89    6.50
  11   1   0  113.49   11.50
 -11   1   0  123.19    6.90
   0  -2   0  424.76   34.30
   0  -2   0  402.46   44.80
   1  -2   0   65.69    3.80
  -1  -2   0   63.49    3.30
   1  -2   0   63.49    3.90
   1  -2   0   63.39    3.60
  -1   2   0   63.59    3.70
   1   2   0   62.19    3.20
   1   2   0   58.29    3.60
   2   2   0 1310.47   55.89
   3  -2   0  454.15   20.80
   3  -2   0  474.75   20.80
  -3  -2   0  481.65   22.40
   3   2   0  438.66   20.70
   3   2   0  485.45   21.80
  -4  -2   0  106.09    9.40
   4  -2   0  105.99    6.70
   4  -2   0   99.49    6.40
  -4   2   0  106.79    6.40
   4   2   0   91.29    6.30
   4   2   0  105.59   10.40
  -5  -2   0  115.49   10.70
   5  -2   0  121.49    7.80
   5  -2   0  122.39    7.50
   5   2   0  115.79    8.80
   5   2   0  119.79    7.40
  -5   2   0  112.69    7.40
  -6  -2   0   33.60    8.60
   6  -2   0   29.20    4.30
   6  -2   0   24.20    4.20
  -6   2   0   37.00    4.70
   6   2   0   25.60    4.10
  -7  -2   0  590.64   34.30
   7  -2   0  625.34   29.10
   7  -2   0  620.24   28.50
   7   2   0  608.74   29.80
  -8  -2   0    0.60    8.60
   8  -2   0    3.50    3.90
   8  -2   0    0.90    3.50
   8   2   0    2.40    4.40
   9  -2   0    7.70    4.10
   9  -2   0    5.30    4.50
  -9   2   0   13.30    2.50
   9   2   0    8.40    4.80
 -10  -2   0    7.90    2.00
  10  -2   0   16.90    4.70
 -10   2   0   11.20    2.70
  10   2   0   14.10    4.90
 -11   2   0   40.50    3.70
  11   2   0   35.50    6.40
   0  -3   0   -0.20    1.30
   0   3   0    0.80    1.10
   0   3   0    1.40    1.30
   1  -3   0  780.72   33.40
   1   3   0  784.72   33.40
   2   3   0 1485.85   62.99
   3   3   0 1127.99   47.10
   3   3   0 1029.90   46.30
   4  -3   0  370.16   17.10
   4  -3   0  369.36   17.20
  -4  -3   0  358.56   19.60
  -4   3   0  375.16   17.80
   4   3   0  352.76   17.10
   4   3   0  375.76   18.60
   5  -3   0    0.90    2.70
  -5  -3   0    3.00    5.40
   5  -3   0    4.10    2.70
  -5   3   0    2.20    2.80
   5   3   0   -2.40    3.60
  -6  -3   0   71.89   11.20
   6  -3   0   63.29    6.20
   6  -3   0   67.09    6.40
  -6   3   0   57.99    5.90
   6   3   0   50.39    6.90
   7  -3   0   14.50    4.20
  -7  -3   0   28.60   10.00
   7  -3   0   23.50    4.40
   7   3   0   21.80    5.70
   8  -3   0  186.58   11.60
   8  -3   0  182.38   12.00
   8   3   0  174.98   13.10
  -8   3   0  187.28    9.70
   9  -3   0   26.60    5.40
  -9  -3   0    6.40   10.50
   9  -3   0   15.10    7.00
   9   3   0   16.60    5.80
  -9   3   0   24.50    3.40
  10  -3   0   12.10    4.40
 -10  -3   0   15.40    2.00
  10   3   0    5.00    4.60
 -10   3   0    9.20    2.70
 -11   3   0   44.50    4.50
  11   3   0   41.40    6.10
   0  -4   0   -1.20    1.20
   0   4   0    0.80    1.60
   0   4   0    0.10    1.20
   1  -4   0 1925.31  123.89
  -1  -4   0 1930.01  119.09
   2  -4   0  827.92   35.60
   2   4   0  791.72   35.50
   2   4   0  851.51   35.90
   3  -4   0  256.57   11.80
  -3  -4   0  244.88   14.10
   3  -4   0  241.18   12.00
   3  -4   0  239.18   11.40
   3   4   0  254.77   13.20
  -3   4   0  240.68   11.00
  -3   4   0  249.08   12.20
   4  -4   0  182.58    9.80
   4  -4   0  185.68    9.70
  -4  -4   0  172.18   12.40
  -4   4   0  182.28    8.60
  -4   4   0  188.38   10.10
   4   4   0  188.18   11.60
  -5  -4   0    2.20    5.60
   5  -4   0   -0.10    2.50
   5  -4   0    0.40    2.70
  -5   4   0    0.80    3.20
   5   4   0    0.70    3.90
  -5   4   0   -0.50    1.30
   6  -4   0    4.20    3.30
  -6  -4   0    0.80    6.60
   6  -4   0   -0.70    2.90
   6   4   0    2.70    4.70
  -6   4   0    8.00    4.10
  -6   4   0    0.30    1.50
   7  -4   0   -1.30    3.20
  -7  -4   0    5.40    8.00
   7  -4   0    7.60    3.80
  -7   4   0    6.60    2.20
   7   4   0   10.90    5.20
   8  -4   0   33.90    5.40
  -8  -4   0   31.60   10.60
  -8   4   0   51.29    4.60
   8   4   0   55.79    7.70
   9  -4   0   10.40    4.30
  -9  -4   0    9.80    1.70
  -9  -4   0    8.10   11.70
   9   4   0    9.20    5.40
  -9   4   0   11.40    2.90
  10  -4   0   37.00    6.70
  10   4   0   26.20    5.70
 -10   4   0   33.20    4.00
   0  -5   0   -0.50    1.40
   0   5   0   -0.30    1.50
   0   5   0    0.60    1.90
   1   5   0  625.04   26.90
  -1   5   0  600.44   26.40
   2  -5   0   87.69    5.10
   2  -5   0   88.89    5.30
  -2  -5   0   98.39    7.50
  -2  -5   0   92.19    5.10
   2   5   0   87.09    6.40
  -2   5   0   87.79    4.90
  -2   5   0   95.39    6.00
  -3  -5   0   78.89    7.80
   3  -5   0   70.19    4.50
  -3  -5   0   70.49    4.40
   3  -5   0   75.59    4.90
   3   5   0   74.39    6.90
  -3   5   0   62.59    4.10
  -3   5   0   67.79    5.70
   4  -5   0   66.79    4.50
   4  -5   0   69.09    5.40
  -4  -5   0   67.39    8.70
  -4   5   0   68.99    6.20
  -4   5   0   71.29    4.30
   4   5   0   69.39    7.40
   5  -5   0   24.00    2.90
  -5  -5   0   41.80    9.00
   5  -5   0   29.60    4.20
  -5   5   0   31.50    4.90
  -5   5   0   35.50    3.20
   5   5   0   30.20    5.90
  -6  -5   0   35.80    8.70
   6  -5   0   54.69    5.60
   6   5   0   32.70    6.60
  -6   5   0   49.50    4.00
  -6   5   0   51.69    6.60
   7  -5   0   94.59    7.70
   7  -5   0   87.09    6.00
  -7  -5   0  105.19   15.20
  -7   5   0  102.79    6.20
   7   5   0   94.89   10.00
   8  -5   0    6.10    3.70
  -8  -5   0    1.00    8.50
  -8   5   0    6.30    2.50
   8   5   0    7.90    5.40
   9  -5   0   -5.40    3.60
  -9  -5   0    4.50   10.80
   9   5   0    4.00    5.10
  -9   5   0    1.40    2.70
  10  -5   0  131.59    8.70
  10   5   0  125.19   10.00
 -10   5   0  120.69    7.70
   0  -6   0  120.69    6.50
   0   6   0  129.79    7.50
   1  -6   0  100.49    5.50
  -1  -6   0   98.49    5.50
  -1  -6   0  106.19    7.90
  -1   6   0   94.59    5.60
  -1   6   0   94.49    6.50
   1   6   0  101.79    6.70
  -2  -6   0    1.20    1.70
   2  -6   0    0.30    1.50
  -2  -6   0   -2.10    3.40
  -2   6   0    0.40    1.50
   2   6   0    2.20    3.20
  -2   6   0   -2.50    2.30
   3  -6   0   37.70    3.60
   3  -6   0   38.80    3.40
  -3  -6   0   40.80    3.50
  -3  -6   0   42.00    6.80
  -3   6   0   41.20    3.30
  -3   6   0   38.80    4.70
   3   6   0   43.30    6.10
   4  -6   0   40.30    3.60
  -4  -6   0   27.20    3.20
  -4  -6   0   27.80    6.60
   4  -6   0   39.60    4.30
  -4   6   0   47.50    3.70
  -4   6   0   35.60    5.00
   4   6   0   46.70    8.10
   5  -6   0  374.76   17.20
  -5  -6   0  371.26   23.40
   5  -6   0  367.56   17.90
   5   6   0  369.76   21.10
  -5   6   0  373.96   17.20
  -5   6   0  376.56   19.70
  -6  -6   0   33.10    9.80
   6  -6   0   25.10    3.20
   6  -6   0   17.40    3.80
  -6   6   0   31.00    6.40
   6   6   0   26.10    6.60
  -6   6   0   23.10    3.20
   7  -6   0   -0.20    3.20
  -7  -6   0    0.40    8.30
  -7   6   0    2.90    6.30
  -7   6   0   -0.10    2.10
   7   6   0   -0.50    5.30
   8  -6   0   17.40    4.40
  -8  -6   0   -1.80    8.80
  -8   6   0   16.40    3.30
   8   6   0   14.30    5.90
  -9  -6   0   -9.20   10.70
   9  -6   0    5.10    3.80
  -9   6   0   -1.80    2.70
   9   6   0   -0.60    4.80
  10   6   0    1.40    4.00
 -10   6   0    3.90    3.10
   0  -7   0    0.80    1.60
   0   7   0    0.10    2.70
  -1  -7   0  258.67   12.40
  -1  -7   0  274.67   15.30
   1  -7   0  268.27   12.40
   1   7   0  256.47   14.10
  -1   7   0  266.57   13.90
   2  -7   0  219.48   10.50
  -2  -7   0  207.58   11.40
  -2  -7   0  219.58   15.00
  -2   7   0  216.18   10.60
   2   7   0  216.08   13.10
  -3  -7   0   10.00    5.40
   3  -7   0    8.90    2.30
  -3  -7   0    8.80    2.40
  -3   7   0    8.40    2.20
  -3   7   0    6.80    3.90
   3   7   0    5.10    4.90
   4  -7   0   50.49    4.70
   4  -7   0   56.79    4.50
  -4  -7   0   72.79   10.70
  -4  -7   0   58.09    5.00
  -4   7   0   55.59    4.50
   4   7   0   56.69    8.20
  -4   7   0   45.80    6.30
   5  -7   0  126.39    6.80
   5  -7   0  118.49    7.80
  -5  -7   0  103.59   13.60
  -5   7   0  118.49   10.70
   5   7   0  101.89   11.00
  -5   7   0  116.99    7.10
   6  -7   0   36.20    4.00
   6  -7   0   37.60    4.90
  -6  -7   0   39.50   11.80
  -6   7   0   39.40    8.00
  -6   7   0   32.80    3.90
   6   7   0   46.50    8.10
   7  -7   0   10.00    3.50
  -7  -7   0   19.90   10.50
  -7   7   0    5.50    7.30
   7   7   0   21.50    6.90
  -7   7   0   13.70    3.00
  -8  -7   0   -0.50    9.80
   8   7   0    2.20    5.00
  -8   7   0    4.80    3.00
  -9  -7   0   -2.70   10.60
  -9   7   0   -0.40    2.70
   9   7   0    0.30    4.80
   0  -8   0   61.99    4.50
   0  -8   0   60.79    7.50
   0   8   0   67.49    7.00
   1  -8   0  207.08   12.70
  -1  -8   0  214.68   13.90
  -1  -8   0  218.88   10.40
   1  -8   0  190.08   10.20
   1   8   0  207.38   13.10
  -1   8   0  191.68   12.40
   2  -8   0  185.38    9.30
  -2  -8   0  182.78   13.80
  -2  -8   0  178.88    9.50
  -2   8   0  174.88   11.70
   2   8   0  177.08   12.90
   3  -8   0    2.90    2.00
  -3  -8   0   -2.10    2.10
  -3  -8   0   -2.30    4.70
   3   8   0    0.30    5.40
  -3   8   0    4.80    4.40
  -3   8   0    0.50    2.20
  -4  -8   0  191.48   16.60
   4  -8   0  203.38    9.90
  -4   8   0  193.68   13.70
   4   8   0  181.78   15.00
  -4   8   0  190.38   10.40
   5  -8   0   -4.30    1.80
  -5  -8   0   -0.90    7.30
   5   8   0    6.60    8.00
  -5   8   0    3.10    2.60
  -6  -8   0    1.40    8.90
   6   8   0    3.50    6.20
  -6   8   0    5.10    2.70
  -6   8   0    5.40    7.00
  -7  -8   0   24.20   11.80
  -7   8   0   28.30    5.30
   7   8   0   47.10    8.10
  -7   8   0   35.10   13.10
  -8  -8   0   20.20   10.90
  -8   8   0   27.90    5.30
   8   8   0   28.30    6.30
  -9  -8   0    6.50    9.90
  -9   8   0    3.00    2.90
   9   8   0    2.40    4.40
   0  -9   0   -0.90    2.10
   0  -9   0    0.80    4.10
   0   9   0   -1.00    4.90
   1  -9   0   40.30    6.60
   1  -9   0   36.20    3.60
  -1  -9   0   23.80    3.20
  -1  -9   0   32.00    6.90
   1   9   0   23.10    6.60
  -1   9   0   34.80    6.50
  -2  -9   0   13.90    6.90
   2  -9   0    7.20    2.20
  -2  -9   0    5.80    2.50
   2  -9   0    4.90    4.40
  -2   9   0    6.30    5.20
   2   9   0   12.30    6.70
  -3  -9   0  307.87   14.70
   3  -9   0  286.27   14.10
  -3  -9   0  283.37   20.70
   3  -9   0  294.17   16.50
  -3   9   0  274.17   18.10
   3   9   0  318.57   19.60
  -4  -9   0   65.59   11.40
  -4   9   0   60.49    9.50
   4   9   0   68.39    9.90
  -5  -9   0   36.60   10.60
  -5   9   0   57.29   10.00
   5   9   0   48.20    9.40
  -6  -9   0    6.80    9.10
  -6   9   0   16.30   12.40
   6   9   0   -1.40    6.30
  -7  -9   0   -2.50    9.00
   7   9   0    8.20    6.00
  -8  -9   0   67.59   13.30
   8   9   0   64.99    7.50
   0  10   0    8.10    6.80
  -1 -10   0    1.90    2.60
  -1 -10   0    2.60    5.60
   1 -10   0    2.50    2.70
  -1  10   0   -1.50    5.80
   1  10   0    1.90    6.50
   2 -10   0  212.28   14.90
  -2 -10   0  233.38   17.80
   2 -10   0  222.58   11.10
  -2 -10   0  216.48   11.60
  -2  10   0  201.98   16.20
   2  10   0  234.98   17.70
  -3 -10   0   12.50    8.40
   3 -10   0   10.10    2.50
  -3 -10   0    9.10    2.90
  -3  10   0   12.30    7.40
   3  10   0   17.50    8.60
   4 -10   0    4.80    2.20
  -4 -10   0    1.00    7.20
  -4  10   0    6.70    7.30
   4  10   0   -6.20    6.50
  -5 -10   0    3.60    8.40
  -5  10   0    4.90    8.70
   5  10   0   -2.80    8.60
  -6 -10   0    0.10    8.60
  -6  10   0    3.30    8.40
   6  10   0    5.60    6.20
  -7 -10   0    3.30    9.60
   7  10   0   -4.90    4.50
   0 -11   0    5.60    5.80
   0 -11   0   -1.50    2.30
   0  11   0    3.30    7.40
   1 -11   0   47.50    8.60
  -1 -11   0   40.70    4.50
   1 -11   0   40.70    4.00
  -1 -11   0   33.20    8.50
  -1  11   0   11.50    8.20
   1  11   0   52.59   10.50
   2 -11   0    1.40    2.40
  -2 -11   0    1.70    3.10
  -2 -11   0    7.80    7.10
  -2  11   0   -0.40    7.40
   2  11   0   -5.20    7.20
  -3 -11   0    9.90   10.00
   3 -11   0    7.50    2.60
  -3  11   0   -2.50    8.20
   3  11   0   -2.90    9.50
  -4 -11   0   10.10    7.70
   4  11   0   30.40    9.00
  -4  11   0   27.10    9.40
  -5 -11   0    3.30    8.70
  -5  11   0    1.30    9.40
   5  11   0    1.20    6.40
  -6 -11   0    3.50    9.20
  -6  11   0   19.60   10.20
   6  11   0    4.50    5.40
   0 -12   0   14.20    3.20
   0 -12   0    7.00    6.20
   0  12   0   13.30    8.70
  -1 -12   0    5.20    6.70
   1 -12   0    6.70    2.70
  -1 -12   0    3.30    3.00
  -1  12   0   -2.10    7.90
   1  12   0   14.30    8.50
  -2 -12   0    3.70    7.20
   2 -12   0   19.20    4.40
   2  12   0    2.70    8.00
  -2  12   0    6.20    8.40
  -3 -12   0   -2.90    7.10
   3  12   0    1.10    7.30
  -3  12   0   -8.20    7.50
  -4 -12   0   -1.30    7.40
   4  12   0    9.70    7.40
  -4  12   0    6.20    8.00
  -5 -12   0    7.40    8.50
   5  12   0    8.70    6.70
  -5  12   0    5.30    8.00
   0  13   0    2.40    7.50
  -1 -13   0    2.70    6.20
  -1  13   0    2.90    8.00
   1  13   0    4.90    7.70
  -2 -13   0   14.20    6.90
  -2  13   0   14.50    8.40
   2  13   0   -4.40    6.80
  -3 -13   0   40.50    8.80
  11   0  -1   -2.60    3.90
 -11   0   1    3.20    2.00
  10   0  -1    1.00    4.30
 -10   0   1   -2.30    2.90
   9   0  -1   -0.40    4.10
  -9   0   1   -0.20    1.70
   8   0  -1   -1.20    3.80
   8   0  -1   -0.30    3.10
   7   0  -1    0.50    3.70
   7   0  -1    3.00    3.20
  -7   0   1    3.40    8.40
  -6   0   1   -2.00    6.50
   6   0  -1    1.50    2.80
   6   0  -1   -1.70    2.60
   5   0  -1   -3.50    2.50
   5   0  -1    1.40    2.50
  -5   0   1    3.80    6.30
   4   0  -1   -0.70    2.60
   4   0  -1    4.10    2.50
  -4   0   1    5.00    5.70
   3   0  -1    2.00    2.60
   3   0  -1    1.10    2.20
  -3   0   1   -1.30    4.40
  -3   0   1    0.70    1.90
  -2   0   1    0.70    1.60
   2   0  -1    1.10    2.10
   2   0  -1    0.40    1.70
  -2   0   1   -2.60    3.50
   1   0  -1   -0.60    1.00
  -1   0   1    0.00    0.30
  -1   0   1    0.40    2.30
   1   0  -1    1.00    0.80
   0   0   1    1.20    0.80
   0   0   1    0.00    0.60
   0   0  -1    0.00    0.50
   1   0   1   -0.30    2.00
   1   0   1    0.50    1.70
  -1   0  -1    1.30    1.20
  -1   0  -1   -0.30    0.90
   2   0   1    0.20    2.90
  -2   0  -1    0.60    1.20
  -2   0  -1   -0.10    2.70
   2   0   1    2.70    2.20
  -3   0  -1   -1.20    3.40
   3   0   1   -0.90    3.00
  -3   0  -1    0.70    1.70
   3   0   1   -0.20    2.50
  -4   0  -1    0.60    1.80
   4   0   1    0.60    3.10
  -4   0  -1    0.60    4.40
   4   0   1    3.10    2.70
   5   0   1   -1.20    2.90
  -5   0  -1    0.50    5.10
   6   0   1   -2.20    3.30
   6   0   1   -0.20    3.10
  -6   0  -1    0.80    6.30
   7   0   1   -4.50    3.40
   7   0   1    3.20    4.10
   8   0   1    0.20    3.80
   8   0   1   -0.80    3.90
   9   0   1    3.50    4.00
   9   0   1   -1.20    4.10
 -10   0  -1    0.40    1.90
  10   0   1    4.50    4.20
 -11   0  -1    0.60    1.80
 -11  -1   1  135.79    7.20
  11   1  -1  131.79   10.00
 -11   1   1  138.49    7.60
  10  -1  -1   61.49    7.80
 -10  -1   1   62.39    4.50
  10   1  -1   51.69    7.00
 -10   1   1   62.99    5.00
   9  -1  -1   91.19    9.10
  -9  -1   1   90.69    5.30
   9  -1  -1   98.09    8.10
   9   1  -1   74.59    8.10
  -9   1   1   87.29    5.70
   8  -1  -1    4.60    3.90
  -8  -1   1   -0.30    8.90
   8  -1  -1    1.20    3.40
   8   1  -1    4.30    4.30
   7  -1  -1  269.17   13.50
   7  -1  -1  251.77   14.00
   7   1  -1  237.08   14.30
   7   1  -1  243.18   13.30
   6  -1  -1    3.20    3.10
  -6  -1   1   -1.70    6.50
   6  -1  -1    5.20    3.10
   6   1  -1    3.60    3.40
   6   1  -1    2.20    2.60
   5  -1  -1   46.50    4.80
  -5  -1   1   50.09    8.20
   5  -1  -1   48.50    4.70
   5   1  -1   49.60    5.30
  -5   1   1   48.20    4.80
   5   1  -1   53.89    4.70
  -5   1   1   56.59    9.60
   4  -1  -1    2.70    2.70
   4  -1  -1   -0.60    2.40
  -4  -1   1    0.50    5.00
  -4   1   1    0.40    6.10
   4   1  -1   -3.00    2.90
   4   1  -1    5.50    2.50
  -4   1   1    3.10    2.30
   3  -1  -1   18.00    2.80
  -3  -1   1   31.40    5.80
   3  -1  -1   27.50    3.40
   3   1  -1   20.10    3.60
  -3   1   1   23.40    3.00
  -3   1   1   23.50    6.50
   3   1  -1   23.10    2.80
  -2  -1   1 2646.44  139.49
  -1  -1   1  323.77   22.10
   1   1  -1  312.77   28.10
   0  -1   1   10.60    1.40
   0  -1  -1   14.60    1.60
   0  -1   1   13.00    1.20
   0  -1  -1   12.50    1.00
   0   1   1   12.70    1.80
   1  -1   1 1949.51  118.79
  -1  -1  -1 1885.41  106.09
  -1   1  -1 1795.12  110.99
   2  -1   1  736.73   31.10
  -2  -1  -1  715.33   30.60
   2   1   1  734.33   31.70
  -2   1  -1  689.73   31.80
   3  -1   1   90.39    5.90
  -3  -1  -1   89.69    4.90
   3  -1   1   97.39    6.30
  -3  -1  -1   89.89    8.60
   3   1   1   89.09    7.10
  -3   1  -1   89.49    7.80
   3   1   1   91.59    5.90
  -3   1  -1   92.19    5.30
   4  -1   1  549.05   24.40
   4  -1   1  537.15   24.10
  -4  -1  -1  526.35   25.90
  -4   1  -1  531.65   26.40
   4   1   1  529.35   24.10
  -4   1  -1  532.55   23.70
   4   1   1  531.65   25.00
   5  -1   1    0.00    2.70
   5  -1   1    0.50    3.20
   5   1   1    4.90    3.50
   5   1   1    2.60    2.90
  -5   1  -1   -0.30    2.10
   6  -1   1   48.20    5.20
  -6  -1  -1   54.39    9.10
   6  -1   1   47.60    5.50
   6   1   1   74.19    6.30
   6   1   1   49.40    8.90
  -7  -1  -1   53.49   10.50
   7  -1   1   59.09    6.80
   7  -1   1   76.79    7.00
   7   1   1   65.99    6.60
   7   1   1   47.10    6.50
   8  -1   1   14.80    4.50
   8  -1   1   10.50    4.00
   8   1   1   21.50    4.90
   8   1   1   24.50    6.00
   9  -1   1  356.06   19.90
   9  -1   1  382.76   19.60
   9   1   1  376.96   20.40
 -10  -1  -1   25.30    2.90
  10  -1   1   17.90    5.20
 -10   1  -1   15.50    2.60
  10   1   1   20.30    5.40
 -11  -1  -1  106.29    6.70
 -11   1  -1  113.99    6.50
 -11   2   1   -0.30    2.00
  11   2  -1    1.40    4.00
  10  -2  -1   21.40    5.30
 -10  -2   1   23.40    2.60
  10   2  -1   19.40    5.30
 -10   2   1   23.10    3.10
   9  -2  -1   33.40    5.90
  -9  -2   1    1.90    9.80
  -9  -2   1   30.80    2.80
   9  -2  -1   32.00    5.30
   9   2  -1   29.80    6.20
  -9   2   1   28.10    3.30
   8  -2  -1   13.50    4.20
  -8  -2   1   15.10   10.80
   8  -2  -1   11.60    4.10
  -8   2   1   19.90    2.70
   8   2  -1   11.30    4.70
   7  -2  -1   28.20    4.50
   7  -2  -1   25.00    4.70
  -7  -2   1   19.70    8.70
   7   2  -1   22.20    5.00
   6  -2  -1    0.10    2.60
   6  -2  -1    2.30    2.80
  -6  -2   1   -0.40    5.70
   6   2  -1    2.50    3.50
   5  -2  -1  116.59    7.10
  -5  -2   1  109.09   11.10
   5  -2  -1  116.59    7.30
  -5   2   1   99.99    7.10
   5   2  -1  116.19    8.30
   5   2  -1  105.59    6.80
   4   2  -1 1110.19   46.60
   4   2  -1 1014.20   45.70
  -3  -2   1    4.40    3.80
  -3  -2   1    6.80    1.60
   3  -2  -1    7.40    2.40
   3  -2  -1    7.50    2.40
   3   2  -1   11.10    3.20
  -3   2   1    7.10    2.50
  -2  -2   1 4272.97  205.18
   1  -2  -1 4164.58  224.88
  -1  -2   1 4265.87  188.58
   0  -2  -1  165.88    7.40
   0   2  -1  160.88    6.90
   0   2   1  158.88    7.30
   0   2   1  163.98    7.80
   0   2  -1  160.48    7.00
  -1  -2  -1 1247.48   83.49
  -1   2  -1 1306.87   95.79
  -2  -2  -1  285.77   14.50
   2  -2   1  296.37   13.40
   2  -2   1  299.47   13.50
   2   2   1  285.67   13.50
   2   2   1  301.77   14.60
   3  -2   1   84.69    5.70
   3  -2   1   74.59    5.50
  -3  -2  -1   84.59    6.80
   3   2   1   88.49    7.30
   3   2   1   89.99    5.80
  -3   2  -1   85.49    5.30
   4  -2   1   26.70    3.70
   4  -2   1   24.40    5.60
  -4  -2  -1   32.00    5.80
  -4   2  -1   27.90    3.20
   4   2   1   25.30    4.80
   4   2   1   30.80    4.40
   5  -2   1    1.60    2.80
  -5  -2  -1   -4.60    4.30
   5  -2   1   -1.20    2.70
   5   2   1   -3.00    2.40
  -5   2  -1   -1.70    2.50
   5   2   1    2.60    3.90
   6  -2   1    3.10    3.10
  -6  -2  -1    4.30    6.10
   6  -2   1    3.70    3.10
   6   2   1   -1.30    3.60
   6   2   1    2.40    3.20
   7  -2   1  995.90   44.50
   7  -2   1 1036.50   44.90
  -7  -2  -1  992.40   49.80
   7   2   1  938.21   44.30
   7   2   1  994.70   45.80
   8  -2   1   10.70    4.20
   8  -2   1   13.10    4.40
  -8  -2  -1   19.20    9.80
   8   2   1   14.50    6.50
   9  -2   1    6.00    4.60
   9  -2   1    0.20    4.00
  -9   2  -1   12.00    2.40
   9   2   1    8.70    5.40
  10  -2   1    5.00    4.60
 -10  -2  -1    1.60    1.80
  10   2   1    2.00    4.10
 -10   2  -1    2.40    2.10
 -11  -2  -1  136.59    7.60
  11   2   1  117.19    9.60
 -11   3   1    3.20    2.40
  11   3  -1    5.50    4.10
 -10  -3   1   30.90    2.60
  10  -3  -1   24.80    4.60
 -10   3   1   26.00    3.40
  10   3  -1   33.60    6.10
   9  -3  -1   -0.50    4.50
   9  -3  -1   -3.20    3.40
  -9  -3   1    0.10    1.50
  -9  -3   1    2.30   10.20
   9   3  -1   -2.60    4.30
  -9   3   1    0.60    2.20
  -8  -3   1    0.20    8.90
   8  -3  -1    1.00    3.80
   8  -3  -1    2.20    3.60
  -8   3   1   -0.90    1.90
   8   3  -1    0.00    5.10
   7  -3  -1    4.10    3.30
   7  -3  -1    4.10    3.50
  -7  -3   1   -1.30    7.90
  -7   3   1    3.40    1.70
   7   3  -1   -4.30    3.80
  -6  -3   1   -0.80    6.10
   6  -3  -1   -0.90    3.00
   6  -3  -1    3.40    2.90
  -6   3   1    2.00    1.90
   6   3  -1    1.30    3.90
  -6   3   1    0.50    3.70
   5  -3  -1  147.39    8.50
   5  -3  -1  128.69    8.10
  -5  -3   1  140.29   12.30
   5   3  -1  144.69    9.80
  -4  -3   1 2476.85  161.58
  -3  -3   1 1850.91  120.69
  -3   3   1 1924.41  156.28
   2  -3  -1  995.60  180.88
  -2  -3   1 1042.50   69.79
  -2   3   1 1259.57  116.19
   1  -3  -1  588.94   25.60
   0   3   1  423.06   18.30
   1   3   1  624.24   27.10
   1   3   1  631.74   28.50
  -2  -3  -1   27.80    2.50
   2  -3   1   36.60    3.10
  -2  -3  -1   31.20    4.10
   2  -3   1   33.50    3.30
  -2   3  -1   32.00    2.90
   2   3   1   29.80    3.30
   2   3   1   28.60    4.40
   3  -3   1  503.45   22.90
   3  -3   1  526.75   22.90
   3   3   1  503.25   23.00
   3   3   1  518.15   24.20
  -4  -3  -1   26.90    5.70
   4  -3   1   22.00    3.30
   4  -3   1   25.50    3.50
   4   3   1   21.70    3.40
  -4   3  -1   18.20    3.10
   4   3   1   20.40    4.70
   5  -3   1   22.90    3.60
  -5  -3  -1   36.20    7.60
   5  -3   1   17.80    3.70
  -5   3  -1   16.30    3.40
   5   3   1   22.40    5.10
   5   3   1   29.80    4.20
   6  -3   1   28.60    4.30
   6  -3   1   28.30    4.30
  -6  -3  -1   25.20    8.00
  -6   3  -1   27.60    4.40
   6   3   1   30.30    6.00
  -7  -3  -1   73.09   11.90
   7  -3   1   85.59    7.70
   7  -3   1   88.39    7.70
   7   3   1   66.19    8.00
   8  -3   1   80.49    8.00
   8   3   1  108.49   10.50
  -8   3  -1   91.49    5.80
   9  -3   1    6.10    4.30
   9   3   1    3.00    4.90
  -9   3  -1    1.80    2.30
 -10  -3  -1   15.00    2.30
  10  -3   1   28.00    7.30
  10   3   1   16.60    5.30
 -10   3  -1   19.60    3.00
 -11   4   1    6.10    3.80
  11   4  -1    3.00    3.70
  10  -4  -1   23.50    5.20
 -10   4   1   21.40    3.60
  10   4  -1   22.70    5.30
   9  -4  -1    6.80    3.90
  -9  -4   1    3.20   10.60
  -9  -4   1   13.00    1.70
   9   4  -1   16.30    5.60
  -9   4   1   15.00    2.90
   8  -4  -1   31.90    5.70
  -8  -4   1    8.10    9.20
   8  -4  -1   41.60    5.40
   8   4  -1   44.80    7.00
  -8   4   1   28.10    3.40
   7  -4  -1    0.90    3.70
   7  -4  -1    7.50    3.80
  -7  -4   1   -1.50    7.90
  -7   4   1    5.50    2.10
   7   4  -1   -4.00    4.00
   6  -4  -1   34.10    3.30
   6  -4  -1   38.50    5.10
   6  -4  -1   23.80    4.10
  -6  -4   1   38.90    9.00
  -6   4   1   34.10    5.50
  -6   4   1   31.20    3.10
   6   4  -1   39.40    6.30
  -5  -4   1  113.69   11.20
   5  -4  -1  103.19    5.90
   5  -4  -1  114.69    7.00
   5  -4  -1   98.99    7.30
  -5   4   1  102.99    8.20
  -5   4   1  108.59    5.80
   5   4  -1  109.49    8.90
   4  -4  -1 1629.94   70.99
   4   4  -1 1678.33   71.69
   3  -4  -1  126.59    6.40
  -3  -4   1  129.29    6.60
  -3  -4   1  122.19    9.30
   3  -4  -1  134.69    7.70
   3  -4  -1  129.79    7.20
   3   4  -1  136.19    7.80
  -3   4   1  130.19    7.90
  -3   4   1  133.89    6.40
  -2  -4   1  183.38    8.70
   2  -4  -1  189.98    9.10
   2  -4  -1  182.68    9.50
   2  -4  -1  185.68    8.60
  -2  -4   1  190.78   10.90
  -2   4   1  188.58    9.70
  -2   4   1  189.08    8.70
   2   4  -1  184.98    8.60
   1  -4  -1   11.50    1.70
  -1  -4   1   14.30    1.90
  -1  -4   1   14.20    3.50
  -1   4   1   12.30    1.70
   1   4  -1   15.40    1.80
   1   4  -1   15.40    1.30
  -1   4   1   18.10    2.80
   0   4   1  314.47   13.90
   0   4   1  312.37   14.40
   0   4  -1  308.97   13.70
   1   4   1  381.86   17.20
  -1   4  -1  371.06   15.90
   1   4   1  349.77   16.50
  -2  -4  -1   11.90    1.90
   2  -4   1   13.30    2.40
   2  -4   1   10.30    2.00
  -2  -4  -1   16.00    3.80
   2   4   1   12.30    2.70
  -2   4  -1   12.00    2.30
   2   4   1   18.50    4.00
   3  -4   1   53.19    4.30
  -3  -4  -1   58.29    6.60
   3  -4   1   58.79    4.60
  -3  -4  -1   58.29    4.00
   3   4   1   71.39    6.80
  -3   4  -1   58.69    4.70
   3   4   1   59.49    4.90
   4  -4   1   16.00    2.60
   4  -4   1   13.40    3.00
  -4  -4  -1    6.00    4.20
  -4   4  -1    8.70    2.80
   4   4   1   13.50    6.60
  -5  -4  -1    5.60    5.70
   5  -4   1    4.20    2.90
  -5   4  -1    4.20    3.10
   5   4   1    4.40    4.40
  -6  -4  -1  166.68   15.00
   6  -4   1  167.48   10.00
   6  -4   1  170.78   10.30
  -6   4  -1  184.58   11.40
   6   4   1  153.18   12.60
  -7  -4  -1  130.39   15.50
   7  -4   1  150.28    9.80
  -7   4  -1  146.69    7.80
   7   4   1  146.39   12.20
  -8  -4  -1   -4.00    7.90
   8  -4   1    0.60    2.60
   8  -4   1    2.60    3.80
   8   4   1    4.90    5.40
  -8   4  -1    3.10    2.10
   9  -4   1   -1.20    4.60
  -9   4  -1   -1.70    2.80
   9   4   1   -0.30    6.10
  10  -4   1   30.30    5.10
 -10   4  -1   26.10    4.40
  10   4   1   20.30    5.60
  10   5  -1   18.10    5.20
 -10   5   1   24.80    4.20
   9  -5  -1    1.80    4.20
  -9  -5   1    1.90   10.70
   9   5  -1    3.10    8.50
  -9   5   1    1.10    5.30
  -8  -5   1    1.60    9.20
  -8  -5   1    8.80    1.30
   8  -5  -1   15.00    4.10
   8   5  -1    9.00    5.20
  -8   5   1    2.80    2.50
  -7  -5   1   14.30    9.50
   7  -5  -1    8.90    3.60
  -7   5   1   10.20    2.60
   7   5  -1   14.90    5.60
  -6  -5   1   -3.60    6.60
   6  -5  -1   -2.00    2.90
   6  -5  -1   -3.30    2.30
   6  -5  -1   -1.30    1.70
  -6   5   1    1.20    4.70
   6   5  -1    3.20    4.70
  -6   5   1    0.00    1.90
   5  -5  -1  108.19    6.10
   5  -5  -1   92.99    9.40
  -5  -5   1  104.49   11.80
   5  -5  -1  109.29    7.20
  -5   5   1  120.79    6.30
  -5   5   1  113.99    8.90
   5   5  -1  116.69    9.90
  -4  -5   1  579.74   28.90
   4  -5  -1  547.15   25.70
   4  -5  -1  559.64   25.20
   4  -5  -1  543.85   24.60
  -4   5   1  563.94   26.30
   4   5  -1  583.94   26.80
   3  -5  -1  153.88    7.80
  -3  -5   1  169.08   11.50
   3  -5  -1  146.09   11.00
  -3  -5   1  168.98    8.10
   3  -5  -1  161.98    8.50
  -3   5   1  161.78    7.90
   3   5  -1  168.28   10.80
  -3   5   1  163.48    9.60
  -2  -5   1   18.70    2.30
  -2  -5   1   15.00    4.20
   2  -5  -1   17.30    2.10
   2  -5  -1   18.60    2.50
   2   5  -1   16.80    2.30
  -2   5   1   19.10    2.20
  -2   5   1   17.10    3.30
  -1  -5   1   83.79    6.90
  -1  -5   1   92.39    4.90
   1  -5  -1   87.19    4.70
   1   5  -1   90.39    4.80
  -1   5   1   80.99    6.00
  -1   5   1   84.69    4.90
   0  -5   1  198.28    9.00
   0  -5  -1  195.38    8.90
   0   5   1  185.38    9.10
   0   5  -1  191.68    9.00
   0   5   1  189.58   10.00
   0   5  -1  169.18    8.70
   1  -5   1    1.80    2.70
   1  -5   1    2.50    1.80
  -1  -5  -1    2.70    1.60
  -1   5  -1    3.30    1.90
  -1   5  -1    1.50    1.20
   1   5   1    7.00    5.00
   1   5   1    3.10    2.20
   2  -5   1  202.88   10.10
   2  -5   1  209.48   10.10
  -2  -5  -1  215.98   12.30
  -2   5  -1  211.48   10.50
  -2   5  -1  212.68    9.70
   2   5   1  212.38   12.30
   2   5   1  223.38   13.20
   3  -5   1    9.20    2.40
  -3  -5  -1   15.10    4.90
   3  -5   1   11.40    2.20
  -3  -5  -1   15.20    2.50
  -3   5  -1   12.10    1.70
   3   5   1   17.20    4.90
  -3   5  -1   11.50    2.80
   4  -5   1   85.69    6.00
  -4  -5  -1   96.19    9.30
   4  -5   1   89.79    5.60
  -4   5  -1   89.09    6.70
  -4   5  -1   87.89    5.00
   4   5   1  106.09    9.50
   5  -5   1   46.20    4.10
   5  -5   1   43.80    4.80
  -5  -5  -1   49.60    9.20
  -5   5  -1   34.30    3.20
  -5   5  -1   43.20    5.40
   5   5   1   33.50    6.30
   6  -5   1   30.20    3.70
  -6  -5  -1   37.60    9.70
   6  -5   1   24.60    4.30
  -6   5  -1   34.30    5.90
  -6   5  -1   34.70    3.40
   6   5   1   26.50    6.40
  -7  -5  -1    2.10    7.60
   7  -5   1    9.30    2.70
   7   5   1   12.80    6.80
  -7   5  -1   21.60    5.50
  -7   5  -1   15.80    2.90
   8  -5   1   58.19    6.20
  -8   5  -1   55.39    5.00
   8   5   1   59.99    8.50
  -9  -5  -1   23.20    2.70
  -9  -5  -1   12.60   11.40
   9  -5   1   31.30    5.30
   9   5   1   11.30    5.60
  -9   5  -1   28.20    3.90
  10  -5   1   93.39    7.20
  10   5   1   93.09    8.60
 -10   5  -1   83.29    6.20
 -10  -6   1   13.40   11.90
 -10   6   1    6.90    3.10
  10   6  -1   12.50    4.60
  -9  -6   1    9.10   11.70
   9   6  -1    6.30    5.00
  -9   6   1   15.20    3.40
  -8  -6   1   16.30   11.00
   8  -6  -1    8.40    3.80
   8   6  -1    2.80    5.10
  -8   6   1    8.00    2.90
   7  -6  -1   45.10    5.50
   7   6  -1   39.60    7.40
  -7   6   1   41.50    4.30
  -6  -6   1    0.00    8.10
   6  -6  -1    3.70    3.30
  -6   6   1    5.80    5.50
   6   6  -1    0.20    4.80
  -6   6   1    3.40    2.40
   5  -6  -1   16.90    2.40
   5  -6  -1   14.60    3.30
  -5  -6   1   10.20    6.90
  -5   6   1   11.90    2.50
   5   6  -1    6.80    5.10
  -5   6   1   12.10    4.90
   4  -6  -1    1.60    2.20
  -4  -6   1    1.90    2.00
   4  -6  -1   -0.10    1.60
  -4  -6   1    1.10    5.00
   4   6  -1    0.30    4.20
  -4   6   1    0.30    1.70
  -4   6   1    1.00    3.60
   3  -6  -1  284.57   12.80
  -3  -6   1  274.77   16.70
   3  -6  -1  271.67   13.10
  -3   6   1  267.37   12.80
   3   6  -1  278.77   14.60
  -3   6   1  279.47   14.70
  -2  -6   1  248.88   14.60
  -2  -6   1  250.67   11.70
   2  -6  -1  233.68   11.50
  -2   6   1  261.97   11.80
  -2   6   1  250.17   13.30
   2   6  -1  256.27   12.50
  -1  -6   1  205.18    9.50
   1  -6  -1  195.18    9.30
  -1  -6   1  193.88   11.70
   1   6  -1  195.68    9.70
  -1   6   1  195.98   10.80
  -1   6   1  185.58    9.50
   0  -6   1  259.57   13.20
   0  -6   1  252.07   11.60
   0   6   1  235.08   11.80
   0   6   1  250.27   13.20
   0   6  -1  245.58   11.90
  -1   6  -1  395.26   17.90
  -1   6  -1  412.26   18.60
   1   6   1  404.06   19.70
  -2  -6  -1   10.10    4.10
   2  -6   1   13.40    2.40
   2  -6   1    9.90    2.30
  -2  -6  -1   13.60    2.40
   2   6   1    6.80    4.20
  -2   6  -1   14.80    3.00
  -2   6  -1   13.70    2.10
   3  -6   1  142.39    7.80
  -3  -6  -1  132.29    7.60
  -3  -6  -1  143.69   11.00
   3  -6   1  150.58    7.60
  -3   6  -1  141.09    8.80
   3   6   1  136.09   10.90
  -3   6  -1  147.49    7.30
   4  -6   1   74.79    5.20
   4  -6   1   69.29    5.60
  -4  -6  -1   85.49    9.70
   4   6   1   63.19    8.20
  -4   6  -1   74.19    4.70
  -4   6  -1   69.09    6.90
   5  -6   1  266.87   12.90
  -5  -6  -1  250.67   18.40
   5  -6   1  254.37   13.50
  -5   6  -1  255.87   12.60
   5   6   1  281.07   17.40
  -5   6  -1  276.87   15.30
   6  -6   1  138.79    9.00
   6  -6   1  122.99    7.70
  -6  -6  -1  136.79   15.10
  -6   6  -1  126.29    7.50
  -6   6  -1  126.69   11.00
   6   6   1  137.29   12.50
  -7  -6  -1   14.80    9.60
   7  -6   1   13.60    4.20
   7  -6   1    9.60    2.80
  -7   6  -1   12.50    3.00
   7   6   1   22.50    6.80
  -7   6  -1    6.00    6.50
   8  -6   1   45.00    5.90
  -8  -6  -1   16.60   10.00
   8   6   1   28.00    6.70
  -8   6  -1   40.90    4.50
  -9  -6  -1    6.30   11.90
   9  -6   1    1.70    3.30
  -9   6  -1    3.20    2.70
   9   6   1   -2.10    4.60
 -10   6  -1   17.20    3.20
  -9  -7   1   16.20   13.80
  -9   7   1   10.30    5.00
   9   7  -1    5.00    4.70
  -8  -7   1   24.20   15.90
   8   7  -1    0.80    5.40
  -8   7   1   11.70    3.40
  -7  -7   1   21.10   10.70
  -7   7   1   40.70    4.60
   7   7  -1   35.00    7.30
  -6  -7   1  111.19   17.30
   6   7  -1  208.98   18.90
  -6   7   1  151.18   13.50
  -6   7   1  145.39    8.50
  -5  -7   1  356.26   24.80
   5  -7  -1  376.86   17.30
   5   7  -1  413.76   22.10
  -5   7   1  391.76   21.70
  -5   7   1  384.36   17.90
   4  -7  -1   46.20    3.90
  -4  -7   1   59.49    5.10
  -4  -7   1   72.59   10.80
  -4   7   1   57.19    7.20
  -4   7   1   55.99    4.70
   4   7  -1   56.49    7.60
  -3  -7   1    3.10    4.60
   3  -7  -1    6.00    1.80
  -3  -7   1    5.10    2.10
   3   7  -1    1.20    4.10
  -3   7   1    5.60    2.20
  -3   7   1    0.80    3.90
  -2  -7   1   21.60    3.50
  -2  -7   1   17.50    5.20
   2  -7  -1   25.80    2.80
   2   7  -1   19.20    4.20
  -2   7   1   23.00    3.80
   1  -7  -1  105.99    5.70
  -1  -7   1   93.09    5.70
  -1  -7   1   95.89    8.40
  -1   7   1   93.69    6.00
   1   7  -1   92.79    6.60
  -1   7   1  104.99    8.10
   0  -7  -1  133.79    7.30
   0  -7   1  149.29    7.60
   0  -7   1  151.18   10.00
   0   7   1  154.18   10.00
   0   7  -1  141.29    8.50
   1  -7   1   24.20    4.30
  -1  -7  -1   28.50    5.00
   1  -7   1   19.40    2.50
  -1  -7  -1   22.10    2.70
   1   7   1   30.50    5.40
  -1   7  -1   23.80    3.60
  -2  -7  -1    5.70    4.30
   2  -7   1    2.20    1.90
  -2   7  -1    0.80    2.20
  -2   7  -1    2.70    2.80
   2   7   1    6.80    4.80
  -3  -7  -1  110.09   10.50
   3  -7   1  102.49    6.40
  -3  -7  -1  117.29    6.80
   3   7   1  103.59   10.30
  -3   7  -1  105.19    8.10
  -3   7  -1  104.29    6.20
  -4  -7  -1 1165.68   52.79
  -4   7  -1 1030.90   48.50
   4   7   1 1026.80   50.49
   5  -7   1    7.80    2.50
  -5  -7  -1    8.30    7.20
   5  -7   1    7.00    3.00
  -5   7  -1    4.70    4.60
   5   7   1   13.60    6.80
  -5   7  -1   12.50    2.70
  -6  -7  -1   19.40    9.40
   6  -7   1   22.30    4.30
   6  -7   1   12.60    2.80
   6   7   1   17.60    7.20
  -6   7  -1    8.90    5.70
   7  -7   1    5.30    3.50
  -7  -7  -1    2.80    8.50
  -7   7  -1   10.50    7.30
   7   7   1    6.90    6.20
  -7   7  -1    7.00    2.80
  -8  -7  -1    6.20   10.20
   8  -7   1    2.00    3.20
   8   7   1    0.80    5.00
  -8   7  -1    0.50    2.50
   9   7   1   51.79    7.00
  -9   7  -1   51.09    4.80
  -9  -8   1   13.70   15.20
   9   8  -1   26.80    5.50
  -9   8   1   33.10    4.20
  -8  -8   1    9.50   10.70
   8   8  -1    7.40    5.30
  -8   8   1    9.50    3.20
  -7  -8   1    5.10   10.20
  -7   8   1    6.50    3.10
   7   8  -1    8.60    5.80
  -6   8   1   93.19   11.60
   6   8  -1   71.09    9.60
  -6   8   1   76.69    6.50
  -5  -8   1   -2.90    9.10
  -5   8   1   -0.90    2.60
   5   8  -1    2.70    6.20
  -5   8   1    9.50    6.50
  -4  -8   1   45.40    9.60
   4  -8  -1   53.79    4.10
  -4  -8   1   65.19    5.60
  -4   8   1   49.70    8.00
   4   8  -1   53.79    8.50
  -4   8   1   48.00    4.70
   3  -8  -1  463.45   19.90
  -3   8   1  447.16   20.60
   3   8  -1  453.85   23.40
  -3   8   1  375.26   22.90
   2  -8  -1  169.88    9.00
  -2  -8   1  173.48   13.70
  -2  -8   1  185.48    9.40
  -2   8   1  182.08   12.70
   2   8  -1  178.78   12.10
  -1  -8   1    2.80    4.60
  -1  -8   1   11.00    2.50
   1  -8  -1    7.30    2.10
   1   8  -1    4.20    3.60
  -1   8   1    5.90    4.50
   0  -8   1   55.89    7.10
   0  -8  -1   40.80    6.10
   0  -8   1   42.40    4.00
   0  -8  -1   42.50    3.80
   0   8   1   39.50    6.50
   0   8  -1   49.20    5.50
   1  -8   1   34.30    3.50
  -1  -8  -1   37.90    3.60
   1  -8   1   52.79    6.80
  -1  -8  -1   32.20    6.30
  -1   8  -1   29.40    4.70
   1   8   1   38.80    6.80
  -2  -8  -1  111.49    6.70
   2  -8   1  117.09    6.70
  -2  -8  -1  104.19   10.60
   2  -8   1  111.99    8.90
   2   8   1  118.69   11.50
  -2   8  -1  111.19    8.80
   3  -8   1   35.20    5.00
  -3  -8  -1   26.80    3.80
  -3  -8  -1   35.50    8.50
   3   8   1   37.90    7.80
  -3   8  -1   17.20    4.90
  -4  -8  -1  139.69   14.70
   4  -8   1  146.49    8.20
   4   8   1  158.88   14.20
  -4   8  -1  140.39   11.20
  -4   8  -1  145.49    8.20
   5  -8   1   43.40    4.30
  -5  -8  -1   64.49   12.90
  -5   8  -1   41.10    4.40
  -5   8  -1   56.79    8.40
   5   8   1   45.80    9.10
  -6  -8  -1   13.20    9.20
   6   8   1   25.50    7.90
  -6   8  -1   12.40    6.90
  -6   8  -1   24.10    3.70
  -7  -8  -1   31.40   12.80
   7   8   1   15.80    7.80
  -7   8  -1   19.70    3.50
  -7   8  -1   16.60    8.30
  -8  -8  -1    4.60   12.00
  -8   8  -1   36.80    4.40
   8   8   1   17.70    6.00
  -8  -9   1   -3.90    9.50
   8   9  -1    2.10    4.40
  -8   9   1    4.60    3.20
  -7  -9   1    3.20    9.10
   7   9  -1   -2.80    5.20
  -7   9   1    1.90    3.20
  -6  -9   1    3.20    9.60
  -6   9   1    7.30    5.60
   6   9  -1    4.20    6.10
  -6   9   1   -3.10    8.00
  -5  -9   1    4.20    8.10
  -5   9   1   -3.80    6.80
   5   9  -1    3.90    6.40
  -5   9   1    2.90    3.10
  -4  -9   1   47.70   10.50
   4  -9  -1   62.79    4.40
  -4  -9   1   49.70    4.90
   4   9  -1   69.49    9.70
  -4   9   1   55.09    9.70
  -3  -9   1  455.15   21.30
   3  -9  -1  456.15   20.70
  -3  -9   1  485.35   28.10
   3   9  -1  455.55   25.60
  -3   9   1  449.16   25.60
  -2  -9   1   11.40    5.90
   2  -9  -1   11.60    2.30
  -2  -9   1   10.10    2.60
   2   9  -1   15.60    5.80
  -2   9   1   13.20    6.40
   1  -9  -1   23.40    3.00
  -1  -9   1   30.80    7.10
  -1  -9   1   25.90    3.40
   1  -9  -1   35.30    6.50
  -1   9   1   23.90    6.50
   1   9  -1   31.20    6.10
   0  -9   1   47.80    4.50
   0  -9  -1   42.70    7.30
   0  -9  -1   50.59    4.50
   0  -9   1   70.79    9.20
   0   9  -1   41.90    6.40
   0   9   1   42.60    8.40
   1  -9   1   52.39    4.70
  -1  -9  -1   58.09    8.70
  -1  -9  -1   49.99    4.70
   1  -9   1   56.69    7.90
  -1   9  -1   49.99    7.00
   1   9   1   37.30    8.40
  -2  -9  -1   44.20    8.40
   2  -9   1   48.70    7.10
   2  -9   1   46.50    4.40
  -2  -9  -1   38.90    4.40
   2   9   1   45.50    9.10
  -2   9  -1   46.80    7.00
   3  -9   1  147.79    8.40
  -3  -9  -1  167.88   16.80
   3   9   1  148.29   15.10
  -3   9  -1  162.38   16.90
  -4  -9  -1    0.60    6.80
   4  -9   1    1.20    2.10
   4   9   1    0.40    6.70
  -4   9  -1    1.30    5.20
   5  -9   1    8.30    2.40
  -5  -9  -1   12.50    9.60
   5   9   1   -4.50    6.70
  -5   9  -1    8.90    6.90
  -6  -9  -1    0.60    9.00
  -6   9  -1    4.50    7.60
   6   9   1   -1.90    7.40
  -7  -9  -1    3.10    9.60
   7   9   1   -5.00    5.20
  -8  -9  -1    3.30   10.10
   8   9   1  -10.00    3.80
  -7 -10   1   18.70   11.10
   7  10  -1   11.30    5.10
  -6 -10   1   49.00   12.60
  -6  10   1   48.80   10.40
   6  10  -1   37.90    8.00
  -5 -10   1    3.10    8.30
   5  10  -1   -6.70    8.00
  -5  10   1   -3.80    9.10
  -4 -10   1    0.00    8.20
   4  10  -1   -4.80    6.10
  -4  10   1   -3.20    7.10
  -3 -10   1  163.08   16.00
  -3 -10   1  154.08    9.30
   3 -10  -1  161.18   11.80
   3 -10  -1  138.79    8.10
  -3  10   1  140.29   14.40
   3  10  -1  153.48   14.50
   2 -10  -1    6.50    2.30
  -2 -10   1    4.80    6.40
  -2 -10   1    2.40    2.50
   2 -10  -1   13.30    5.60
   2  10  -1    7.40    6.80
  -2  10   1   -1.80    6.70
  -1 -10   1   -2.80    2.40
   1 -10  -1   -1.70    6.60
  -1 -10   1   -1.10    6.30
  -1  10   1   -3.00    6.50
   1  10  -1   -1.40    5.50
   0 -10   1    9.30    8.00
   0 -10   1   17.50    3.10
   0 -10  -1   16.60    4.40
   0 -10  -1   13.60    6.20
   0  10   1   12.90    7.50
   0  10  -1   14.90    6.20
  -1 -10  -1   49.50    9.20
   1 -10   1   52.69    4.80
   1 -10   1   55.39   11.30
  -1  10  -1   37.30    7.60
   1  10   1   29.40    8.70
  -2 -10  -1   -0.90    5.50
  -2 -10  -1   -2.30    2.70
   2 -10   1   -1.20    1.90
   2  10   1    8.10    7.50
  -2  10  -1    0.00    5.40
   3 -10   1  160.78    9.00
  -3 -10  -1  174.38   16.60
   3  10   1  190.18   16.90
  -3  10  -1  164.68   14.20
  -4 -10  -1    0.20    7.10
   4 -10   1    1.60    2.30
   4  10   1    0.10    7.40
  -4  10  -1   -7.10    5.80
  -5 -10  -1   28.30   10.80
  -5  10  -1   25.50    8.50
   5  10   1   22.10    8.50
  -6 -10  -1   -0.30    8.80
   6  10   1   10.40    6.80
  -6  10  -1    1.90    9.40
  -7 -10  -1   -1.10    9.50
   7  10   1   -2.80    4.80
  -6 -11   1   18.50    9.50
   6  11  -1   12.30    5.60
  -5 -11   1    4.80    9.20
   5  11  -1   10.70    6.70
  -5  11   1    9.90    9.20
  -4 -11   1    7.00    8.80
   4  11  -1    4.90    7.00
  -4  11   1   16.80    9.20
  -3 -11   1   22.10    9.50
  -3 -11   1   21.80    4.10
  -3  11   1    9.10    8.30
   3  11  -1    8.10    9.40
  -2 -11   1   41.60    9.20
  -2 -11   1   33.30    4.00
  -2  11   1   59.99   10.70
   2  11  -1   42.30    9.60
  -1 -11   1   -0.90    2.30
   1 -11  -1    3.10    2.20
   1 -11  -1   -0.20    5.10
  -1 -11   1   -5.10    5.50
   1  11  -1    2.60    7.30
  -1  11   1    2.40    8.00
   0 -11   1    8.90    6.70
   0 -11   1   -0.60    2.40
   0 -11  -1   -3.00    4.80
   0 -11  -1   -1.40    2.30
   0  11   1   -1.80    7.70
   0  11  -1    4.50    6.70
   1 -11   1   43.80    8.30
  -1 -11  -1   33.00    3.90
   1 -11   1   39.70    4.10
  -1 -11  -1   33.50    7.90
   1  11   1   46.50   11.00
  -1  11  -1   50.69    9.30
   2 -11   1    3.90    2.30
  -2 -11  -1    3.10    6.60
   2  11   1   -1.90    7.90
  -2  11  -1  -12.50    5.80
   3 -11   1    4.80    2.40
  -3 -11  -1   10.50   11.70
   3  11   1   -8.70   10.20
  -3  11  -1   -1.90    7.60
  -4 -11  -1   14.00    8.60
   4  11   1    3.80    8.00
  -4  11  -1   12.90    8.10
  -5 -11  -1   52.49   12.50
   5  11   1   58.69    9.70
  -5  11  -1   69.29   14.80
  -6 -11  -1   41.00   11.70
   6  11   1   20.40    6.30
  -6  11  -1   26.10    9.20
  -5 -12   1    0.50    8.90
   5  12  -1   -0.50    5.60
  -5  12   1   -1.20    8.00
  -4 -12   1   49.20   11.60
  -4  12   1   43.60   10.60
   4  12  -1   41.20    8.50
  -3 -12   1    6.90    7.70
  -3  12   1    2.10    8.30
   3  12  -1    7.50    7.60
  -2 -12   1   25.50    8.70
  -2 -12   1   43.00    4.50
   2  12  -1   22.60    9.10
  -2  12   1   44.30   10.60
  -1 -12   1   14.10    8.10
  -1 -12   1    7.20    3.00
   1 -12  -1   13.00    3.00
   1 -12  -1   14.20    6.60
   1  12  -1    4.50    7.90
  -1  12   1    2.50    8.90
   0 -12  -1   11.60    6.80
   0 -12  -1   16.80    3.30
   0 -12   1   18.70    3.20
   0 -12   1   28.70    7.90
   0  12  -1   12.80    8.30
   0  12   1    0.50    8.40
   1 -12   1   12.70    2.90
  -1 -12  -1   22.50    8.40
   1  12   1    5.00    8.60
  -1  12  -1    0.80    7.60
  -2 -12  -1   16.40    7.70
   2 -12   1   15.10    3.50
  -2  12  -1   17.70    8.40
   2  12   1   17.20    8.80
  -3 -12  -1    9.70    7.90
   3  12   1   18.20    8.50
  -3  12  -1   16.20    8.10
  -4 -12  -1    2.00    7.70
  -4  12  -1    3.40    7.50
   4  12   1    2.80    6.80
  -3 -13   1   -5.10    6.10
  -3  13   1   -1.30    7.70
   3  13  -1   -2.40    5.80
  -2 -13   1    6.10    7.00
  -2  13   1   16.70    8.80
   2  13  -1   11.60    7.20
  -1  13   1    8.90    8.00
   1  13  -1   -4.00    7.10
   0 -13   1   37.40    4.70
   0  13  -1   30.30    8.80
   0  13   1   35.90    9.90
   1 -13   1   32.60    3.90
  -1 -13  -1   32.40    9.00
   1  13   1   35.10    9.50
  -1  13  -1   25.30    8.90
  -2 -13  -1    5.80    7.20
  -2  13  -1    3.40    8.00
   2  13   1    5.00    7.00
  11   0  -2    3.50    4.30
 -11   0   2    0.90    2.00
 -10   0   2    2.40    2.10
  10   0  -2   -3.30    5.80
   9   0  -2    1.90    4.20
  -9   0   2    4.40    2.00
   8   0  -2   47.70    6.50
   8   0  -2   57.79    6.00
  -8   0   2   47.60    3.70
  -7   0   2 2527.95  112.19
   7   0  -2 2390.86  104.89
   6   0  -2    3.00    3.10
  -6   0   2   -0.40    7.20
   6   0  -2   -2.90    2.30
   5   0  -2  458.55   20.50
   5   0  -2  458.95   21.10
  -5   0   2  425.16   24.90
   4   0  -2  620.54   27.00
  -4   0   2  610.44   30.50
   4   0  -2  617.14   27.40
  -3   0   2 1293.77   93.39
   2   0  -2  149.69    7.30
   2   0  -2  148.39    7.00
  -2   0   2  150.18   10.30
   1   0  -2 1310.57   74.29
   1   0   2  314.87   14.00
   1   0   2  307.87   14.40
  -2   0  -2 2539.65  161.28
  -3   0  -2  173.48    8.20
  -3   0  -2  167.58    9.70
   3   0   2  164.48    9.00
   3   0   2  163.98    9.70
   4   0   2    0.90    2.80
   4   0   2    1.20    3.10
  -4   0  -2    0.40    1.90
  -4   0  -2   -2.00    5.40
   5   0   2   26.80    4.20
  -5   0  -2   30.50    4.70
   5   0   2   21.30    4.40
  -5   0  -2   30.30    6.50
  -6   0  -2  105.09   11.30
   6   0   2  102.59    7.60
   6   0   2   77.59    8.50
   7   0   2  180.28   12.20
   7   0   2  182.58   11.20
   8   0   2  126.09   13.80
   8   0   2  111.39    9.30
   9   0   2  250.27   15.10
 -10   0  -2  358.76   15.60
  10   0   2  296.47   18.90
  11  -1  -2   27.20    5.70
 -11  -1   2   34.80    3.10
 -11   1   2   36.80    4.10
  11   1  -2   21.00    5.10
  10  -1  -2    2.60    5.20
  10   1  -2    0.60    5.70
 -10   1   2    2.20    2.70
  -9  -1   2   63.39    4.30
   9  -1  -2   67.79    7.90
   9   1  -2   46.20    6.70
  -9   1   2   60.59    4.60
   8  -1  -2  459.95   22.30
   8  -1  -2  464.55   23.10
  -8  -1   2  469.45   31.40
  -8   1   2  459.75   20.70
   8   1  -2  462.25   23.60
   7  -1  -2   30.40    4.90
  -7  -1   2   30.30    9.70
   7  -1  -2   49.50    5.20
   6  -1  -2   38.70    4.80
   6  -1  -2   41.70    4.60
  -6  -1   2   58.09   11.00
   6   1  -2   44.70    5.30
   6   1  -2   53.19    4.90
   5  -1  -2   91.39    6.60
   5  -1  -2   89.39    6.10
  -5  -1   2  103.39   11.00
   5   1  -2   92.29    6.90
   5   1  -2   91.09    5.90
   4  -1  -2   39.20    4.10
   4  -1  -2   43.00    3.80
  -4  -1   2   44.10    7.10
  -4   1   2   40.20    4.40
   4   1  -2   42.40    4.50
  -4   1   2   48.30    8.70
   3  -1  -2    4.20    2.30
   3  -1  -2    2.40    2.00
  -3  -1   2    3.40    4.80
  -3  -1   2    1.50    1.10
  -3   1   2    0.30    2.60
  -3   1   2    3.40    6.10
   3   1  -2    3.60    2.60
   3   1  -2    1.40    1.80
  -2  -1   2 1014.40   61.59
  -2   1   2 1034.00   79.79
  -1  -1   2   67.49    3.00
   1  -1  -2   71.79    4.00
  -1  -1   2   67.19    3.40
  -1  -1   2   72.09    5.80
   1  -1  -2   69.19    3.00
  -1  -1   2   69.59    3.10
  -1   1   2   71.39    5.00
   0  -1   2 4808.42  223.88
   0  -1  -2 4995.90  233.68
   0   1   2 4997.10  240.78
   0   1  -2 4743.83  226.98
   1  -1   2    1.80    1.90
   1  -1   2    0.80    1.70
  -1  -1  -2    0.70    1.50
   1   1   2   -1.80    3.10
   1   1   2    0.40    2.10
  -1   1  -2    0.50    1.30
  -2  -1  -2  178.38    9.20
  -2  -1  -2  180.28    8.50
   2  -1   2  188.08    9.40
  -2   1  -2  192.28   10.10
   2   1   2  178.28   10.50
   2   1   2  184.48    9.40
   3  -1   2   16.70    3.20
  -3  -1  -2   16.80    2.20
  -3  -1  -2   12.90    4.10
   3  -1   2   13.40    3.10
  -3   1  -2   13.00    2.00
   3   1   2   12.50    3.20
   3   1   2   15.60    4.10
  -3   1  -2   13.70    4.30
   4  -1   2  299.57   15.40
  -4  -1  -2  308.17   14.20
   4  -1   2  315.47   15.30
  -4  -1  -2  312.87   16.60
  -4   1  -2  302.97   16.80
   4   1   2  325.27   16.20
   4   1   2  306.27   15.10
  -4   1  -2  310.97   14.50
  -5  -1  -2    5.70    4.90
   5  -1   2    2.70    3.10
   5  -1   2    5.50    3.50
  -5   1  -2    2.10    2.20
   5   1   2    5.90    3.30
   5   1   2    6.00    3.70
   6  -1   2   13.10    4.00
  -6  -1  -2   11.30    6.30
   6  -1   2    2.80    3.30
   6   1   2    9.70    4.50
   6   1   2   10.60    3.80
   7  -1   2  192.98   12.30
   7  -1   2  203.88   12.10
  -7  -1  -2  193.48   16.60
   7   1   2  214.08   12.30
   7   1   2  204.68   13.20
   8  -1   2  121.19   10.60
   8  -1   2  101.59    9.20
   8   1   2  114.19    9.30
   8   1   2  123.19   10.70
   9  -1   2   -3.80    4.10
   9  -1   2    0.90    4.10
   9   1   2    1.70    4.50
 -10  -1  -2   21.70    2.70
 -10   1  -2   24.40    3.20
  10   1   2   28.00    6.40
  11   2  -2   17.80    4.90
 -11   2   2   18.00    2.90
  10  -2  -2    0.20    4.20
 -10  -2   2    1.80    1.70
 -10   2   2   -3.70    2.50
  10   2  -2    0.30    4.30
   9  -2  -2    6.50    3.90
  -9  -2   2    0.20   10.00
   9  -2  -2    8.70    4.80
  -9  -2   2   13.50    2.20
   9   2  -2    7.20    4.80
  -9   2   2   13.10    2.70
   8  -2  -2  190.18   11.20
   8  -2  -2  176.08   11.80
  -8   2   2  183.28    9.20
   8   2  -2  170.38   12.10
   7  -2  -2   13.80    3.80
   7  -2  -2   19.40    4.00
  -7  -2   2   20.10    9.40
  -7   2   2   16.80    2.20
   7   2  -2   13.20    4.20
   6  -2  -2   10.00    3.10
   6  -2  -2    3.70    2.90
  -6  -2   2    7.20    7.00
  -6   2   2    8.30    1.70
   6   2  -2   12.10    3.80
   5  -2  -2  282.67   14.10
  -5  -2   2  290.47   18.00
   5  -2  -2  279.57   13.80
   5   2  -2  280.77   14.60
   4  -2  -2    6.20    2.70
  -4  -2   2    4.60    5.40
   4  -2  -2    7.70    2.50
   4   2  -2    8.90    2.10
   4   2  -2    8.40    3.10
   3  -2  -2  404.96   17.80
   3  -2  -2  418.66   18.10
  -3  -2   2  391.26   20.10
   3   2  -2  386.46   17.70
   3   2  -2  400.96   17.80
  -3   2   2  389.46   18.40
  -2  -2   2  508.35   22.10
  -2   2   2  542.55   23.30
   1  -2  -2 2158.48  124.79
   1  -2  -2 2067.79  148.19
   0  -2   2 2516.55  128.99
   0  -2  -2 2483.65  138.29
   0   2  -2 2340.27  134.89
   1   2   2  618.94   26.90
   1   2   2  620.84   27.80
  -2  -2  -2  132.69    6.50
   2  -2   2  137.69    7.10
  -2  -2  -2  132.69    7.50
   2  -2   2  131.69    7.20
   2   2   2  149.69    9.30
  -2   2  -2  142.19    6.90
   2   2   2  134.99    7.50
   3  -2   2  555.54   24.10
  -3  -2  -2  503.15   23.20
   3  -2   2  554.84   24.00
   3   2   2  564.64   25.40
   3   2   2  516.25   24.70
   4  -2   2   14.30    3.20
  -4  -2  -2   18.80    4.90
   4  -2   2   14.70    3.10
   4   2   2   13.10    3.40
   4   2   2   13.50    4.30
  -5  -2  -2    0.90    4.60
   5  -2   2   -0.80    2.80
   5  -2   2    0.90    2.60
  -5   2  -2    0.30    2.40
   5   2   2   -2.10    4.00
   5   2   2   -3.40    2.80
   6  -2   2   49.20    5.60
   6  -2   2   60.89    6.10
  -6  -2  -2   61.99    9.50
   6   2   2   44.00    6.60
   6   2   2   56.69    6.00
  -6   2  -2   57.79    5.40
   7  -2   2  650.13   31.20
  -7  -2  -2  692.93   36.20
   7  -2   2  574.34   30.70
   7   2   2  694.63   31.20
   7   2   2  714.43   32.60
   8  -2   2    1.40    3.80
   8  -2   2    2.70    4.70
   8   2   2    0.00    4.60
   9  -2   2   31.60    5.10
  -9   2  -2   23.60    3.00
   9   2   2   39.70    6.60
  10  -2   2   35.30    5.40
 -10  -2  -2   36.90    3.20
 -10   2  -2   29.50    3.40
  10   2   2   35.00    8.20
  11   3  -2   -1.00    3.60
 -11   3   2    4.80    2.40
  10  -3  -2    2.10    4.00
  10  -3  -2    0.00    5.80
  10   3  -2   10.50    4.60
 -10   3   2    2.00    2.40
   9  -3  -2    8.30    4.10
   9  -3  -2   18.80    5.20
  -9  -3   2    9.00   10.80
  -9  -3   2   16.40    2.10
  -9   3   2   15.60    3.00
   9   3  -2    7.90    5.00
  -8  -3   2   11.80    1.80
  -8  -3   2    3.60    9.90
   8  -3  -2    6.10    4.20
   8  -3  -2   11.30    3.70
  -8   3   2    7.60    2.30
   8   3  -2    7.40    4.50
  -7  -3   2    7.40    7.80
   7  -3  -2    9.30    3.90
   7  -3  -2    7.40    3.50
  -7   3   2    9.80    2.20
   7   3  -2    7.70    4.30
   6  -3  -2   54.89    5.60
  -6  -3   2   57.79   10.50
   6  -3  -2   41.40    4.60
  -6   3   2   46.80    7.50
   6   3  -2   46.50    6.30
   5  -3  -2  312.17   14.70
   5  -3  -2  295.77   15.10
  -5  -3   2  292.97   20.80
  -5   3   2  321.57   14.00
  -5   3   2  299.27   15.80
   5   3  -2  294.37   15.70
   4  -3  -2  631.94   28.30
   4   3  -2  632.74   28.50
  -4   3   2  633.14   28.70
  -3  -3   2  204.18    9.60
   3  -3  -2  236.18   10.50
   3  -3  -2  220.58   10.90
  -3  -3   2  220.58   13.00
   3  -3  -2  217.58    9.70
  -3   3   2  223.68   11.30
   3   3  -2  210.68    9.60
   2  -3  -2 1318.87  102.89
  -1  -3   2  133.79    6.40
   1  -3  -2  126.99    6.00
  -1  -3   2  133.99    7.90
   1  -3  -2  131.09    7.20
  -1   3   2  133.99    7.80
  -1   3   2  131.89    6.30
   0  -3   2  190.18    8.40
   0  -3  -2  187.18    8.90
   0  -3   2  185.78    8.70
   0  -3   2  187.18    9.30
   0   3  -2  183.98    8.20
   0   3   2  192.58    8.80
   0   3   2  193.48   10.10
   0   3  -2  190.48    8.20
  -1  -3  -2    6.40    1.30
   1  -3   2    6.80    1.90
   1  -3   2    3.90    1.90
   1   3   2    4.20    2.40
  -1   3  -2    2.60    1.30
   1   3   2    1.60    3.30
   2  -3   2   13.20    2.50
   2   3   2   18.30    4.50
   2   3   2   11.60    2.80
  -2   3  -2   12.60    2.10
   3  -3   2   30.70    3.60
   3  -3   2   26.00    3.10
  -3  -3  -2   33.50    4.90
  -3   3  -2   26.90    3.20
   3   3   2   30.70    5.30
   3   3   2   43.50    4.30
   4  -3   2    7.40    2.50
   4  -3   2   10.20    3.00
  -4  -3  -2   12.10    4.40
  -4   3  -2    6.20    2.60
   4   3   2    9.20    4.20
   4   3   2    7.20    3.20
   5  -3   2   43.00    4.60
  -5  -3  -2   43.50    7.50
   5  -3   2   53.69    5.20
  -5   3  -2   50.99    5.00
   5   3   2   49.50    7.00
   5   3   2   43.20    5.20
   6  -3   2  128.29    8.20
   6  -3   2  110.89    8.40
   6   3   2  115.39   10.60
  -6   3  -2  113.59    8.60
   6   3   2  113.79    8.40
   7  -3   2   43.80    5.70
   7  -3   2   57.99    6.00
  -7  -3  -2   73.49   11.60
   7   3   2   59.09    8.30
   8  -3   2    5.60    4.00
  -8  -3  -2    7.60    8.40
   8   3   2   10.00    5.70
   9   3   2    0.80    6.10
  -9   3  -2    4.60    2.40
  10  -3   2    1.50    4.00
 -10  -3  -2    1.50    1.50
 -10   3  -2    3.90    2.50
  10   3   2    1.50    4.20
  11   4  -2   21.60    4.80
 -11   4   2   19.60    3.30
  10  -4  -2   12.50    4.00
 -10   4   2   11.40    2.80
  10   4  -2    8.10    4.20
   9  -4  -2    9.90    4.00
  -9  -4   2   16.50   12.50
   9   4  -2    9.00    4.80
  -9   4   2   16.10    3.00
  -8  -4   2   21.90   11.80
   8  -4  -2   35.90    6.20
  -8  -4   2   32.70    2.40
   8   4  -2   32.10    6.00
  -8   4   2   28.40    3.50
   7  -4  -2    6.00    3.50
  -7  -4   2   -0.10    7.50
   7  -4  -2   10.40    4.20
   7   4  -2    6.10    4.40
  -7   4   2    7.80    2.30
  -6  -4   2   94.29   13.40
   6  -4  -2   69.59    5.80
   6  -4  -2   48.60    5.60
  -6   4   2   63.39    4.40
  -6   4   2   70.39    7.30
   6   4  -2   73.99    7.60
   5  -4  -2   85.99    5.80
   5  -4  -2   70.99    4.30
  -5  -4   2   77.59   10.30
   5  -4  -2   75.49    6.40
   5   4  -2   78.69    7.40
  -5   4   2   79.59    7.40
  -5   4   2   72.59    4.50
   4  -4  -2    5.40    2.90
  -4  -4   2    5.30    5.10
   4  -4  -2    2.90    1.40
  -4  -4   2    3.60    1.70
   4  -4  -2    4.20    2.30
  -4   4   2    2.30    3.30
  -4   4   2    2.00    1.50
   4   4  -2    3.50    3.90
  -3  -4   2 2137.89  112.59
  -2  -4   2    2.90    1.40
   2  -4  -2    4.50    2.60
  -2  -4   2    6.80    3.70
  -2   4   2    4.90    2.80
  -2   4   2    4.40    1.50
  -1  -4   2    6.20    1.60
   1  -4  -2    6.40    1.30
   1  -4  -2   10.50    2.40
  -1  -4   2    9.30    3.50
  -1   4   2    8.60    3.20
  -1   4   2    6.50    1.80
   0  -4  -2  186.58    8.30
   0  -4   2  186.18    8.30
   0  -4   2  187.78    8.70
   0  -4   2  189.38    9.70
   0   4   2  186.68   10.40
   0   4   2  177.88    8.80
   0   4  -2  167.48    8.10
   0   4  -2  184.48    8.20
   1  -4   2  122.19    6.30
  -1  -4  -2  120.39    6.00
   1  -4   2  121.19    6.10
   1   4   2  115.39    6.90
  -1   4  -2  120.99    6.10
   1   4   2  122.79    8.40
   2  -4   2   14.10    2.60
   2   4   2   19.10    3.40
  -2   4  -2   16.10    2.60
  -3  -4  -2  205.58   12.20
   3  -4   2  210.08   10.60
   3   4   2  204.38   11.00
  -3   4  -2  225.08   10.70
   3   4   2  197.28   12.90
  -4  -4  -2   39.20    6.30
   4  -4   2   36.40    4.20
   4   4   2   38.20    6.20
  -4   4  -2   35.90    4.00
   4   4   2   46.60    5.10
  -5  -4  -2  447.16   24.50
   5  -4   2  427.26   20.90
  -5   4  -2  451.65   21.20
   5   4   2  450.45   23.60
   5   4   2  431.36   24.30
  -6  -4  -2  238.48   17.50
   6  -4   2  225.18   12.70
  -6   4  -2  231.98   13.30
   6   4   2  205.68   15.00
  -7  -4  -2    4.40    7.20
   7  -4   2    3.40    3.90
   7   4   2    7.10    5.80
  -7   4  -2   -1.70    5.40
   8  -4   2  141.99   10.10
   8  -4   2  137.99    8.70
   8   4   2  148.59   12.60
  -8   4  -2  147.39    8.10
   9  -4   2    3.80    4.00
  -9   4  -2    6.60    2.40
   9   4   2    9.40    5.30
  10  -4   2   -0.20    3.50
  10   4   2    0.50    4.10
 -10   4  -2    1.20    2.40
 -10  -5   2    1.30   12.40
 -10   5   2    0.20    2.40
  10   5  -2    0.00    3.80
  -9  -5   2   12.50   13.40
   9  -5  -2   -2.60    4.40
  -9   5   2    6.60    2.70
   9   5  -2    6.00    4.90
   8  -5  -2   82.09    7.40
   8   5  -2   65.19    8.00
  -8   5   2   81.29    5.90
  -7  -5   2    0.80    0.70
  -7  -5   2   -3.90    8.10
   7  -5  -2    2.30    3.50
   7  -5  -2   -1.60    3.20
  -7   5   2   -1.30    2.10
   7   5  -2    5.30    5.00
   6  -5  -2   26.70    4.70
   6  -5  -2   17.80    3.80
  -6  -5   2   11.30    7.30
  -6   5   2   32.50    6.40
   6   5  -2   24.00    5.40
  -6   5   2   31.30    3.30
  -5  -5   2   82.49   10.80
   5  -5  -2   89.09    6.60
  -5   5   2   62.79    4.70
   5   5  -2   84.29    7.90
  -5   5   2   63.49    7.40
   4  -5  -2  223.98   11.60
  -4  -5   2  243.98   11.10
   4  -5  -2  224.28   10.60
   4  -5  -2  233.28   12.30
  -4  -5   2  239.28   15.70
  -4   5   2  225.98   11.00
   4   5  -2  240.78   12.70
  -4   5   2  234.98   13.30
  -3  -5   2  118.49   10.10
   3  -5  -2  119.59    6.40
   3  -5  -2  126.19    6.90
  -3  -5   2  124.49    6.50
   3  -5  -2  135.39    9.50
  -3   5   2  128.69    6.60
  -3   5   2  125.99    8.70
   3   5  -2  127.39    6.70
   2  -5  -2   37.80    5.50
  -2  -5   2   31.80    3.00
   2  -5  -2   29.30    2.60
  -2  -5   2   41.80    6.10
  -2   5   2   31.40    2.80
   2   5  -2   28.20    1.90
  -2   5   2   30.40    4.40
  -1   5   2  555.24   25.80
   1   5  -2  561.54   23.90
   0   5   2  930.91   41.10
   0   5   2  918.51   39.80
   1  -5   2   21.70    2.60
   1  -5   2   24.40    2.50
  -1  -5  -2   28.90    2.60
  -1   5  -2   23.80    2.10
  -1   5  -2   22.50    2.50
   1   5   2   27.40    3.50
   1   5   2   18.80    4.30
   2  -5   2  190.48    9.40
  -2  -5  -2  183.88   11.00
   2  -5   2  185.48    9.30
  -2  -5  -2  208.48    9.20
   2   5   2  186.78   10.20
  -2   5  -2  187.48    8.80
  -2   5  -2  188.98    9.60
   2   5   2  186.08   12.20
  -3  -5  -2  170.98   11.20
   3  -5   2  170.78    8.90
   3  -5   2  182.78    9.10
  -3   5  -2  180.58    9.50
   3   5   2  168.88    9.80
  -3   5  -2  165.08    8.10
   3   5   2  165.48   11.90
   4  -5   2    2.60    2.30
  -4  -5  -2    5.90    5.00
   4  -5   2    2.50    2.50
   4   5   2    0.30    4.80
  -4   5  -2    4.40    3.00
  -5  -5  -2  116.29   11.60
   5  -5   2  115.79    7.30
   5  -5   2  119.99    8.00
  -5   5  -2  113.99    8.60
   5   5   2  111.79   10.90
   6  -5   2   24.90    4.60
   6  -5   2   22.00    3.70
  -6  -5  -2   14.80    7.60
   6   5   2   24.20    7.10
  -6   5  -2   24.30    3.00
  -6   5  -2   27.10    5.40
   7  -5   2   11.90    4.20
   7  -5   2   28.00    4.80
  -7  -5  -2   16.70    9.10
   7   5   2   44.50    8.10
  -7   5  -2   28.20    3.40
  -7   5  -2   32.30    6.30
   8  -5   2    0.00    3.80
   8  -5   2    1.80    4.00
  -8  -5  -2    1.60    8.20
   8   5   2   -3.00    4.90
  -8   5  -2    0.90    2.20
   9  -5   2   -2.60    3.30
  -9   5  -2   -1.30    2.30
   9   5   2    1.00    4.90
  10  -5   2   37.20    6.20
  10   5   2   19.80    5.30
 -10   5  -2   18.90    4.50
 -10  -6   2    3.20   14.70
  10   6  -2    5.00    3.90
 -10   6   2    4.50    3.00
  -9  -6   2    3.70   11.20
  -9   6   2   -3.20    2.40
   9   6  -2    5.50    4.80
   8  -6  -2    4.30    3.50
  -8  -6   2   -1.80    9.90
   8   6  -2   -0.40    4.50
  -8   6   2    1.30    2.60
  -7  -6   2   87.89   14.60
   7  -6  -2  112.59    7.80
   7   6  -2   99.59   10.00
  -7   6   2   82.49    7.20
   6  -6  -2  376.76   18.80
  -6  -6   2  401.36   26.20
  -6   6   2  394.36   18.20
   6   6  -2  395.96   21.20
  -6   6   2  367.36   22.20
   5  -6  -2   74.29    4.80
   5  -6  -2   75.99    6.10
  -5  -6   2   95.19   12.50
  -5   6   2   91.99    9.20
   5   6  -2   85.79    8.60
  -5   6   2   78.39    5.30
   4  -6  -2    8.40    1.70
  -4  -6   2    8.80    6.00
  -4  -6   2    6.70    2.10
  -4   6   2   11.70    4.90
   4   6  -2    8.30    4.10
  -4   6   2    7.90    2.10
  -3  -6   2   16.30    5.40
   3  -6  -2   24.80    2.40
  -3  -6   2   23.10    2.80
   3   6  -2   26.60    3.60
  -3   6   2   22.60    2.80
  -3   6   2   25.30    5.00
  -2  -6   2   31.00    5.70
  -2  -6   2   33.50    3.10
   2  -6  -2   34.90    2.90
  -2   6   2   39.70    3.50
   2   6  -2   37.40    3.20
  -2   6   2   37.60    5.40
  -1   6   2  776.42   34.20
  -1   6   2  720.03   32.50
   0  -6   2  175.08   10.40
   0  -6   2  183.88    8.80
   0  -6  -2  178.98    8.50
   0   6  -2  179.58    8.80
   0   6   2  169.48   10.90
   0   6   2  164.38    9.30
   1  -6   2    9.90    3.30
  -1  -6  -2    6.10    1.70
   1  -6   2    7.70    2.20
  -1   6  -2    8.10    2.20
   1   6   2    6.70    3.20
   1   6   2    9.70    4.60
   2  -6   2    0.80    2.10
   2  -6   2   -0.20    1.70
  -2  -6  -2    4.20    4.00
  -2  -6  -2    0.00    1.70
   2  -6   2    0.30    1.60
  -2   6  -2    1.20    2.00
  -2   6  -2   -0.10    1.30
   2   6   2   -0.40    4.40
   3  -6   2   26.70    3.30
   3  -6   2   38.80    3.80
  -3  -6  -2   22.60    5.40
  -3   6  -2   32.60    2.80
  -3   6  -2   31.60    4.30
   3   6   2   21.90    6.00
   4  -6   2  138.09    8.20
   4  -6   2  148.69    8.40
  -4  -6  -2  122.79   11.60
   4   6   2  143.99   12.40
  -4   6  -2  127.49    7.10
  -4   6  -2  138.19    9.10
   5  -6   2   48.70    5.40
  -5  -6  -2   71.79   11.00
   5  -6   2   64.99    5.20
  -5   6  -2   60.39    4.40
   5   6   2   45.60    8.30
  -5   6  -2   62.39    6.80
   6  -6   2   12.20    2.90
  -6  -6  -2   22.40    8.90
   6  -6   2   16.50    4.10
   6   6   2   24.40    7.10
  -6   6  -2   15.40    5.20
  -6   6  -2   19.60    2.80
   7  -6   2    4.80    2.70
  -7  -6  -2    4.30    8.20
   7  -6   2    2.40    3.60
   7   6   2   -3.00    5.50
  -7   6  -2    3.30    2.50
  -7   6  -2   -6.00    5.10
   8  -6   2    3.10    4.00
  -8  -6  -2    2.70    8.60
  -8   6  -2    4.10    2.60
   9  -6   2    0.90    4.10
  -9   6  -2   -0.20    2.70
   9   6   2    1.40    4.90
  -9  -7   2    4.00   11.80
  -9   7   2    4.60    3.10
   9   7  -2    3.20    4.50
  -8  -7   2    5.90   13.00
   8   7  -2   14.10    6.50
  -7  -7   2   26.20   11.40
  -7   7   2   34.30    4.20
   7   7  -2   34.60    7.00
  -6   7   2  101.89    7.10
   6   7  -2  121.89   11.10
  -6   7   2  123.99   12.80
   5   7  -2  281.37   18.30
  -5   7   2  282.67   19.20
  -5   7   2  375.36   15.70
   4  -7  -2   36.60    3.20
  -4  -7   2   41.00    3.80
  -4  -7   2   48.90   10.00
   4   7  -2   32.70    6.10
  -4   7   2   30.90    6.40
  -3  -7   2  170.48    8.60
   3  -7  -2  153.38    7.90
  -3  -7   2  158.28   13.40
   3   7  -2  162.28   10.30
  -3   7   2  157.48    8.80
  -3   7   2  164.38   11.80
   2  -7  -2   11.80    2.00
  -2  -7   2   25.00    6.30
  -2   7   2   15.00    2.80
   2   7  -2   16.10    3.00
  -1  -7   2  268.97   13.70
  -1  -7   2  323.37   17.00
   1  -7  -2  301.77   13.50
  -1   7   2  288.17   14.20
   1   7  -2  300.87   14.10
  -1   7   2  277.37   16.50
   0  -7  -2   96.99    5.70
   0  -7   2  108.99    6.10
   0  -7   2  100.79    8.40
   0   7  -2  106.09    6.40
   0   7   2  100.79    6.90
   0   7   2  102.69    9.30
   1  -7   2   37.30    3.90
  -1  -7  -2   33.10    3.50
   1  -7   2   30.40    5.00
  -1   7  -2   23.50    3.50
   1   7   2   26.00    6.00
   2  -7   2    8.60    2.60
  -2  -7  -2   10.90    4.80
  -2  -7  -2    9.90    2.40
   2  -7   2   14.00    3.60
   2   7   2   10.10    5.50
  -2   7  -2    9.90    3.00
   3  -7   2  114.59    6.80
  -3  -7  -2  116.19   10.80
   3  -7   2  102.09    6.70
  -3   7  -2  109.69    8.20
   3   7   2  118.99   11.70
  -3   7  -2  115.19    6.40
  -4  -7  -2  572.24   30.20
   4  -7   2  533.05   25.00
   4  -7   2  557.04   24.80
  -4   7  -2  537.75   24.50
   4   7   2  548.65   29.50
  -4   7  -2  534.95   26.40
   5  -7   2    2.50    2.40
   5  -7   2    1.60    3.00
  -5  -7  -2    3.50    6.20
  -5   7  -2    4.40    2.30
   5   7   2    5.10    6.50
  -5   7  -2    9.10    4.60
   6  -7   2   26.80    3.70
   6  -7   2   23.80    4.50
  -6  -7  -2   40.40   11.00
  -6   7  -2   35.50    4.10
   6   7   2   31.20    8.00
  -6   7  -2   24.80    6.50
   7  -7   2   14.70    4.00
  -7  -7  -2    3.50    8.30
   7   7   2   15.30    6.80
  -7   7  -2   10.50    7.00
  -7   7  -2   11.40    3.60
   8  -7   2   38.70    5.20
  -8  -7  -2   18.80   11.20
   8   7   2   33.70    7.30
  -8   7  -2   35.50    4.50
  -9   7  -2   34.20    3.70
   9   7   2   31.00    5.90
  -9  -8   2    2.40   11.40
  -9   8   2   -1.90    3.00
   9   8  -2   -1.40    3.80
  -8  -8   2   82.09   15.50
  -8   8   2   59.29    5.80
   8   8  -2   54.89    7.10
  -7  -8   2    4.30    9.30
  -7   8   2    1.70    3.10
   7   8  -2    1.40    4.80
  -6   8   2  117.29   13.70
  -6   8   2  116.99    7.70
   6   8  -2   91.39   10.20
   5   8  -2  132.29   11.90
  -5   8   2   85.79   11.10
  -5   8   2  125.49    8.00
  -4  -8   2    0.20    2.30
  -4  -8   2    0.70    6.30
   4  -8  -2    4.40    1.70
  -4   8   2    1.30    6.10
   4   8  -2    3.10    5.00
  -4   8   2    2.40    2.60
   3  -8  -2  521.15   22.90
  -3  -8   2  491.95   29.00
   3   8  -2  518.85   25.80
  -3   8   2  535.95   24.00
  -2  -8   2   54.59    4.80
  -2  -8   2   41.70    7.90
  -2   8   2   51.69    7.70
  -2   8   2   48.70    4.90
   2   8  -2   56.89    6.20
   1  -8  -2    0.40    1.70
  -1  -8   2    1.30    2.00
  -1  -8   2    1.60    4.50
   1   8  -2    2.60    2.70
  -1   8   2   -3.10    4.80
   0  -8  -2   -0.70    1.60
   0  -8   2   -1.30    1.90
   0   8  -2    0.00    2.60
   0   8   2    2.00    5.50
  -1  -8  -2    6.30    4.90
  -1  -8  -2    1.60    1.90
   1  -8   2    2.60    1.90
   1  -8   2    4.90    4.10
  -1   8  -2    4.20    3.00
   1   8   2    3.50    5.60
   2  -8   2  171.28   10.90
  -2  -8  -2  170.88   13.20
  -2  -8  -2  169.38    9.40
   2  -8   2  175.58    9.30
   2   8   2  201.58   15.30
  -2   8  -2  183.78   11.00
  -3  -8  -2   -0.60    5.70
   3  -8   2    2.60    2.30
   3   8   2   -2.40    6.20
  -3   8  -2   -1.70    3.30
  -4  -8  -2  108.69   13.90
   4  -8   2   80.79    5.90
   4   8   2   83.49   11.20
  -4   8  -2   66.09    7.60
  -5  -8  -2   23.80    9.30
   5  -8   2   19.80    3.20
  -5   8  -2   25.70    6.30
   5   8   2   28.80    8.40
  -6  -8  -2   10.10    9.40
   6  -8   2    7.90    2.70
   6   8   2    2.80    6.80
  -6   8  -2    5.20    2.60
  -6   8  -2    6.20    6.30
  -7  -8  -2    2.30    9.20
  -7   8  -2   -0.20    7.10
  -7   8  -2    7.70    2.90
   7   8   2    3.90    6.30
  -8  -8  -2   81.09   13.70
   8   8   2  124.99   13.80
  -8  -9   2   10.70   10.20
  -8   9   2   24.50    4.20
   8   9  -2   15.60    4.80
  -7  -9   2   31.40   12.10
  -7   9   2   28.00    4.60
   7   9  -2   25.50    6.20
  -6  -9   2   -0.80    9.30
   6   9  -2   -4.90    5.30
  -6   9   2    2.80    8.40
  -6   9   2   -4.00    2.90
  -5  -9   2   15.10   10.20
  -5   9   2    3.00    3.40
  -5   9   2    2.70    7.80
   5   9  -2   -0.40    5.90
  -4  -9   2   44.10   10.30
  -4  -9   2   68.79    6.10
  -4   9   2   59.99    6.00
  -4   9   2   89.09   11.80
   4   9  -2   67.59    9.90
  -3  -9   2    1.30    2.40
  -3  -9   2    4.00    6.60
   3  -9  -2   -0.30    1.70
  -3   9   2    5.30    6.50
   3   9  -2   -7.80    4.80
   2  -9  -2   28.90    3.20
  -2  -9   2   43.70    4.50
  -2  -9   2   29.00    7.40
   2   9  -2   30.90    6.20
  -2   9   2   49.99    9.00
  -1  -9   2   -0.80    5.50
   1  -9  -2    0.30    1.90
  -1  -9   2   -0.90    1.90
   1   9  -2   -3.80    3.50
  -1   9   2    1.70    6.30
   0  -9   2   22.60    5.80
   0  -9  -2   30.20    6.30
   0  -9  -2   21.50    2.90
   0  -9   2   38.40    3.90
   0   9  -2   32.40    5.20
   0   9   2   22.20    7.60
  -1  -9  -2   63.79    5.10
   1  -9   2   65.49    5.20
   1  -9   2   67.89    8.40
  -1  -9  -2   50.79    7.70
   1   9   2   39.70    8.80
  -1   9  -2   67.89    7.20
  -2  -9  -2  488.05   26.80
   2  -9   2  456.15   21.50
   2   9   2  493.25   27.50
  -2   9  -2  452.05   23.70
  -3  -9  -2   12.00    7.50
   3  -9   2   12.30    2.70
  -3   9  -2    9.00    5.10
   3   9   2    6.00    7.70
  -4  -9  -2    2.40    7.70
   4  -9   2   -0.40    2.10
  -4   9  -2    0.30    4.80
   4   9   2   -4.20    7.00
   5  -9   2   83.69    5.80
  -5  -9  -2  104.49   15.80
  -5   9  -2   71.99    9.40
   5   9   2   71.19   11.30
  -6  -9  -2   35.60   11.40
  -6   9  -2   27.10    8.00
   6   9   2   25.90    8.10
  -7  -9  -2    3.40   11.90
   7   9   2   12.10    6.20
  -8  -9  -2   33.20   10.00
   8   9   2   13.50    6.30
  -7 -10   2   29.90   12.10
   7  10  -2   27.20    5.70
  -6 -10   2    5.30    9.30
  -6  10   2   -6.70    8.80
   6  10  -2    6.50    6.20
  -5 -10   2    0.50    9.10
   5  10  -2    1.60   10.20
   4 -10  -2  100.79   13.90
  -4 -10   2   86.09   13.10
  -4 -10   2  115.69    7.70
   4  10  -2  121.89   12.30
  -4  10   2  102.99   13.60
  -3 -10   2    2.20    7.50
   3 -10  -2   -1.30    3.00
  -3 -10   2    2.20    2.50
   3 -10  -2   -1.10    3.90
   3  10  -2    2.10    6.50
  -3  10   2   -3.40    7.10
   2 -10  -2   76.69    9.50
  -2 -10   2   61.09   10.20
  -2 -10   2   75.69    6.00
   2 -10  -2   70.79    5.30
  -2  10   2   74.99   11.60
   2  10  -2   63.49    9.10
   1 -10  -2   17.80    4.40
   1 -10  -2   22.60    6.50
  -1 -10   2    5.50    6.20
  -1  10   2   24.00    8.90
   1  10  -2   13.00    5.70
   0 -10   2   -2.10    2.00
   0 -10   2    0.50    6.00
   0 -10  -2   -0.60    2.60
   0 -10  -2    1.30    4.60
   0  10   2    0.00    7.30
   0  10  -2    1.60    4.70
   1 -10   2   66.59   12.30
   1 -10   2   76.19    5.90
  -1 -10  -2   89.19    6.40
  -1 -10  -2   87.59   11.00
   1  10   2   83.39   11.90
  -1  10  -2  102.09   10.00
   2 -10   2   92.49    6.40
   2  10   2   71.99   11.80
  -2  10  -2   95.59    9.90
   3 -10   2   64.59    5.60
  -3 -10  -2   90.99   13.70
  -3  10  -2   59.39    8.80
   3  10   2   93.29   13.10
  -4 -10  -2   23.80    9.20
   4 -10   2   27.50    3.70
  -4  10  -2   19.90    7.10
   4  10   2   13.80    8.90
  -5 -10  -2   -0.90    8.50
   5  10   2    3.40    7.20
  -5  10  -2    5.90    6.90
  -6 -10  -2   25.00   10.20
   6  10   2   18.90    7.00
  -6  10  -2   15.50    8.20
  -7 -10  -2   -1.40   10.30
   7  10   2   14.70    5.60
  -6 -11   2    8.40    9.20
   6  11  -2   15.40    5.40
  -5 -11   2    0.40    8.30
   5  11  -2    9.20    6.30
  -5  11   2   -3.90    9.50
  -4 -11   2   -3.30    7.50
   4  11  -2   -5.90    6.00
  -4  11   2   10.80    9.40
   3 -11  -2    0.50    4.30
  -3 -11   2   -0.70    3.10
  -3 -11   2  -12.80    8.40
   3  11  -2    5.70    9.50
  -3  11   2   -4.70    9.00
   2 -11  -2   59.49    8.60
   2 -11  -2   58.49    4.90
  -2 -11   2   60.49   11.50
  -2 -11   2   55.49    5.40
  -2  11   2   60.39   12.10
   2  11  -2   61.99   10.00
   1 -11  -2   45.80    4.50
  -1 -11   2   52.79   10.50
  -1 -11   2   45.90    5.00
   1 -11  -2   51.29    9.00
  -1  11   2   34.10   10.10
   1  11  -2   54.79    9.10
   0 -11  -2   42.00    7.80
   0 -11   2   50.89    9.60
   0 -11   2   44.10    4.50
   0 -11  -2   41.00    4.20
   0  11   2   30.90   10.50
   0  11  -2   43.50    8.90
   1 -11   2   -0.60    2.20
  -1 -11  -2    1.90    6.20
  -1  11  -2   -0.70    6.40
   1  11   2   -0.20    8.30
   2 -11   2    3.40    2.50
  -2 -11  -2    1.50    6.20
  -2  11  -2    3.10    6.60
   2  11   2   -2.70    8.00
   3 -11   2   52.59    4.70
  -3 -11  -2   32.40    8.60
  -3  11  -2   54.79    9.60
   3  11   2   35.20    9.90
  -4 -11  -2    3.80    7.90
  -4  11  -2   -2.50    6.60
   4  11   2   -4.60    7.40
  -5 -11  -2   19.10   15.60
   5  11   2   20.20   10.70
  -5  11  -2   43.20    9.20
   6  11   2   -4.50    5.70
  -6  11  -2    3.80    8.80
  -5 -12   2   17.30   11.40
   5  12  -2    4.40    5.60
  -5  12   2   51.39   10.80
  -4 -12   2   43.60   11.00
  -4  12   2   52.39   11.20
   4  12  -2   33.50    8.00
  -3 -12   2    5.10    8.80
   3  12  -2    0.80    6.70
  -3  12   2    8.20    9.30
  -2 -12   2  104.19    7.00
  -2 -12   2   87.39   12.50
  -2  12   2  104.19   13.70
   2  12  -2   90.69   11.80
   1 -12  -2  134.39   12.40
  -1 -12   2  126.39    7.90
  -1 -12   2  120.89   13.20
   1  12  -2  135.99   13.60
  -1  12   2  112.39   14.30
   0 -12   2    2.20    2.50
   0 -12  -2    0.00    5.70
   0  12   2   -5.70    8.20
   0  12  -2   -2.50    6.90
  -1 -12  -2   19.20    7.30
   1 -12   2   22.20    3.40
  -1  12  -2   19.30    8.00
   1  12   2   42.00   10.80
   2 -12   2    3.80    3.10
  -2 -12  -2    4.60    7.00
  -2  12  -2   -9.00    6.50
   2  12   2   -0.20    8.00
  -3 -12  -2    0.10    9.00
   3  12   2   -0.60    8.20
  -3  12  -2   -3.00    7.20
  -4 -12  -2   57.79   10.50
  -4  12  -2  100.59   11.80
   4  12   2   74.29   10.20
  -3 -13   2    7.70    9.00
  -3  13   2   10.10    8.40
   3  13  -2   -0.80    5.40
  -2  13   2    8.90    8.30
   2  13  -2    2.30    6.60
  -1 -13   2    6.50    2.90
   1  13  -2   15.60    7.50
  -1  13   2    3.50    8.60
   0 -13   2    0.70    2.80
   0 -13  -2    0.40    5.40
   0  13   2  -10.70    7.50
   0  13  -2    2.90    7.00
  -1 -13  -2   -0.80    8.70
   1 -13   2    3.40    2.40
   1  13   2    0.80    7.30
  -1  13  -2    4.70    7.40
  -2 -13  -2    2.30    6.00
   2  13   2    1.80   10.00
  -2  13  -2   16.80    8.30
  11   0  -3   -1.80    6.40
 -11   0   3   -1.00    2.20
 -10   0   3    2.20    2.00
  10   0  -3    2.20    4.00
  -9   0   3   -1.80    1.60
   9   0  -3    0.20    3.70
   8   0  -3    0.00    3.50
  -8   0   3    0.10    1.50
  -7   0   3   -0.20    1.20
  -7   0   3   10.40   14.40
   7   0  -3   -2.60    2.70
   7   0  -3   -0.90    3.00
  -6   0   3   -2.70    7.20
   6   0  -3    2.80    2.40
   6   0  -3    0.00    2.80
  -5   0   3   -3.60    6.50
   5   0  -3    0.60    2.60
   5   0  -3    0.00    2.10
  -4   0   3   -0.30    6.50
   4   0  -3    2.90    2.10
   4   0  -3    1.10    2.40
   3   0  -3   -1.00    2.00
   3   0  -3    1.40    1.60
  -3   0   3   -2.70    5.60
  -3   0   3   -0.70    0.80
  -2   0   3    4.00    5.20
   2   0  -3    0.10    1.60
   2   0  -3   -1.00    1.20
  -2   0   3   -0.80    0.80
  -1   0   3    4.40    5.00
   1   0  -3    2.20    2.20
  -1   0   3   -0.50    1.00
   0   0   3   -0.40    1.90
   0   0   3   -0.30    2.20
   0   0  -3    1.20    1.70
   1   0   3   -1.10    2.80
   1   0   3   -0.30    2.20
  -1   0  -3    0.70    1.50
  -2   0  -3   -0.40    1.60
   2   0   3   -4.30    2.50
  -2   0  -3    0.90    1.90
   2   0   3   -2.10    3.20
   3   0   3   -0.40    3.10
  -3   0  -3   -1.20    1.70
   3   0   3    0.30    2.70
  -3   0  -3    1.00    2.70
   4   0   3    0.40    3.10
  -4   0  -3    0.30    3.70
   4   0   3   -1.90    2.90
  -4   0  -3    1.20    1.90
  -5   0  -3    2.10    1.70
  -5   0  -3   -4.90    4.30
   5   0   3    3.30    3.00
   5   0   3   -1.00    3.10
   6   0   3   -2.20    3.50
   6   0   3   -0.10    3.20
   7   0   3   -4.60    3.60
   7   0   3   -0.40    4.00
   8   0   3   -0.40    3.80
   8   0   3   -1.90    3.90
   9   0   3   -1.20    7.70
   9   0   3    2.00    4.80
 -10   0  -3    0.30    1.70
  11  -1  -3   -0.80    4.20
 -11  -1   3    4.90    1.90
 -11   1   3    1.80    3.20
 -10  -1   3    8.40    3.10
  10  -1  -3    4.20    5.50
  10   1  -3    8.80    4.80
 -10   1   3    8.80    2.30
  -9  -1   3   15.30    2.40
   9  -1  -3   12.80    4.50
   9   1  -3   15.00    4.90
  -9   1   3   12.70    2.50
   8  -1  -3  156.58   10.80
   8  -1  -3  154.98    9.80
  -8  -1   3  153.98    7.70
  -8   1   3  157.88    8.10
   8   1  -3  135.79   10.60
  -7  -1   3   23.50    2.20
   7  -1  -3   28.10    4.10
   7  -1  -3   23.50    4.40
  -7  -1   3   32.20   11.10
   7   1  -3   35.50    5.20
  -7   1   3   29.70    2.70
   6  -1  -3   74.69    6.40
   6  -1  -3   80.29    5.90
  -6  -1   3   94.59   13.20
   6   1  -3   75.09    6.70
  -6   1   3   78.49    4.40
  -5  -1   3   93.39   11.40
   5  -1  -3   86.19    5.70
   5  -1  -3   79.29    6.20
   5   1  -3   88.89    5.40
  -5   1   3   85.19    4.50
   5   1  -3   95.59    6.50
  -4  -1   3  148.49   12.10
   4  -1  -3  144.69    7.80
   4  -1  -3  157.18    8.30
  -4   1   3  156.88   14.00
   4   1  -3  148.09    7.50
  -4   1   3  150.78    6.90
   4   1  -3  147.59    8.30
   3  -1  -3  199.48    9.30
  -3  -1   3  189.88   12.40
   3  -1  -3  200.68    9.60
  -3   1   3  185.38   10.40
   3   1  -3  208.28    9.50
   3   1  -3  184.48    8.90
  -2  -1   3  439.06   21.40
   2  -1  -3  448.36   19.20
  -2   1   3  424.46   20.00
  -1  -1   3 5504.45  242.88
   1  -1  -3 5310.27  262.17
   0  -1  -3  308.07   14.10
   0  -1   3  298.27   14.70
   0  -1   3  301.37   13.70
   0   1   3  331.87   15.10
   0   1   3  326.47   13.90
   0   1  -3  309.27   13.60
  -1  -1  -3  143.59    7.30
   1  -1   3  145.69    7.40
   1  -1   3  152.88    7.70
   1   1   3  152.78    7.90
  -1   1  -3  152.08    7.20
   1   1   3  142.69    9.20
   2  -1   3  462.55   20.90
   2  -1   3  459.45   20.90
  -2  -1  -3  458.65   20.40
   2   1   3  470.45   22.00
   2   1   3  472.15   21.00
   3  -1   3  713.63   31.80
   3  -1   3  730.43   31.70
   3   1   3  695.33   32.60
   3   1   3  730.63   31.90
  -4  -1  -3  543.55   26.30
   4  -1   3  595.14   25.40
  -4  -1  -3  529.95   24.40
   4  -1   3  566.24   25.60
   4   1   3  554.64   26.30
  -4   1  -3  541.25   24.70
   4   1   3  549.74   25.40
   5  -1   3  255.37   13.60
   5  -1   3  262.17   13.90
  -5  -1  -3  259.77   15.40
   5   1   3  260.27   14.50
  -5   1  -3  251.77   12.80
   5   1   3  247.18   13.50
   6  -1   3  212.28   12.20
  -6  -1  -3  193.18   14.70
   6  -1   3  207.38   12.10
   6   1   3  200.68   11.80
   6   1   3  197.48   12.70
   7  -1   3  123.49    9.30
   7  -1   3  123.39    9.60
   7   1   3  124.59    9.70
   7   1   3  123.89   10.40
   8  -1   3   37.60    5.70
   8  -1   3   46.90    6.60
   8   1   3   41.60    6.30
   8   1   3   35.20    6.20
   9  -1   3   -1.50    5.10
 -10  -1  -3    0.00    1.60
 -10   1  -3    1.00    1.90
  11  -2  -3    4.80    4.80
  11   2  -3   15.80    5.00
 -11   2   3   11.30    2.90
 -10  -2   3   15.40    2.20
  10  -2  -3    8.80    5.20
  -9  -2   3    2.70   11.30
   9  -2  -3    3.20    4.40
   9  -2  -3    0.60    3.30
  -9  -2   3   -0.80    1.40
  -9   2   3   -0.70    2.00
   9   2  -3   -3.70    3.60
  -8  -2   3  114.79   17.00
  -8  -2   3  119.89    6.10
   8  -2  -3  109.89    8.20
   8  -2  -3  120.29    9.50
  -8   2   3  121.79    6.80
   8   2  -3  123.89   10.00
  -7  -2   3  228.48   20.30
  -7  -2   3  227.58   10.30
   7  -2  -3  218.28   12.80
   7  -2  -3  229.48   12.40
  -7   2   3  220.18   10.80
   7   2  -3  233.38   13.20
   6  -2  -3    7.90    2.80
   6  -2  -3    6.20    3.00
  -6  -2   3    6.10    7.50
   6   2  -3    3.80    3.20
  -6   2   3    6.70    1.60
  -5  -2   3    1.00    5.70
   5  -2  -3    4.60    2.50
   5  -2  -3    6.60    2.90
   5   2  -3    3.90    3.10
  -5   2   3    2.20    5.20
  -5   2   3    5.30    1.40
  -4   2   3 1212.78   51.39
   4   2  -3 1136.39   52.79
   3  -2  -3  280.77   13.30
  -3  -2   3  262.87   12.40
   3  -2  -3  285.77   12.90
  -3  -2   3  301.07   16.10
  -3   2   3  289.07   14.30
  -2   2   3  615.24   27.80
   1  -2  -3  138.79    6.30
  -1  -2   3  145.79    6.80
  -1  -2   3  136.39    8.70
   1  -2  -3  151.28    7.60
  -1   2   3  145.99    9.00
  -1   2   3  147.69    6.90
   0  -2  -3 3737.33  202.78
   0  -2   3 3824.82  185.78
   0   2  -3 3596.34  201.18
   1  -2   3  170.98    8.30
  -1  -2  -3  165.48    8.20
   1   2   3  170.88    8.90
   1   2   3  164.28   10.40
  -1   2  -3  168.98    7.90
   2  -2   3  245.28   11.60
   2  -2   3  237.58   11.60
  -2  -2  -3  236.98   11.10
   2   2   3  243.68   12.70
   2   2   3  257.47   13.60
  -2   2  -3  233.48   11.20
   3  -2   3  279.07   15.70
  -3  -2  -3  301.27   13.60
  -3  -2  -3  293.97   16.10
   3   2   3  295.17   17.80
  -3   2  -3  301.17   13.80
   3   2   3  301.87   14.60
   4  -2   3  564.24   25.10
   4  -2   3  539.25   25.00
  -4  -2  -3  545.95   26.40
   4   2   3  556.64   26.60
   4   2   3  558.44   25.40
  -4   2  -3  541.65   24.70
   5  -2   3    4.00    2.90
  -5  -2  -3    1.20    4.10
   5  -2   3    7.50    3.40
  -5   2  -3    4.30    2.60
   5   2   3    7.70    4.70
   5   2   3   -2.00    3.00
   6  -2   3  341.57   16.90
   6  -2   3  339.97   16.90
  -6  -2  -3  316.37   19.90
   6   2   3  330.47   17.20
   6   2   3  319.07   18.30
  -6   2  -3  316.47   16.40
  -7  -2  -3  406.76   26.00
   7  -2   3  432.06   21.50
   7   2   3  453.25   23.10
   7   2   3  421.06   21.60
   8   2   3  213.18   14.60
   9  -2   3   -1.80    4.40
   9   2   3   -1.20    4.60
 -10  -2  -3    4.40    1.90
  10  -2   3   -1.80    3.60
  10   2   3    1.80    4.10
 -10   2  -3    3.20    2.50
  11   3  -3   58.89    6.40
 -11   3   3   60.59    5.20
  10  -3  -3   -2.50    4.30
 -10   3   3   -0.30    2.10
  10   3  -3    4.10    4.20
   9  -3  -3   -1.90    3.40
  -9  -3   3   -0.20    1.30
   9  -3  -3    1.10    4.40
  -9  -3   3   -2.30   10.90
  -9   3   3   -2.40    2.00
   9   3  -3    1.80    4.20
  -8  -3   3   -7.80    8.80
  -8  -3   3    2.20    1.20
   8  -3  -3    4.40    4.00
   8  -3  -3    1.50    3.20
  -8   3   3    1.80    2.00
   8   3  -3    2.20    3.90
   7  -3  -3   28.50    4.40
  -7  -3   3   18.90    1.80
   7  -3  -3   14.90    4.00
  -7  -3   3   33.00   10.10
   7   3  -3   25.00    4.90
  -7   3   3   18.20    2.70
  -6  -3   3   -3.70   10.20
   6  -3  -3    8.60    3.50
   6  -3  -3   12.40    3.20
   6   3  -3    9.20    3.80
   5  -3  -3    0.10    2.70
  -5  -3   3   -1.00    5.40
   5  -3  -3   -1.80    2.30
   5   3  -3    2.40    3.00
  -5   3   3    1.90    1.50
  -5   3   3   -1.00    3.40
   4   3  -3 1159.88   49.80
  -4   3   3 1158.68   51.09
  -3  -3   3  511.85   25.30
   3  -3  -3  513.75   23.10
  -3   3   3  512.95   24.00
   2  -3  -3   39.80    4.00
   2  -3  -3   41.50    2.30
  -2  -3   3   46.90    5.70
  -2  -3   3   37.90    2.80
  -2   3   3   38.00    2.90
  -2   3   3   45.00    5.00
  -1  -3   3  162.48    7.70
   1  -3  -3  160.88    7.30
  -1  -3   3  163.98    9.50
   1  -3  -3  168.78    8.70
  -1   3   3  159.78   10.00
   0  -3   3   32.30    2.60
   0  -3  -3   42.70    3.40
   0  -3  -3   35.30    2.40
   0  -3   3   30.80    4.00
   0  -3   3   38.60    3.10
   0   3   3   41.00    5.40
   0   3  -3   33.70    2.10
   0   3   3   40.90    3.30
   1  -3   3   -2.70    1.70
   1  -3   3    0.30    1.70
  -1  -3  -3    1.20    1.50
  -1   3  -3   -0.10    1.30
   1   3   3    3.20    3.90
   1   3   3   -0.90    2.40
   2  -3   3  148.19    8.00
   2   3   3  157.38    8.50
   2   3   3  152.28   10.50
  -2   3  -3  149.79    7.70
   3  -3   3  163.58    9.00
  -3  -3  -3  173.28   10.10
   3  -3   3  155.88    8.40
  -3   3  -3  168.18    8.60
   3   3   3  178.88   11.60
   3   3   3  165.98    9.50
  -4  -3  -3   21.70    4.90
   4  -3   3   18.00    3.40
   4  -3   3   19.40    2.80
   4   3   3   18.90    5.00
  -4   3  -3   21.70    3.20
   4   3   3   18.40    3.90
  -5  -3  -3   24.00    6.50
   5  -3   3   15.30    4.10
   5  -3   3   19.00    4.40
  -5   3  -3   18.30    3.70
   5   3   3   10.80    3.90
   5   3   3   22.20    6.20
  -6  -3  -3  402.06   24.20
   6  -3   3  400.36   20.10
   6  -3   3  440.66   20.70
   6   3   3  420.56   20.80
   6   3   3  406.66   22.40
  -7  -3  -3    5.70    7.20
   7  -3   3   12.30    4.20
   7   3   3   11.40    5.30
   8  -3   3    7.90    4.80
   8   3   3    3.10    5.30
   9  -3   3    8.10    4.70
  -9   3  -3    5.70    2.40
   9   3   3   -0.60    4.70
 -10  -3  -3    9.00    1.80
  10  -3   3   14.80    4.40
  10   3   3    2.80    4.30
 -10   3  -3   15.30    2.90
 -11   4   3   75.19    5.70
  11   4  -3   74.89    7.30
 -10  -4   3    2.70   12.60
 -10   4   3    1.40    2.40
  10   4  -3    3.30    4.00
   9  -4  -3   29.10    6.50
  -9  -4   3   20.80   11.90
   9  -4  -3   16.70    4.20
   9   4  -3   28.60    5.90
  -9   4   3   19.60    3.30
  -8  -4   3  234.18   10.40
   8  -4  -3  253.47   13.50
   8  -4  -3  229.78   14.40
   8   4  -3  228.78   14.50
  -8   4   3  234.98   12.00
  -7  -4   3   24.60    1.90
  -7  -4   3   17.00    9.00
   7  -4  -3   25.60    4.90
   7  -4  -3   26.00    4.30
   7   4  -3   25.60    5.10
  -7   4   3   28.10    3.30
   6  -4  -3    5.20    3.40
  -6  -4   3    7.90    7.10
   6  -4  -3    0.90    3.50
  -6  -4   3    5.30    0.90
  -6   4   3    4.50    2.00
   6   4  -3   -0.70    3.60
  -6   4   3   -0.20    3.70
  -5  -4   3    4.60    1.90
   5  -4  -3   -1.10    2.90
  -5  -4   3   -2.30    5.30
   5  -4  -3    1.70    2.40
  -5   4   3   -0.30    4.30
  -5   4   3    1.50    1.60
   5   4  -3   -4.40    3.00
   4  -4  -3    1.40    2.20
  -4  -4   3    1.20    1.60
  -4  -4   3   -0.20    4.90
   4  -4  -3   -2.30    2.60
   4  -4  -3    0.50    1.00
  -4   4   3    0.30    1.40
  -4   4   3   -0.40    3.70
   4   4  -3   -2.30    2.20
  -3  -4   3    7.00    1.80
   3  -4  -3    5.40    2.90
  -3  -4   3   10.40    5.00
   3  -4  -3    7.20    2.20
   3  -4  -3    7.80    1.20
  -3   4   3    5.20    1.70
  -3   4   3    5.10    3.80
  -2  -4   3  131.39    9.60
  -2  -4   3  135.59    6.70
   2  -4  -3  139.59    8.10
   2  -4  -3  133.29    6.30
  -2   4   3  142.49    7.00
  -2   4   3  151.88   10.00
  -1  -4   3   95.09    7.10
   1  -4  -3   96.49    4.70
  -1  -4   3   86.99    5.00
   1  -4  -3   87.69    6.10
  -1   4   3   90.19    7.50
  -1   4   3   96.79    5.30
   0  -4  -3  602.84   27.10
   0   4   3  633.34   27.40
   0   4   3  645.04   29.00
  -1  -4  -3   14.30    2.00
   1  -4   3    8.50    2.10
   1  -4   3   11.40    2.10
   1  -4   3   13.60    2.70
   1   4   3   11.40    3.20
   1   4   3    9.80    4.30
  -1   4  -3   12.90    1.90
   2  -4   3  309.57   14.50
   2  -4   3  323.37   14.40
   2   4   3  308.27   16.90
   2   4   3  313.77   15.10
  -2   4  -3  297.87   14.30
  -3  -4  -3  241.08   13.40
   3  -4   3  225.18   11.80
   3   4   3  237.28   14.60
  -3   4  -3  241.18   11.80
   3   4   3  245.88   12.60
  -4  -4  -3   27.40    5.70
   4  -4   3   38.30    4.40
  -4   4  -3   30.70    4.00
   4   4   3   35.50    4.90
   4   4   3   18.50    5.50
  -5  -4  -3  111.59   11.10
   5  -4   3   98.79    7.60
  -5   4  -3  107.59    7.60
   5   4   3  100.89    8.10
   5   4   3   83.99    9.30
  -6  -4  -3   67.79   10.70
   6  -4   3   73.09    7.10
  -6   4  -3   86.49    7.80
   6   4   3   75.49    9.70
   7  -4   3  182.68   13.10
  -7  -4  -3  192.18   17.30
   7   4   3  206.38   14.70
   8  -4   3    3.80    4.30
  -8   4  -3   -2.90    1.90
   8   4   3   -2.20    4.90
   9  -4   3    0.40    4.10
   9   4   3   -1.10    5.00
  -9   4  -3    3.00    2.30
  10  -4   3   -0.10    6.10
  10   4   3    3.40    4.60
 -10   4  -3    3.80    2.30
 -10  -5   3    8.10   14.90
  10   5  -3    1.10    3.60
 -10   5   3   -3.20    2.60
  -9  -5   3    7.70   12.00
  -9   5   3    2.00    2.50
   9   5  -3   -4.30    3.80
  -8  -5   3   28.70   12.70
   8  -5  -3   24.20    4.30
   8   5  -3   44.10    6.60
  -8   5   3   23.90    3.40
   7  -5  -3  118.79   10.30
   7  -5  -3  135.79    8.80
  -7   5   3  127.99    7.70
   7   5  -3  132.79   10.40
  -6  -5   3   30.10   10.50
   6  -5  -3   19.80    4.70
   6  -5  -3   24.20    4.00
   6   5  -3   31.50    5.60
  -6   5   3   27.80    3.30
  -6   5   3   18.70    5.70
  -5  -5   3  322.17   15.20
  -5  -5   3  321.07   21.10
   5  -5  -3  332.37   16.70
  -5   5   3  318.07   15.00
  -5   5   3  323.17   18.40
   5   5  -3  318.57   16.80
   4  -5  -3    2.30    2.80
   4  -5  -3   -1.60    2.00
  -4  -5   3   -1.90    5.00
  -4  -5   3    0.70    1.70
   4  -5  -3    2.30    1.10
  -4   5   3    4.50    4.30
   4   5  -3    1.90    2.80
  -4   5   3    1.60    1.70
  -3  -5   3  189.68    9.10
   3  -5  -3  182.38   10.30
  -3  -5   3  207.28   13.10
   3  -5  -3  178.58    8.60
  -3   5   3  190.78   11.80
  -3   5   3  191.28    9.20
   2  -5  -3  642.84   29.20
  -2  -5   3  635.44   31.20
  -2   5   3  695.13   30.70
  -1  -5   3    5.00    1.80
  -1  -5   3    7.60    3.60
   1  -5  -3    8.20    1.50
   1   5  -3    9.00    0.90
  -1   5   3    3.20    3.80
  -1   5   3    4.30    2.10
   0  -5  -3   61.49    3.80
   0  -5   3   61.79    5.80
   0  -5   3   66.69    4.40
   0   5  -3   62.39    3.70
   0   5   3   72.29    7.20
   0   5   3   60.39    4.90
  -1  -5  -3   18.00    2.20
   1  -5   3   22.00    2.40
   1  -5   3   27.80    3.70
   1  -5   3   20.80    2.70
   1   5   3   23.70    3.60
   1   5   3   19.90    5.20
  -1   5  -3   21.20    2.30
   2  -5   3    0.20    1.80
   2  -5   3    0.00    1.70
   2  -5   3    0.60    1.90
  -2   5  -3    1.20    1.00
  -2   5  -3    1.30    1.90
   2   5   3    1.10    2.90
   2   5   3   -0.80    4.50
   3   5   3 1306.97   57.89
   3   5   3 1352.46   59.89
   4  -5   3   58.69    5.20
   4  -5   3   60.59    5.40
  -4  -5  -3   49.30    7.40
   4   5   3   67.69    6.40
  -4   5  -3   59.99    5.70
   4   5   3   64.29    8.40
  -5  -5  -3  324.37   20.00
   5  -5   3  318.87   16.20
   5  -5   3  319.27   15.70
   5   5   3  303.97   19.30
  -5   5  -3  322.17   16.60
  -6  -5  -3  342.57   22.80
   6  -5   3  352.96   17.50
   6  -5   3  355.46   18.20
   6   5   3  367.06   21.60
  -6   5  -3  365.86   16.60
  -6   5  -3  359.26   19.10
   7  -5   3    0.80    3.70
   7  -5   3   -3.20    2.60
  -7  -5  -3   -1.10    7.50
  -7   5  -3    0.40    4.80
   7   5   3    1.70    5.70
  -7   5  -3    4.10    2.10
   8  -5   3   36.40    7.90
   8  -5   3   66.59    6.80
  -8  -5  -3   25.90   12.70
   8   5   3   56.69    8.40
  -8   5  -3   58.19    5.00
   9  -5   3   19.60    4.40
   9   5   3   27.30    6.30
  -9   5  -3   19.50    3.20
 -10  -6   3   -3.70   11.30
 -10   6   3    1.50    2.70
  10   6  -3   -2.10    3.30
  -9  -6   3    5.10   11.10
   9   6  -3   33.00    6.00
  -9   6   3   25.30    4.10
  -8  -6   3    0.50    9.40
  -8   6   3    5.00    3.00
   8   6  -3    6.80    4.50
  -7  -6   3   11.40    9.50
   7   6  -3   18.30    7.40
  -7   6   3   28.60    5.50
  -6   6   3  128.09    7.40
   6   6  -3  118.39   10.10
  -6   6   3  115.39   11.90
  -5  -6   3  347.77   23.40
  -5  -6   3  366.36   16.80
  -5   6   3  354.06   16.80
  -5   6   3  356.96   20.60
   5   6  -3  359.56   18.90
   4  -6  -3   49.10    3.20
  -4  -6   3   49.10    8.80
  -4  -6   3   52.59    4.30
  -4   6   3   42.20    6.90
   4   6  -3   60.59    5.70
  -4   6   3   49.60    4.20
  -3  -6   3    7.10    5.10
  -3  -6   3    2.50    1.80
   3  -6  -3    2.10    1.20
  -3   6   3    0.50    1.90
   3   6  -3    2.20    1.60
  -3   6   3   -0.70    4.30
  -2  -6   3  102.89    9.10
   2  -6  -3   92.39    5.20
  -2  -6   3   91.19    5.50
   2   6  -3   94.69    4.60
  -2   6   3   83.39    5.70
  -2   6   3   94.89    8.80
  -1  -6   3  579.44   28.60
   1   6  -3  638.44   26.10
  -1   6   3  580.14   26.50
  -1   6   3  573.04   28.60
   0  -6  -3    0.60    1.50
   0  -6   3    2.20    1.90
   0  -6   3    2.90    3.20
   0   6   3    0.00    3.90
   0   6  -3    2.50    1.40
   0   6   3    0.10    2.40
   1  -6   3    2.00    1.90
   1  -6   3    2.10    2.70
  -1  -6  -3    2.50    1.70
   1  -6   3    4.70    1.60
   1   6   3    0.10    4.30
   1   6   3    4.10    2.90
  -1   6  -3    3.30    1.90
   2  -6   3    3.10    1.90
  -2  -6  -3    4.30    3.50
   2  -6   3    2.20    2.10
   2  -6   3    1.80    2.20
   2   6   3    7.20    3.40
  -2   6  -3    3.00    2.10
  -2   6  -3    4.70    1.70
   2   6   3    7.50    5.20
   3  -6   3   41.20    4.10
  -3  -6  -3   33.20    6.20
   3  -6   3   29.20    3.60
  -3   6  -3   37.10    4.40
   3   6   3   39.00    7.20
  -3   6  -3   28.90    2.80
   4  -6   3  268.67   13.60
  -4  -6  -3  278.97   17.80
   4  -6   3  284.07   14.00
   4   6   3  294.77   18.50
  -4   6  -3  276.67   13.00
  -4   6  -3  266.27   14.70
   5  -6   3   77.49    6.60
   5  -6   3   85.89    6.30
  -5  -6  -3   85.09   11.40
  -5   6  -3   78.69    5.20
   5   6   3   70.49    9.60
  -5   6  -3   65.49    7.00
   6  -6   3   19.10    4.30
   6  -6   3   14.40    3.20
   6   6   3   20.80    7.30
  -6   6  -3   16.30    2.80
  -6   6  -3   23.10    7.90
  -7  -6  -3   -3.50    7.30
   7  -6   3    4.50    3.60
   7  -6   3    0.10    2.60
   7   6   3    4.20    6.20
  -7   6  -3   -2.00    5.30
  -7   6  -3   -0.40    2.10
   8  -6   3    3.60    3.60
  -8  -6  -3   11.40   10.00
  -8   6  -3   11.20    2.80
   8   6   3   11.60    5.90
   9  -6   3   22.60    4.10
   9   6   3   35.10    6.30
  -9   6  -3   26.80    3.50
 -10  -7   3    5.80   11.20
  10   7  -3    6.30    3.70
 -10   7   3    3.00    2.70
  -9  -7   3   19.50   13.30
   9   7  -3   18.20    5.00
  -9   7   3   23.30    4.20
  -8  -7   3   90.29   16.50
   8   7  -3   63.89    8.10
  -8   7   3   77.89    7.00
  -7  -7   3   24.60   11.60
  -7   7   3   21.90    4.00
   7   7  -3    8.50    5.20
  -6  -7   3  320.97   31.40
  -6   7   3  246.98   12.80
  -6   7   3  209.08   18.10
   6   7  -3  232.88   15.30
  -5  -7   3  739.83   39.60
  -5   7   3  710.63   32.00
   5   7  -3  709.33   34.00
  -5   7   3  707.63   36.10
  -4  -7   3   93.09    6.10
  -4  -7   3   94.59   12.50
  -4   7   3   78.59    9.50
   4   7  -3  108.59   10.60
  -4   7   3   90.29    6.40
   3  -7  -3  409.56   18.00
  -3  -7   3  407.76   23.50
  -3   7   3  417.26   19.00
  -3   7   3  403.46   22.20
   3   7  -3  390.96   18.90
  -2  -7   3   57.39    8.60
  -2  -7   3   53.29    4.20
   2  -7  -3   52.59    3.60
  -2   7   3   57.19    7.80
   2   7  -3   55.39    4.20
  -2   7   3   60.99    5.00
  -1  -7   3  118.19    7.00
   1  -7  -3  123.89    6.50
  -1  -7   3  111.59    9.80
  -1   7   3  125.09    7.70
   1   7  -3  130.19    6.80
  -1   7   3  122.69   11.30
   0  -7   3    7.60    2.30
   0  -7   3    6.50    3.90
   0  -7  -3    7.30    1.70
   0   7  -3    5.90    2.10
   0   7   3    3.20    5.30
   0   7   3    4.70    2.90
   1  -7   3   38.80    5.30
  -1  -7  -3   29.70    3.10
   1   7   3   18.10    6.00
  -1   7  -3   33.50    4.10
   1   7   3   40.40    5.80
  -2  -7  -3    3.00    4.60
   2  -7   3    1.10    2.10
   2  -7   3   -0.60    1.80
   2   7   3   -0.60    5.30
  -2   7  -3   -1.70    2.30
   3  -7   3   57.89    5.10
   3  -7   3   73.09    5.40
  -3  -7  -3   72.79    9.40
   3   7   3   60.59    9.30
  -3   7  -3   64.69    6.40
  -4  -7  -3    5.00    6.50
   4  -7   3    8.40    3.00
   4  -7   3    3.80    2.50
   4   7   3    5.50    6.60
  -4   7  -3   13.40    4.30
  -5  -7  -3   17.40    7.30
   5  -7   3   26.80    3.80
   5  -7   3   27.70    6.30
   5   7   3   28.90   11.50
  -5   7  -3   25.10    5.50
  -5   7  -3   26.90    3.50
   6  -7   3   37.10    4.30
   6  -7   3   37.30    5.00
  -6  -7  -3   33.80    9.90
  -6   7  -3   39.10    7.00
  -6   7  -3   38.80    4.30
   6   7   3   44.50    9.30
   7  -7   3    7.60    3.50
  -7  -7  -3    5.70   15.70
   7  -7   3   11.70    3.30
  -7   7  -3   12.10    7.70
  -7   7  -3   21.00    4.70
   7   7   3    6.60    6.40
  -8  -7  -3   37.40   12.20
   8  -7   3   38.10    5.20
   8   7   3   26.80    6.90
  -8   7  -3   36.10    4.60
  -9   7  -3   13.30    2.80
   9   7   3    4.10    4.60
  -9  -8   3   10.70   12.20
  -9   8   3   -2.20    3.00
   9   8  -3    3.40    3.70
  -8  -8   3    3.90    9.70
   8   8  -3   23.80    5.40
  -8   8   3   23.60    4.50
  -7  -8   3   96.99   15.90
  -7   8   3  133.89    8.80
   7   8  -3  138.69   11.30
  -6  -8   3   42.70   13.40
  -6   8   3   36.70    9.70
   6   8  -3   33.40    6.70
  -6   8   3   38.60    4.80
   5   8  -3  400.36   21.40
  -5   8   3  376.36   18.80
  -5   8   3  387.56   24.40
  -4  -8   3  107.89    7.00
  -4  -8   3  117.59   14.60
  -4   8   3  112.29    7.70
   4   8  -3  102.39   10.20
  -4   8   3  122.69   12.80
  -3  -8   3  270.27   13.00
   3  -8  -3  251.17   12.00
   3   8  -3  278.97   14.60
  -3   8   3  256.57   13.40
  -3   8   3  223.98   17.30
  -2  -8   3    1.40    5.40
   2  -8  -3    5.50    1.80
  -2  -8   3    4.70    2.10
  -2   8   3    4.30    5.90
   2   8  -3    7.90    2.90
  -2   8   3    5.80    3.10
  -1  -8   3   -4.60    4.40
  -1  -8   3   -2.60    1.80
  -1   8   3    0.70    3.00
  -1   8   3   -3.70    5.20
   1   8  -3    0.60    2.30
   0  -8  -3   81.69    5.00
   0  -8   3   79.59    5.50
   0  -8   3   76.89    8.70
   0   8  -3   70.99    5.90
   0   8   3   60.59    9.00
   1  -8   3   -0.30    3.60
  -1  -8  -3   -1.00    3.90
   1  -8   3    0.00    2.10
  -1  -8  -3   -0.90    2.00
  -1   8  -3    1.40    2.70
   1   8   3    5.50    6.30
  -2  -8  -3    1.10    4.70
   2  -8   3    0.30    2.50
   2   8   3    7.40    6.60
  -2   8  -3    2.10    3.10
  -3  -8  -3    1.20    4.80
   3  -8   3    1.40    2.30
  -3   8  -3    1.80    3.50
   3   8   3    2.30    6.80
   4  -8   3  167.18    9.50
   5  -8   3   42.50    4.70
   5  -8   3   43.40    4.50
  -5  -8  -3   60.29   11.90
   5   8   3   40.70    9.40
  -5   8  -3   62.89    7.90
   6  -8   3   16.70    3.20
   6  -8   3   12.80    3.60
  -6  -8  -3   10.60    8.80
  -6   8  -3   11.30    6.40
   6   8   3   31.00    8.60
  -7  -8  -3   -7.80    8.90
   7   8   3    1.20    5.80
  -7   8  -3    1.10    6.80
  -8  -8  -3   -3.60    8.70
   8   8   3    3.90    5.10
  -8  -9   3   51.39   14.20
   8   9  -3   46.70    5.80
  -8   9   3   30.30    4.40
  -7  -9   3   32.40   12.00
  -7   9   3   40.20    5.30
   7   9  -3   29.60    6.10
  -6  -9   3    8.00    9.60
  -6   9   3   25.40    4.60
  -6   9   3   32.10   10.80
   6   9  -3   31.00    6.90
  -5  -9   3  210.48   20.60
   5   9  -3  214.68   15.30
  -5   9   3  213.78   12.30
  -5   9   3  193.78   18.00
  -4  -9   3   68.79    6.00
  -4  -9   3   85.29   14.20
  -4   9   3   43.80   10.30
  -4   9   3   77.69    6.80
   4   9  -3   69.59   10.30
   3  -9  -3   14.60    2.50
  -3  -9   3   13.60    2.90
  -3  -9   3   14.20    7.70
   3   9  -3   17.00    5.60
  -3   9   3   15.70    4.00
  -3   9   3    7.80    7.30
  -2  -9   3    0.20    6.60
  -2  -9   3   -1.40    2.10
   2  -9  -3    0.30    1.80
  -2   9   3   -7.20    5.90
   2   9  -3    0.20    3.90
   1  -9  -3    9.30    2.20
  -1  -9   3   12.90    6.20
  -1  -9   3   13.30    2.80
  -1   9   3    3.80    7.10
   1   9  -3    9.90    3.70
   0  -9  -3   18.50    5.50
   0  -9   3   28.20    7.10
   0  -9   3    9.60    2.60
   0  -9  -3    7.90    2.40
   0   9   3   15.60    7.70
   0   9  -3   17.30    4.10
   1  -9   3  108.49    7.00
   1  -9   3  110.29    9.80
  -1  -9  -3  108.29   11.00
  -1  -9  -3  122.59    7.20
  -1   9  -3   99.79    8.70
   1   9   3  108.29   13.50
   2  -9   3  291.27   14.30
  -2  -9  -3  282.67   19.00
   2   9   3  264.87   21.10
  -2   9  -3  299.07   16.40
  -3  -9  -3   35.50    9.00
   3  -9   3   20.00    3.10
   3   9   3   28.20    9.20
  -3   9  -3   35.20    6.00
   4  -9   3   -3.00    2.10
  -4  -9  -3    0.80    7.30
  -4   9  -3   -0.70    4.90
   4   9   3   16.40    8.50
  -5  -9  -3   22.10    8.70
   5   9   3   35.00    9.20
  -5   9  -3   26.40    6.70
  -6  -9  -3    1.10    8.00
  -6   9  -3   18.70    7.10
   6   9   3   10.10    7.30
  -7  -9  -3   52.29   12.20
   7   9   3   41.10    7.70
  -7 -10   3   21.50   14.30
   7  10  -3    8.40    4.50
  -6 -10   3   81.09   15.40
   6  10  -3   66.29    8.50
  -6  10   3   79.19   18.80
  -5 -10   3    1.00    8.70
  -5  10   3   -2.30    9.60
  -4 -10   3   -1.30    8.50
  -4 -10   3   -0.50    2.80
  -4  10   3    2.70    8.90
   4  10  -3    1.70    6.10
  -3 -10   3   24.30    3.50
  -3  10   3   56.49   11.80
   3  10  -3   33.10    7.40
   2 -10  -3   66.19    5.00
  -2 -10   3   61.99    5.70
  -2 -10   3   70.69   11.90
  -2  10   3   38.50   10.40
   2  10  -3   61.99    8.80
   1 -10  -3    2.50    2.70
  -1 -10   3    4.70    2.40
   1 -10  -3    2.90    4.80
  -1 -10   3    4.00    6.20
  -1  10   3   13.40    8.70
   1  10  -3    4.40    4.80
   0 -10   3    0.40    2.10
   0 -10  -3    4.30    2.60
   0 -10  -3    6.80    5.70
   0  10   3    8.20    8.70
   0  10  -3    5.30    4.70
   1 -10   3    1.50    2.30
  -1 -10  -3    0.70    5.00
  -1  10  -3    2.90    4.30
   1  10   3   -0.50    7.90
   2 -10   3  119.09    7.80
  -2 -10  -3  118.89   13.20
  -2  10  -3  122.29   10.80
   2  10   3  138.39   15.10
  -3 -10  -3    4.00    6.80
   3 -10   3    2.80    2.40
  -3  10  -3   -2.20    4.90
   3  10   3    6.20    8.30
   4 -10   3    0.10    2.90
  -4 -10  -3   -1.60    7.00
  -4  10  -3    4.30    5.90
   4  10   3   -5.20    7.70
  -5 -10  -3    6.60    8.10
   5 -10   3   14.60    2.70
  -5  10  -3   16.80    7.20
   5  10   3    7.00    7.40
  -6 -10  -3   16.20    9.80
  -6  10  -3   14.70    7.80
   6  10   3   29.00    9.70
  -6 -11   3    8.60    9.20
   6  11  -3    8.30    5.20
  -5 -11   3   18.60    9.60
  -5  11   3   12.40   11.20
   5  11  -3   28.30    8.40
  -4 -11   3   76.89   14.10
  -4  11   3   53.29   11.80
   4  11  -3   58.79    9.30
  -3 -11   3   10.20   12.20
  -3 -11   3    0.40    3.50
   3 -11  -3    0.20    4.50
   3  11  -3    2.70    7.90
   2 -11  -3    7.30    5.30
  -2 -11   3    9.00    3.10
  -2 -11   3    6.40    7.30
   2  11  -3   11.90    7.10
  -2  11   3   12.60    9.40
  -1 -11   3   18.90    7.70
  -1 -11   3   26.20    3.90
   1 -11  -3   12.60    5.50
  -1  11   3   -0.10    8.90
   1  11  -3   19.50    7.40
   0 -11  -3   47.90    8.40
   0 -11   3   50.99    4.90
   0  11  -3   45.80    8.00
   0  11   3   62.29   12.20
  -1 -11  -3    3.10    6.10
   1 -11   3    6.00    2.60
   1  11   3   12.30    9.50
  -1  11  -3   11.70    6.20
   2 -11   3   49.80    6.10
  -2 -11  -3   58.29   11.90
  -2  11  -3   32.40    9.40
   2  11   3   53.69   12.70
   3 -11   3   27.80    3.40
  -3 -11  -3   15.40    7.90
   3  11   3   16.90    9.40
  -3  11  -3   27.00    7.20
  -4 -11  -3    1.60    7.10
   4 -11   3    0.10    2.50
  -4  11  -3    1.50    6.50
   4  11   3    6.00    7.90
  -5 -11  -3   -2.70    7.40
   5  11   3    0.50    6.20
  -5  11  -3    0.00    6.50
  -5 -12   3    1.10    9.90
   5  12  -3    8.40    5.50
  -4 -12   3   -3.00    7.10
  -4  12   3   19.40    9.40
   4  12  -3   -2.30    5.70
  -3 -12   3    1.90    8.90
  -3 -12   3    1.30    2.80
   3  12  -3   -3.40   12.00
  -3  12   3   -0.80    9.30
  -2 -12   3    4.00    2.90
  -2 -12   3    6.50   12.00
   2 -12  -3    5.10    5.90
  -2  12   3   -6.40    8.50
   2  12  -3   -4.50    6.70
  -1 -12   3   18.40    3.30
   1 -12  -3   30.70    7.70
  -1  12   3   15.10    9.70
   1  12  -3   31.40    8.30
   0 -12  -3    4.30    6.10
   0 -12   3    6.10    2.90
   0  12  -3    4.50    6.80
   0  12   3    7.70    9.50
   1 -12   3    1.50    2.60
  -1 -12  -3   -2.50    5.50
  -1  12  -3    2.20    6.80
   1  12   3   -0.50    8.50
  -2 -12  -3   30.10    8.50
   2 -12   3   30.80    4.30
   2  12   3   31.00    9.70
  -2  12  -3   34.20    8.60
  -3 -12  -3   -1.80    7.00
   3 -12   3   -0.10    2.80
   3  12   3    2.90    7.80
  -3  12  -3    4.40    6.80
  -4 -12  -3    3.90    7.10
   4  12   3   -1.70    6.10
  -4  12  -3    2.20    8.20
   2  13  -3    3.10    7.50
  -1 -13   3    0.10    2.40
   1 -13  -3    1.20    5.50
  -1  13   3    1.00    8.20
   1  13  -3   -2.60    6.50
   0 -13  -3   -2.90    6.30
   0 -13   3    1.40    3.90
   0  13  -3    5.90    6.80
   0  13   3    8.70    8.20
   1 -13   3   15.40    2.50
  -1 -13  -3   29.50    8.30
   1  13   3   14.20    8.40
  -1  13  -3   33.20    8.30
  11   0  -4    6.50    4.90
 -11   0   4    6.90    2.60
  10   0  -4    1.40    4.00
 -10   0   4    2.70    2.00
  -9   0   4   35.20    3.40
   9   0  -4   27.30    5.30
   8   0  -4 1458.85   64.39
   7   0  -4  450.25   21.90
  -7   0   4  444.66   29.70
  -6   0   4  734.93   40.10
   6   0  -4  756.82   33.10
   6   0  -4  748.43   33.60
   5   0  -4  109.79    6.50
  -5   0   4  114.19   13.10
  -5   0   4  111.79    5.50
   5   0  -4  118.39    7.30
   4   0  -4    0.00    2.20
   4   0  -4    1.10    1.80
  -4   0   4    2.80    6.60
  -4   0   4    1.60    1.00
   3   0  -4  287.47   13.30
   3   0  -4  313.47   13.70
  -3   0   4  302.37   17.90
   1   0  -4 9999.00  461.65
   0   0   4 2700.93  169.18
   0   0  -4 3073.39  168.08
   1   0   4  241.38   11.90
   1   0   4  243.78   12.40
  -1   0  -4  259.57   11.60
   2   0   4  142.49    8.50
  -2   0  -4  133.99    7.00
   2   0   4  141.89    7.90
  -2   0  -4  127.29    6.80
  -3   0  -4 1414.96   62.29
   3   0   4 1489.55   62.89
   4   0   4   49.40    5.60
  -4   0  -4   60.39    4.50
   4   0   4   70.69    6.10
  -4   0  -4   56.59    6.00
   5   0   4   -0.20    3.40
  -5   0  -4    1.10    2.80
   5   0   4   -1.70    3.10
   6   0   4   21.80    4.90
   6   0   4   26.00    4.90
   7   0   4   10.20    4.60
   7   0   4   15.20    4.90
   8   0   4   60.49    7.60
   8   0   4   76.89    8.10
   9   0   4   34.20    6.20
 -10   0  -4  218.28   10.70
  11  -1  -4    7.80    5.30
  11   1  -4    6.10    4.20
 -11   1   4   14.30    4.10
 -10  -1   4   15.80    2.80
  10  -1  -4   13.00    4.90
 -10   1   4   18.70    2.90
  10   1  -4   15.30    4.90
  -9  -1   4   13.80    2.30
   9  -1  -4   10.50    4.50
  -9   1   4   15.10    2.70
   9   1  -4    9.70    4.40
   8  -1  -4   80.69    6.40
   8  -1  -4   55.89    6.70
  -8  -1   4   66.09    4.40
   8   1  -4   84.69    7.80
  -8   1   4   70.99    4.80
  -7  -1   4   49.00   11.50
  -7  -1   4   67.69    4.10
   7  -1  -4   72.39    5.80
   7  -1  -4   69.39    6.60
  -7   1   4   71.29    4.40
   7   1  -4   77.49    6.90
   6  -1  -4   42.80    4.70
  -6  -1   4   41.70    9.70
   6  -1  -4   54.29    4.80
  -6  -1   4   54.69    3.10
  -6   1   4   52.79    3.40
   6   1  -4   57.69    5.60
   5  -1  -4  131.79    7.80
  -5  -1   4  132.29   13.40
   5  -1  -4  128.29    7.20
  -5  -1   4  132.69    6.10
  -5   1   4  131.19    6.40
   5   1  -4  124.99    7.70
   4  -1  -4   29.80    3.50
  -4  -1   4   22.20    7.30
  -4  -1   4   24.60    1.80
   4   1  -4   29.00    2.60
  -4   1   4   25.80    2.30
   4   1  -4   29.90    3.20
   3  -1  -4   92.59    5.20
  -3  -1   4   92.39    4.50
   3  -1  -4   96.89    5.70
  -3  -1   4   96.39    4.40
  -3  -1   4  106.69   10.00
  -3   1   4   82.69    6.90
   3   1  -4   97.69    5.20
  -3   1   4   98.09    4.70
  -2  -1   4   26.10    1.90
  -2  -1   4   33.90    6.50
   2  -1  -4   34.90    3.00
  -2  -1   4   25.00    2.10
  -2   1   4   31.70    4.60
  -2   1   4   30.70    2.40
  -1  -1   4 6918.61  300.37
   1   1  -4 6452.45  323.37
  -1   1   4 6163.28  336.47
   0  -1  -4  171.28    8.90
   0  -1   4  165.88    8.40
   0   1  -4  180.68    8.40
   0   1   4  180.88    8.70
   0   1   4  172.18   10.20
  -1  -1  -4   41.80    3.80
   1  -1   4   47.10    4.30
   1  -1   4   48.60    3.90
   1   1   4   56.49    5.70
   1   1   4   52.19    4.40
  -1   1  -4   48.10    3.60
  -2  -1  -4  194.58    9.40
   2  -1   4  188.08    9.90
   2  -1   4  189.38   10.00
   2   1   4  201.98   11.50
   2   1   4  184.28   10.10
  -2   1  -4  199.78    9.40
   3  -1   4 1180.38   51.19
   3   1   4 1182.28   52.09
   4  -1   4  197.68   11.00
  -4  -1  -4  201.18   11.80
  -4  -1  -4  197.48   10.00
   4   1   4  213.08   11.40
   4   1   4  188.88   12.10
  -4   1  -4  205.78   10.30
   5  -1   4   44.50    5.40
  -5  -1  -4   61.29    7.50
   5  -1   4   59.99    6.10
   5   1   4   48.10    5.60
  -5   1  -4   52.29    5.00
   5   1   4   47.50    6.00
   6  -1   4   31.60    5.10
   6  -1   4   25.20    4.80
   6   1   4   24.70    5.20
   6   1   4   28.20    5.10
  -6   1  -4   31.30    4.20
   7  -1   4   51.99    6.40
   7  -1   4   30.30    5.30
   7   1   4   50.69    7.10
   7   1   4   34.00    5.60
   8  -1   4    4.70    4.10
   8  -1   4    9.50    4.50
   8   1   4    6.40    4.50
   8   1   4    7.00    4.80
   9  -1   4   17.80    4.60
   9   1   4   16.20    5.20
  10  -1   4   18.30    7.00
 -10   1  -4   20.50    2.80
  11  -2  -4   13.40    5.10
  11   2  -4   14.80    5.10
 -11   2   4   16.90    4.20
 -10  -2   4    1.80    1.50
  10  -2  -4   -3.80    5.60
 -10   2   4    8.00    3.80
  10   2  -4    5.60    4.90
  -9  -2   4    2.50   11.80
   9  -2  -4   33.30    6.10
  -9  -2   4   29.50    2.70
   9  -2  -4   33.20    5.90
   9   2  -4   17.00    5.00
  -9   2   4   34.20    3.90
  -8  -2   4   59.69    3.90
   8  -2  -4   75.19    6.40
   8  -2  -4   43.40    6.00
   8   2  -4   76.19    7.60
  -8   2   4   61.39    4.70
   7  -2  -4   -3.10    2.90
  -7  -2   4   -2.00    8.30
   7  -2  -4    0.40    2.70
  -7  -2   4    0.10    1.10
  -7   2   4   -0.60    1.60
   7   2  -4    0.20    3.10
   6  -2  -4    9.00    3.20
   6  -2  -4   10.80    3.00
  -6  -2   4    6.60    8.10
  -6  -2   4   10.00    1.40
  -6   2   4   13.00    2.10
   6   2  -4   11.80    3.30
  -5  -2   4   12.80    1.30
   5  -2  -4    8.00    2.50
   5  -2  -4    7.10    2.80
  -5  -2   4   11.80    7.20
  -5   2   4   10.10    1.70
   5   2  -4    6.80    2.80
  -4   2   4  977.50   44.40
   4   2  -4 1021.40   43.10
   3  -2  -4    9.30    2.00
   3  -2  -4   11.30    2.60
  -3  -2   4    9.30    0.90
  -3  -2   4    6.90    1.30
  -3  -2   4    6.80    5.00
  -3  -2   4    9.70    1.40
  -3   2   4    9.10    1.50
  -3   2   4    8.60    4.20
  -2  -2   4  335.57   17.80
   2  -2  -4  336.37   15.40
  -2   2   4  328.97   16.80
  -1   2   4 1348.27   58.59
   0  -2   4 1406.26   93.69
   0  -2  -4 1442.76  111.19
   0   2  -4 1269.57  143.99
  -1  -2  -4    8.00    2.10
   1  -2   4    4.20    2.20
  -1   2  -4    6.70    1.70
   1   2   4    8.90    2.90
   1   2   4   12.20    4.70
   2  -2   4  684.13   30.90
   2   2   4  726.43   33.10
   2   2   4  748.73   31.80
   3  -2   4  424.86   20.00
   3  -2   4  450.35   20.50
  -3  -2  -4  439.86   19.80
  -3  -2  -4  440.76   21.00
   3   2   4  466.95   22.30
   3   2   4  440.96   20.70
   4  -2   4  184.48    9.80
   4  -2   4  193.48   10.40
  -4  -2  -4  170.48   11.20
  -4   2  -4  185.48    9.70
   4   2   4  179.78   12.00
   4   2   4  180.68   10.80
  -5  -2  -4   23.50    5.60
   5  -2   4   30.90    7.20
   5  -2   4   22.10    3.70
   5   2   4   31.90    6.20
  -5   2  -4   27.80    4.00
   5   2   4   32.90    5.10
   6  -2   4  165.88   10.50
  -6  -2  -4  165.78   13.30
   6  -2   4  158.38   10.00
   6   2   4  158.28   11.70
   6   2   4  150.58   10.70
  -6   2  -4  165.68   10.10
   7  -2   4  299.37   16.70
   7   2   4  312.37   18.20
   7   2   4  313.77   17.50
   8  -2   4   63.59    7.30
   8   2   4   59.89    7.00
   8   2   4   63.79    8.10
   9  -2   4    3.80    4.60
   9   2   4    0.50    4.40
  10  -2   4    2.80    5.30
 -10   2  -4    1.10    1.90
 -11   3   4    2.10    2.30
  11   3  -4    2.40    3.50
  10  -3  -4    1.70    4.80
  10   3  -4    2.20    3.90
 -10   3   4    4.50    2.70
  -9  -3   4   25.50   14.20
   9  -3  -4   36.00    5.20
  -9  -3   4   39.00    3.20
   9  -3  -4   41.80    6.80
   9   3  -4   34.30    6.30
  -9   3   4   40.50    4.10
   8  -3  -4   53.99    5.90
   8  -3  -4   43.30    6.20
  -8  -3   4   58.49   14.60
  -8  -3   4   48.20    3.20
   8   3  -4   46.50    6.40
  -8   3   4   52.49    4.50
   7  -3  -4   -1.00    2.80
   7  -3  -4    4.90    3.70
  -7  -3   4    3.30    1.10
  -7  -3   4   -0.50    8.30
   7   3  -4   -0.30    3.20
  -7   3   4    1.10    1.90
  -6  -3   4   11.90    1.30
   6  -3  -4   10.60    3.00
   6  -3  -4    4.40    3.20
  -6  -3   4    9.60    7.40
  -6   3   4    6.00    1.90
   6   3  -4    7.40    3.50
  -5  -3   4   51.79    9.00
   5  -3  -4   50.69    4.70
   5  -3  -4   54.29    5.20
   5   3  -4   54.89    5.40
  -5   3   4   52.49    3.70
  -5   3   4   62.19    6.50
   4  -3  -4   91.09    6.40
  -4  -3   4   86.69   10.40
  -4  -3   4   96.49    5.00
  -4   3   4   92.49    8.40
   4   3  -4   86.29    5.20
  -4   3   4   93.49    5.10
  -3  -3   4  128.69    6.50
  -3  -3   4  144.89   11.10
   3  -3  -4  125.49    7.70
  -3   3   4  135.19    6.70
  -3   3   4  135.99    9.70
  -2  -3   4   32.50    5.90
  -2  -3   4   22.60    2.30
   2  -3  -4   30.00    3.60
   2  -3  -4   20.80    1.60
  -2   3   4   31.20    5.40
  -2   3   4   22.10    2.40
  -1  -3   4  309.47   13.50
   1  -3  -4  331.17   15.30
  -1  -3   4  324.47   17.30
  -1   3   4  329.47   16.70
  -1   3   4  318.97   14.50
   0  -3  -4  450.85   19.50
   0  -3   4  415.16   18.60
   0  -3   4  424.96   20.00
   0   3   4  420.86   21.10
   0   3  -4  440.86   19.10
   0   3   4  421.76   19.20
   1  -3   4   32.30    3.10
  -1  -3  -4   34.10    3.40
   1   3   4   34.10    5.80
   1   3   4   34.50    4.10
  -1   3  -4   31.20    2.90
   2  -3   4    1.90    2.20
  -2  -3  -4   -1.00    1.30
   2   3   4    1.00    2.80
  -2   3  -4   -1.30    1.40
   2   3   4    4.10    4.50
  -3  -3  -4   50.49    5.70
   3  -3   4   50.19    4.60
  -3   3  -4   57.49    4.40
   3   3   4   53.49    6.70
   3   3   4   70.09    6.10
   4  -3   4   14.60    3.60
  -4  -3  -4   11.40    4.20
   4   3   4   15.40    5.30
   4   3   4   12.70    3.90
  -4   3  -4   13.10    2.90
  -5  -3  -4  134.99   11.40
   5  -3   4  122.09    8.40
   5   3   4  116.19    8.90
  -5   3  -4  119.09    8.10
   5   3   4  113.89   10.70
  -6  -3  -4  578.34   30.90
   6  -3   4  598.14   27.20
   6   3   4  571.24   29.10
   6   3   4  554.74   27.60
  -6   3  -4  555.64   27.00
   7  -3   4  103.99   13.10
   7   3   4  120.69    9.90
   7   3   4  122.59   13.50
   8  -3   4    8.80    4.50
   8   3   4    3.00    5.20
   9  -3   4    2.30    4.20
   9   3   4   -2.00    4.50
  -9   3  -4    2.10    2.20
 -10  -3  -4   11.50    2.30
  10  -3   4    5.20    3.40
 -10   3  -4    9.30    2.40
 -11   4   4   40.40    4.50
  11   4  -4   36.10    5.30
 -10   4   4    0.30    2.50
  10   4  -4    2.30    3.80
  -9  -4   4  199.68   24.20
   9  -4  -4  243.68   15.10
  -9   4   4  224.08   11.90
   9   4  -4  242.78   14.50
   8  -4  -4    5.90    4.40
   8  -4  -4    5.50    3.20
  -8  -4   4    4.60   11.10
   8   4  -4    9.10    4.70
  -8   4   4    3.00    2.40
  -7  -4   4    5.70    9.40
   7  -4  -4   -3.10    2.60
   7  -4  -4   -1.90    3.60
   7   4  -4   -0.10    3.40
  -7   4   4   -1.20    2.00
  -6  -4   4    6.00    7.00
  -6   4   4    9.60    2.20
  -5  -4   4  195.68   16.30
  -5  -4   4  216.98   10.20
   5  -4  -4  211.18   10.90
   5  -4  -4  209.18   11.80
   5   4  -4  204.08   11.30
  -5   4   4  217.88   10.30
   4  -4  -4  327.27   16.40
  -4  -4   4  335.77   20.00
  -4   4   4  327.57   22.60
   3  -4  -4   47.30    4.90
  -3  -4   4   55.59    3.60
  -3  -4   4   49.10    7.30
  -3   4   4   44.00    3.60
  -3   4   4   49.99    6.70
  -2  -4   4   36.80    3.20
  -2  -4   4   35.30    6.00
   2  -4  -4   51.09    4.90
   2  -4  -4   31.40    2.20
  -2   4   4   41.60    3.30
  -2   4   4   39.40    6.00
  -1  -4   4   58.09    6.60
  -1  -4   4   61.79    4.10
   1  -4  -4   65.19    3.40
  -1   4   4   60.39    4.50
  -1   4   4   58.79    6.90
   0  -4  -4  271.57   13.00
   0  -4   4  278.37   12.30
   0  -4   4  292.97   13.00
   0  -4   4  271.67   14.20
   0   4   4  285.47   13.30
   0   4   4  261.67   15.50
   0   4  -4  281.17   12.30
   1  -4   4    6.10    2.20
   1  -4   4    8.20    2.80
   1  -4   4    7.70    2.00
  -1  -4  -4    5.30    1.50
   1   4   4    9.90    4.90
  -1   4  -4    4.90    1.60
   1   4   4   16.30    3.30
   2  -4   4  135.09    7.50
   2   4   4  133.89   10.60
  -2   4  -4  141.79    7.40
   2   4   4  136.09    8.60
  -3  -4  -4   -1.20    3.20
   3  -4   4    1.00    2.30
   3   4   4   -4.50    3.00
   3   4   4    2.10    4.70
  -3   4  -4    0.10    1.70
  -4  -4  -4    2.90    4.00
   4  -4   4    1.70    4.70
   4   4   4    8.30    6.00
   4   4   4    5.60    3.80
  -4   4  -4    5.60    2.70
  -5  -4  -4   20.20    6.30
   5  -4   4   29.80    4.70
  -5   4  -4   27.50    4.00
   5   4   4   24.00    4.90
   5   4   4   16.50    6.30
   6  -4   4  211.88   12.80
  -6  -4  -4  212.28   16.50
   6   4   4  230.88   15.90
   6   4   4  227.28   13.60
  -6   4  -4  222.88   13.10
   7  -4   4    6.90    4.30
  -7  -4  -4    1.00    9.80
   7   4   4    0.10    5.20
   8  -4   4   24.50    5.40
  -8   4  -4   28.30    3.50
   8   4   4   21.40    6.70
   9  -4   4   10.90    4.70
  -9   4  -4    3.10    2.50
   9   4   4    7.10    5.20
 -10  -5   4   35.60   16.00
 -10   5   4   42.70    4.60
  10   5  -4   33.60    5.40
  -9  -5   4   11.60   12.00
   9   5  -4   11.40    4.70
  -9   5   4   12.20    3.40
   8  -5  -4    6.50    5.10
  -8  -5   4    4.80   11.20
  -8   5   4    8.40    3.00
   8   5  -4   -1.30    3.70
  -7  -5   4  164.68   18.70
   7  -5  -4  132.59   11.20
   7   5  -4  161.28   10.90
  -7   5   4  163.48    8.90
  -6  -5   4    6.00    8.50
   6  -5  -4   -2.20    3.60
  -6   5   4    1.50    4.20
   6   5  -4    1.90    3.60
  -6   5   4    0.10    2.00
  -5  -5   4  107.69    6.60
   5  -5  -4  123.79    8.80
  -5  -5   4  118.99   13.10
  -5   5   4  116.89   11.50
   5   5  -4  107.59    8.00
  -4  -5   4    3.50    1.90
   4  -5  -4    2.10    3.00
  -4  -5   4   -0.30    5.30
  -4   5   4   -1.20    4.60
  -4   5   4    1.30    1.80
   3  -5  -4   79.49    6.70
  -3  -5   4   86.89    5.00
  -3  -5   4   78.89    9.50
  -3   5   4   80.19    8.20
  -3   5   4   87.39    5.30
  -2  -5   4   36.70    6.10
   2  -5  -4   36.00    2.50
   2  -5  -4   30.50    3.80
  -2  -5   4   33.60    3.10
  -2   5   4   38.00    3.50
  -2   5   4   36.50    6.40
  -1  -5   4  236.68   13.40
   1  -5  -4  234.98   10.50
  -1  -5   4  228.28   11.00
   1  -5  -4  235.18   11.30
   1   5  -4  233.28   10.10
  -1   5   4  236.08   11.40
  -1   5   4  222.78   14.10
   0  -5  -4    2.10    1.50
   0  -5   4    1.00    3.00
   0  -5   4    2.60    1.10
   0  -5   4    1.60    1.60
   0   5  -4    2.40    1.20
   0   5   4    1.10    4.40
   0   5   4    1.40    2.40
   1  -5   4  184.08    9.30
   1  -5   4  180.88    9.90
   1  -5   4  193.18    9.00
  -1   5  -4  186.68    9.20
   1   5   4  196.78   12.90
   1   5   4  179.98   10.20
   2  -5   4  603.64   26.20
   2   5   4  579.84   29.40
   2   5   4  585.64   27.20
  -3  -5  -4   97.49    8.50
   3  -5   4   92.09    6.30
   3  -5   4   97.79    6.50
  -3   5  -4   87.19    6.20
   3   5   4   93.49    9.80
   4  -5   4  656.23   29.90
  -4  -5  -4  662.23   33.00
   4  -5   4  686.63   29.80
  -4   5  -4  652.03   30.20
   4   5   4  666.43   33.40
   4   5   4  636.44   30.80
  -5  -5  -4   -3.00    4.70
   5  -5   4    1.90    3.20
   5   5   4    7.60    6.30
  -5   5  -4    2.80    3.30
   6  -5   4   13.80    4.40
   6  -5   4   27.00    4.50
  -6  -5  -4    9.50    6.90
  -6   5  -4   16.40    4.90
   6   5   4   15.70    7.00
   7  -5   4   53.29    5.60
   7  -5   4   54.19    6.60
  -7  -5  -4   33.90    9.50
   7   5   4   37.60    8.10
  -7   5  -4   58.59    4.70
  -7   5  -4   46.80    7.10
   8  -5   4    3.20    4.00
   8  -5   4   -2.10    2.80
  -8   5  -4   -1.10    2.00
   8   5   4   -5.00    5.10
   9  -5   4   40.70    5.50
   9   5   4   34.50    6.40
  -9   5  -4   34.00    4.10
 -10  -6   4    4.80   13.20
  10   6  -4    5.70    3.60
 -10   6   4    2.70    2.90
  -9  -6   4    8.90   11.80
   9   6  -4    4.50    4.30
  -9   6   4    8.50    3.30
  -8  -6   4   13.60   11.40
   8   6  -4    6.20    4.10
  -8   6   4    9.30    3.20
  -7  -6   4   30.80   11.20
  -7   6   4   49.90    5.00
  -6  -6   4   -0.20    7.70
  -6   6   4   -2.40    5.30
  -6   6   4   -6.10    2.00
   6   6  -4   -2.20    3.70
  -5  -6   4  130.49    7.50
   5  -6  -4  125.59    9.10
  -5  -6   4  110.19   14.00
   5   6  -4  140.29   10.00
  -5   6   4  141.09    7.90
  -5   6   4  140.99   15.40
  -4  -6   4   11.90    2.30
   4  -6  -4   22.80    4.30
  -4  -6   4   18.70    8.00
  -4   6   4   20.50    3.00
  -4   6   4   23.30    6.70
   4   6  -4   20.80    3.10
  -3  -6   4  129.89    6.70
  -3  -6   4  122.69   11.50
   3  -6  -4  114.89    5.90
  -3   6   4  125.69   11.30
  -3   6   4  125.99    7.20
  -2  -6   4   35.70    6.40
  -2  -6   4   37.60    3.50
   2  -6  -4   36.60    2.70
  -2   6   4   34.80    3.80
   2   6  -4   34.00    1.90
  -2   6   4   31.30    6.30
  -1  -6   4   22.30    5.10
   1  -6  -4   28.10    2.40
  -1  -6   4   23.40    2.80
  -1   6   4   23.20    3.40
  -1   6   4   10.80    5.00
   1   6  -4   20.20    2.00
   0  -6   4    0.40    3.60
   0  -6   4    2.90    1.90
   0  -6  -4    1.40    1.50
   0   6   4    5.20    2.80
   0   6  -4    4.20    1.50
   0   6   4   -1.80    4.60
   1  -6   4    8.50    3.00
   1  -6   4    6.60    2.20
   1  -6   4    7.80    1.80
   1   6   4   14.40    5.90
   1   6   4    6.10    3.30
  -1   6  -4    7.00    2.00
   2  -6   4    0.90    1.80
   2  -6   4   -1.20    2.10
   2   6   4   -2.40    5.30
  -2   6  -4    0.30    2.00
   2   6   4    0.70    3.30
  -3  -6  -4  254.67   15.70
   3  -6   4  255.77   12.60
   3  -6   4  260.57   12.80
   3   6   4  233.48   17.00
  -3   6  -4  242.88   11.80
   3   6   4  279.17   14.40
  -3   6  -4  257.37   13.30
   4  -6   4 1275.87   54.99
   4   6   4 1249.28   59.09
   5  -6   4    0.50    2.90
   5  -6   4    2.60    2.70
  -5  -6  -4   -5.30    5.60
  -5   6  -4    0.10    3.50
   5   6   4   -1.60    6.40
  -5   6  -4    2.50    1.80
  -6  -6  -4   -2.20    6.60
   6  -6   4   -1.30    2.60
   6  -6   4   -1.80    3.20
   6   6   4   -3.50    6.00
  -6   6  -4   -0.10    4.40
  -6   6  -4    0.50    2.00
   7  -6   4    5.10    2.90
  -7  -6  -4   -2.20    7.80
   7  -6   4   12.30    4.20
   7   6   4    6.50    6.20
  -7   6  -4   11.30    2.70
  -7   6  -4   11.30    6.00
   8  -6   4    5.20    3.70
   8   6   4    1.90    5.70
  -8   6  -4    4.10    2.70
   9  -6   4   23.00    4.30
  -9   6  -4   35.30    4.10
   9   6   4   30.40    6.60
 -10  -7   4   10.10   12.20
  10   7  -4   22.70    5.00
 -10   7   4   16.50    5.10
  -9  -7   4   -5.10   10.70
  -9   7   4    6.80    3.60
   9   7  -4    6.90    4.00
  -8  -7   4   -2.80   10.80
   8   7  -4    1.30    4.60
  -8   7   4    6.90    3.30
  -7  -7   4    5.00    9.90
  -7   7   4   13.60    3.50
   7   7  -4   13.40    4.70
  -6   7   4   35.30    8.70
  -6   7   4   24.80    3.80
   6   7  -4   26.60    5.60
  -5  -7   4   12.40    8.80
  -5  -7   4   10.50    2.70
   5   7  -4   13.60    4.80
  -5   7   4    5.90    6.80
  -5   7   4    9.20    3.20
  -4  -7   4   35.50    9.60
  -4  -7   4   39.60    4.20
  -4   7   4   28.10    7.40
  -4   7   4   28.40    3.90
   4   7  -4   36.60    4.90
  -3  -7   4  323.57   20.80
  -3  -7   4  330.07   15.20
   3  -7  -4  313.87   14.40
  -3   7   4  314.97   19.80
  -3   7   4  329.47   15.80
   3   7  -4  326.57   14.80
   2  -7  -4   13.60    2.00
  -2  -7   4   22.10    7.00
  -2  -7   4   15.20    2.70
   2   7  -4   17.80    2.10
  -2   7   4   11.40    3.00
  -2   7   4   14.70    6.40
  -1  -7   4   10.40    2.50
  -1  -7   4    9.60    4.70
   1  -7  -4    6.40    1.70
  -1   7   4   14.60    3.60
  -1   7   4    1.10    5.50
   1   7  -4   10.60    2.00
   0  -7   4    1.20    2.20
   0  -7  -4    1.90    1.80
   0  -7   4    1.90    3.90
   0   7   4   -1.80    5.20
   0   7   4    0.40    2.90
   0   7  -4    1.00    1.80
   1  -7   4   18.50    3.00
   1  -7   4   24.60    4.50
   1   7   4   17.90    6.80
   1   7   4   17.20    4.10
  -1   7  -4   17.80    3.00
  -2  -7  -4   26.00    5.60
   2  -7   4   48.50    4.50
   2  -7   4   40.50    3.70
  -2   7  -4   36.20    4.20
   2   7   4   33.30    7.90
   3  -7   4  210.28   10.30
  -3  -7  -4  174.28   14.00
   3  -7   4  195.78   10.60
   3   7   4  192.58   15.90
  -3   7  -4  200.38   11.40
  -4  -7  -4    3.70    5.30
   4  -7   4    9.10    3.00
   4  -7   4    9.50    3.10
  -4   7  -4    6.60    3.70
   4   7   4    1.80    6.70
   5  -7   4   39.80    4.70
   5  -7   4   24.20    4.40
  -5  -7  -4   23.30    7.30
  -5   7  -4   35.70    3.70
  -5   7  -4   35.10    6.00
   5   7   4   40.40    9.10
   6  -7   4   -1.00    3.30
  -6  -7  -4    1.30    7.50
   6  -7   4    3.90    3.00
  -6   7  -4   -2.10    4.80
  -6   7  -4    1.30    2.50
   6   7   4   -4.10    6.40
  -7  -7  -4    0.70    8.50
   7  -7   4    4.10    3.60
   7  -7   4    2.40    2.70
   7   7   4   -2.00    5.70
  -7   7  -4   -0.70    5.70
  -7   7  -4    6.80    2.90
   8  -7   4    2.70    5.60
   8   7   4    8.60    7.30
  -9  -8   4  -11.20   10.50
  -9   8   4   -1.80    2.90
   9   8  -4   -0.10    3.10
  -8  -8   4    5.20   10.90
   8   8  -4   13.20    4.40
  -8   8   4   25.20    4.70
   7   8  -4  157.28   11.30
  -7   8   4  139.19    9.70
  -6  -8   4   11.60   10.10
  -6   8   4   28.90    4.60
  -6   8   4   22.40    9.80
   6   8  -4   21.00    5.60
  -5  -8   4   11.00   14.50
  -5  -8   4   14.90    5.00
  -5   8   4   10.10    8.00
   5   8  -4   23.90    5.60
  -5   8   4   19.40    4.00
  -4  -8   4  105.59    6.90
  -4  -8   4  122.49   15.50
  -4   8   4   73.49   10.70
  -4   8   4  110.29    7.70
   4   8  -4  101.79    9.10
  -3  -8   4  104.69    7.70
  -3  -8   4  116.89   14.00
  -3   8   4   78.29    6.90
  -3   8   4   66.79   10.20
   3   8  -4   77.39    6.70
  -2  -8   4    0.50    2.00
   2  -8  -4    0.40    1.50
  -2  -8   4   -0.20    5.50
  -2   8   4    6.30    3.30
   2   8  -4    2.00    2.20
  -2   8   4    5.00    6.80
  -1  -8   4   12.30    2.70
  -1  -8   4   11.00    5.70
   1  -8  -4   17.70    2.80
  -1   8   4   14.90    4.00
  -1   8   4   20.30    7.50
   1   8  -4   14.40    2.80
   0  -8   4   17.00    3.20
   0  -8  -4   21.30    3.10
   0  -8   4   15.70    5.50
   0   8   4   11.50    7.40
   0   8  -4   15.40    3.10
   0   8   4   18.90    4.40
   1  -8   4   93.89    6.50
  -1   8  -4  101.99    7.10
   1   8   4   86.09   11.40
  -2  -8  -4  360.66   20.40
   2  -8   4  336.17   16.40
  -2   8  -4  326.97   17.10
   2   8   4  321.27   21.90
   3  -8   4  158.78    9.30
  -3  -8  -4  149.49   13.40
   3   8   4  167.68   15.90
  -3   8  -4  158.38   10.40
  -4  -8  -4   30.90    7.70
   4  -8   4   57.79    5.30
   4  -8   4   41.90    4.30
  -4   8  -4   51.29    6.40
   4   8   4   48.90    9.80
  -5  -8  -4   26.30    9.60
   5  -8   4   23.30    3.80
   5  -8   4   31.40    4.20
  -5   8  -4   29.40    6.70
   5   8   4   24.50    8.60
  -6  -8  -4   57.69   18.80
   6  -8   4   63.09    7.10
   6  -8   4   52.19    5.20
  -6   8  -4   87.39   10.70
   6   8   4   46.40   10.30
  -7  -8  -4   19.20   13.60
   7   8   4   25.30    7.00
  -7   8  -4   41.00    9.70
   8   8   4    4.90    5.10
  -8  -9   4   22.40   15.50
  -8   9   4   16.30    4.20
   8   9  -4    6.30    3.70
  -7  -9   4   54.39   14.30
   7   9  -4   41.90    6.10
  -7   9   4   67.79    6.60
  -6  -9   4   45.50   12.40
  -6   9   4   51.29    5.80
   6   9  -4   51.49    7.30
  -6   9   4   54.89   16.10
  -5  -9   4  186.38   20.20
  -5  -9   4  204.18   10.90
  -5   9   4  162.98   17.20
  -5   9   4  190.78   11.70
   5   9  -4  193.58   13.60
  -4  -9   4   49.90   12.20
  -4  -9   4   46.90    4.70
  -4   9   4   50.09   10.90
   4   9  -4   49.10    7.50
  -3  -9   4  111.69   13.90
   3   9  -4  105.99    9.70
  -3   9   4  114.39   14.00
  -3   9   4  120.99    9.20
  -2  -9   4    7.30    6.60
   2  -9  -4    4.80    2.20
  -2  -9   4    1.90    2.40
  -2   9   4    0.60    7.60
   2   9  -4    2.70    3.30
  -2   9   4    3.80    4.00
  -1  -9   4   20.40    3.30
  -1  -9   4   30.80    7.90
   1  -9  -4   35.10    3.50
   1   9  -4   23.70    4.10
  -1   9   4   22.10    8.50
   0  -9   4   86.49    6.10
   0  -9   4   62.39    9.20
   0   9  -4   70.49    6.60
   0   9   4   83.79   12.60
   1  -9   4  475.15   22.30
  -1  -9  -4  495.45   26.80
  -1   9  -4  481.05   23.40
   1   9   4  470.25   29.10
  -2  -9  -4  574.04   31.10
  -2   9  -4  547.75   27.40
   2   9   4  585.34   32.70
  -3  -9  -4    1.90    6.80
   3  -9   4   -1.80    2.30
   3   9   4    2.70    8.00
  -3   9  -4   -1.10    3.90
   4  -9   4   -0.30    2.50
  -4  -9  -4    0.80    7.10
   4   9   4   -4.30    7.60
  -4   9  -4   -6.00    4.30
  -5  -9  -4    9.30   12.20
   5  -9   4   15.90    4.50
   5   9   4   12.60    9.10
  -5   9  -4    9.80    6.80
   6  -9   4   57.99    6.80
  -6  -9  -4   78.39   13.70
   6   9   4   76.89   10.10
  -6   9  -4   94.89   10.50
  -7  -9  -4   -0.20   13.50
   7   9   4    4.70    5.40
  -7 -10   4    3.20   10.00
  -7  10   4    0.40    4.20
   7  10  -4    2.20    3.70
  -6 -10   4   93.19   15.70
  -6  10   4  107.09    8.90
   6  10  -4  106.69   10.30
  -5 -10   4   -3.10   16.60
   5  10  -4   -0.70    5.40
  -5  10   4   -6.10    8.40
  -5  10   4    0.00    6.30
  -4 -10   4    2.80    8.40
  -4 -10   4    0.80    3.10
  -4  10   4    4.90    9.00
   4  10  -4    3.20    5.80
  -3 -10   4   31.30    4.50
  -3 -10   4   19.90    9.10
   3  10  -4   20.50    6.60
  -3  10   4   20.40    9.70
  -2 -10   4   -4.90    6.50
  -2 -10   4    2.60    2.60
  -2  10   4   -7.40    7.60
   2  10  -4    2.90    4.70
  -1 -10   4   17.00    3.50
  -1 -10   4    8.00    6.70
   1 -10  -4   11.40    5.00
  -1  10   4   25.20   10.30
   1  10  -4   12.20    4.60
   0 -10   4   14.30    3.40
   0 -10  -4    4.60    5.50
   0  10   4    9.00    9.00
   0  10  -4    1.70    3.90
  -1 -10  -4   18.30    6.80
   1 -10   4   24.90    4.20
  -1  10  -4   24.00    5.40
   1  10   4   26.60   10.40
   2 -10   4   33.20    4.30
  -2 -10  -4   24.40    7.60
   2  10   4    7.10    9.10
  -2  10  -4   20.70    5.50
  -3 -10  -4    4.70    7.40
   3 -10   4    9.40    2.90
  -3  10  -4    5.40    4.80
   3  10   4   -2.40    8.50
  -4 -10  -4   -0.90    7.10
   4 -10   4    0.10    2.40
   4  10   4   13.20    8.80
  -4  10  -4    2.50    5.20
  -5 -10  -4   40.20   10.20
   5 -10   4   40.30    6.00
  -5  10  -4   53.29    8.40
   5  10   4   42.70    9.20
  -6 -10  -4   41.00   10.70
  -6  10  -4   35.90   10.10
   6  10   4   38.80    7.90
  -6 -11   4   15.20    9.20
   6  11  -4   18.80    6.10
  -5 -11   4    8.90    9.00
  -5  11   4    7.50    9.50
   5  11  -4    5.50    7.20
  -4 -11   4    5.10    9.00
  -4 -11   4    2.90    3.00
   4 -11  -4    0.70    4.30
   4  11  -4    3.40    5.90
  -4  11   4   -0.80    9.20
   3 -11  -4    5.50    5.00
  -3 -11   4    5.90    8.80
  -3 -11   4    8.20    3.60
  -3  11   4   13.50   10.00
   3  11  -4    8.00    6.60
   2 -11  -4    2.10    5.50
  -2 -11   4    0.70    2.90
   2  11  -4   -3.60    5.40
  -2  11   4   -3.30    8.90
  -1 -11   4   60.69   16.70
   1 -11  -4   48.60    8.40
  -1 -11   4   49.20    5.00
   1  11  -4   55.29    8.50
  -1  11   4   36.80   10.90
   0 -11  -4   -0.10    4.80
   0 -11   4   -0.70    2.30
   0  11  -4   -0.40    5.10
   0  11   4   -0.30    9.10
  -1 -11  -4   24.20    7.80
   1 -11   4   32.60    4.50
  -1  11  -4   33.40    7.00
   1  11   4   24.30   10.50
   2 -11   4   53.69    4.90
  -2 -11  -4   53.19   10.60
   2  11   4   60.69   12.00
  -2  11  -4   60.19    8.60
   3 -11   4    3.30    2.60
  -3 -11  -4    3.50    6.90
   3  11   4   -5.20    7.90
  -3  11  -4   10.10    6.00
   4 -11   4   53.69    4.90
  -4 -11  -4   36.20    9.90
  -4  11  -4   30.20    7.60
   4  11   4   35.30    8.90
  -5 -11  -4   -1.80    8.00
  -5  11  -4   -3.30    6.40
   5  11   4    1.90    6.30
  -5 -12   4    2.00    7.70
  -4 -12   4   25.80    9.00
  -4  12   4   15.30   10.90
   4  12  -4   21.70    7.00
   3 -12  -4   30.40    6.10
  -3 -12   4   30.00    9.70
  -3 -12   4   42.30    4.60
  -3  12   4   30.10   12.20
   3  12  -4   26.30    7.50
  -2 -12   4  121.49    7.50
   2 -12  -4  103.49   11.20
   2  12  -4  127.99   12.40
  -2  12   4  104.99   14.30
   1 -12  -4    8.60    5.70
  -1 -12   4   10.10    3.20
  -1  12   4   10.00   10.20
   1  12  -4    9.20    7.00
   0 -12   4   64.99    5.70
   0  12  -4   53.49    9.20
   0  12   4   59.79   11.60
  -1 -12  -4    8.80    6.70
   1 -12   4    6.00    2.60
   1  12   4    9.80    9.10
  -1  12  -4    4.20    6.50
  -2 -12  -4   79.69   17.20
   2 -12   4   67.09    5.50
  -2  12  -4   77.79   12.50
   2  12   4   53.39   16.00
  -3 -12  -4    8.10    7.70
   3  12   4    6.50    7.60
  -3  12  -4   10.60    6.70
  -2 -13   4    0.70    3.10
   2  13  -4   -0.50    5.80
  -2  13   4   11.80    8.70
   1 -13  -4   21.00    6.10
  -1 -13   4   25.90    5.10
   1  13  -4   23.20   10.60
   0 -13   4   -1.80    2.30
   0 -13  -4   -2.00    5.20
   0  13   4    5.70    8.30
   0  13  -4    2.20    7.00
   1 -13   4    2.80    2.10
  -1 -13  -4    3.90    5.80
   1  13   4   -4.30    7.40
  -1  13  -4   -2.50    8.30
  11   0  -5    1.40    4.10
 -11   0   5    0.10    2.00
  10   0  -5    0.50    3.90
 -10   0   5    0.40    2.00
   9   0  -5   -4.00    3.50
  -9   0   5    0.10    1.80
   8   0  -5   -0.20    3.20
  -8   0   5   -0.80    1.60
   7   0  -5   -1.70    2.70
  -7   0   5   -0.80    1.40
  -6   0   5   -4.70    8.60
  -6   0   5   -0.50    1.20
   6   0  -5    1.00    2.60
   5   0  -5    1.60    2.40
   5   0  -5   -0.30    1.80
  -5   0   5    0.00    1.10
  -5   0   5   -0.40    7.40
  -4   0   5    2.30    1.10
  -4   0   5   -5.10    7.30
   4   0  -5   -0.30    2.00
  -3   0   5    0.70    1.10
   3   0  -5    2.30    1.70
  -3   0   5   -1.60    6.40
  -3   0   5   -0.30    0.50
  -2   0   5   -0.40    0.80
  -2   0   5   -0.30    1.30
   2   0  -5   -0.60    1.60
   1   0  -5    1.20    1.90
  -1   0   5    0.10    1.80
   0   0  -5    1.20    2.30
   0   0   5   -2.30    2.30
   1   0   5    3.20    2.90
  -1   0  -5    2.20    2.00
   1   0   5   -0.60    2.50
   2   0   5   -3.20    2.90
  -2   0  -5    0.20    1.70
   2   0   5   -3.10    2.80
  -2   0  -5    0.00    1.80
   3   0   5   -5.40    2.80
   3   0   5   -0.30    3.10
  -3   0  -5    0.60    2.00
   4   0   5   -5.90    2.70
   4   0   5   -0.30    3.00
  -4   0  -5    3.30    2.10
  -5   0  -5    2.30    2.00
   5   0   5   -4.20    3.30
   5   0   5    4.60    3.60
   6   0   5   -1.40    3.50
   6   0   5    1.60    3.90
   7   0   5    3.40    4.50
   7   0   5    2.70    4.00
   8   0   5   -1.20    5.00
   8   0   5    5.40    4.40
   9   0   5   -0.90    4.30
 -10   0  -5    0.70    1.70
 -11   1   5   40.70    5.70
  11   1  -5   40.50    5.70
  10  -1  -5    9.00    4.90
  10   1  -5   12.30    4.70
 -10   1   5   16.30    2.90
  -9  -1   5   -0.10    1.70
   9  -1  -5   -1.10    4.00
   9   1  -5    2.50    3.90
  -9   1   5    1.70    2.10
   8  -1  -5  620.64   30.00
  -8  -1   5  613.44   39.90
   8   1  -5  661.63   30.10
  -7  -1   5    2.50    1.50
  -7  -1   5   -1.00    9.40
   7  -1  -5    2.10    2.70
   7  -1  -5   -2.30    2.90
   7   1  -5    3.80    3.10
  -7   1   5    3.60    1.80
  -6  -1   5    6.00    7.90
   6  -1  -5   18.10    3.00
   6  -1  -5   17.00    3.50
  -6  -1   5   13.30    1.70
  -6   1   5   13.20    2.00
   6   1  -5   13.10    3.30
  -5  -1   5   15.60    1.60
   5  -1  -5    5.90    2.60
  -5  -1   5   13.70    7.80
   5  -1  -5   13.40    2.50
  -5   1   5   11.20    1.70
   5   1  -5   19.60    3.00
   4  -1  -5  424.76   19.50
  -4  -1   5  412.86   24.20
   4  -1  -5  444.56   19.50
   4   1  -5  430.26   19.20
   3  -1  -5   89.99    5.50
  -3  -1   5   83.09   10.50
  -3  -1   5   87.59    4.20
  -3  -1   5   82.69    4.20
  -3   1   5   86.79    4.60
   3   1  -5   92.99    4.80
  -2  -1   5   32.80    7.00
   2  -1  -5   24.50    2.90
  -2  -1   5   23.80    2.30
  -2  -1   5   22.30    2.00
  -2   1   5   22.50    3.40
  -2   1   5   17.30    2.10
   2   1  -5   23.10    2.10
  -1   1   5 2004.90   85.39
   0  -1   5   25.70    2.90
   0  -1  -5   28.60    3.50
   0   1   5   27.90    4.50
   0   1   5   21.70    3.20
   0   1  -5   22.50    2.90
  -1  -1  -5   22.20    2.90
   1  -1   5   22.70    2.40
   1  -1   5   30.70    3.50
   1   1   5   28.30    5.00
   1   1   5   23.50    3.50
  -1   1  -5   19.50    2.50
  -2  -1  -5  149.99    8.00
   2  -1   5  163.28    8.80
   2  -1   5  156.48    8.30
   2   1   5  146.69   10.00
   2   1   5  145.89    8.90
  -2   1  -5  153.08    7.90
   3  -1   5    5.70    2.80
   3  -1   5    4.90    3.20
  -3  -1  -5    3.80    1.90
  -3  -1  -5    2.80    2.70
   3   1   5    3.90    3.90
   3   1   5    4.20    3.10
  -3   1  -5    5.70    2.10
  -4  -1  -5   10.00    2.20
   4  -1   5    9.60    3.60
  -4  -1  -5   19.00    4.30
   4   1   5   19.10    4.30
  -4   1  -5    9.00    2.40
   4   1   5    6.80    4.20
   5  -1   5   12.20    3.80
   5  -1   5    8.50    3.70
   5   1   5   14.90    4.50
  -5   1  -5   18.10    4.50
   5   1   5    9.70    4.00
   6  -1   5    5.00    4.20
   6  -1   5    4.30    3.50
   6   1   5    1.90    4.00
  -6   1  -5    5.90    2.40
   6   1   5    7.70    4.30
   7  -1   5    1.50    3.10
   7   1   5   11.10    4.70
   7   1   5    1.90    4.50
   8  -1   5    7.70    4.60
   8   1   5    4.20    4.60
   8   1   5    4.60    4.60
   9  -1   5   12.70    4.70
   9   1   5   13.00    6.30
 -10   1  -5    7.90    2.30
  11  -2  -5   -2.20    4.00
  11   2  -5    4.00    4.10
 -11   2   5    0.50    4.40
  10  -2  -5    0.10    4.90
 -10   2   5    3.00    3.20
  10   2  -5    6.50    4.70
  -9  -2   5    0.30    1.40
   9  -2  -5   -1.70    4.00
  -9   2   5   -1.20    2.10
   9   2  -5    1.60    3.70
   8  -2  -5   17.30    3.70
  -8  -2   5   14.40    1.90
  -8  -2   5    3.00   11.20
   8  -2  -5    9.50    4.30
   8   2  -5   21.70    4.60
  -8   2   5   15.90    2.60
   7  -2  -5    0.40    3.30
   7  -2  -5    2.00    2.80
  -7  -2   5    2.90    9.60
  -7  -2   5    1.10    1.20
  -7   2   5    1.40    1.70
   7   2  -5    1.80    3.10
  -6  -2   5   16.00    9.60
   6  -2  -5   13.30    2.90
   6  -2  -5   14.60    3.70
  -6  -2   5   14.70    1.60
  -6   2   5   12.10    2.00
   6   2  -5   10.90    3.10
  -5  -2   5   79.69    4.00
   5  -2  -5   77.59    5.40
   5  -2  -5   77.29    6.10
  -5  -2   5   93.69   12.10
  -5   2   5   86.29    4.70
   5   2  -5   83.79    5.80
  -4  -2   5  270.27   11.70
  -4  -2   5  277.07   12.10
  -4  -2   5  280.07   17.70
   4  -2  -5  262.87   13.30
   4   2  -5  271.77   12.60
  -3  -2   5   79.69    9.60
  -3  -2   5   68.69    3.30
  -3  -2   5   66.89    3.50
  -3  -2   5   68.99    3.80
   3  -2  -5   72.49    5.30
  -3   2   5   69.59    4.20
  -3   2   5   71.39    6.50
  -2  -2   5   12.90    1.30
  -2  -2   5   12.70    1.10
   2  -2  -5   10.40    2.70
  -2  -2   5   23.60    6.10
  -2  -2   5   11.70    1.70
  -2   2   5   14.80    2.10
  -2   2   5   15.70    4.70
  -1  -2   5 1123.29   48.90
  -1   2   5 1136.09   48.50
   1   2  -5 1039.20   46.20
   0  -2   5   25.60    2.90
   0   2   5   23.00    3.20
   0   2   5   19.60    4.90
  -1  -2  -5  371.06   16.80
   1  -2   5  371.26   16.90
   1   2   5  362.96   17.30
   1   2   5  365.06   18.90
   2  -2   5   40.00    4.20
  -2  -2  -5   44.30    3.80
  -2   2  -5   33.60    3.40
   2   2   5   48.40    4.80
   2   2   5   33.10    5.50
  -3  -2  -5  142.89    7.70
   3  -2   5  133.29    7.60
   3  -2   5  144.79    8.60
  -3  -2  -5  150.28    9.00
  -3   2  -5  148.99    8.10
   3   2   5  137.79   10.40
   3   2   5  157.88    9.10
   4  -2   5    5.40    3.10
   4  -2   5    3.20    2.10
  -4   2  -5    2.00    1.90
   4   2   5    5.80    3.70
   4   2   5    2.50    4.60
   5  -2   5    2.50    2.20
   5  -2   5    0.10    3.20
  -5  -2  -5    0.00    3.90
  -5   2  -5    5.00    2.80
   5   2   5   -4.40    3.60
   5   2   5    3.50    4.60
   6  -2   5  209.58   12.50
  -6   2  -5  201.78   11.80
   6   2   5  194.38   13.50
   6   2   5  198.58   12.70
   7  -2   5   11.90    4.70
   7   2   5    6.00    5.20
   7   2   5    7.40    4.90
   8  -2   5    6.80    4.50
   8   2   5    3.40    5.00
   8   2   5    9.60    5.40
   9  -2   5   -0.30    4.00
   9   2   5    4.40    5.40
  10  -2   5   42.70    6.00
 -10   2  -5   39.80    4.30
 -11   3   5   86.39    6.50
  11   3  -5   99.59    8.00
  10  -3  -5   11.40    5.40
  10   3  -5    3.80    3.80
 -10   3   5    7.40    3.00
   9  -3  -5   73.59    8.20
  -9  -3   5   38.30   14.10
  -9   3   5   72.19    5.60
   9   3  -5   65.99    7.00
   8  -3  -5  117.89    9.50
  -8  -3   5   99.99    5.10
  -8  -3   5   93.09   17.00
   8  -3  -5  114.59    8.00
  -8   3   5  112.09    6.70
   8   3  -5  120.89    9.30
   7  -3  -5    0.70    3.70
  -7  -3   5   -0.60   10.30
   7  -3  -5   -2.40    2.60
  -7  -3   5    2.30    1.10
   7   3  -5    6.10    3.40
  -7   3   5   -1.00    1.80
  -6  -3   5    1.20    8.00
   6  -3  -5    8.90    4.00
  -6  -3   5    6.30    0.90
   6  -3  -5    7.00    2.70
  -6   3   5    6.10    1.90
   6   3  -5    3.80    2.80
  -5  -3   5  957.50   48.80
   5  -3  -5 1027.80   44.60
   5   3  -5 1039.50   44.00
  -4  -3   5   82.79    4.60
  -4  -3   5   76.09   10.10
   4  -3  -5   83.89    6.30
  -4   3   5   80.29    8.00
  -4   3   5   85.39    4.80
  -3  -3   5   86.19   10.10
   3  -3  -5   63.59    6.90
  -3  -3   5   82.79    4.40
  -3   3   5   82.49    4.80
  -3   3   5   66.79    7.30
  -2  -3   5   67.59    4.00
  -2  -3   5   74.19    8.60
   2  -3  -5   67.69    5.60
  -2   3   5   62.59    7.10
  -2   3   5   65.29    4.30
  -1  -3   5    8.70    1.80
  -1  -3   5    8.00    1.20
  -1  -3   5    4.30    4.20
   1  -3  -5    8.50    3.00
  -1   3   5    4.60    4.90
  -1   3   5    4.20    2.20
   0  -3   5 2565.44  160.78
   0  -3  -5 2800.12  189.28
  -1  -3  -5  142.29    7.70
   1  -3   5  143.19    7.60
   1   3   5  150.88   10.90
   1   3   5  137.49    8.60
  -1   3  -5  143.69    7.30
  -2  -3  -5   11.10    2.50
   2  -3   5    9.40    2.70
   2   3   5   14.50    3.50
  -2   3  -5   14.80    2.40
   2   3   5    9.30    4.80
   3  -3   5    4.20    2.70
  -3  -3  -5   10.50    3.50
   3   3   5    7.50    5.00
   3   3   5    7.60    3.50
  -3   3  -5    3.90    2.00
   4  -3   5   32.10    4.70
  -4  -3  -5   27.20    5.40
   4   3   5   35.20    5.30
   4   3   5   36.20    6.60
  -4   3  -5   27.10    3.70
   5  -3   5  189.18   11.50
  -5  -3  -5  188.18   14.00
   5   3   5  206.58   12.50
  -5   3  -5  205.28   11.30
   5   3   5  199.28   13.80
   6  -3   5  237.18   13.80
  -6  -3  -5  228.38   16.70
   6   3   5  256.07   14.70
   6   3   5  245.98   15.90
  -6   3  -5  235.08   13.70
   7  -3   5    2.40    4.20
   7   3   5   -1.20    4.80
   7   3   5    1.00    4.70
   8  -3   5   -1.70    4.10
   8   3   5    1.30    5.30
   9  -3   5   -0.70    4.30
   9   3   5   -2.00    4.30
  -9   3  -5    2.30    2.30
 -11   4   5   15.30    3.00
  11   4  -5    7.00    3.70
  10  -4  -5   37.20    8.80
  10   4  -5   35.30    5.50
 -10   4   5   28.60    3.80
  -9  -4   5    4.80   12.50
   9  -4  -5    9.40    5.60
  -9   4   5    5.90    2.80
   9   4  -5    3.70    3.90
  -8  -4   5    7.70   10.40
   8  -4  -5   -1.50    5.50
  -8   4   5   -0.10    2.40
   8   4  -5    1.80    3.70
  -7  -4   5    4.90    9.00
   7  -4  -5    2.30    3.90
   7   4  -5    3.10    3.20
  -7   4   5    5.00    2.30
  -6  -4   5   42.10   11.00
   6  -4  -5   35.90    5.20
  -6   4   5   37.20    3.60
   5  -4  -5  153.58    9.80
  -5  -4   5  160.48    7.70
  -5  -4   5  145.29   14.20
  -5   4   5  152.88   11.20
  -5   4   5  146.99    7.90
   5   4  -5  154.18    8.70
  -4  -4   5  147.89   13.30
  -4  -4   5  148.19    7.40
   4  -4  -5  153.58    9.30
  -4   4   5  159.38   11.90
  -4   4   5  148.19    7.80
  -3  -4   5  126.39    6.70
   3  -4  -5  127.99    8.30
  -3  -4   5  137.79   11.50
  -3   4   5  133.49   11.00
  -3   4   5  135.69    7.10
  -2  -4   5   39.20    3.50
   2  -4  -5   38.50    4.50
  -2  -4   5   41.40    7.20
  -2   4   5   36.20    6.30
  -2   4   5   45.80    3.80
  -1  -4   5   31.20    5.80
   1  -4  -5   36.80    4.40
  -1  -4   5   29.10    3.00
  -1   4   5   30.00    6.30
  -1   4   5   27.80    3.40
   0  -4   5   59.79    6.20
   0  -4   5   42.20    3.10
   0  -4  -5   43.60    4.00
   0  -4   5   42.10    3.80
   0   4   5   40.20    6.30
   0   4   5   35.90    4.10
   0   4  -5   43.10    3.00
  -1  -4  -5  130.99    7.00
   1  -4   5  133.69    7.50
   1  -4   5  130.89    7.00
  -1   4  -5  138.29    6.90
   1   4   5  136.09    8.40
   1   4   5  124.09   10.80
   2  -4   5    4.50    2.20
   2   4   5   -1.00    4.90
  -2   4  -5    7.80    2.10
  -3  -4  -5  219.38   12.90
   3  -4   5  205.18   11.30
   3   4   5  233.28   12.50
   3   4   5  222.98   14.80
  -3   4  -5  218.88   11.30
  -4  -4  -5   11.40    4.50
   4  -4   5    9.00    3.20
   4   4   5   12.30    6.10
   4   4   5   20.10    4.70
  -4   4  -5   14.90    3.20
  -5  -4  -5   27.30    7.10
   5  -4   5   21.20    4.30
  -5   4  -5   11.40    3.60
   5   4   5   25.40    6.40
  -6  -4  -5    4.80    5.90
   6  -4   5    5.00    4.10
  -6   4  -5    2.70    3.80
   6   4   5    0.00    4.90
   6   4   5    2.10    5.40
   7  -4   5   36.70    6.00
   7   4   5   25.60    6.60
   8  -4   5   33.10    4.70
   8  -4   5   34.90    5.60
   8   4   5   54.59    8.20
  -8   4  -5   40.70    3.80
   9  -4   5   28.20    4.90
   9   4   5   19.20    5.40
  -9   4  -5   21.10    3.10
 -10  -5   5    3.80   13.20
 -10   5   5    3.80    2.90
  10   5  -5    0.90    3.40
  -9  -5   5   22.70   13.30
  -9   5   5   45.30    4.60
   9   5  -5   40.30    6.00
   8  -5  -5   28.80    6.30
  -8  -5   5   46.10   15.00
   8   5  -5   27.00    5.10
  -8   5   5   30.10    4.10
   7  -5  -5  166.58   12.00
  -7  -5   5  180.28   19.20
   7   5  -5  164.48   10.80
  -7   5   5  168.98    9.50
   6  -5  -5    6.40    4.20
  -6  -5   5    0.40    7.10
  -6   5   5    4.70    2.40
   6   5  -5   12.00    3.80
   5  -5  -5   87.79    7.70
  -5  -5   5   93.39    6.20
  -5  -5   5   70.49   10.90
   5   5  -5   86.39    6.30
  -5   5   5  105.09   10.60
  -5   5   5   75.19    5.60
  -4  -5   5  224.18   10.60
  -4  -5   5  223.68   16.50
   4  -5  -5  225.68   12.60
  -4   5   5  215.18   15.00
  -4   5   5  221.28   11.10
  -3  -5   5   18.90    6.40
  -3  -5   5   13.40    2.10
  -3   5   5    8.00    5.40
  -3   5   5   21.10    2.90
  -2  -5   5   61.79    8.00
   2  -5  -5   46.60    4.90
  -2  -5   5   55.79    3.90
  -2   5   5   45.90    4.10
  -2   5   5   52.39    7.40
   1  -5  -5   51.39    4.40
  -1  -5   5   61.49    7.30
  -1  -5   5   60.59    4.20
   1   5  -5   55.89    3.00
  -1   5   5   66.29    8.20
  -1   5   5   55.19    4.80
   0  -5   5    7.20    3.60
   0  -5   5    1.70    2.10
   0   5   5    1.60    5.00
   0   5  -5    4.70    1.40
   0   5   5    6.10    5.60
   1  -5   5   33.20    3.10
   1  -5   5   33.60    3.50
   1   5   5   42.50    7.20
   1   5   5   34.20    4.70
  -1   5  -5   32.30    3.20
   2  -5   5   55.09    5.20
   2  -5   5   65.49    4.70
   2   5   5   70.89    6.30
   2   5   5   41.40    7.10
  -2   5  -5   60.79    4.60
   3  -5   5   25.40    3.50
  -3  -5  -5   20.40    4.80
   3  -5   5   26.90    3.70
   3   5   5   21.30    6.60
   3   5   5   35.30    5.20
  -3   5  -5   23.40    3.50
  -4  -5  -5   22.00    5.60
   4  -5   5   33.80    4.50
   4  -5   5   38.10    4.80
  -4   5  -5   36.10    4.80
   4   5   5   29.40    7.40
   4   5   5   24.00    5.30
   5  -5   5    5.40    3.80
  -5  -5  -5   -1.40    5.00
   5   5   5    2.10    4.20
   5   5   5   -1.30    6.10
  -5   5  -5    2.40    3.40
   6  -5   5    6.80    3.60
   6  -5   5    3.80    4.10
   6   5   5   -3.20    5.70
  -6   5  -5    1.70    4.50
   7  -5   5    1.40    3.40
   7  -5   5    1.70    3.90
  -7   5  -5    2.20    2.20
  -7   5  -5    4.70    5.30
   7   5   5   -6.10    5.30
   8  -5   5    2.10    3.00
   8  -5   5   -3.20    3.80
  -8   5  -5   -2.40    2.10
   8   5   5   -0.90    5.30
   9  -5   5   15.70    4.20
   9   5   5   15.00    5.80
  -9   5  -5   14.80    4.40
 -10  -6   5   38.90   14.70
 -10   6   5   13.60    3.20
  10   6  -5   14.40    3.80
  -9  -6   5   10.20   11.80
  -9   6   5    0.20    2.90
   9   6  -5    4.80    3.90
  -8  -6   5   -3.50   10.10
   8   6  -5    2.00    3.60
  -8   6   5    1.40    2.80
  -7  -6   5   19.90   10.10
  -7   6   5   29.30    4.00
   6  -6  -5    6.00    3.90
  -6  -6   5   -5.50    8.70
   6   6  -5   10.60    4.00
  -6   6   5    6.10    2.80
  -5  -6   5   17.20    9.70
   5  -6  -5   14.00    3.90
  -5  -6   5   17.90    2.80
   5   6  -5   16.70    3.80
  -5   6   5   20.80    3.50
  -5   6   5   10.00    7.20
  -4  -6   5    2.40    6.50
   4  -6  -5    2.90    3.00
  -4  -6   5    5.40    2.00
  -4   6   5    3.90    6.10
  -3  -6   5   77.59   10.40
   3  -6  -5   81.49    6.20
  -3  -6   5   82.29    5.20
  -3   6   5   77.59    5.80
  -3   6   5   91.49   10.00
  -2  -6   5  447.86   24.00
   2  -6  -5  434.66   19.50
  -2   6   5  471.45   20.90
  -2   6   5  435.26   24.30
  -1  -6   5    6.30    4.50
  -1  -6   5    7.00    2.30
   1   6  -5    8.80    1.40
  -1   6   5    8.80    5.60
  -1   6   5    2.40    2.90
   0  -6   5    6.30    2.20
   0  -6   5   10.10    3.90
   0   6   5    8.40    5.70
   0   6  -5    5.30    1.60
   0   6   5    6.50    3.20
   1  -6   5  123.09    6.30
   1  -6   5  111.99    7.20
   1   6   5  121.59   12.00
  -1   6  -5  124.09    6.90
   1   6   5  124.39    8.70
   2  -6   5   27.50    3.50
   2   6   5   37.80    5.30
   2   6   5   28.80    7.40
  -2   6  -5   31.90    3.70
  -3  -6  -5  542.25   26.80
   3  -6   5  509.85   23.50
   3   6   5  476.05   28.00
  -3   6  -5  510.35   24.10
   3   6   5  525.35   25.20
   4  -6   5    5.00    3.20
  -4  -6  -5    1.60    5.20
   4  -6   5    3.20    3.00
   4   6   5    1.60    6.40
  -4   6  -5    1.70    3.20
  -4   6  -5    1.90    2.10
   5  -6   5    0.90    3.10
  -5  -6  -5   -1.80    5.40
   5  -6   5   -3.10    4.70
  -5   6  -5   -0.10    1.80
   5   6   5    0.00    7.70
  -5   6  -5    2.80    4.00
   6  -6   5   14.00    4.00
   6  -6   5    7.90    3.20
  -6  -6  -5    5.40    6.90
  -6   6  -5   12.60    2.60
   6   6   5    7.80    7.10
  -6   6  -5    4.90    4.80
   7  -6   5   -0.60    3.00
   7  -6   5    1.80    4.40
  -7  -6  -5   -3.90    7.40
  -7   6  -5    4.30    5.50
   7   6   5   -2.90    8.70
  -7   6  -5    4.90    2.60
   8  -6   5   11.30    3.60
   8  -6   5   11.90    3.10
   8   6   5    3.40    5.70
  -8   6  -5   11.10    2.70
 -10  -7   5    1.00   14.70
  10   7  -5    0.00    2.80
 -10   7   5    1.90    5.40
  -9  -7   5    0.10   11.50
   9   7  -5    1.80    3.50
  -9   7   5   -1.50    3.10
  -8  -7   5   58.99   16.70
  -8   7   5   61.79    7.10
  -7  -7   5   53.49   14.20
  -7   7   5   52.19    5.70
   7   7  -5   36.40    5.60
  -6  -7   5    2.90    8.40
  -6   7   5   -5.20    6.90
   6   7  -5    3.20    3.90
  -6   7   5    0.80    3.90
  -5  -7   5    1.40    8.20
  -5  -7   5    3.70    2.40
  -5   7   5   -1.40    7.30
  -5   7   5    4.50    3.00
   5   7  -5    4.00    3.80
  -4  -7   5  248.08   19.70
  -4  -7   5  273.57   13.00
   4   7  -5  254.57   12.70
  -4   7   5  275.17   13.80
  -4   7   5  254.57   19.10
  -3  -7   5   43.60    4.10
  -3  -7   5   49.40    9.80
   3   7  -5   38.80    2.60
  -3   7   5   42.20    5.30
  -3   7   5   32.80    8.30
   2  -7  -5   41.00    3.50
  -2  -7   5   47.80    4.20
  -2  -7   5   43.30    7.70
  -2   7   5   56.29    5.40
   2   7  -5   47.10    3.00
  -2   7   5   53.49    8.90
  -1  -7   5   21.10    6.00
  -1  -7   5   22.20    3.10
  -1   7   5   17.90    7.10
   1   7  -5   26.80    2.60
  -1   7   5   30.90    4.50
   0  -7   5    2.80    3.80
   0  -7   5   -0.90    2.00
   0   7   5   -4.20    3.30
   0   7   5   -3.40    5.70
   1  -7   5  128.09    7.80
   1   7   5  108.09   12.20
  -1   7  -5  138.39    7.80
   1   7   5  143.89    9.80
   2  -7   5  215.08   10.70
  -2  -7  -5  218.38   14.20
   2  -7   5  229.68   11.50
  -2   7  -5  208.08   11.60
   2   7   5  209.98   13.00
   2   7   5  214.88   16.90
   3  -7   5  134.59    8.50
  -3  -7  -5  129.79   11.80
   3  -7   5  131.99    7.80
  -3   7  -5  126.79    8.90
   3   7   5  150.18   14.70
   4  -7   5  508.15   23.60
  -4  -7  -5  517.05   28.70
   4   7   5  489.55   29.10
  -4   7  -5  514.75   25.00
   5  -7   5   -0.20    2.70
   5  -7   5    9.70    3.50
  -5  -7  -5    7.40    6.70
  -5   7  -5    8.80    4.50
   5   7   5    8.50    7.30
  -6  -7  -5   60.69   11.40
   6  -7   5   69.29    6.20
   6  -7   5   48.30    5.30
  -6   7  -5   66.79    8.00
   6   7   5   55.69    9.20
   7  -7   5    0.60    3.10
  -7  -7  -5   -4.50    8.60
   7  -7   5    1.20    2.80
  -7   7  -5    8.40    6.10
   7   7   5    5.30    6.20
   8  -7   5   -0.20    3.10
   8   7   5   -2.90    4.70
  -9  -8   5   42.70   14.10
  -9   8   5   32.10    4.60
   9   8  -5   34.30    4.50
  -8  -8   5    1.20   10.60
   8   8  -5   13.80    4.00
  -8   8   5   16.50    4.30
  -7  -8   5    9.70   10.20
  -7   8   5   30.30    4.80
   7   8  -5   23.70    4.70
  -6  -8   5  157.58   20.50
  -6   8   5  126.79    9.20
   6   8  -5  132.19   10.60
  -5  -8   5    8.40    2.80
  -5  -8   5   13.20   10.00
  -5   8   5   10.90    8.80
  -5   8   5    8.30    4.60
   5   8  -5    6.30    4.80
  -4  -8   5  150.68    8.50
  -4  -8   5  150.28   16.50
   4   8  -5  139.89    9.80
  -4   8   5  133.39    9.20
  -4   8   5  125.39   14.30
  -3  -8   5    2.70    2.20
  -3  -8   5    2.10    7.40
   3   8  -5    3.80    2.30
  -3   8   5   -2.30    7.20
  -3   8   5    6.20    3.50
  -2  -8   5   80.79   11.30
  -2  -8   5   72.29    5.50
  -2   8   5   54.99   10.40
  -2   8   5   59.99    6.30
   2   8  -5   64.29    4.70
  -1  -8   5    7.10    2.50
  -1  -8   5   20.20    6.70
  -1   8   5   11.10    8.10
   1   8  -5   11.70    2.50
  -1   8   5    8.20    6.60
   0  -8   5   27.00    6.10
   0  -8   5   21.50    3.20
   0   8  -5   37.20    3.90
   0   8   5   26.60    5.10
   0   8   5   34.20    9.10
   1  -8   5    7.90    2.90
  -1   8  -5    9.40    2.90
   1   8   5    9.20    7.40
   2  -8   5  276.87   13.80
  -2  -8  -5  268.97   17.60
   2   8   5  259.37   20.20
  -2   8  -5  274.67   14.50
   3  -8   5   40.10    5.40
  -3  -8  -5   47.80   10.40
   4  -8   5    3.60    2.60
   4  -8   5    1.00    2.80
  -4  -8  -5    7.50    6.30
   4   8   5   -3.60    7.40
  -4   8  -5    3.40    4.20
  -5  -8  -5   68.39   12.00
   5  -8   5   90.89    6.80
   5  -8   5   97.29    7.00
   5   8   5   87.19   12.00
  -5   8  -5  100.49    9.70
   6  -8   5   10.70    3.10
   6  -8   5    8.10    3.20
  -6  -8  -5   12.50    8.80
  -6   8  -5    6.80    5.80
   6   8   5   12.40    7.00
  -7  -8  -5   24.90   10.00
   7   8   5   21.70    7.30
  -8  -9   5    6.00   11.60
   8   9  -5    2.80    3.20
  -8   9   5   -0.20    3.60
  -7  -9   5   19.90   11.80
  -7   9   5   22.50    4.70
   7   9  -5   13.70    4.20
  -6  -9   5   29.20   10.90
  -6   9   5   25.60    5.00
  -5  -9   5  199.98   20.30
  -5  -9   5  171.98   10.20
  -5   9   5  183.08   11.60
  -5   9   5  154.88   16.70
   5   9  -5  184.28   12.70
  -4  -9   5    5.90    3.10
  -4  -9   5    0.00    8.90
  -4   9   5    2.80    3.90
   4   9  -5   11.20    5.40
  -4   9   5    9.20    9.10
  -3  -9   5  119.89   21.80
  -3  -9   5   80.19    6.20
   3   9  -5   77.39    7.50
  -3   9   5   38.40   15.30
  -3   9   5   73.79    7.40
  -2  -9   5   11.30    7.80
  -2  -9   5    4.30    2.60
  -2   9   5    4.20    4.30
  -2   9   5    6.70    8.10
   2   9  -5   11.70    3.20
  -1  -9   5    4.50    6.80
  -1  -9   5    6.00    2.70
  -1   9   5    3.10    7.00
  -1   9   5    1.30    8.10
   1   9  -5    8.20    3.00
   0  -9   5  298.57   14.70
   0   9  -5  284.97   15.20
   0   9   5  314.97   22.30
  -1  -9  -5   27.30    9.10
   1   9   5    4.00   10.30
   2  -9   5   17.80    3.60
  -2  -9  -5    7.60    5.30
  -2   9  -5   11.90    4.10
   2   9   5   14.90    8.80
   3  -9   5    4.50    3.10
  -3  -9  -5    2.70    5.60
  -3   9  -5    2.10    4.00
   3   9   5    5.30    8.40
  -4  -9  -5   -0.50    6.90
   4  -9   5    3.00    3.00
   4   9   5   -2.10    7.40
  -4   9  -5   -0.70    4.10
  -5  -9  -5    6.20    7.80
   5  -9   5    5.70    3.00
   5   9   5    7.90    7.40
  -5   9  -5   19.40    6.10
   6  -9   5   -0.40    2.30
  -6  -9  -5    6.90   11.90
  -6   9  -5   -0.30    6.00
   6   9   5    3.00    6.40
   7   9   5   43.50    8.20
  -7 -10   5   23.20   10.80
  -7  10   5   42.10    5.80
  -6 -10   5   -8.40    8.80
  -6  10   5    0.40    4.80
   6  10  -5    1.60    6.10
  -5 -10   5  163.68   10.50
  -5 -10   5   95.79   15.50
  -5  10   5  134.49   10.40
  -5  10   5  128.39   15.70
   5  10  -5  140.59   11.70
  -4 -10   5   13.50   10.10
  -4 -10   5    8.30    3.20
   4  10  -5    3.70    5.50
  -4  10   5   12.30    4.90
  -4  10   5   -7.60    9.20
  -3 -10   5   17.10    3.60
  -3 -10   5    8.50    8.80
   3  10  -5    3.00    5.00
  -3  10   5   11.40    9.70
  -2 -10   5   -0.10    7.50
  -2 -10   5    0.00    2.40
  -2  10   5    1.90    9.00
   2  10  -5   -0.30    3.90
  -1 -10   5   33.90    8.60
  -1 -10   5   47.70    4.80
  -1  10   5   25.80   10.50
   1  10  -5   29.80    5.30
   0 -10  -5  103.99   11.60
   0 -10   5  127.59    7.90
   0  10   5   87.69   13.90
   0  10  -5  114.29    9.10
   1 -10   5    5.70    3.00
  -1 -10  -5    2.20    5.60
  -1  10  -5   -0.10    3.70
   1  10   5   17.00    9.80
   2 -10   5   24.90    3.80
  -2 -10  -5   34.50    8.60
   2  10   5   39.10   10.90
  -2  10  -5   30.50    5.80
  -3 -10  -5   28.00    7.90
   3 -10   5   43.70    4.80
  -3  10  -5   52.59    7.20
   3  10   5   52.89   12.10
   4 -10   5   34.20    4.00
  -4 -10  -5   46.60   10.50
  -4  10  -5   34.60    6.70
   4  10   5   21.40    9.30
   5 -10   5   37.10    3.90
  -5 -10  -5   36.60   12.30
  -5  10  -5   68.79   11.70
   5  10   5   19.70    8.50
  -6 -10  -5   13.90    9.50
   6  10   5    4.30    6.70
  -6  10  -5    9.20    6.60
  -6 -11   5   -0.10    9.00
  -5 -11   5    6.70   12.40
  -4 -11   5    2.70    8.30
   4 -11  -5    1.60    4.10
  -4 -11   5    5.00    3.10
   4  11  -5    2.90    5.60
  -4  11   5   -9.60    8.50
  -3 -11   5    5.90    3.10
  -3 -11   5    6.50    9.20
   3 -11  -5    6.60    4.80
   3  11  -5   12.00    6.30
  -3  11   5    5.20    9.50
   2 -11  -5    8.90    6.60
  -2 -11   5   -4.20    7.60
  -2 -11   5    2.10    3.60
   2  11  -5    1.20    5.50
  -2  11   5    2.70   12.00
   1 -11  -5   55.59    9.80
  -1 -11   5   82.49    6.20
   1  11  -5   78.19   12.70
  -1  11   5   72.09   17.00
   0 -11   5  322.07   17.60
   0 -11  -5  348.27   24.30
   0  11  -5  330.97   23.40
   0  11   5  291.77   28.30
   1 -11   5  113.19    7.20
  -1 -11  -5  114.29   12.50
  -1  11  -5  105.09   10.50
   1  11   5   77.89   13.00
  -2 -11  -5  142.79   14.20
   2 -11   5  140.09    8.30
   2  11   5  104.29   14.70
  -2  11  -5  118.69   11.20
  -3 -11  -5    5.80    7.30
   3 -11   5   25.10    3.70
  -3  11  -5   13.80    6.10
   3  11   5   11.20    9.00
  -4 -11  -5   27.70    9.00
   4 -11   5   43.00    4.30
  -4  11  -5   58.19    8.10
   4  11   5   44.00    9.20
  -5 -11  -5    9.30    8.50
  -5  11  -5   14.40    7.00
   5  11   5   -1.00    7.00
  -5 -12   5    9.60   10.30
  -4 -12   5    6.50    7.80
  -4  12   5    3.90   11.40
  -3 -12   5    0.40    3.70
   3 -12  -5    1.30    4.10
   3  12  -5    1.80    6.10
  -3  12   5    0.30    9.40
   2 -12  -5   75.49   14.00
  -2 -12   5   61.59    5.60
   2  12  -5   51.19   10.30
  -1 -12   5   19.10    3.40
   1 -12  -5   30.10    7.00
   1  12  -5   29.40    7.10
  -1  12   5   27.70   10.30
   0 -12   5   22.10    3.40
   0 -12  -5   18.80    6.80
   0  12  -5   33.90    7.50
   0  12   5    7.70    9.10
  -1 -12  -5   -1.20    6.20
   1 -12   5    0.30    3.00
  -1  12  -5    4.20    6.70
   1  12   5   -2.40    9.00
   2 -12   5  110.49    7.00
  -2 -12  -5  121.19   13.20
   2  12   5   74.89   12.00
  -2  12  -5  119.39   11.60
  -3 -12  -5   84.09   12.50
   3 -12   5   85.79    5.50
   3  12   5   58.49   10.40
  -3  12  -5   79.29    9.90
  -1 -13   5    4.80    2.80
   1 -13  -5    8.10    5.80
   1  13  -5   -0.20    5.50
  -1  13   5   13.20    8.80
  11   0  -6    2.10    4.10
 -10   0   6   36.20    4.10
  10   0  -6   25.30    5.30
   9   0  -6  213.68   13.40
  -9   0   6  216.48   10.70
  -8   0   6  472.55   21.00
   8   0  -6  465.05   23.10
  -7   0   6  167.58    8.30
   7   0  -6  168.98   10.20
   6   0  -6   59.89    5.50
  -6   0   6   67.49    4.00
   5   0  -6   40.20    4.00
  -5   0   6   46.50   10.70
  -5   0   6   36.30    2.80
   4   0  -6   64.79    4.70
  -4   0   6   74.09   11.60
  -4   0   6   59.09    3.70
   3   0  -6   85.09    5.20
  -3   0   6   84.09    3.80
  -3   0   6   86.29    4.60
  -2   0   6  565.74   73.19
   2   0  -6  656.93  120.29
   1   0  -6 1417.46  147.69
   0   0   6   12.80    2.20
   0   0   6   20.70    3.10
   1   0   6   72.19    5.40
   1   0   6   61.19    5.30
  -1   0  -6   71.09    5.00
  -2   0  -6    8.50    2.20
   2   0   6    9.50    3.10
   2   0   6   14.50    3.80
   3   0   6 1981.90   85.29
   4   0   6  132.09    9.40
  -4   0  -6  138.29    8.10
   4   0   6  136.19    9.50
  -5   0  -6    3.40    2.30
   5   0   6    8.40    4.10
   5   0   6    8.50    4.10
   6   0   6    8.10    4.60
   6   0   6    4.00    4.00
   7   0   6    9.00    5.10
   7   0   6   21.20    5.30
   8   0   6   10.30    5.10
   9   0   6   27.90    5.40
  11  -1  -6   25.20    6.50
  11   1  -6   24.10    5.00
 -11   1   6   25.00    3.30
  10  -1  -6   -1.70    4.10
 -10  -1   6    9.70    2.80
  10   1  -6   13.40    4.60
 -10   1   6    8.40    2.60
  -9  -1   6  145.19    7.40
   9  -1  -6  153.58   11.00
  -9   1   6  129.79    7.90
   9   1  -6  141.59   10.50
  -8  -1   6  503.85   22.20
   8  -1  -6  513.25   24.90
  -8   1   6  496.85   22.60
   8   1  -6  505.85   24.50
  -7  -1   6   14.90   11.60
   7  -1  -6    1.90    3.10
  -7  -1   6    0.10    1.20
   7   1  -6    1.90    2.80
  -7   1   6   -0.30    1.60
  -6  -1   6    1.80    1.20
  -6  -1   6   -2.10    7.50
   6  -1  -6    0.10    2.40
   6   1  -6    2.50    2.50
  -6   1   6    1.50    1.40
  -5  -1   6    1.80    1.10
  -5  -1   6    7.10    7.60
   5  -1  -6    1.70    2.50
  -5   1   6    1.20    1.30
   5   1  -6    2.10    2.20
  -4  -1   6    9.80    1.20
  -4  -1   6    7.90    7.60
  -4  -1   6    7.60    1.40
   4  -1  -6    8.70    2.70
   4   1  -6   10.80    2.30
  -4   1   6    9.20    1.70
  -3  -1   6  123.19    5.90
  -3  -1   6  133.59   12.50
  -3  -1   6  117.69    5.70
   3  -1  -6  123.39    7.00
  -3   1   6  119.59    6.20
   3   1  -6  127.89    6.30
  -2  -1   6   31.00    7.50
   2  -1  -6   32.40    3.40
  -2  -1   6   35.90    2.80
  -2  -1   6   28.40    2.40
  -2   1   6   38.40    3.00
   2   1  -6   27.90    2.70
  -2   1   6   25.70    1.80
  -1  -1   6   26.20    2.80
   1  -1  -6   24.90    3.40
  -1   1   6   14.80    2.70
  -1   1   6   27.30    3.90
   0  -1   6   73.29    4.90
   0   1   6   63.69    6.40
   0   1   6   64.79    5.50
  -1  -1  -6  344.37   15.60
   1  -1   6  307.77   15.30
   1   1   6  320.77   15.40
  -1   1  -6  324.17   14.90
   1   1   6  314.17   16.40
  -2  -1  -6  245.98   12.20
   2  -1   6  240.38   12.40
   2  -1   6  226.18   11.60
   2   1   6  244.48   12.70
   2   1   6  237.28   13.50
  -2   1  -6  248.68   11.70
  -3  -1  -6  110.99    6.60
  -3  -1  -6  109.89    7.10
   3  -1   6  106.09    7.60
   3  -1   6  104.59    6.80
   3   1   6  105.49    8.60
   3   1   6  106.09    7.90
  -3   1  -6  109.59    6.60
   4  -1   6  160.38    9.60
   4  -1   6  156.68   10.10
  -4  -1  -6  162.38    8.90
   4   1   6  170.08   10.90
  -4   1  -6  150.88    9.00
   4   1   6  180.18   10.70
   5  -1   6    1.00    2.50
   5  -1   6    7.30    4.20
  -5   1  -6    1.10    2.60
   5   1   6    5.70    4.20
   5   1   6    2.70    4.10
   6  -1   6   48.50    6.30
   6   1   6   63.29    7.20
   6   1   6   53.09    7.10
   7  -1   6  119.19    9.70
   7   1   6  115.09    9.90
   7   1   6  113.19   10.10
   8  -1   6    5.10    4.60
   8   1   6    2.70    4.80
   9  -1   6    7.90    4.60
   9   1   6    4.70    4.30
  11  -2  -6   -1.90    4.20
  11   2  -6    0.50    4.10
 -11   2   6    0.50    2.40
  10  -2  -6   29.60    6.90
 -10   2   6   23.10    4.90
  10   2  -6   32.70    8.30
   9  -2  -6   75.09    8.20
  -9  -2   6   77.69    4.20
   9   2  -6   60.79    6.90
  -9   2   6   81.19    5.80
  -8  -2   6   13.80   11.70
  -8  -2   6   18.50    2.10
   8  -2  -6    9.40    4.40
   8   2  -6   14.00    4.00
  -8   2   6   17.80    2.90
  -7  -2   6   -0.10    1.10
  -7  -2   6    3.50    9.10
   7  -2  -6   -2.30    3.30
   7   2  -6    1.50    3.00
  -7   2   6    0.40    1.80
   6  -2  -6   10.60    3.40
  -6  -2   6    6.20    8.20
  -6  -2   6    8.10    1.40
  -6   2   6    5.90    1.80
   6   2  -6    7.90    2.70
  -5  -2   6   12.80    7.60
   5  -2  -6   15.20    3.30
  -5  -2   6   20.50    1.80
  -5   2   6   21.90    2.50
   5   2  -6   21.50    3.10
  -4  -2   6   20.70    1.90
  -4  -2   6   26.40    2.20
  -4  -2   6   22.20    7.50
   4  -2  -6   25.20    3.60
  -4   2   6   27.50    2.60
   4   2  -6   25.60    2.60
   3  -2  -6    4.60    2.60
  -3  -2   6    4.90    1.10
  -3  -2   6    2.20    7.10
  -3  -2   6    3.80    1.30
  -3  -2   6    3.20    1.00
  -3   2   6    4.00    1.80
  -3   2   6    1.30    3.10
   2  -2  -6   54.59    4.80
  -2  -2   6   45.80    3.00
  -2  -2   6   54.69    8.40
  -2  -2   6   45.60    3.20
  -2  -2   6   43.60    2.60
  -2   2   6   56.39    5.90
  -2   2   6   50.99    3.80
  -1   2   6 3362.96  143.09
   0  -2  -6   53.79    4.80
   0  -2   6   49.40    4.10
   0   2   6   52.59    4.80
   0   2   6   62.19    6.90
   1  -2   6  403.86   19.00
  -1  -2  -6  435.46   19.00
   1   2   6  403.66   20.80
   1   2   6  409.16   19.50
   2  -2   6   11.70    3.10
  -2  -2  -6    8.70    2.40
   2   2   6    6.70    3.40
  -2   2  -6   10.80    2.40
   2   2   6   13.90    4.80
  -3  -2  -6    9.20    2.30
   3  -2   6   10.90    3.30
  -3  -2  -6   13.40    3.60
   3   2   6   16.60    4.20
  -3   2  -6    9.80    2.50
   3   2   6    9.20    4.80
  -4  -2  -6   21.00    2.60
  -4  -2  -6   32.20    5.30
   4  -2   6   27.30    5.00
   4   2   6   22.20    4.80
   4   2   6   31.20    5.60
  -4   2  -6   25.60    3.60
   5  -2   6   42.90    5.80
   5   2   6   41.40    6.80
   5   2   6   39.20    6.20
  -5   2  -6   54.19    5.50
   6  -2   6    2.50    4.10
   6   2   6    3.50    4.60
   6   2   6    3.00    4.50
  -6   2  -6   10.30    3.80
   7  -2   6   53.19    6.80
   7   2   6   51.69    7.40
   7   2   6   64.09    7.80
   8  -2   6   -9.60    6.70
   8   2   6    1.20    4.80
   8   2   6   -0.50    4.30
   9  -2   6    6.40    4.70
  11  -3  -6   59.09    9.00
 -11   3   6   54.29    4.90
  11   3  -6   39.50    5.40
  10  -3  -6    5.70    5.00
 -10   3   6    0.60    2.70
  10   3  -6    5.00    3.90
  -9  -3   6   21.80   15.00
   9  -3  -6   19.90    5.60
   9   3  -6   22.20    4.70
  -9   3   6   17.30    3.20
  -8  -3   6   37.10   15.10
   8  -3  -6   34.00    6.10
  -8   3   6   34.30    4.10
   8   3  -6   23.90    4.50
   7  -3  -6   -1.60    3.40
  -7  -3   6   -3.50   10.70
  -7   3   6   -0.30    2.10
   7   3  -6   -1.50    2.80
   6  -3  -6   26.20    4.40
  -6  -3   6   21.30    9.10
   6   3  -6   34.50    4.00
  -6   3   6   30.80    3.10
   5  -3  -6    1.20    3.00
  -5  -3   6    0.50    1.40
  -5  -3   6    1.00    7.70
  -5   3   6    2.20    1.80
   5   3  -6    2.10    2.20
   4  -3  -6    2.60    2.90
  -4  -3   6    4.00    6.10
  -4   3   6    5.70    1.90
  -4   3   6    5.50    3.80
  -3  -3   6   18.40    2.10
  -3  -3   6   22.80    7.30
   3  -3  -6   17.20    3.50
  -3   3   6   18.30    2.50
  -3   3   6   14.40    4.90
  -2  -3   6  250.07   11.20
   2  -3  -6  234.58   12.50
  -2  -3   6  231.88   15.10
  -2   3   6  250.37   14.80
  -2   3   6  245.88   11.70
   1  -3  -6 2330.37  189.58
   0  -3  -6  862.31   37.20
   0  -3   6  818.62   38.20
   0   3   6  870.71   39.10
   0   3   6  841.32   37.20
  -1  -3  -6    8.90    2.50
   1  -3   6    3.50    2.30
   1   3   6    2.30    4.80
  -1   3  -6    4.20    1.80
   1   3   6   -0.70    3.00
   2  -3   6  128.79    7.90
  -2  -3  -6  131.49    7.40
  -2   3  -6  141.09    7.70
   2   3   6  145.19    8.90
   2   3   6  146.49   11.00
  -3  -3  -6   11.40    3.70
  -3  -3  -6    8.70    1.90
   3  -3   6   10.70    3.10
   3   3   6    8.90    3.90
   3   3   6    7.90    4.90
  -3   3  -6    7.20    2.50
  -4  -3  -6   12.40    4.50
   4  -3   6    9.20    3.50
   4   3   6   19.50    5.70
   4   3   6   10.00    4.30
  -4   3  -6    7.10    2.50
   5  -3   6    1.50    3.70
  -5  -3  -6    2.00    4.90
  -5   3  -6    1.80    2.90
   5   3   6    4.60    4.60
   5   3   6    1.60    5.30
   6  -3   6  545.65   26.00
   6   3   6  547.55   27.80
   6   3   6  532.45   26.70
  -6   3  -6  510.05   25.60
   7  -3   6   36.60    6.30
   7   3   6    7.50    5.80
   7   3   6   16.10    5.50
   8  -3   6   -1.40    4.30
   8   3   6    1.20    4.80
   9  -3   6   -5.50    3.70
   9  -3   6    4.90    3.40
  -9   3  -6    2.30    2.20
  11   4  -6    5.10    3.30
 -11   4   6    2.60    2.70
  10  -4  -6   -0.50    4.80
  10   4  -6    3.80    3.50
 -10   4   6    2.60    2.70
   9  -4  -6   -8.00    4.50
  -9  -4   6    9.50   14.00
  -9   4   6    0.00    2.60
   9   4  -6   -1.70    3.00
   8  -4  -6    4.20    4.50
  -8  -4   6  -11.00   10.40
   8   4  -6    1.40    3.60
  -8   4   6    0.60    2.40
  -7  -4   6   -3.10    8.60
   7  -4  -6    3.40    4.10
  -7   4   6    7.90    2.50
   7   4  -6    6.50    3.30
  -6  -4   6    0.20    8.40
   6  -4  -6   -3.10    3.40
  -6   4   6    0.70    2.00
  -5  -4   6  103.69    5.90
  -5  -4   6  141.99   17.40
   5  -4  -6  108.79    8.40
   5   4  -6  112.79    6.50
   4  -4  -6  101.69    7.90
  -4  -4   6  107.19    5.60
  -4  -4   6  101.39   11.50
  -4   4   6  107.19    9.90
  -4   4   6  104.49    6.30
   3  -4  -6    1.10    3.10
  -3  -4   6   -0.90    1.40
  -3  -4   6    3.40    5.50
  -3   4   6    2.90    5.20
  -3   4   6   -2.50    1.90
   2  -4  -6   23.10    6.60
  -2  -4   6   21.30    2.50
  -2   4   6   23.70    5.70
  -2   4   6   15.90    2.90
  -1  -4   6  329.17   15.40
  -1  -4   6  343.67   18.30
  -1  -4   6  324.27   14.30
  -1   4   6  348.17   16.10
   1   4  -6  336.87   14.80
  -1   4   6  363.56   19.30
   0  -4   6  323.07   17.40
   0  -4  -6  339.37   16.10
   0   4   6  356.76   19.20
   0   4   6  349.47   16.60
   0   4  -6  344.07   15.30
   1  -4   6  138.29    7.60
   1  -4   6  140.19    8.00
  -1  -4  -6  135.19    7.70
   1   4   6  157.58    9.20
  -1   4  -6  147.29    7.60
   1   4   6  163.78   12.10
   2  -4   6  155.28    8.60
  -2   4  -6  153.18    8.40
   2   4   6  168.38   12.70
   2   4   6  150.88    9.70
   3  -4   6    3.80    3.40
  -3  -4  -6    3.80    3.70
   3   4   6   -5.00    5.00
   3   4   6    5.20    4.00
  -3   4  -6    3.30    2.80
  -4  -4  -6   26.70    6.20
   4  -4   6   28.40    4.60
   4   4   6   19.10    4.70
   4   4   6   22.90    6.60
  -4   4  -6   24.10    4.00
   5  -4   6   19.00    4.40
  -5  -4  -6   30.00    7.20
   5   4   6   20.60    6.60
  -5   4  -6   30.10    4.60
   5   4   6   26.60    5.60
   6  -4   6  230.68   13.70
   6   4   6  225.48   14.70
   6   4   6  227.68   16.30
   7  -4   6   14.00    4.60
   7   4   6   27.40    6.60
   8  -4   6    2.40    4.10
   8  -4   6    1.50    3.40
  -8   4  -6    2.00    2.10
   8   4   6    9.20    5.30
   9  -4   6   30.20    5.40
  -9   4  -6   47.30    5.90
 -10   5   6   14.60    3.30
  10   5  -6   30.00    4.80
  -9  -5   6   46.70   15.40
   9  -5  -6   61.49    9.30
   9   5  -6   76.49    7.40
  -9   5   6   65.69    5.90
   8  -5  -6   62.29    8.20
  -8  -5   6   30.10   12.20
   8   5  -6   46.50    5.60
  -8   5   6   44.20    4.60
  -7  -5   6   22.20   12.70
   7  -5  -6   15.50    5.40
   7   5  -6   17.60    3.90
  -7   5   6   19.90    3.60
  -6  -5   6    8.70    9.30
   6  -5  -6   12.90    4.80
   6   5  -6   10.80    3.40
  -6   5   6    7.90    2.70
  -5  -5   6  131.89   14.50
  -5  -5   6  101.19    7.10
   5  -5  -6  114.09    9.00
   5   5  -6  119.99    6.90
  -5   5   6  112.79   10.90
  -5   5   6  133.19    7.50
   4  -5  -6   77.19    7.30
  -4  -5   6   63.89    4.40
  -4  -5   6   64.89   10.20
  -4   5   6   66.59    8.90
  -4   5   6   66.79    5.20
  -3  -5   6   -1.20    5.70
  -3  -5   6   -1.60    1.40
   3  -5  -6   -0.60    3.30
  -3   5   6   -1.00    5.40
  -3   5   6   -0.40    2.10
   2  -5  -6  108.69    8.10
  -2  -5   6  109.09    6.40
  -2  -5   6  110.79   11.00
  -2   5   6  133.79   11.50
  -2   5   6  117.49    7.10
  -1  -5   6  834.62   39.40
   1  -5  -6  829.62   37.00
   1   5  -6  838.32   35.70
  -1   5   6  849.61   37.10
  -1   5   6  835.22   39.90
   0  -5   6    0.10    3.50
   0  -5   6    0.70    1.10
   0  -5  -6    1.10    1.60
   0  -5   6   -0.80    2.00
   0   5   6   -2.40    5.00
   0   5  -6    0.50    1.30
   0   5   6   -0.10    3.00
   1  -5   6    0.20    1.60
   1  -5   6    0.80    2.20
   1   5   6    2.80    3.40
  -1   5  -6   -0.10    1.60
   1   5   6    1.40    5.20
   2  -5   6  413.66   18.80
   2   5   6  381.66   22.80
   2   5   6  412.16   20.10
   3  -5   6  145.19    8.90
  -3  -5  -6  144.29   10.80
   3  -5   6  147.69    8.80
   3   5   6  149.69   10.40
  -3   5  -6  145.09    8.70
   3   5   6  142.69   13.50
   4  -5   6   40.40    5.10
  -4  -5  -6   58.19    8.60
   4  -5   6   62.59    6.10
   4   5   6   35.90    5.90
  -4   5  -6   34.80    5.00
   4   5   6   45.40    8.50
   5  -5   6   72.59    6.80
  -5  -5  -6   60.99    9.40
   5  -5   6   84.29    7.40
   5   5   6   40.20    6.90
   5   5   6   56.29    9.20
  -5   5  -6   62.59    6.80
   6  -5   6   72.49    6.90
   6  -5   6   61.19    6.10
  -6   5  -6   60.99    6.90
   6   5   6   59.89    8.90
   7  -5   6   -1.50    3.80
   7  -5   6    2.60    4.20
   7   5   6   -0.40    6.30
  -7   5  -6   -4.50    2.70
   8  -5   6    6.50    3.70
   8  -5   6    8.20    4.20
  -8   5  -6    6.30    2.90
   8   5   6    3.20    7.40
 -10  -6   6   -0.70   12.80
 -10   6   6    1.70    3.10
  10   6  -6   -2.60    2.70
  -9   6   6   66.09    6.10
   9   6  -6   67.79    6.70
  -8  -6   6   69.79   17.40
   8   6  -6   49.00    6.00
  -8   6   6   55.89    5.70
   7  -6  -6   -1.30    5.20
  -7  -6   6   -0.10    9.40
   7   6  -6    4.60    3.50
  -7   6   6    1.00    2.90
  -6  -6   6    5.30    9.20
   6  -6  -6   21.30    5.40
  -6  -6   6   10.80    2.60
  -6   6   6   15.00    3.50
   6   6  -6   20.00    4.20
  -5  -6   6   58.59    4.70
   5  -6  -6   60.49    7.00
  -5   6   6   47.80    5.00
  -5   6   6   62.69    9.60
   5   6  -6   61.09    5.10
  -4  -6   6  239.48   18.90
   4  -6  -6  242.08   13.80
  -4  -6   6  243.18   11.80
  -4   6   6  239.58   12.50
  -4   6   6  254.07   17.70
   3  -6  -6  401.46   19.80
  -3  -6   6  412.36   24.30
  -3   6   6  395.46   19.00
  -3   6   6  400.36   23.40
  -2  -6   6  143.99   12.80
  -2  -6   6  151.88    8.10
  -2   6   6  157.48    9.10
  -2   6   6  162.18   13.90
  -1  -6   6   39.30    7.30
  -1  -6   6   37.90    3.80
  -1   6   6   38.80    8.10
  -1   6   6   34.70    4.50
   1   6  -6   33.60    2.70
   0  -6   6  110.49    8.80
   0   6  -6  111.29    6.20
   0   6   6  116.39    8.30
   0   6   6  103.49   11.20
   1  -6   6    3.80    1.70
   1  -6   6    5.30    2.80
   1   6   6    1.30    3.70
  -1   6  -6    2.30    2.60
   1   6   6    1.90    5.90
   2  -6   6  457.15   21.20
   2  -6   6  457.65   20.70
  -2   6  -6  435.26   21.10
   2   6   6  481.85   22.70
   2   6   6  449.36   26.00
  -3  -6  -6   74.19    8.50
   3  -6   6   63.79    5.60
   3   6   6   66.09    7.40
   3   6   6   48.60    9.30
  -3   6  -6   63.19    6.00
  -4  -6  -6    5.10    5.00
   4  -6   6    3.40    3.10
   4  -6   6    2.20    3.40
  -4   6  -6    4.20    3.50
   4   6   6   11.40    4.90
   4   6   6   15.90    7.30
   5  -6   6   20.50    4.30
   5  -6   6   25.70    4.60
  -5  -6  -6   17.90    6.90
   5   6   6   20.00    7.60
  -5   6  -6   28.30    3.30
  -5   6  -6   26.90    5.70
   6  -6   6    4.70    3.90
   6  -6   6    4.10    3.30
  -6  -6  -6    3.50    6.00
   6   6   6    1.60    6.90
  -6   6  -6    7.00    2.60
  -6   6  -6    5.50    4.90
   7  -6   6    0.80    3.70
   7  -6   6   -0.90    2.80
  -7   6  -6    2.20    2.40
   7   6   6    0.30    5.80
  -7   6  -6    1.70    8.20
   8  -6   6    1.80    3.30
   8  -6   6   -1.60    3.40
   8   6   6   -2.70    4.80
 -10  -7   6    2.70   12.60
  10   7  -6    1.00    2.60
 -10   7   6   -3.10    4.60
  -9  -7   6   15.00   12.90
  -9   7   6   10.20    3.60
   9   7  -6   11.90    5.30
   8   7  -6    8.90    3.70
  -8   7   6    9.80    5.60
  -7  -7   6   13.20   12.20
  -7   7   6   -1.00    3.30
   7   7  -6   -1.30    3.00
  -6  -7   6    4.30    2.90
  -6  -7   6    9.70   10.60
  -6   7   6    2.30    3.20
   6   7  -6    6.90    3.80
  -5  -7   6   -0.20    9.30
  -5  -7   6    2.30    2.10
  -5   7   6    6.60    7.80
  -5   7   6    4.40    3.10
   5   7  -6    4.50    3.30
  -4  -7   6  439.26   29.10
  -4   7   6  481.35   27.90
  -4   7   6  498.55   22.50
  -3  -7   6    1.50    2.00
  -3  -7   6   -2.80    6.80
  -3   7   6    1.60    3.00
  -3   7   6    8.00    7.30
  -2  -7   6  408.96   18.40
   2   7  -6  390.96   17.30
  -2   7   6  369.16   23.80
  -1  -7   6   22.40    6.70
  -1  -7   6   17.70    3.00
  -1   7   6   12.60    4.10
  -1   7   6   22.40    8.00
   1   7  -6   21.40    2.40
   0  -7   6    1.70    2.20
   0   7  -6    4.20    1.90
   0   7   6    3.60    7.00
   0   7   6    4.90    3.80
   1  -7   6    9.20    3.00
   1   7   6    8.50    4.50
   1   7   6    2.70    6.60
  -1   7  -6   10.30    2.60
   2  -7   6   14.10    3.50
   2  -7   6   13.20    2.50
  -2  -7  -6   14.70    4.90
  -2   7  -6   16.70    3.40
   2   7   6   19.20    7.80
   3  -7   6   33.30    3.90
  -3  -7  -6   43.40    7.60
   3  -7   6   30.90    4.40
  -3   7  -6   37.90    5.10
   3   7   6   46.90   11.30
   3   7   6   27.40    9.10
   4  -7   6   56.59    5.80
   4  -7   6   41.20    4.50
  -4  -7  -6   30.70    7.40
   4   7   6   40.30    9.30
  -4   7  -6   39.70    5.60
   5  -7   6    4.60    3.30
  -5  -7  -6    1.30    6.20
   5  -7   6    5.20    3.40
   5   7   6    8.30    7.90
  -5   7  -6    2.30    4.30
  -6  -7  -6    5.50    7.00
   6  -7   6    5.70    3.90
   6  -7   6    2.50    4.70
   6   7   6   -3.60    7.30
  -6   7  -6   -1.00    4.90
   7  -7   6   21.40    4.10
   7  -7   6   19.70    4.50
   7   7   6   20.50    7.00
   8  -7   6    0.50    4.00
   8   7   6    0.70    4.80
  -9  -8   6    1.00   11.40
  -9   8   6    3.00    3.10
   9   8  -6    6.40    3.70
  -8  -8   6    2.70   11.50
   8   8  -6    4.40    3.20
  -8   8   6    2.50    3.50
  -7  -8   6    3.00    9.90
  -7   8   6   -2.00    3.60
   7   8  -6    5.40    5.60
  -6  -8   6   69.69   13.70
   6   8  -6  109.09    8.40
  -6   8   6   91.59    7.90
  -5  -8   6   26.00   10.00
  -5  -8   6   26.60    3.50
  -5   8   6   41.60   13.90
  -5   8   6   25.40    4.40
   5   8  -6   43.20    5.70
  -4  -8   6  218.78   11.70
  -4  -8   6  244.78   20.70
   4   8  -6  234.98   12.00
  -4   8   6  179.78   18.80
  -4   8   6  220.88   12.90
  -3  -8   6   25.10    9.70
  -3  -8   6   14.40    2.90
   3   8  -6   18.80    2.50
  -3   8   6   21.50    4.70
  -3   8   6    5.60    8.30
  -2  -8   6   62.79   11.10
  -2  -8   6   55.79    5.30
  -2   8   6   48.20   10.50
  -2   8   6   67.69    7.00
   2   8  -6   61.19    4.30
  -1  -8   6  211.78   16.20
  -1  -8   6  218.28   11.20
   1   8  -6  211.28   10.70
  -1   8   6  217.38   13.20
  -1   8   6  199.58   17.70
   0  -8   6   69.49    5.80
   0   8   6   71.79    7.60
   0   8   6   64.19   11.30
   0   8  -6   73.89    5.60
   1  -8   6   18.10    3.70
   1   8   6   16.20    8.20
   1   8   6   14.00    5.30
  -1   8  -6    8.60    3.00
  -2  -8  -6  124.89   11.70
   2  -8   6  130.49    8.30
  -2   8  -6  124.89    8.60
   2   8   6   88.59   12.40
   3  -8   6    0.80    3.10
  -3  -8  -6    1.10    5.40
   3   8   6   -6.60    7.70
  -3   8  -6   -1.90    3.30
   4  -8   6   73.59    5.70
  -4  -8  -6   68.99   10.70
   4  -8   6   83.19    6.60
  -4   8  -6   66.59    7.40
   4   8   6   55.49   10.60
   5  -8   6   15.70    3.50
  -5  -8  -6   14.40    9.20
   5  -8   6   16.70    3.50
   5   8   6   15.90    8.20
  -5   8  -6   16.50    5.30
   6  -8   6    2.70    2.80
  -6  -8  -6    7.40    8.60
   6  -8   6    0.50    2.70
  -6   8  -6   -4.10    4.90
   6   8   6    4.10    6.50
   7   8   6   16.40    6.30
  -8  -9   6   -0.60   10.50
  -8   9   6    6.60    4.20
  -7  -9   6   12.90   12.30
  -7   9   6   14.80    4.60
  -6  -9   6  202.98   22.90
   6   9  -6  191.18   11.90
  -6   9   6  217.18   14.90
  -5  -9   6   77.49    6.60
  -5  -9   6  109.59   16.70
   5   9  -6   86.79    8.60
  -5   9   6   76.69   13.10
  -5   9   6   99.69    8.70
  -4  -9   6    2.20    2.80
  -4  -9   6   -6.20    8.10
  -4   9   6   -3.40    3.90
   4   9  -6    2.10    4.30
  -4   9   6    1.40    8.80
  -3  -9   6   22.40    3.40
  -3  -9   6   49.30   12.10
  -3   9   6   25.40   10.50
  -2  -9   6  117.89    7.70
  -2  -9   6  123.89   14.80
  -2   9   6  138.69   10.50
   2   9  -6  118.29    7.60
  -2   9   6  120.79   18.00
  -1  -9   6  280.37   14.60
   1   9  -6  293.17   14.40
  -1   9   6  265.97   30.00
  -1   9   6  288.17   16.90
   0  -9   6   -2.00    2.50
   0   9  -6    0.10    3.80
   0   9   6    2.30    8.20
   1  -9   6   83.99    6.60
  -1  -9  -6   80.39   10.20
  -1   9  -6   76.89    6.90
   1   9   6   89.79   14.00
   2  -9   6   -0.20    2.80
  -2  -9  -6   -0.90    5.00
  -2   9  -6    0.10    3.20
   2   9   6   -0.40    8.60
   3  -9   6    4.90    3.40
  -3  -9  -6    2.70    5.70
  -3   9  -6    8.20    4.30
   3   9   6   14.30    9.70
   4  -9   6    1.00    4.20
  -4  -9  -6    0.40    8.10
  -4   9  -6   -2.00    4.40
   4   9   6   -6.20    8.00
   5  -9   6    3.80    3.10
  -5  -9  -6    2.80    8.00
   5   9   6    6.50    7.10
  -5   9  -6    4.30    4.90
   6  -9   6    5.60    2.80
  -6  -9  -6   -2.70    7.50
   6   9   6    5.60    6.10
  -6   9  -6   -3.70    5.20
  -7 -10   6   30.60   11.90
  -7  10   6   27.90    6.80
  -6 -10   6    0.00    9.10
  -5 -10   6   22.10    4.00
  -5 -10   6   18.10   11.10
  -5  10   6   18.90    5.60
  -4 -10   6   15.70    3.50
  -4 -10   6   18.90   11.00
  -4  10   6   29.80    9.20
  -4  10   6    8.10   10.80
  -3 -10   6    7.10    8.70
  -3 -10   6    1.80    3.00
  -3  10   6    4.40    4.70
  -3  10   6    7.40    9.70
   3  10  -6    0.00    4.60
  -2 -10   6    1.60    8.00
  -2 -10   6    0.40    2.60
   2  10  -6    1.30    3.60
  -2  10   6   -1.10    9.50
  -1 -10   6   33.70    4.30
   1  10  -6   26.70    4.60
  -1  10   6   33.70   11.00
   0 -10  -6  199.78   15.60
   0 -10   6  222.68   11.80
   0  10   6  214.98   20.20
   0  10  -6  222.18   12.90
  -1 -10  -6  939.71   45.80
  -1  10  -6  936.81   42.40
   1  10   6  893.81   48.00
  -2 -10  -6    3.50    6.30
   2 -10   6    1.30    2.90
   2  10   6    4.90    9.10
  -2  10  -6    1.80    4.10
  -3 -10  -6    2.60    6.60
   3 -10   6    2.60    2.70
  -3  10  -6    5.50    4.50
   3  10   6    1.80    8.50
   4 -10   6   28.20    3.80
  -4 -10  -6   17.00    7.80
  -4  10  -6   34.30    6.50
   4  10   6   47.60   10.20
   5 -10   6   -1.70    2.30
  -5 -10  -6    4.30    7.90
   5  10   6    1.50    6.50
  -5  10  -6   -0.30    5.10
  -6 -11   6   -3.20   10.80
  -5 -11   6   49.50   12.10
   5 -11  -6   28.90    6.10
  -4 -11   6    1.40    3.00
  -4 -11   6    4.30    8.80
  -4  11   6   -7.80   10.60
  -3 -11   6   35.50    4.50
   3 -11  -6   40.50    7.30
  -3 -11   6   23.00    9.70
  -3  11   6   30.50   11.80
   3  11  -6   32.10    6.90
   2 -11  -6   28.80    6.70
  -2 -11   6   23.40    3.60
   2  11  -6   21.40    6.30
  -2  11   6   26.50   11.80
  -1 -11   6   -0.80    2.40
   1 -11  -6   -1.20    4.70
   1  11  -6    1.30    4.50
  -1  11   6    0.00    9.10
   0 -11   6    8.60    3.00
   0 -11  -6    6.60    5.60
   0  11  -6   10.40    4.80
   0  11   6    8.40    9.70
   1 -11   6  192.68   10.60
  -1  11  -6  203.88   13.30
   1  11   6  183.88   18.60
  -2 -11  -6  201.08   16.90
   2 -11   6  225.18   11.50
  -2  11  -6  204.08   14.00
   2  11   6  229.38   20.30
   3 -11   6    3.30    3.30
  -3 -11  -6    5.30    7.40
   3  11   6    8.30    9.20
  -3  11  -6    4.20    5.50
   4 -11   6   13.70    3.10
  -4 -11  -6   12.90    8.50
   4  11   6    9.50    7.30
  -4  11  -6   17.60    6.30
   3 -12  -6  157.28   12.00
  -3 -12   6  163.78    9.30
  -3  12   6  184.38   19.80
   2 -12  -6   96.59    9.80
   2  12  -6  125.19   11.30
  -2  12   6   98.79   14.00
  -1 -12   6    4.70    3.40
   1 -12  -6   -0.90    7.90
   1  12  -6   12.50    5.90
  -1  12   6    4.10    8.80
   0 -12   6   47.60    6.30
   0 -12  -6   41.00    9.10
   0  12   6   26.40   10.40
   0  12  -6   45.40    7.40
  -1 -12  -6   68.69   11.10
   1 -12   6   56.29    5.20
  -1  12  -6   71.19    9.00
   1  12   6   54.09   10.90
   2 -12   6   27.30    4.20
  -2 -12  -6   14.70    7.30
   2  12   6   18.00    9.00
  -2  12  -6   10.00    6.10
  11   0  -7   -4.20    3.70
  10   0  -7    2.40    3.80
   9   0  -7   -0.10    3.80
  -9   0   7   -1.50    1.90
   8   0  -7   -1.70    3.00
  -8   0   7    1.30    1.70
  -7   0   7   -1.50    1.50
   7   0  -7   -0.20    2.90
   6   0  -7    1.60    3.50
  -6   0   7    0.40    1.40
  -5   0   7   -0.10    1.40
   5   0  -7    3.30    2.30
  -4   0   7   -0.40    1.40
   4   0  -7    1.40    2.10
   3   0  -7   -1.80    2.40
  -3   0   7    0.10    0.80
  -2   0   7    0.50    1.10
   2   0  -7    0.10    2.00
  -2   0   7    0.30    1.80
  -1   0   7   -1.40    2.40
   1   0  -7    0.00    2.20
   0   0   7    3.90    4.20
  -1   0  -7    2.00    2.10
   1   0   7    1.50    2.40
   1   0   7    0.40    2.60
  -2   0  -7   -1.10    2.00
   2   0   7   -2.80    3.40
   2   0   7    0.50    3.10
  -3   0  -7    0.50    2.10
   3   0   7   -0.90    2.40
   3   0   7    1.40    3.10
  -4   0  -7   -0.20    2.20
   4   0   7   -1.20    3.50
   4   0   7   -1.30    2.70
   5   0   7    0.50    3.10
   5   0   7   -0.50    3.90
  -5   0  -7    4.60    3.70
   6   0   7   -1.60    4.10
   7   0   7    5.50    4.60
   8   0   7    5.50    4.50
   9   0   7    6.50    4.60
  11  -1  -7   44.80    9.80
  11   1  -7   36.80    5.70
 -11   1   7   42.90    3.80
  10  -1  -7   -1.10    6.20
  10   1  -7    3.40    4.90
 -10   1   7   14.90    4.20
  -9  -1   7   82.99    5.10
   9  -1  -7   87.29    8.70
   9   1  -7   78.89    8.00
  -9   1   7   85.69    6.10
   8  -1  -7   13.60    4.30
  -8  -1   7   28.40    2.80
  -8   1   7   23.70    3.10
   8   1  -7   21.90    4.50
  -7  -1   7    8.60    1.90
  -7  -1   7   18.90   12.40
   7  -1  -7    8.70    3.50
  -7   1   7    8.50    2.10
   7   1  -7    4.90    3.00
  -6  -1   7   14.40   11.00
   6  -1  -7    9.10    3.30
  -6  -1   7   15.10    1.90
  -6   1   7   10.70    2.40
   6   1  -7    9.30    3.40
  -5  -1   7  155.88    7.40
  -5  -1   7  137.59   16.10
   5  -1  -7  163.18    9.00
   5   1  -7  152.08    8.30
  -5   1   7  149.69    7.70
  -4  -1   7  778.22   39.80
   4   1  -7  749.42   33.10
  -3  -1   7  164.78    7.90
   3  -1  -7  188.48    9.40
  -3  -1   7  180.38    8.40
  -3  -1   7  172.18   15.90
  -3   1   7  175.58    8.70
   3   1  -7  181.78    8.60
  -2  -1   7 1848.22  120.89
  -1  -1   7  110.69    6.20
   1  -1  -7  104.39    9.30
   1   1  -7  110.19    6.50
  -1   1   7  111.29    7.90
   0  -1  -7    9.50    2.80
   0  -1   7   22.70    5.20
   0   1   7    8.90    3.10
   0   1   7    8.70    3.10
  -1  -1  -7   67.09    5.10
   1  -1   7   68.89    5.60
  -1   1  -7   59.49    4.80
   1   1   7   69.19    5.80
   1   1   7   66.19    6.40
   2  -1   7  788.62   34.70
   2   1   7  767.12   35.30
   2   1   7  769.62   34.90
  -3  -1  -7   11.30    2.80
   3  -1   7    4.80    3.40
  -3   1  -7    8.20    2.70
   3   1   7    9.70    3.90
   3   1   7    5.20    3.80
  -4  -1  -7   17.40    3.10
   4  -1   7   28.50    5.00
  -4   1  -7   30.50    4.10
   4   1   7   25.50    5.00
   4   1   7   25.30    5.00
   5  -1   7   12.80    4.60
   5   1   7   17.40    4.90
  -5   1  -7    8.90    3.00
   5   1   7   14.00    4.90
   6  -1   7  115.39    9.60
   6   1   7  105.59    9.90
   6   1   7  105.09    9.60
   7  -1   7   45.20    6.50
   7   1   7   40.70    6.40
   8  -1   7    6.70    4.90
   8   1   7    2.40    4.80
   9  -1   7   26.90    5.20
   9   1   7   31.80    5.30
  11  -2  -7   -1.80    4.40
  11   2  -7    0.80    4.60
 -11   2   7    4.10    2.50
  10  -2  -7   -0.70    4.50
  10   2  -7    7.50    4.30
 -10   2   7    9.60    3.00
   9  -2  -7    7.50    4.60
   9   2  -7   -0.70    3.30
  -9   2   7   -1.50    2.40
  -8  -2   7  120.69    5.70
  -8  -2   7  123.89   20.00
   8  -2  -7  107.69    9.50
   8   2  -7  123.79    8.80
  -8   2   7  106.89    7.00
  -7  -2   7    4.70    1.40
   7  -2  -7    2.80    3.70
  -7  -2   7    4.90    9.60
   7   2  -7    7.50    3.00
  -7   2   7    1.50    2.00
   6  -2  -7    4.90    3.10
  -6  -2   7   -2.10    8.60
  -6  -2   7    0.40    1.10
  -6   2   7    1.50    1.80
   6   2  -7    2.20    2.50
   5  -2  -7  346.47   16.90
  -5  -2   7  339.07   14.90
  -5  -2   7  371.86   23.70
  -5  -2   7  321.07   15.00
   5   2  -7  360.76   16.00
  -5   2   7  337.97   15.70
  -4  -2   7   62.99    3.60
  -4  -2   7   82.79   12.00
  -4  -2   7   67.29    3.50
   4  -2  -7   64.99    5.60
   4   2  -7   62.89    4.20
  -4   2   7   63.59    4.30
  -3  -2   7  352.46   15.50
   3  -2  -7  356.56   17.20
  -3  -2   7  362.66   21.70
   3   2  -7  358.16   15.70
  -3   2   7  361.16   16.30
  -2  -2   7 1060.09   48.80
  -2  -2   7 1024.50   44.20
  -1   2   7 1667.23   72.39
   0  -2  -7   35.10    4.20
   0  -2   7   36.90    3.90
   0   2   7   36.80    4.40
   0   2  -7   40.10    3.60
   0   2   7   53.09    6.40
  -1  -2  -7   19.80    3.20
   1  -2   7   14.00    3.00
   1   2   7   17.80    3.70
  -1   2  -7   15.10    2.60
   1   2   7   10.30    4.70
   2  -2   7   27.20    3.90
  -2  -2  -7   34.40    3.70
  -2   2  -7   21.70    3.00
   2   2   7   27.20    5.50
   2   2   7   31.40    4.80
   3  -2   7   86.39    6.90
  -3  -2  -7   77.19    6.70
  -3  -2  -7   79.59    5.60
   3   2   7   91.99    7.90
   3   2   7   62.09    7.50
  -3   2  -7   83.19    5.90
  -4  -2  -7   41.50    3.90
   4  -2   7   40.90    5.40
   4   2   7   42.40    6.60
  -4   2  -7   51.79    5.10
   4   2   7   35.50    5.70
   5  -2   7   33.80    5.50
  -5   2  -7   43.40    5.10
   5   2   7   66.09    7.90
   5   2   7   52.79    7.30
   6  -2   7   -2.90    4.00
   6   2   7    0.30    4.60
  -6   2  -7   -4.00    3.10
   6   2   7   -3.00    4.20
   7  -2   7    2.00    4.50
   7   2   7   -2.00    4.70
   7   2   7   -2.30    4.60
   8  -2   7    2.50    4.70
   8   2   7    3.70    5.30
   9  -2   7    4.40    3.70
  11  -3  -7   -1.00    5.40
  11   3  -7   -0.50    3.00
 -11   3   7    0.20    2.50
  10  -3  -7   -0.10    4.90
 -10   3   7    1.60    2.60
  10   3  -7   -1.10    3.40
  -9  -3   7   -9.60   12.10
   9  -3  -7    4.90    4.70
   9   3  -7    1.20    3.20
  -9   3   7    0.90    2.60
  -8  -3   7   25.00   13.60
   8  -3  -7   16.50    5.60
  -8   3   7   21.10    3.50
   7  -3  -7   70.79    7.40
  -7  -3   7   98.69   16.80
  -7   3   7   78.49    5.50
   7   3  -7   61.29    6.20
   6  -3  -7   29.80    5.00
  -6  -3   7   19.90    9.70
  -6   3   7   29.80    3.50
  -5  -3   7   34.60   10.00
   5  -3  -7   20.40    3.90
  -5  -3   7   27.20    2.50
  -5   3   7   28.80    3.20
   5   3  -7   29.00    3.10
   4  -3  -7    7.90    3.10
  -4  -3   7    5.70    7.30
  -4  -3   7    8.60    1.60
  -4   3   7    8.80    2.20
   4   3  -7    9.10    1.50
  -3  -3   7   33.00    8.20
   3  -3  -7   38.20    4.60
  -3   3   7   31.30    3.30
  -3   3   7   33.60    5.10
  -2  -3   7    3.60    3.00
  -2  -3   7    2.70    6.30
   2  -3  -7    3.30    3.20
  -2   3   7    6.20    4.30
   2   3  -7    4.20    0.90
  -2   3   7    5.30    2.30
  -1  -3   7  376.26   20.80
   1  -3  -7  374.66   18.50
  -1  -3   7  370.46   16.80
  -1  -3   7  408.36   17.40
  -1   3   7  385.36   18.00
  -1   3   7  375.26   20.20
   1   3  -7  382.16   17.10
   0  -3   7    2.60    1.90
   0  -3   7   -0.70    2.20
   0  -3  -7   -0.10    2.40
   0   3  -7    2.10    1.70
   0   3   7    0.10    2.80
   0   3   7    2.50    4.70
   1  -3   7   48.60    4.40
  -1  -3  -7   48.30    5.20
  -1   3  -7   53.19    4.20
   1   3   7   45.20    6.80
   1   3   7   49.70    5.40
   2  -3   7   74.99    5.90
   2   3   7   72.09    6.70
  -2   3  -7   80.89    5.50
   2   3   7   68.29    8.50
  -3  -3  -7    9.40    2.00
   3  -3   7    7.60    3.10
  -3  -3  -7   11.80    3.90
   3   3   7    6.50    3.90
   3   3   7    9.50    5.40
  -3   3  -7   13.00    3.00
  -4  -3  -7   48.80    6.90
   4  -3   7   38.00    5.20
   4   3   7   37.30    6.00
   4   3   7   29.70    6.60
  -4   3  -7   35.30    4.50
   5  -3   7  245.98   14.10
  -5   3  -7  247.58   13.50
   5   3   7  226.68   15.90
   5   3   7  244.58   15.00
   6  -3   7   10.00    4.50
   6   3   7    2.40    4.80
  -6   3  -7    4.10    5.10
   6   3   7    2.30    5.00
   7  -3   7   25.30    5.90
   7   3   7   17.30    5.50
   7   3   7   30.00    6.80
   8  -3   7    3.10    4.20
   9  -3   7   26.20    4.00
   9  -3   7   38.90    7.90
  -9   3  -7   32.50    3.30
 -11   4   7   20.00    3.40
  11   4  -7   22.90    4.20
  10  -4  -7   -2.60    5.10
 -10   4   7   -2.30    2.70
  10   4  -7   -0.20    3.40
  -9  -4   7   -1.80   12.50
   9  -4  -7   11.10    5.50
  -9   4   7    0.50    2.70
   9   4  -7   -0.50    3.10
   8  -4  -7  102.59   10.20
   8   4  -7  106.39    8.00
  -8   4   7  107.59    7.60
  -7  -4   7   10.00   11.80
   7  -4  -7   21.40    5.20
   7   4  -7   15.50    3.40
  -7   4   7   27.20    4.00
  -6  -4   7   69.19   13.80
   6  -4  -7   56.89    6.90
  -6   4   7   63.89    5.30
   6   4  -7   49.40    4.90
  -5  -4   7   13.80    2.20
  -5  -4   7   20.90    9.10
   5  -4  -7   21.50    8.10
  -5   4   7   15.80    2.90
   5   4  -7   15.90    2.50
   4  -4  -7   24.10    4.40
  -4  -4   7   24.40    2.60
  -4  -4   7   24.70    7.80
  -4   4   7   27.10    3.50
  -4   4   7   29.40    5.80
  -3  -4   7   21.50    7.70
  -3  -4   7   30.80    2.80
   3  -4  -7   22.80    4.20
  -3   4   7   20.30    5.70
  -3   4   7   24.90    3.30
  -2  -4   7   97.19    5.70
  -2  -4   7   96.89   10.50
   2  -4  -7  105.19    7.60
  -2   4   7   93.69    6.30
  -2   4   7   90.59    9.40
  -1  -4   7   10.10    2.40
  -1  -4   7    3.70    0.90
  -1  -4   7    7.30    5.30
  -1   4   7    6.00    5.50
  -1   4   7    0.20    2.80
   0  -4   7  437.66   19.40
   0  -4   7  412.66   18.80
   0  -4  -7  422.46   19.90
   0   4   7  420.66   22.80
   0   4  -7  430.86   19.10
   0   4   7  423.76   20.30
  -1  -4  -7   54.59    4.40
   1  -4   7   54.49    4.90
   1  -4   7   48.60    4.30
   1   4   7   46.10    7.60
   1   4   7   59.79    6.00
  -1   4  -7   50.69    4.20
   2  -4   7  124.99    7.70
   2   4   7  122.29    9.10
   2   4   7  125.59   11.60
  -2   4  -7  131.49    7.50
  -3  -4  -7  130.39    9.70
   3  -4   7  128.89    8.40
  -3   4  -7  135.49    8.10
   3   4   7  124.09   12.00
   3   4   7  116.09    9.50
  -4  -4  -7  113.29    9.90
   4  -4   7  110.59    8.10
   4   4   7  133.69   11.90
  -4   4  -7   83.19    7.50
   4   4   7  116.09    9.50
   5  -4   7    1.00    3.70
  -5  -4  -7   -0.30    5.50
   5   4   7    3.90    4.90
  -5   4  -7   -0.60    3.20
   5   4   7   16.70    6.70
   6  -4   7  292.97   16.50
   6   4   7  310.17   18.90
   6   4   7  320.87   18.10
  -6   4  -7  287.27   16.70
   7  -4   7    9.00    4.60
   7   4   7   16.10    7.30
   8  -4   7   21.40    6.80
   8  -4   7   20.20    4.80
  -8   4  -7   20.00    3.10
   8   4   7   23.70    8.60
  10   5  -7    3.00    3.30
 -10   5   7    4.70    3.00
  -9  -5   7   13.40   17.20
   9  -5  -7   11.70    6.00
   9   5  -7   16.40    4.10
  -9   5   7   22.20    5.70
   8  -5  -7   32.80    6.80
  -8  -5   7   24.70   13.00
  -8   5   7   23.60    4.30
   8   5  -7   26.10    4.30
   7  -5  -7   -3.80    4.00
   7   5  -7    1.50    2.80
  -6  -5   7  101.39   16.30
   6  -5  -7   92.89    9.00
  -6  -5   7   91.99    6.00
   6   5  -7  100.79    6.50
  -6   5   7   90.19    6.90
  -5  -5   7   53.59   11.80
  -5  -5   7   46.10    3.90
   5  -5  -7   43.60    6.40
  -5   5   7   43.20    4.50
   4  -5  -7    9.70    4.30
  -4  -5   7    5.50    7.40
  -4  -5   7    2.50    1.80
  -4   5   7    0.60    2.50
  -4   5   7    0.40    4.70
  -3  -5   7  128.29   13.00
  -3  -5   7  137.19    7.10
   3  -5  -7  139.19    9.50
  -3   5   7  143.79   12.60
  -3   5   7  112.79    7.80
   2  -5  -7   44.40    5.60
  -2  -5   7   78.99    9.90
  -2  -5   7   59.09    4.60
  -2   5   7   61.09    5.40
  -2   5   7   52.69    8.20
  -1  -5   7   -3.00    4.40
  -1  -5   7   -0.40    1.90
  -1   5   7    1.10    2.90
   1   5  -7    0.20    1.20
  -1   5   7    1.60    5.40
   0  -5   7   51.89    3.30
   0  -5   7   50.49    4.60
   0  -5  -7   51.29    4.30
   0   5   7   66.59    9.20
   0   5   7   47.10    5.60
   0   5  -7   55.89    4.00
   1  -5   7   56.69    4.40
  -1   5  -7   61.89    4.60
   1   5   7   50.49    8.30
   1   5   7   60.69    6.40
   2  -5   7   39.60    4.10
   2  -5   7   35.80    4.20
   2   5   7   47.70    6.00
   2   5   7   39.40    8.30
  -2   5  -7   31.50    3.80
  -3  -5  -7  984.20   46.70
   3  -5   7 1060.19   44.50
   3   5   7  974.80   48.30
   3   5   7 1004.90   46.00
  -4  -5  -7    0.50    4.50
   4  -5   7    0.80    3.30
   4  -5   7   -0.90    3.10
   4   5   7    3.90    6.30
   4   5   7    4.70    4.60
  -4   5  -7    0.90    2.90
  -5  -5  -7   -0.60    5.50
   5  -5   7   -2.40    3.50
   5  -5   7    3.50    4.00
  -5   5  -7    3.10    3.80
   5   5   7   -1.40    4.80
   5   5   7   11.00    6.90
   6  -5   7   57.89    6.70
   6  -5   7   71.59    6.90
  -6   5  -7   86.99    8.20
   6   5   7   77.09   10.30
   7  -5   7    2.90    3.50
   7  -5   7    6.30    4.10
  -7   5  -7    3.20    2.30
   7   5   7   -0.60    5.40
   8  -5   7    4.70    3.00
   8  -5   7    9.60    4.10
   8   5   7   16.00    7.40
  -8   5  -7    5.60    4.00
  10   6  -7    2.00    2.90
 -10   6   7   -0.40    3.00
  -9  -6   7   58.29   17.00
   9   6  -7   40.40    4.90
  -9   6   7   43.00    5.00
  -8  -6   7   -0.60   12.30
  -8   6   7   -1.20    3.00
   8   6  -7    2.40    3.00
   7  -6  -7   40.10    7.00
  -7  -6   7   40.10   15.40
   7   6  -7   30.30    4.20
  -7   6   7   30.70    4.60
  -6  -6   7    8.30    9.60
   6  -6  -7    3.10    5.30
  -6  -6   7   -2.90    2.20
  -6   6   7    1.90    3.00
   6   6  -7   -0.50    2.60
   5  -6  -7   75.09    7.70
  -5  -6   7   78.99   13.70
  -5  -6   7   63.09    4.80
  -5   6   7   50.59    5.40
  -4  -6   7  670.83   37.00
   4  -6  -7  691.93   32.00
  -4   6   7  693.63   30.70
  -4   6   7  641.04   34.80
   3  -6  -7  337.87   17.50
  -3  -6   7  337.97   15.90
  -3   6   7  352.86   16.90
  -3   6   7  319.57   21.00
  -2  -6   7   88.89   10.90
  -2  -6   7   87.49    5.60
  -2   6   7   93.69    7.10
   2   6  -7   80.89    4.20
  -2   6   7   66.89    9.90
  -1  -6   7    1.40    4.80
  -1  -6   7    6.20    2.50
   1   6  -7    2.40    1.40
  -1   6   7    2.10    3.40
  -1   6   7   11.50    6.90
   0  -6   7    1.50    2.40
   0   6   7    5.70    3.90
   0   6   7    8.50    6.20
   0   6  -7    0.70    1.70
   1  -6   7    2.10    2.60
   1   6   7    1.00    6.40
  -1   6  -7    3.50    2.10
   1   6   7   -1.20    3.90
   2  -6   7   54.89    4.80
   2  -6   7   65.79    6.00
   2   6   7   73.69   10.70
  -2   6  -7   69.09    5.50
   2   6   7   70.29    7.50
   3  -6   7   83.39    7.10
   3  -6   7   96.89    6.80
  -3  -6  -7   85.39    9.30
  -3   6  -7   88.49    7.10
   3   6   7   87.19    8.60
   3   6   7  107.19   12.40
   4  -6   7   -0.40    5.10
  -4  -6  -7    5.00    5.10
   4   6   7    4.00    5.10
   4   6   7    5.40    7.70
   5  -6   7    7.30    3.70
   5  -6   7    5.90    3.60
  -5  -6  -7   11.20    6.70
   5   6   7   19.10    7.30
  -5   6  -7   11.80    4.60
   6  -6   7    1.90    3.50
   6  -6   7   -4.40    2.90
   6   6   7   -2.90    6.20
  -6   6  -7   -4.70    5.90
   7  -6   7   19.80    3.80
   7  -6   7   15.80    4.00
   7   6   7   18.30    6.30
   8  -6   7   15.60    3.30
   8  -6   7   12.00    3.60
  -9  -7   7   -3.40   10.90
   9   7  -7    1.90    2.60
  -9   7   7    7.50    3.40
  -8  -7   7    6.00   11.10
   8   7  -7    5.40    3.10
  -8   7   7    4.20    3.50
  -7  -7   7   -1.40   10.20
   7   7  -7   13.00    3.30
  -7   7   7   14.70    4.20
  -6  -7   7   -0.30    2.40
  -6  -7   7   -4.50    9.50
  -6   7   7   -6.00    3.00
  -5  -7   7   10.40    9.50
  -5  -7   7   17.80    3.10
  -5   7   7    9.10    8.10
  -5   7   7   14.20    3.80
  -4  -7   7   59.09    5.10
  -4  -7   7   69.19   12.80
  -4   7   7   51.19   10.50
  -4   7   7   81.39    7.00
  -3  -7   7  661.73   36.60
  -3   7   7  682.63   31.50
  -3   7   7  699.53   36.10
  -2  -7   7  337.77   21.80
  -2  -7   7  347.37   16.30
   2   7  -7  335.07   15.20
  -2   7   7  336.27   22.70
  -2   7   7  349.77   17.80
  -1  -7   7   99.29    6.60
  -1  -7   7   92.69   10.60
  -1   7   7   90.79   12.10
  -1   7   7   92.89    8.40
   1   7  -7   93.99    5.60
   0  -7   7   -1.20    2.30
   0   7  -7    1.50    1.80
   0   7   7    1.10    4.30
   0   7   7   10.20    7.40
   1  -7   7    3.80    2.80
   1   7   7    0.10    4.30
   1   7   7    2.60    7.20
  -1   7  -7    0.50    2.00
  -2  -7  -7    1.40    4.50
   2  -7   7    0.90    2.60
   2  -7   7    3.70    2.00
   2   7   7    5.70    5.20
  -2   7  -7    4.20    2.80
   2   7   7    9.60    8.10
  -3  -7  -7    5.30    5.40
   3  -7   7    0.20    2.30
   3   7   7    3.10    5.00
  -3   7  -7    0.30    5.10
   3   7   7   -2.50    7.50
   4  -7   7   20.60    3.70
  -4  -7  -7   16.50    6.30
   4  -7   7   20.70    4.40
   4   7   7   20.20    8.80
  -4   7  -7   21.70    4.90
   5  -7   7   25.40    4.10
  -5  -7  -7    7.80    6.70
   5  -7   7   11.20    3.60
   5   7   7   14.50    8.30
  -5   7  -7   20.80    5.10
  -6  -7  -7   81.09   13.10
   6  -7   7   96.09    7.30
   6  -7   7   97.39    7.50
  -6   7  -7  102.39    9.50
   6   7   7   89.99   10.60
   7  -7   7  143.79    8.90
   7  -7   7  135.39    8.50
   7   7   7  149.59   12.40
  -9  -8   7    0.50   10.70
  -9   8   7    0.70    3.70
  -8  -8   7   -4.20   11.00
  -8   8   7    7.30    4.30
   8   8  -7    5.20    2.70
  -7  -8   7   23.30   22.20
   7   8  -7   15.60    4.10
  -7   8   7   31.50    7.40
  -6  -8   7   32.30    4.00
  -6  -8   7   34.30   11.90
  -6   8   7   22.40    4.80
  -5  -8   7  129.39   17.40
  -5  -8   7  116.19    7.40
  -5   8   7  109.99    9.20
  -4  -8   7   -1.10    3.30
  -4  -8   7   -1.40    9.10
  -4   8   7   -6.50    7.80
  -4   8   7    0.40    3.90
  -3  -8   7    4.00    7.90
  -3  -8   7    9.00    2.70
   3   8  -7   15.40    2.10
  -3   8   7   11.00    9.00
  -3   8   7   17.50    4.90
  -2  -8   7    3.80    7.40
  -2  -8   7    8.40    3.00
   2   8  -7    3.20    1.70
  -2   8   7    3.50    8.10
  -2   8   7    1.60    4.20
  -1  -8   7  101.09    7.00
  -1   8   7   77.29   12.00
  -1   8   7   89.79    8.60
   1   8  -7  107.09    6.20
   0  -8   7   88.09    6.60
   0   8   7   82.59    8.80
   0   8  -7   79.99    5.90
   0   8   7   71.39   12.20
   1  -8   7   67.69    6.20
   1   8   7   58.99   11.60
   1   8   7   68.99    8.60
  -1   8  -7   65.89    5.90
   2  -8   7    3.40    3.20
  -2  -8  -7   -0.80    4.50
  -2   8  -7    2.80    3.00
   2   8   7    3.00    8.40
   3  -8   7   10.20    3.30
  -3  -8  -7    2.90    5.40
  -3   8  -7    5.80    3.70
   3   8   7    3.40    7.90
   4  -8   7   10.00    2.70
   4  -8   7   18.40    4.00
  -4  -8  -7    7.50    6.60
  -4   8  -7   12.80    4.40
   4   8   7    5.20    8.00
   5  -8   7   77.19    5.90
   5  -8   7   76.99    6.50
  -5  -8  -7   77.89   12.10
   5   8   7   59.79    9.90
  -5   8  -7   66.39    7.70
   6  -8   7   16.50    5.20
  -6  -8  -7   14.30   10.30
   6  -8   7   10.80    3.40
  -6   8  -7   10.60    5.60
   6   8   7    5.50    8.00
   7   8   7    3.60    5.40
  -8  -9   7   35.00   14.20
  -7  -9   7   32.50   12.20
  -7   9   7   25.30    5.50
  -6  -9   7  202.88   21.50
  -6   9   7  180.68   12.30
  -5  -9   7   -0.30    9.60
  -5  -9   7    3.30    3.00
  -5   9   7    6.00    4.60
  -4  -9   7    3.70    9.00
  -4  -9   7    1.70    2.70
  -4   9   7   12.00   10.10
  -4   9   7    0.10    4.60
  -3  -9   7   -0.20    2.60
  -3  -9   7    8.60    8.80
   3   9  -7   -0.80    2.30
  -3   9   7   -6.70    9.00
  -3   9   7    3.20    4.30
  -2  -9   7   30.30    4.30
  -2   9   7   17.00    6.20
  -2   9   7   21.50   10.80
   2   9  -7   29.80    3.70
  -1  -9   7  189.98   10.70
  -1   9   7  219.48   17.90
   1   9  -7  177.48   10.30
  -1   9   7  205.18   19.10
   0  -9   7    8.90    3.50
   0   9  -7    9.40    3.10
   0   9   7   -7.10    8.20
  -1  -9  -7   27.00    7.10
   1  -9   7   38.50    4.80
  -1   9  -7   32.70    4.80
   1   9   7   25.80   10.00
  -2  -9  -7   10.50    5.90
   2  -9   7   13.30    3.90
  -2   9  -7   11.40    4.00
   2   9   7   18.20    9.80
  -3  -9  -7   14.40    6.90
   3  -9   7   24.80    4.10
  -3   9  -7   13.90    4.60
   3   9   7   20.50    9.30
   4  -9   7   40.10    4.90
  -4  -9  -7   35.60    9.20
   4   9   7   26.30    9.00
  -4   9  -7   43.30    6.20
   5  -9   7   29.90    6.00
  -5  -9  -7   10.50   10.10
  -5   9  -7   43.80    6.80
   5   9   7   12.00    8.40
   6  -9   7    0.10    2.10
  -6   9  -7    6.00    5.50
   6   9   7    1.20    5.90
  -7 -10   7    1.80    9.50
  -7  10   7   17.90    6.70
  -6 -10   7   20.90   13.90
  -6  10   7   12.20    4.70
  -5 -10   7    6.90    3.20
  -5 -10   7    2.60    9.30
  -5  10   7   -0.90    4.50
  -4 -10   7   22.90   10.00
  -4  10   7   21.00    5.60
  -4  10   7   32.70   11.30
  -3 -10   7    6.50    9.20
  -3 -10   7    5.70    3.00
  -3  10   7    4.40    9.70
   3  10  -7    2.00    4.10
  -3  10   7   11.00    5.80
  -2 -10   7    9.80    2.80
  -2  10   7   -0.90    9.10
   2  10  -7    8.00    3.50
  -1 -10   7  166.68    9.70
  -1  10   7  164.58   18.20
   1  10  -7  156.68   10.20
   0 -10   7   31.10    4.00
   0 -10  -7   23.80    6.30
   0  10  -7   43.70    5.30
   0  10   7   35.10   11.40
   1 -10   7   39.60    5.00
  -1 -10  -7   59.49    9.70
  -1  10  -7   38.80    5.70
   1  10   7   30.20   11.30
   2 -10   7   46.00    4.70
  -2 -10  -7   43.40    8.60
  -2  10  -7   45.10    6.30
   2  10   7   54.89   11.50
   3 -10   7   51.59    5.00
  -3 -10  -7   28.40    7.80
  -3  10  -7   41.20    6.40
   3  10   7   40.70   10.30
   4 -10   7   77.89    7.00
  -4 -10  -7   94.79   14.40
  -4  10  -7   87.39   10.80
   4  10   7   66.59   12.20
  -5 -10  -7    1.90    6.60
   5 -10   7   -0.40    2.00
   5  10   7    2.20    7.30
  -5  10  -7    0.20    5.80
  -6 -11   7   10.00    9.20
  -5 -11   7   79.09   13.80
  -4 -11   7   13.30    3.40
  -4 -11   7    2.60   11.40
  -3 -11   7   31.40    4.40
  -3  11   7   14.70   10.70
   3  11  -7   53.29   11.30
  -2 -11   7   46.10    5.00
   2 -11  -7   53.89    8.20
   2  11  -7   54.79    7.20
  -2  11   7   47.80   12.30
  -1 -11   7   19.80    3.50
   1 -11  -7   17.40    6.10
  -1  11   7    8.90    9.80
   1  11  -7   13.90    5.10
   0 -11  -7   13.10    5.60
   0 -11   7   15.50    3.10
   0  11  -7    5.90    4.40
   0  11   7   15.20   10.30
   1 -11   7    4.50    2.90
  -1 -11  -7    5.00    5.40
   1  11   7   23.00   10.20
  -1  11  -7    6.60    4.40
   2 -11   7   -0.50    2.70
  -2 -11  -7   -0.90    5.70
  -2  11  -7    1.30    4.30
   2  11   7    6.50   11.30
  -3 -11  -7    2.70    7.00
   3 -11   7    2.20    2.70
  -3  11  -7   -1.10    4.50
   3  11   7   -1.30    7.60
  -4 -12   7   34.80    5.70
   4 -12  -7   47.00    8.80
  -3 -12   7   12.80    3.10
   3 -12  -7    6.60    4.70
   2 -12  -7   26.70    6.10
  -2 -12   7   43.80    4.30
  -2  12   7   32.60   13.00
   1 -12  -7   71.39    9.30
  -1 -12   7   59.49    5.40
  -1  12   7   56.09   11.60
   1  12  -7   68.19    8.40
   0 -12  -7    4.10    5.30
   0 -12   7   -0.40    2.30
   0  12  -7   -2.60    4.70
   0  12   7   -4.50    8.40
   1 -12   7   54.39    5.10
  -1 -12  -7   47.80    9.20
  -1  12  -7   60.99    7.90
   1  12   7   59.69   13.10
   2 -12   7    3.30    2.10
  -2 -12  -7   -0.80    7.10
  11   0  -8    2.80    4.40
 -10   0   8    5.50    2.30
  10   0  -8    3.00    5.80
   9   0  -8  221.48   13.70
  -9   0   8  223.88   11.10
   8   0  -8   19.80    4.50
  -8   0   8   17.30    2.70
   7   0  -8   30.60    4.70
  -7   0   8   47.90    3.80
   6   0  -8   70.59    6.10
  -6   0   8   76.89    5.50
   5   0  -8    3.60    2.50
  -5   0   8    6.10    1.90
  -4   0   8  128.09    6.90
   4   0  -8  136.89    7.70
  -3   0   8   23.20    2.80
   3   0  -8   28.50    3.40
  -2   0   8  274.27   13.20
   2   0  -8  279.37   13.60
  -2   0   8  283.17   12.70
  -1   0   8  253.97   12.40
   1   0  -8  248.38   12.70
   0   0   8  142.89    8.40
   0   0  -8  152.68    8.60
   1   0   8   21.50    3.80
  -1   0  -8   18.90    3.00
   2   0   8  798.82   36.10
   3   0   8   21.50    4.40
  -3   0  -8   24.50    3.50
  -4   0  -8   65.79    6.00
   4   0   8   74.99    7.60
  -5   0  -8    5.10    2.80
   5   0   8    5.20    4.50
   6   0   8   24.70    5.60
   7   0   8   -0.10    4.70
   8   0   8   18.40    5.20
   9   0   8    7.80    4.40
  11  -1  -8   -1.20    3.80
  11   1  -8   -4.30    3.30
  10  -1  -8    4.70    4.40
  10   1  -8   11.00    4.50
 -10   1   8    7.50    2.70
   9  -1  -8  147.69   11.50
  -9  -1   8  156.18    7.80
  -9   1   8  163.68    8.90
   9   1  -8  157.48   11.10
  -8  -1   8   78.79    5.00
   8  -1  -8   81.79    8.00
  -8   1   8   78.49    5.70
   8   1  -8   85.79    7.40
  -7  -1   8  135.29    6.80
   7  -1  -8  140.29    9.30
   7   1  -8  106.09    8.40
  -7   1   8  134.39    7.40
  -6  -1   8    2.90    1.60
   6  -1  -8   -2.20    2.60
  -6   1   8    1.90    2.00
   6   1  -8    0.30    2.40
  -5  -1   8  474.65   20.90
   5  -1  -8  471.55   22.30
  -5  -1   8  461.05   30.00
   5   1  -8  480.85   21.70
  -5   1   8  481.95   21.20
  -4  -1   8    9.20    1.90
   4  -1  -8    6.40    2.70
  -4   1   8    6.00    2.00
   4   1  -8    7.60    2.30
  -3  -1   8   25.50    2.10
  -3  -1   8   27.70    2.90
   3  -1  -8   21.60    3.30
  -3   1   8   26.80    3.10
   3   1  -8   22.10    2.80
  -2  -1   8   77.59    5.10
  -2  -1   8   76.19    4.40
   2  -1  -8   83.19    6.00
   2   1  -8   73.19    5.20
  -2   1   8   80.19    5.30
  -1  -1   8  476.05   21.40
   1  -1  -8  480.85   22.10
   1   1  -8  485.65   21.70
  -1   1   8  457.75   21.70
   0  -1   8  568.04   25.40
   0  -1  -8  568.64   25.60
   0   1   8  551.54   25.60
   1  -1   8  167.68    9.80
  -1  -1  -8  176.18    9.60
  -1   1  -8  181.28    9.40
   1   1   8  167.78   10.00
   2  -1   8   16.00    3.70
  -2  -1  -8   18.20    3.20
  -2   1  -8   15.70    2.80
   2   1   8   18.60    4.30
   2   1   8   18.00    3.70
   3  -1   8   89.99    7.50
  -3  -1  -8   84.19    6.30
   3   1   8  113.89   11.90
  -3   1  -8   90.59    6.70
   3   1   8   81.69    7.10
  -4  -1  -8    1.20    2.50
   4  -1   8    5.00    4.00
  -4   1  -8    0.90    2.50
   4   1   8    1.00    3.90
   4   1   8    4.40    3.40
   5  -1   8   49.10    6.80
   5   1   8   46.40    5.70
  -5   1  -8   55.69    5.80
   5   1   8   58.69    7.60
   6  -1   8  213.48   13.50
   6   1   8  195.08   13.60
   7  -1   8   35.30    6.50
   7   1   8   32.10    6.60
   8  -1   8   15.50    4.80
   8   1   8   18.30    5.50
   9  -1   8   54.49    6.40
  11  -2  -8   -1.20    4.60
  11   2  -8   -0.30    3.50
 -11   2   8    1.70    2.60
  10  -2  -8   20.80    5.40
  10   2  -8   20.30    4.70
 -10   2   8   31.80    4.00
   9  -2  -8   -2.90    3.90
   9   2  -8   -2.20    3.00
  -9   2   8    0.60    2.50
   8  -2  -8  139.39   15.60
   7  -2  -8   89.19    8.50
  -7  -2   8  107.49   18.50
   7   2  -8  107.19    7.30
  -7   2   8   97.39    6.40
  -6  -2   8   28.30    2.00
   6  -2  -8   24.40    4.50
  -6  -2   8   23.70   11.60
  -6   2   8   29.90    3.50
   6   2  -8   26.50    3.60
  -5  -2   8  285.97   13.40
  -5  -2   8  305.27   13.20
   5  -2  -8  317.37   15.80
  -5  -2   8  312.07   22.90
   5   2  -8  313.07   14.40
  -5   2   8  306.57   14.30
  -4  -2   8  104.49    5.20
   4  -2  -8  112.09    7.60
  -4  -2   8  111.69   14.10
  -4  -2   8  101.99    5.20
   4   2  -8  110.59    5.90
  -4   2   8  109.29    6.30
  -3  -2   8    1.30    1.30
  -3  -2   8    0.00    1.20
  -3  -2   8    1.10    7.50
   3  -2  -8    1.50    2.60
  -3   2   8   -1.90    2.00
   2  -2  -8  880.71   38.80
  -2  -2   8  887.11   37.40
   2   2  -8  843.32   39.20
  -1  -2   8  641.54   28.20
   1  -2  -8  671.53   29.40
  -1   2   8  629.84   29.70
  -1   2   8  627.24   28.80
   1   2  -8  642.74   28.50
   0  -2   8    8.60    2.80
   0  -2  -8    8.10    3.00
   0   2  -8    9.00    2.50
   0   2   8    8.20    3.80
   0   2   8   13.90    3.80
   1  -2   8   10.10    3.00
  -1  -2  -8    6.80    2.40
   1   2   8   10.90    4.30
   1   2   8   14.30    3.60
  -1   2  -8   12.70    2.70
   2  -2   8   -1.20    2.70
  -2  -2  -8    0.00    2.20
  -2   2  -8    2.70    2.10
   2   2   8    0.60    4.20
   2   2   8    2.80    3.60
  -3  -2  -8    1.90    2.80
   3  -2   8    4.50    3.40
  -3  -2  -8    0.50    2.30
  -3   2  -8    0.50    2.20
   3   2   8    1.50    4.00
   3   2   8    2.40    4.20
  -4  -2  -8   28.10    4.70
   4  -2   8   25.40    5.20
   4   2   8   32.00    5.70
  -4   2  -8   18.80    3.50
   4   2   8   24.60    5.20
   5  -2   8   -2.80    3.80
   5   2   8    2.20    4.30
   5   2   8   -5.70    4.40
  -5   2  -8   -0.50    2.80
   6  -2   8  199.78   12.70
   6   2   8  183.48   13.00
  -6   2  -8  187.18   11.70
   6   2   8  174.68   12.60
   7  -2   8   75.89    7.40
   8  -2   8    5.50    4.10
   8   2   8    4.20    5.40
  11  -3  -8   -1.00    4.30
  11   3  -8   -4.00    2.70
 -11   3   8   -0.10    2.70
  10  -3  -8   18.40    5.90
  10   3  -8   30.70    5.10
 -10   3   8   37.10    4.40
   9  -3  -8   57.09    7.60
   9   3  -8   91.49    7.60
  -9   3   8   85.59    6.50
   8  -3  -8   35.60    6.00
  -8  -3   8   27.50   13.20
   8   3  -8   54.49    5.70
  -8   3   8   55.69    5.20
   7  -3  -8  119.49    9.70
  -7  -3   8   75.89   15.20
   7   3  -8  125.29    7.80
  -7   3   8  121.89    7.50
   6  -3  -8   45.20    6.00
  -6  -3   8   41.60   11.40
  -6   3   8   32.80    4.00
   6   3  -8   45.70    4.30
  -5  -3   8   25.50    9.80
  -5  -3   8   29.10    2.50
   5  -3  -8   26.10    4.70
   5   3  -8   28.10    3.00
  -5   3   8   19.50    3.10
   4  -3  -8  241.98   13.60
  -4  -3   8  236.78   11.30
  -4  -3   8  269.37   19.60
  -4   3   8  256.77   12.30
   4   3  -8  252.57   11.40
  -3  -3   8   27.30    2.60
  -3  -3   8   29.50    8.30
   3  -3  -8   21.70    3.90
  -3   3   8   24.60    3.30
   3   3  -8   25.70    2.20
   2  -3  -8   59.69    5.90
  -2  -3   8   46.90    2.60
  -2  -3   8   47.00    3.70
  -2  -3   8   59.79    9.60
  -2   3   8   44.10    4.50
  -2   3   8   49.10    6.10
  -1   3   8 1500.75   66.49
   0  -3   8  152.88    8.60
   0  -3  -8  155.98    9.00
   0  -3   8  161.68    8.40
   0   3   8  144.39    9.60
   0   3   8  161.98   12.00
   0   3  -8  165.18    8.40
   1  -3   8    7.40    2.70
  -1  -3  -8   15.40    3.10
  -1   3  -8   10.20    2.40
   1   3   8   11.80    3.90
   1   3   8    9.50    5.30
   2  -3   8    3.40    4.90
  -2  -3  -8    2.50    2.30
  -2   3  -8   -0.20    2.70
   2   3   8    0.80    3.60
   2   3   8    5.20    4.90
   3  -3   8    3.00    3.00
  -3  -3  -8    2.90    3.40
  -3  -3  -8    1.40    1.70
   3   3   8    1.40    5.00
  -3   3  -8    2.00    2.50
   3   3   8    2.40    4.00
   4  -3   8    8.10    4.10
  -4   3  -8    7.50    2.80
   4   3   8    8.40    4.70
   4   3   8   11.70    5.70
   5  -3   8  273.57   17.70
  -5   3  -8  239.38   13.50
   5   3   8  252.17   15.40
   5   3   8  209.28   15.30
   6  -3   8    6.00    4.10
   6   3   8    0.40    4.90
  -6   3  -8    2.90    3.90
   6   3   8    2.00    5.20
   7  -3   8    5.10    4.80
   7   3   8    5.10    5.10
   8  -3   8    5.50    4.30
 -11   4   8    5.80    4.30
  11   4  -8    0.90    4.20
  10  -4  -8    9.50    5.60
 -10   4   8    6.60    3.20
  10   4  -8    0.30    3.10
   9  -4  -8    4.60    5.40
  -9  -4   8    3.90   12.50
   9   4  -8    2.70    3.30
  -9   4   8    4.10    3.00
  -8  -4   8    7.90   11.80
   8  -4  -8   21.70    5.70
   8   4  -8   25.30    4.20
  -8   4   8   19.50    3.80
   7  -4  -8    6.70    4.50
  -7  -4   8   -8.80    9.30
  -7   4   8    1.20    2.70
   7   4  -8    2.20    2.50
   6  -4  -8  187.98   12.80
  -6  -4   8  205.68   20.80
   6   4  -8  185.38   10.00
  -6   4   8  189.58   10.50
  -5  -4   8  780.02   42.60
   5  -4  -8  770.92   35.90
   5   4  -8  773.52   33.50
  -4  -4   8   81.19    4.80
   4  -4  -8   76.59    7.50
  -4  -4   8   86.19   12.80
  -4   4   8   88.69    6.10
  -3  -4   8    2.10    1.60
   3  -4  -8    1.90    3.50
  -3  -4   8    5.20    7.10
  -3   4   8   -0.10    2.50
  -3   4   8   -1.40    4.20
   2  -4  -8   16.40    4.10
  -2  -4   8   17.80    7.20
  -2  -4   8   17.80    2.60
   2   4  -8   16.60    2.60
  -2   4   8   14.10    3.30
  -2   4   8   13.50    5.10
  -1  -4   8   77.69    9.50
   1  -4  -8   70.09    6.40
  -1  -4   8   66.89    5.00
  -1   4   8   73.89    9.10
   1   4  -8   67.39    4.70
  -1   4   8   75.19    6.40
   0  -4   8   16.40    2.40
   0  -4  -8   11.10    2.90
   0  -4   8   15.50    2.90
   0   4   8   24.90    6.70
   0   4  -8   16.10    2.50
   0   4   8    8.30    3.70
   1  -4   8    3.90    2.60
   1  -4   8    6.50    2.40
  -1  -4  -8    4.70    2.50
  -1   4  -8    3.10    2.00
   1   4   8    7.10    3.90
   1   4   8    5.00    5.90
   2  -4   8   33.80    4.20
  -2   4  -8   32.00    3.70
   2   4   8   34.50    7.20
  -3  -4  -8  298.17   16.80
   3  -4   8  305.47   15.50
   3   4   8  311.57   19.00
   3   4   8  291.77   16.80
  -3   4  -8  304.57   15.50
  -4  -4  -8  170.38   12.60
   4  -4   8  175.28   10.90
   4   4   8  171.88   12.50
   4   4   8  177.88   14.30
  -4   4  -8  184.68   10.90
   5  -4   8  155.78   10.60
   5   4   8  153.58   13.80
  -5   4  -8  153.78   10.40
   6  -4   8   38.70    6.30
  -6   4  -8   56.29    7.20
   6   4   8   41.70    7.40
   6   4   8   54.59    8.30
   7  -4   8    1.90    3.50
   7  -4   8    2.50    3.90
   7   4   8    0.00    5.70
   8  -4   8    5.70    3.40
   8  -4   8    4.90    4.00
  -8   4  -8    6.60    3.60
 -10   5   8    2.90    4.50
  10   5  -8   -0.80    2.90
  -9  -5   8    2.40   12.70
   9  -5  -8    7.30    6.00
  -9   5   8    3.90    3.40
   9   5  -8    3.60    3.10
  -8  -5   8    1.70   10.80
   8  -5  -8    8.90    5.70
  -8   5   8   10.50    3.70
   8   5  -8    5.50    3.00
   7  -5  -8    7.90    7.10
  -7  -5   8    6.00   12.10
  -7   5   8   13.90    3.80
   7   5  -8    7.20    2.80
   6  -5  -8   24.30    5.90
  -6  -5   8   23.30   11.00
  -6  -5   8   21.40    3.00
  -6   5   8   23.50    4.00
   6   5  -8   29.30    3.40
   5  -5  -8  255.37   15.10
  -5  -5   8  232.38   11.80
  -5  -5   8  238.68   21.80
  -5   5   8  253.67   13.00
   5   5  -8  254.17   11.40
  -4  -5   8  281.57   13.30
  -4  -5   8  225.58   20.00
  -4   5   8  249.48   13.40
  -3  -5   8   10.40    8.00
   3  -5  -8    5.60    3.80
  -3  -5   8   12.40    2.40
  -3   5   8    9.50    3.40
  -3   5   8    6.70    5.40
  -2  -5   8   13.10    7.60
  -2  -5   8   15.50    2.60
  -2   5   8   15.10    3.90
  -2   5   8   21.90    6.90
   2   5  -8   18.00    2.10
  -1  -5   8   -0.10    2.00
   1  -5  -8    4.10    2.70
  -1  -5   8   -2.00    5.00
  -1   5   8    0.20    3.30
   1   5  -8    0.60    1.50
  -1   5   8    5.30    5.90
   0  -5  -8    0.70    1.80
   0  -5   8    1.40    1.40
   0  -5   8    2.20    2.30
   0   5   8   -3.30    3.50
   0   5   8    1.00    6.00
   0   5  -8    1.60    1.70
   1  -5   8   96.89    6.80
  -1   5  -8   94.09    6.30
   2  -5   8   72.39    6.60
   2  -5   8   71.19    5.70
   2   5   8   64.19    7.40
  -2   5  -8   72.69    5.90
   2   5   8   71.69   10.20
  -3  -5  -8  469.15   24.80
   3  -5   8  474.85   23.00
   3  -5   8  474.45   22.60
  -3   5  -8  479.85   22.90
   3   5   8  477.15   24.40
   3   5   8  512.05   27.00
  -4  -5  -8   34.00    6.80
   4  -5   8   33.70    5.70
   4  -5   8   30.00    5.10
   4   5   8   36.80    6.80
   4   5   8   29.30    8.20
  -4   5  -8   29.60    4.60
  -5  -5  -8    7.30    8.30
   5  -5   8   10.80    4.00
   5  -5   8   13.80    4.30
  -5   5  -8   11.50    4.20
   5   5   8   22.20    7.10
   5   5   8   14.40    6.00
   6  -5   8   -2.50    3.90
   6  -5   8    0.90    3.60
   6   5   8   -2.40    6.70
  -6   5  -8    1.00    6.50
   7  -5   8    2.60    3.40
   7  -5   8   -0.40    3.60
   7   5   8   -0.60    5.20
   8  -5   8   35.30    4.80
   8  -5   8   31.70    4.10
 -10   6   8   -0.90    3.10
  10   6  -8   -0.40    3.80
  -9  -6   8   23.70   13.90
  -9   6   8   19.60    4.10
   9   6  -8   19.50    3.60
  -8  -6   8   28.40   13.90
  -8   6   8   26.70    4.80
   8   6  -8   22.30    3.60
  -7  -6   8    5.90   11.50
   7  -6  -8   -4.10    5.30
   7   6  -8    2.00    2.50
  -7   6   8    2.90    3.50
  -6  -6   8    8.60    2.50
   6  -6  -8    4.10    5.30
   6   6  -8    6.70    2.40
  -5  -6   8   98.09   15.50
   5  -6  -8  102.69   10.10
  -5  -6   8  113.39    6.60
  -5   6   8  107.59    8.10
   4  -6  -8  309.77   17.00
  -4  -6   8  311.67   14.30
  -4  -6   8  285.07   22.30
  -4   6   8  277.87   18.70
  -4   6   8  300.27   15.60
  -3  -6   8  404.06   25.20
  -3  -6   8  394.96   18.60
  -3   6   8  384.76   23.90
  -3   6   8  424.96   20.20
  -2  -6   8  311.87   14.30
  -2  -6   8  294.17   20.10
   2  -6  -8  293.97   15.00
  -2   6   8  257.07   19.40
  -2   6   8  310.97   15.80
   2   6  -8  290.17   13.30
  -1  -6   8   -1.70    5.70
  -1  -6   8   -4.70    2.20
  -1   6   8    2.10    3.80
  -1   6   8    5.20    6.40
   1   6  -8    2.40    2.40
   0  -6   8    8.70    2.70
   0   6   8   -1.80    6.10
   0   6   8    9.70    4.60
   0   6  -8    5.10    2.00
   1  -6   8   26.90    4.10
   1  -6   8   20.90    2.50
  -1   6  -8   23.50    3.40
   1   6   8   15.30    7.70
   1   6   8   35.00    6.10
   2  -6   8   -1.30    2.50
   2  -6   8   -0.20    2.20
   2   6   8   -2.00    6.80
   2   6   8   -2.20    4.60
  -2   6  -8    1.70    2.50
   3  -6   8    2.60    3.40
   3  -6   8    1.10    2.80
  -3  -6  -8    1.70    4.70
  -3   6  -8   -0.20    2.90
   3   6   8   -0.70    4.60
   3   6   8    4.60    7.30
  -4  -6  -8    2.30    5.00
   4  -6   8    1.60    3.10
   4  -6   8   -0.80    3.40
  -4   6  -8    0.00    3.40
   4   6   8    3.50    5.80
   4   6   8   -7.10    6.20
   5  -6   8    9.10    3.60
   5  -6   8   10.30    3.90
  -5  -6  -8   12.10    6.80
  -5   6  -8    9.20    4.20
   5   6   8    6.40    7.00
   6  -6   8  120.29    8.40
   6  -6   8  115.79    8.40
  -6   6  -8  123.79   10.20
   6   6   8  101.19   10.80
   7  -6   8   51.79    5.30
   7  -6   8   61.19    6.60
   7   6   8   43.00    8.30
  -9  -7   8    1.70   13.00
  -9   7   8   27.70    5.50
  -8  -7   8   36.60   15.50
  -8   7   8   30.90    5.10
   8   7  -8   22.40    3.40
  -7  -7   8   -0.70   11.20
   7   7  -8    1.70    2.30
  -7   7   8    3.40    3.70
  -6  -7   8   13.40    3.00
  -6  -7   8   10.70   11.00
  -6   7   8    7.90    4.00
  -5  -7   8   27.00    3.70
  -5  -7   8   49.30   23.70
  -4  -7   8    4.30    2.20
  -4  -7   8    9.40    9.40
  -4   7   8    2.60    3.70
  -4   7   8   -7.70    6.30
  -3  -7   8  114.49   14.50
  -3  -7   8   84.09    6.00
  -3   7   8   63.29    7.00
  -3   7   8   78.79   11.80
  -2  -7   8   13.60    8.00
  -2  -7   8   11.40    3.00
  -2   7   8   17.40    4.80
  -2   7   8   12.10    7.70
   2   7  -8   10.90    1.80
  -1  -7   8   16.10    3.70
  -1   7   8   13.50    4.90
   1   7  -8   21.40    2.70
  -1   7   8   16.40    8.00
   0  -7   8    9.10    3.30
   0   7  -8    7.70    2.30
   0   7   8    7.80    4.80
   0   7   8    0.20    7.30
   1  -7   8   34.20    4.60
  -1   7  -8   23.80    3.60
   1   7   8   22.60    5.70
   1   7   8   22.50    8.60
   2  -7   8  129.49    8.60
  -2  -7  -8  100.09   10.40
   2  -7   8   95.69    6.00
  -2   7  -8  113.59    8.10
   2   7   8  113.39   13.80
   2   7   8  100.89    9.90
   3  -7   8   36.20    3.90
  -3  -7  -8   50.49    8.60
   3  -7   8   32.80    4.60
   3   7   8   30.80   10.00
  -3   7  -8   47.20    5.70
   3   7   8   34.40    9.20
   4  -7   8   30.40    4.00
   4  -7   8   28.00    4.60
  -4  -7  -8   26.30    7.30
  -4   7  -8   29.90    5.10
   4   7   8   19.10    8.20
  -5  -7  -8   -1.20    6.50
   5  -7   8   -2.10    3.10
  -5   7  -8   -5.20    3.90
   5   7   8    7.10    7.10
   6  -7   8   -0.80    2.90
   6  -7   8   -2.50    2.80
   6   7   8   -3.00    6.60
  -6   7  -8   -5.20    6.50
   7  -7   8    4.70    3.90
   7  -7   8    5.00    2.80
  -9  -8   8   -3.10   10.70
  -9   8   8    4.50    4.10
  -8  -8   8    5.20   11.20
  -8   8   8    3.20    4.20
  -7  -8   8   -3.90   11.40
  -7   8   8    1.30    4.20
  -6  -8   8    3.60    2.80
  -6  -8   8   18.00   12.70
  -6   8   8    4.50    4.30
  -5  -8   8    6.50   10.60
  -5  -8   8    1.00    2.70
  -5   8   8    1.70    4.40
  -4  -8   8    0.80    8.60
  -4  -8   8    2.60    2.50
  -4   8   8    4.10   10.20
  -4   8   8   -2.20    4.00
  -3  -8   8  225.38   12.80
  -3  -8   8  178.58   18.10
  -3   8   8  192.08   12.80
  -3   8   8  183.08   18.30
   3   8  -8  200.58    9.40
  -2  -8   8    8.80    7.70
  -2  -8   8   -2.10    2.50
  -2   8   8    1.80    8.30
  -2   8   8   -2.40    4.40
   2   8  -8    0.50    1.60
  -1  -8   8  153.08    9.00
  -1   8   8  132.99   15.90
  -1   8   8  153.18   11.60
   1   8  -8  145.09    8.20
   0   8   8  205.58   13.80
   0   8   8  161.28   17.10
   0   8  -8  193.88   10.40
   1  -8   8    1.60    3.10
   1   8   8   -3.40    7.80
   1   8   8   -2.50    5.20
  -1   8  -8    0.30    2.50
  -2  -8  -8    5.30    5.20
   2  -8   8    8.90    3.40
  -2   8  -8    9.40    3.60
   2   8   8   12.70    6.20
   2   8   8   10.20    9.10
  -3  -8  -8    0.70    5.50
   3  -8   8    0.40    3.20
  -3   8  -8   -1.20    3.10
   3   8   8   -0.20    7.90
   4  -8   8    3.20    3.60
  -4  -8  -8    1.20    6.80
   4  -8   8    1.00    2.30
   4   8   8    1.10    8.80
  -4   8  -8    0.10    4.40
   5  -8   8    8.50    2.90
  -5  -8  -8    9.40    9.10
   5  -8   8   11.70    3.50
  -5   8  -8   13.00    5.30
   5   8   8   15.90    7.50
   6  -8   8   92.99    6.80
  -6   8  -8  110.89   10.90
   6   8   8   82.89   12.20
  -8  -9   8    2.10   10.20
  -8   9   8    1.20    4.90
  -7  -9   8   45.20   12.90
  -7   9   8   65.19    9.10
  -6  -9   8  277.67   25.60
  -6   9   8  303.97   16.80
  -5  -9   8    6.50   11.70
  -5  -9   8   16.70    3.40
  -5   9   8   11.40    4.80
  -4  -9   8   33.60    4.00
  -4  -9   8   28.50   11.50
  -4   9   8   38.10   12.70
  -4   9   8   32.40    6.30
  -3  -9   8   12.90    3.30
  -3  -9   8    5.80    9.60
   3   9  -8   10.50    2.70
  -3   9   8   10.00   10.00
  -3   9   8    3.60    4.80
  -2  -9   8   31.00    4.30
   2   9  -8   34.80    3.90
  -2   9   8   14.00   10.20
  -2   9   8   34.50    6.90
  -1  -9   8    2.30    2.80
  -1   9   8   -8.00    8.40
   1   9  -8    2.90    2.50
  -1   9   8   14.40    6.30
   0  -9   8   18.30    3.50
   0   9   8   13.60    9.80
   0   9   8   13.60    5.90
   0   9  -8   22.90    3.80
  -1  -9  -8   -1.70    4.90
   1  -9   8   -0.40    2.70
   1   9   8    1.30    9.30
  -1   9  -8    2.60    3.00
   2  -9   8   -0.90    3.10
  -2  -9  -8   -1.00    4.70
  -2   9  -8    3.10    3.50
   2   9   8   -4.20    8.20
  -3  -9  -8    0.90    5.70
   3  -9   8   -0.10    3.00
   3   9   8   -1.70    8.00
  -3   9  -8   -1.80    3.40
   4  -9   8    5.30    3.30
  -4  -9  -8   -4.90    6.50
  -4   9  -8    3.60    4.20
   4   9   8    1.40    7.50
  -5  -9  -8   16.80    8.70
   5  -9   8   22.30    3.70
  -5   9  -8   23.10    5.80
   5   9   8   10.90    6.90
  -7 -10   8    5.50   10.20
  -7  10   8    0.60    3.60
  -6 -10   8  190.28   20.10
  -6  10   8  203.18   13.00
  -5 -10   8    9.90   10.50
  -5 -10   8    8.20    3.40
  -5  10   8   16.30    5.70
  -4 -10   8   10.20   10.50
  -4 -10   8    0.90    2.90
  -4  10   8    2.00    5.50
  -3 -10   8   47.30    8.40
  -3  10   8   19.00   11.00
  -3  10   8   34.10    6.70
   3  10  -8   51.39    5.70
  -2 -10   8   17.80    3.40
  -2  10   8   16.40    8.00
  -1 -10   8  139.49    8.60
   1  10  -8  139.69    9.20
  -1  10   8   90.39   15.90
   0 -10  -8    7.00    5.70
   0 -10   8    6.30    3.40
   0  10   8    9.00   11.20
   0  10  -8    0.50    5.50
   1 -10   8   87.89    6.70
   1  10   8   66.19   12.70
  -1  10  -8   71.49    7.30
   2 -10   8   16.70    3.50
  -2 -10  -8   16.80    6.90
   2  10   8   27.70   10.00
  -2  10  -8   20.80    4.80
   3 -10   8   23.90    3.70
  -3 -10  -8   35.60    9.10
  -3  10  -8   23.00    5.30
   3  10   8    4.60    9.30
   4 -10   8    2.50    2.60
  -4 -10  -8    5.70    7.90
  -4  10  -8    4.30    4.90
   4  10   8    8.80    7.40
  -4 -11   8    0.30    4.30
  -3 -11   8   -0.20    2.60
   2 -11  -8    5.60    5.10
  -2 -11   8    7.20    2.90
  -2  11   8   -5.90   11.50
  -1 -11   8    1.10    2.50
   1 -11  -8   -0.40    4.40
   1  11  -8    2.00    3.90
  -1  11   8   -5.20    8.80
   0 -11  -8    0.40    5.00
   0 -11   8    1.50    2.60
   0  11  -8   -1.50    3.50
   0  11   8    3.90   10.70
  -1 -11  -8  248.48   17.80
   1 -11   8  285.27   13.60
   1  11   8  236.78   20.40
  -1  11  -8  269.07   15.70
   2 -11   8   12.10    3.20
  -2 -11  -8   11.60    6.60
  -2  11  -8    8.50    4.50
   2  11   8   10.20    8.50
  -3 -11  -8    8.90    9.10
   3 -11   8    7.90    3.90
  -3  11  -8    4.40    4.70
   3  11   8    5.00    7.00
   3 -12  -8    1.10    4.00
  -3 -12   8    5.60    3.80
  -2 -12   8   -0.50    2.50
   2 -12  -8    1.20    4.50
   1 -12  -8   29.20    7.00
  -1 -12   8   27.30    3.60
  -1  12   8   44.00   11.60
   1  12  -8   29.50    6.00
   0 -12   8   -0.40    2.40
   0 -12  -8   -1.70    5.10
   0  12  -8   -3.70    4.40
   0  12   8   -9.60    8.00
  11   0  -9   -0.30    3.30
  10   0  -9   -2.10    3.80
  -9   0   9   -2.10    2.10
   9   0  -9    0.90    4.00
  -8   0   9   -0.60    2.00
   8   0  -9   -4.20    3.20
  -7   0   9    0.00    2.00
   7   0  -9    0.30    3.10
   6   0  -9    2.10    2.70
  -6   0   9   -0.50    1.80
  -5   0   9    0.40    1.90
  -4   0   9   -1.60    1.80
   4   0  -9    0.40    2.30
  -3   0   9    2.20    2.30
   3   0  -9   -0.90    2.30
  -2   0   9    0.20    1.20
   2   0  -9    1.30    2.40
  -2   0   9   -2.20    2.30
   1   0  -9    0.10    2.70
  -1   0   9   -1.70    2.30
   0   0  -9    1.10    2.40
   0   0   9   -2.10    2.60
   1   0   9    1.80    3.10
  -1   0  -9    2.50    2.40
  -2   0  -9   -1.30    2.20
   2   0   9    0.80    3.60
  -3   0  -9    1.10    2.40
   3   0   9    1.40    3.70
   4   0   9    1.90    4.50
  -4   0  -9    0.30    2.80
  -5   0  -9   -0.30    2.40
   6   0   9   -3.60    4.20
   7   0   9    3.20    4.70
   8   0   9   -5.70    3.70
  11  -1  -9   11.20    4.70
  11   1  -9    2.90    3.70
  10  -1  -9    3.00    4.20
 -10   1   9    4.30    2.50
  10   1  -9    4.40    4.20
   9  -1  -9  819.32   39.10
  -9   1   9  820.52   36.70
   9   1  -9  858.71   38.60
  -8  -1   9   65.49    4.30
   8  -1  -9   63.79    7.40
   8   1  -9   58.19    6.50
  -7  -1   9   12.40    2.30
   7  -1  -9   10.60    3.80
  -7   1   9   12.10    2.70
   7   1  -9   13.20    3.60
   6  -1  -9    3.10    3.20
   6   1  -9    7.70    2.90
  -6   1   9    9.20    2.60
  -5  -1   9  285.97   13.20
   5  -1  -9  279.17   14.70
   5   1  -9  284.17   14.00
  -4  -1   9   35.40    3.20
   4  -1  -9   29.80    4.30
   4   1  -9   35.30    3.80
  -4   1   9   30.00    3.40
  -3  -1   9  212.28   10.20
   3  -1  -9  207.68   11.30
  -3  -1   9  198.28    9.30
   3   1  -9  210.48   10.50
  -3   1   9  197.88   10.50
  -2  -1   9  308.87   14.50
   2  -1  -9  313.47   15.60
  -2  -1   9  306.07   14.00
   2   1  -9  310.17   15.10
  -2   1   9  312.97   15.10
  -1  -1   9    4.60    2.50
   1  -1  -9   12.20    3.40
  -1   1   9    9.80    3.00
   1   1  -9   12.10    3.20
   0  -1  -9   30.20    4.00
   0  -1   9   36.80    4.30
   0   1  -9   34.00    4.10
   0   1   9   31.30    4.40
   1  -1   9   13.10    3.60
  -1  -1  -9   20.80    3.50
   1   1   9   14.10    3.80
  -1   1  -9   13.20    2.90
   2  -1   9    0.40    3.40
  -2  -1  -9    2.40    2.50
   2   1   9    7.10    3.90
  -2   1  -9    0.30    2.40
  -3  -1  -9   21.80    3.60
   3  -1   9   14.10    4.30
  -3   1  -9   16.00    3.10
   3   1   9   21.80    4.90
  -4  -1  -9    2.90    2.80
   4  -1   9    1.90    4.00
   4   1   9   -1.60    4.10
  -4   1  -9    3.20    3.00
   5  -1   9   23.50    5.60
   6  -1   9   -7.80    4.20
   6   1   9    2.00    5.00
   7  -1   9    2.40    4.80
   7   1   9    1.40    4.70
   8  -1   9   60.39    7.30
   8   1   9   56.99    7.30
  11  -2  -9   13.70    5.20
  11   2  -9   18.50    4.30
  10  -2  -9    1.30    4.50
 -10   2   9    2.90    2.80
  10   2  -9    0.50    3.40
   9  -2  -9   65.79    8.10
   9   2  -9   62.89    6.80
  -9   2   9   56.79    5.20
   8  -2  -9    4.00    4.30
  -8   2   9    5.40    2.80
   8   2  -9    6.20    3.30
   7  -2  -9  165.88   11.60
   7   2  -9  184.28   10.20
  -7   2   9  168.08    9.60
  -6  -2   9  199.28   22.20
   6  -2  -9  210.78   12.20
  -6   2   9  189.78   10.30
   6   2  -9  195.38   10.50
  -5  -2   9   68.69   13.70
   5  -2  -9   59.09    6.20
   5   2  -9   70.69    5.10
  -5   2   9   71.99    5.40
   4  -2  -9    1.70    3.00
  -4  -2   9   -1.60    7.60
  -4  -2   9    0.00    0.80
  -4  -2   9    1.30    1.10
   4   2  -9    2.80    1.80
  -4   2   9   -0.90    2.20
  -3  -2   9   61.09    3.90
  -3  -2   9   58.39    3.80
   3  -2  -9   65.59    6.00
  -3   2   9   67.09    5.20
   3   2  -9   59.99    4.60
   2  -2  -9  707.93   32.40
  -2  -2   9  699.23   30.80
  -2   2   9  702.73   31.70
   2   2  -9  722.73   31.40
  -1  -2   9   99.79    6.20
  -1  -2   9   89.19    5.90
  -1   2   9   93.19    7.00
   1   2  -9   96.99    6.60
   0  -2  -9   -1.20    2.30
   0  -2   9    1.20    2.70
   0   2  -9   -0.50    2.00
   0   2   9    1.40    3.10
  -1  -2  -9   -1.80    2.20
   1  -2   9    0.10    2.70
  -1   2  -9    1.50    2.30
   1   2   9    1.60    3.40
   1   2   9    2.50    3.00
  -2  -2  -9   78.79    6.10
   2  -2   9   73.09    6.70
  -2   2  -9   74.59    5.90
   2   2   9   78.49    7.40
   2   2   9   71.09    7.10
   3  -2   9   41.00    5.40
  -3  -2  -9   19.40    3.40
   3   2   9   22.70    5.10
   3   2   9   17.40    4.50
   4  -2   9    2.90    4.00
   4   2   9   -2.00    4.50
   4   2   9    6.30    4.00
  -4   2  -9    3.10    2.90
   5  -2   9    2.50    4.00
   5   2   9    7.30    5.30
   6  -2   9   43.00    6.40
   6   2   9   27.90    6.10
   7  -2   9   -1.20    3.90
   7   2   9  -10.10    4.60
   8  -2   9    0.40    4.20
   8   2   9   -0.20    6.00
  11  -3  -9    0.10    4.50
 -11   3   9   -0.40    3.00
  11   3  -9   -2.50    2.90
  10  -3  -9    3.10    5.20
 -10   3   9    0.50    3.00
  10   3  -9    6.90    3.60
   9  -3  -9   -0.80    4.20
   9   3  -9    1.10    3.10
  -9   3   9    1.70    3.00
   8  -3  -9   53.19    7.70
  -8   3   9   32.60    4.40
   8   3  -9   41.40    5.20
   7  -3  -9  173.98   12.30
   7   3  -9  176.88   10.00
  -7   3   9  166.78    9.80
   6  -3  -9   45.70    6.20
  -6  -3   9   82.29   16.60
  -6   3   9   64.19    5.40
   6   3  -9   59.29    5.00
  -5  -3   9  359.86   26.00
  -5  -3   9  346.87   15.60
   5  -3  -9  331.67   18.30
   5   3  -9  367.66   16.20
  -5   3   9  339.87   16.80
  -4  -3   9    3.40    1.40
   4  -3  -9    1.90    4.00
  -4  -3   9    3.20    8.70
   4   3  -9    4.40    1.70
  -4   3   9    4.00    2.50
  -3  -3   9  144.99   15.60
  -3  -3   9  142.49    7.40
   3  -3  -9  156.28    9.90
  -3   3   9  144.79    8.70
   3   3  -9  146.19    7.60
   2  -3  -9  279.87   14.80
  -2  -3   9  273.17   13.00
  -2  -3   9  280.57   12.60
  -2   3   9  279.57   14.20
   2   3  -9  279.57   13.30
  -1  -3   9   58.59    4.60
  -1  -3   9   56.39    4.20
  -1   3   9   61.99    6.80
  -1   3   9   50.99    5.40
   0  -3   9   43.10    4.20
   0  -3   9   49.30    4.40
   0  -3  -9   51.99    5.30
   0   3  -9   41.40    4.20
   0   3   9   42.00    6.20
   0   3   9   41.90    5.50
  -1  -3  -9   20.20    3.60
   1  -3   9   14.10    3.50
  -1   3  -9   18.70    3.20
   1   3   9   15.20    5.10
   1   3   9   12.60    4.50
  -2  -3  -9    7.80    2.80
   2  -3   9    9.90    3.40
  -2   3  -9    4.50    2.70
   2   3   9    6.80    4.20
   2   3   9   14.20    5.30
  -3  -3  -9   13.80    2.80
  -3  -3  -9   25.60    4.80
   3  -3   9   24.90    4.60
   3   3   9   22.40    5.30
   3   3   9   20.60    6.00
  -3   3  -9   13.30    3.30
   4  -3   9  188.48   11.40
   4   3   9  176.48   12.80
   4   3   9  152.58   12.90
  -4   3  -9  182.48   10.90
   5  -3   9   37.80    5.90
  -5   3  -9   37.60    5.40
   5   3   9   46.60    7.10
   5   3   9   28.70    6.80
   6  -3   9   47.90    6.10
   6   3   9   33.70    6.50
   7  -3   9   -3.70    4.10
   7   3   9   -3.20    4.80
   8  -3   9    2.20    3.10
   8  -3   9    2.90    4.10
  10  -4  -9   13.40    5.80
  10   4  -9   21.90    4.00
 -10   4   9   22.90    3.90
   9  -4  -9    9.80    6.70
   9   4  -9    4.20    4.60
  -9   4   9   13.90    4.40
  -8  -4   9   69.39   18.60
   8  -4  -9   46.30    6.90
  -8   4   9   58.09    5.70
   8   4  -9   50.89    5.50
  -7  -4   9   13.50   19.00
   7  -4  -9   17.60    5.60
   7   4  -9   17.10    3.20
  -7   4   9   11.60    4.40
  -6  -4   9  283.47   25.70
   6  -4  -9  294.57   17.40
  -6   4   9  321.07   15.60
   6   4  -9  324.87   14.90
   5  -4  -9  246.98   14.70
  -5  -4   9  228.48   21.80
  -5  -4   9  233.78   11.40
   5   4  -9  244.58   11.40
  -5   4   9  254.57   12.90
  -4  -4   9   50.09   12.10
  -4  -4   9   35.40    3.30
   4  -4  -9   34.70    5.50
   4   4  -9   38.90    2.80
  -4   4   9   30.20    4.10
   3  -4  -9   13.80    4.40
  -3  -4   9   17.70    9.00
  -3  -4   9   12.50    2.30
   3   4  -9   17.00    2.10
  -3   4   9   11.30    3.50
  -2  -4   9   67.99    4.80
   2  -4  -9   66.69    7.10
  -2  -4   9   75.29   11.10
  -2   4   9   55.69    6.50
   2   4  -9   64.69    4.70
  -2   4   9   68.59    7.50
  -1  -4   9  130.39    6.50
  -1  -4   9  147.99    7.90
   1  -4  -9  141.89    9.00
  -1   4   9  131.69    9.30
  -1   4   9  132.49   11.20
   1   4  -9  136.69    7.60
   0  -4  -9   67.89    6.00
   0  -4   9   49.60    4.10
   0   4  -9   46.70    5.00
   0   4   9   47.80    7.90
  -1  -4  -9   12.00    3.10
   1  -4   9    9.20    2.90
   1  -4   9    9.60    3.20
   1   4   9    8.90    6.10
  -1   4  -9   13.80    2.90
   1   4   9    7.90    4.30
   2  -4   9    0.20    2.70
  -2   4  -9    1.10    2.30
   2   4   9   -1.40    4.10
   2   4   9   -4.60    5.30
   3  -4   9  220.18   12.50
  -3  -4  -9  230.68   14.00
   3   4   9  231.08   15.70
  -3   4  -9  217.58   12.50
   3   4   9  215.48   14.10
   4   4   9  122.29   11.50
   4   4   9   87.69    9.30
  -4   4  -9  107.49   12.50
   5  -4   9   78.09    7.60
   5   4   9  101.39   10.70
  -5   4  -9   83.89    8.00
   5   4   9   71.59    8.70
   6  -4   9    3.80    4.40
   6   4   9    5.20    5.50
  -6   4  -9    1.30    4.50
   7  -4   9    6.80    4.10
   7  -4   9    8.30    4.00
   8  -4   9    1.30    2.80
   8  -4   9    3.10    3.90
 -10   5   9   18.20    3.90
  10   5  -9   23.90    3.90
   9  -5  -9    2.70    5.50
  -9   5   9    3.60    3.40
   9   5  -9    3.10    2.70
  -8  -5   9   29.30   16.00
   8  -5  -9   31.80    6.80
  -8   5   9   36.90    5.00
   8   5  -9   27.70    4.10
  -7  -5   9   49.80   15.80
   7  -5  -9   46.70    7.60
  -7   5   9   41.20    5.30
   7   5  -9   36.50    4.00
  -6  -5   9    1.50   10.90
  -6  -5   9   12.70    2.60
   6  -5  -9   13.70    5.60
   6   5  -9   13.90    2.50
  -6   5   9   10.80    3.50
   5  -5  -9   73.69    8.30
  -5  -5   9   62.39   12.90
  -5  -5   9   81.39    5.20
  -5   5   9   75.89    6.80
   4  -5  -9  997.80   45.90
  -4  -5   9 1005.20   51.69
  -3  -5   9   10.20    8.40
  -3  -5   9   23.00    3.10
  -3   5   9   33.30    4.70
  -3   5   9   12.60    7.90
   3   5  -9   26.80    2.40
  -2  -5   9  119.99   13.50
   2  -5  -9   90.19    7.70
  -2  -5   9   87.29    6.00
  -2   5   9   81.29   10.00
  -2   5   9   82.99    7.70
   1  -5  -9   -1.90    2.60
  -1  -5   9    0.90    2.20
  -1   5   9   -0.30    5.90
  -1   5   9   -0.70    3.80
   0  -5   9    9.60    1.80
   0  -5  -9   13.50    2.90
   0  -5   9   10.20    3.10
   0   5  -9    7.80    2.30
   0   5   9   32.00    7.70
   0   5   9    6.10    4.30
   1  -5   9   13.80    3.20
   1  -5   9   15.80    2.80
  -1   5  -9   11.80    2.80
   1   5   9   12.20    4.90
   1   5   9   11.50    6.80
   2  -5   9  306.27   15.20
   2  -5   9  279.07   14.30
   2   5   9  297.57   16.70
  -2   5  -9  284.37   14.80
   2   5   9  253.77   18.90
   3  -5   9   -2.10    3.10
   3  -5   9    2.20    3.70
  -3  -5  -9    2.30    4.00
  -3   5  -9    1.70    2.90
   3   5   9    6.50    4.80
   3   5   9    6.60    6.30
   4  -5   9  169.58   11.00
   4  -5   9  155.58   10.40
   4   5   9  167.38   12.70
  -4   5  -9  153.08   10.60
   4   5   9  162.98   14.30
   5  -5   9   -0.80    3.50
   5  -5   9    2.80    4.30
  -5   5  -9    1.90    3.70
   5   5   9    4.80    6.20
   5   5   9   -4.30    5.50
   6  -5   9  231.68   13.50
   6  -5   9  230.88   13.30
   6   5   9  227.08   16.60
  -6   5  -9  240.88   14.30
   6   5   9  254.77   16.00
   7  -5   9   55.49    5.30
   7  -5   9   37.30    4.90
 -10   6   9   91.09    7.20
  10   6  -9   86.29    5.90
  -9  -6   9    0.00   12.60
  -9   6   9   -0.10    3.20
  -8  -6   9   16.50   17.00
  -8   6   9   19.00    5.60
   8   6  -9   13.80    3.00
   7  -6  -9   70.19    8.70
  -7  -6   9   72.89   16.80
   7   6  -9   70.89    5.10
  -7   6   9   55.09    6.40
   6  -6  -9   48.80   10.80
  -6  -6   9   70.19   16.30
  -6   6   9   54.89    6.40
   6   6  -9   49.50    3.90
  -5  -6   9   82.69    5.40
  -5  -6   9   90.99   16.40
   5  -6  -9   56.39    7.70
  -5   6   9   58.59    6.40
  -4  -6   9   17.40   10.50
   4  -6  -9    4.70    4.70
  -4   6   9    6.40    3.90
  -3  -6   9   71.09   12.30
  -3  -6   9   84.79    5.60
  -3   6   9   65.39    8.90
  -3   6   9   59.69    6.70
  -2  -6   9   13.90    2.80
   2  -6  -9   16.80    3.10
  -2  -6   9   19.80    8.00
   2   6  -9   14.70    2.10
  -2   6   9   17.50    4.70
  -2   6   9   14.70    7.80
  -1  -6   9    3.60    2.70
  -1   6   9   12.60    7.40
  -1   6   9    4.30    4.20
   1   6  -9    4.30    1.80
   0  -6   9    1.00    2.40
   0   6   9    3.50    4.40
   0   6   9   -4.50    6.40
   0   6  -9   -1.80    1.80
   1  -6   9   35.10    4.40
   1  -6   9   49.99    3.60
   1   6   9   54.09    7.20
   1   6   9   36.80    9.30
  -1   6  -9   43.20    4.60
   2  -6   9  193.88   11.10
   2  -6   9  185.08   10.10
  -2  -6  -9  189.28   12.90
  -2   6  -9  190.08   11.10
   2   6   9  207.58   16.80
   2   6   9  202.98   13.40
  -3  -6  -9   28.20    7.50
   3  -6   9   23.30    4.00
   3  -6   9   27.30    4.90
  -3   6  -9   23.50    4.40
   3   6   9    8.90    7.60
   4  -6   9   67.49    6.10
  -4  -6  -9   52.09    8.60
   4  -6   9   40.80    5.20
   4   6   9   53.39    9.50
   4   6   9   50.19    8.10
  -4   6  -9   48.90    5.90
   5  -6   9    4.00    5.20
   5  -6   9    7.20    4.50
   5   6   9   -5.90    5.90
   5   6   9    3.60    5.90
   6  -6   9   83.59    7.50
   6  -6   9   94.79    7.50
  -6   6  -9  119.99   11.90
   6   6   9   90.89   10.70
   7  -6   9   73.29    6.00
  -9  -7   9    4.30   12.00
  -9   7   9    5.80    4.00
  -8  -7   9    9.10   12.20
  -8   7   9   -1.80    3.70
  -7  -7   9   -1.40   10.70
  -7   7   9    6.90    4.50
  -6  -7   9    9.50   11.30
  -6  -7   9    4.10    2.60
  -6   7   9    2.90    4.10
  -5  -7   9  206.48   22.50
  -5  -7   9  206.88   10.80
  -4  -7   9   10.50   10.60
  -4  -7   9   14.00    2.90
  -4   7   9   20.70    5.00
  -3  -7   9  133.09    7.90
  -3  -7   9  135.79   16.80
   3   7  -9  130.59    6.30
  -3   7   9  135.79   10.10
  -3   7   9   85.09   11.80
  -2  -7   9   35.60    3.80
  -2   7   9   15.40    8.10
  -2   7   9   47.10    6.60
   2   7  -9   35.20    3.20
  -1  -7   9   21.30    3.60
   1   7  -9   24.90    3.00
  -1   7   9   19.00    5.20
  -1   7   9    8.20    8.10
   0  -7   9    1.20    2.90
   0   7   9    1.70    4.90
   0   7   9    1.60    7.30
   0   7  -9   -1.00    1.90
  -1   7  -9   20.30    4.30
   1   7   9   16.70    8.60
   1   7   9   13.80    5.30
   2  -7   9   10.20    2.10
  -2  -7  -9   10.40    5.60
   2  -7   9   16.60    4.00
   2   7   9   12.30    8.70
  -2   7  -9   19.30    3.90
   2   7   9   16.10    6.70
  -3  -7  -9    3.70    5.00
   3  -7   9    2.90    2.20
   3  -7   9    2.40    3.40
   3   7   9    1.40    7.40
  -3   7  -9    1.80    3.20
   3   7   9   11.00    6.30
  -4  -7  -9   28.40    8.40
   4  -7   9   29.10    3.90
   4  -7   9   29.20    4.70
   4   7   9   23.20    8.60
  -4   7  -9   34.20    5.50
   5  -7   9   37.40    4.90
   5  -7   9   52.39    4.90
  -5   7  -9   50.79    6.50
   5   7   9   58.49    8.90
   6  -7   9   33.40    4.20
   6  -7   9   27.90    4.20
  -6   7  -9   42.30    6.30
  -8  -8   9    5.50   16.40
  -8   8   9   25.40    7.10
  -7  -8   9   11.10   12.00
  -7   8   9   21.80    5.60
  -6  -8   9    2.70    4.60
  -6  -8   9   10.10   12.50
  -6   8   9    3.50    4.90
  -5  -8   9    9.50    2.80
  -5  -8   9   26.00   12.70
  -5   8   9   12.00    5.00
  -4  -8   9    8.80    2.90
  -4  -8   9    3.80   10.30
  -4   8   9    9.20    4.80
  -3  -8   9  160.38    9.20
  -3  -8   9  182.98   27.40
  -3   8   9  154.28   11.80
  -3   8   9  181.28   21.60
  -2  -8   9  375.56   18.30
  -2   8   9  389.16   21.10
  -1  -8   9   37.10    4.50
  -1   8   9   40.80    8.40
   1   8  -9   29.90    3.60
  -1   8   9   18.50   11.20
   0  -8   9   21.20    4.20
   0   8  -9   15.50    3.20
   0   8   9    9.90    8.60
   0   8   9   18.00    6.10
   1  -8   9    0.60    3.20
  -1   8  -9    3.40    2.80
   1   8   9   -5.90    8.00
   1   8   9   -4.10    4.90
   2  -8   9    2.80    3.60
  -2  -8  -9    6.10    5.30
   2   8   9    2.40    5.60
   2   8   9   -1.90    8.00
  -2   8  -9    1.20    3.20
  -3  -8  -9    1.00    5.40
   3  -8   9    1.80    3.20
   3   8   9    8.70    9.10
  -3   8  -9    0.80    3.20
   4  -8   9   18.60    3.90
  -4  -8  -9   12.30    7.90
  -4   8  -9   12.90    4.30
   4   8   9   11.90    7.30
   5  -8   9   82.79    8.40
   5   8   9   45.00    8.30
  -5   8  -9   51.29    7.10
   6  -8   9   53.59    5.10
  -6   8  -9   71.79    8.30
  -8  -9   9    4.90   10.40
  -8   9   9    7.80    4.50
  -7  -9   9    1.60   10.50
  -7   9   9    0.00    4.00
  -6  -9   9   70.99   16.00
  -6   9   9   26.40    5.60
  -5  -9   9   -1.20    2.40
  -5  -9   9   -3.10    9.90
  -5   9   9    2.90    4.60
  -4  -9   9    2.70    2.80
  -4  -9   9    2.40   11.30
  -4   9   9    3.80    5.50
  -3  -9   9    1.20    2.50
  -3   9   9   -3.80   10.20
   3   9  -9    3.40    1.90
  -3   9   9    5.10    5.30
  -2  -9   9   95.29    7.00
   2   9  -9   91.99    6.20
  -2   9   9   82.79    9.70
  -2   9   9   89.19   13.40
  -1  -9   9   57.29    5.90
  -1   9   9   33.20    7.20
   1   9  -9   51.89    5.00
  -1   9   9   62.69   12.70
   0  -9   9   48.50    5.10
   0   9   9   44.20   11.40
   0   9   9   48.40    8.20
   0   9  -9   54.99    5.30
   1  -9   9   71.69    6.20
  -1  -9  -9   49.00    8.10
  -1   9  -9   72.49    6.40
   1   9   9   79.19   12.50
  -2  -9  -9    7.00    6.10
   2  -9   9    5.90    4.00
   2   9   9   10.60    8.70
  -2   9  -9    8.90    4.80
   3  -9   9    9.30    3.80
  -3  -9  -9    8.60    6.80
  -3   9  -9   19.90    4.30
   3   9   9   15.60    8.40
  -4  -9  -9   79.99   11.10
   4  -9   9  101.49    9.00
  -4   9  -9  111.59   12.60
   4   9   9   73.69   10.10
   5  -9   9   20.30    3.20
  -5   9  -9   27.00    5.50
  -7 -10   9   16.50   14.70
  -7  10   9    5.00    3.90
  -6 -10   9   31.30   13.90
  -6  10   9   37.50    6.10
  -5 -10   9   39.20    5.30
  -5 -10   9   31.90   12.10
  -5  10   9   25.60    6.90
  -4 -10   9    6.40    3.00
  -4  10   9   18.40    6.60
  -3 -10   9   15.20    3.20
  -3  10   9   11.00    5.80
  -2 -10   9    1.80    2.60
  -2  10   9   -2.40   10.00
  -2  10   9    0.20    5.80
   2  10  -9   -0.30    2.80
  -1 -10   9    3.80    3.10
   1  10  -9   -0.20    2.90
  -1  10   9   16.10   10.00
   0 -10  -9   22.30    6.40
   0 -10   9   33.40    4.50
   0  10  -9   35.00    4.70
   0  10   9   12.40    9.90
   1 -10   9   11.20    3.30
  -1 -10  -9    6.20    5.50
   1  10   9    0.50    8.50
  -1  10  -9    8.80    3.80
   2 -10   9    1.50    2.80
  -2 -10  -9    2.50    5.80
  -2  10  -9    2.50    3.60
   2  10   9  -10.60    9.60
   3 -10   9  149.29    8.60
  -3 -10  -9  154.58   14.80
  -3  10  -9  140.89   10.50
   3  10   9  124.19   13.40
   4 -10   9    7.40    2.60
  -4 -10  -9    7.60   10.40
  -4  10  -9    4.50    4.70
  -4 -11   9    6.00    3.00
  -3 -11   9    5.30    3.60
  -2 -11   9    2.80    2.60
   2 -11  -9    3.30    4.50
   2  11  -9   11.80    4.50
   1 -11  -9    4.10    5.00
  -1 -11   9    6.50    2.70
  -1  11   9   32.00   12.10
   1  11  -9    6.60    3.90
   0 -11   9   20.60    5.00
   0  11   9   18.60    9.70
   0  11  -9   31.30    5.10
  -1 -11  -9   92.59   10.90
   1 -11   9   94.29    6.60
  -1  11  -9   94.89    8.60
   1  11   9   66.09   13.60
   2 -11   9    0.50    2.60
  -2 -11  -9    2.10    6.90
  -2  11  -9    0.20    3.70
   2  11   9    1.30    8.10
  11   0 -10   16.20    4.70
  10   0 -10   35.80    5.90
   9   0 -10  380.36   20.00
  -9   0  10  368.86   17.10
  -8   0  10  536.85   24.30
   8   0 -10  542.25   26.60
  -7   0  10   11.70    2.80
   7   0 -10   14.80    4.00
  -6   0  10   20.60    3.20
   6   0 -10   18.60    4.00
  -5   0  10  536.85   24.40
   5   0 -10  546.95   25.40
  -4   0  10   68.19    5.40
   4   0 -10   78.59    9.20
   3   0 -10   20.70    3.80
  -3   0  10   19.80    3.30
  -2   0  10    1.90    2.80
  -2   0  10   -0.40    1.20
   2   0 -10    2.60    2.80
  -1   0  10   13.50    3.20
   0   0 -10  530.85   24.30
   0   0  10  514.35   24.40
  -1   0 -10   16.50    3.50
   1   0  10   13.80    3.80
  -2   0 -10   93.69    7.00
   2   0  10  106.19    8.70
   3   0  10    1.30    4.00
  -3   0 -10    0.10    2.50
   4   0  10   15.40    5.20
  -4   0 -10   22.90    3.90
   5   0  10   19.20    5.30
   6   0  10  329.57   18.70
   7   0  10   11.30    5.50
   8   0  10    2.50    3.60
  11  -1 -10    5.90    4.20
  11   1 -10    0.60    3.40
  10  -1 -10    2.00    4.50
  10   1 -10   -0.40    3.70
   9  -1 -10   38.60    6.20
   9   1 -10   49.80    6.40
  -9   1  10   53.79    4.90
   8  -1 -10   51.09    6.70
  -8   1  10   63.99    5.50
   8   1 -10   65.39    6.90
  -7  -1  10   18.90    2.60
   7  -1 -10   21.60    4.80
  -7   1  10   14.40    3.10
   7   1 -10   12.90    3.80
   6  -1 -10  188.48   11.90
  -6  -1  10  194.78    9.70
   6   1 -10  203.18   11.20
  -6   1  10  194.18   10.40
   5  -1 -10    0.40    3.10
  -5  -1  10    4.30    2.10
  -5   1  10    3.20    2.50
   5   1 -10    2.40    2.50
  -4  -1  10   31.40    3.40
   4  -1 -10   36.90    4.70
   4   1 -10   31.40    4.10
  -3  -1  10   61.49    3.90
  -3  -1  10   64.69    4.90
   3  -1 -10   68.39    6.30
  -3   1  10   64.19    5.70
   3   1 -10   65.79    5.50
  -2  -1  10   45.90    3.60
  -2  -1  10   47.40    4.40
   2  -1 -10   52.79    5.50
  -2   1  10   50.99    5.10
   2   1 -10   43.90    4.80
  -1  -1  10  142.69    8.50
  -1   1  10  144.39    9.00
   0  -1 -10   12.10    3.10
   0  -1  10   12.50    3.50
   0   1  10   11.40    3.80
   0   1 -10   14.80    3.10
  -1  -1 -10    5.60    3.40
   1  -1  10    4.40    3.60
  -1   1 -10    2.40    2.50
   1   1  10    5.00    3.70
   2  -1  10 1009.90   46.50
   2   1  10 1067.99   47.00
  -3  -1 -10  103.39    7.30
   3  -1  10  104.69    8.80
   3   1  10   77.79    8.40
  -3   1 -10  106.99    7.60
  -4  -1 -10   -0.30    2.70
   4  -1  10    7.40    4.50
  -4   1 -10   10.70    3.50
   4   1  10    4.30    4.90
   5  -1  10   27.80    5.50
  -5   1 -10   19.30    3.90
   5   1  10   23.20    6.30
   6  -1  10   52.39    7.10
   6   1  10   59.09    7.30
   7  -1  10    2.00    4.20
   7   1  10    6.40    5.50
   8  -1  10    0.60    4.10
   8   1  10    0.90    3.70
  11  -2 -10   34.40    6.70
  11   2 -10   33.50    5.30
  10  -2 -10   -1.90    4.30
  10   2 -10    3.10    3.60
 -10   2  10    4.20    3.00
   9  -2 -10  192.28   13.40
   9   2 -10  186.38   11.70
  -9   2  10  178.98   10.40
   8  -2 -10   43.40    6.80
   8   2 -10   72.09    6.80
  -8   2  10   66.39    6.00
   7  -2 -10   90.19    9.00
  -7   2  10   83.09    6.60
   7   2 -10   88.89    7.00
   6  -2 -10   11.60    4.10
  -6   2  10   11.50    3.00
   6   2 -10   23.90    3.50
   5  -2 -10    8.80    4.00
   5   2 -10    8.30    2.60
  -5   2  10    7.10    2.90
  -4  -2  10   20.90    2.00
   4  -2 -10   20.90    4.40
  -4   2  10   16.00    3.30
   4   2 -10   23.90    3.20
  -3  -2  10   43.90    3.30
   3  -2 -10   44.70    7.90
  -3  -2  10   50.99    3.80
  -3   2  10   55.39    7.20
   3   2 -10   49.70    4.60
   2  -2 -10    6.50    3.30
  -2  -2  10    7.80    2.50
  -2  -2  10    9.80    2.10
  -2   2  10   12.80    3.50
   2   2 -10    8.70    2.80
  -1  -2  10  360.66   17.10
  -1  -2  10  364.06   16.80
  -1   2  10  352.76   17.90
   0  -2 -10   65.79    6.00
   0  -2  10   74.69    6.00
   0   2  10   66.89    7.90
   1  -2  10   75.79    6.70
  -1   2 -10   71.09    5.90
   1   2  10   75.09    7.50
   2  -2  10  345.87   17.70
   2   2  10  340.87   18.50
  -2   2 -10  351.96   17.20
   3  -2  10  168.48   10.90
  -3  -2 -10  145.99    9.50
   3   2  10  159.58   11.70
  -3   2 -10  160.88    9.80
   4   2  10   13.30    5.30
  -4   2 -10    7.40    3.40
   5  -2  10   20.50    5.20
  -5   2 -10   16.40    3.90
   5   2  10    8.10    5.50
   6  -2  10    0.10    5.90
   6   2  10    6.10   10.10
   7  -2  10    0.60    4.30
   7   2  10   -8.20    4.80
  11  -3 -10   14.20    5.60
  11   3 -10   21.30    4.80
  10  -3 -10  112.39   10.50
 -10   3  10   92.49    7.20
  10   3 -10   92.09    7.90
   9  -3 -10   13.40    6.30
   9   3 -10   11.00    4.00
  -9   3  10   14.20    4.10
   8  -3 -10   40.60    7.00
  -8   3  10   39.50    4.80
   8   3 -10   40.50    5.10
   7  -3 -10   47.80    8.30
   7   3 -10   81.29    6.20
  -6  -3  10   96.49   17.20
   6  -3 -10  105.09    9.10
   6   3 -10   87.39    6.40
  -5  -3  10    9.00   11.10
   5  -3 -10    7.70    4.00
   5   3 -10   10.40    2.50
  -5   3  10   17.70    3.70
   4  -3 -10    3.70    3.90
  -4  -3  10    3.50    1.40
   4   3 -10    1.50    1.90
  -4   3  10    7.10    3.20
  -3  -3  10    1.60    1.60
   3  -3 -10    3.20    3.50
  -3   3  10    0.50    2.90
   3   3 -10    3.10    2.20
  -2  -3  10 1671.63   70.59
  -1  -3  10    0.60    2.00
  -1  -3  10    1.20    2.20
   1  -3 -10    4.00    3.00
   1   3 -10    1.50    2.20
  -1   3  10    3.00    3.60
   0  -3  10    6.30    3.60
   0  -3 -10    3.20    3.10
   0   3  10    4.70    4.00
   0   3 -10    3.90    2.30
  -1  -3 -10    5.80    3.30
   1  -3  10   10.60    3.50
   1   3  10    9.80    5.00
  -1   3 -10    8.90    2.80
   1   3  10    6.70    4.30
  -2  -3 -10  131.99    8.50
   2  -3  10  133.49    9.10
   2   3  10  127.89   10.60
   2   3  10  150.38   10.30
  -2   3 -10  135.79    8.80
   3  -3  10  492.15   23.90
   3   3  10  490.75   25.30
   4  -3  10   13.70    4.40
   4   3  10   15.00    5.40
  -4   3 -10    6.00    3.30
   5  -3  10  100.39    8.80
  -5   3 -10   97.29    8.10
   5   3  10   72.09    8.60
   6  -3  10    1.60    4.20
   6   3  10    4.70    5.30
   7  -3  10    9.10    5.60
   7  -3  10   12.30    5.80
   7   3  10    7.20    5.00
  10  -4 -10   -0.10    4.80
 -10   4  10   12.40    4.50
  10   4 -10   10.10    3.50
   9  -4 -10   -2.40    5.30
  -9   4  10    2.00    3.30
   9   4 -10    1.20    2.80
   8  -4 -10   28.30    6.50
  -8   4  10   22.50    4.50
   8   4 -10   23.50    3.90
   7  -4 -10  128.49   11.10
  -7  -4  10   72.39   16.10
  -7   4  10  112.89    8.30
   7   4 -10  115.29    7.40
  -6  -4  10   12.30   11.40
   6  -4 -10   27.80    6.10
   6   4 -10   24.00    3.20
  -6   4  10   22.20    4.30
  -5  -4  10   91.99    5.60
  -5  -4  10   71.29   14.60
   5  -4 -10   80.49    8.40
  -5   4  10   80.59    7.10
   5   4 -10   82.49    5.30
  -4  -4  10   -5.20    8.30
   4  -4 -10   -1.80    3.70
  -4  -4  10    0.20    1.60
  -4   4  10   -0.90    3.10
   4   4 -10    3.80    2.10
  -3  -4  10    2.00    1.80
   3  -4 -10   -2.00    3.60
  -3   4  10    1.90    3.20
   3   4 -10   -2.00    1.80
  -2   4  10  197.48   12.00
   1  -4 -10   75.59    7.00
  -1  -4  10   86.39    6.00
  -1  -4  10   78.29    4.50
  -1   4  10   94.99    8.20
   1   4 -10   87.59    5.70
   0  -4  10   12.40    2.60
   0  -4 -10   16.20    3.60
   0  -4  10    8.40    2.70
   0   4  10    8.00    4.60
   0   4  10   10.70    4.70
   0   4 -10   11.10    2.70
   1  -4  10   94.39    7.20
  -1  -4 -10   89.69    6.80
   1  -4  10   86.79    6.40
   1   4  10   74.49    8.70
  -1   4 -10   96.29    6.70
   1   4  10   92.29    8.60
   2  -4  10    9.40    3.50
   2  -4  10    8.00    3.70
   2   4  10    9.00    5.10
   2   4  10    7.20    5.80
  -2   4 -10    4.20    2.60
   3  -4  10   97.09    7.90
  -3  -4 -10   88.89    8.60
   3   4  10  124.69   11.40
   3   4  10   88.29    9.60
  -3   4 -10   94.09    7.70
  -4   4 -10  340.87   17.70
   4   4  10  315.07   19.20
   5  -4  10  446.06   22.10
  -5   4 -10  437.86   22.30
   5   4  10  444.96   24.00
   6  -4  10   14.30    4.30
   6  -4  10   29.80    5.10
  -6   4 -10   32.20    5.70
   6   4  10   21.10    6.40
   7  -4  10    4.50    3.40
   7  -4  10    3.40    3.60
  10   5 -10   25.60    4.00
 -10   5  10   32.60    4.50
   9  -5 -10   53.89    7.90
   9   5 -10   43.90    4.80
  -9   5  10   61.59    6.20
   8  -5 -10    0.80    5.80
  -8  -5  10   12.60   13.40
  -8   5  10    5.80    3.70
   8   5 -10    1.20    2.40
  -7  -5  10    0.20   11.30
   7  -5 -10    1.80    5.70
  -7   5  10    6.50    3.80
   7   5 -10   12.20    2.90
  -6  -5  10   22.80   16.10
   6  -5 -10    9.00    6.00
  -6   5  10   16.70    4.40
   6   5 -10    9.30    2.30
  -5  -5  10   60.59    4.60
  -5  -5  10   60.29   14.60
   5  -5 -10   60.09    7.90
  -5   5  10   67.09    6.70
   5   5 -10   60.89    4.10
  -4  -5  10  352.26   26.40
  -4  -5  10  346.27   16.40
   4  -5 -10  352.96   19.50
   4   5 -10  360.56   16.10
  -4   5  10  356.46   18.30
   3  -5 -10    1.50    4.10
  -3  -5  10    0.70    2.00
  -3  -5  10    0.10    8.30
  -3   5  10    4.10    3.70
   3   5 -10    0.60    1.80
   2  -5 -10   15.50    4.20
  -2  -5  10   19.00    3.20
   2   5 -10   22.70    3.10
  -2   5  10   13.60    4.80
   1  -5 -10    2.40    3.10
  -1  -5  10   -0.80    2.20
  -1   5  10   -5.30    3.90
  -1   5  10   -5.10    4.50
   1   5 -10   -0.60    1.80
   0  -5 -10    4.70    2.40
   0  -5  10    6.70    1.70
   0  -5  10    5.00    2.90
   0   5  10    5.10    4.60
   0   5 -10    8.30    2.40
   1  -5  10    3.30    2.40
   1  -5  10    4.20    3.20
   1   5  10    2.70    4.20
  -1   5 -10    6.40    2.70
   1   5  10   -1.30    6.30
   2  -5  10    9.20    3.50
  -2  -5 -10   16.00    4.70
   2  -5  10   12.30    3.30
   2   5  10   13.00    7.00
   2   5  10   15.80    5.70
  -2   5 -10   21.10    3.90
  -3  -5 -10   43.10    7.10
   3  -5  10   36.10    5.40
   3  -5  10   41.70    5.30
  -3   5 -10   39.50    5.20
   3   5  10   44.40    7.70
   3   5  10   62.39   13.20
   4  -5  10   10.50    4.30
   4  -5  10   22.90    4.30
  -4   5 -10   21.70    4.80
   4   5  10   16.80    6.40
   4   5  10    9.40    6.80
   5  -5  10  416.86   22.50
   5  -5  10  421.46   25.60
  -5   5 -10  416.76   22.90
   5   5  10  457.95   24.00
   6  -5  10   11.10    4.10
   6  -5  10   12.00    4.00
   6   5  10   10.10    6.30
  -6   5 -10    7.80    4.80
   7  -5  10   17.90    4.20
  -9   6  10    3.40    3.50
   9   6 -10    3.30    2.20
  -8  -6  10   -0.30   12.20
   8   6 -10   -1.40    1.90
  -8   6  10    0.60    3.90
  -7  -6  10   24.60   13.50
   7  -6 -10   24.20    6.90
   7   6 -10   33.20    3.40
  -7   6  10   32.80    5.50
  -6  -6  10   41.10   14.40
   6  -6 -10   34.70    7.10
  -6  -6  10   20.70    3.10
  -6   6  10   27.60    5.20
   5  -6 -10   73.69    8.30
  -5  -6  10   68.99    5.30
  -5   6  10   78.19    7.60
  -4  -6  10   85.49   15.00
  -4  -6  10   56.29    4.70
   4   6 -10   66.89    3.90
  -4   6  10   39.80    6.00
  -3  -6  10   -0.90    9.00
  -3  -6  10    0.80    2.00
   3  -6 -10   -3.20    3.10
  -3   6  10   -0.70    4.10
   3   6 -10    0.40    1.50
   2  -6 -10    6.50    2.60
  -2  -6  10   13.30    2.70
   2   6 -10   16.40    2.40
  -2   6  10   -0.50    4.80
  -2   6  10   20.10    5.40
  -1  -6  10   42.10    4.70
  -1   6  10   39.90    8.50
   1   6 -10   24.40    3.10
  -1   6  10   35.20    6.40
   0  -6  10    0.20    2.90
   0   6 -10    0.30    2.00
   0   6  10   12.00    7.70
   0   6  10   -1.30    4.70
   1  -6  10  159.08   10.10
   1  -6  10  158.98    8.00
   1   6  10  179.78   12.40
   1   6  10  164.58   15.70
  -1   6 -10  167.38    9.90
  -2  -6 -10   11.60    6.40
   2  -6  10   14.20    2.70
   2  -6  10   18.70    4.10
   2   6  10   29.80   15.20
  -2   6 -10   21.40    3.90
   2   6  10    5.70    7.40
  -3  -6 -10    7.80    4.80
   3  -6  10   17.80    3.60
   3  -6  10   15.20    3.80
   3   6  10   19.00    7.90
   3   6  10   11.90    6.20
  -3   6 -10   15.30    4.00
   4  -6  10   70.79    6.40
   4  -6  10   85.49    7.70
   4   6  10  100.99   10.70
  -4   6 -10   80.69    7.90
   4   6  10   63.09   11.20
   5  -6  10  107.89    7.70
   5  -6  10  116.09    8.30
  -5   6 -10  112.39    9.40
   5   6  10   89.89    9.90
   6  -6  10   16.50    3.80
   6  -6  10   18.10    3.80
  -6   6 -10   26.00    7.00
  -9   7  10    8.70    3.80
  -8  -7  10   17.50   13.60
  -8   7  10   34.10    5.90
  -7  -7  10   36.80   15.20
  -7   7  10   24.10    6.20
  -6  -7  10   -9.90    9.90
  -6  -7  10   -1.20    2.40
  -6   7  10   -3.70    4.50
  -5  -7  10  160.08    9.00
  -5  -7  10  174.78   21.10
  -5   7  10  167.88   11.80
  -4  -7  10   11.60   10.70
  -4  -7  10   11.70    2.60
  -4   7  10   16.50    5.30
  -3  -7  10   27.20   11.10
  -3   7  10   23.80    8.60
   3   7 -10   33.60    2.90
  -2  -7  10   49.90    6.20
   2   7 -10   49.10    4.00
  -2   7  10   29.00    6.20
  -1   7  10    4.80    5.20
  -1   7  10   -2.00    7.90
   1   7 -10    2.60    2.10
   0  -7  10    2.40    2.90
   0   7  10    2.40    8.00
   0   7 -10   -2.00    1.90
   1  -7  10    5.80    3.60
   1   7  10   11.40    6.00
   1   7  10   14.20    8.50
  -1   7 -10    8.70    2.90
   2  -7  10    1.50    1.40
   2  -7  10   -2.70    3.10
  -2  -7 -10    3.30    4.90
  -2   7 -10   -2.60    2.60
   2   7  10    3.50    7.70
   2   7  10    4.90    5.90
   3  -7  10   -1.80    3.00
  -3  -7 -10   -0.80    4.40
   3  -7  10    3.90    2.00
   3   7  10   -4.70    7.00
   3   7  10    0.80    6.00
  -3   7 -10    3.30    3.40
  -4  -7 -10    3.90   11.20
   4  -7  10    0.20    2.30
   4  -7  10    1.50    3.40
  -4   7 -10   -1.30    3.50
   4   7  10    1.70    6.60
   5  -7  10   18.50    3.90
   5  -7  10   13.40    3.60
  -5   7 -10   12.10    5.10
   6  -7  10    3.80    3.60
   6  -7  10    1.60    2.50
  -6   7 -10   22.30    7.20
  -8  -8  10  140.29   20.30
  -8   8  10  131.79   10.10
  -7  -8  10   33.90   14.80
  -7   8  10   22.90    5.20
  -6  -8  10    2.00   11.00
  -6  -8  10    7.40    2.80
  -6   8  10    3.60    4.50
  -5  -8  10    1.70   10.90
  -5  -8  10    1.70    2.50
  -5   8  10    3.20    4.90
  -4  -8  10    2.10    2.60
  -4  -8  10   11.80   10.90
  -4   8  10    1.10    5.00
  -3  -8  10   54.19    5.10
   3   8 -10   52.69    3.70
  -3   8  10   49.50    7.70
  -2  -8  10    7.60    2.80
  -2   8  10   11.20    5.60
   2   8 -10   12.00    2.40
  -2   8  10    8.60   10.20
  -1  -8  10   20.70    3.80
  -1   8  10   22.70    6.50
  -1   8  10   17.30   10.00
   1   8 -10   29.30    3.60
   0  -8  10    9.90    3.30
   0   8  10    8.60    9.20
   0   8 -10   13.50    3.20
   0   8  10    7.90    6.30
   1  -8  10   21.80    3.90
  -1  -8 -10   19.70    5.70
   1   8  10   24.20   10.00
   1   8  10   18.80    7.30
  -1   8 -10   33.20    4.60
  -2  -8 -10   -0.90    4.80
   2  -8  10    1.70    3.50
   2   8  10   -9.60   11.80
  -2   8 -10   -0.10    3.00
   2   8  10    0.30    7.30
   3  -8  10   11.90    3.60
  -3  -8 -10   10.30    6.30
   3   8  10    7.20    7.70
  -3   8 -10   17.10    4.30
  -4  -8 -10   20.10   12.00
   4  -8  10   18.90    3.70
   4   8  10   14.90    8.70
  -4   8 -10   16.80    4.20
   5  -8  10    7.80    3.00
  -5   8 -10    8.60    5.10
  -7  -9  10   11.90   11.00
  -7   9  10    9.70    5.10
  -6  -9  10    0.80   13.80
  -6   9  10   -0.30    4.90
  -5  -9  10    4.70   10.80
  -5  -9  10    5.00    2.70
  -5   9  10    7.10    5.60
  -4  -9  10    7.50    3.10
  -4   9  10   -2.90    5.20
  -3  -9  10    3.50    2.50
  -3   9  10    2.00    7.40
  -2  -9  10    4.20    3.00
   2   9 -10    7.60    2.60
  -2   9  10   -5.40    5.50
  -1  -9  10    0.30    2.90
  -1   9  10   -1.80    6.40
   1   9 -10   -1.00    2.20
   0  -9  10   42.00    4.80
   0   9 -10   41.70    5.60
   0   9  10   39.90   10.80
   0   9  10   32.50    8.20
   1  -9  10   -1.80    2.60
  -1  -9 -10    1.90    5.30
   1   9  10   18.50    9.20
  -1   9 -10   -1.20    2.80
   2  -9  10    1.90    3.00
  -2  -9 -10   -2.20    5.10
   2   9  10   -1.30    7.60
  -2   9 -10   -0.10    3.20
  -3  -9 -10    8.40    7.60
   3  -9  10   10.20    3.40
   3   9  10   -2.00    6.90
  -3   9 -10   10.20    4.00
   4  -9  10   68.49    6.00
  -4   9 -10   64.09    7.00
  -6  10  10  146.49   13.90
  -5 -10  10   46.90    4.70
  -5  10  10   43.60    6.90
  -4 -10  10   40.10    4.80
  -4  10  10   53.99   10.10
  -3 -10  10   -0.70    2.50
  -3  10  10    3.70    6.50
  -2 -10  10   10.10    3.00
  -2  10  10    0.80    5.50
   2  10 -10   17.00    3.40
  -1 -10  10    5.50    2.90
   1  10 -10    7.70    3.10
   0 -10  10    6.80    2.90
   0 -10 -10    5.10    5.50
   0  10  10    1.30   10.40
   0  10 -10    7.00    3.50
  -1 -10 -10   27.20    6.60
   1 -10  10   40.00    4.40
   1  10  10   31.30   12.10
  -1  10 -10   38.50    5.20
   2 -10  10    2.60    2.70
  -2 -10 -10    5.40    6.70
  -2  10 -10    3.60    3.60
   3 -10  10  131.89    8.20
  -3 -10 -10  148.69   13.00
  -3  10 -10  141.19   10.30
  -4 -11  10   28.20    4.40
  -3 -11  10    0.60    2.70
   2 -11 -10   -1.70    4.00
  -2 -11  10    2.60    2.70
   1 -11 -10   16.00    5.20
   1  11 -10   22.60    5.40
   0 -11  10   55.19    5.10
   0  11 -10   50.19    6.00
   1 -11  10   -0.30    2.70
  -1 -11 -10    2.10    6.10
  -1  11 -10    5.20    4.10
  11   0 -11    0.20    3.80
  10   0 -11    1.80    4.10
   9   0 -11   -0.60    3.60
   8   0 -11    1.60    3.80
  -8   0  11   -0.60    2.30
   7   0 -11    2.60    3.80
  -7   0  11   -2.10    2.30
   6   0 -11    5.70    3.60
  -6   0  11    2.20    2.50
   5   0 -11    3.10    3.20
  -5   0  11   -2.20    2.40
  -4   0  11   -1.10    2.60
   4   0 -11   -1.40    2.60
   3   0 -11   -2.20    2.70
  -3   0  11    2.60    2.90
   2   0 -11    1.70    3.10
  -2   0  11    1.80    3.30
   1   0 -11   -0.10    2.90
  -1   0  11    1.90    3.10
   0   0 -11   -1.60    2.50
   0   0  11    1.40    3.30
  -1   0 -11    1.00    2.90
   1   0  11   -3.20    3.40
   2   0  11    0.40    3.80
  -2   0 -11    0.80    2.70
   3   0  11    1.10    4.20
  -3   0 -11   -1.90    2.60
   4   0  11    3.40    4.60
  -4   0 -11   -1.50    2.90
   5   0  11    1.80    4.60
   6   0  11    4.50    5.00
   7   0  11    4.10    4.50
  11  -1 -11   33.10    5.50
  10  -1 -11   18.80    5.50
  10   1 -11   17.80    4.70
   9  -1 -11   74.49    9.00
   9   1 -11   79.59    8.00
   8  -1 -11  202.98   13.20
  -8   1  11  178.68   10.20
   8   1 -11  172.28   11.70
   7   1 -11    4.90    5.20
  -7   1  11    1.00    2.80
   6  -1 -11   83.19    8.40
  -6  -1  11  100.89    5.80
   6   1 -11   98.79    7.60
  -6   1  11   97.89    7.00
   5  -1 -11   34.10    5.30
  -5  -1  11   34.30    3.50
  -5   1  11   30.60    4.20
   5   1 -11   27.30    4.30
  -4  -1  11    4.20    2.50
   4  -1 -11   -0.10    3.10
  -4   1  11    3.70    3.00
   4   1 -11    1.30    2.70
  -3  -1  11    4.80    2.50
   3  -1 -11   11.20    3.80
   3   1 -11    7.00    3.00
  -3   1  11    2.90    3.00
  -2  -1  11   28.00    2.80
   2  -1 -11   21.80    4.50
  -2  -1  11   22.00    3.60
  -2   1  11   22.00    4.20
   2   1 -11   29.60    4.50
   1  -1 -11    8.00    3.40
  -1  -1  11   10.40    3.40
   1   1 -11   14.60    3.50
  -1   1  11   10.40    3.60
   0  -1  11  313.67   16.70
   0  -1 -11  337.27   16.80
   0   1  11  335.27   17.20
   0   1 -11  331.87   16.60
   1  -1  11  894.61   41.30
  -1  -1 -11  921.81   41.00
  -1   1 -11  939.61   41.00
   1   1  11  899.51   41.70
   2  -1  11    6.20    4.10
  -2  -1 -11    4.30    2.90
   2   1  11    5.60    4.40
  -2   1 -11    1.50    2.60
  -3  -1 -11   13.60    3.60
   3  -1  11    9.30    4.50
   3   1  11    6.90    5.10
  -3   1 -11    9.20    3.20
   4  -1  11    2.10    4.30
  -4  -1 -11    0.50    3.90
   4   1  11    0.00    4.60
  -4   1 -11    0.30    3.00
   5  -1  11   35.50    6.30
   5   1  11   38.40    7.00
  -5   1 -11   36.40    5.20
   6  -1  11    1.30    4.60
   6   1  11    3.40    4.80
   7  -1  11    3.10    4.20
   7   1  11    5.60    4.80
  11  -2 -11   46.40    6.30
  11   2 -11   66.49    9.50
  10  -2 -11  123.69   10.50
  10   2 -11  122.19    9.30
 -10   2  11  127.39    8.00
   9  -2 -11  299.67   19.00
   9   2 -11  354.06   21.80
  -9   2  11  276.07   16.10
   8  -2 -11  136.89   11.90
  -8   2  11  155.08    9.40
   8   2 -11  136.49    9.90
   7  -2 -11    1.20    4.50
  -7   2  11    3.10    3.20
   7   2 -11    0.40    3.20
   6  -2 -11    8.10    4.40
  -6   2  11   11.40    3.70
   6   2 -11   10.80    3.20
   5  -2 -11   15.60    4.50
   5   2 -11   21.90    3.70
  -5   2  11   16.70    3.70
   4  -2 -11   15.80    4.40
  -4  -2  11   22.90    2.00
  -4   2  11   13.10    3.60
   4   2 -11   25.20    3.70
   3  -2 -11   91.89    8.40
  -3  -2  11  111.99    6.00
  -3  -2  11   93.09    5.40
  -3   2  11  105.09    7.80
   3   2 -11   95.79    7.00
  -2  -2  11    8.50    2.80
  -2  -2  11   12.30    2.40
   2  -2 -11    7.90    4.20
  -2   2  11   11.60    4.00
   2   2 -11   14.60    3.50
  -1  -2  11  135.99    8.20
   1  -2 -11  121.59    8.90
  -1  -2  11  131.79    7.70
  -1   2  11  137.49    9.40
   1   2 -11  131.09    8.40
   0  -2 -11    6.90    3.40
   0  -2  11    5.60    3.10
   0   2  11    9.90    4.00
   0   2 -11    4.80    2.70
  -1  -2 -11   -3.90    2.50
   1  -2  11    0.90    3.10
   1   2  11    1.10    4.20
  -1   2 -11   -0.70    2.40
   2  -2  11   15.00    4.20
  -2  -2 -11   24.40    4.10
  -2   2 -11   21.40    4.00
   2   2  11   23.00    5.60
   3  -2  11   39.20    6.00
  -3  -2 -11   40.30    5.00
   3   2  11   49.30    7.10
  -3   2 -11   37.60    4.90
   4  -2  11    1.20    4.00
   4   2  11    0.30    5.20
  -4   2 -11    2.50    3.30
   5  -2  11    2.10    4.20
   5   2  11    0.60    5.40
  -5   2 -11    1.80    3.40
   6  -2  11    5.80    4.50
   6   2  11    0.00    5.00
   7  -2  11   -0.10    3.70
   7   2  11    9.00    4.70
  10  -3 -11   35.40    6.60
  10   3 -11   35.70    7.40
 -10   3  11   47.70    5.00
   9  -3 -11   15.70    5.70
  -9   3  11   28.70    4.60
   9   3 -11   24.70    4.60
   8  -3 -11    1.90    5.00
   8   3 -11    0.70    2.90
  -8   3  11    1.20    3.40
   7  -3 -11    3.00    4.60
   7   3 -11    3.10    2.80
  -7   3  11    5.90    3.50
   6  -3 -11   16.40    5.30
  -6   3  11   29.10    4.60
   6   3 -11   22.10    3.60
   5  -3 -11    3.00    4.30
   5   3 -11    1.40    2.30
  -5   3  11    3.70    3.20
   4  -3 -11   15.10    4.80
  -4  -3  11   17.60    2.10
  -4   3  11   21.30    4.30
   4   3 -11   22.10    3.50
   3  -3 -11   12.80    4.60
  -3  -3  11    8.50    2.00
  -3   3  11    8.50    4.10
   3   3 -11    7.60    2.70
  -2  -3  11  356.36   16.40
  -2  -3  11  371.96   17.20
  -2   3  11  397.66   19.20
  -1  -3  11  129.19    7.70
   1  -3 -11  140.29    9.30
  -1  -3  11  129.19    7.50
   1   3 -11  132.49    8.00
  -1   3  11  136.19    9.90
   0  -3 -11   32.50    4.60
   0  -3  11   35.60    4.50
   0  -3  11   35.60    4.30
   0   3 -11   26.10    3.90
   0   3  11   24.30    5.20
  -1  -3 -11   18.80    4.00
   1  -3  11   13.70    3.70
   1  -3  11   13.70    3.60
   1   3  11   20.90    5.40
  -1   3 -11   13.90    3.20
  -2  -3 -11  179.78   10.70
   2  -3  11  167.58   10.80
  -2   3 -11  188.68   10.90
   2   3  11  180.58   12.60
   3  -3  11  339.37   18.30
   3   3  11  351.96   21.10
  -3   3 -11  376.16   18.60
   4  -3  11   12.90    4.50
  -4   3 -11   12.20    4.20
   4   3  11   14.80    5.80
   5  -3  11   85.39    7.70
  -5   3 -11   59.99    8.60
   5   3  11   65.59    9.50
   6  -3  11   29.40    5.30
   6   3  11   16.00    5.60
   7  -3  11   -0.80    3.30
   7  -3  11    3.10    3.70
   7   3  11   -3.90    3.90
  10  -4 -11    5.90    5.30
  10   4 -11   -2.10    2.50
 -10   4  11   -3.10    3.10
   9  -4 -11   34.40    6.80
  -9   4  11   54.79    6.00
   9   4 -11   49.70    5.60
   8  -4 -11    1.80    5.20
   8   4 -11    0.00    2.50
  -8   4  11    0.90    3.60
   7  -4 -11    1.10    5.10
  -7   4  11    2.10    3.60
   7   4 -11   -0.20    2.30
   6   4 -11   23.70    3.40
  -6   4  11   32.20    5.40
   5  -4 -11   55.19    7.30
  -5   4  11   83.69    7.30
   5   4 -11   71.59    5.40
  -4  -4  11    0.50    1.60
   4  -4 -11    1.40    4.10
   4   4 -11   -1.50    2.10
  -4   4  11   -3.90    3.20
  -3  -4  11   90.09    5.80
   3  -4 -11   96.59    9.20
  -3   4  11   99.39    8.40
   3   4 -11   95.79    6.40
  -2  -4  11  298.97   14.70
   2  -4 -11  307.07   16.80
   2   4 -11  308.07   15.10
  -2   4  11  309.77   16.70
  -1  -4  11    1.40    1.60
   1  -4 -11    0.30    3.00
  -1  -4  11    4.50    2.70
   1   4 -11   -0.60    2.00
  -1   4  11    0.30    4.10
   0  -4 -11   -2.70    2.70
   0  -4  11    0.60    2.70
   0  -4  11    1.90    2.30
   0   4 -11    0.60    2.30
   0   4  11   -1.00    4.20
   1  -4  11   11.60    3.30
   1  -4  11   12.50    3.70
  -1  -4 -11   11.50    3.30
   1   4  11   12.90    5.10
  -1   4 -11   11.30    3.00
  -2  -4 -11  294.67   17.40
   2  -4  11  319.17   16.50
   2  -4  11  304.47   16.00
  -2   4 -11  331.57   16.50
   2   4  11  328.67   18.30
   3  -4  11   48.10    5.70
   3  -4  11   55.39    5.80
   3   4  11   46.90    7.40
  -3   4 -11   55.59    6.10
   4  -4  11   26.20    4.80
   4  -4  11   31.90    5.30
   4   4  11   29.70    7.40
  -4   4 -11   30.80    5.10
   5  -4  11    0.40    3.80
   5  -4  11    5.70    4.40
   5   4  11    4.80    5.50
  -5   4 -11   -0.20    3.60
   6  -4  11   10.70    3.90
   6  -4  11    9.80    4.00
   6   4  11    5.00    5.20
 -10   5  11   -0.10    5.60
  10   5 -11   -0.60    2.40
   9  -5 -11    6.00    5.30
   9   5 -11    6.80    4.00
  -9   5  11    2.80    3.80
   8  -5 -11    2.10    5.40
  -8   5  11    6.50    4.80
   8   5 -11    3.80    2.50
   7  -5 -11   18.40    6.60
   7   5 -11   23.10    3.40
  -7   5  11   24.80    5.20
   6  -5 -11  197.08   14.30
  -6  -5  11  193.18   24.00
   6   5 -11  186.78   10.00
  -6   5  11  192.28   12.30
  -5  -5  11  263.27   12.50
   5  -5 -11  265.47   16.60
  -5  -5  11  272.87   25.70
   5   5 -11  272.57   12.90
  -5   5  11  208.28   17.70
   4  -5 -11   20.90    5.50
  -4  -5  11   15.90    2.50
   4   5 -11   24.50    3.20
  -4   5  11   15.00    4.60
  -3  -5  11   26.30    3.40
  -3   5  11   17.50    5.10
  -2  -5  11   -0.10    2.20
   2  -5 -11   -0.50    3.30
   2   5 -11    2.60    2.00
  -2   5  11    2.80    4.70
  -1  -5  11   33.60    4.20
   1  -5 -11   32.90    4.80
  -1   5  11   30.70    5.90
   1   5 -11   34.00    3.80
   0  -5  11   31.30    2.90
   0  -5  11   49.40    5.20
   0   5 -11   32.60    3.90
   0   5  11   30.90    6.30
   1  -5  11    4.30    2.90
   1  -5  11    6.70    2.50
   1   5  11    5.40    5.20
  -1   5 -11    4.40    2.70
   2  -5  11  246.88   14.00
   2  -5  11  268.37   13.30
   2   5  11  254.07   16.30
  -2   5 -11  252.17   14.10
   3  -5  11   23.10    4.10
   3  -5  11   27.00    5.00
   3   5  11   18.80    6.60
  -3   5 -11   22.60    4.70
   4  -5  11   16.20    4.10
   4  -5  11   18.20    4.50
   4   5  11   12.30    6.10
  -4   5 -11   11.80    4.10
   5  -5  11   40.40    5.40
   5  -5  11   37.70    5.10
   5   5  11   58.39    8.50
  -5   5 -11   41.00    6.00
   6  -5  11   14.20    3.50
   6  -5  11   19.40    3.90
  -9   6  11   11.90    4.10
  -8   6  11   -2.20    4.00
   7  -6 -11   10.50    7.30
  -7   6  11   12.50    5.00
  -6  -6  11   39.50   14.00
   6  -6 -11   68.89    8.40
  -6   6  11   58.79    7.00
   5  -6 -11  266.67   17.00
  -5  -6  11  268.47   13.40
  -5  -6  11  294.77   25.90
  -5   6  11  286.07   16.10
  -4  -6  11   65.99    5.40
  -4  -6  11   36.90   12.50
  -4   6  11   44.70    6.70
  -3  -6  11   27.30    3.60
   3  -6 -11   31.60    5.20
  -3   6  11   13.30    5.40
   3   6 -11   34.50    3.50
  -2  -6  11    1.80    2.60
  -2   6  11   -3.10    4.50
   2   6 -11   -2.40    1.70
  -1  -6  11   70.19    5.80
   1   6 -11   66.59    5.30
  -1   6  11   53.09    7.70
   0  -6  11   42.70    7.30
   0   6  11   38.90    9.80
   1  -6  11   51.49    5.70
   1  -6  11   55.59    3.90
  -1   6 -11   59.29    5.80
   1   6  11   70.89    8.60
   2  -6  11   20.50    2.70
  -2  -6 -11   22.30    5.80
   2  -6  11   39.20    5.20
   2   6  11   27.40    6.60
  -2   6 -11   26.40    4.40
  -3  -6 -11    9.50    5.20
   3  -6  11   14.30    2.80
   3  -6  11   16.80    4.00
   3   6  11   21.50    6.90
  -3   6 -11   23.20    4.30
   4  -6  11   31.90    4.90
   4  -6  11   30.20    4.00
  -4   6 -11   31.50    5.20
   4   6  11   25.10    6.80
   5  -6  11   -0.80    3.20
   5  -6  11    2.40    4.70
  -5   6 -11   -0.20    4.30
   6  -6  11   96.89    6.40
  -9   7  11   -2.90    5.90
  -8   7  11    2.60    4.60
  -7   7  11    7.10    4.50
  -6  -7  11   -1.20   16.10
  -6   7  11    2.50    4.90
  -5  -7  11   17.60    3.00
  -5  -7  11   11.00   12.10
  -5   7  11   15.60    5.50
  -4  -7  11   11.50    2.80
  -4   7  11   12.90    5.90
  -3  -7  11    4.70    2.70
   3   7 -11    5.00    1.80
  -3   7  11   -0.70    4.90
  -2  -7  11   22.80    3.80
   2   7 -11   16.30    2.70
  -2   7  11   10.20    5.60
  -1  -7  11   97.39    7.20
   1   7 -11   97.69    6.40
  -1   7  11   69.89    8.70
   0  -7  11   77.19    6.50
   0   7  11   54.29    7.90
   0   7 -11   65.69    5.80
   1  -7  11  301.77   15.40
   1   7  11  300.37   18.10
  -1   7 -11  285.87   15.40
   2  -7  11    1.30    3.00
  -2  -7 -11   -0.60    4.20
   2   7  11   -5.90    5.20
  -2   7 -11    1.50    3.10
   3  -7  11    2.80    2.60
   3  -7  11    0.70    3.30
  -3  -7 -11    7.30    6.00
  -3   7 -11    1.80    3.30
   3   7  11   -2.20    6.00
   4  -7  11    2.40    3.00
   4  -7  11    1.00    3.10
  -4   7 -11    4.60    3.80
   5  -7  11   39.90    4.30
   5  -7  11   40.90    4.60
  -5   7 -11   40.90    6.20
  -8   8  11   12.30    4.30
  -7   8  11   22.80    5.90
  -6  -8  11    4.60    4.20
  -6  -8  11   -1.70   10.90
  -6   8  11    4.20    5.10
  -5  -8  11   -2.40    2.30
  -5  -8  11  -11.60   10.10
  -5   8  11   -0.50    5.00
  -4  -8  11   10.20    2.70
  -4   8  11    4.90    5.60
  -3  -8  11   56.49    5.20
   3   8 -11   54.89    4.00
  -3   8  11   52.19    8.00
  -2  -8  11    5.80    3.20
   2   8 -11    1.90    2.00
  -2   8  11    3.00    5.60
  -1  -8  11   31.30    4.60
   1   8 -11   34.60    4.10
  -1   8  11   25.50    7.10
   0  -8  11   23.30    4.00
   0   8  11   22.20    6.40
   0   8 -11   25.60    3.90
   1  -8  11   32.20    4.70
  -1  -8 -11   45.80   13.30
  -1   8 -11   36.50    4.90
   1   8  11   25.70    8.70
   2  -8  11   89.89    7.00
  -2  -8 -11   74.39    9.80
   2   8  11   58.49    8.30
  -2   8 -11   79.79    7.10
  -3  -8 -11    9.10    7.00
   3  -8  11    9.50    3.40
  -3   8 -11    7.60    3.70
   4  -8  11    4.80    3.00
  -4   8 -11    1.00    3.50
  -6   9  11   36.50    6.50
  -5  -9  11   12.40    5.20
  -5   9  11    8.20    6.40
  -4  -9  11    3.00    2.80
  -4   9  11   10.20    5.80
  -3  -9  11    1.40    2.80
  -3   9  11   10.10    6.10
  -2  -9  11    0.70    2.70
  -2   9  11   -1.00    6.20
   2   9 -11   -2.00    2.10
  -1  -9  11    9.90    3.50
   1   9 -11   11.40    3.10
  -1   9  11    8.10    6.60
   0  -9 -11    7.20    5.10
   0  -9  11    8.50    3.20
   0   9 -11    9.50    3.20
   0   9  11    6.50    6.40
  -1  -9 -11   20.20    6.20
   1  -9  11   22.20    3.60
  -1   9 -11   34.20    4.60
  -2  -9 -11   30.10    8.40
   2  -9  11   14.80    3.20
  -2   9 -11   21.50    4.10
   3  -9  11    2.50    2.70
  -3  -9 -11   14.90    6.80
  -3   9 -11   -0.40    3.20
  -5 -10  11    0.00    2.60
  -5  10  11   -2.20    5.10
  -4 -10  11   86.79    6.50
  -4  10  11   75.99    9.30
  -3 -10  11   -0.90    3.30
  -3  10  11   -1.20    5.70
  -2 -10  11    8.50    3.00
  -2  10  11    7.80    6.10
   2  10 -11    7.30    2.80
   1 -10 -11    5.50    4.80
  -1 -10  11    9.50    3.00
   1  10 -11   13.30    3.30
   0 -10  11    2.30    3.50
   0 -10 -11    5.60    6.10
   0  10 -11    1.40    3.10
   1 -10  11    2.00    2.70
  -1 -10 -11    0.40    5.80
  -1  10 -11   -0.90    2.90
  -2 -10 -11   18.60    6.20
   2 -10  11   16.50    3.20
  -2  10 -11    6.80    4.30
  -3 -11  11   16.50    3.40
   3 -11 -11   16.70    5.50
  -2 -11  11   24.10    4.60
   2 -11 -11   11.60    6.40
   1 -11 -11    1.50    4.60
  -1 -11  11    1.30    3.40
  10   0 -12  119.59   10.10
   9   0 -12    4.00    4.20
   8   0 -12   34.50    5.80
   7   0 -12   23.00    5.00
  -7   0  12   21.50    4.10
  -6   0  12  139.29    8.70
   6   0 -12  161.88   10.90
   5   0 -12   32.50    5.20
  -5   0  12   16.80    3.60
  -4   0  12   67.19    6.10
   4   0 -12   64.89    7.00
  -3   0  12   -0.50    2.80
   3   0 -12    4.10    3.30
  -2   0  12    4.40    3.40
   1   0 -12  358.86   18.40
  -1   0  12  362.26   18.20
   0   0 -12   55.39    5.90
   0   0  12   77.19    7.40
  -1   0 -12  343.97   17.10
   1   0  12  313.27   17.70
  -2   0 -12  255.57   14.00
   2   0  12  258.37   15.30
  -3   0 -12  112.69    8.60
   3   0  12  124.49   11.00
   4   0  12    7.70    5.20
  -4   0 -12    5.50    3.40
   5   0  12  160.68   12.10
   6   0  12   10.60    4.60
  10  -1 -12    2.50    4.20
  10   1 -12    2.30    3.70
   9  -1 -12   23.80    6.10
   9   1 -12   26.90    5.50
   8  -1 -12    0.20    4.60
   8   1 -12   -4.20    3.40
  -8   1  12    5.90    3.10
   7  -1 -12    1.80    4.30
  -7   1  12    2.00    3.10
   7   1 -12    2.60    3.60
   6  -1 -12   21.60    5.30
  -6   1  12   26.50    4.20
   6   1 -12   32.70    5.00
  -5  -1  12  154.68    8.10
   5  -1 -12  153.48   10.90
   5   1 -12  147.19   10.00
  -5   1  12  147.69    9.50
   4  -1 -12   11.40    4.10
  -4  -1  12   15.30    2.90
  -4   1  12   12.10    3.80
   4   1 -12   14.90    3.90
  -3  -1  12    2.00    2.50
   3  -1 -12    3.20    3.70
  -3   1  12    2.20    3.30
   3   1 -12    9.20    3.30
  -2  -1  12  392.76   18.70
  -2  -1  12  384.16   17.60
  -2   1  12  385.66   19.30
  -1  -1  12  503.75   24.40
   1  -1 -12  525.25   25.50
  -1  -1  12  529.15   25.00
  -1   1  12  551.04   25.50
   1   1 -12  543.95   25.30
   0  -1 -12   90.99    7.30
   0  -1  12   80.99    7.50
   0   1  12   81.09    7.90
   1  -1  12   20.80    4.70
  -1  -1 -12   20.60    4.00
  -1   1 -12   14.00    3.50
   1   1  12   23.80    5.40
  -2  -1 -12    9.50    3.40
   2  -1  12   11.10    4.50
   2   1  12    8.40    4.80
  -2   1 -12    9.90    3.60
  -3  -1 -12    3.90    3.10
   3  -1  12    2.50    4.10
  -3   1 -12    5.30    3.30
   3   1  12    1.40    4.60
   4  -1  12    6.50    4.90
   4   1  12    5.80    5.40
  -4   1 -12   11.10    3.70
   5  -1  12   12.90    4.60
   5   1  12   20.40    5.40
   6  -1  12   22.00    4.90
   6   1  12   37.90    7.90
  10  -2 -12  213.98   15.40
  10   2 -12  222.48   14.20
   9  -2 -12   14.00    5.20
   9   2 -12   18.60    4.60
  -9   2  12   19.70    4.10
   8  -2 -12   56.49    7.90
  -8   2  12   35.60    4.90
   8   2 -12   34.40    5.40
   7  -2 -12   31.10    6.20
   7   2 -12   29.80    5.00
  -7   2  12   14.70    4.00
   6  -2 -12   26.60    8.30
  -6   2  12   38.20    5.00
   6   2 -12   32.80    4.80
   5  -2 -12    4.20    4.40
  -5   2  12    5.70    3.40
   5   2 -12   12.20    3.50
   4  -2 -12   37.30    6.20
   4   2 -12   40.00    5.10
  -4   2  12   42.50    5.60
  -3  -2  12  100.09    5.40
  -3  -2  12   97.79    6.00
   3  -2 -12   99.09    9.00
   3   2 -12   90.09    7.50
  -3   2  12  104.09    8.40
  -2  -2  12  584.64   26.50
  -2  -2  12  623.54   27.10
  -2   2  12  588.04   28.50
  -1  -2  12   35.20    4.30
  -1  -2  12   35.40    3.90
   1  -2 -12   22.30    4.30
   1   2 -12   32.00    4.40
  -1   2  12   28.70    5.10
   0  -2  12   -3.20    2.80
   0  -2 -12    3.20    3.20
   0  -2  12    2.80    2.80
   0   2  12    3.80    4.10
   0   2 -12    1.50    2.70
  -1  -2 -12   16.50    3.80
   1  -2  12   28.30    4.90
   1   2  12   25.10    6.00
  -1   2 -12   19.80    3.70
   2  -2  12    0.80    3.90
  -2  -2 -12    0.60    2.90
   2   2  12    0.80    4.80
  -2   2 -12   -2.50    2.70
  -3  -2 -12   27.60    4.10
   3  -2  12   26.90    5.60
   3   2  12   29.80    6.60
  -3   2 -12   34.00    5.20
   4  -2  12   12.80    4.60
  -4   2 -12   12.60    3.90
   4   2  12   12.90    5.60
   5  -2  12    0.00    4.40
  -5   2 -12    2.30    3.40
   5   2  12    0.40    4.90
   6  -2  12   -2.30    6.60
   6   2  12   -3.20    4.40
  10  -3 -12    1.50    4.90
  10   3 -12    9.00    3.30
 -10   3  12   12.60    4.50
   9  -3 -12  247.48   15.80
  -9   3  12  237.98   13.60
   9   3 -12  257.37   14.10
   8  -3 -12    3.60    5.00
  -8   3  12    1.20    3.40
   8   3 -12    1.30    3.10
   7  -3 -12   11.30    5.50
   7   3 -12   13.30    3.60
  -7   3  12   10.20    4.10
   6  -3 -12    9.60    5.20
  -6   3  12    7.90    4.20
   5  -3 -12   -1.20    4.30
   5   3 -12    3.40    2.80
  -5   3  12    9.90    4.20
   4  -3 -12   21.20    5.20
  -4   3  12   30.70    5.00
   4   3 -12   27.80    4.20
  -3  -3  12   83.99    5.00
   3  -3 -12   68.19    7.60
  -3   3  12   88.69    8.20
   3   3 -12   83.19    6.70
   2  -3 -12  173.88   12.90
  -2  -3  12  245.08   10.20
  -2  -3  12  225.48   10.90
   2   3 -12  195.98   11.80
  -2   3  12  211.38   13.20
   1  -3 -12  112.29    8.70
  -1  -3  12  120.79    7.20
  -1  -3  12  118.39    7.40
   1   3 -12  121.79    8.00
  -1   3  12  111.49    9.70
   0  -3 -12   13.60    3.70
   0  -3  12   24.20    3.80
   0  -3  12   21.20    3.70
   0   3 -12   22.90    3.80
   0   3  12   24.70    5.40
   1  -3  12   44.90    5.30
  -1  -3 -12   36.10    4.70
   1  -3  12   29.90    4.40
   1   3  12   27.60    6.30
  -2  -3 -12  368.26   19.10
   2  -3  12  362.86   19.10
  -2   3 -12  412.46   19.60
   2   3  12  394.56   21.30
   3  -3  12  230.88   13.70
  -3   3 -12  243.28   13.90
   3   3  12  244.58   15.80
   4  -3  12    8.70    4.40
  -4   3 -12   13.20    4.40
   4   3  12   24.00    6.60
   5  -3  12    5.90    3.90
   5  -3  12    2.60    4.00
  -5   3 -12    6.50    3.90
   5   3  12    5.30    5.40
   6  -3  12   25.00    4.60
   6  -3  12   21.30    4.50
   6   3  12   38.10    6.70
  10  -4 -12    4.90    4.90
  10   4 -12    6.50    3.50
 -10   4  12   13.00    4.10
   9  -4 -12    4.30    5.50
  -9   4  12    3.20    3.90
   9   4 -12    1.10    2.80
   8  -4 -12   -0.10    5.40
   8   4 -12   -0.30    2.70
  -8   4  12    3.90    7.30
   7  -4 -12    9.80    5.80
   7   4 -12    5.80    3.00
  -7   4  12    0.00    3.80
   6  -4 -12   21.50    6.10
  -6   4  12   19.00    5.00
   6   4 -12   29.10    4.20
   5  -4 -12   84.59   10.90
   5   4 -12   94.29    6.90
  -5   4  12  107.99   10.70
   4  -4 -12  125.79   10.80
  -4  -4  12  119.89    6.60
  -4   4  12  122.19    9.60
   4   4 -12  122.49    7.90
  -3  -4  12  491.55   22.30
  -3   4  12  500.55   24.70
   2  -4 -12  357.16   18.60
  -2  -4  12  306.47   16.30
   2   4 -12  365.96   16.90
  -2   4  12  368.86   19.00
  -1  -4  12   62.29    5.50
  -1  -4  12   56.89    3.30
   1  -4 -12   41.40    5.60
   1   4 -12   63.19    5.50
  -1   4  12   85.99    8.40
   0  -4  12   28.30    3.40
   0  -4 -12   21.90    4.20
   0  -4  12   27.10    4.10
   0   4 -12   25.20    3.80
   0   4  12   27.50    5.90
   1  -4  12    0.50    4.20
   1  -4  12    1.50    2.70
  -1  -4 -12    2.30    2.70
  -1   4 -12    0.20    3.20
   2  -4  12  133.39    8.60
   2  -4  12  135.19    9.40
   2   4  12  129.69   11.60
  -2   4 -12  115.19    8.80
   3  -4  12   69.89    6.40
   3  -4  12   69.69    7.20
   3   4  12   50.49    7.70
  -3   4 -12   63.09    6.70
   4  -4  12   32.20    7.00
   4  -4  12   46.80    8.30
   4   4  12   64.39   11.40
  -4   4 -12   70.49    8.70
   5  -4  12    6.00    3.90
   5  -4  12    4.90    3.90
   5   4  12    3.20    5.30
  -5   4 -12    7.00    4.60
   6  -4  12   11.30    3.60
   6  -4  12    9.90    3.90
   6   4  12    7.60    4.70
   9  -5 -12    1.70    5.10
   9   5 -12    5.20    2.70
  -9   5  12    7.90    4.90
   8  -5 -12   -1.70    5.00
   8   5 -12   -0.20    2.40
  -8   5  12   -1.40    3.90
   7  -5 -12   50.29    8.10
   7   5 -12   64.89    5.90
  -7   5  12   68.99    7.60
   6  -5 -12   12.20    6.00
   6   5 -12   18.40    3.30
  -6   5  12   17.80    4.90
   5  -5 -12  119.09   11.70
   5   5 -12  130.09    8.10
  -5   5  12  161.38   10.90
  -4  -5  12   43.00    4.00
   4   5 -12   50.89    4.90
  -4   5  12   51.09    6.90
   3  -5 -12  185.18   12.50
  -3  -5  12  197.18   10.30
  -3   5  12  230.38   14.40
   3   5 -12  195.28   10.60
  -2  -5  12   30.00    3.80
   2  -5 -12   26.60    4.70
  -2   5  12   42.30    7.20
   1  -5 -12   14.40    3.70
  -1  -5  12   15.10    3.40
   1   5 -12   13.10    3.00
  -1   5  12   25.00    6.30
   0  -5  12   36.30    6.90
   0   5 -12   26.50    3.90
   0   5  12   24.10    6.00
   1  -5  12    4.90    2.40
   1  -5  12    4.30    3.00
  -1   5 -12    2.10    2.70
   1   5  12    8.50    6.00
   2  -5  12    6.80    3.00
  -2  -5 -12    2.90    4.10
   2  -5  12    4.60    3.60
   2   5  12    3.50    5.60
  -2   5 -12    8.80    3.50
   3  -5  12    1.30    3.10
   3  -5  12    5.00    3.70
  -3   5 -12    2.80    3.60
   3   5  12   -1.00    5.70
   4  -5  12    3.80    3.50
   4  -5  12    6.60    3.80
   4   5  12   -0.20    5.80
  -4   5 -12    1.20    3.40
   5  -5  12   98.49    9.60
   5  -5  12  103.19    7.90
   5   5  12   98.89   10.30
  -5   5 -12   79.39    8.10
  -9   6  12   22.70    4.50
  -8   6  12   -4.80    3.80
   7  -6 -12    9.30    7.80
  -7   6  12    4.00    4.30
   6  -6 -12   55.09    8.00
  -6   6  12   45.60    6.80
  -5  -6  12   27.70    3.20
  -5   6  12   22.00    5.60
  -4  -6  12   -0.60    1.90
   4  -6 -12    0.10    3.90
  -4   6  12    1.70    5.00
   4   6 -12    1.60    1.90
   3  -6 -12    3.50    4.70
  -3  -6  12    5.00    2.50
  -3   6  12    3.50    5.20
   3   6 -12   10.10    2.30
  -2  -6  12   42.70    4.40
   2   6 -12   28.30    3.50
  -2   6  12   34.20    7.00
  -1  -6  12   57.99    5.30
   1   6 -12   35.90    4.10
  -1   6  12   36.70    6.90
   0  -6  12   64.59    6.20
   0   6 -12   81.09    6.10
   0   6  12   43.00    7.20
   1  -6  12   -1.10    2.90
   1   6  12   -5.00    5.60
  -1   6 -12    0.40    2.70
  -2  -6 -12   25.70    6.00
   2  -6  12   29.60    2.80
   2  -6  12   31.80    5.10
  -2   6 -12   25.10    4.50
   2   6  12   34.30    7.20
   3  -6  12    2.40    3.60
   3  -6  12    0.60    2.30
   3   6  12    3.90    6.40
  -3   6 -12   -0.40    3.20
   4  -6  12    1.50    4.50
   4  -6  12    0.90    3.50
   4   6  12   16.10   10.90
  -4   6 -12    1.10    3.40
   5  -6  12   70.69    6.50
   5  -6  12   66.59    5.50
  -5   6 -12   97.29    9.20
  -8   7  12   15.20    4.90
  -7   7  12    3.20    4.90
  -6   7  12   -1.20    4.80
  -5   7  12   34.10    6.50
  -4  -7  12    2.20    2.30
  -4   7  12    4.90    5.70
  -3  -7  12    0.70    2.40
  -3   7  12   -8.30    4.80
   3   7 -12   -1.60    1.50
  -2  -7  12   -0.20    2.60
   2   7 -12    0.50    2.00
  -2   7  12    1.30    5.60
  -1  -7  12   -1.00    2.40
   1   7 -12    0.40    2.10
  -1   7  12    0.70    5.80
   0  -7  12   64.69    6.20
   0   7 -12   69.29    6.10
   0   7  12   52.19    8.00
  -1  -7 -12   15.30    5.80
   1  -7  12   34.90    4.80
   1   7  12   32.50    7.70
  -1   7 -12   21.70    4.10
  -2  -7 -12   45.60    7.80
   2  -7  12   41.60    4.80
   2   7  12   55.39    8.50
  -2   7 -12   31.50    4.70
   3  -7  12    2.70    3.10
   3   7  12   -5.20    7.90
  -3   7 -12   -1.00    3.00
   4  -7  12   -0.20    3.00
  -4   7 -12   -2.00    3.30
  -7   8  12   17.30    5.60
  -6   8  12    1.30    5.20
  -5  -8  12   -0.50    2.30
  -5   8  12  -10.00    4.80
  -4  -8  12   -0.10    2.40
  -4   8  12   -2.80    5.20
  -3  -8  12   13.70    3.50
   3   8 -12   14.80    2.40
  -3   8  12    7.60    8.00
  -2  -8  12   23.80    5.10
  -2   8  12   26.10    9.30
   1   8 -12   -2.30    2.70
  -1   8  12   -1.30    7.50
   0  -8  12   41.30    4.60
   0   8 -12   34.60    4.40
   0   8  12   29.30    6.80
  -1  -8 -12   -1.30    4.80
   1  -8  12    1.50    3.00
   1   8  12   -1.50    6.20
  -1   8 -12   -0.40    2.80
  -2  -8 -12    0.30    5.80
   2  -8  12    4.60    3.00
   2   8  12   -3.70    5.90
  -2   8 -12    3.90    3.20
   3  -8  12   71.19    6.00
  -3   8 -12   57.89    6.10
  -6   9  12    4.50    4.90
  -5  -9  12   -0.50    2.70
  -5   9  12    0.40    5.50
  -4  -9  12   82.59    7.00
  -4   9  12   71.89    9.40
  -3  -9  12   -0.70    2.30
  -3   9  12    4.20    6.10
  -2  -9  12   29.90    3.90
  -2   9  12   18.20    7.20
   2   9 -12   34.10    3.80
  -1  -9  12    1.70    2.70
  -1   9  12   12.20    6.40
   1   9 -12    2.10    2.50
   0  -9  12    1.20    2.80
   0  -9 -12    3.10    5.50
   0   9  12   -1.00    5.70
   0   9 -12    1.30    2.70
   1  -9  12    3.70    4.20
  -1  -9 -12    5.60    5.60
  -1   9 -12    6.10    3.90
   2  -9  12   38.30    4.20
  -2  -9 -12   55.09    9.00
  -2   9 -12   52.09    5.70
  -4 -10  12    7.40    2.50
  -4  10  12    5.40    4.90
  -3 -10  12   13.20    3.20
  -3  10  12   11.10    5.70
  -2 -10  12   56.69    5.10
  -2  10  12   68.39   12.20
   1 -10 -12   50.19    8.30
  -1 -10  12   57.09    5.10
   1  10 -12   59.89    8.10
   0 -10  12   -1.00    2.50
   0 -10 -12   -4.60    4.60
   0  10 -12    0.40    4.70
  -1 -10 -12    4.10    5.10
   1 -10  12    4.20    2.80
  10   0 -13    0.80    3.90
   9   0 -13    0.30    4.00
   8   0 -13    2.20    4.00
   7   0 -13   -3.80    3.70
   6   0 -13   -3.10    3.50
  -6   0  13   -1.40    4.10
  -5   0  13   -2.80    2.70
   5   0 -13   -1.30    3.40
  -4   0  13    1.90    3.00
   4   0 -13   -0.10    3.50
  -3   0  13    2.10    3.20
   3   0 -13   -0.30    3.60
  -2   0  13    2.10    3.30
   2   0 -13   -1.10    3.20
   1   0 -13    2.20    3.00
  -1   0  13   -1.80    3.70
  -1   0  13    0.40    2.20
   0   0 -13    1.40    3.10
   0   0  13    4.00    4.20
   1   0  13    0.50    4.20
  -1   0 -13   -0.70    3.00
  -2   0 -13    1.60    3.20
   2   0  13   -0.20    4.30
  -3   0 -13    0.10    3.10
   3   0  13   -2.70    4.60
  -4   0 -13    0.20    3.60
   4   0  13   -0.60    4.80
   5   0  13    4.10    4.90
   6   0  13   -1.90    3.80
  10  -1 -13    5.20    4.40
  10   1 -13    8.40    4.10
   9  -1 -13   42.70    6.80
   9   1 -13   61.49    7.30
   8  -1 -13    3.90    4.80
   8   1 -13   -0.80    3.90
   7  -1 -13   -1.90    4.20
   7   1 -13   -1.80    3.50
  -7   1  13    2.30    3.10
   6  -1 -13  129.19   10.50
  -6   1  13  119.49    8.60
   6   1 -13  119.49    9.70
  -5  -1  13   21.10    2.80
   5  -1 -13   13.30    4.70
  -5   1  13   15.80    4.10
   5   1 -13   20.90    4.70
  -4  -1  13    1.50    2.60
   4  -1 -13    0.30    3.80
   4   1 -13   -1.20    3.30
  -4   1  13   -1.90    3.30
   3  -1 -13   16.50    4.80
  -3  -1  13   11.70    3.30
  -3   1  13   12.90    3.90
   3   1 -13    9.00    4.00
  -2  -1  13   16.00    3.90
   2  -1 -13   22.00    5.00
  -2   1  13   21.20    4.50
   2   1 -13   11.80    3.90
   1  -1 -13  144.69    9.80
  -1  -1  13  151.28    9.80
  -1  -1  13  143.59    8.30
   1   1 -13  141.19    9.50
  -1   1  13  140.49   10.30
   0  -1  13   43.40    5.80
   0  -1 -13   37.20    5.10
   0   1  13   52.09    6.70
   0   1 -13   57.89    5.90
   1  -1  13  260.37   16.00
  -1  -1 -13  239.38   13.90
  -1   1 -13  249.97   14.80
   1   1  13  274.27   19.40
  -2  -1 -13   -1.50    2.90
   2  -1  13    7.40    4.30
   2   1  13   -0.30    4.60
  -2   1 -13   -0.10    3.00
  -3  -1 -13   16.80    4.20
   3  -1  13   16.70    4.80
  -3   1 -13   12.90    4.00
   3   1  13    9.00    5.10
  -4   1 -13   -0.10    3.20
   4   1  13   -1.80    9.10
   5  -1  13   62.49    6.60
   5   1  13   74.19    7.50
   6  -1  13    1.70    3.90
   6   1  13    0.80    3.80
  10  -2 -13   83.19    8.60
  10   2 -13   80.99    7.60
   9  -2 -13   15.20    5.40
   9   2 -13   14.30    4.60
   8  -2 -13   -4.10    4.40
   8   2 -13    6.10    4.30
   7  -2 -13   -0.60    4.50
   7   2 -13    6.20    3.70
  -7   2  13   10.80    4.10
   6  -2 -13    3.20    4.80
  -6   2  13    0.60    3.50
   6   2 -13   -1.30    3.10
   5  -2 -13   14.10    9.00
  -5   2  13   12.50    4.90
   5   2 -13   13.00    4.10
   4  -2 -13   29.70    5.70
  -4   2  13   22.60    4.90
   4   2 -13   28.80    4.70
  -3  -2  13   32.20    3.30
   3  -2 -13   22.90    5.50
  -3   2  13   22.10    5.10
   3   2 -13   34.40    5.10
   2  -2 -13   12.70    4.40
  -2  -2  13    8.80    2.30
  -2  -2  13    5.80    2.70
   2   2 -13    6.10    3.30
  -2   2  13    4.00    4.10
  -1  -2  13  125.99    8.50
  -1  -2  13  124.29    7.60
   1  -2 -13  137.39    9.30
   1   2 -13  129.29    9.00
  -1   2  13  118.69   10.00
   0  -2  13   -1.30    3.30
   0  -2 -13    9.30    3.70
   0  -2  13    6.50    3.20
   0   2  13   10.50    4.90
   0   2 -13    3.50    3.20
   1  -2  13   20.30    5.50
  -1  -2 -13   15.90    4.10
   1  -2  13   32.10    6.70
  -1   2 -13   16.30    3.90
   1   2  13   17.10    5.40
   2  -2  13  146.89   10.50
  -2  -2 -13  151.88   10.00
  -2   2 -13  142.49   10.00
   2   2  13  165.68   12.50
   3  -2  13   15.10    5.00
   3   2  13    9.80    5.70
  -3   2 -13    8.90    3.80
   4  -2  13    0.30    4.00
  -4   2 -13   -2.20    3.00
   4   2  13   -5.50    4.60
   5  -2  13   -0.40    3.80
   5   2  13   -2.00    4.30
   6  -2  13    6.00    3.90
   6  -2  13    4.50    4.00
   6   2  13   11.10    6.80
  10  -3 -13    8.10    5.50
  10   3 -13    1.30    3.70
   9  -3 -13   -5.30    4.70
   9   3 -13    1.10    3.30
  -9   3  13    8.50    5.50
   8  -3 -13    1.80    5.40
  -8   3  13   10.80    4.10
   8   3 -13    2.60    3.50
   7  -3 -13   -0.10    5.00
   7   3 -13    4.00    3.20
  -7   3  13   -1.60    3.80
   6  -3 -13   17.50    5.80
   6   3 -13   21.90    4.30
  -6   3  13   12.90    4.70
   5  -3 -13    3.00    4.80
   5   3 -13    2.10    3.20
  -5   3  13    0.50    4.00
   4  -3 -13    6.20    4.80
  -4   3  13    6.20    4.40
   4   3 -13   11.40    3.60
  -3  -3  13   -0.80    1.10
  -3   3  13    1.50    4.20
   2  -3 -13  203.58   13.10
  -2  -3  13  227.48   11.10
   2   3 -13  213.78   12.10
  -2   3  13  221.98   13.80
   1  -3 -13   28.50    5.10
  -1  -3  13   32.80    3.70
  -1  -3  13   42.70    4.60
   1   3 -13   31.20    4.40
  -1   3  13   31.40    6.00
   0  -3  13    2.50    2.90
   0  -3 -13   -0.70    2.90
   0  -3  13    3.50    2.90
   0   3 -13    2.80    4.50
  -1  -3 -13   24.50    7.00
   1  -3  13   30.80    4.80
   1  -3  13   32.90    4.80
  -1   3 -13   33.00    4.60
   1   3  13   31.50    6.60
   2  -3  13   46.80    6.00
   2  -3  13   28.10    4.80
  -2   3 -13   30.90    4.80
   2   3  13   33.30    7.20
   3  -3  13   -0.20    3.70
   3  -3  13    3.30    4.20
  -3   3 -13   -1.50    3.20
   3   3  13    0.90    5.00
   4  -3  13    8.90    4.00
   4  -3  13   13.00    4.50
  -4   3 -13   10.50    4.00
   4   3  13    6.50    5.50
   5  -3  13   13.40    5.60
   5  -3  13    2.50    4.90
   5   3  13   10.70    5.50
   9  -4 -13   28.70    6.30
  -9   4  13   41.20    5.30
   9   4 -13   31.40    4.50
   8  -4 -13    0.60    5.40
   8   4 -13    0.50    2.80
  -8   4  13    0.50    4.00
   7  -4 -13   14.80    6.20
   7   4 -13    9.40    3.40
  -7   4  13    6.10    4.50
   6  -4 -13   24.70    6.80
   6   4 -13   27.80    4.40
  -6   4  13   19.40    5.10
   5  -4 -13  320.97   19.30
  -5   4  13  327.27   18.10
   5   4 -13  328.67   16.60
  -4   4  13   -0.70    4.50
   4   4 -13    4.20    4.20
  -3  -4  13  403.96   18.60
   3  -4 -13  405.76   21.60
   3   4 -13  416.96   19.90
  -3   4  13  390.16   21.80
   2  -4 -13   23.80    4.80
  -2  -4  13   41.00    4.10
   2   4 -13   37.30    4.80
   1  -4 -13    3.10    3.60
  -1  -4  13    2.30    2.70
  -1   4  13    7.50    5.30
   1   4 -13    1.30    3.10
   0  -4  13   10.00    3.20
   0   4  13    7.20    5.20
   0   4 -13    6.90    3.10
   1  -4  13   27.90    4.40
   1  -4  13   32.10    4.00
   1   4  13   32.50    6.80
  -1   4 -13   39.00    5.10
   2  -4  13   75.59    6.60
   2  -4  13   66.99    6.50
   2   4  13   69.19    8.60
  -2   4 -13   76.29    7.10
   3  -4  13   -2.00    4.60
  -3   4 -13   -6.20    4.10
   4  -4  13   92.49    8.00
   4  -4  13   93.09    7.90
  -4   4 -13   93.59    8.20
   4   4  13  121.89   11.30
   5  -4  13   87.39    7.60
   5  -4  13  111.79    7.90
  -5   4 -13   94.59    8.70
  -9   5  13   -8.00    3.60
   8  -5 -13    1.70    5.70
  -8   5  13    3.20    4.20
   8   5 -13   -0.40    2.60
   7  -5 -13    2.00    5.30
  -7   5  13   -0.60    4.40
   7   5 -13    7.90    2.90
   6  -5 -13  123.99   11.70
   6   5 -13  117.49    7.80
  -6   5  13  113.39   10.10
  -5   5  13  247.08   15.30
   5   5 -13  241.98   12.90
   4  -5 -13    8.40    4.90
   4   5 -13   15.50    3.30
  -4   5  13   11.10    5.40
  -3  -5  13  111.49    6.80
   3  -5 -13  118.49    9.40
   3   5 -13  112.89    7.30
  -3   5  13   97.39    9.70
   2  -5 -13   -0.10    3.60
  -2  -5  13    0.40    2.30
  -2   5  13    4.20    5.60
   2   5 -13    3.70    2.60
  -1  -5  13    1.20    2.80
   1  -5 -13    2.10    3.20
   1   5 -13    3.00    2.50
  -1   5  13    8.50    5.70
   0  -5  13    3.80    3.00
   0   5  13    2.10    5.40
   0   5 -13    3.40    2.90
  -1  -5 -13   28.10    5.50
   1  -5  13   30.00    4.90
   1  -5  13   25.90    3.00
  -1   5 -13   20.80    4.00
   1   5  13   28.90    7.00
   2  -5  13   21.10    5.90
   2  -5  13   21.00    4.00
  -2   5 -13   27.30    4.60
   2   5  13   12.60    6.00
   3  -5  13    6.30    3.60
   3  -5  13    5.70    3.30
   3   5  13    7.70    6.10
  -3   5 -13    6.60    3.70
   4  -5  13  117.99    8.30
   4  -5  13  110.89    8.20
   5  -5  13   31.40    4.10
   5  -5  13   22.80    4.00
  -5   5 -13   41.70    6.10
   5   5  13   10.30    4.70
  -8   6  13    0.50    4.00
  -7   6  13    4.10    4.80
  -6   6  13  119.99   10.90
   5  -6 -13    7.80    6.50
   5   6 -13   20.80    3.20
  -5   6  13   10.60    5.80
  -4  -6  13    4.40    2.20
   4  -6 -13    3.80    4.10
   4   6 -13    6.00    2.40
  -4   6  13    3.50    5.10
  -3  -6  13    1.50    2.40
  -3   6  13    3.90    5.80
   3   6 -13    3.80    2.20
  -2  -6  13   21.40    3.50
  -2   6  13   22.40    6.90
   2   6 -13   16.20    2.90
  -1  -6  13   73.09    6.10
  -1   6  13   52.89    8.10
   1   6 -13   59.19    5.60
   0  -6  13   36.20    4.80
   0   6 -13   39.90    4.80
   0   6  13   25.90    6.90
  -1  -6 -13    1.40    4.90
   1  -6  13   -2.80    3.00
  -1   6 -13    0.80    3.00
   1   6  13    8.60    6.30
   2  -6  13   10.40    3.50
  -2   6 -13    9.50    3.80
   2   6  13   -0.80    5.50
   3  -6  13   10.20    3.60
  -3   6 -13   12.60    3.90
   3   6  13    3.70    5.60
   4  -6  13   39.00    4.70
  -4   6 -13   33.00    5.00
   4   6  13   38.00   11.10
  -8   7  13   12.60    5.20
  -7   7  13    0.70    4.90
  -6   7  13   10.30    5.10
  -5   7  13  123.79   11.30
  -4  -7  13   48.10    4.50
  -4   7  13   85.29   15.70
  -3  -7  13   58.39    7.30
  -3   7  13   48.40    7.90
  -2  -7  13    2.20    2.70
   2   7 -13    6.10    2.50
  -2   7  13    6.60    6.00
  -1  -7  13    3.00    2.80
  -1   7  13    6.80    5.70
   1   7 -13    5.50    2.90
   0  -7  13    1.00    3.40
   0   7 -13    0.10    2.70
   0   7  13    3.20    6.00
   1  -7  13    3.50    3.10
  -1  -7 -13    1.10    5.10
  -1   7 -13   -0.30    2.90
   1   7  13   -2.30    6.00
   2  -7  13   13.90    3.80
  -2   7 -13   12.60    3.70
   2   7  13    7.60    6.80
   3  -7  13   12.00    3.30
   3   7  13    8.30    6.10
  -3   7 -13    9.20    3.50
  -7   8  13   31.70    5.60
  -6   8  13   -4.30    4.70
  -5   8  13   22.60    6.10
  -4  -8  13   36.90    4.20
  -4   8  13   28.30    6.80
  -3  -8  13   26.30    3.60
   3   8 -13   27.60    3.10
  -3   8  13   11.90    6.30
  -2  -8  13   18.40    3.50
  -2   8  13   15.80    6.40
   2   8 -13   21.40    3.20
  -1  -8  13   10.20    3.20
  -1   8  13   14.00    6.20
   1   8 -13    6.90    2.80
   0  -8  13   23.80    3.80
   0  -8 -13   28.10    6.60
   0   8  13   27.30    6.90
   0   8 -13   17.00    3.50
  -1  -8 -13    4.70    5.30
   1  -8  13    0.90    2.60
  -1   8 -13    5.50    3.00
   1   8  13    3.70    6.00
   2  -8  13    7.20    3.30
   2   8  13   11.70    8.80
  -2   8 -13    2.50    3.00
  -5   9  13    2.10    5.00
  -4  -9  13   24.90    4.50
  -4   9  13   30.90    6.90
  -3  -9  13  105.89    6.80
  -3   9  13  102.29   10.10
  -2  -9  13    0.20    2.40
  -2   9  13   -0.20    5.30
   2   9 -13    0.60    2.20
   1  -9 -13    5.20    4.80
  -1  -9  13    5.70    2.80
  -1   9  13    6.10    5.70
   1   9 -13    9.40    2.80
   0  -9  13   16.50    3.40
   0  -9 -13   10.00    5.30
   0   9  13   18.80   11.40
   0   9 -13   14.70    3.20
   1  -9  13    5.50    2.70
  -1  -9 -13    9.50    6.00
  -1   9 -13    6.80    3.20
  -2 -10  13   55.69    5.00
   2 -10 -13   64.19    9.60
  -2  10  13   53.89   10.40
  10   0 -14    6.30    4.10
   9   0 -14   15.90    4.90
   8   0 -14    0.50    4.20
   7   0 -14    4.00    4.60
  -6   0  14    1.40    2.50
   6   0 -14    4.50    4.50
   5   0 -14    9.40    4.50
  -5   0  14    3.60    2.90
   4   0 -14   38.70    7.00
  -4   0  14   33.70    4.50
  -3   0  14   12.40    3.90
  -2   0  14  175.58   11.20
   2   0 -14  178.48   11.60
  -1   0  14   16.20    4.90
   0   0  14  161.98    9.30
   0   0  14  143.39   11.10
   0   0 -14  154.98   10.40
   1   0  14   57.19    7.40
  -1   0 -14   55.89    6.20
   2   0  14    1.20    4.70
  -2   0 -14    2.40    3.40
  -3   0 -14   39.30    5.40
   3   0  14   29.70    5.70
   4   0  14   -3.20    4.00
   5   0  14    2.40    3.70
  10  -1 -14   14.60    5.20
  10   1 -14   12.10    4.50
   9  -1 -14    4.80    4.70
   9   1 -14   -1.90    3.90
   8  -1 -14    6.30    5.10
   8   1 -14    1.10    4.00
   7  -1 -14    3.90    4.90
   7   1 -14   -3.10    3.50
  -7   1  14   -1.10    3.00
   6  -1 -14  200.48   13.80
  -6   1  14  193.28   11.40
   6   1 -14  189.98   12.90
   5  -1 -14   54.59    7.10
   5   1 -14   60.79    7.10
  -5   1  14   75.39    6.70
   4  -1 -14   37.60    6.40
  -4  -1  14   47.40    4.40
   4   1 -14   51.49    6.90
  -3  -1  14   -0.10    2.80
  -3   1  14   -0.60    3.60
   2  -1 -14   24.40    5.00
  -2  -1  14   23.80    4.30
   2   1 -14   28.90    4.90
  -2   1  14   28.60    5.70
  -1  -1  14    2.80    3.80
  -1  -1  14    5.80    2.50
   1   1 -14    0.40    4.30
   0  -1  14   10.20    4.30
   0  -1 -14    1.70    3.50
   0  -1  14    9.50    4.20
   0   1  14   -2.60    4.00
   0   1 -14    5.40    3.40
  -1  -1 -14   10.70    3.80
   1  -1  14    8.70    4.50
   1   1  14   14.60    5.40
  -1   1 -14   12.60    4.00
  -2  -1 -14   11.90    3.70
   2  -1  14   16.90    5.10
   2   1  14   11.50    5.20
  -2   1 -14   16.70    4.00
  -3  -1 -14    7.10    3.60
   3  -1  14    3.70    5.50
   3   1  14    9.10    6.50
  -3   1 -14    2.70    3.80
   4  -1  14   -1.00    3.80
   4   1  14    5.40    5.00
   5  -1  14   15.90    4.50
   5   1  14   22.10    5.30
  10  -2 -14   41.10    6.60
  10   2 -14   27.40    4.70
   9  -2 -14   55.29    8.30
   9   2 -14   82.59   11.80
   8  -2 -14   -4.50    4.40
   8   2 -14    1.80    3.60
  -8   2  14    3.70    3.50
   7  -2 -14    3.60    5.10
  -7   2  14    5.80    4.10
   7   2 -14    6.60    4.10
   6  -2 -14   -0.60    4.60
  -6   2  14    7.50    4.20
   6   2 -14   -0.60    3.40
   5  -2 -14    4.90    4.70
  -5   2  14    7.30    4.20
   5   2 -14    3.60    3.70
   4  -2 -14   48.50    7.50
   4   2 -14   55.49    6.70
  -4   2  14   48.00    6.60
  -3  -2  14   -2.10    2.10
   3  -2 -14   -1.90    4.00
  -3   2  14   -1.10    4.30
   3   2 -14    0.70    5.10
  -2  -2  14   21.00    3.40
   2  -2 -14    6.80    7.50
  -2   2  14   19.50    6.10
   2   2 -14   17.50    4.70
  -1  -2  14   11.10    3.00
   1  -2 -14   10.50    4.20
  -1   2  14   15.20    5.40
   1   2 -14    6.20    3.30
   0  -2  14    9.80    3.80
   0  -2  14   26.20    4.10
   0  -2 -14   10.00    3.80
   0   2  14   21.10    5.70
   0   2 -14   22.70    4.10
  -1  -2 -14   40.10    5.20
  -1   2 -14   50.59    5.50
   1   2  14   69.09    8.00
  -2  -2 -14  165.08   10.90
   2  -2  14  187.58   11.20
   2  -2  14  171.38   11.10
   2   2  14  177.08   13.00
  -2   2 -14  177.88   11.10
   3  -2  14    7.10    4.10
   3  -2  14   -0.70    3.70
   3   2  14   -6.40    4.80
  -3   2 -14    0.80    3.20
   4  -2  14   -1.60    3.80
   4  -2  14    1.90    3.70
   4   2  14    3.60    5.10
  -4   2 -14    0.90    4.20
   5  -2  14    2.60    3.80
   5  -2  14    4.70    3.90
   5   2  14    7.60    4.90
   9  -3 -14   16.80    5.50
   9   3 -14   15.40    3.90
   8  -3 -14   22.10    6.60
  -8   3  14   25.90    4.90
   8   3 -14   20.40    4.30
   7  -3 -14    5.50    7.00
   6  -3 -14   -0.20    4.80
  -6   3  14    2.70    4.20
   6   3 -14    2.00    3.30
   5  -3 -14   86.19    9.50
  -5   3  14   82.89    8.40
   5   3 -14   75.69    7.40
  -4   3  14   53.09    6.90
   3  -3 -14    4.30    4.20
   3   3 -14    1.50    3.20
  -3   3  14    4.10    4.70
  -2  -3  14  118.19    7.10
   2  -3 -14  126.19    9.60
   2   3 -14  121.39    8.50
  -2   3  14  114.19   10.20
  -1  -3  14   34.30    3.80
   1  -3 -14   29.80    4.90
  -1  -3  14   34.60    4.20
  -1   3  14   27.40    6.00
   1   3 -14   30.00    4.60
   0  -3 -14    0.50    3.30
   0  -3  14   -0.40    2.70
   0  -3  14    2.40    2.90
   0   3  14    4.20    5.50
   0   3 -14    2.30    3.00
  -1  -3 -14  208.98   12.20
   1  -3  14  199.08   11.70
   1  -3  14  207.78   11.70
  -1   3 -14  199.88   12.20
   1   3  14  213.08   14.40
   2  -3  14  127.49    8.80
   2  -3  14  134.19    9.00
  -2   3 -14  112.49    9.00
   2   3  14  122.49   11.30
   3  -3  14    1.20    4.00
   3  -3  14    1.40    3.60
   3   3  14    3.60    5.30
  -3   3 -14   -0.30    3.50
   4  -3  14    3.80    3.90
   4  -3  14   -0.30    3.70
  -4   3 -14    4.90    3.60
   4   3  14   10.70    5.70
   5  -3  14    8.10    5.20
   5  -3  14    6.50    4.30
   5   3  14   23.40    9.50
   9  -4 -14    5.60    7.40
   9   4 -14   12.70    3.70
  -9   4  14   21.30    5.00
   8  -4 -14    1.00    5.60
  -8   4  14    1.40    4.10
   8   4 -14    1.50    3.70
   7  -4 -14   -4.40    4.80
  -7   4  14   -2.90    4.30
   7   4 -14    2.10    3.00
   6  -4 -14   -0.20    5.20
   6   4 -14    4.00    3.10
  -6   4  14    6.20    5.10
   5   4 -14   73.69    6.60
  -5   4  14   51.19    7.20
   4  -4 -14    4.90    4.70
   4   4 -14    0.50    3.00
  -4   4  14    2.90    5.30
   3  -4 -14  479.05   24.70
   3   4 -14  495.35   23.20
  -3   4  14  481.45   25.20
   2  -4 -14   50.89    6.50
  -2  -4  14   75.89    5.70
   2   4 -14   67.49    6.00
  -2   4  14   66.49    8.00
   1  -4 -14   -4.80    3.00
  -1  -4  14   -4.40    2.30
   1   4 -14    2.30    2.80
  -1   4  14   -4.20    4.70
   0  -4 -14   22.10    4.30
   0  -4  14   20.70    3.90
   0   4 -14   18.50    3.80
   0   4  14   14.60    6.00
   1  -4  14   65.19    5.50
   1  -4  14   59.99    5.80
  -1   4 -14   53.09    5.80
   1   4  14   70.99    9.20
   2  -4  14    4.70    3.30
   2  -4  14    5.80    4.00
  -2   4 -14    2.80    4.00
   2   4  14   -0.20    6.60
   3  -4  14   -2.10    3.40
   3  -4  14    2.90    3.40
  -3   4 -14   -2.20    3.20
   3   4  14    6.80    5.30
   4  -4  14   -3.20    3.00
   4  -4  14   -0.50    3.00
   4   4  14    1.70    4.80
  -4   4 -14    2.90    3.30
   8  -5 -14    1.60    5.00
  -8   5  14    4.60    4.40
   7  -5 -14   20.60    6.30
   7   5 -14   12.90    3.40
  -7   5  14    8.30    4.70
  -6   5  14    3.40    4.70
   5  -5 -14   29.30    6.20
   5   5 -14   35.10    4.50
  -5   5  14   21.30    6.40
   4  -5 -14   13.30    5.00
   4   5 -14   15.90    3.10
  -4   5  14    7.10    5.40
   3  -5 -14   25.30    5.10
  -3  -5  14   29.90    3.40
  -3   5  14   29.50    6.80
   3   5 -14   30.30    4.00
   2  -5 -14   56.89    6.40
  -2  -5  14   63.79    5.20
   2   5 -14   53.29    5.40
  -2   5  14   66.09    8.60
  -1  -5  14   92.29    6.60
  -1   5  14   69.59    8.70
   1   5 -14   85.29    6.80
   0  -5  14   27.40    4.20
   0   5 -14   18.70    3.80
   0   5  14   21.30    6.50
   1  -5  14    1.10    5.50
   1   5  14   -1.80    6.90
  -1   5 -14    1.80    3.40
   2  -5  14   34.10    5.00
   2   5  14   29.30    6.80
  -2   5 -14   22.10    4.40
   3  -5  14   10.20    4.00
   3   5  14    5.70    6.60
  -3   5 -14    2.30    3.20
   4  -5  14   29.90    4.50
   4   5  14   13.40    8.10
  -4   5 -14   29.70    5.70
  -8   6  14   -4.30    4.10
  -7   6  14    6.90    5.00
  -6   6  14    9.20    5.30
   5   6 -14  239.18   11.90
  -5   6  14  246.38   15.70
  -4   6  14   23.80    7.10
   4   6 -14   34.60    3.90
  -3  -6  14    0.10    3.10
  -3   6  14    4.30    6.10
   3   6 -14   -3.00    2.00
  -2  -6  14   33.60    5.10
   2   6 -14   22.80    3.50
  -2   6  14   31.90    7.00
  -1  -6  14   -3.30    4.30
  -1   6  14   -9.50    5.20
   1   6 -14   -0.10    2.40
   0  -6  14   27.50    3.90
   0   6 -14   34.80    4.80
   0   6  14   38.20    7.40
   1  -6  14   14.10    3.70
  -1   6 -14   14.20    3.70
   1   6  14   22.00    7.10
   2  -6  14    0.30    3.00
  -2   6 -14    7.30    3.40
   2   6  14    2.80    5.70
   3  -6  14   19.80    3.80
   3   6  14   -0.80    4.80
  -3   6 -14    9.90    3.60
  -7   7  14    4.70    4.70
  -6   7  14   33.90    9.10
  -5   7  14    0.90    5.50
  -4   7  14   -1.30    5.50
   4   7 -14    3.20    2.60
  -3  -7  14   -0.20    2.00
  -3   7  14    4.40    5.70
   3   7 -14    1.30    2.10
  -2  -7  14   17.00    3.30
   2   7 -14   12.40    2.90
  -2   7  14   12.10    6.10
  -1  -7  14    2.80    2.80
  -1   7  14    0.40    5.90
   1   7 -14    4.10    2.60
   0  -7  14   41.70    4.50
   0  -7 -14   42.70    7.10
   0   7  14   41.60    7.80
   0   7 -14   31.20    4.40
   1  -7  14   27.00    5.00
   1   7  14   12.10   11.00
  -1   7 -14   14.10    3.50
   2  -7  14    1.90    2.80
  -2   7 -14    1.90    3.00
   2   7  14   -5.20    4.90
  -6   8  14    0.20    4.90
  -5   8  14   20.20    5.60
  -4   8  14  151.78   16.50
  -3  -8  14   24.60    3.30
  -3   8  14   15.30    6.10
  -2  -8  14    1.30    2.40
  -2   8  14    1.10    6.50
   2   8 -14    3.80    2.50
  -1  -8  14   12.50    3.30
   1   8 -14    7.00    2.80
  -1   8  14    5.30    6.50
   0  -8 -14   13.50    5.10
   0  -8  14   20.10    3.30
   0   8  14   28.70    7.10
   0   8 -14   25.60    3.90
   1  -8  14   37.60    4.10
   1   8  14   43.60    7.60
  -1   8 -14   37.00    4.50
  -4   9  14    1.80    5.40
  -3  -9  14   19.10    4.50
  -3   9  14    3.40    5.10
  -2  -9  14   12.30    2.80
  -2   9  14   16.70   10.60
  -1  -9  14   -1.00    2.30
   1  -9 -14   -0.10    4.10
   1   9 -14   -1.60    2.20
  -1   9  14    1.90    5.20
   9   0 -15    6.30    4.60
   8   0 -15   -4.10    4.10
   7   0 -15   -4.20    4.30
   6   0 -15    1.50    4.00
  -5   0  15    2.20    2.80
   5   0 -15   -3.20    3.90
  -4   0  15    1.30    3.20
   3   0 -15    4.70    4.00
  -3   0  15   -1.30    3.40
  -2   0  15   -0.80    3.80
   2   0 -15    0.60    3.40
   1   0 -15    3.30    3.60
  -1   0  15    0.40    4.20
   0   0  15    3.60    3.70
   0   0 -15    2.90    3.60
   0   0  15   -4.90    4.30
   1   0  15   -0.10    4.30
   1   0  15   -0.20    3.20
  -1   0 -15    1.30    3.40
  -2   0 -15   -0.50    3.20
   2   0  15    6.90    9.00
   3   0  15    0.20    3.90
  -3   0 -15    0.90    3.70
   4   0  15    2.30    3.80
   9  -1 -15    4.40    4.50
   9   1 -15    2.60    4.00
   8  -1 -15    2.90    4.50
   8   1 -15   -0.70    4.00
   7  -1 -15   16.00    6.00
   7   1 -15    8.10    4.60
   6  -1 -15  131.19   11.40
   6   1 -15  114.19    9.90
  -6   1  15  131.29    8.40
   5  -1 -15   25.00    5.90
   5   1 -15   26.10    5.40
  -5   1  15   29.80    4.70
  -4   1  15    2.80    3.80
   3  -1 -15   29.50    5.90
  -3  -1  15   18.00    3.70
   3   1 -15   16.80    4.60
  -3   1  15   25.90    5.20
   2  -1 -15  102.69    9.00
  -2  -1  15  118.29    8.30
   2   1 -15  108.29    8.70
  -2   1  15  119.49    9.70
  -1  -1  15   14.90    4.20
   1  -1 -15   13.40    4.40
   1   1 -15   16.50    4.30
  -1   1  15   14.20    5.10
   0  -1 -15    0.90    3.50
   0  -1  15    3.70    3.90
   0  -1  15    3.80    2.80
   0   1  15   -4.80    4.40
   0   1 -15    1.40    3.30
   1  -1  15   -1.00    3.90
   1  -1  15    1.10    3.30
  -1  -1 -15   -1.40    3.10
   1   1  15    7.20    5.10
  -1   1 -15    0.60    3.20
  -2  -1 -15   22.40    4.40
   2  -1  15   35.90    5.10
   2  -1  15   22.60    5.60
  -2   1 -15   32.00    5.20
   2   1  15   22.20    6.80
   3  -1  15   60.69    6.80
   3  -1  15   54.69    5.80
  -3   1 -15   53.29    6.00
   3   1  15   46.50    7.10
   4  -1  15   10.00    4.00
   4  -1  15   10.50    4.20
   4   1  15   13.50    4.50
   9  -2 -15    3.10    4.30
   9   2 -15   13.60    4.20
   8  -2 -15    8.70    5.30
   8   2 -15    7.50    4.10
   7  -2 -15    1.50    4.50
   7   2 -15   -2.10    3.50
  -7   2  15   -3.20    3.50
   6  -2 -15    3.60    4.70
  -6   2  15    6.20    4.20
   6   2 -15    7.90    4.00
   5  -2 -15   20.70    6.00
   5   2 -15   18.20    4.80
  -5   2  15   13.10    4.50
  -4   2  15   -0.30    3.90
   3  -2 -15    3.80    4.20
  -3   2  15    4.50    4.40
   3   2 -15    2.80    3.50
  -2  -2  15   13.80    3.00
   2  -2 -15   10.10    4.40
  -2   2  15   17.30    5.20
   2   2 -15   13.90    4.10
  -1  -2  15    4.20    2.30
   1  -2 -15    5.00    4.00
  -1  -2  15    1.00    3.00
   1   2 -15   -0.90    3.30
  -1   2  15    4.30    5.00
   0  -2 -15    7.30    3.80
   0  -2  15    5.70    2.90
   0  -2  15    4.70    3.50
   0   2  15   -6.50    4.50
   0   2 -15    3.00    3.30
  -1  -2 -15   25.10    4.60
   1  -2  15   22.90    4.60
   1  -2  15   30.40    4.60
   1   2  15   30.30    6.70
  -1   2 -15   27.80    4.90
   2  -2  15  132.49    8.70
   2  -2  15  112.99    8.60
   2   2  15   93.29    9.60
  -2   2 -15  110.59    8.80
   3  -2  15   65.29    6.50
   3  -2  15   69.29    6.80
  -3   2 -15   78.59    7.50
   3   2  15   58.09    7.30
   4  -2  15   11.60    4.00
   4  -2  15   14.40    4.30
   4   2  15    4.60    4.60
   9  -3 -15   21.00    6.00
   9   3 -15   23.40    5.90
   8  -3 -15   42.10    8.50
  -8   3  15   65.19    6.20
   8   3 -15   75.49    8.70
   7  -3 -15    9.00    5.30
   7   3 -15    4.30    3.40
  -7   3  15    7.20    4.30
   6  -3 -15    0.20    7.80
   6   3 -15    0.20    5.70
  -5   3  15   64.89    7.60
   4  -3 -15  141.59   11.60
  -4   3  15  135.49   10.90
   4   3 -15  138.89    9.70
   3  -3 -15   10.00    4.30
   3   3 -15   16.10    3.90
  -3   3  15   17.20    5.40
   2  -3 -15    6.20    4.00
   2   3 -15    4.30    3.20
  -2   3  15    5.10    5.10
  -1  -3  15    6.70    2.80
   1  -3 -15   11.90    4.00
  -1   3  15   -2.20    4.90
   1   3 -15    5.20    3.30
   0  -3  15   -4.50    2.50
   0  -3  15   -1.30    2.60
   0  -3 -15    0.30    3.20
   0   3  15    7.30    5.60
   0   3 -15    0.00    3.10
   1  -3  15   17.10    5.00
   1  -3  15   19.10    4.20
  -1   3 -15    7.60    3.40
   1   3  15   19.80    6.70
   2  -3  15    1.40    3.40
   2  -3  15    3.90    3.30
  -2   3 -15   -0.10    3.10
   2   3  15   -9.60    4.70
   3  -3  15    2.30    5.20
   3  -3  15    4.60    4.70
  -3   3 -15    4.60    3.80
   3   3  15    5.70    5.40
   4  -3  15    1.20    4.30
   4  -3  15    0.50    3.80
   4   3  15   -0.40    4.40
  -4   3 -15    6.40    3.80
   8  -4 -15    4.30    5.00
   8   4 -15    4.70    2.90
  -8   4  15    1.10    4.00
   7  -4 -15   22.40    6.20
   7   4 -15    9.10    3.20
  -7   4  15   15.30    5.10
  -6   4  15  200.08   13.10
   5  -4 -15   68.79    9.80
  -5   4  15   45.10    7.00
   5   4 -15   49.40    8.10
   4  -4 -15    5.90    4.80
  -4   4  15    8.20    5.70
   4   4 -15   11.50    3.30
   3  -4 -15  281.27   16.50
   3   4 -15  302.77   15.30
  -3   4  15  297.87   17.30
   2  -4 -15    1.10    3.60
  -2  -4  15    4.90    2.60
   2   4 -15   -0.40    2.70
  -2   4  15   -9.10    4.40
   1  -4 -15   -1.90    3.20
  -1  -4  15    0.00    2.50
  -1   4  15    0.90    5.20
   1   4 -15   -1.70    2.60
   0  -4  15   13.40    4.80
   0   4  15   17.00    6.10
   0   4 -15   18.80    4.10
   1  -4  15   33.20    4.40
  -1   4 -15   37.60    5.10
   1   4  15   24.60    6.20
   2  -4  15   72.39    6.90
  -2   4 -15   73.69    6.90
   2   4  15   55.59    7.60
   3  -4  15    1.50    4.50
   3  -4  15   -0.10    3.30
   3   4  15    2.40    5.20
  -3   4 -15   -3.20    3.00
  -8   5  15    3.70    6.30
   7  -5 -15   46.40    6.20
  -7   5  15   27.00    7.90
   6  -5 -15   28.80    6.30
   6   5 -15   28.50    3.90
  -6   5  15   29.70    6.40
   5  -5 -15    2.90    4.30
  -5   5  15   -4.00    5.00
   5   5 -15    2.90    2.60
   4  -5 -15   27.40    5.10
   4   5 -15   23.10    3.70
   3  -5 -15  194.98   12.50
   3   5 -15  200.08   14.30
  -3   5  15  229.68   14.70
  -2  -5  15   -0.50    2.30
  -2   5  15    2.20    5.20
   2   5 -15    3.00    3.10
  -1  -5  15    3.80    2.90
  -1   5  15   -6.00    7.10
   1   5 -15    3.10    4.20
   0  -5  15    7.80    3.10
   0   5  15    3.10    5.80
   0   5 -15    1.70    2.80
   1  -5  15    0.40    2.90
  -1   5 -15    2.80    3.10
   1   5  15    0.70    5.10
   2  -5  15   -0.80    3.20
  -2   5 -15    1.20    3.50
   3  -5  15   -1.20    3.00
  -3   5 -15    4.40    3.40
   3   5  15    8.80    6.00
  -7   6  15   20.40    5.60
  -6   6  15   10.80    6.40
  -5   6  15    0.10    5.00
   5   6 -15   -0.10    2.00
   4   6 -15   24.10    3.20
  -4   6  15   22.60    6.00
  -3   6  15    5.30    5.20
   3   6 -15    6.50    2.50
  -2  -6  15   92.89    6.40
  -2   6  15   83.29    9.20
   2   6 -15  103.89    7.00
  -1  -6  15    3.10    2.70
  -1   6  15    2.60    5.60
   1   6 -15    4.60    2.80
   0  -6  15    6.70    3.10
   0   6  15    8.10    6.10
   0   6 -15    4.50    3.00
   1  -6  15    3.00    3.00
  -1   6 -15    2.00    3.00
   1   6  15   -5.30    6.40
   2  -6  15    0.10    3.10
  -2   6 -15    1.50    2.80
   2   6  15   -6.60    5.20
  -6   7  15   64.19    7.80
  -5   7  15   45.10    7.20
  -4   7  15   64.79    8.00
  -3   7  15    2.70    5.10
   3   7 -15    4.20    2.40
  -2  -7  15   40.30    4.00
  -2   7  15   23.50    6.40
   2   7 -15   50.09    7.00
  -1  -7  15    3.40    2.50
  -1   7  15   -4.90    7.20
   1   7 -15   -2.10    2.80
   0  -7  15   35.60    4.10
   0   7 -15   33.50    4.60
   0   7  15   31.70    7.10
   1  -7  15   24.40    4.10
  -1   7 -15   15.00    3.50
   1   7  15   13.80    6.00
  -5   8  15   45.20    8.70
  -4   8  15   25.50    6.30
  -3   8  15    1.80    4.90
  -2  -8  15   16.20    3.60
  -2   8  15   -0.70    4.90
   2   8 -15    6.70    3.20
   1  -8 -15    0.50    4.10
  -1  -8  15    5.00    2.60
  -1   8  15    5.00    6.30
   0  -8  15   21.00    3.30
   0   8 -15   23.00    3.60
   0   8  15   29.10    6.30
   9   0 -16    4.80    4.40
   7   0 -16   80.69    8.60
   6   0 -16   48.50    6.80
   4   0 -16    0.00    3.90
  -4   0  16    0.20    3.00
   3   0 -16  108.49    8.70
  -3   0  16  102.89    8.20
   2   0 -16   96.59    8.60
  -2   0  16   98.29    8.60
   1   0 -16   -3.40    3.20
  -1   0  16    1.80    4.10
   0   0  16    1.80    4.50
   0   0 -16    3.80    3.70
  -1   0 -16   22.80    4.60
   1   0  16   28.30    5.40
  -2   0 -16   17.90    4.60
   2   0  16   14.40    4.30
   2   0  16    3.70    4.40
   3   0  16   27.20    5.00
   3   0  16   29.90    4.90
   9  -1 -16    5.10    4.60
   9   1 -16   17.70    4.70
   8  -1 -16    6.80    5.60
   8   1 -16    8.50    5.00
   7  -1 -16    7.90    4.90
   7   1 -16    8.70    4.60
   6  -1 -16    4.50    4.80
   6   1 -16    0.40    3.90
   4  -1 -16   18.70    5.30
  -4   1  16   16.20    4.50
   4   1 -16   23.40    5.00
  -3  -1  16  102.19    6.70
   3  -1 -16  103.59    8.90
   3   1 -16   92.99    8.30
  -3   1  16   92.49    8.50
  -2  -1  16   18.30    4.00
   2  -1 -16   13.70    4.30
   2   1 -16   17.80    4.40
  -2   1  16   13.10    4.50
  -1  -1  16   -2.60    3.40
   1  -1 -16    0.00    3.40
  -1   1  16    2.40    4.50
   1   1 -16   -1.70    3.20
   0   1 -16   -1.00    3.40
   0   1  16    1.40    5.00
   1  -1  16    4.30    3.10
  -1  -1 -16    3.30    3.40
   1  -1  16    5.80    4.10
  -1   1 -16    4.10    3.50
   1   1  16    1.50    4.80
  -2  -1 -16   52.19    8.80
   2  -1  16   33.50    5.10
   2  -1  16   41.40    5.70
  -2   1 -16   35.50    5.10
   2   1  16   31.30    6.20
   3  -1  16   -0.50    3.70
   3  -1  16   -3.50    4.10
  -3   1 -16   12.00    5.10
   3   1  16    0.10    4.00
   8  -2 -16   27.60    5.90
   8   2 -16   29.00    5.00
   7  -2 -16   17.60    5.60
   7   2 -16    9.80    4.00
   6  -2 -16   29.40    6.60
   6   2 -16   18.00    4.80
  -6   2  16   22.60    4.60
  -5   2  16   17.20    5.70
   4  -2 -16    6.70    4.60
   4   2 -16    3.00    3.80
  -4   2  16   -1.30    4.10
   3  -2 -16   20.90    4.90
   3   2 -16   24.10    4.70
  -3   2  16   23.60    5.60
   2  -2 -16   13.80    4.30
  -2   2  16    7.60    4.70
   2   2 -16   16.90    4.30
   1  -2 -16    4.10    3.70
  -1   2  16    2.90    4.50
   1   2 -16    3.70    3.30
   0  -2  16    5.60    3.30
   0  -2 -16    3.80    3.60
   0   2 -16    6.10    4.20
   0   2  16    2.10    6.30
   1  -2  16  241.08   13.10
   1  -2  16  237.18   12.50
  -1  -2 -16  219.98   13.20
   1   2  16  258.07   15.10
  -1   2 -16  236.08   13.40
   2  -2  16   47.40    7.30
   2  -2  16   41.20    4.90
  -2   2 -16   39.30    5.70
   2   2  16   31.80    5.80
   3  -2  16    2.10    3.40
   3   2  16   -4.40    4.00
  -3   2 -16    1.10    3.60
   8  -3 -16    5.60    5.40
   8   3 -16    2.10    3.00
   7   3 -16   21.10    6.50
  -7   3  16   38.40    5.10
  -6   3  16   76.89    7.10
   5  -3 -16   22.50    6.10
  -5   3  16   30.10    5.70
   5   3 -16   31.90    4.90
   4  -3 -16    2.20    4.40
  -4   3  16   -3.20    7.70
   4   3 -16    3.60    3.80
   3  -3 -16    5.00    4.50
   3   3 -16   14.40    3.90
  -3   3  16    8.20    4.70
   2  -3 -16   -1.90    3.70
  -2   3  16    0.80    5.00
   2   3 -16   -1.40    2.90
   1  -3 -16    3.60    3.50
   0  -3 -16   -0.40    3.00
   0  -3  16    2.00    3.00
   0   3  16   -0.60    5.00
   0   3 -16    0.00    3.10
   1  -3  16  254.67   14.20
   1   3  16  262.57   16.30
  -1   3 -16  263.87   14.30
   2  -3  16    0.10    2.90
   2  -3  16    0.80    3.20
   2   3  16   -4.40    5.80
  -2   3 -16    4.30    3.80
   3  -3  16   -1.30    2.80
   3  -3  16    4.20    3.90
   3   3  16    5.40    4.90
  -3   3 -16    3.50    3.30
   7  -4 -16   -2.70    4.20
  -7   4  16    0.60    4.20
   6  -4 -16  210.08   14.40
  -6   4  16  222.38   13.50
   6   4 -16  207.98   11.90
   5  -4 -16    9.70    4.90
  -5   4  16    3.90    4.50
   5   4 -16    6.70    3.10
   4  -4 -16    7.50    4.40
  -4   4  16   15.80    5.10
   4   4 -16   22.20    3.90
   3  -4 -16    2.30    3.80
  -3   4  16   -0.20    4.80
   3   4 -16    2.50    3.00
   2  -4 -16   12.70    3.90
   2   4 -16   16.90    3.60
  -2   4  16   17.10    5.90
   1   4 -16    2.30    3.00
  -1   4  16    6.10    5.70
   0  -4  16    8.00    3.00
   0   4 -16    4.40    3.10
   0   4  16   13.10    5.70
   1  -4  16   28.10    3.80
   1   4  16   24.70    6.10
  -1   4 -16   27.20    4.40
   2  -4  16   15.80    3.50
   2   4  16   20.60    6.10
  -2   4 -16   24.80    4.30
  -7   5  16  -11.90    4.30
   6  -5 -16    7.20    6.20
   6   5 -16    8.60    2.80
  -6   5  16    7.30    5.10
   5  -5 -16    8.00    4.30
  -5   5  16   -2.90    4.20
   5   5 -16    8.00    4.00
   4  -5 -16    8.80    6.40
  -4   5  16    5.70    4.60
   4   5 -16    1.40    2.50
   3   5 -16   58.89    5.60
  -3   5  16   67.99    8.30
   2   5 -16    3.30    2.80
  -2   5  16    1.20    5.10
   1   5 -16   57.39    5.70
  -1   5  16   55.09    8.20
   0  -5  16   14.10    3.30
   0   5  16   10.60    5.90
   0   5 -16    9.30    3.30
   1  -5  16    6.50    3.10
  -1   5 -16   10.50    3.30
   1   5  16   10.60    5.40
   2  -5  16   69.79    7.10
  -2   5 -16   66.19    6.90
  -6   6  16   62.39    7.30
  -5   6  16   -3.30    4.30
   4   6 -16   30.00    3.50
  -4   6  16   21.40    5.60
   3   6 -16   56.79    5.60
  -3   6  16   68.39    8.20
  -2   6  16   20.00    5.90
   2   6 -16   25.60    4.50
  -1   6  16    4.90    9.30
   1   6 -16    5.10    3.60
   0   6  16    5.50    5.60
   0   6 -16    4.70    2.90
   1  -6  16    3.00    2.60
   1   6  16    2.30    5.90
  -1   6 -16   11.50    3.10
  -5   7  16    4.70    5.40
  -4   7  16    0.00    4.50
  -3   7  16   -3.20    4.70
   3   7 -16    2.50    2.70
  -2   7  16   -1.10    5.10
   2   7 -16    3.60    2.90
  -1   7  16   -1.80    5.00
   1   7 -16    1.70    3.00
   0  -7  16   12.30    3.20
   0   7 -16    7.40    2.70
   0   7  16   -2.60    4.70
   8   0 -17   -0.60    3.80
   5   0 -17    2.30    4.00
   4   0 -17   -4.70    3.10
  -3   0  17   -0.20    3.40
   3   0 -17   -1.40    3.50
  -2   0  17    5.30    3.80
   2   0 -17    0.90    3.50
   1   0 -17    2.40    3.40
  -1   0  17   -3.60    3.80
   0   0 -17    3.00    3.40
   0   0  17    1.80    4.00
   1   0  17    7.00    6.20
  -1   0 -17    0.20    3.20
   2   0  17    0.10    3.70
   8   1 -17    7.70    4.00
   6  -1 -17   20.70    5.40
   5  -1 -17    4.10    4.00
   5   1 -17    0.70    3.70
   4  -1 -17    2.60    3.90
   4   1 -17   -0.50    3.40
  -4   1  17   -2.30    3.70
   3  -1 -17   34.60    5.60
  -3   1  17   39.90    5.80
   3   1 -17   42.50    5.70
   2  -1 -17    1.10    3.60
   2   1 -17    6.20    3.80
  -2   1  17    0.50    4.20
   1  -1 -17   16.90    4.10
  -1  -1  17   17.70    3.90
  -1   1  17   14.00    4.80
   1   1 -17    7.20    3.70
   0  -1  17    0.70    3.30
   0  -1 -17    3.80    3.40
   0   1  17   -1.10    4.40
   0   1 -17   -2.40    3.00
  -1  -1 -17   36.10    4.90
   1  -1  17   44.60    5.40
  -1   1 -17   37.50    6.30
   1   1  17   25.90    5.60
   2  -1  17    3.70    4.00
  -2   1 -17    2.50    3.40
   2   1  17    4.10    4.10
   6  -2 -17   29.10    6.10
   6   2 -17   24.00    4.90
   5  -2 -17   33.90    6.00
  -5   2  17   51.39    5.70
   5   2 -17   48.00    5.90
   4  -2 -17    2.10    3.90
  -4   2  17    1.60    4.20
   4   2 -17   12.60    4.00
   3  -2 -17    9.10    4.40
  -3   2  17    4.10    4.60
   3   2 -17    6.30    3.60
   2  -2 -17    2.70    3.80
  -2   2  17    2.80    4.50
   2   2 -17    2.90    3.40
   1  -2 -17   19.70    4.20
  -1   2  17   13.20    5.20
   1   2 -17   18.40    4.00
   0  -2 -17   10.00    4.40
   0   2  17    4.70    4.40
   0   2 -17   16.60    4.00
   1  -2  17   71.59    6.00
  -1   2 -17   56.59    5.80
   1   2  17   36.90    7.00
   2  -2  17    3.30    4.20
   2   2  17    2.40    5.50
  -2   2 -17    1.60    3.70
   7  -3 -17    1.80    4.40
   7   3 -17    1.10    3.00
   6  -3 -17   34.00    6.10
  -6   3  17   33.90    5.10
   6   3 -17   25.10    4.70
   5  -3 -17   -1.10    3.90
  -5   3  17    4.10    4.20
   5   3 -17    4.20    3.20
   4  -3 -17    4.90    4.20
   4   3 -17   -2.60    2.70
  -4   3  17   -0.90    4.10
   3  -3 -17    4.80    3.80
   3   3 -17    3.00    3.40
  -3   3  17    4.70    4.90
   2  -3 -17   -2.00    3.20
  -2   3  17   -4.60    4.50
   2   3 -17    2.00    3.00
   1  -3 -17    1.40    4.70
   1   3 -17   -1.30    2.80
  -1   3  17   -3.20    4.70
   0   3  17   35.50    6.00
   0   3 -17   37.20    4.90
   1   3  17   13.90    4.90
  -1   3 -17   25.50    4.40
  -2   3 -17   54.39    5.90
   2   3  17   57.19    7.40
   7  -4 -17   -1.40    4.30
   7   4 -17    0.60    2.50
   6  -4 -17  102.49    9.60
   6   4 -17  114.89    7.60
  -6   4  17  120.49    9.30
   5  -4 -17    7.80    4.30
   5   4 -17    0.70    2.70
  -5   4  17    2.30    5.00
   4  -4 -17   19.80    4.90
   4   4 -17   18.50    3.60
  -4   4  17   18.40    5.30
   3  -4 -17   20.50    4.40
   3   4 -17   21.80    3.80
  -3   4  17   23.20    5.30
   2   4 -17    8.30    3.20
  -2   4  17    3.60    4.90
  -1   4  17    7.20    5.00
   1   4 -17    5.50    3.20
   0   4 -17   48.90    5.60
   0   4  17   44.40    6.70
   1   4  17   13.80    4.90
  -1   4 -17   20.30    4.10
  -6   5  17   30.60    6.70
   5   5 -17    9.30    4.40
  -5   5  17    2.90    4.30
  -4   5  17   45.10    6.50
   4   5 -17   40.70    4.30
   3   5 -17   24.50    3.60
  -3   5  17   25.60    7.20
   2   5 -17   11.60    3.40
  -2   5  17   16.10    7.50
   1   5 -17    2.40    2.80
  -1   5  17   -0.30    4.50
   0   5  17    5.60    4.80
   0   5 -17    4.70    3.00
  -5   6  17    3.90    5.20
  -4   6  17    1.10    4.60
   4   6 -17    0.50    2.20
   3   6 -17   78.59    8.50
  -3   6  17   60.19    7.10
  -2   6  17    6.40    4.90
   2   6 -17    8.00    3.30
   1   6 -17    1.50    4.20
  -1   6  17    6.30    6.40
   7   0 -18    1.40    3.50
   6   0 -18    2.70    3.70
   5   0 -18   -2.00    3.80
   4   0 -18   11.70    4.10
   3   0 -18   24.10    4.70
   2   0 -18   -0.10    3.20
  -1   0  18   67.89    5.90
   1   0 -18   53.49    7.60
   0   0  18   16.90    4.20
   0   0 -18   14.10    3.90
  -1   0 -18   34.80    5.00
   1   0  18   25.30    5.20
   7  -1 -18    0.20    4.60
   7   1 -18    7.80    5.30
   6  -1 -18    5.50    3.90
   6   1 -18   -1.00    3.20
   5   1 -18    6.40    4.50
   4  -1 -18   -2.20    3.50
   4   1 -18    1.90    3.50
   3  -1 -18   58.49    6.60
  -3   1  18   69.59    6.30
   3   1 -18   54.09    6.00
   2  -1 -18   36.60    5.50
  -2   1  18   43.20    6.00
   2   1 -18   24.50    4.40
   1  -1 -18   27.00    4.40
   1   1 -18   15.10    4.60
  -1   1  18   32.50    5.20
   0  -1 -18    0.50    3.20
   0   1  18   -1.00    3.90
   0   1 -18    2.40    2.90
   1   1  18   49.70    7.70
  -1   1 -18   58.19    6.30
   6  -2 -18   23.50    4.70
   6   2 -18   21.00    4.00
   5  -2 -18    1.90    3.70
   5   2 -18    1.70    3.30
   4  -2 -18   13.60    4.90
  -4   2  18   22.90    4.70
   4   2 -18   11.40    3.90
   3  -2 -18    6.90    4.10
  -3   2  18    2.40    4.60
   3   2 -18    3.50    3.30
   2  -2 -18   14.70    3.90
   2   2 -18   16.00    3.80
  -2   2  18   17.20    5.90
   1  -2 -18   25.50    4.20
   1   2 -18   17.80    4.40
  -1   2  18   41.10    6.00
   0   2  18   -1.90    4.10
   0   2 -18    2.60    3.00
  -1   2 -18  158.18   10.10
   1   2  18  176.88   11.20
   6  -3 -18  100.59    8.20
   6   3 -18   71.99    7.50
   5  -3 -18   18.70    5.00
  -5   3  18   23.50    6.10
   5   3 -18   26.80    4.20
   4  -3 -18    1.10    3.60
   4   3 -18    4.10    3.00
  -4   3  18    4.80    4.40
   3  -3 -18    3.90    3.60
  -3   3  18   13.40    4.80
   3   3 -18    8.60    3.50
   2  -3 -18    3.50    3.60
   2   3 -18    3.80    3.00
  -2   3  18   -3.70    4.50
  -1   3  18   -2.20    4.20
   1   3 -18    0.30    2.80
   0   3 -18   17.20    3.70
   0   3  18   25.90    5.30
   5  -4 -18   36.10    7.20
   5   4 -18   29.00    4.00
  -5   4  18   39.70    5.40
  -4   4  18   -4.30    4.00
   4   4 -18    0.40    2.40
   3   4 -18   19.60    3.60
  -3   4  18   12.40    4.90
  -2   4  18    0.50    4.20
   2   4 -18   -0.20    2.60
  -1   4  18   14.60    5.10
   1   4 -18   13.30    3.40
  -4   5  18   26.40    5.40
   3   5 -18   30.10    3.80
  -3   5  18   35.10    9.00
   2   5 -18   44.10    5.00
  -2   5  18   41.70    6.60
   5   0 -19    0.90    3.30
   4   0 -19   -2.80    3.00
   3   0 -19   -1.00    3.00
   2   0 -19    1.20    3.10
   1   0 -19    1.10    3.00
   5  -1 -19   -2.60    4.50
   5   1 -19   -1.80    3.20
   4  -1 -19   29.30    4.70
   4   1 -19   26.10    4.20
   3  -1 -19  102.09    8.10
   3   1 -19  114.79    7.90
   2  -1 -19    8.60    3.70
   2   1 -19    6.10    3.20
   1  -1 -19   17.90    4.00
   1   1 -19   19.50    3.90
   4  -2 -19    1.80    3.50
   4   2 -19   -0.50    2.80
   3  -2 -19    2.50    3.30
   3   2 -19    1.70    2.60
   2  -2 -19    4.30    3.70
   2   2 -19   12.10    4.10
  -2   2  19    7.60    4.80
   0   0   0    0.00    0.00

_computing_structure_solution     'SHELXT 2018/2 (Sheldrick, 2018)'
;
_shelx_hkl_checksum                90007
_olex2_submission_special_instructions  'No special instructions were received'
