# Supplementary material for: Double boron–oxygen-fused polycyclic aromatic hydrocarbons: skeletal editing and applications as organic optoelectronic materials
Source: Nat Commun. 2023 Nov 4;14:7089. doi: 10.1038/s41467-023-42973-1 (PMC10625603; doi:10.1038/s41467-023-42973-1)
Supplement: Supplementary file 14 — Source Data [file 41467_2023_42973_MOESM14_ESM.zip › CIF_BO6_CCDC2029823.cif]

data_d8v20176
_audit_creation_date               2023-10-14
_audit_creation_method
;
Olex2 1.5
(compiled 2022.04.07 svn.rca3783a0 for OlexSys, GUI svn.r6498)
;
_shelx_SHELXL_version_number       '2019/2'
_audit_contact_author_address      ?
_audit_contact_author_email        ?
_audit_contact_author_name         ''
_audit_contact_author_phone        ?
_publ_contact_author_id_orcid      ?
_publ_section_references
;
Dolomanov, O.V., Bourhis, L.J., Gildea, R.J, Howard, J.A.K. & Puschmann, H.
 (2009), J. Appl. Cryst. 42, 339-341.

Sheldrick, G.M. (2008). Acta Cryst. A64, 112-122.

Sheldrick, G.M. (2015). Acta Cryst. C71, 3-8.
;
_chemical_name_common              ?
_chemical_name_systematic
;
 ? 
;
_chemical_formula_moiety           'C36 H32 B2 O2'
_chemical_formula_sum              'C36 H32 B2 O2'
_chemical_formula_weight           518.23
_chemical_absolute_configuration   unk
_chemical_melting_point            ?
loop_
  _atom_type_symbol
  _atom_type_description
  _atom_type_scat_dispersion_real
  _atom_type_scat_dispersion_imag
  _atom_type_scat_source
 'C' 'C' 0.0033 0.0016 'International Tables Vol C Tables 4.2.6.8 and 6.1.1.4'
 'H' 'H' 0.0000 0.0000 'International Tables Vol C Tables 4.2.6.8 and 6.1.1.4'
 'B' 'B' 0.0013 0.0007 'International Tables Vol C Tables 4.2.6.8 and 6.1.1.4'
 'O' 'O' 0.0106 0.0060 'International Tables Vol C Tables 4.2.6.8 and 6.1.1.4'

_shelx_space_group_comment
;
The symmetry employed for this shelxl refinement is uniquely defined
by the following loop, which should always be used as a source of
symmetry information in preference to the above space-group names.
They are only intended as comments.
;
_space_group_crystal_system        'monoclinic'
_space_group_IT_number             7
_space_group_name_H-M_alt          'P 1 c 1'
_space_group_name_Hall             'P -2yc'
loop_
  _space_group_symop_operation_xyz
 'x, y, z'
 'x, -y, z+1/2'

_cell_length_a                     19.776(2)
_cell_length_b                     18.2753(15)
_cell_length_c                     16.4263(15)
_cell_angle_alpha                  90
_cell_angle_beta                   90.339(3)
_cell_angle_gamma                  90
_cell_volume                       5936.7(9)
_cell_formula_units_Z              8
_cell_measurement_reflns_used      9925
_cell_measurement_temperature      192(2)
_cell_measurement_theta_max        25.53
_cell_measurement_theta_min        2.64
_shelx_estimated_absorpt_T_max     0.993
_shelx_estimated_absorpt_T_min     0.988
_exptl_absorpt_coefficient_mu      0.069
_exptl_absorpt_correction_T_max    0.7456
_exptl_absorpt_correction_T_min    0.5237
_exptl_absorpt_correction_type     multi-scan
_exptl_absorpt_process_details
;
SADABS-2016/2 (Bruker,2016/2) was used for absorption correction.
wR2(int) was 0.1867 before and 0.1017 after correction.
The Ratio of minimum to maximum transmission is 0.7024.
The \l/2 correction factor is Not present.
;
_exptl_absorpt_special_details     ?
_exptl_crystal_colour              colorless
_exptl_crystal_density_diffrn      1.160
_exptl_crystal_density_meas        ?
_exptl_crystal_density_method      ?
_exptl_crystal_description         prismatic
_exptl_crystal_F_000               2192
_exptl_crystal_size_max            0.18
_exptl_crystal_size_mid            0.14
_exptl_crystal_size_min            0.1
_exptl_special_details
;
 ? 
;
_exptl_transmission_factor_max     ?
_exptl_transmission_factor_min     ?
_diffrn_reflns_av_R_equivalents    0.1172
_diffrn_reflns_av_unetI/netI       0.1026
_diffrn_reflns_Laue_measured_fraction_full  0.999
_diffrn_reflns_Laue_measured_fraction_max  0.999
_diffrn_reflns_limit_h_max         22
_diffrn_reflns_limit_h_min         -23
_diffrn_reflns_limit_k_max         21
_diffrn_reflns_limit_k_min         -21
_diffrn_reflns_limit_l_max         19
_diffrn_reflns_limit_l_min         -19
_diffrn_reflns_number              82048
_diffrn_reflns_point_group_measured_fraction_full  0.933
_diffrn_reflns_point_group_measured_fraction_max  0.933
_diffrn_reflns_theta_full          24.999
_diffrn_reflns_theta_max           24.999
_diffrn_reflns_theta_min           1.616
_diffrn_ambient_temperature        192.51
_diffrn_detector_area_resol_mean   ?
_diffrn_measured_fraction_theta_full  0.999
_diffrn_measured_fraction_theta_max  0.999
_diffrn_measurement_device_type    'Bruker APEX-II CCD'
_diffrn_measurement_method         '\f and \w scans'
_diffrn_radiation_type             MoK\a
_diffrn_radiation_wavelength       0.71073
_diffrn_source                     ?
_diffrn_standards_number           0
_reflns_Friedel_coverage           0.867
_reflns_Friedel_fraction_full      0.867
_reflns_Friedel_fraction_max       0.867
_reflns_number_gt                  12554
_reflns_number_total               19509
_reflns_special_details
;
 Reflections were merged by SHELXL according to the crystal
 class for the calculation of statistics and refinement.
 
 _reflns_Friedel_fraction is defined as the number of unique
 Friedel pairs measured divided by the number that would be
 possible theoretically, ignoring centric projections and
 systematic absences. Completness statistics refer to single and
 composite reflections containing twin component 1 only.
;
_reflns_threshold_expression       'I > 2\s(I)'
_computing_cell_refinement         'SAINT v8.37A (Bruker, 2015)'
_computing_data_collection         'Bruker APEX2'
_computing_data_reduction          'SAINT v8.37A (Bruker, 2015)'
_computing_molecular_graphics      'Olex2 1.5 (Dolomanov et al., 2009)'
_computing_publication_material    'Olex2 1.5 (Dolomanov et al., 2009)'
_computing_structure_refinement    'SHELXL 2019/2 (Sheldrick, 2015)'
_computing_structure_solution      'SHELXS  (Sheldrick, 2008)'
_refine_diff_density_max           0.220
_refine_diff_density_min           -0.224
_refine_diff_density_rms           0.049
_refine_ls_abs_structure_details
;
 Flack x determined using 3938 quotients [(I+)-(I-)]/[(I+)+(I-)]
 (Parsons, Flack and Wagner, Acta Cryst. B69 (2013) 249-259).
;
_refine_ls_abs_structure_Flack     -0.5(10)
_refine_ls_extinction_coef         0.0085(10)
_refine_ls_extinction_expression  
 'Fc^*^=kFc[1+0.001xFc^2^\l^3^/sin(2\q)]^-1/4^'
_refine_ls_extinction_method       'SHELXL-2019/2 (Sheldrick 2019)'
_refine_ls_goodness_of_fit_ref     1.016
_refine_ls_hydrogen_treatment      constr
_refine_ls_matrix_type             full
_refine_ls_number_parameters       1467
_refine_ls_number_reflns           19509
_refine_ls_number_restraints       2
_refine_ls_R_factor_all            0.1233
_refine_ls_R_factor_gt             0.0731
_refine_ls_restrained_S_all        1.016
_refine_ls_shift/su_max            0.000
_refine_ls_shift/su_mean           0.000
_refine_ls_structure_factor_coef   Fsqd
_refine_ls_weighting_details      
 'w=1/[\s^2^(Fo^2^)+(0.0957P)^2^+1.7147P] where P=(Fo^2^+2Fc^2^)/3'
_refine_ls_weighting_scheme        calc
_refine_ls_wR_factor_gt            0.1747
_refine_ls_wR_factor_ref           0.2127
_refine_special_details
;
 Refined as a 2-component twin.
;
_olex2_refinement_description
;
1. Twinned data refinement
 Scales: 0.8977(16)
 0.1023(16)
2. Fixed Uiso
 At 1.2 times of:
  All C(H) groups
 At 1.5 times of:
  All C(H,H,H) groups
3.a Aromatic/amide H refined with riding coordinates:
 C2(H2), C3(H3), C4(H4), C5(H5), C9(H9), C12(H12), C14(H14), C15(H15),
 C16(H16), C17(H17), C21(H21), C23(H23), C30(H30), C32(H32), C2A(H2A), C3A(H3A),
  C4A(H4A), C5A(H5A), C9A(H9A), C12A(H12A), C14A(H14A), C15A(H15A), C16A(H16A),
 C17A(H17A), C21A(H21A), C23A(H23A), C30A(H30A), C32A(H32A), C2B(H2B), C3B(H3B),
  C4B(H4B), C5B(H5B), C9B(H9B), C12B(H12B), C14B(H14B), C15B(H15B), C16B(H16B),
 C17B(H17B), C21B(H21B), C23B(H23B), C30B(H30B), C32B(H32B), C2C(H2C), C3C(H3C),
  C4C(H4C), C5C(H5C), C9C(H9C), C12C(H12C), C14C(H14C), C15C(H15C), C16C(H16C),
 C17C(H17C), C21C(H21C), C23C(H23C), C30C(H30C), C32C(H32C)
3.b Idealised Me refined as rotating group:
 C25(H25A,H25B,H25C), C26(H26A,H26B,H26C), C27(H27A,H27B,H27C), C34(H34A,H34B,
 H34C), C35(H35A,H35B,H35C), C36(H36A,H36B,H36C), C25A(H25D,H25E,H25F),
 C26A(H26D,H26E,H26F), C27A(H27D,H27E,H27F), C34A(H34D,H34E,H34F), C35A(H35D,
 H35E,H35F), C36A(H36D,H36E,H36F), C25B(H25G,H25H,H25I), C26B(H26G,H26H,H26I),
 C27B(H27G,H27H,H27I), C34B(H34G,H34H,H34I), C35B(H35G,H35H,H35I), C36B(H36G,
 H36H,H36I), C25C(H25J,H25K,H25L), C26C(H26J,H26K,H26L), C27C(H27J,H27K,H27L),
 C34C(H34J,H34K,H34L), C35C(H35J,H35K,H35L), C36C(H36J,H36K,H36L)
;
_atom_sites_solution_hydrogens     geom
_atom_sites_solution_primary       direct
_atom_sites_solution_secondary     ?
loop_
  _atom_site_label
  _atom_site_type_symbol
  _atom_site_fract_x
  _atom_site_fract_y
  _atom_site_fract_z
  _atom_site_U_iso_or_equiv
  _atom_site_adp_type
  _atom_site_occupancy
  _atom_site_site_symmetry_order
  _atom_site_calc_flag
  _atom_site_refinement_flags_posn
  _atom_site_refinement_flags_adp
  _atom_site_refinement_flags_occupancy
  _atom_site_disorder_assembly
  _atom_site_disorder_group
 B1 B 0.5870(5) 0.1082(5) 0.6885(6) 0.041(2) Uani 1 1 d . . . . .
 B2 B 0.7740(5) -0.0877(5) 0.6760(6) 0.045(2) Uani 1 1 d . . . . .
 B1A B 0.7374(4) 0.4030(5) 0.3312(6) 0.045(2) Uani 1 1 d . . . . .
 B2A B 0.9137(5) 0.6092(5) 0.3146(6) 0.044(2) Uani 1 1 d . . . . .
 B1B B 0.2308(5) 0.6009(5) 0.3837(7) 0.052(2) Uani 1 1 d . . . . .
 B2B B 0.4184(4) 0.4069(5) 0.3790(6) 0.044(2) Uani 1 1 d . . . . .
 B1C B 0.0962(4) -0.0950(4) 0.4060(6) 0.041(2) Uani 1 1 d . . . . .
 B2C B 0.2833(4) 0.1002(5) 0.4076(5) 0.038(2) Uani 1 1 d . . . . .
 C1 C 0.5448(4) 0.1567(4) 0.5618(5) 0.0403(18) Uani 1 1 d . . . . .
 C2 C 0.5001(4) 0.2055(4) 0.5263(5) 0.051(2) Uani 1 1 d . . . . .
 H2 H 0.473105 0.236158 0.559608 0.062 Uiso 1 1 calc R U . . .
 C3 C 0.4947(5) 0.2097(5) 0.4440(6) 0.056(2) Uani 1 1 d . . . . .
 H3 H 0.463796 0.243190 0.419861 0.068 Uiso 1 1 calc R U . . .
 C4 C 0.5333(4) 0.1660(5) 0.3958(5) 0.054(2) Uani 1 1 d . . . . .
 H4 H 0.529400 0.169307 0.338248 0.065 Uiso 1 1 calc R U . . .
 C5 C 0.5780(4) 0.1171(5) 0.4300(5) 0.047(2) Uani 1 1 d . . . . .
 H5 H 0.604618 0.086689 0.395891 0.057 Uiso 1 1 calc R U . . .
 C6 C 0.5847(4) 0.1116(4) 0.5150(5) 0.043(2) Uani 1 1 d . . . . .
 C7 C 0.6327(4) 0.0600(4) 0.5548(5) 0.0390(18) Uani 1 1 d . . . . .
 C8 C 0.6351(4) 0.0582(4) 0.6400(4) 0.0402(18) Uani 1 1 d . . . . .
 C9 C 0.6801(4) 0.0104(4) 0.6778(5) 0.0469(19) Uani 1 1 d . . . . .
 H9 H 0.681776 0.009257 0.735598 0.056 Uiso 1 1 calc R U . . .
 C10 C 0.7231(4) -0.0360(4) 0.6345(5) 0.0435(19) Uani 1 1 d . . . . .
 C11 C 0.7193(4) -0.0338(4) 0.5480(5) 0.0420(19) Uani 1 1 d . . . . .
 C12 C 0.6761(4) 0.0138(4) 0.5095(5) 0.046(2) Uani 1 1 d . . . . .
 H12 H 0.675184 0.015835 0.451673 0.055 Uiso 1 1 calc R U . . .
 C13 C 0.7646(4) -0.0832(5) 0.5020(5) 0.047(2) Uani 1 1 d . . . . .
 C14 C 0.7636(5) -0.0877(5) 0.4171(6) 0.066(3) Uani 1 1 d . . . . .
 H14 H 0.733073 -0.057970 0.386812 0.079 Uiso 1 1 calc R U . . .
 C15 C 0.8067(6) -0.1352(5) 0.3763(6) 0.070(3) Uani 1 1 d . . . . .
 H15 H 0.805057 -0.138273 0.318561 0.084 Uiso 1 1 calc R U . . .
 C16 C 0.8516(5) -0.1775(6) 0.4192(6) 0.068(3) Uani 1 1 d . . . . .
 H16 H 0.882048 -0.208631 0.391078 0.081 Uiso 1 1 calc R U . . .
 C17 C 0.8528(5) -0.1753(5) 0.5016(6) 0.059(2) Uani 1 1 d . . . . .
 H17 H 0.883056 -0.206035 0.531017 0.071 Uiso 1 1 calc R U . . .
 C18 C 0.8102(4) -0.1284(5) 0.5434(5) 0.049(2) Uani 1 1 d . . . . .
 C19 C 0.5780(4) 0.1100(4) 0.7831(5) 0.0422(19) Uani 1 1 d . . . . .
 C20 C 0.5357(4) 0.0602(4) 0.8226(5) 0.048(2) Uani 1 1 d . . . . .
 C21 C 0.5260(4) 0.0642(5) 0.9060(5) 0.052(2) Uani 1 1 d . . . . .
 H21 H 0.496342 0.030420 0.931354 0.063 Uiso 1 1 calc R U . . .
 C22 C 0.5587(5) 0.1165(5) 0.9535(5) 0.055(2) Uani 1 1 d . . . . .
 C23 C 0.6005(5) 0.1658(5) 0.9134(5) 0.065(3) Uani 1 1 d . . . . .
 H23 H 0.623217 0.202400 0.944189 0.078 Uiso 1 1 calc R U . . .
 C24 C 0.6100(5) 0.1632(5) 0.8308(5) 0.054(2) Uani 1 1 d . . . . .
 C25 C 0.6548(6) 0.2199(6) 0.7909(6) 0.094(4) Uani 1 1 d . . . . .
 H25A H 0.678312 0.197753 0.744676 0.141 Uiso 1 1 calc R U . . .
 H25B H 0.688044 0.237892 0.830537 0.141 Uiso 1 1 calc R U . . .
 H25C H 0.626924 0.260809 0.771561 0.141 Uiso 1 1 calc R U . . .
 C26 C 0.4987(6) 0.0024(5) 0.7721(6) 0.081(3) Uani 1 1 d . . . . .
 H26A H 0.530036 -0.018958 0.732661 0.122 Uiso 1 1 calc R U . . .
 H26B H 0.460756 0.025215 0.743105 0.122 Uiso 1 1 calc R U . . .
 H26C H 0.481732 -0.036038 0.808137 0.122 Uiso 1 1 calc R U . . .
 C27 C 0.5490(6) 0.1192(6) 1.0442(6) 0.075(3) Uani 1 1 d . . . . .
 H27A H 0.592219 0.130240 1.070837 0.113 Uiso 1 1 calc R U . . .
 H27B H 0.532350 0.071676 1.063258 0.113 Uiso 1 1 calc R U . . .
 H27C H 0.515989 0.157286 1.057504 0.113 Uiso 1 1 calc R U . . .
 C28 C 0.7833(4) -0.0991(5) 0.7692(5) 0.048(2) Uani 1 1 d . . . . .
 C29 C 0.7394(4) -0.1460(5) 0.8119(5) 0.051(2) Uani 1 1 d . . . . .
 C30 C 0.7495(5) -0.1589(5) 0.8943(6) 0.062(3) Uani 1 1 d . . . . .
 H30 H 0.720066 -0.191522 0.921740 0.075 Uiso 1 1 calc R U . . .
 C31 C 0.8011(6) -0.1256(6) 0.9376(6) 0.072(3) Uani 1 1 d . . . . .
 C32 C 0.8444(5) -0.0803(7) 0.8959(6) 0.080(3) Uani 1 1 d . . . . .
 H32 H 0.880872 -0.058161 0.924612 0.095 Uiso 1 1 calc R U . . .
 C33 C 0.8365(5) -0.0658(6) 0.8131(6) 0.067(3) Uani 1 1 d . . . . .
 C34 C 0.8843(5) -0.0127(7) 0.7694(7) 0.097(4) Uani 1 1 d . . . . .
 H34A H 0.922486 -0.040048 0.746801 0.146 Uiso 1 1 calc R U . . .
 H34B H 0.901180 0.023711 0.808308 0.146 Uiso 1 1 calc R U . . .
 H34C H 0.859783 0.011981 0.725324 0.146 Uiso 1 1 calc R U . . .
 C35 C 0.6829(5) -0.1844(6) 0.7668(5) 0.067(3) Uani 1 1 d . . . . .
 H35A H 0.645078 -0.150410 0.758807 0.100 Uiso 1 1 calc R U . . .
 H35B H 0.667648 -0.226584 0.798606 0.100 Uiso 1 1 calc R U . . .
 H35C H 0.699215 -0.201073 0.713732 0.100 Uiso 1 1 calc R U . . .
 C36 C 0.8105(6) -0.1387(7) 1.0287(6) 0.094(4) Uani 1 1 d . . . . .
 H36A H 0.857171 -0.154000 1.039668 0.142 Uiso 1 1 calc R U . . .
 H36B H 0.779362 -0.177085 1.046652 0.142 Uiso 1 1 calc R U . . .
 H36C H 0.801006 -0.093359 1.058445 0.142 Uiso 1 1 calc R U . . .
 C1A C 0.7000(4) 0.3654(4) 0.4650(5) 0.0432(19) Uani 1 1 d . . . . .
 C2A C 0.6561(4) 0.3194(5) 0.5068(6) 0.051(2) Uani 1 1 d . . . . .
 H2A H 0.628068 0.286052 0.477743 0.061 Uiso 1 1 calc R U . . .
 C3A C 0.6534(4) 0.3224(5) 0.5899(6) 0.054(2) Uani 1 1 d . . . . .
 H3A H 0.624500 0.290263 0.618961 0.065 Uiso 1 1 calc R U . . .
 C4A C 0.6934(4) 0.3728(5) 0.6318(5) 0.051(2) Uani 1 1 d . . . . .
 H4A H 0.691522 0.375200 0.689552 0.062 Uiso 1 1 calc R U . . .
 C5A C 0.7350(4) 0.4184(4) 0.5906(5) 0.047(2) Uani 1 1 d . . . . .
 H5A H 0.761189 0.452940 0.620378 0.056 Uiso 1 1 calc R U . . .
 C6A C 0.7406(4) 0.4166(4) 0.5057(4) 0.0364(17) Uani 1 1 d . . . . .
 C7A C 0.7848(4) 0.4651(4) 0.4590(5) 0.0379(18) Uani 1 1 d . . . . .
 C8A C 0.7829(3) 0.4607(4) 0.3735(5) 0.0378(18) Uani 1 1 d . . . . .
 C9A C 0.8235(4) 0.5073(4) 0.3283(5) 0.0403(18) Uani 1 1 d . . . . .
 H9A H 0.820865 0.505462 0.270557 0.048 Uiso 1 1 calc R U . . .
 C10A C 0.8685(4) 0.5574(4) 0.3652(5) 0.0413(19) Uani 1 1 d . . . . .
 C11A C 0.8707(4) 0.5600(4) 0.4512(5) 0.0403(18) Uani 1 1 d . . . . .
 C12A C 0.8295(4) 0.5143(4) 0.4972(5) 0.0394(18) Uani 1 1 d . . . . .
 H12A H 0.831737 0.516301 0.554927 0.047 Uiso 1 1 calc R U . . .
 C13A C 0.9193(4) 0.6108(4) 0.4900(5) 0.0382(18) Uani 1 1 d . . . . .
 C14A C 0.9301(4) 0.6160(5) 0.5728(5) 0.050(2) Uani 1 1 d . . . . .
 H14A H 0.904597 0.585162 0.607639 0.061 Uiso 1 1 calc R U . . .
 C15A C 0.9762(4) 0.6637(5) 0.6078(6) 0.052(2) Uani 1 1 d . . . . .
 H15A H 0.982553 0.665226 0.665148 0.063 Uiso 1 1 calc R U . . .
 C16A C 1.0134(4) 0.7098(5) 0.5561(6) 0.056(2) Uani 1 1 d . . . . .
 H16A H 1.044887 0.743382 0.578915 0.067 Uiso 1 1 calc R U . . .
 C17A C 1.0049(4) 0.7068(4) 0.4741(6) 0.051(2) Uani 1 1 d . . . . .
 H17A H 1.030224 0.738250 0.439773 0.061 Uiso 1 1 calc R U . . .
 C18A C 0.9586(4) 0.6572(4) 0.4404(5) 0.0430(19) Uani 1 1 d . . . . .
 C19A C 0.7297(4) 0.3901(4) 0.2388(5) 0.044(2) Uani 1 1 d . . . . .
 C20A C 0.7741(4) 0.3440(5) 0.1976(6) 0.054(2) Uani 1 1 d . . . . .
 C21A C 0.7656(5) 0.3315(5) 0.1135(6) 0.068(3) Uani 1 1 d . . . . .
 H21A H 0.796769 0.300717 0.086128 0.081 Uiso 1 1 calc R U . . .
 C22A C 0.7132(6) 0.3626(6) 0.0700(6) 0.070(3) Uani 1 1 d . . . . .
 C23A C 0.6700(5) 0.4081(6) 0.1121(6) 0.068(3) Uani 1 1 d . . . . .
 H23A H 0.634358 0.431219 0.082934 0.081 Uiso 1 1 calc R U . . .
 C24A C 0.6761(4) 0.4218(5) 0.1947(5) 0.055(2) Uani 1 1 d . . . . .
 C25A C 0.6251(5) 0.4705(5) 0.2392(6) 0.071(3) Uani 1 1 d . . . . .
 H25D H 0.591496 0.488889 0.200177 0.106 Uiso 1 1 calc R U . . .
 H25E H 0.648899 0.511855 0.264326 0.106 Uiso 1 1 calc R U . . .
 H25F H 0.602398 0.441922 0.281427 0.106 Uiso 1 1 calc R U . . .
 C26A C 0.8316(5) 0.3087(6) 0.2436(6) 0.070(3) Uani 1 1 d . . . . .
 H26D H 0.861253 0.346663 0.266023 0.105 Uiso 1 1 calc R U . . .
 H26E H 0.857395 0.277403 0.206562 0.105 Uiso 1 1 calc R U . . .
 H26F H 0.813448 0.278926 0.288038 0.105 Uiso 1 1 calc R U . . .
 C27A C 0.7046(7) 0.3478(7) -0.0189(6) 0.101(4) Uani 1 1 d . . . . .
 H27D H 0.656375 0.348170 -0.032936 0.152 Uiso 1 1 calc R U . . .
 H27E H 0.723840 0.299815 -0.031925 0.152 Uiso 1 1 calc R U . . .
 H27F H 0.727978 0.385703 -0.050224 0.152 Uiso 1 1 calc R U . . .
 C28A C 0.9184(4) 0.6130(4) 0.2209(5) 0.0409(19) Uani 1 1 d . . . . .
 C29A C 0.9640(4) 0.5666(5) 0.1795(6) 0.054(2) Uani 1 1 d . . . . .
 C30A C 0.9708(5) 0.5714(5) 0.0968(6) 0.058(2) Uani 1 1 d . . . . .
 H30A H 1.000281 0.538167 0.070296 0.070 Uiso 1 1 calc R U . . .
 C31A C 0.9363(4) 0.6228(5) 0.0500(5) 0.055(2) Uani 1 1 d . . . . .
 C32A C 0.8904(5) 0.6658(5) 0.0894(5) 0.054(2) Uani 1 1 d . . . . .
 H32A H 0.863409 0.698790 0.058506 0.065 Uiso 1 1 calc R U . . .
 C33A C 0.8819(4) 0.6629(5) 0.1736(5) 0.050(2) Uani 1 1 d . . . . .
 C34A C 0.8334(4) 0.7155(5) 0.2153(6) 0.064(3) Uani 1 1 d . . . . .
 H34D H 0.811881 0.690827 0.261308 0.096 Uiso 1 1 calc R U . . .
 H34E H 0.798689 0.731362 0.176328 0.096 Uiso 1 1 calc R U . . .
 H34F H 0.858551 0.758264 0.235080 0.096 Uiso 1 1 calc R U . . .
 C35A C 1.0051(5) 0.5121(5) 0.2276(6) 0.070(3) Uani 1 1 d . . . . .
 H35D H 1.035851 0.486141 0.191047 0.105 Uiso 1 1 calc R U . . .
 H35E H 0.974785 0.476904 0.253708 0.105 Uiso 1 1 calc R U . . .
 H35F H 1.031464 0.537866 0.269451 0.105 Uiso 1 1 calc R U . . .
 C36A C 0.9458(6) 0.6285(7) -0.0409(6) 0.085(4) Uani 1 1 d . . . . .
 H36D H 0.911759 0.661762 -0.063845 0.128 Uiso 1 1 calc R U . . .
 H36E H 0.940579 0.579955 -0.065583 0.128 Uiso 1 1 calc R U . . .
 H36F H 0.991076 0.647407 -0.052416 0.128 Uiso 1 1 calc R U . . .
 C1B C 0.1775(4) 0.6328(4) 0.2556(6) 0.055(2) Uani 1 1 d . . . . .
 C2B C 0.1239(5) 0.6711(5) 0.2201(7) 0.069(3) Uani 1 1 d . . . . .
 H2B H 0.095020 0.700055 0.252983 0.083 Uiso 1 1 calc R U . . .
 C3B C 0.1130(5) 0.6670(6) 0.1375(8) 0.079(3) Uani 1 1 d . . . . .
 H3B H 0.076410 0.692553 0.112843 0.095 Uiso 1 1 calc R U . . .
 C4B C 0.1559(6) 0.6255(6) 0.0912(7) 0.084(4) Uani 1 1 d . . . . .
 H4B H 0.148459 0.623069 0.034056 0.101 Uiso 1 1 calc R U . . .
 C5B C 0.2092(5) 0.5873(5) 0.1243(6) 0.071(3) Uani 1 1 d . . . . .
 H5B H 0.238621 0.559936 0.090379 0.085 Uiso 1 1 calc R U . . .
 C6B C 0.2199(4) 0.5891(4) 0.2095(6) 0.057(2) Uani 1 1 d . . . . .
 C7B C 0.2748(4) 0.5472(4) 0.2501(5) 0.050(2) Uani 1 1 d . . . . .
 C8B C 0.2778(4) 0.5498(4) 0.3361(5) 0.0479(19) Uani 1 1 d . . . . .
 C9B C 0.3258(4) 0.5055(4) 0.3761(5) 0.0440(18) Uani 1 1 d . . . . .
 H9B H 0.327962 0.506207 0.433852 0.053 Uiso 1 1 calc R U . . .
 C10B C 0.3706(4) 0.4603(4) 0.3334(5) 0.0422(18) Uani 1 1 d . . . . .
 C11B C 0.3690(4) 0.4623(4) 0.2478(5) 0.0467(19) Uani 1 1 d . . . . .
 C12B C 0.3214(4) 0.5038(4) 0.2074(5) 0.052(2) Uani 1 1 d . . . . .
 H12B H 0.319970 0.503146 0.149629 0.063 Uiso 1 1 calc R U . . .
 C13B C 0.4200(4) 0.4177(4) 0.2038(5) 0.0462(19) Uani 1 1 d . . . . .
 C14B C 0.4274(5) 0.4194(5) 0.1202(5) 0.061(2) Uani 1 1 d . . . . .
 H14B H 0.399149 0.450473 0.088522 0.073 Uiso 1 1 calc R U . . .
 C15B C 0.4759(5) 0.3758(6) 0.0815(6) 0.071(3) Uani 1 1 d . . . . .
 H15B H 0.480821 0.377845 0.024092 0.085 Uiso 1 1 calc R U . . .
 C16B C 0.5164(5) 0.3301(5) 0.1270(7) 0.072(3) Uani 1 1 d . . . . .
 H16B H 0.549067 0.300593 0.100417 0.087 Uiso 1 1 calc R U . . .
 C17B C 0.5105(5) 0.3265(5) 0.2100(6) 0.063(3) Uani 1 1 d . . . . .
 H17B H 0.538974 0.295254 0.241251 0.076 Uiso 1 1 calc R U . . .
 C18B C 0.4616(4) 0.3699(4) 0.2472(5) 0.048(2) Uani 1 1 d . . . . .
 C19B C 0.2297(4) 0.6143(5) 0.4767(6) 0.054(2) Uani 1 1 d . . . . .
 C20B C 0.2800(4) 0.6538(5) 0.5162(5) 0.053(2) Uani 1 1 d . . . . .
 C21B C 0.2769(5) 0.6665(5) 0.5999(6) 0.065(2) Uani 1 1 d . . . . .
 H21B H 0.312672 0.692513 0.625643 0.078 Uiso 1 1 calc R U . . .
 C22B C 0.2240(6) 0.6425(6) 0.6460(6) 0.073(3) Uani 1 1 d . . . . .
 C23B C 0.1747(6) 0.6048(6) 0.6086(7) 0.074(3) Uani 1 1 d . . . . .
 H23B H 0.137607 0.588011 0.640050 0.089 Uiso 1 1 calc R U . . .
 C24B C 0.1754(5) 0.5889(5) 0.5235(7) 0.069(3) Uani 1 1 d . . . . .
 C25B C 0.1180(5) 0.5467(6) 0.4828(7) 0.088(3) Uani 1 1 d . . . . .
 H25G H 0.094338 0.578623 0.444088 0.133 Uiso 1 1 calc R U . . .
 H25H H 0.086159 0.529838 0.524334 0.133 Uiso 1 1 calc R U . . .
 H25I H 0.136468 0.504344 0.453850 0.133 Uiso 1 1 calc R U . . .
 C26B C 0.3369(5) 0.6872(5) 0.4675(6) 0.066(2) Uani 1 1 d . . . . .
 H26G H 0.366040 0.716090 0.503749 0.100 Uiso 1 1 calc R U . . .
 H26H H 0.318031 0.718937 0.425043 0.100 Uiso 1 1 calc R U . . .
 H26I H 0.363555 0.648161 0.442322 0.100 Uiso 1 1 calc R U . . .
 C27B C 0.2179(7) 0.6575(7) 0.7351(7) 0.102(4) Uani 1 1 d . . . . .
 H27G H 0.179875 0.690697 0.744429 0.154 Uiso 1 1 calc R U . . .
 H27H H 0.259769 0.680105 0.755048 0.154 Uiso 1 1 calc R U . . .
 H27I H 0.210191 0.611417 0.764129 0.154 Uiso 1 1 calc R U . . .
 C28B C 0.4236(4) 0.3942(4) 0.4730(5) 0.045(2) Uani 1 1 d . . . . .
 C29B C 0.4810(4) 0.4192(4) 0.5158(5) 0.052(2) Uani 1 1 d . . . . .
 C30B C 0.4855(5) 0.4050(5) 0.5979(6) 0.064(2) Uani 1 1 d . . . . .
 H30B H 0.524401 0.421824 0.626441 0.076 Uiso 1 1 calc R U . . .
 C31B C 0.4372(5) 0.3680(5) 0.6410(6) 0.060(2) Uani 1 1 d . . . . .
 C32B C 0.3807(5) 0.3436(5) 0.5968(5) 0.055(2) Uani 1 1 d . . . . .
 H32B H 0.346198 0.317661 0.624509 0.066 Uiso 1 1 calc R U . . .
 C33B C 0.3737(4) 0.3559(4) 0.5149(5) 0.048(2) Uani 1 1 d . . . . .
 C34B C 0.3146(5) 0.3250(5) 0.4691(6) 0.069(3) Uani 1 1 d . . . . .
 H34G H 0.283670 0.301249 0.507360 0.103 Uiso 1 1 calc R U . . .
 H34H H 0.330522 0.288933 0.429449 0.103 Uiso 1 1 calc R U . . .
 H34I H 0.290778 0.364517 0.440600 0.103 Uiso 1 1 calc R U . . .
 C35B C 0.5361(5) 0.4590(6) 0.4713(7) 0.078(3) Uani 1 1 d . . . . .
 H35G H 0.556631 0.426079 0.431354 0.117 Uiso 1 1 calc R U . . .
 H35H H 0.570612 0.475285 0.510265 0.117 Uiso 1 1 calc R U . . .
 H35I H 0.516876 0.501572 0.443167 0.117 Uiso 1 1 calc R U . . .
 C36B C 0.4458(7) 0.3507(6) 0.7295(6) 0.092(4) Uani 1 1 d . . . . .
 H36G H 0.473464 0.306536 0.735580 0.138 Uiso 1 1 calc R U . . .
 H36H H 0.401374 0.342523 0.753933 0.138 Uiso 1 1 calc R U . . .
 H36I H 0.468247 0.391781 0.756931 0.138 Uiso 1 1 calc R U . . .
 C1C C 0.0504(4) -0.1318(4) 0.2751(5) 0.0448(19) Uani 1 1 d . . . . .
 C2C C 0.0025(4) -0.1751(5) 0.2378(5) 0.053(2) Uani 1 1 d . . . . .
 H2C H -0.025420 -0.206264 0.269392 0.064 Uiso 1 1 calc R U . . .
 C3C C -0.0046(4) -0.1729(5) 0.1547(5) 0.055(2) Uani 1 1 d . . . . .
 H3C H -0.038188 -0.201852 0.128552 0.067 Uiso 1 1 calc R U . . .
 C4C C 0.0370(5) -0.1284(5) 0.1092(5) 0.061(2) Uani 1 1 d . . . . .
 H4C H 0.032072 -0.126589 0.051695 0.073 Uiso 1 1 calc R U . . .
 C5C C 0.0859(4) -0.0865(4) 0.1475(5) 0.049(2) Uani 1 1 d . . . . .
 H5C H 0.113972 -0.055866 0.115412 0.059 Uiso 1 1 calc R U . . .
 C6C C 0.0954(4) -0.0878(4) 0.2311(4) 0.0405(18) Uani 1 1 d . . . . .
 C7C C 0.1467(3) -0.0437(4) 0.2749(4) 0.0352(16) Uani 1 1 d . . . . .
 C8C C 0.1460(3) -0.0440(4) 0.3604(4) 0.0370(16) Uani 1 1 d . . . . .
 C9C C 0.1909(4) 0.0021(4) 0.4024(4) 0.0385(16) Uani 1 1 d . . . . .
 H9C H 0.189558 0.003748 0.460215 0.046 Uiso 1 1 calc R U . . .
 C10C C 0.2374(3) 0.0457(4) 0.3611(4) 0.0376(17) Uani 1 1 d . . . . .
 C11C C 0.2402(4) 0.0420(4) 0.2758(4) 0.0380(17) Uani 1 1 d . . . . .
 C12C C 0.1953(4) -0.0029(4) 0.2334(5) 0.0420(17) Uani 1 1 d . . . . .
 H12C H 0.197804 -0.005774 0.175730 0.050 Uiso 1 1 calc R U . . .
 C13C C 0.2924(4) 0.0856(4) 0.2341(4) 0.0397(17) Uani 1 1 d . . . . .
 C14C C 0.3044(4) 0.0823(4) 0.1511(5) 0.0471(19) Uani 1 1 d . . . . .
 H14C H 0.278658 0.049199 0.118805 0.057 Uiso 1 1 calc R U . . .
 C15C C 0.3525(4) 0.1252(5) 0.1136(6) 0.058(2) Uani 1 1 d . . . . .
 H15C H 0.359785 0.121235 0.056698 0.069 Uiso 1 1 calc R U . . .
 C16C C 0.3900(4) 0.1743(4) 0.1600(5) 0.052(2) Uani 1 1 d . . . . .
 H16C H 0.422137 0.205386 0.134643 0.063 Uiso 1 1 calc R U . . .
 C17C C 0.3805(4) 0.1778(4) 0.2419(5) 0.050(2) Uani 1 1 d . . . . .
 H17C H 0.406964 0.210535 0.273736 0.059 Uiso 1 1 calc R U . . .
 C18C C 0.3330(4) 0.1345(4) 0.2792(5) 0.0409(18) Uani 1 1 d . . . . .
 C19C C 0.0926(4) -0.1066(4) 0.4992(5) 0.0403(19) Uani 1 1 d . . . . .
 C20C C 0.1449(4) -0.1469(4) 0.5409(5) 0.0460(19) Uani 1 1 d . . . . .
 C21C C 0.1399(5) -0.1580(5) 0.6233(5) 0.056(2) Uani 1 1 d . . . . .
 H21C H 0.174958 -0.184180 0.650277 0.068 Uiso 1 1 calc R U . . .
 C22C C 0.0864(5) -0.1329(5) 0.6686(5) 0.056(2) Uani 1 1 d . . . . .
 C23C C 0.0365(5) -0.0932(5) 0.6271(6) 0.062(2) Uani 1 1 d . . . . .
 H23C H -0.000709 -0.074587 0.656995 0.074 Uiso 1 1 calc R U . . .
 C24C C 0.0392(4) -0.0802(4) 0.5460(5) 0.052(2) Uani 1 1 d . . . . .
 C25C C -0.0158(5) -0.0365(6) 0.5032(6) 0.069(3) Uani 1 1 d . . . . .
 H25J H 0.005011 0.000498 0.468183 0.104 Uiso 1 1 calc R U . . .
 H25K H -0.044254 -0.012445 0.543770 0.104 Uiso 1 1 calc R U . . .
 H25L H -0.043592 -0.069493 0.469865 0.104 Uiso 1 1 calc R U . . .
 C26C C 0.2019(4) -0.1796(5) 0.4937(5) 0.063(2) Uani 1 1 d . . . . .
 H26J H 0.235791 -0.199427 0.531439 0.094 Uiso 1 1 calc R U . . .
 H26K H 0.222735 -0.141688 0.459806 0.094 Uiso 1 1 calc R U . . .
 H26L H 0.184596 -0.218918 0.458807 0.094 Uiso 1 1 calc R U . . .
 C27C C 0.0808(6) -0.1482(6) 0.7580(6) 0.089(4) Uani 1 1 d . . . . .
 H27J H 0.032960 -0.151375 0.772927 0.134 Uiso 1 1 calc R U . . .
 H27K H 0.102441 -0.108672 0.788824 0.134 Uiso 1 1 calc R U . . .
 H27L H 0.103247 -0.194701 0.770673 0.134 Uiso 1 1 calc R U . . .
 C28C C 0.2840(4) 0.1170(4) 0.5003(5) 0.0403(18) Uani 1 1 d . . . . .
 C29C C 0.3376(4) 0.0940(4) 0.5512(5) 0.0444(18) Uani 1 1 d . . . . .
 C30C C 0.3391(5) 0.1129(5) 0.6323(5) 0.056(2) Uani 1 1 d . . . . .
 H30C H 0.375896 0.096912 0.665222 0.067 Uiso 1 1 calc R U . . .
 C31C C 0.2883(5) 0.1547(4) 0.6673(5) 0.054(2) Uani 1 1 d . . . . .
 C32C C 0.2361(4) 0.1777(4) 0.6170(5) 0.051(2) Uani 1 1 d . . . . .
 H32C H 0.201433 0.207429 0.639365 0.061 Uiso 1 1 calc R U . . .
 C33C C 0.2323(4) 0.1591(4) 0.5363(5) 0.0424(18) Uani 1 1 d . . . . .
 C34C C 0.1750(4) 0.1875(5) 0.4831(5) 0.057(2) Uani 1 1 d . . . . .
 H34J H 0.142104 0.213261 0.517078 0.086 Uiso 1 1 calc R U . . .
 H34K H 0.152770 0.146254 0.455761 0.086 Uiso 1 1 calc R U . . .
 H34L H 0.193088 0.221167 0.442297 0.086 Uiso 1 1 calc R U . . .
 C35C C 0.3934(4) 0.0480(5) 0.5149(6) 0.057(2) Uani 1 1 d . . . . .
 H35J H 0.373550 0.009411 0.480944 0.086 Uiso 1 1 calc R U . . .
 H35K H 0.420242 0.025783 0.558735 0.086 Uiso 1 1 calc R U . . .
 H35L H 0.422616 0.079046 0.481474 0.086 Uiso 1 1 calc R U . . .
 C36C C 0.2908(6) 0.1764(6) 0.7557(6) 0.081(3) Uani 1 1 d . . . . .
 H36J H 0.270237 0.137753 0.788782 0.121 Uiso 1 1 calc R U . . .
 H36K H 0.265751 0.222134 0.763271 0.121 Uiso 1 1 calc R U . . .
 H36L H 0.337931 0.183358 0.772673 0.121 Uiso 1 1 calc R U . . .
 O1 O 0.5457(3) 0.1546(3) 0.6452(3) 0.0470(14) Uani 1 1 d . . . . .
 O2 O 0.8152(3) -0.1294(3) 0.6269(3) 0.0517(15) Uani 1 1 d . . . . .
 O1A O 0.6989(3) 0.3593(3) 0.3817(3) 0.0479(14) Uani 1 1 d . . . . .
 O2A O 0.9537(3) 0.6572(3) 0.3576(3) 0.0448(13) Uani 1 1 d . . . . .
 O1B O 0.1834(3) 0.6394(3) 0.3379(4) 0.0630(17) Uani 1 1 d . . . . .
 O2B O 0.4597(3) 0.3642(3) 0.3313(4) 0.0538(15) Uani 1 1 d . . . . .
 O1C O 0.0536(3) -0.1368(3) 0.3589(3) 0.0498(14) Uani 1 1 d . . . . .
 O2C O 0.3270(3) 0.1417(3) 0.3615(3) 0.0465(13) Uani 1 1 d . . . . .

loop_
  _atom_site_aniso_label
  _atom_site_aniso_U_11
  _atom_site_aniso_U_22
  _atom_site_aniso_U_33
  _atom_site_aniso_U_23
  _atom_site_aniso_U_13
  _atom_site_aniso_U_12
 B1 0.043(5) 0.030(5) 0.051(6) -0.001(4) -0.002(4) 0.001(4)
 B2 0.039(5) 0.046(5) 0.051(6) 0.003(4) 0.014(4) 0.007(4)
 B1A 0.033(5) 0.047(5) 0.056(6) -0.002(5) 0.003(4) -0.001(4)
 B2A 0.039(5) 0.036(5) 0.057(6) -0.007(4) 0.001(5) 0.001(4)
 B1B 0.043(5) 0.035(5) 0.078(7) 0.015(5) -0.003(5) 0.002(4)
 B2B 0.039(5) 0.040(5) 0.053(6) -0.007(4) 0.008(4) 0.002(4)
 B1C 0.045(5) 0.027(4) 0.051(5) 0.000(4) 0.001(4) -0.005(4)
 B2C 0.027(4) 0.040(5) 0.048(5) 0.004(4) 0.009(4) 0.002(4)
 C1 0.039(4) 0.037(4) 0.045(5) -0.004(4) -0.003(4) 0.003(3)
 C2 0.056(5) 0.035(4) 0.063(6) -0.002(4) -0.008(4) 0.011(4)
 C3 0.061(5) 0.045(5) 0.063(6) 0.005(4) -0.012(5) 0.012(4)
 C4 0.060(5) 0.055(5) 0.048(5) 0.005(4) -0.012(4) 0.002(4)
 C5 0.056(5) 0.046(5) 0.040(5) 0.004(4) -0.005(4) 0.002(4)
 C6 0.046(5) 0.033(4) 0.049(5) 0.002(4) -0.008(4) -0.004(4)
 C7 0.040(4) 0.040(4) 0.037(5) 0.008(3) 0.001(3) 0.003(3)
 C8 0.042(4) 0.041(4) 0.037(5) 0.000(3) 0.001(4) 0.003(4)
 C9 0.048(5) 0.057(5) 0.035(4) 0.006(4) 0.004(4) 0.010(4)
 C10 0.046(5) 0.044(5) 0.041(5) 0.001(4) 0.006(4) 0.001(4)
 C11 0.039(4) 0.041(4) 0.046(5) -0.001(4) 0.005(4) 0.003(4)
 C12 0.059(5) 0.043(5) 0.036(4) 0.003(4) 0.001(4) 0.001(4)
 C13 0.048(5) 0.044(5) 0.049(5) 0.000(4) 0.017(4) 0.004(4)
 C14 0.086(7) 0.055(6) 0.058(6) 0.005(5) 0.015(5) 0.023(5)
 C15 0.094(7) 0.057(6) 0.058(6) -0.001(5) 0.018(5) 0.026(6)
 C16 0.076(7) 0.067(6) 0.060(7) -0.005(5) 0.031(5) 0.014(5)
 C17 0.061(6) 0.052(5) 0.064(6) 0.003(5) 0.018(5) 0.020(5)
 C18 0.049(5) 0.050(5) 0.048(5) 0.005(4) 0.017(4) 0.006(4)
 C19 0.040(4) 0.041(4) 0.045(5) -0.001(4) 0.009(4) 0.004(4)
 C20 0.047(5) 0.040(4) 0.055(6) 0.001(4) 0.003(4) 0.002(4)
 C21 0.047(5) 0.048(5) 0.062(6) 0.013(4) 0.018(4) -0.003(4)
 C22 0.065(6) 0.051(5) 0.048(5) 0.005(4) 0.019(4) 0.006(4)
 C23 0.089(7) 0.060(6) 0.047(6) -0.007(4) 0.011(5) -0.019(5)
 C24 0.067(5) 0.048(5) 0.046(5) -0.006(4) 0.010(4) -0.012(4)
 C25 0.115(9) 0.106(9) 0.061(7) -0.006(6) 0.021(6) -0.065(7)
 C26 0.097(8) 0.061(6) 0.084(8) 0.017(6) -0.021(6) -0.038(6)
 C27 0.099(8) 0.075(7) 0.051(6) -0.005(5) 0.025(6) 0.007(6)
 C28 0.042(5) 0.059(5) 0.044(5) -0.005(4) 0.001(4) 0.019(4)
 C29 0.054(5) 0.055(5) 0.045(5) 0.004(4) 0.004(4) 0.019(4)
 C30 0.075(6) 0.058(6) 0.054(6) 0.011(4) 0.011(5) 0.023(5)
 C31 0.072(7) 0.093(8) 0.051(6) 0.006(6) -0.003(5) 0.030(6)
 C32 0.065(7) 0.114(9) 0.059(7) -0.014(6) -0.024(5) 0.021(6)
 C33 0.052(5) 0.086(7) 0.063(6) 0.003(5) -0.002(5) 0.014(5)
 C34 0.060(6) 0.132(11) 0.101(9) -0.017(8) 0.016(6) -0.023(7)
 C35 0.070(6) 0.071(7) 0.060(6) 0.007(5) 0.006(5) 0.000(5)
 C36 0.109(9) 0.120(10) 0.054(7) 0.007(6) -0.011(6) 0.058(8)
 C1A 0.047(5) 0.039(4) 0.044(5) 0.007(4) 0.007(4) 0.000(4)
 C2A 0.048(5) 0.047(5) 0.058(6) 0.006(4) 0.002(4) -0.005(4)
 C3A 0.052(5) 0.048(5) 0.062(6) 0.013(4) 0.014(4) -0.006(4)
 C4A 0.049(5) 0.057(5) 0.048(5) 0.007(4) 0.009(4) 0.002(4)
 C5A 0.040(4) 0.049(5) 0.051(5) 0.004(4) 0.005(4) 0.001(4)
 C6A 0.037(4) 0.035(4) 0.037(4) 0.003(3) 0.003(3) 0.003(3)
 C7A 0.035(4) 0.037(4) 0.042(5) -0.004(4) 0.007(3) -0.001(3)
 C8A 0.030(4) 0.041(4) 0.042(5) 0.000(3) 0.001(3) -0.004(3)
 C9A 0.039(4) 0.041(4) 0.041(4) -0.001(4) 0.001(4) -0.006(3)
 C10A 0.041(4) 0.036(4) 0.047(5) -0.003(4) -0.003(4) -0.002(3)
 C11A 0.040(4) 0.036(4) 0.045(5) -0.003(4) 0.001(4) -0.002(3)
 C12A 0.031(4) 0.045(4) 0.043(5) -0.002(4) 0.004(3) -0.002(3)
 C13A 0.034(4) 0.036(4) 0.045(5) -0.011(4) -0.004(3) 0.002(3)
 C14A 0.039(4) 0.053(5) 0.059(6) -0.006(4) -0.002(4) -0.003(4)
 C15A 0.045(5) 0.055(5) 0.056(6) -0.014(4) -0.008(4) 0.001(4)
 C16A 0.053(5) 0.047(5) 0.068(6) -0.011(5) -0.005(5) -0.011(4)
 C17A 0.043(5) 0.040(5) 0.069(6) -0.009(4) -0.003(4) -0.012(4)
 C18A 0.045(5) 0.039(5) 0.045(5) -0.005(4) 0.002(4) 0.003(4)
 C19A 0.044(5) 0.042(4) 0.046(5) -0.001(4) 0.002(4) -0.020(4)
 C20A 0.054(5) 0.049(5) 0.059(6) -0.002(4) 0.004(4) -0.019(4)
 C21A 0.075(7) 0.067(6) 0.060(6) -0.018(5) 0.017(5) -0.031(5)
 C22A 0.078(7) 0.085(8) 0.049(6) 0.003(5) -0.004(6) -0.042(6)
 C23A 0.059(6) 0.079(7) 0.064(7) 0.020(6) -0.015(5) -0.034(5)
 C24A 0.054(5) 0.055(5) 0.055(6) 0.007(4) -0.007(4) -0.022(4)
 C25A 0.060(6) 0.067(6) 0.086(7) 0.007(5) -0.016(5) 0.000(5)
 C26A 0.057(6) 0.075(7) 0.077(7) -0.009(5) 0.015(5) -0.003(5)
 C27A 0.124(11) 0.123(10) 0.056(7) -0.009(7) -0.012(7) -0.061(9)
 C28A 0.033(4) 0.038(4) 0.051(5) -0.007(4) 0.007(4) -0.014(3)
 C29A 0.051(5) 0.048(5) 0.063(6) -0.010(4) 0.009(4) -0.004(4)
 C30A 0.052(5) 0.065(6) 0.058(6) -0.016(5) 0.020(5) -0.011(5)
 C31A 0.048(5) 0.073(6) 0.046(5) -0.011(5) 0.017(4) -0.028(5)
 C32A 0.060(5) 0.051(5) 0.052(6) -0.001(4) -0.002(4) -0.012(4)
 C33A 0.041(4) 0.051(5) 0.057(6) -0.010(4) 0.002(4) -0.005(4)
 C34A 0.053(5) 0.065(6) 0.073(6) -0.019(5) -0.009(5) 0.012(5)
 C35A 0.059(6) 0.066(6) 0.086(7) -0.009(5) 0.007(5) 0.012(5)
 C36A 0.102(9) 0.104(9) 0.051(6) -0.009(6) 0.019(6) -0.047(7)
 C1B 0.042(5) 0.034(5) 0.087(7) 0.013(4) -0.014(5) -0.002(4)
 C2B 0.062(6) 0.047(5) 0.098(8) 0.024(5) -0.024(6) -0.010(4)
 C3B 0.063(6) 0.058(6) 0.117(10) 0.026(6) -0.031(6) -0.007(5)
 C4B 0.090(8) 0.060(6) 0.101(9) 0.026(6) -0.046(7) -0.025(6)
 C5B 0.076(7) 0.050(5) 0.087(7) 0.017(5) -0.022(6) -0.020(5)
 C6B 0.059(5) 0.041(5) 0.070(6) 0.019(4) -0.020(5) -0.020(4)
 C7B 0.048(5) 0.034(4) 0.066(6) 0.005(4) -0.005(4) -0.006(4)
 C8B 0.047(5) 0.039(4) 0.058(5) 0.010(4) 0.000(4) 0.003(4)
 C9B 0.042(4) 0.041(4) 0.049(5) 0.002(4) -0.002(4) 0.003(3)
 C10B 0.042(4) 0.035(4) 0.050(5) 0.000(3) 0.004(4) -0.005(3)
 C11B 0.046(4) 0.042(4) 0.053(5) 0.002(4) 0.004(4) -0.013(4)
 C12B 0.061(5) 0.044(5) 0.051(5) 0.008(4) -0.009(4) -0.022(4)
 C13B 0.047(5) 0.041(4) 0.051(5) -0.003(4) 0.013(4) -0.017(4)
 C14B 0.059(6) 0.068(6) 0.056(6) -0.008(5) 0.012(4) -0.026(5)
 C15B 0.070(7) 0.077(7) 0.065(6) -0.012(5) 0.027(5) -0.027(6)
 C16B 0.073(7) 0.061(6) 0.084(8) -0.021(6) 0.040(6) -0.022(5)
 C17B 0.060(6) 0.047(5) 0.084(7) -0.010(5) 0.031(5) -0.007(4)
 C18B 0.048(5) 0.046(5) 0.051(5) -0.008(4) 0.021(4) -0.012(4)
 C19B 0.044(5) 0.048(5) 0.070(6) 0.016(4) 0.006(4) 0.018(4)
 C20B 0.047(5) 0.054(5) 0.060(6) 0.011(4) 0.003(4) 0.013(4)
 C21B 0.063(6) 0.067(6) 0.064(6) 0.008(5) 0.004(5) 0.027(5)
 C22B 0.083(8) 0.074(7) 0.061(7) 0.010(5) 0.011(6) 0.028(6)
 C23B 0.070(7) 0.069(7) 0.083(8) 0.029(6) 0.040(6) 0.034(6)
 C24B 0.054(6) 0.055(6) 0.099(8) 0.020(5) 0.006(5) 0.010(5)
 C25B 0.059(6) 0.083(8) 0.123(10) 0.014(7) 0.011(6) -0.006(6)
 C26B 0.056(5) 0.079(7) 0.064(6) 0.000(5) -0.001(5) -0.006(5)
 C27B 0.123(10) 0.099(9) 0.086(8) 0.012(7) 0.027(7) 0.053(8)
 C28B 0.046(5) 0.035(4) 0.055(5) -0.004(4) 0.000(4) 0.013(4)
 C29B 0.052(5) 0.043(5) 0.060(6) -0.008(4) -0.005(4) 0.002(4)
 C30B 0.055(5) 0.064(6) 0.071(7) -0.017(5) -0.017(5) 0.013(5)
 C31B 0.082(7) 0.054(5) 0.044(5) -0.002(4) -0.001(5) 0.022(5)
 C32B 0.059(5) 0.051(5) 0.056(6) 0.004(4) 0.011(4) 0.014(4)
 C33B 0.040(4) 0.047(5) 0.056(5) 0.002(4) 0.002(4) 0.007(4)
 C34B 0.058(6) 0.073(6) 0.075(7) 0.007(5) 0.002(5) -0.017(5)
 C35B 0.054(6) 0.071(7) 0.109(9) -0.005(6) 0.000(6) -0.015(5)
 C36B 0.115(10) 0.094(8) 0.067(7) -0.004(6) -0.012(7) 0.023(7)
 C1C 0.050(5) 0.041(4) 0.043(5) -0.001(4) -0.001(4) -0.004(4)
 C2C 0.049(5) 0.055(5) 0.055(5) -0.003(4) -0.007(4) -0.010(4)
 C3C 0.039(4) 0.067(6) 0.061(6) -0.006(5) -0.008(4) -0.004(4)
 C4C 0.065(6) 0.065(6) 0.052(5) -0.004(4) -0.014(5) -0.005(5)
 C5C 0.051(5) 0.048(5) 0.048(5) 0.004(4) -0.005(4) -0.005(4)
 C6C 0.039(4) 0.037(4) 0.045(5) -0.005(3) 0.001(3) 0.002(3)
 C7C 0.036(4) 0.029(4) 0.041(4) -0.001(3) 0.004(3) 0.000(3)
 C8C 0.037(4) 0.034(4) 0.040(4) 0.001(3) 0.004(3) -0.001(3)
 C9C 0.041(4) 0.035(4) 0.040(4) -0.004(3) 0.000(3) -0.003(3)
 C10C 0.034(4) 0.037(4) 0.042(4) -0.002(3) 0.004(3) 0.001(3)
 C11C 0.041(4) 0.032(4) 0.041(4) 0.001(3) 0.001(3) -0.002(3)
 C12C 0.049(4) 0.036(4) 0.041(4) 0.001(3) 0.002(4) 0.001(3)
 C13C 0.038(4) 0.036(4) 0.045(5) 0.001(3) 0.007(3) 0.001(3)
 C14C 0.049(5) 0.044(5) 0.049(5) -0.003(4) 0.010(4) -0.006(4)
 C15C 0.057(5) 0.058(5) 0.058(5) 0.004(4) 0.028(4) -0.006(4)
 C16C 0.044(4) 0.046(5) 0.068(6) 0.005(4) 0.015(4) -0.009(4)
 C17C 0.042(4) 0.047(5) 0.060(5) 0.006(4) 0.012(4) -0.005(4)
 C18C 0.039(4) 0.039(4) 0.044(5) 0.006(3) 0.008(4) 0.002(3)
 C19C 0.040(4) 0.034(4) 0.048(5) 0.001(3) 0.000(4) -0.013(3)
 C20C 0.049(5) 0.036(4) 0.054(5) 0.004(4) -0.004(4) -0.005(4)
 C21C 0.069(6) 0.053(5) 0.047(5) 0.001(4) -0.014(4) -0.019(4)
 C22C 0.078(6) 0.058(5) 0.032(5) -0.007(4) 0.006(5) -0.022(5)
 C23C 0.070(6) 0.053(5) 0.062(6) -0.010(5) 0.019(5) -0.016(5)
 C24C 0.054(5) 0.045(5) 0.056(6) -0.003(4) 0.007(4) -0.007(4)
 C25C 0.052(5) 0.077(7) 0.079(7) -0.007(5) 0.002(5) 0.012(5)
 C26C 0.054(5) 0.066(6) 0.069(6) 0.007(5) 0.004(5) 0.009(5)
 C27C 0.123(10) 0.098(8) 0.046(6) -0.006(6) 0.007(6) -0.036(7)
 C28C 0.042(4) 0.031(4) 0.048(5) 0.001(3) 0.007(4) -0.009(3)
 C29C 0.047(5) 0.039(4) 0.047(5) 0.009(4) 0.001(4) -0.004(4)
 C30C 0.063(6) 0.051(5) 0.053(6) 0.006(4) -0.004(4) -0.007(4)
 C31C 0.066(6) 0.044(5) 0.051(5) -0.002(4) 0.002(4) -0.002(4)
 C32C 0.060(5) 0.043(4) 0.051(5) -0.005(4) 0.009(4) 0.000(4)
 C33C 0.037(4) 0.040(4) 0.050(5) -0.001(4) 0.004(4) 0.000(3)
 C34C 0.044(5) 0.062(5) 0.066(6) -0.009(5) 0.000(4) 0.008(4)
 C35C 0.049(5) 0.056(6) 0.067(6) 0.003(5) -0.002(4) 0.004(4)
 C36C 0.107(8) 0.083(7) 0.052(6) -0.010(5) -0.004(5) -0.005(7)
 O1 0.054(3) 0.044(3) 0.043(3) -0.002(2) -0.003(3) 0.017(3)
 O2 0.045(3) 0.061(4) 0.049(4) 0.007(3) 0.010(3) 0.017(3)
 O1A 0.048(3) 0.051(3) 0.045(4) 0.001(3) 0.001(3) -0.020(3)
 O2A 0.041(3) 0.041(3) 0.052(4) -0.006(3) 0.004(3) -0.010(2)
 O1B 0.053(4) 0.055(4) 0.080(5) 0.014(3) -0.009(3) 0.008(3)
 O2B 0.054(3) 0.041(3) 0.066(4) -0.003(3) 0.011(3) 0.006(3)
 O1C 0.049(3) 0.052(3) 0.048(4) 0.003(3) -0.005(3) -0.015(3)
 O2C 0.045(3) 0.046(3) 0.049(3) 0.000(2) 0.003(3) -0.015(2)

_geom_special_details
;
 All esds (except the esd in the dihedral angle between two l.s. planes)
 are estimated using the full covariance matrix.  The cell esds are taken
 into account individually in the estimation of esds in distances, angles
 and torsion angles; correlations between esds in cell parameters are only
 used when they are defined by crystal symmetry.  An approximate (isotropic)
 treatment of cell esds is used for estimating esds involving l.s. planes.
;
loop_
  _geom_bond_atom_site_label_1
  _geom_bond_atom_site_label_2
  _geom_bond_distance
  _geom_bond_site_symmetry_2
  _geom_bond_publ_flag
 B1 C8 1.544(12) . ?
 B1 C19 1.565(12) . ?
 B1 O1 1.374(10) . ?
 B2 C10 1.536(12) . ?
 B2 C28 1.555(12) . ?
 B2 O2 1.380(10) . ?
 B1A C8A 1.548(11) . ?
 B1A C19A 1.544(12) . ?
 B1A O1A 1.383(11) . ?
 B2A C10A 1.547(12) . ?
 B2A C28A 1.544(12) . ?
 B2A O2A 1.373(10) . ?
 B1B C8B 1.535(12) . ?
 B1B C19B 1.548(13) . ?
 B1B O1B 1.389(11) . ?
 B2B C10B 1.550(12) . ?
 B2B C28B 1.564(12) . ?
 B2B O2B 1.378(10) . ?
 B1C C8C 1.551(11) . ?
 B1C C19C 1.547(11) . ?
 B1C O1C 1.373(10) . ?
 B2C C10C 1.545(11) . ?
 B2C C28C 1.553(11) . ?
 B2C O2C 1.380(9) . ?
 C1 C2 1.382(10) . ?
 C1 C6 1.379(11) . ?
 C1 O1 1.370(9) . ?
 C2 H2 0.9500 . ?
 C2 C3 1.359(11) . ?
 C3 H3 0.9500 . ?
 C3 C4 1.362(12) . ?
 C4 H4 0.9500 . ?
 C4 C5 1.375(11) . ?
 C5 H5 0.9500 . ?
 C5 C6 1.404(11) . ?
 C6 C7 1.487(10) . ?
 C7 C8 1.400(10) . ?
 C7 C12 1.418(10) . ?
 C8 C9 1.392(10) . ?
 C9 H9 0.9500 . ?
 C9 C10 1.399(10) . ?
 C10 C11 1.422(10) . ?
 C11 C12 1.371(11) . ?
 C11 C13 1.483(10) . ?
 C12 H12 0.9500 . ?
 C13 C14 1.398(11) . ?
 C13 C18 1.396(12) . ?
 C14 H14 0.9500 . ?
 C14 C15 1.392(12) . ?
 C15 H15 0.9500 . ?
 C15 C16 1.370(14) . ?
 C16 H16 0.9500 . ?
 C16 C17 1.354(12) . ?
 C17 H17 0.9500 . ?
 C17 C18 1.386(11) . ?
 C18 O2 1.375(10) . ?
 C19 C20 1.398(11) . ?
 C19 C24 1.398(11) . ?
 C20 C21 1.387(11) . ?
 C20 C26 1.526(12) . ?
 C21 H21 0.9500 . ?
 C21 C22 1.390(12) . ?
 C22 C23 1.392(12) . ?
 C22 C27 1.503(12) . ?
 C23 H23 0.9500 . ?
 C23 C24 1.372(11) . ?
 C24 C25 1.515(12) . ?
 C25 H25A 0.9800 . ?
 C25 H25B 0.9800 . ?
 C25 H25C 0.9800 . ?
 C26 H26A 0.9800 . ?
 C26 H26B 0.9800 . ?
 C26 H26C 0.9800 . ?
 C27 H27A 0.9800 . ?
 C27 H27B 0.9800 . ?
 C27 H27C 0.9800 . ?
 C28 C29 1.409(11) . ?
 C28 C33 1.411(12) . ?
 C29 C30 1.387(12) . ?
 C29 C35 1.511(12) . ?
 C30 H30 0.9500 . ?
 C30 C31 1.381(15) . ?
 C31 C32 1.376(15) . ?
 C31 C36 1.526(13) . ?
 C32 H32 0.9500 . ?
 C32 C33 1.394(13) . ?
 C33 C34 1.535(14) . ?
 C34 H34A 0.9800 . ?
 C34 H34B 0.9800 . ?
 C34 H34C 0.9800 . ?
 C35 H35A 0.9800 . ?
 C35 H35B 0.9800 . ?
 C35 H35C 0.9800 . ?
 C36 H36A 0.9800 . ?
 C36 H36B 0.9800 . ?
 C36 H36C 0.9800 . ?
 C1A C2A 1.393(11) . ?
 C1A C6A 1.400(11) . ?
 C1A O1A 1.372(9) . ?
 C2A H2A 0.9500 . ?
 C2A C3A 1.368(11) . ?
 C3A H3A 0.9500 . ?
 C3A C4A 1.393(12) . ?
 C4A H4A 0.9500 . ?
 C4A C5A 1.355(11) . ?
 C5A H5A 0.9500 . ?
 C5A C6A 1.400(10) . ?
 C6A C7A 1.466(10) . ?
 C7A C8A 1.406(10) . ?
 C7A C12A 1.407(10) . ?
 C8A C9A 1.389(10) . ?
 C9A H9A 0.9500 . ?
 C9A C10A 1.411(10) . ?
 C10A C11A 1.414(10) . ?
 C11A C12A 1.392(10) . ?
 C11A C13A 1.479(10) . ?
 C12A H12A 0.9500 . ?
 C13A C14A 1.378(11) . ?
 C13A C18A 1.413(11) . ?
 C14A H14A 0.9500 . ?
 C14A C15A 1.384(11) . ?
 C15A H15A 0.9500 . ?
 C15A C16A 1.407(12) . ?
 C16A H16A 0.9500 . ?
 C16A C17A 1.358(12) . ?
 C17A H17A 0.9500 . ?
 C17A C18A 1.399(10) . ?
 C18A O2A 1.363(9) . ?
 C19A C20A 1.395(12) . ?
 C19A C24A 1.405(12) . ?
 C20A C21A 1.408(12) . ?
 C20A C26A 1.507(13) . ?
 C21A H21A 0.9500 . ?
 C21A C22A 1.378(15) . ?
 C22A C23A 1.380(14) . ?
 C22A C27A 1.495(13) . ?
 C23A H23A 0.9500 . ?
 C23A C24A 1.384(13) . ?
 C24A C25A 1.533(13) . ?
 C25A H25D 0.9800 . ?
 C25A H25E 0.9800 . ?
 C25A H25F 0.9800 . ?
 C26A H26D 0.9800 . ?
 C26A H26E 0.9800 . ?
 C26A H26F 0.9800 . ?
 C27A H27D 0.9800 . ?
 C27A H27E 0.9800 . ?
 C27A H27F 0.9800 . ?
 C28A C29A 1.415(11) . ?
 C28A C33A 1.396(11) . ?
 C29A C30A 1.369(12) . ?
 C29A C35A 1.506(12) . ?
 C30A H30A 0.9500 . ?
 C30A C31A 1.391(13) . ?
 C31A C32A 1.366(12) . ?
 C31A C36A 1.511(12) . ?
 C32A H32A 0.9500 . ?
 C32A C33A 1.395(11) . ?
 C33A C34A 1.523(11) . ?
 C34A H34D 0.9800 . ?
 C34A H34E 0.9800 . ?
 C34A H34F 0.9800 . ?
 C35A H35D 0.9800 . ?
 C35A H35E 0.9800 . ?
 C35A H35F 0.9800 . ?
 C36A H36D 0.9800 . ?
 C36A H36E 0.9800 . ?
 C36A H36F 0.9800 . ?
 C1B C2B 1.395(12) . ?
 C1B C6B 1.387(12) . ?
 C1B O1B 1.361(11) . ?
 C2B H2B 0.9500 . ?
 C2B C3B 1.375(13) . ?
 C3B H3B 0.9500 . ?
 C3B C4B 1.371(15) . ?
 C4B H4B 0.9500 . ?
 C4B C5B 1.375(13) . ?
 C5B H5B 0.9500 . ?
 C5B C6B 1.413(12) . ?
 C6B C7B 1.483(11) . ?
 C7B C8B 1.416(11) . ?
 C7B C12B 1.405(11) . ?
 C8B C9B 1.407(10) . ?
 C9B H9B 0.9500 . ?
 C9B C10B 1.401(10) . ?
 C10B C11B 1.407(10) . ?
 C11B C12B 1.376(11) . ?
 C11B C13B 1.488(11) . ?
 C12B H12B 0.9500 . ?
 C13B C14B 1.382(11) . ?
 C13B C18B 1.392(12) . ?
 C14B H14B 0.9500 . ?
 C14B C15B 1.402(13) . ?
 C15B H15B 0.9500 . ?
 C15B C16B 1.374(14) . ?
 C16B H16B 0.9500 . ?
 C16B C17B 1.370(12) . ?
 C17B H17B 0.9500 . ?
 C17B C18B 1.396(11) . ?
 C18B O2B 1.386(10) . ?
 C19B C20B 1.387(13) . ?
 C19B C24B 1.403(12) . ?
 C20B C21B 1.396(12) . ?
 C20B C26B 1.512(12) . ?
 C21B H21B 0.9500 . ?
 C21B C22B 1.368(14) . ?
 C22B C23B 1.340(15) . ?
 C22B C27B 1.493(14) . ?
 C23B H23B 0.9500 . ?
 C23B C24B 1.428(14) . ?
 C24B C25B 1.524(14) . ?
 C25B H25G 0.9800 . ?
 C25B H25H 0.9800 . ?
 C25B H25I 0.9800 . ?
 C26B H26G 0.9800 . ?
 C26B H26H 0.9800 . ?
 C26B H26I 0.9800 . ?
 C27B H27G 0.9800 . ?
 C27B H27H 0.9800 . ?
 C27B H27I 0.9800 . ?
 C28B C29B 1.409(11) . ?
 C28B C33B 1.394(11) . ?
 C29B C30B 1.376(12) . ?
 C29B C35B 1.503(12) . ?
 C30B H30B 0.9500 . ?
 C30B C31B 1.370(13) . ?
 C31B C32B 1.402(13) . ?
 C31B C36B 1.496(13) . ?
 C32B H32B 0.9500 . ?
 C32B C33B 1.370(11) . ?
 C33B C34B 1.497(12) . ?
 C34B H34G 0.9800 . ?
 C34B H34H 0.9800 . ?
 C34B H34I 0.9800 . ?
 C35B H35G 0.9800 . ?
 C35B H35H 0.9800 . ?
 C35B H35I 0.9800 . ?
 C36B H36G 0.9800 . ?
 C36B H36H 0.9800 . ?
 C36B H36I 0.9800 . ?
 C1C C2C 1.375(11) . ?
 C1C C6C 1.403(10) . ?
 C1C O1C 1.381(9) . ?
 C2C H2C 0.9500 . ?
 C2C C3C 1.372(11) . ?
 C3C H3C 0.9500 . ?
 C3C C4C 1.380(12) . ?
 C4C H4C 0.9500 . ?
 C4C C5C 1.382(11) . ?
 C5C H5C 0.9500 . ?
 C5C C6C 1.385(10) . ?
 C6C C7C 1.479(10) . ?
 C7C C8C 1.404(9) . ?
 C7C C12C 1.398(10) . ?
 C8C C9C 1.403(9) . ?
 C9C H9C 0.9500 . ?
 C9C C10C 1.396(9) . ?
 C10C C11C 1.404(9) . ?
 C11C C12C 1.392(10) . ?
 C11C C13C 1.477(10) . ?
 C12C H12C 0.9500 . ?
 C13C C14C 1.388(10) . ?
 C13C C18C 1.407(10) . ?
 C14C H14C 0.9500 . ?
 C14C C15C 1.379(10) . ?
 C15C H15C 0.9500 . ?
 C15C C16C 1.389(12) . ?
 C16C H16C 0.9500 . ?
 C16C C17C 1.362(11) . ?
 C17C H17C 0.9500 . ?
 C17C C18C 1.375(10) . ?
 C18C O2C 1.364(9) . ?
 C19C C20C 1.440(11) . ?
 C19C C24C 1.396(11) . ?
 C20C C21C 1.373(11) . ?
 C20C C26C 1.496(11) . ?
 C21C H21C 0.9500 . ?
 C21C C22C 1.375(12) . ?
 C22C C23C 1.400(13) . ?
 C22C C27C 1.499(12) . ?
 C23C H23C 0.9500 . ?
 C23C C24C 1.354(12) . ?
 C24C C25C 1.519(13) . ?
 C25C H25J 0.9800 . ?
 C25C H25K 0.9800 . ?
 C25C H25L 0.9800 . ?
 C26C H26J 0.9800 . ?
 C26C H26K 0.9800 . ?
 C26C H26L 0.9800 . ?
 C27C H27J 0.9800 . ?
 C27C H27K 0.9800 . ?
 C27C H27L 0.9800 . ?
 C28C C29C 1.411(11) . ?
 C28C C33C 1.413(10) . ?
 C29C C30C 1.376(11) . ?
 C29C C35C 1.512(11) . ?
 C30C H30C 0.9500 . ?
 C30C C31C 1.389(12) . ?
 C31C C32C 1.385(12) . ?
 C31C C36C 1.506(11) . ?
 C32C H32C 0.9500 . ?
 C32C C33C 1.371(11) . ?
 C33C C34C 1.518(11) . ?
 C34C H34J 0.9800 . ?
 C34C H34K 0.9800 . ?
 C34C H34L 0.9800 . ?
 C35C H35J 0.9800 . ?
 C35C H35K 0.9800 . ?
 C35C H35L 0.9800 . ?
 C36C H36J 0.9800 . ?
 C36C H36K 0.9800 . ?
 C36C H36L 0.9800 . ?

loop_
  _geom_angle_atom_site_label_1
  _geom_angle_atom_site_label_2
  _geom_angle_atom_site_label_3
  _geom_angle
  _geom_angle_site_symmetry_1
  _geom_angle_site_symmetry_3
  _geom_angle_publ_flag
 C8 B1 C19 126.8(7) . . ?
 O1 B1 C8 117.7(8) . . ?
 O1 B1 C19 115.5(7) . . ?
 C10 B2 C28 126.3(7) . . ?
 O2 B2 C10 117.9(8) . . ?
 O2 B2 C28 115.8(7) . . ?
 C19A B1A C8A 126.8(8) . . ?
 O1A B1A C8A 116.4(8) . . ?
 O1A B1A C19A 116.7(7) . . ?
 C28A B2A C10A 126.9(7) . . ?
 O2A B2A C10A 116.6(8) . . ?
 O2A B2A C28A 116.5(7) . . ?
 C8B B1B C19B 127.6(7) . . ?
 O1B B1B C8B 116.2(8) . . ?
 O1B B1B C19B 116.2(8) . . ?
 C10B B2B C28B 127.4(7) . . ?
 O2B B2B C10B 116.4(8) . . ?
 O2B B2B C28B 116.2(7) . . ?
 C19C B1C C8C 126.4(7) . . ?
 O1C B1C C8C 116.8(7) . . ?
 O1C B1C C19C 116.7(7) . . ?
 C10C B2C C28C 127.9(7) . . ?
 O2C B2C C10C 116.8(7) . . ?
 O2C B2C C28C 115.2(7) . . ?
 C6 C1 C2 121.1(8) . . ?
 O1 C1 C2 116.4(7) . . ?
 O1 C1 C6 122.5(7) . . ?
 C1 C2 H2 119.9 . . ?
 C3 C2 C1 120.2(8) . . ?
 C3 C2 H2 119.9 . . ?
 C2 C3 H3 119.9 . . ?
 C2 C3 C4 120.3(8) . . ?
 C4 C3 H3 119.9 . . ?
 C3 C4 H4 119.8 . . ?
 C3 C4 C5 120.4(8) . . ?
 C5 C4 H4 119.8 . . ?
 C4 C5 H5 119.7 . . ?
 C4 C5 C6 120.6(8) . . ?
 C6 C5 H5 119.7 . . ?
 C1 C6 C5 117.5(7) . . ?
 C1 C6 C7 119.9(7) . . ?
 C5 C6 C7 122.6(7) . . ?
 C8 C7 C6 118.2(7) . . ?
 C8 C7 C12 119.6(7) . . ?
 C12 C7 C6 122.2(7) . . ?
 C7 C8 B1 119.0(7) . . ?
 C9 C8 B1 122.4(7) . . ?
 C9 C8 C7 118.6(7) . . ?
 C8 C9 H9 118.6 . . ?
 C8 C9 C10 122.9(7) . . ?
 C10 C9 H9 118.6 . . ?
 C9 C10 B2 123.0(7) . . ?
 C9 C10 C11 117.5(7) . . ?
 C11 C10 B2 119.5(7) . . ?
 C10 C11 C13 117.5(7) . . ?
 C12 C11 C10 120.6(7) . . ?
 C12 C11 C13 121.9(7) . . ?
 C7 C12 H12 119.6 . . ?
 C11 C12 C7 120.8(7) . . ?
 C11 C12 H12 119.6 . . ?
 C14 C13 C11 122.6(8) . . ?
 C18 C13 C11 120.2(8) . . ?
 C18 C13 C14 117.2(8) . . ?
 C13 C14 H14 119.6 . . ?
 C15 C14 C13 120.8(9) . . ?
 C15 C14 H14 119.6 . . ?
 C14 C15 H15 120.0 . . ?
 C16 C15 C14 120.1(9) . . ?
 C16 C15 H15 120.0 . . ?
 C15 C16 H16 119.8 . . ?
 C17 C16 C15 120.4(9) . . ?
 C17 C16 H16 119.8 . . ?
 C16 C17 H17 119.8 . . ?
 C16 C17 C18 120.4(9) . . ?
 C18 C17 H17 119.8 . . ?
 C17 C18 C13 121.2(8) . . ?
 O2 C18 C13 122.4(7) . . ?
 O2 C18 C17 116.4(8) . . ?
 C20 C19 B1 121.2(7) . . ?
 C24 C19 B1 121.1(7) . . ?
 C24 C19 C20 117.6(7) . . ?
 C19 C20 C26 119.0(8) . . ?
 C21 C20 C19 120.7(8) . . ?
 C21 C20 C26 120.4(8) . . ?
 C20 C21 H21 119.2 . . ?
 C20 C21 C22 121.7(8) . . ?
 C22 C21 H21 119.2 . . ?
 C21 C22 C23 117.0(8) . . ?
 C21 C22 C27 121.1(8) . . ?
 C23 C22 C27 121.9(9) . . ?
 C22 C23 H23 119.0 . . ?
 C24 C23 C22 122.1(9) . . ?
 C24 C23 H23 119.0 . . ?
 C19 C24 C25 119.9(8) . . ?
 C23 C24 C19 120.9(8) . . ?
 C23 C24 C25 119.2(8) . . ?
 C24 C25 H25A 109.5 . . ?
 C24 C25 H25B 109.5 . . ?
 C24 C25 H25C 109.5 . . ?
 H25A C25 H25B 109.5 . . ?
 H25A C25 H25C 109.5 . . ?
 H25B C25 H25C 109.5 . . ?
 C20 C26 H26A 109.5 . . ?
 C20 C26 H26B 109.5 . . ?
 C20 C26 H26C 109.5 . . ?
 H26A C26 H26B 109.5 . . ?
 H26A C26 H26C 109.5 . . ?
 H26B C26 H26C 109.5 . . ?
 C22 C27 H27A 109.5 . . ?
 C22 C27 H27B 109.5 . . ?
 C22 C27 H27C 109.5 . . ?
 H27A C27 H27B 109.5 . . ?
 H27A C27 H27C 109.5 . . ?
 H27B C27 H27C 109.5 . . ?
 C29 C28 B2 120.2(7) . . ?
 C29 C28 C33 117.9(8) . . ?
 C33 C28 B2 121.9(8) . . ?
 C28 C29 C35 119.7(7) . . ?
 C30 C29 C28 120.2(9) . . ?
 C30 C29 C35 120.1(9) . . ?
 C29 C30 H30 119.0 . . ?
 C31 C30 C29 122.0(10) . . ?
 C31 C30 H30 119.0 . . ?
 C30 C31 C36 121.5(11) . . ?
 C32 C31 C30 117.9(9) . . ?
 C32 C31 C36 120.6(11) . . ?
 C31 C32 H32 118.9 . . ?
 C31 C32 C33 122.3(10) . . ?
 C33 C32 H32 118.9 . . ?
 C28 C33 C34 119.6(9) . . ?
 C32 C33 C28 119.7(10) . . ?
 C32 C33 C34 120.7(10) . . ?
 C33 C34 H34A 109.5 . . ?
 C33 C34 H34B 109.5 . . ?
 C33 C34 H34C 109.5 . . ?
 H34A C34 H34B 109.5 . . ?
 H34A C34 H34C 109.5 . . ?
 H34B C34 H34C 109.5 . . ?
 C29 C35 H35A 109.5 . . ?
 C29 C35 H35B 109.5 . . ?
 C29 C35 H35C 109.5 . . ?
 H35A C35 H35B 109.5 . . ?
 H35A C35 H35C 109.5 . . ?
 H35B C35 H35C 109.5 . . ?
 C31 C36 H36A 109.5 . . ?
 C31 C36 H36B 109.5 . . ?
 C31 C36 H36C 109.5 . . ?
 H36A C36 H36B 109.5 . . ?
 H36A C36 H36C 109.5 . . ?
 H36B C36 H36C 109.5 . . ?
 C2A C1A C6A 121.6(8) . . ?
 O1A C1A C2A 115.9(7) . . ?
 O1A C1A C6A 122.4(7) . . ?
 C1A C2A H2A 120.1 . . ?
 C3A C2A C1A 119.7(9) . . ?
 C3A C2A H2A 120.1 . . ?
 C2A C3A H3A 120.2 . . ?
 C2A C3A C4A 119.7(8) . . ?
 C4A C3A H3A 120.2 . . ?
 C3A C4A H4A 119.9 . . ?
 C5A C4A C3A 120.3(8) . . ?
 C5A C4A H4A 119.9 . . ?
 C4A C5A H5A 118.8 . . ?
 C4A C5A C6A 122.3(8) . . ?
 C6A C5A H5A 118.8 . . ?
 C1A C6A C7A 119.7(7) . . ?
 C5A C6A C1A 116.4(7) . . ?
 C5A C6A C7A 123.9(7) . . ?
 C8A C7A C6A 118.5(6) . . ?
 C8A C7A C12A 119.6(7) . . ?
 C12A C7A C6A 121.9(7) . . ?
 C7A C8A B1A 119.9(7) . . ?
 C9A C8A B1A 120.9(7) . . ?
 C9A C8A C7A 119.2(7) . . ?
 C8A C9A H9A 118.9 . . ?
 C8A C9A C10A 122.2(7) . . ?
 C10A C9A H9A 118.9 . . ?
 C9A C10A B2A 122.1(7) . . ?
 C9A C10A C11A 117.8(7) . . ?
 C11A C10A B2A 120.1(7) . . ?
 C10A C11A C13A 117.9(7) . . ?
 C12A C11A C10A 120.5(7) . . ?
 C12A C11A C13A 121.6(7) . . ?
 C7A C12A H12A 119.7 . . ?
 C11A C12A C7A 120.6(7) . . ?
 C11A C12A H12A 119.7 . . ?
 C14A C13A C11A 124.4(7) . . ?
 C14A C13A C18A 116.4(7) . . ?
 C18A C13A C11A 119.1(7) . . ?
 C13A C14A H14A 118.3 . . ?
 C13A C14A C15A 123.4(8) . . ?
 C15A C14A H14A 118.3 . . ?
 C14A C15A H15A 120.9 . . ?
 C14A C15A C16A 118.2(8) . . ?
 C16A C15A H15A 120.9 . . ?
 C15A C16A H16A 119.6 . . ?
 C17A C16A C15A 120.8(8) . . ?
 C17A C16A H16A 119.6 . . ?
 C16A C17A H17A 120.2 . . ?
 C16A C17A C18A 119.7(8) . . ?
 C18A C17A H17A 120.2 . . ?
 C17A C18A C13A 121.4(8) . . ?
 O2A C18A C13A 122.6(7) . . ?
 O2A C18A C17A 116.0(7) . . ?
 C20A C19A B1A 120.7(8) . . ?
 C20A C19A C24A 118.3(8) . . ?
 C24A C19A B1A 120.9(8) . . ?
 C19A C20A C21A 120.1(9) . . ?
 C19A C20A C26A 119.4(8) . . ?
 C21A C20A C26A 120.5(9) . . ?
 C20A C21A H21A 119.1 . . ?
 C22A C21A C20A 121.7(10) . . ?
 C22A C21A H21A 119.1 . . ?
 C21A C22A C27A 120.8(12) . . ?
 C23A C22A C21A 117.0(9) . . ?
 C23A C22A C27A 122.1(11) . . ?
 C22A C23A H23A 118.3 . . ?
 C22A C23A C24A 123.4(10) . . ?
 C24A C23A H23A 118.3 . . ?
 C19A C24A C25A 119.4(8) . . ?
 C23A C24A C19A 119.4(9) . . ?
 C23A C24A C25A 121.2(9) . . ?
 C24A C25A H25D 109.5 . . ?
 C24A C25A H25E 109.5 . . ?
 C24A C25A H25F 109.5 . . ?
 H25D C25A H25E 109.5 . . ?
 H25D C25A H25F 109.5 . . ?
 H25E C25A H25F 109.5 . . ?
 C20A C26A H26D 109.5 . . ?
 C20A C26A H26E 109.5 . . ?
 C20A C26A H26F 109.5 . . ?
 H26D C26A H26E 109.5 . . ?
 H26D C26A H26F 109.5 . . ?
 H26E C26A H26F 109.5 . . ?
 C22A C27A H27D 109.5 . . ?
 C22A C27A H27E 109.5 . . ?
 C22A C27A H27F 109.5 . . ?
 H27D C27A H27E 109.5 . . ?
 H27D C27A H27F 109.5 . . ?
 H27E C27A H27F 109.5 . . ?
 C29A C28A B2A 119.6(8) . . ?
 C33A C28A B2A 123.4(7) . . ?
 C33A C28A C29A 116.9(8) . . ?
 C28A C29A C35A 119.2(8) . . ?
 C30A C29A C28A 120.3(9) . . ?
 C30A C29A C35A 120.5(8) . . ?
 C29A C30A H30A 118.6 . . ?
 C29A C30A C31A 122.8(9) . . ?
 C31A C30A H30A 118.6 . . ?
 C30A C31A C36A 122.0(9) . . ?
 C32A C31A C30A 116.9(8) . . ?
 C32A C31A C36A 121.1(10) . . ?
 C31A C32A H32A 118.9 . . ?
 C31A C32A C33A 122.1(9) . . ?
 C33A C32A H32A 118.9 . . ?
 C28A C33A C34A 119.1(8) . . ?
 C32A C33A C28A 120.8(8) . . ?
 C32A C33A C34A 120.1(8) . . ?
 C33A C34A H34D 109.5 . . ?
 C33A C34A H34E 109.5 . . ?
 C33A C34A H34F 109.5 . . ?
 H34D C34A H34E 109.5 . . ?
 H34D C34A H34F 109.5 . . ?
 H34E C34A H34F 109.5 . . ?
 C29A C35A H35D 109.5 . . ?
 C29A C35A H35E 109.5 . . ?
 C29A C35A H35F 109.5 . . ?
 H35D C35A H35E 109.5 . . ?
 H35D C35A H35F 109.5 . . ?
 H35E C35A H35F 109.5 . . ?
 C31A C36A H36D 109.5 . . ?
 C31A C36A H36E 109.5 . . ?
 C31A C36A H36F 109.5 . . ?
 H36D C36A H36E 109.5 . . ?
 H36D C36A H36F 109.5 . . ?
 H36E C36A H36F 109.5 . . ?
 C6B C1B C2B 121.4(9) . . ?
 O1B C1B C2B 115.5(9) . . ?
 O1B C1B C6B 123.1(7) . . ?
 C1B C2B H2B 120.0 . . ?
 C3B C2B C1B 120.0(11) . . ?
 C3B C2B H2B 120.0 . . ?
 C2B C3B H3B 120.5 . . ?
 C4B C3B C2B 118.9(10) . . ?
 C4B C3B H3B 120.5 . . ?
 C3B C4B H4B 118.8 . . ?
 C3B C4B C5B 122.5(11) . . ?
 C5B C4B H4B 118.8 . . ?
 C4B C5B H5B 120.3 . . ?
 C4B C5B C6B 119.3(11) . . ?
 C6B C5B H5B 120.3 . . ?
 C1B C6B C5B 117.9(9) . . ?
 C1B C6B C7B 119.6(8) . . ?
 C5B C6B C7B 122.5(9) . . ?
 C8B C7B C6B 117.3(8) . . ?
 C12B C7B C6B 123.2(8) . . ?
 C12B C7B C8B 119.5(7) . . ?
 C7B C8B B1B 120.4(7) . . ?
 C9B C8B B1B 121.5(7) . . ?
 C9B C8B C7B 118.1(7) . . ?
 C8B C9B H9B 118.9 . . ?
 C10B C9B C8B 122.2(7) . . ?
 C10B C9B H9B 118.9 . . ?
 C9B C10B B2B 121.0(7) . . ?
 C9B C10B C11B 118.3(7) . . ?
 C11B C10B B2B 120.6(7) . . ?
 C10B C11B C13B 117.3(7) . . ?
 C12B C11B C10B 120.4(8) . . ?
 C12B C11B C13B 122.2(8) . . ?
 C7B C12B H12B 119.3 . . ?
 C11B C12B C7B 121.3(8) . . ?
 C11B C12B H12B 119.3 . . ?
 C14B C13B C11B 123.0(8) . . ?
 C14B C13B C18B 117.2(8) . . ?
 C18B C13B C11B 119.7(7) . . ?
 C13B C14B H14B 119.6 . . ?
 C13B C14B C15B 120.9(10) . . ?
 C15B C14B H14B 119.6 . . ?
 C14B C15B H15B 120.1 . . ?
 C16B C15B C14B 119.8(9) . . ?
 C16B C15B H15B 120.1 . . ?
 C15B C16B H16B 119.4 . . ?
 C17B C16B C15B 121.2(9) . . ?
 C17B C16B H16B 119.4 . . ?
 C16B C17B H17B 120.9 . . ?
 C16B C17B C18B 118.1(10) . . ?
 C18B C17B H17B 120.9 . . ?
 C13B C18B C17B 122.7(8) . . ?
 O2B C18B C13B 122.5(7) . . ?
 O2B C18B C17B 114.7(8) . . ?
 C20B C19B B1B 121.9(8) . . ?
 C20B C19B C24B 117.8(9) . . ?
 C24B C19B B1B 120.3(9) . . ?
 C19B C20B C21B 120.7(9) . . ?
 C19B C20B C26B 119.8(8) . . ?
 C21B C20B C26B 119.4(9) . . ?
 C20B C21B H21B 119.0 . . ?
 C22B C21B C20B 122.1(10) . . ?
 C22B C21B H21B 119.0 . . ?
 C21B C22B C27B 123.3(12) . . ?
 C23B C22B C21B 117.9(10) . . ?
 C23B C22B C27B 118.8(11) . . ?
 C22B C23B H23B 118.6 . . ?
 C22B C23B C24B 122.8(10) . . ?
 C24B C23B H23B 118.6 . . ?
 C19B C24B C23B 118.8(10) . . ?
 C19B C24B C25B 119.9(10) . . ?
 C23B C24B C25B 121.4(10) . . ?
 C24B C25B H25G 109.5 . . ?
 C24B C25B H25H 109.5 . . ?
 C24B C25B H25I 109.5 . . ?
 H25G C25B H25H 109.5 . . ?
 H25G C25B H25I 109.5 . . ?
 H25H C25B H25I 109.5 . . ?
 C20B C26B H26G 109.5 . . ?
 C20B C26B H26H 109.5 . . ?
 C20B C26B H26I 109.5 . . ?
 H26G C26B H26H 109.5 . . ?
 H26G C26B H26I 109.5 . . ?
 H26H C26B H26I 109.5 . . ?
 C22B C27B H27G 109.5 . . ?
 C22B C27B H27H 109.5 . . ?
 C22B C27B H27I 109.5 . . ?
 H27G C27B H27H 109.5 . . ?
 H27G C27B H27I 109.5 . . ?
 H27H C27B H27I 109.5 . . ?
 C29B C28B B2B 119.5(8) . . ?
 C33B C28B B2B 121.3(8) . . ?
 C33B C28B C29B 119.2(8) . . ?
 C28B C29B C35B 119.9(8) . . ?
 C30B C29B C28B 118.3(8) . . ?
 C30B C29B C35B 121.7(8) . . ?
 C29B C30B H30B 118.0 . . ?
 C31B C30B C29B 124.0(9) . . ?
 C31B C30B H30B 118.0 . . ?
 C30B C31B C32B 116.4(8) . . ?
 C30B C31B C36B 122.1(10) . . ?
 C32B C31B C36B 121.4(10) . . ?
 C31B C32B H32B 118.9 . . ?
 C33B C32B C31B 122.2(9) . . ?
 C33B C32B H32B 118.9 . . ?
 C28B C33B C34B 119.6(8) . . ?
 C32B C33B C28B 119.9(8) . . ?
 C32B C33B C34B 120.4(8) . . ?
 C33B C34B H34G 109.5 . . ?
 C33B C34B H34H 109.5 . . ?
 C33B C34B H34I 109.5 . . ?
 H34G C34B H34H 109.5 . . ?
 H34G C34B H34I 109.5 . . ?
 H34H C34B H34I 109.5 . . ?
 C29B C35B H35G 109.5 . . ?
 C29B C35B H35H 109.5 . . ?
 C29B C35B H35I 109.5 . . ?
 H35G C35B H35H 109.5 . . ?
 H35G C35B H35I 109.5 . . ?
 H35H C35B H35I 109.5 . . ?
 C31B C36B H36G 109.5 . . ?
 C31B C36B H36H 109.5 . . ?
 C31B C36B H36I 109.5 . . ?
 H36G C36B H36H 109.5 . . ?
 H36G C36B H36I 109.5 . . ?
 H36H C36B H36I 109.5 . . ?
 C2C C1C C6C 122.5(8) . . ?
 C2C C1C O1C 115.6(7) . . ?
 O1C C1C C6C 121.8(7) . . ?
 C1C C2C H2C 120.3 . . ?
 C3C C2C C1C 119.5(8) . . ?
 C3C C2C H2C 120.3 . . ?
 C2C C3C H3C 120.1 . . ?
 C2C C3C C4C 119.9(8) . . ?
 C4C C3C H3C 120.1 . . ?
 C3C C4C H4C 120.1 . . ?
 C3C C4C C5C 119.9(8) . . ?
 C5C C4C H4C 120.1 . . ?
 C4C C5C H5C 118.9 . . ?
 C4C C5C C6C 122.1(8) . . ?
 C6C C5C H5C 118.9 . . ?
 C1C C6C C7C 119.8(7) . . ?
 C5C C6C C1C 116.0(7) . . ?
 C5C C6C C7C 124.2(7) . . ?
 C8C C7C C6C 118.2(6) . . ?
 C12C C7C C6C 121.7(6) . . ?
 C12C C7C C8C 120.1(6) . . ?
 C7C C8C B1C 119.7(6) . . ?
 C9C C8C B1C 121.6(7) . . ?
 C9C C8C C7C 118.7(6) . . ?
 C8C C9C H9C 119.3 . . ?
 C10C C9C C8C 121.3(7) . . ?
 C10C C9C H9C 119.3 . . ?
 C9C C10C B2C 120.9(7) . . ?
 C9C C10C C11C 119.2(6) . . ?
 C11C C10C B2C 119.8(6) . . ?
 C10C C11C C13C 117.9(6) . . ?
 C12C C11C C10C 120.0(7) . . ?
 C12C C11C C13C 122.1(7) . . ?
 C7C C12C H12C 119.7 . . ?
 C11C C12C C7C 120.5(7) . . ?
 C11C C12C H12C 119.7 . . ?
 C14C C13C C11C 123.8(7) . . ?
 C14C C13C C18C 116.4(7) . . ?
 C18C C13C C11C 119.8(7) . . ?
 C13C C14C H14C 118.8 . . ?
 C15C C14C C13C 122.4(8) . . ?
 C15C C14C H14C 118.8 . . ?
 C14C C15C H15C 120.3 . . ?
 C14C C15C C16C 119.4(8) . . ?
 C16C C15C H15C 120.3 . . ?
 C15C C16C H16C 120.2 . . ?
 C17C C16C C15C 119.7(7) . . ?
 C17C C16C H16C 120.2 . . ?
 C16C C17C H17C 119.6 . . ?
 C16C C17C C18C 120.8(8) . . ?
 C18C C17C H17C 119.6 . . ?
 C17C C18C C13C 121.3(7) . . ?
 O2C C18C C13C 122.0(6) . . ?
 O2C C18C C17C 116.7(7) . . ?
 C20C C19C B1C 120.3(7) . . ?
 C24C C19C B1C 122.5(7) . . ?
 C24C C19C C20C 117.3(7) . . ?
 C19C C20C C26C 119.9(7) . . ?
 C21C C20C C19C 119.3(8) . . ?
 C21C C20C C26C 120.8(8) . . ?
 C20C C21C H21C 118.5 . . ?
 C20C C21C C22C 123.0(9) . . ?
 C22C C21C H21C 118.5 . . ?
 C21C C22C C23C 116.8(8) . . ?
 C21C C22C C27C 122.0(10) . . ?
 C23C C22C C27C 121.2(9) . . ?
 C22C C23C H23C 118.7 . . ?
 C24C C23C C22C 122.6(9) . . ?
 C24C C23C H23C 118.7 . . ?
 C19C C24C C25C 117.9(8) . . ?
 C23C C24C C19C 121.0(9) . . ?
 C23C C24C C25C 121.1(9) . . ?
 C24C C25C H25J 109.5 . . ?
 C24C C25C H25K 109.5 . . ?
 C24C C25C H25L 109.5 . . ?
 H25J C25C H25K 109.5 . . ?
 H25J C25C H25L 109.5 . . ?
 H25K C25C H25L 109.5 . . ?
 C20C C26C H26J 109.5 . . ?
 C20C C26C H26K 109.5 . . ?
 C20C C26C H26L 109.5 . . ?
 H26J C26C H26K 109.5 . . ?
 H26J C26C H26L 109.5 . . ?
 H26K C26C H26L 109.5 . . ?
 C22C C27C H27J 109.5 . . ?
 C22C C27C H27K 109.5 . . ?
 C22C C27C H27L 109.5 . . ?
 H27J C27C H27K 109.5 . . ?
 H27J C27C H27L 109.5 . . ?
 H27K C27C H27L 109.5 . . ?
 C29C C28C B2C 121.7(7) . . ?
 C29C C28C C33C 117.2(7) . . ?
 C33C C28C B2C 121.0(7) . . ?
 C28C C29C C35C 118.6(7) . . ?
 C30C C29C C28C 120.8(8) . . ?
 C30C C29C C35C 120.7(7) . . ?
 C29C C30C H30C 119.1 . . ?
 C29C C30C C31C 121.8(8) . . ?
 C31C C30C H30C 119.1 . . ?
 C30C C31C C36C 121.7(9) . . ?
 C32C C31C C30C 117.3(8) . . ?
 C32C C31C C36C 121.0(8) . . ?
 C31C C32C H32C 118.7 . . ?
 C33C C32C C31C 122.5(8) . . ?
 C33C C32C H32C 118.7 . . ?
 C28C C33C C34C 119.0(7) . . ?
 C32C C33C C28C 120.3(7) . . ?
 C32C C33C C34C 120.5(7) . . ?
 C33C C34C H34J 109.5 . . ?
 C33C C34C H34K 109.5 . . ?
 C33C C34C H34L 109.5 . . ?
 H34J C34C H34K 109.5 . . ?
 H34J C34C H34L 109.5 . . ?
 H34K C34C H34L 109.5 . . ?
 C29C C35C H35J 109.5 . . ?
 C29C C35C H35K 109.5 . . ?
 C29C C35C H35L 109.5 . . ?
 H35J C35C H35K 109.5 . . ?
 H35J C35C H35L 109.5 . . ?
 H35K C35C H35L 109.5 . . ?
 C31C C36C H36J 109.5 . . ?
 C31C C36C H36K 109.5 . . ?
 C31C C36C H36L 109.5 . . ?
 H36J C36C H36K 109.5 . . ?
 H36J C36C H36L 109.5 . . ?
 H36K C36C H36L 109.5 . . ?
 C1 O1 B1 122.6(7) . . ?
 C18 O2 B2 122.4(7) . . ?
 C1A O1A B1A 123.0(6) . . ?
 C18A O2A B2A 123.5(7) . . ?
 C1B O1B B1B 123.1(8) . . ?
 B2B O2B C18B 123.0(7) . . ?
 B1C O1C C1C 123.3(6) . . ?
 C18C O2C B2C 123.3(6) . . ?

loop_
  _geom_torsion_atom_site_label_1
  _geom_torsion_atom_site_label_2
  _geom_torsion_atom_site_label_3
  _geom_torsion_atom_site_label_4
  _geom_torsion
  _geom_torsion_site_symmetry_1
  _geom_torsion_site_symmetry_2
  _geom_torsion_site_symmetry_3
  _geom_torsion_site_symmetry_4
  _geom_torsion_publ_flag
 B1 C8 C9 C10 178.9(7) . . . . ?
 B1 C19 C20 C21 -177.4(8) . . . . ?
 B1 C19 C20 C26 1.1(11) . . . . ?
 B1 C19 C24 C23 178.2(8) . . . . ?
 B1 C19 C24 C25 -0.5(13) . . . . ?
 B2 C10 C11 C12 -177.5(7) . . . . ?
 B2 C10 C11 C13 1.0(11) . . . . ?
 B2 C28 C29 C30 177.0(7) . . . . ?
 B2 C28 C29 C35 -0.8(11) . . . . ?
 B2 C28 C33 C32 -177.2(8) . . . . ?
 B2 C28 C33 C34 4.1(13) . . . . ?
 B1A C8A C9A C10A -176.1(7) . . . . ?
 B1A C19A C20A C21A 178.6(7) . . . . ?
 B1A C19A C20A C26A -2.2(11) . . . . ?
 B1A C19A C24A C23A -178.9(8) . . . . ?
 B1A C19A C24A C25A 0.7(11) . . . . ?
 B2A C10A C11A C12A 179.2(7) . . . . ?
 B2A C10A C11A C13A -2.8(11) . . . . ?
 B2A C28A C29A C30A -177.3(8) . . . . ?
 B2A C28A C29A C35A 2.5(11) . . . . ?
 B2A C28A C33A C32A 177.2(7) . . . . ?
 B2A C28A C33A C34A -1.5(11) . . . . ?
 B1B C8B C9B C10B -177.8(7) . . . . ?
 B1B C19B C20B C21B 178.5(7) . . . . ?
 B1B C19B C20B C26B 1.9(12) . . . . ?
 B1B C19B C24B C23B -177.5(8) . . . . ?
 B1B C19B C24B C25B 1.3(12) . . . . ?
 B2B C10B C11B C12B 172.8(7) . . . . ?
 B2B C10B C11B C13B -6.9(10) . . . . ?
 B2B C28B C29B C30B -177.6(7) . . . . ?
 B2B C28B C29B C35B 1.1(11) . . . . ?
 B2B C28B C33B C32B 177.9(7) . . . . ?
 B2B C28B C33B C34B 1.1(11) . . . . ?
 B1C C8C C9C C10C 177.4(6) . . . . ?
 B1C C19C C20C C21C -178.5(7) . . . . ?
 B1C C19C C20C C26C -1.7(11) . . . . ?
 B1C C19C C24C C23C 178.0(7) . . . . ?
 B1C C19C C24C C25C -2.0(11) . . . . ?
 B2C C10C C11C C12C -175.0(6) . . . . ?
 B2C C10C C11C C13C 6.0(10) . . . . ?
 B2C C28C C29C C30C 176.4(7) . . . . ?
 B2C C28C C29C C35C -3.6(11) . . . . ?
 B2C C28C C33C C32C -175.6(7) . . . . ?
 B2C C28C C33C C34C 0.7(10) . . . . ?
 C1 C2 C3 C4 -0.1(13) . . . . ?
 C1 C6 C7 C8 0.9(11) . . . . ?
 C1 C6 C7 C12 -178.3(7) . . . . ?
 C2 C1 C6 C5 -0.1(11) . . . . ?
 C2 C1 C6 C7 179.6(7) . . . . ?
 C2 C1 O1 B1 179.2(7) . . . . ?
 C2 C3 C4 C5 0.2(13) . . . . ?
 C3 C4 C5 C6 -0.3(13) . . . . ?
 C4 C5 C6 C1 0.2(12) . . . . ?
 C4 C5 C6 C7 -179.5(7) . . . . ?
 C5 C6 C7 C8 -179.4(7) . . . . ?
 C5 C6 C7 C12 1.4(12) . . . . ?
 C6 C1 C2 C3 0.0(13) . . . . ?
 C6 C1 O1 B1 1.0(12) . . . . ?
 C6 C7 C8 B1 1.4(11) . . . . ?
 C6 C7 C8 C9 -179.6(7) . . . . ?
 C6 C7 C12 C11 -179.3(7) . . . . ?
 C7 C8 C9 C10 -0.1(12) . . . . ?
 C8 B1 C19 C20 -83.0(11) . . . . ?
 C8 B1 C19 C24 99.4(10) . . . . ?
 C8 B1 O1 C1 1.5(11) . . . . ?
 C8 C7 C12 C11 1.4(12) . . . . ?
 C8 C9 C10 B2 178.6(8) . . . . ?
 C8 C9 C10 C11 -0.6(12) . . . . ?
 C9 C10 C11 C12 1.7(12) . . . . ?
 C9 C10 C11 C13 -179.7(7) . . . . ?
 C10 B2 C28 C29 81.2(11) . . . . ?
 C10 B2 C28 C33 -101.3(10) . . . . ?
 C10 B2 O2 C18 -2.7(12) . . . . ?
 C10 C11 C12 C7 -2.2(12) . . . . ?
 C10 C11 C13 C14 177.6(8) . . . . ?
 C10 C11 C13 C18 -1.6(11) . . . . ?
 C11 C13 C14 C15 -179.6(8) . . . . ?
 C11 C13 C18 C17 179.7(7) . . . . ?
 C11 C13 C18 O2 0.1(13) . . . . ?
 C12 C7 C8 B1 -179.3(7) . . . . ?
 C12 C7 C8 C9 -0.3(11) . . . . ?
 C12 C11 C13 C14 -3.8(13) . . . . ?
 C12 C11 C13 C18 176.9(8) . . . . ?
 C13 C11 C12 C7 179.4(7) . . . . ?
 C13 C14 C15 C16 -1.0(16) . . . . ?
 C13 C18 O2 B2 2.2(12) . . . . ?
 C14 C13 C18 C17 0.3(13) . . . . ?
 C14 C13 C18 O2 -179.2(8) . . . . ?
 C14 C15 C16 C17 2.2(16) . . . . ?
 C15 C16 C17 C18 -2.1(15) . . . . ?
 C16 C17 C18 C13 0.9(14) . . . . ?
 C16 C17 C18 O2 -179.6(8) . . . . ?
 C17 C18 O2 B2 -177.4(8) . . . . ?
 C18 C13 C14 C15 -0.3(14) . . . . ?
 C19 B1 C8 C7 175.1(8) . . . . ?
 C19 B1 C8 C9 -3.9(13) . . . . ?
 C19 B1 O1 C1 -176.5(7) . . . . ?
 C19 C20 C21 C22 -1.2(13) . . . . ?
 C20 C19 C24 C23 0.5(13) . . . . ?
 C20 C19 C24 C25 -178.1(9) . . . . ?
 C20 C21 C22 C23 1.3(13) . . . . ?
 C20 C21 C22 C27 -178.6(8) . . . . ?
 C21 C22 C23 C24 -0.5(14) . . . . ?
 C22 C23 C24 C19 -0.4(15) . . . . ?
 C22 C23 C24 C25 178.3(10) . . . . ?
 C24 C19 C20 C21 0.2(11) . . . . ?
 C24 C19 C20 C26 178.7(8) . . . . ?
 C26 C20 C21 C22 -179.6(8) . . . . ?
 C27 C22 C23 C24 179.4(9) . . . . ?
 C28 B2 C10 C9 3.1(13) . . . . ?
 C28 B2 C10 C11 -177.7(8) . . . . ?
 C28 B2 O2 C18 176.2(7) . . . . ?
 C28 C29 C30 C31 1.4(13) . . . . ?
 C29 C28 C33 C32 0.3(13) . . . . ?
 C29 C28 C33 C34 -178.4(8) . . . . ?
 C29 C30 C31 C32 -2.0(14) . . . . ?
 C29 C30 C31 C36 178.4(8) . . . . ?
 C30 C31 C32 C33 1.8(16) . . . . ?
 C31 C32 C33 C28 -1.0(15) . . . . ?
 C31 C32 C33 C34 177.7(10) . . . . ?
 C33 C28 C29 C30 -0.5(11) . . . . ?
 C33 C28 C29 C35 -178.3(8) . . . . ?
 C35 C29 C30 C31 179.2(9) . . . . ?
 C36 C31 C32 C33 -178.6(9) . . . . ?
 C1A C2A C3A C4A 1.7(13) . . . . ?
 C1A C6A C7A C8A 2.5(11) . . . . ?
 C1A C6A C7A C12A -176.0(7) . . . . ?
 C2A C1A C6A C5A 0.4(11) . . . . ?
 C2A C1A C6A C7A -178.5(7) . . . . ?
 C2A C1A O1A B1A 177.4(7) . . . . ?
 C2A C3A C4A C5A -0.3(13) . . . . ?
 C3A C4A C5A C6A -1.0(12) . . . . ?
 C4A C5A C6A C1A 1.0(12) . . . . ?
 C4A C5A C6A C7A 179.8(7) . . . . ?
 C5A C6A C7A C8A -176.3(7) . . . . ?
 C5A C6A C7A C12A 5.1(11) . . . . ?
 C6A C1A C2A C3A -1.7(12) . . . . ?
 C6A C1A O1A B1A -0.3(12) . . . . ?
 C6A C7A C8A B1A -2.8(11) . . . . ?
 C6A C7A C8A C9A 178.7(6) . . . . ?
 C6A C7A C12A C11A -179.7(6) . . . . ?
 C7A C8A C9A C10A 2.3(11) . . . . ?
 C8A B1A C19A C20A 86.5(10) . . . . ?
 C8A B1A C19A C24A -96.5(10) . . . . ?
 C8A B1A O1A C1A 0.0(11) . . . . ?
 C8A C7A C12A C11A 1.8(11) . . . . ?
 C8A C9A C10A B2A 179.9(7) . . . . ?
 C8A C9A C10A C11A -1.1(11) . . . . ?
 C9A C10A C11A C12A 0.1(11) . . . . ?
 C9A C10A C11A C13A 178.2(7) . . . . ?
 C10A B2A C28A C29A -87.3(10) . . . . ?
 C10A B2A C28A C33A 95.9(10) . . . . ?
 C10A B2A O2A C18A 4.9(11) . . . . ?
 C10A C11A C12A C7A -0.5(11) . . . . ?
 C10A C11A C13A C14A -175.7(7) . . . . ?
 C10A C11A C13A C18A 3.5(10) . . . . ?
 C11A C13A C14A C15A 179.6(7) . . . . ?
 C11A C13A C18A C17A 179.3(7) . . . . ?
 C11A C13A C18A O2A 0.0(11) . . . . ?
 C12A C7A C8A B1A 175.8(7) . . . . ?
 C12A C7A C8A C9A -2.7(11) . . . . ?
 C12A C11A C13A C14A 2.3(12) . . . . ?
 C12A C11A C13A C18A -178.5(7) . . . . ?
 C13A C11A C12A C7A -178.5(7) . . . . ?
 C13A C14A C15A C16A 0.7(13) . . . . ?
 C13A C18A O2A B2A -4.5(11) . . . . ?
 C14A C13A C18A C17A -1.4(11) . . . . ?
 C14A C13A C18A O2A 179.2(7) . . . . ?
 C14A C15A C16A C17A -0.8(12) . . . . ?
 C15A C16A C17A C18A -0.1(13) . . . . ?
 C16A C17A C18A C13A 1.3(12) . . . . ?
 C16A C17A C18A O2A -179.3(7) . . . . ?
 C17A C18A O2A B2A 176.1(7) . . . . ?
 C18A C13A C14A C15A 0.4(12) . . . . ?
 C19A B1A C8A C7A -179.5(8) . . . . ?
 C19A B1A C8A C9A -1.1(12) . . . . ?
 C19A B1A O1A C1A -179.0(7) . . . . ?
 C19A C20A C21A C22A -1.3(13) . . . . ?
 C20A C19A C24A C23A -1.8(11) . . . . ?
 C20A C19A C24A C25A 177.8(7) . . . . ?
 C20A C21A C22A C23A 1.3(13) . . . . ?
 C20A C21A C22A C27A -179.2(9) . . . . ?
 C21A C22A C23A C24A -1.7(14) . . . . ?
 C22A C23A C24A C19A 2.0(13) . . . . ?
 C22A C23A C24A C25A -177.6(8) . . . . ?
 C24A C19A C20A C21A 1.5(11) . . . . ?
 C24A C19A C20A C26A -179.3(7) . . . . ?
 C26A C20A C21A C22A 179.5(8) . . . . ?
 C27A C22A C23A C24A 178.8(9) . . . . ?
 C28A B2A C10A C9A -1.7(12) . . . . ?
 C28A B2A C10A C11A 179.2(8) . . . . ?
 C28A B2A O2A C18A -175.5(6) . . . . ?
 C28A C29A C30A C31A 2.7(13) . . . . ?
 C29A C28A C33A C32A 0.3(11) . . . . ?
 C29A C28A C33A C34A -178.4(7) . . . . ?
 C29A C30A C31A C32A -5.0(13) . . . . ?
 C29A C30A C31A C36A 178.4(8) . . . . ?
 C30A C31A C32A C33A 5.0(12) . . . . ?
 C31A C32A C33A C28A -2.8(12) . . . . ?
 C31A C32A C33A C34A 175.9(8) . . . . ?
 C33A C28A C29A C30A -0.3(11) . . . . ?
 C33A C28A C29A C35A 179.5(7) . . . . ?
 C35A C29A C30A C31A -177.1(8) . . . . ?
 C36A C31A C32A C33A -178.4(8) . . . . ?
 C1B C2B C3B C4B -0.7(14) . . . . ?
 C1B C6B C7B C8B 4.8(11) . . . . ?
 C1B C6B C7B C12B -177.7(7) . . . . ?
 C2B C1B C6B C5B 3.0(12) . . . . ?
 C2B C1B C6B C7B -177.9(7) . . . . ?
 C2B C1B O1B B1B 175.3(7) . . . . ?
 C2B C3B C4B C5B 0.5(14) . . . . ?
 C3B C4B C5B C6B 1.5(14) . . . . ?
 C4B C5B C6B C1B -3.1(12) . . . . ?
 C4B C5B C6B C7B 177.8(7) . . . . ?
 C5B C6B C7B C8B -176.1(7) . . . . ?
 C5B C6B C7B C12B 1.4(12) . . . . ?
 C6B C1B C2B C3B -1.1(13) . . . . ?
 C6B C1B O1B B1B -2.5(12) . . . . ?
 C6B C7B C8B B1B -6.7(11) . . . . ?
 C6B C7B C8B C9B 174.6(6) . . . . ?
 C6B C7B C12B C11B -175.9(7) . . . . ?
 C7B C8B C9B C10B 0.8(11) . . . . ?
 C8B B1B C19B C20B 72.4(12) . . . . ?
 C8B B1B C19B C24B -110.3(10) . . . . ?
 C8B B1B O1B C1B 0.5(11) . . . . ?
 C8B C7B C12B C11B 1.5(11) . . . . ?
 C8B C9B C10B B2B -174.3(7) . . . . ?
 C8B C9B C10B C11B 2.8(11) . . . . ?
 C9B C10B C11B C12B -4.3(11) . . . . ?
 C9B C10B C11B C13B 176.0(6) . . . . ?
 C10B B2B C28B C29B -109.0(9) . . . . ?
 C10B B2B C28B C33B 73.7(11) . . . . ?
 C10B B2B O2B C18B 2.8(11) . . . . ?
 C10B C11B C12B C7B 2.2(11) . . . . ?
 C10B C11B C13B C14B -174.6(7) . . . . ?
 C10B C11B C13B C18B 7.4(10) . . . . ?
 C11B C13B C14B C15B -179.5(7) . . . . ?
 C11B C13B C18B C17B 180.0(7) . . . . ?
 C11B C13B C18B O2B -3.0(11) . . . . ?
 C12B C7B C8B B1B 175.7(7) . . . . ?
 C12B C7B C8B C9B -3.0(11) . . . . ?
 C12B C11B C13B C14B 5.7(11) . . . . ?
 C12B C11B C13B C18B -172.3(7) . . . . ?
 C13B C11B C12B C7B -178.1(6) . . . . ?
 C13B C14B C15B C16B 0.7(13) . . . . ?
 C13B C18B O2B B2B -2.3(11) . . . . ?
 C14B C13B C18B C17B 1.9(11) . . . . ?
 C14B C13B C18B O2B 178.9(7) . . . . ?
 C14B C15B C16B C17B -0.3(14) . . . . ?
 C15B C16B C17B C18B 0.7(13) . . . . ?
 C16B C17B C18B C13B -1.6(12) . . . . ?
 C16B C17B C18B O2B -178.8(7) . . . . ?
 C17B C18B O2B B2B 175.0(7) . . . . ?
 C18B C13B C14B C15B -1.4(12) . . . . ?
 C19B B1B C8B C7B -176.2(8) . . . . ?
 C19B B1B C8B C9B 2.4(13) . . . . ?
 C19B B1B O1B C1B -179.1(7) . . . . ?
 C19B C20B C21B C22B -1.7(13) . . . . ?
 C20B C19B C24B C23B -0.1(12) . . . . ?
 C20B C19B C24B C25B 178.7(8) . . . . ?
 C20B C21B C22B C23B 1.0(14) . . . . ?
 C20B C21B C22B C27B -177.7(8) . . . . ?
 C21B C22B C23B C24B 0.1(15) . . . . ?
 C22B C23B C24B C19B -0.6(14) . . . . ?
 C22B C23B C24B C25B -179.3(9) . . . . ?
 C24B C19B C20B C21B 1.2(12) . . . . ?
 C24B C19B C20B C26B -175.4(7) . . . . ?
 C26B C20B C21B C22B 174.9(8) . . . . ?
 C27B C22B C23B C24B 178.9(8) . . . . ?
 C28B B2B C10B C9B 1.1(12) . . . . ?
 C28B B2B C10B C11B -176.0(8) . . . . ?
 C28B B2B O2B C18B -179.0(7) . . . . ?
 C28B C29B C30B C31B -0.3(13) . . . . ?
 C29B C28B C33B C32B 0.6(11) . . . . ?
 C29B C28B C33B C34B -176.2(8) . . . . ?
 C29B C30B C31B C32B 0.4(13) . . . . ?
 C29B C30B C31B C36B 177.0(9) . . . . ?
 C30B C31B C32B C33B -0.1(12) . . . . ?
 C31B C32B C33B C28B -0.4(12) . . . . ?
 C31B C32B C33B C34B 176.4(8) . . . . ?
 C33B C28B C29B C30B -0.2(11) . . . . ?
 C33B C28B C29B C35B 178.5(7) . . . . ?
 C35B C29B C30B C31B -179.0(8) . . . . ?
 C36B C31B C32B C33B -176.7(9) . . . . ?
 C1C C2C C3C C4C 1.2(13) . . . . ?
 C1C C6C C7C C8C -3.7(10) . . . . ?
 C1C C6C C7C C12C 175.7(7) . . . . ?
 C2C C1C C6C C5C 4.2(11) . . . . ?
 C2C C1C C6C C7C -178.8(7) . . . . ?
 C2C C1C O1C B1C -176.9(7) . . . . ?
 C2C C3C C4C C5C 0.3(13) . . . . ?
 C3C C4C C5C C6C 0.5(13) . . . . ?
 C4C C5C C6C C1C -2.6(12) . . . . ?
 C4C C5C C6C C7C -179.6(7) . . . . ?
 C5C C6C C7C C8C 173.1(7) . . . . ?
 C5C C6C C7C C12C -7.5(11) . . . . ?
 C6C C1C C2C C3C -3.6(13) . . . . ?
 C6C C1C O1C B1C 5.9(12) . . . . ?
 C6C C7C C8C B1C 5.1(10) . . . . ?
 C6C C7C C8C C9C -175.0(6) . . . . ?
 C6C C7C C12C C11C 175.7(6) . . . . ?
 C7C C8C C9C C10C -2.5(10) . . . . ?
 C8C B1C C19C C20C -71.8(10) . . . . ?
 C8C B1C C19C C24C 109.3(9) . . . . ?
 C8C B1C O1C C1C -4.2(11) . . . . ?
 C8C C7C C12C C11C -4.8(10) . . . . ?
 C8C C9C C10C B2C 175.9(6) . . . . ?
 C8C C9C C10C C11C -1.4(10) . . . . ?
 C9C C10C C11C C12C 2.2(10) . . . . ?
 C9C C10C C11C C13C -176.7(6) . . . . ?
 C10C B2C C28C C29C 108.7(9) . . . . ?
 C10C B2C C28C C33C -74.3(10) . . . . ?
 C10C B2C O2C C18C -2.8(10) . . . . ?
 C10C C11C C12C C7C 0.9(10) . . . . ?
 C10C C11C C13C C14C 174.4(7) . . . . ?
 C10C C11C C13C C18C -6.1(10) . . . . ?
 C11C C13C C14C C15C 178.2(7) . . . . ?
 C11C C13C C18C C17C -177.7(7) . . . . ?
 C11C C13C C18C O2C 1.8(10) . . . . ?
 C12C C7C C8C B1C -174.3(6) . . . . ?
 C12C C7C C8C C9C 5.6(10) . . . . ?
 C12C C11C C13C C14C -4.5(11) . . . . ?
 C12C C11C C13C C18C 175.0(7) . . . . ?
 C13C C11C C12C C7C 179.7(6) . . . . ?
 C13C C14C C15C C16C -0.7(12) . . . . ?
 C13C C18C O2C B2C 2.9(11) . . . . ?
 C14C C13C C18C C17C 1.8(11) . . . . ?
 C14C C13C C18C O2C -178.7(7) . . . . ?
 C14C C15C C16C C17C 2.1(12) . . . . ?
 C15C C16C C17C C18C -1.6(12) . . . . ?
 C16C C17C C18C C13C -0.4(12) . . . . ?
 C16C C17C C18C O2C -179.9(7) . . . . ?
 C17C C18C O2C B2C -177.6(7) . . . . ?
 C18C C13C C14C C15C -1.2(11) . . . . ?
 C19C B1C C8C C7C 174.9(7) . . . . ?
 C19C B1C C8C C9C -5.0(12) . . . . ?
 C19C B1C O1C C1C 179.1(7) . . . . ?
 C19C C20C C21C C22C 0.7(12) . . . . ?
 C20C C19C C24C C23C -0.9(11) . . . . ?
 C20C C19C C24C C25C 179.0(7) . . . . ?
 C20C C21C C22C C23C -1.4(12) . . . . ?
 C20C C21C C22C C27C 177.6(8) . . . . ?
 C21C C22C C23C C24C 0.9(13) . . . . ?
 C22C C23C C24C C19C 0.3(13) . . . . ?
 C22C C23C C24C C25C -179.7(8) . . . . ?
 C24C C19C C20C C21C 0.4(10) . . . . ?
 C24C C19C C20C C26C 177.2(7) . . . . ?
 C26C C20C C21C C22C -176.0(8) . . . . ?
 C27C C22C C23C C24C -178.1(8) . . . . ?
 C28C B2C C10C C9C -2.3(11) . . . . ?
 C28C B2C C10C C11C 174.9(7) . . . . ?
 C28C B2C O2C C18C -179.9(6) . . . . ?
 C28C C29C C30C C31C 0.4(12) . . . . ?
 C29C C28C C33C C32C 1.5(11) . . . . ?
 C29C C28C C33C C34C 177.8(7) . . . . ?
 C29C C30C C31C C32C -0.8(12) . . . . ?
 C29C C30C C31C C36C -178.9(8) . . . . ?
 C30C C31C C32C C33C 1.7(12) . . . . ?
 C31C C32C C33C C28C -2.1(12) . . . . ?
 C31C C32C C33C C34C -178.3(8) . . . . ?
 C33C C28C C29C C30C -0.7(11) . . . . ?
 C33C C28C C29C C35C 179.3(7) . . . . ?
 C35C C29C C30C C31C -179.6(7) . . . . ?
 C36C C31C C32C C33C 179.8(8) . . . . ?
 O1 B1 C8 C7 -2.7(11) . . . . ?
 O1 B1 C8 C9 178.4(7) . . . . ?
 O1 B1 C19 C20 94.7(9) . . . . ?
 O1 B1 C19 C24 -82.8(10) . . . . ?
 O1 C1 C2 C3 -178.2(7) . . . . ?
 O1 C1 C6 C5 178.0(7) . . . . ?
 O1 C1 C6 C7 -2.3(11) . . . . ?
 O2 B2 C10 C9 -178.1(7) . . . . ?
 O2 B2 C10 C11 1.1(12) . . . . ?
 O2 B2 C28 C29 -97.6(9) . . . . ?
 O2 B2 C28 C33 79.9(10) . . . . ?
 O1A B1A C8A C7A 1.6(11) . . . . ?
 O1A B1A C8A C9A -180.0(7) . . . . ?
 O1A B1A C19A C20A -94.6(9) . . . . ?
 O1A B1A C19A C24A 82.4(9) . . . . ?
 O1A C1A C2A C3A -179.4(7) . . . . ?
 O1A C1A C6A C5A 178.0(7) . . . . ?
 O1A C1A C6A C7A -0.9(11) . . . . ?
 O2A B2A C10A C9A 177.8(7) . . . . ?
 O2A B2A C10A C11A -1.2(11) . . . . ?
 O2A B2A C28A C29A 93.2(9) . . . . ?
 O2A B2A C28A C33A -83.6(10) . . . . ?
 O1B B1B C8B C7B 4.3(11) . . . . ?
 O1B B1B C8B C9B -177.1(7) . . . . ?
 O1B B1B C19B C20B -108.0(9) . . . . ?
 O1B B1B C19B C24B 69.2(10) . . . . ?
 O1B C1B C2B C3B -179.0(8) . . . . ?
 O1B C1B C6B C5B -179.3(7) . . . . ?
 O1B C1B C6B C7B -0.2(12) . . . . ?
 O2B B2B C10B C9B 179.1(7) . . . . ?
 O2B B2B C10B C11B 2.0(11) . . . . ?
 O2B B2B C28B C29B 72.9(9) . . . . ?
 O2B B2B C28B C33B -104.4(9) . . . . ?
 O1C B1C C8C C7C -1.4(10) . . . . ?
 O1C B1C C8C C9C 178.7(7) . . . . ?
 O1C B1C C19C C20C 104.5(8) . . . . ?
 O1C B1C C19C C24C -74.4(10) . . . . ?
 O1C C1C C2C C3C 179.2(7) . . . . ?
 O1C C1C C6C C5C -178.8(7) . . . . ?
 O1C C1C C6C C7C -1.7(11) . . . . ?
 O2C B2C C10C C9C -179.0(6) . . . . ?
 O2C B2C C10C C11C -1.8(10) . . . . ?
 O2C B2C C28C C29C -74.6(9) . . . . ?
 O2C B2C C28C C33C 102.4(8) . . . . ?

_shelx_res_file
;
TITL d8v20176_a.res in Pc
    d8v20176.res
    created by SHELXL-2019/2 at 23:19:40 on 14-Oct-2023
CELL 0.71073 19.7763 18.2753 16.4263 90 90.339 90
ZERR 8 0.002 0.0015 0.0015 0 0.003 0
LATT -1
SYMM +X,-Y,0.5+Z
SFAC C H B O
UNIT 288 256 16 16

L.S. 50
PLAN  18
SIZE 0.18 0.14 0.1
TEMP -80.64
CONF
BOND $H
LIST 4
htab
mpla
wpdb -1
fmap 2
acta
MORE -1
TWIN 1 0 0 0 -1 0 0 0 -1 2
OMIT -3 50
OMIT -9 3 -2
OMIT 1 10 3
OMIT -9 4 2
OMIT -10 1 3
OMIT -1 10 -3
OMIT 2 0 0
OMIT -2 0 0
OMIT 0 1 -1
REM <olex2.extras>
REM <HklSrc "%.\\d8v20176.hkl">
REM </olex2.extras>

WGHT    0.095700    1.714700
EXTI    0.008479
BASF   0.10230
FVAR       0.10241
B1    3    0.586953    0.108155    0.688511    11.00000    0.04270    0.03011 =
         0.05122   -0.00115   -0.00240    0.00145
B2    3    0.774013   -0.087656    0.675986    11.00000    0.03898    0.04605 =
         0.05053    0.00278    0.01427    0.00735
B1A   3    0.737424    0.402998    0.331244    11.00000    0.03297    0.04711 =
         0.05590   -0.00211    0.00260   -0.00120
B2A   3    0.913723    0.609161    0.314643    11.00000    0.03916    0.03626 =
         0.05691   -0.00748    0.00118    0.00065
B1B   3    0.230786    0.600928    0.383673    11.00000    0.04313    0.03482 =
         0.07830    0.01535   -0.00281    0.00240
B2B   3    0.418392    0.406881    0.379018    11.00000    0.03852    0.04009 =
         0.05322   -0.00742    0.00807    0.00173
B1C   3    0.096221   -0.094993    0.405997    11.00000    0.04530    0.02712 =
         0.05115    0.00000    0.00063   -0.00526
B2C   3    0.283272    0.100150    0.407580    11.00000    0.02724    0.03992 =
         0.04787    0.00412    0.00936    0.00174
C1    1    0.544843    0.156737    0.561836    11.00000    0.03879    0.03712 =
         0.04498   -0.00434   -0.00300    0.00338
C2    1    0.500130    0.205473    0.526324    11.00000    0.05600    0.03541 =
         0.06279   -0.00239   -0.00804    0.01050
AFIX  43
H2    2    0.473105    0.236158    0.559608    11.00000   -1.20000
AFIX   0
C3    1    0.494687    0.209656    0.443952    11.00000    0.06085    0.04503 =
         0.06291    0.00541   -0.01190    0.01201
AFIX  43
H3    2    0.463796    0.243190    0.419861    11.00000   -1.20000
AFIX   0
C4    1    0.533338    0.165969    0.395795    11.00000    0.05951    0.05490 =
         0.04805    0.00509   -0.01216    0.00230
AFIX  43
H4    2    0.529400    0.169307    0.338248    11.00000   -1.20000
AFIX   0
C5    1    0.578021    0.117065    0.430013    11.00000    0.05587    0.04561 =
         0.03997    0.00409   -0.00530    0.00160
AFIX  43
H5    2    0.604618    0.086689    0.395891    11.00000   -1.20000
AFIX   0
C6    1    0.584706    0.111605    0.514957    11.00000    0.04582    0.03287 =
         0.04880    0.00166   -0.00812   -0.00403
C7    1    0.632687    0.060004    0.554811    11.00000    0.03952    0.04013 =
         0.03734    0.00755    0.00060    0.00298
C8    1    0.635076    0.058192    0.639971    11.00000    0.04219    0.04141 =
         0.03707    0.00013    0.00107    0.00343
C9    1    0.680141    0.010399    0.677800    11.00000    0.04808    0.05704 =
         0.03549    0.00555    0.00445    0.00987
AFIX  43
H9    2    0.681776    0.009257    0.735598    11.00000   -1.20000
AFIX   0
C10   1    0.723131   -0.036026    0.634475    11.00000    0.04608    0.04374 =
         0.04078    0.00130    0.00634    0.00063
C11   1    0.719253   -0.033779    0.548019    11.00000    0.03930    0.04127 =
         0.04552   -0.00066    0.00459    0.00282
C12   1    0.676062    0.013799    0.509459    11.00000    0.05867    0.04349 =
         0.03580    0.00297    0.00125    0.00078
AFIX  43
H12   2    0.675184    0.015835    0.451673    11.00000   -1.20000
AFIX   0
C13   1    0.764613   -0.083221    0.502040    11.00000    0.04763    0.04429 =
         0.04900    0.00050    0.01714    0.00442
C14   1    0.763581   -0.087697    0.417061    11.00000    0.08605    0.05502 =
         0.05779    0.00547    0.01530    0.02316
AFIX  43
H14   2    0.733073   -0.057970    0.386812    11.00000   -1.20000
AFIX   0
C15   1    0.806731   -0.135201    0.376271    11.00000    0.09447    0.05679 =
         0.05843   -0.00104    0.01836    0.02560
AFIX  43
H15   2    0.805057   -0.138273    0.318561    11.00000   -1.20000
AFIX   0
C16   1    0.851615   -0.177534    0.419241    11.00000    0.07582    0.06680 =
         0.06027   -0.00490    0.03104    0.01390
AFIX  43
H16   2    0.882048   -0.208631    0.391078    11.00000   -1.20000
AFIX   0
C17   1    0.852830   -0.175286    0.501642    11.00000    0.06089    0.05239 =
         0.06426    0.00265    0.01785    0.01966
AFIX  43
H17   2    0.883056   -0.206035    0.531017    11.00000   -1.20000
AFIX   0
C18   1    0.810225   -0.128375    0.543372    11.00000    0.04864    0.04962 =
         0.04831    0.00472    0.01722    0.00561
C19   1    0.577994    0.109963    0.783112    11.00000    0.04028    0.04115 =
         0.04516   -0.00097    0.00907    0.00370
C20   1    0.535666    0.060202    0.822566    11.00000    0.04735    0.04000 =
         0.05526    0.00126    0.00278    0.00184
C21   1    0.526017    0.064240    0.906020    11.00000    0.04702    0.04804 =
         0.06220    0.01306    0.01784   -0.00299
AFIX  43
H21   2    0.496342    0.030420    0.931354    11.00000   -1.20000
AFIX   0
C22   1    0.558656    0.116500    0.953519    11.00000    0.06480    0.05130 =
         0.04842    0.00451    0.01917    0.00622
C23   1    0.600513    0.165786    0.913396    11.00000    0.08856    0.05970 =
         0.04722   -0.00676    0.01092   -0.01923
AFIX  43
H23   2    0.623217    0.202400    0.944189    11.00000   -1.20000
AFIX   0
C24   1    0.610020    0.163158    0.830772    11.00000    0.06665    0.04792 =
         0.04642   -0.00601    0.00951   -0.01178
C25   1    0.654778    0.219916    0.790862    11.00000    0.11472    0.10624 =
         0.06112   -0.00558    0.02062   -0.06478
AFIX 137
H25A  2    0.678312    0.197753    0.744676    11.00000   -1.50000
H25B  2    0.688044    0.237892    0.830537    11.00000   -1.50000
H25C  2    0.626924    0.260809    0.771561    11.00000   -1.50000
AFIX   0
C26   1    0.498747    0.002442    0.772106    11.00000    0.09750    0.06126 =
         0.08415    0.01721   -0.02117   -0.03811
AFIX 137
H26A  2    0.530036   -0.018958    0.732661    11.00000   -1.50000
H26B  2    0.460756    0.025215    0.743105    11.00000   -1.50000
H26C  2    0.481732   -0.036038    0.808137    11.00000   -1.50000
AFIX   0
C27   1    0.548960    0.119157    1.044167    11.00000    0.09909    0.07516 =
         0.05139   -0.00474    0.02496    0.00739
AFIX 137
H27A  2    0.592219    0.130240    1.070837    11.00000   -1.50000
H27B  2    0.532350    0.071676    1.063258    11.00000   -1.50000
H27C  2    0.515989    0.157286    1.057504    11.00000   -1.50000
AFIX   0
C28   1    0.783271   -0.099077    0.769187    11.00000    0.04166    0.05865 =
         0.04355   -0.00535    0.00064    0.01917
C29   1    0.739444   -0.145984    0.811857    11.00000    0.05427    0.05464 =
         0.04488    0.00444    0.00412    0.01859
C30   1    0.749529   -0.158853    0.894281    11.00000    0.07464    0.05843 =
         0.05424    0.01124    0.01110    0.02277
AFIX  43
H30   2    0.720066   -0.191522    0.921740    11.00000   -1.20000
AFIX   0
C31   1    0.801103   -0.125612    0.937626    11.00000    0.07193    0.09344 =
         0.05138    0.00639   -0.00271    0.03005
C32   1    0.844379   -0.080320    0.895948    11.00000    0.06495    0.11400 =
         0.05941   -0.01421   -0.02360    0.02120
AFIX  43
H32   2    0.880872   -0.058161    0.924612    11.00000   -1.20000
AFIX   0
C33   1    0.836521   -0.065823    0.813093    11.00000    0.05184    0.08624 =
         0.06290    0.00265   -0.00200    0.01370
C34   1    0.884313   -0.012747    0.769435    11.00000    0.06003    0.13176 =
         0.10088   -0.01695    0.01636   -0.02291
AFIX 137
H34A  2    0.922486   -0.040048    0.746801    11.00000   -1.50000
H34B  2    0.901180    0.023711    0.808308    11.00000   -1.50000
H34C  2    0.859783    0.011981    0.725324    11.00000   -1.50000
AFIX   0
C35   1    0.682879   -0.184385    0.766793    11.00000    0.06970    0.07139 =
         0.05987    0.00684    0.00572   -0.00024
AFIX 137
H35A  2    0.645078   -0.150410    0.758807    11.00000   -1.50000
H35B  2    0.667648   -0.226584    0.798606    11.00000   -1.50000
H35C  2    0.699215   -0.201073    0.713732    11.00000   -1.50000
AFIX   0
C36   1    0.810501   -0.138683    1.028749    11.00000    0.10866    0.12004 =
         0.05442    0.00665   -0.01090    0.05843
AFIX 137
H36A  2    0.857171   -0.154000    1.039668    11.00000   -1.50000
H36B  2    0.779362   -0.177085    1.046652    11.00000   -1.50000
H36C  2    0.801006   -0.093359    1.058445    11.00000   -1.50000
AFIX   0

C1A   1    0.699955    0.365420    0.464955    11.00000    0.04651    0.03876 =
         0.04446    0.00736    0.00670    0.00007
C2A   1    0.656059    0.319388    0.506815    11.00000    0.04756    0.04742 =
         0.05832    0.00580    0.00236   -0.00498
AFIX  43
H2A   2    0.628068    0.286052    0.477743    11.00000   -1.20000
AFIX   0
C3A   1    0.653431    0.322390    0.589945    11.00000    0.05248    0.04809 =
         0.06242    0.01300    0.01366   -0.00564
AFIX  43
H3A   2    0.624500    0.290263    0.618961    11.00000   -1.20000
AFIX   0
C4A   1    0.693405    0.372810    0.631837    11.00000    0.04921    0.05740 =
         0.04763    0.00677    0.00896    0.00162
AFIX  43
H4A   2    0.691522    0.375200    0.689552    11.00000   -1.20000
AFIX   0
C5A   1    0.734950    0.418446    0.590626    11.00000    0.03969    0.04940 =
         0.05081    0.00394    0.00491    0.00110
AFIX  43
H5A   2    0.761189    0.452940    0.620378    11.00000   -1.20000
AFIX   0
C6A   1    0.740573    0.416555    0.505723    11.00000    0.03707    0.03535 =
         0.03691    0.00343    0.00261    0.00281
C7A   1    0.784760    0.465111    0.458951    11.00000    0.03505    0.03687 =
         0.04198   -0.00385    0.00691   -0.00058
C8A   1    0.782931    0.460715    0.373534    11.00000    0.03039    0.04094 =
         0.04213   -0.00007    0.00089   -0.00399
C9A   1    0.823510    0.507344    0.328284    11.00000    0.03925    0.04102 =
         0.04075   -0.00129    0.00097   -0.00630
AFIX  43
H9A   2    0.820865    0.505462    0.270557    11.00000   -1.20000
AFIX   0
C10A  1    0.868510    0.557395    0.365187    11.00000    0.04118    0.03555 =
         0.04724   -0.00304   -0.00325   -0.00182
C11A  1    0.870651    0.560008    0.451192    11.00000    0.04001    0.03615 =
         0.04463   -0.00274    0.00109   -0.00160
C12A  1    0.829541    0.514287    0.497181    11.00000    0.03070    0.04458 =
         0.04283   -0.00210    0.00366   -0.00152
AFIX  43
H12A  2    0.831737    0.516301    0.554927    11.00000   -1.20000
AFIX   0
C13A  1    0.919288    0.610804    0.490033    11.00000    0.03355    0.03582 =
         0.04522   -0.01065   -0.00352    0.00217
C14A  1    0.930114    0.615963    0.572795    11.00000    0.03930    0.05290 =
         0.05913   -0.00569   -0.00223   -0.00267
AFIX  43
H14A  2    0.904597    0.585162    0.607639    11.00000   -1.20000
AFIX   0
C15A  1    0.976209    0.663660    0.607801    11.00000    0.04521    0.05503 =
         0.05596   -0.01352   -0.00799    0.00053
AFIX  43
H15A  2    0.982553    0.665226    0.665148    11.00000   -1.20000
AFIX   0
C16A  1    1.013408    0.709755    0.556134    11.00000    0.05264    0.04725 =
         0.06833   -0.01088   -0.00482   -0.01097
AFIX  43
H16A  2    1.044887    0.743382    0.578915    11.00000   -1.20000
AFIX   0
C17A  1    1.004901    0.706807    0.474111    11.00000    0.04311    0.03993 =
         0.06916   -0.00865   -0.00330   -0.01189
AFIX  43
H17A  2    1.030224    0.738250    0.439773    11.00000   -1.20000
AFIX   0
C18A  1    0.958644    0.657219    0.440409    11.00000    0.04543    0.03861 =
         0.04487   -0.00529    0.00165    0.00250
C19A  1    0.729701    0.390120    0.238779    11.00000    0.04438    0.04238 =
         0.04588   -0.00120    0.00177   -0.01964
C20A  1    0.774079    0.344017    0.197570    11.00000    0.05384    0.04902 =
         0.05900   -0.00186    0.00407   -0.01913
C21A  1    0.765580    0.331476    0.113541    11.00000    0.07508    0.06719 =
         0.06050   -0.01834    0.01722   -0.03133
AFIX  43
H21A  2    0.796769    0.300717    0.086128    11.00000   -1.20000
AFIX   0
C22A  1    0.713212    0.362645    0.070033    11.00000    0.07756    0.08464 =
         0.04904    0.00280   -0.00357   -0.04231
C23A  1    0.670048    0.408123    0.112142    11.00000    0.05893    0.07917 =
         0.06431    0.01963   -0.01542   -0.03400
AFIX  43
H23A  2    0.634358    0.431219    0.082934    11.00000   -1.20000
AFIX   0
C24A  1    0.676087    0.421807    0.194734    11.00000    0.05383    0.05503 =
         0.05466    0.00660   -0.00744   -0.02163
C25A  1    0.625125    0.470509    0.239173    11.00000    0.05988    0.06673 =
         0.08599    0.00714   -0.01587   -0.00019
AFIX 137
H25D  2    0.591496    0.488889    0.200177    11.00000   -1.50000
H25E  2    0.648899    0.511855    0.264326    11.00000   -1.50000
H25F  2    0.602398    0.441922    0.281427    11.00000   -1.50000
AFIX   0
C26A  1    0.831570    0.308661    0.243570    11.00000    0.05682    0.07506 =
         0.07742   -0.00856    0.01531   -0.00327
AFIX 137
H26D  2    0.861253    0.346663    0.266023    11.00000   -1.50000
H26E  2    0.857395    0.277403    0.206562    11.00000   -1.50000
H26F  2    0.813448    0.278926    0.288038    11.00000   -1.50000
AFIX   0
C27A  1    0.704611    0.347806   -0.018923    11.00000    0.12447    0.12299 =
         0.05572   -0.00893   -0.01232   -0.06126
AFIX 137
H27D  2    0.656375    0.348170   -0.032936    11.00000   -1.50000
H27E  2    0.723840    0.299815   -0.031925    11.00000   -1.50000
H27F  2    0.727978    0.385703   -0.050224    11.00000   -1.50000
AFIX   0
C28A  1    0.918365    0.613010    0.220935    11.00000    0.03339    0.03826 =
         0.05102   -0.00711    0.00670   -0.01443
C29A  1    0.964001    0.566599    0.179541    11.00000    0.05077    0.04788 =
         0.06305   -0.01040    0.00891   -0.00393
C30A  1    0.970769    0.571389    0.096847    11.00000    0.05246    0.06469 =
         0.05796   -0.01551    0.01974   -0.01099
AFIX  43
H30A  2    1.000281    0.538167    0.070296    11.00000   -1.20000
AFIX   0
C31A  1    0.936278    0.622829    0.050027    11.00000    0.04806    0.07271 =
         0.04579   -0.01065    0.01718   -0.02821
C32A  1    0.890390    0.665829    0.089437    11.00000    0.06042    0.05071 =
         0.05209   -0.00148   -0.00196   -0.01152
AFIX  43
H32A  2    0.863409    0.698790    0.058506    11.00000   -1.20000
AFIX   0
C33A  1    0.881878    0.662899    0.173624    11.00000    0.04084    0.05092 =
         0.05717   -0.00979    0.00207   -0.00528
C34A  1    0.833431    0.715529    0.215300    11.00000    0.05314    0.06511 =
         0.07338   -0.01888   -0.00865    0.01151
AFIX 137
H34D  2    0.811881    0.690827    0.261308    11.00000   -1.50000
H34E  2    0.798689    0.731362    0.176328    11.00000   -1.50000
H34F  2    0.858551    0.758264    0.235080    11.00000   -1.50000
AFIX   0
C35A  1    1.005117    0.512118    0.227638    11.00000    0.05901    0.06594 =
         0.08577   -0.00854    0.00694    0.01223
AFIX 137
H35D  2    1.035851    0.486141    0.191047    11.00000   -1.50000
H35E  2    0.974785    0.476904    0.253708    11.00000   -1.50000
H35F  2    1.031464    0.537866    0.269451    11.00000   -1.50000
AFIX   0
C36A  1    0.945755    0.628485   -0.040943    11.00000    0.10222    0.10364 =
         0.05052   -0.00899    0.01946   -0.04680
AFIX 137
H36D  2    0.911759    0.661762   -0.063845    11.00000   -1.50000
H36E  2    0.940579    0.579955   -0.065583    11.00000   -1.50000
H36F  2    0.991076    0.647407   -0.052416    11.00000   -1.50000
AFIX   0

C1B   1    0.177498    0.632761    0.255637    11.00000    0.04225    0.03445 =
         0.08746    0.01276   -0.01385   -0.00210
C2B   1    0.123950    0.671114    0.220099    11.00000    0.06206    0.04685 =
         0.09766    0.02448   -0.02362   -0.00982
AFIX  43
H2B   2    0.095020    0.700055    0.252983    11.00000   -1.20000
AFIX   0
C3B   1    0.113043    0.667025    0.137456    11.00000    0.06346    0.05750 =
         0.11658    0.02639   -0.03084   -0.00664
AFIX  43
H3B   2    0.076410    0.692553    0.112843    11.00000   -1.20000
AFIX   0
C4B   1    0.155892    0.625516    0.091182    11.00000    0.08995    0.06015 =
         0.10083    0.02580   -0.04601   -0.02483
AFIX  43
H4B   2    0.148459    0.623069    0.034056    11.00000   -1.20000
AFIX   0
C5B   1    0.209239    0.587279    0.124347    11.00000    0.07606    0.05043 =
         0.08670    0.01745   -0.02216   -0.01965
AFIX  43
H5B   2    0.238621    0.559936    0.090379    11.00000   -1.20000
AFIX   0
C6B   1    0.219905    0.589074    0.209457    11.00000    0.05913    0.04085 =
         0.06965    0.01854   -0.01961   -0.01956
C7B   1    0.274804    0.547236    0.250055    11.00000    0.04829    0.03404 =
         0.06612    0.00462   -0.00498   -0.00578
C8B   1    0.277792    0.549778    0.336140    11.00000    0.04726    0.03866 =
         0.05765    0.00998   -0.00005    0.00298
C9B   1    0.325823    0.505480    0.376066    11.00000    0.04198    0.04145 =
         0.04858    0.00191   -0.00154    0.00264
AFIX  43
H9B   2    0.327962    0.506207    0.433852    11.00000   -1.20000
AFIX   0
C10B  1    0.370595    0.460336    0.333392    11.00000    0.04156    0.03546 =
         0.04972    0.00010    0.00395   -0.00520
C11B  1    0.368956    0.462264    0.247751    11.00000    0.04561    0.04154 =
         0.05290    0.00179    0.00434   -0.01306
C12B  1    0.321374    0.503817    0.207443    11.00000    0.06145    0.04371 =
         0.05123    0.00796   -0.00864   -0.02207
AFIX  43
H12B  2    0.319970    0.503146    0.149629    11.00000   -1.20000
AFIX   0
C13B  1    0.420042    0.417654    0.203821    11.00000    0.04693    0.04134 =
         0.05060   -0.00299    0.01293   -0.01739
C14B  1    0.427379    0.419365    0.120217    11.00000    0.05939    0.06754 =
         0.05593   -0.00782    0.01230   -0.02554
AFIX  43
H14B  2    0.399149    0.450473    0.088522    11.00000   -1.20000
AFIX   0
C15B  1    0.475938    0.375795    0.081546    11.00000    0.06978    0.07736 =
         0.06516   -0.01187    0.02666   -0.02695
AFIX  43
H15B  2    0.480821    0.377845    0.024092    11.00000   -1.20000
AFIX   0
C16B  1    0.516417    0.330147    0.126990    11.00000    0.07268    0.06121 =
         0.08405   -0.02102    0.04035   -0.02210
AFIX  43
H16B  2    0.549067    0.300593    0.100417    11.00000   -1.20000
AFIX   0
C17B  1    0.510543    0.326480    0.209963    11.00000    0.05975    0.04660 =
         0.08428   -0.01031    0.03111   -0.00729
AFIX  43
H17B  2    0.538974    0.295254    0.241251    11.00000   -1.20000
AFIX   0
C18B  1    0.461619    0.369909    0.247211    11.00000    0.04815    0.04606 =
         0.05140   -0.00835    0.02076   -0.01216
C19B  1    0.229681    0.614286    0.476722    11.00000    0.04401    0.04833 =
         0.06959    0.01571    0.00632    0.01760
C20B  1    0.280010    0.653816    0.516167    11.00000    0.04706    0.05377 =
         0.05958    0.01100    0.00282    0.01328
C21B  1    0.276901    0.666452    0.599904    11.00000    0.06311    0.06654 =
         0.06444    0.00785    0.00426    0.02746
AFIX  43
H21B  2    0.312672    0.692513    0.625643    11.00000   -1.20000
AFIX   0
C22B  1    0.223964    0.642481    0.646044    11.00000    0.08303    0.07440 =
         0.06067    0.01019    0.01087    0.02802
C23B  1    0.174653    0.604847    0.608617    11.00000    0.07041    0.06901 =
         0.08256    0.02929    0.04046    0.03367
AFIX  43
H23B  2    0.137607    0.588011    0.640050    11.00000   -1.20000
AFIX   0
C24B  1    0.175379    0.588943    0.523487    11.00000    0.05367    0.05468 =
         0.09917    0.01998    0.00580    0.01020
C25B  1    0.117959    0.546662    0.482807    11.00000    0.05876    0.08340 =
         0.12339    0.01354    0.01133   -0.00627
AFIX 137
H25G  2    0.094338    0.578623    0.444088    11.00000   -1.50000
H25H  2    0.086159    0.529838    0.524334    11.00000   -1.50000
H25I  2    0.136468    0.504344    0.453850    11.00000   -1.50000
AFIX   0
C26B  1    0.336916    0.687188    0.467541    11.00000    0.05641    0.07862 =
         0.06412    0.00024   -0.00069   -0.00649
AFIX 137
H26G  2    0.366040    0.716090    0.503749    11.00000   -1.50000
H26H  2    0.318031    0.718937    0.425043    11.00000   -1.50000
H26I  2    0.363555    0.648161    0.442322    11.00000   -1.50000
AFIX   0
C27B  1    0.217931    0.657462    0.735060    11.00000    0.12292    0.09910 =
         0.08570    0.01187    0.02702    0.05320
AFIX 137
H27G  2    0.179875    0.690697    0.744429    11.00000   -1.50000
H27H  2    0.259769    0.680105    0.755048    11.00000   -1.50000
H27I  2    0.210191    0.611417    0.764129    11.00000   -1.50000
AFIX   0
C28B  1    0.423566    0.394172    0.472997    11.00000    0.04579    0.03475 =
         0.05500   -0.00359    0.00020    0.01283
C29B  1    0.480997    0.419229    0.515774    11.00000    0.05154    0.04330 =
         0.06033   -0.00788   -0.00508    0.00166
C30B  1    0.485478    0.404992    0.597911    11.00000    0.05544    0.06417 =
         0.07100   -0.01681   -0.01711    0.01301
AFIX  43
H30B  2    0.524401    0.421824    0.626441    11.00000   -1.20000
AFIX   0
C31B  1    0.437232    0.368035    0.641003    11.00000    0.08220    0.05361 =
         0.04435   -0.00151   -0.00098    0.02151
C32B  1    0.380745    0.343588    0.596777    11.00000    0.05871    0.05094 =
         0.05589    0.00353    0.01137    0.01354
AFIX  43
H32B  2    0.346198    0.317661    0.624509    11.00000   -1.20000
AFIX   0
C33B  1    0.373731    0.355861    0.514872    11.00000    0.04029    0.04687 =
         0.05629    0.00197    0.00176    0.00698
C34B  1    0.314564    0.324971    0.469118    11.00000    0.05800    0.07342 =
         0.07511    0.00670    0.00189   -0.01712
AFIX 137
H34G  2    0.283670    0.301249    0.507360    11.00000   -1.50000
H34H  2    0.330522    0.288933    0.429449    11.00000   -1.50000
H34I  2    0.290778    0.364517    0.440600    11.00000   -1.50000
AFIX   0
C35B  1    0.536068    0.459000    0.471270    11.00000    0.05413    0.07144 =
         0.10880   -0.00478    0.00027   -0.01482
AFIX 137
H35G  2    0.556631    0.426079    0.431354    11.00000   -1.50000
H35H  2    0.570612    0.475285    0.510265    11.00000   -1.50000
H35I  2    0.516876    0.501572    0.443167    11.00000   -1.50000
AFIX   0
C36B  1    0.445820    0.350726    0.729495    11.00000    0.11526    0.09449 =
         0.06650   -0.00438   -0.01168    0.02350
AFIX 137
H36G  2    0.473464    0.306536    0.735580    11.00000   -1.50000
H36H  2    0.401374    0.342523    0.753933    11.00000   -1.50000
H36I  2    0.468247    0.391781    0.756931    11.00000   -1.50000
AFIX   0

C1C   1    0.050428   -0.131811    0.275072    11.00000    0.05005    0.04095 =
         0.04337   -0.00124   -0.00147   -0.00366
C2C   1    0.002521   -0.175070    0.237830    11.00000    0.04883    0.05505 =
         0.05549   -0.00276   -0.00665   -0.00953
AFIX  43
H2C   2   -0.025420   -0.206264    0.269392    11.00000   -1.20000
AFIX   0
C3C   1   -0.004634   -0.172850    0.154712    11.00000    0.03882    0.06677 =
         0.06058   -0.00637   -0.00843   -0.00427
AFIX  43
H3C   2   -0.038188   -0.201852    0.128552    11.00000   -1.20000
AFIX   0
C4C   1    0.037018   -0.128400    0.109222    11.00000    0.06513    0.06522 =
         0.05199   -0.00422   -0.01431   -0.00527
AFIX  43
H4C   2    0.032072   -0.126589    0.051695    11.00000   -1.20000
AFIX   0
C5C   1    0.085934   -0.086527    0.147487    11.00000    0.05115    0.04766 =
         0.04831    0.00442   -0.00513   -0.00477
AFIX  43
H5C   2    0.113972   -0.055866    0.115412    11.00000   -1.20000
AFIX   0
C6C   1    0.095415   -0.087804    0.231055    11.00000    0.03873    0.03738 =
         0.04533   -0.00538    0.00053    0.00241
C7C   1    0.146700   -0.043688    0.274889    11.00000    0.03616    0.02856 =
         0.04106   -0.00072    0.00417    0.00020
C8C   1    0.145988   -0.044040    0.360371    11.00000    0.03681    0.03362 =
         0.04047    0.00115    0.00367   -0.00106
C9C   1    0.190865    0.002120    0.402440    11.00000    0.04063    0.03501 =
         0.03992   -0.00408   -0.00039   -0.00293
AFIX  43
H9C   2    0.189558    0.003748    0.460215    11.00000   -1.20000
AFIX   0
C10C  1    0.237393    0.045700    0.361104    11.00000    0.03445    0.03660 =
         0.04171   -0.00219    0.00437    0.00091
C11C  1    0.240210    0.041965    0.275836    11.00000    0.04144    0.03181 =
         0.04065    0.00089    0.00063   -0.00161
C12C  1    0.195344   -0.002879    0.233381    11.00000    0.04852    0.03625 =
         0.04134    0.00089    0.00193    0.00133
AFIX  43
H12C  2    0.197804   -0.005774    0.175730    11.00000   -1.20000
AFIX   0
C13C  1    0.292441    0.085611    0.234144    11.00000    0.03844    0.03587 =
         0.04501    0.00102    0.00685    0.00065
C14C  1    0.304441    0.082261    0.151055    11.00000    0.04918    0.04365 =
         0.04869   -0.00273    0.01004   -0.00553
AFIX  43
H14C  2    0.278658    0.049199    0.118805    11.00000   -1.20000
AFIX   0
C15C  1    0.352451    0.125210    0.113630    11.00000    0.05741    0.05805 =
         0.05781    0.00403    0.02752   -0.00603
AFIX  43
H15C  2    0.359785    0.121235    0.056698    11.00000   -1.20000
AFIX   0
C16C  1    0.389988    0.174346    0.159990    11.00000    0.04387    0.04573 =
         0.06754    0.00546    0.01480   -0.00890
AFIX  43
H16C  2    0.422137    0.205386    0.134643    11.00000   -1.20000
AFIX   0
C17C  1    0.380469    0.177788    0.241926    11.00000    0.04211    0.04701 =
         0.05956    0.00648    0.01155   -0.00526
AFIX  43
H17C  2    0.406964    0.210535    0.273736    11.00000   -1.20000
AFIX   0
C18C  1    0.332987    0.134460    0.279204    11.00000    0.03923    0.03937 =
         0.04425    0.00567    0.00833    0.00176
C19C  1    0.092610   -0.106610    0.499183    11.00000    0.03955    0.03379 =
         0.04751    0.00080    0.00004   -0.01295
C20C  1    0.144911   -0.146950    0.540918    11.00000    0.04877    0.03554 =
         0.05350    0.00438   -0.00370   -0.00470
C21C  1    0.139885   -0.158005    0.623310    11.00000    0.06929    0.05263 =
         0.04739    0.00099   -0.01392   -0.01918
AFIX  43
H21C  2    0.174958   -0.184180    0.650277    11.00000   -1.20000
AFIX   0
C22C  1    0.086419   -0.132940    0.668625    11.00000    0.07828    0.05760 =
         0.03227   -0.00692    0.00574   -0.02170
C23C  1    0.036504   -0.093202    0.627116    11.00000    0.06999    0.05348 =
         0.06223   -0.01049    0.01928   -0.01564
AFIX  43
H23C  2   -0.000709   -0.074587    0.656995    11.00000   -1.20000
AFIX   0
C24C  1    0.039179   -0.080248    0.546017    11.00000    0.05409    0.04519 =
         0.05580   -0.00316    0.00719   -0.00742
C25C  1   -0.015788   -0.036547    0.503159    11.00000    0.05244    0.07654 =
         0.07921   -0.00661    0.00226    0.01183
AFIX 137
H25J  2    0.005011    0.000498    0.468183    11.00000   -1.50000
H25K  2   -0.044254   -0.012445    0.543770    11.00000   -1.50000
H25L  2   -0.043592   -0.069493    0.469865    11.00000   -1.50000
AFIX   0
C26C  1    0.201928   -0.179559    0.493666    11.00000    0.05361    0.06591 =
         0.06906    0.00710    0.00385    0.00938
AFIX 137
H26J  2    0.235791   -0.199427    0.531439    11.00000   -1.50000
H26K  2    0.222735   -0.141688    0.459806    11.00000   -1.50000
H26L  2    0.184596   -0.218918    0.458807    11.00000   -1.50000
AFIX   0
C27C  1    0.080778   -0.148247    0.758002    11.00000    0.12312    0.09826 =
         0.04648   -0.00579    0.00714   -0.03568
AFIX 137
H27J  2    0.032960   -0.151375    0.772927    11.00000   -1.50000
H27K  2    0.102441   -0.108672    0.788824    11.00000   -1.50000
H27L  2    0.103247   -0.194701    0.770673    11.00000   -1.50000
AFIX   0
C28C  1    0.284038    0.116980    0.500252    11.00000    0.04205    0.03111 =
         0.04775    0.00072    0.00722   -0.00898
C29C  1    0.337618    0.093970    0.551229    11.00000    0.04683    0.03896 =
         0.04733    0.00862    0.00069   -0.00391
C30C  1    0.339108    0.112874    0.632282    11.00000    0.06328    0.05095 =
         0.05337    0.00609   -0.00388   -0.00704
AFIX  43
H30C  2    0.375896    0.096912    0.665222    11.00000   -1.20000
AFIX   0
C31C  1    0.288320    0.154651    0.667303    11.00000    0.06577    0.04404 =
         0.05110   -0.00246    0.00205   -0.00209
C32C  1    0.236055    0.177659    0.617022    11.00000    0.05996    0.04275 =
         0.05058   -0.00517    0.00892   -0.00031
AFIX  43
H32C  2    0.201433    0.207429    0.639365    11.00000   -1.20000
AFIX   0
C33C  1    0.232338    0.159142    0.536254    11.00000    0.03731    0.04014 =
         0.04981   -0.00140    0.00376   -0.00030
C34C  1    0.174997    0.187465    0.483144    11.00000    0.04370    0.06215 =
         0.06551   -0.00884    0.00038    0.00818
AFIX 137
H34J  2    0.142104    0.213261    0.517078    11.00000   -1.50000
H34K  2    0.152770    0.146254    0.455761    11.00000   -1.50000
H34L  2    0.193088    0.221167    0.442297    11.00000   -1.50000
AFIX   0
C35C  1    0.393417    0.048008    0.514898    11.00000    0.04861    0.05600 =
         0.06693    0.00264   -0.00182    0.00402
AFIX 137
H35J  2    0.373550    0.009411    0.480944    11.00000   -1.50000
H35K  2    0.420242    0.025783    0.558735    11.00000   -1.50000
H35L  2    0.422616    0.079046    0.481474    11.00000   -1.50000
AFIX   0
C36C  1    0.290774    0.176371    0.755732    11.00000    0.10669    0.08337 =
         0.05201   -0.00969   -0.00386   -0.00500
AFIX 137
H36J  2    0.270237    0.137753    0.788782    11.00000   -1.50000
H36K  2    0.265751    0.222134    0.763271    11.00000   -1.50000
H36L  2    0.337931    0.183358    0.772673    11.00000   -1.50000
AFIX   0

O1    4    0.545667    0.154631    0.645198    11.00000    0.05406    0.04373 =
         0.04322   -0.00247   -0.00339    0.01654
O2    4    0.815211   -0.129392    0.626904    11.00000    0.04505    0.06118 =
         0.04884    0.00703    0.00999    0.01683
O1A   4    0.698938    0.359275    0.381709    11.00000    0.04777    0.05125 =
         0.04475    0.00088    0.00050   -0.01952
O2A   4    0.953673    0.657151    0.357607    11.00000    0.04138    0.04111 =
         0.05200   -0.00581    0.00368   -0.00953
O1B   4    0.183388    0.639408    0.337916    11.00000    0.05349    0.05524 =
         0.08016    0.01404   -0.00856    0.00787
O2B   4    0.459721    0.364212    0.331302    11.00000    0.05383    0.04127 =
         0.06629   -0.00257    0.01085    0.00564
O1C   4    0.053586   -0.136798    0.358905    11.00000    0.04877    0.05249 =
         0.04819    0.00339   -0.00535   -0.01525
O2C   4    0.326971    0.141720    0.361469    11.00000    0.04512    0.04574 =
         0.04863   -0.00006    0.00289   -0.01521
HKLF 4


REM  d8v20176_a.res in Pc
REM wR2 = 0.2127, GooF = S = 1.016, Restrained GooF = 1.016 for all data
REM R1 = 0.0731 for 12554 Fo > 4sig(Fo) and 0.1233 for all 19509 data
REM 1467 parameters refined using 2 restraints

END

WGHT      0.0929      1.6684

REM No hydrogen bonds found for HTAB generation

REM Highest difference peak  0.220,  deepest hole -0.224,  1-sigma level  0.049
Q1    1   0.7813  0.4210  0.4725  11.00000  0.05    0.22
Q2    1   0.7251 -0.0799  0.5436  11.00000  0.05    0.21
Q3    1   0.7998 -0.0702  0.4759  11.00000  0.05    0.21
Q4    1   0.4736  0.4277  0.8590  11.00000  0.05    0.20
Q5    1   0.6853  0.5691  0.3519  11.00000  0.05    0.20
Q6    1   0.4869  0.3164  0.2857  11.00000  0.05    0.20
Q7    1   0.5112  0.1705  0.6716  11.00000  0.05    0.19
Q8    1   0.3068  0.1843  0.5587  11.00000  0.05    0.19
Q9    1   0.5155  0.4584  0.3763  11.00000  0.05    0.19
Q10   1   0.5262  0.1546  0.6484  11.00000  0.05    0.19
Q11   1   0.5406  0.0693  1.1471  11.00000  0.05    0.19
Q12   1   0.7445  0.4583  0.4922  11.00000  0.05    0.19
Q13   1   0.9113  0.5613  0.3411  11.00000  0.05    0.19
Q14   1   0.7054  0.4207  0.4952  11.00000  0.05    0.18
Q15   1   0.8420  0.6705  0.1971  11.00000  0.05    0.18
Q16   1   0.3411  0.6826  0.3937  11.00000  0.05    0.18
Q17   1   0.7273 -0.0839  0.6685  11.00000  0.05    0.18
Q18   1   0.5176  0.3015  0.1207  11.00000  0.05    0.18
;
_shelx_res_checksum                95325
_shelx_hkl_file
;
   0   0  -2  230.39   16.34
   0   0  -2  212.48   16.46
   0   0  -2  201.65   16.49
   0   0  -3   -0.04    0.07
   0   0   3    0.04    0.09
   0   0   3    0.01    0.12
   0   0   3    0.01    0.13
   0   0   3    0.16    0.19
   0   0  -3   -0.11    0.08
   0   0   3   -0.06    0.11
   0   0   3   -0.07    0.13
   0   0   4   34.79    3.05
   0   0  -4   34.46    2.98
   0   0  -4   34.92    3.07
   0   0   4   36.08    3.05
   0   0   4   32.68    2.95
   0   0   4   36.75    2.76
   0   0   4   34.68    2.99
   0   0   4   30.11    3.00
   0   0   5   -0.03    0.08
   0   0   5    0.15    0.23
   0   0  -5    0.08    0.13
   0   0  -5    0.08    0.19
   0   0   5   -0.16    0.12
   0   0   5    0.11    0.22
   0   0   5    0.08    0.22
   0   0   5    0.33    0.27
   0   0  -5    0.29    0.30
   0   0   5    0.31    0.31
   0   0   6   12.63    1.51
   0   0   6   14.11    1.65
   0   0  -6   13.08    1.63
   0   0   6   11.61    1.24
   0   0  -6   13.36    1.54
   0   0   6   13.96    1.22
   0   0  -6   17.31    1.33
   0   0   6   14.61    1.67
   0   0   6   15.05    1.61
   0   0   6   14.47    1.62
   0   0   7    0.34    0.35
   0   0   7    0.20    0.33
   0   0  -7    0.33    0.37
   0   0   7   -0.28    0.18
   0   0  -7    0.10    0.25
   0   0  -7   -0.13    0.17
   0   0   7   -0.18    0.37
   0   0   7    0.01    0.15
   0   0   7    0.32    0.35
   0   0   7    0.10    0.15
   0   0   8  190.99   15.80
   0   0   8  201.83   16.27
   0   0   8  220.15   15.77
   0   0  -8  211.84   16.56
   0   0   8  217.88   16.51
   0   0   8  193.61   16.41
   0   0   8  206.92   16.42
   0   0   8  207.91   16.35
   0   0  -8  194.56   16.28
   0   0   9    0.01    0.32
   0   0   9   -0.46    0.27
   0   0   9   -0.01    0.20
   0   0  -9    0.13    0.27
   0   0   9   -0.29    0.25
   0   0   9   -0.12    0.14
   0   0   9    0.22    0.36
   0   0   9    0.30    0.28
   0   0  -9   -0.41    0.24
   0   0  10   16.02    2.25
   0   0  10   18.90    2.20
   0   0  10   18.20    2.33
   0   0  10   18.05    1.60
   0   0 -10   15.92    2.25
   0   0  10   20.11    2.19
   0   0  10   13.94    1.63
   0   0  11   -0.19    0.18
   0   0  11    0.07    0.45
   0   0 -11    0.07    0.31
   0   0  11   -0.27    0.42
   0   0  11   -0.44    0.42
   0   0  11    0.09    0.32
   0   0  12    0.04    0.41
   0   0  12    0.01    0.53
   0   0  12   -0.79    0.37
   0   0  12   -0.62    0.35
   0   0  12    0.06    0.24
   0   0 -12    0.14    0.30
   0   0  12    0.11    0.25
   0   0  13   -0.68    0.51
   0   0  13   -0.43    0.42
   0   0 -13   -0.41    0.36
   0   0  13    0.23    0.24
   0   0  13    0.37    0.54
   0   0  14    1.20    0.92
   0   0  14    0.70    0.79
   0   0 -14    2.18    0.70
   0   0  14    1.45    0.48
   0   0  15    0.66    0.62
   0   0  15    0.96    0.80
   0   0 -15    0.31    0.45
   0   0  16    0.31    0.53
   0   0  16    0.78    0.42
   0   0  16    0.30    0.79
   0   0 -16    1.09    0.55
   0   0  17    0.85    0.59
   0   0  17    0.55    0.72
   0   0  17    0.17    0.32
   0   0  18    0.44    0.42
   0   0  18    2.06    1.53
   0   0  18    0.47    1.01
   0   0  19   -0.15    0.33
   0   0  19   -0.46    0.83
   0   0  19    0.92    1.00
   0   0  20    0.24    0.89
   0   0  20   -1.04    0.61
   0   0  20   -0.48    0.36
   0   0  21    0.71    0.48
   0   0  21    1.34    1.11
   0   0  21    1.09    1.03
   0   1  -1    0.02    0.01
   0   1  -2   24.94    1.91
   0   1  -2   26.07    2.04
   0   1  -2   25.19    2.03
   0   1  -2   24.42    1.99
   0   1   2   22.76    2.13
   0   1   2   20.09    2.08
   0  -1  -2   26.80    1.99
   0  -1  -2   26.33    2.18
   0   1  -3    1.34    0.18
   0   1   3    0.99    0.31
   0   1  -3    1.02    0.30
   0   1   3    0.96    0.22
   0   1   3    1.29    0.37
   0   1  -3    0.95    0.24
   0   1  -3    1.07    0.15
   0   1  -3    1.11    0.30
   0   1   3    0.90    0.33
   0   1   3    1.17    0.35
   0  -1  -3    0.66    0.28
   0  -1   3    0.99    0.24
   0  -1   3    1.12    0.31
   0  -1   3    1.22    0.31
   0  -1  -3    0.97    0.35
   0  -1  -3    0.71    0.28
   0  -1   3    1.12    0.18
   0  -1   3    1.31    0.15
   0  -1  -3    1.27    0.24
   0   1  -4    9.16    1.03
   0   1   4    9.43    1.16
   0   1   4   11.25    1.25
   0   1   4   10.45    0.96
   0   1  -4    8.59    1.52
   0   1   4   11.39    1.26
   0   1   4   10.21    1.28
   0   1  -4    8.63    0.85
   0   1   4   11.57    1.21
   0   1  -4   10.61    1.13
   0  -1   4    8.60    1.09
   0  -1  -4   11.56    0.97
   0  -1   4   11.38    0.87
   0  -1   4    9.32    1.07
   0  -1   4    9.79    1.04
   0  -1  -4    8.70    1.14
   0  -1   4   11.50    0.91
   0  -1  -4   10.58    1.20
   0  -1  -4   10.13    1.28
   0  -1   4    9.82    1.11
   0  -1   4    8.13    1.20
   0   1   5    3.84    0.82
   0   1   5    3.93    0.69
   0   1  -5    3.58    0.75
   0   1   5    4.58    0.75
   0   1   5    2.86    0.68
   0   1   5    4.06    0.88
   0   1   5    3.12    0.47
   0   1  -5    3.25    0.58
   0   1  -5    4.38    0.47
   0  -1   5    4.12    0.64
   0  -1   5    3.28    0.43
   0  -1   5    3.78    0.58
   0  -1  -5    3.79    0.51
   0  -1   5    3.97    0.68
   0  -1  -5    3.87    0.84
   0  -1  -5    3.78    0.77
   0  -1  -5    4.07    0.68
   0  -1   5    3.83    0.76
   0  -1   5    4.03    0.41
   0  -1   5    3.98    0.69
   0   1   6    0.17    0.16
   0   1   6   -0.14    0.21
   0   1  -6   -0.15    0.12
   0   1   6    0.40    0.36
   0   1   6    0.38    0.37
   0   1   6    0.36    0.28
   0   1   6    0.43    0.34
   0   1  -6    0.44    0.26
   0   1  -6    0.25    0.19
   0  -1   6   -0.12    0.16
   0  -1  -6    0.30    0.20
   0  -1   6    0.32    0.17
   0  -1   6    0.04    0.20
   0  -1   6    0.20    0.28
   0  -1   6    0.11    0.24
   0  -1  -6   -0.06    0.28
   0  -1  -6    0.16    0.23
   0  -1   6    0.11    0.11
   0   1  -7   12.84    1.63
   0   1  -7   12.93    1.50
   0   1   7   10.30    1.53
   0   1   7   11.59    1.26
   0   1   7   14.50    1.76
   0   1   7   11.79    1.64
   0   1   7   15.39    1.77
   0   1   7   11.20    1.54
   0  -1   7   15.22    1.54
   0  -1   7   12.72    1.61
   0  -1  -7   14.46    1.82
   0  -1   7   13.01    1.55
   0  -1   7   14.12    1.19
   0  -1   7   12.68    1.22
   0  -1  -7   15.58    1.34
   0  -1   7   12.03    1.59
   0   1   8  411.56   33.15
   0   1   8  395.03   32.60
   0   1   8  435.08   33.33
   0   1   8  461.90   33.22
   0   1   8  460.21   33.34
   0   1  -8  424.98   33.22
   0   1   8  445.25   33.35
   0   1  -8  402.01   32.98
   0  -1   8  416.60   33.15
   0  -1  -8  436.71   33.40
   0  -1   8  403.54   33.01
   0  -1   8  468.18   32.52
   0  -1   8  434.02   32.97
   0  -1   8  414.80   33.13
   0  -1   8  394.49   32.54
   0   1   9    0.48    0.42
   0   1   9    1.55    0.59
   0   1   9    0.49    0.31
   0   1  -9    0.62    0.35
   0   1   9    0.78    0.58
   0   1   9    0.50    0.49
   0   1   9    1.03    0.32
   0   1   9    1.01    0.51
   0   1  -9    0.71    0.50
   0   1  -9    0.80    0.46
   0  -1   9    0.68    0.51
   0  -1   9    0.68    0.28
   0  -1   9    0.89    0.50
   0  -1   9    0.03    0.40
   0  -1   9    0.51    0.41
   0  -1  -9    1.03    0.37
   0  -1  -9    0.87    0.52
   0  -1   9    0.74    0.27
   0   1 -10   11.43    1.12
   0   1  10    8.36    1.41
   0   1  10    8.67    1.78
   0   1  10    8.60    1.10
   0   1  10    9.16    1.39
   0   1  10    8.45    1.78
   0  -1  10    7.25    1.33
   0  -1 -10   10.91    1.19
   0  -1  10    7.47    1.27
   0  -1  10   10.41    0.98
   0  -1  10    8.92    1.48
   0  -1  10    7.15    0.97
   0  -1 -10    9.67    1.60
   0  -1  10    6.36    1.46
   0   1  11    0.13    0.43
   0   1  11    0.28    0.46
   0   1  11    0.25    0.23
   0   1  11   -0.03    0.26
   0   1 -11   -0.11    0.30
   0   1  11    0.19    0.50
   0   1  11    0.26    0.43
   0   1  11    0.42    0.46
   0  -1  11    0.20    0.34
   0  -1  11   -0.43    0.41
   0  -1  11    0.18    0.26
   0  -1  11   -0.10    0.38
   0  -1 -11    0.02    0.30
   0  -1  11   -0.15    0.17
   0  -1  11   -0.42    0.46
   0   1 -12    0.06    0.32
   0   1  12   -0.22    0.46
   0   1  12    0.96    0.68
   0   1  12    0.19    0.25
   0   1  12    0.35    0.54
   0  -1  12   -0.02    0.20
   0  -1  12    0.38    0.30
   0  -1  12    0.15    0.47
   0  -1 -12    0.37    0.34
   0  -1  12   -0.64    0.51
   0  -1  12    0.04    0.53
   0  -1  12    0.40    0.49
   0   1  13   -0.28    0.39
   0   1  13    0.05    0.24
   0   1 -13   -0.22    0.30
   0   1  13    0.21    0.50
   0  -1  13    1.14    0.59
   0  -1 -13    0.18    0.35
   0  -1  13    0.13    0.50
   0  -1  13    0.17    0.26
   0   1  14    7.90    1.94
   0   1  14    6.43    1.62
   0   1  14    6.94    0.94
   0  -1  14    5.75    1.50
   0  -1  14    6.16    0.89
   0  -1  14    9.00    1.89
   0  -1 -14    8.38    1.11
   0   1  15    9.35    1.23
   0   1  15   13.00    2.24
   0   1  15    8.40    1.93
   0  -1 -15   13.92    1.50
   0  -1  15   10.63    1.24
   0  -1  15    8.55    1.96
   0  -1  15    7.82    1.92
   0   1  16    1.52    0.98
   0   1  16    1.94    0.58
   0   1  16    1.27    0.86
   0  -1  16    0.60    0.70
   0  -1  16    1.63    0.90
   0  -1  16    2.94    0.63
   0  -1 -16    3.01    0.85
   0   1  17   -0.26    0.70
   0   1  17   -0.54    0.23
   0   1  17    0.13    0.85
   0  -1  17    0.37    0.35
   0  -1 -17   -0.24    0.52
   0  -1  17    0.91    0.78
   0  -1  17   -0.16    0.65
   0   1  18    0.61    0.43
   0   1  18    0.32    0.86
   0   1  18    1.11    0.86
   0  -1  18    0.75    0.85
   0  -1  18    1.57    0.55
   0  -1 -18    2.54    0.80
   0  -1  18    0.32    0.79
   0   1  19    0.15    0.45
   0   1  19    0.04    0.76
   0   1  19    0.01    0.76
   0  -1  19    0.20    0.35
   0  -1  19    1.03    0.82
   0  -1  19    0.17    0.77
   0   1  20    0.38    0.43
   0   1  20   -1.13    0.85
   0   1  20    0.02    0.96
   0  -1  20    1.42    0.98
   0  -1  20    0.56    0.62
   0  -1  20    0.10    0.39
   0   1  21    0.06    1.15
   0   1  21   -0.40    1.05
   0   1  21   -0.11    0.40
   0  -1  21   -0.21    0.86
   0  -1  21    1.96    1.17
   0  -1  21   -0.30    0.43
   0   2   0  229.06   17.21
   0   2   0  222.48   17.21
   0   2   1    0.09    0.05
   0   2   1    0.68    0.20
   0   2   1    0.12    0.12
   0   2   1    0.24    0.16
   0   2  -1    0.26    0.06
   0  -2  -1    0.27    0.12
   0  -2   1    0.13    0.04
   0   2  -2   45.10    3.17
   0   2   2   38.36    3.45
   0   2   2   41.05    3.27
   0   2  -2   42.50    3.20
   0   2   2   42.00    3.49
   0   2   2   42.86    3.45
   0  -2  -2   43.76    3.46
   0  -2   2   36.98    3.20
   0  -2   2   44.25    3.18
   0  -2  -2   39.85    3.48
   0  -2   2   38.23    3.17
   0  -2  -2   39.80    3.27
   0   2  -3    0.26    0.17
   0   2   3    0.42    0.24
   0   2  -3    0.04    0.10
   0   2   3    0.72    0.52
   0   2   3    0.33    0.27
   0   2   3    0.25    0.15
   0   2  -3    0.51    0.20
   0   2  -3    0.38    0.10
   0   2   3    0.33    0.25
   0  -2  -3    0.29    0.15
   0  -2   3    0.29    0.08
   0  -2  -3    0.50    0.26
   0  -2   3    0.26    0.14
   0  -2   3    0.23    0.17
   0  -2   3    0.30    0.13
   0  -2  -3    0.17    0.24
   0   2  -4    2.70    0.47
   0   2  -4    1.86    0.25
   0   2  -4    1.91    0.47
   0   2   4    1.98    0.39
   0   2   4    1.72    0.54
   0   2   4    2.53    0.62
   0   2   4    1.69    0.57
   0   2   4    2.08    0.60
   0  -2   4    2.86    0.32
   0  -2   4    2.13    0.48
   0  -2   4    2.43    0.39
   0  -2   4    2.28    0.25
   0  -2  -4    2.06    0.41
   0  -2  -4    1.80    0.57
   0  -2   4    1.68    0.42
   0  -2  -4    2.09    0.62
   0   2  -5    1.40    0.40
   0   2   5    0.78    0.43
   0   2   5    0.92    0.45
   0   2  -5    1.26    0.34
   0   2   5    1.02    0.45
   0   2  -5    0.62    0.28
   0   2  -5    0.73    0.18
   0   2   5    1.11    0.28
   0   2   5    1.05    0.42
   0  -2   5    0.93    0.22
   0  -2   5    1.01    0.37
   0  -2  -5    0.72    0.26
   0  -2   5    0.71    0.34
   0  -2  -5    0.80    0.41
   0  -2   5    0.95    0.29
   0  -2  -5    0.97    0.41
   0   2   6   24.70    2.52
   0   2   6   26.99    2.50
   0   2   6   21.84    2.46
   0   2   6   24.63    2.45
   0   2   6   23.00    2.49
   0   2  -6   22.70    2.20
   0   2   6   22.28    2.06
   0   2  -6   19.84    1.90
   0   2  -6   22.93    2.31
   0  -2   6   18.78    2.43
   0  -2   6   25.05    2.26
   0  -2   6   24.11    2.31
   0  -2   6   24.96    2.31
   0  -2  -6   26.77    2.11
   0  -2  -6   22.33    2.51
   0  -2   6   26.21    1.93
   0  -2  -6   22.84    2.42
   0  -2   6   23.94    1.96
   0   2   7    2.47    0.53
   0   2   7    3.85    0.97
   0   2   7    3.33    0.92
   0   2  -7    3.07    0.68
   0   2   7    2.95    0.87
   0   2  -7    3.50    0.81
   0   2   7    3.51    0.88
   0   2   7    3.08    0.84
   0  -2   7    3.58    0.82
   0  -2   7    3.61    0.71
   0  -2   7    3.93    0.49
   0  -2   7    3.85    0.78
   0  -2  -7    3.28    0.93
   0  -2   7    3.68    0.44
   0  -2   7    2.94    0.74
   0  -2  -7    3.22    0.59
   0  -2  -7    3.92    0.93
   0   2   8    3.13    0.94
   0   2   8    2.20    0.80
   0   2   8    2.35    0.77
   0   2   8    3.25    0.94
   0   2  -8    3.48    0.89
   0   2   8    4.29    1.11
   0   2   8    2.37    0.54
   0   2  -8    2.81    0.70
   0  -2   8    2.21    0.68
   0  -2   8    2.63    0.51
   0  -2   8    3.87    0.46
   0  -2   8    2.58    0.74
   0  -2  -8    3.47    1.09
   0  -2   8    2.17    0.64
   0  -2  -8    3.63    0.67
   0  -2   8    2.50    0.71
   0   2  -9    0.09    0.23
   0   2   9    0.17    0.44
   0   2   9    0.29    0.23
   0   2   9    0.12    0.47
   0   2   9    0.58    0.51
   0   2   9    0.22    0.43
   0   2   9    0.00    0.37
   0  -2   9    0.70    0.47
   0  -2  -9    0.34    0.38
   0  -2   9    0.33    0.21
   0  -2   9    0.44    0.20
   0  -2   9    0.35    0.41
   0  -2   9   -0.07    0.31
   0  -2  -9    0.04    0.22
   0  -2   9    0.02    0.30
   0   2  10   -0.04    0.50
   0   2  10   -0.01    0.44
   0   2  10    0.68    0.63
   0   2  10    0.30    0.55
   0   2  10    0.49    0.35
   0  -2  10   -0.25    0.21
   0  -2  10    0.05    0.21
   0  -2 -10    0.22    0.30
   0  -2  10    0.76    0.41
   0  -2 -10    0.40    0.51
   0  -2  10    0.64    0.38
   0  -2  10    0.34    0.45
   0  -2  10   -0.19    0.33
   0   2  11    0.48    0.64
   0   2  11    1.76    0.88
   0   2  11    1.15    0.81
   0   2  11   -0.24    0.37
   0   2  11    0.53    0.47
   0   2  11    0.63    0.36
   0  -2  11    0.82    0.31
   0  -2  11   -0.11    0.49
   0  -2  11    0.85    0.46
   0  -2  11    0.98    0.31
   0  -2  11    0.72    0.49
   0  -2  11    1.48    0.71
   0  -2 -11    0.65    0.41
   0   2  12    0.05    0.55
   0   2  12    0.24    0.64
   0   2  12   -0.10    0.24
   0   2  12   -0.38    0.53
   0   2  12    0.12    0.48
   0  -2  12    0.01    0.23
   0  -2  12    0.57    0.53
   0  -2  12    0.09    0.51
   0  -2  12    0.36    0.30
   0  -2 -12   -0.03    0.36
   0  -2  12    0.16    0.47
   0  -2  12    0.05    0.53
   0   2  13   -0.34    0.64
   0   2  13    0.02    0.24
   0   2  13    0.11    0.42
   0  -2  13   -0.48    0.49
   0  -2  13    0.28    0.28
   0  -2  13    0.11    0.50
   0  -2  13    0.32    0.50
   0  -2 -13    0.12    0.43
   0  -2  13    0.44    0.68
   0   2  14    0.61    0.66
   0   2  14    1.27    0.79
   0   2  14    0.33    0.28
   0  -2  14    0.49    0.51
   0  -2 -14   -0.22    0.37
   0  -2  14    0.44    0.58
   0  -2  14    0.22    0.25
   0  -2  14    0.65    0.69
   0   2  15    1.34    0.81
   0   2  15    1.96    1.20
   0   2  15    1.11    0.53
   0  -2 -15    2.20    0.71
   0  -2  15    1.63    0.52
   0  -2  15    1.86    1.03
   0   2  16    0.44    0.36
   0   2  16    0.56    0.67
   0   2  16    2.06    0.97
   0  -2 -16    1.26    0.63
   0  -2  16    0.52    0.39
   0  -2  16    1.70    0.81
   0  -2  16    1.61    0.83
   0   2  17    0.00    0.31
   0  -2  17    0.16    0.62
   0  -2 -17    0.20    0.48
   0  -2  17    0.89    0.66
   0  -2  17    0.48    0.64
   0   2  18    0.04    0.32
   0   2  18    0.29    0.70
   0   2  18    0.83    0.87
   0  -2 -18    0.51    0.66
   0  -2  18    0.95    0.87
   0  -2  18    0.84    0.77
   0  -2  18    0.27    0.31
   0   2  19    1.05    0.98
   0   2  19   -0.55    0.62
   0   2  19   -0.25    0.39
   0  -2  19    0.27    0.35
   0  -2  19    2.38    1.31
   0  -2 -19    0.31    0.56
   0  -2  19    0.10    0.70
   0   2  20    0.59    0.96
   0   2  20    0.94    0.50
   0   2  20   -1.41    0.76
   0  -2  20   -0.09    0.33
   0  -2  20    0.89    0.75
   0  -2  20   -0.49    0.57
   0   2  21   -0.83    0.41
   0   2  21    0.04    1.08
   0   2  21    3.08    1.58
   0  -2  21    0.10    0.88
   0  -2  21   -0.54    0.92
   0   3   0    1.68    0.28
   0   3   0    1.74    0.25
   0   3   0    1.69    0.32
   0   3   0    1.62    0.32
   0  -3   0    1.62    0.30
   0  -3   0    1.43    0.30
   0  -3   0    1.82    0.30
   0   3  -1    2.78    0.37
   0   3  -1    3.63    0.36
   0   3   1    3.99    0.53
   0   3   1    3.36    0.51
   0   3   1    3.22    0.41
   0   3   1    3.41    0.52
   0   3  -1    3.90    0.36
   0  -3  -1    4.02    0.54
   0  -3   1    3.46    0.38
   0  -3  -1    3.49    0.51
   0  -3  -1    3.41    0.42
   0  -3   1    3.13    0.36
   0   3   2   85.51    6.76
   0   3  -2   95.37    6.64
   0   3   2   83.53    6.96
   0   3   2   82.45    6.97
   0   3   2   82.21    6.94
   0  -3   2   88.55    6.65
   0  -3  -2   90.97    6.77
   0  -3  -2   85.79    7.00
   0  -3  -2   83.72    6.94
   0   3   3    3.17    0.85
   0   3  -3    3.13    0.36
   0   3   3    2.47    0.60
   0   3  -3    3.26    0.32
   0   3   3    2.74    0.65
   0   3   3    4.30    0.73
   0  -3  -3    2.75    0.70
   0  -3   3    2.82    0.37
   0  -3  -3    2.88    0.83
   0  -3   3    2.73    0.37
   0  -3  -3    4.51    0.50
   0  -3   3    3.67    0.34
   0   3   4    0.54    0.43
   0   3  -4    0.95    0.32
   0   3   4    0.63    0.40
   0   3   4    1.35    0.52
   0   3   4    1.08    0.48
   0   3  -4    0.81    0.24
   0   3  -4    1.03    0.32
   0   3   4    1.07    0.31
   0   3  -4    1.29    0.24
   0  -3   4    1.55    0.26
   0  -3  -4    1.44    0.36
   0  -3   4    1.41    0.19
   0  -3  -4    0.99    0.49
   0  -3  -4    0.89    0.44
   0  -3   4    1.33    0.32
   0  -3   4    1.23    0.31
   0   3  -5    1.19    0.36
   0   3   5    1.11    0.50
   0   3  -5    1.66    0.23
   0   3   5    1.87    0.39
   0   3   5    1.87    0.57
   0   3  -5    1.96    0.47
   0   3  -5    1.46    0.36
   0   3   5    1.93    0.63
   0   3   5    2.33    0.65
   0  -3  -5    1.76    0.41
   0  -3   5    1.86    0.24
   0  -3   5    2.02    0.37
   0  -3   5    2.56    0.61
   0  -3   5    2.03    0.44
   0  -3  -5    1.86    0.56
   0  -3  -5    1.58    0.60
   0   3   6    5.85    1.01
   0   3  -6    5.67    0.75
   0   3   6    6.66    1.13
   0   3  -6    5.39    0.83
   0   3   6    4.79    1.04
   0   3   6    5.73    1.18
   0   3   6    5.47    0.72
   0   3  -6    5.20    0.57
   0   3  -6    4.29    0.78
   0  -3   6    6.34    0.63
   0  -3  -6    6.29    1.10
   0  -3  -6    6.12    1.01
   0  -3   6    6.22    0.73
   0  -3  -6    6.48    0.77
   0  -3   6    6.00    0.83
   0  -3   6    5.16    1.14
   0  -3   6    6.50    0.57
   0   3   7    0.83    0.54
   0   3   7    0.91    0.34
   0   3  -7    1.41    0.26
   0   3   7    1.22    0.59
   0   3   7    0.93    0.59
   0   3   7    1.55    0.70
   0   3   7    1.53    0.69
   0   3  -7    0.87    0.37
   0  -3   7    1.71    0.28
   0  -3  -7    1.04    0.39
   0  -3   7    0.77    0.39
   0  -3   7    1.12    0.37
   0  -3   7    0.89    0.38
   0  -3  -7    2.72    0.78
   0  -3   7    1.27    0.48
   0  -3   7    1.40    0.32
   0  -3  -7    0.95    0.57
   0   3   8   66.02    6.03
   0   3   8   59.24    5.46
   0   3   8   73.31    6.25
   0   3   8   66.26    6.04
   0   3   8   66.71    6.16
   0   3  -8   57.98    5.62
   0   3   8   70.85    6.21
   0  -3   8   66.85    5.78
   0  -3  -8   69.25    6.27
   0  -3   8   65.98    5.55
   0  -3   8   76.86    5.29
   0  -3   8   64.99    5.71
   0  -3   8   64.90    5.33
   0  -3  -8   70.76    6.09
   0  -3  -8   76.21    5.56
   0  -3   8   62.53    5.73
   0   3  -9    0.51    0.33
   0   3   9    0.52    0.53
   0   3   9   -0.26    0.45
   0   3   9   -0.22    0.23
   0   3   9    0.04    0.39
   0   3   9    0.65    0.49
   0   3   9    0.18    0.40
   0  -3   9   -0.09    0.13
   0  -3   9    0.52    0.41
   0  -3   9    0.09    0.32
   0  -3   9    0.01    0.18
   0  -3  -9    0.58    0.58
   0  -3   9   -0.23    0.30
   0  -3   9    0.92    0.38
   0  -3  -9    0.49    0.35
   0   3  10    9.16    1.84
   0   3 -10    6.55    1.18
   0   3  10    7.74    1.65
   0   3  10    8.25    1.09
   0   3  10    7.61    1.74
   0   3  10    7.88    1.67
   0   3  10    6.91    1.62
   0  -3 -10    8.28    1.85
   0  -3  10    7.11    1.31
   0  -3  10    7.94    1.27
   0  -3  10    7.80    1.11
   0  -3 -10    9.92    1.13
   0  -3  10    8.10    0.93
   0  -3  10    8.71    1.31
   0  -3  10    9.06    0.86
   0   3  11   -0.47    0.38
   0   3 -11   -0.19    0.32
   0   3  11    0.05    0.48
   0   3  11   -0.22    0.58
   0   3  11   -0.06    0.67
   0   3  11    0.32    0.35
   0  -3 -11   -0.13    0.37
   0  -3  11    0.50    0.24
   0  -3  11    0.27    0.41
   0  -3  11    0.70    0.61
   0  -3  11   -0.15    0.22
   0  -3  11    1.07    0.60
   0  -3  11    0.09    0.40
   0   3  12    0.92    0.69
   0   3  12    0.72    0.70
   0   3  12    0.27    0.62
   0  -3  12   -0.49    0.49
   0  -3  12    0.70    0.29
   0  -3 -12    0.00    0.32
   0  -3  12    0.86    0.52
   0  -3  12    0.31    0.32
   0  -3  12    0.42    0.49
   0  -3  12    0.31    0.55
   0   3  13    0.05    0.56
   0   3  13    0.77    0.66
   0   3  13   -0.72    0.47
   0  -3  13    0.08    0.26
   0  -3 -13   -0.43    0.22
   0  -3  13    0.14    0.45
   0  -3  13    0.37    0.59
   0  -3  13   -0.20    0.43
   0  -3  13    0.23    0.62
   0   3  14    1.05    0.80
   0   3  14   -0.06    0.54
   0   3  14    0.55    0.36
   0  -3  14    1.13    0.69
   0  -3  14    0.13    0.54
   0  -3  14    0.00    0.58
   0  -3  14    0.61    0.31
   0  -3 -14    1.41    0.58
   0   3  15    2.56    1.09
   0   3  15    2.13    1.16
   0   3  15    2.40    0.62
   0  -3 -15    2.72    0.81
   0  -3  15    2.98    1.11
   0  -3  15    2.71    0.57
   0  -3  15    1.66    0.89
   0   3  16    1.83    0.87
   0   3  16    0.64    0.50
   0   3  16    2.83    1.14
   0  -3  16    2.19    1.00
   0  -3 -16    1.25    0.69
   0  -3  16    0.70    0.36
   0  -3  16    1.68    0.96
   0   3  17   -0.84    0.63
   0   3  17    0.41    0.39
   0  -3  17    0.09    0.62
   0  -3 -17    0.32    0.42
   0  -3  17   -0.18    0.54
   0   3  18    0.73    0.94
   0   3  18    1.90    0.62
   0   3  18    2.40    1.12
   0  -3  18    1.84    0.98
   0  -3 -18    0.10    0.56
   0  -3  18    0.79    0.96
   0  -3  18    1.44    0.43
   0   3  19    0.15    0.67
   0   3  19   -0.15    0.91
   0   3  19   -0.42    0.40
   0  -3  19    1.50    0.90
   0  -3 -19   -0.16    0.54
   0  -3  19    1.41    0.68
   0  -3  19   -0.53    0.27
   0   3  20    0.61    1.04
   0   3  20   -0.60    0.77
   0   3  20    0.48    0.46
   0  -3  20   -0.24    0.67
   0  -3  20    0.74    0.87
   0  -3 -20    0.05    0.64
   0  -3  20   -0.23    0.35
   0   3  21   -0.31    1.25
   0   3  21    0.56    1.20
   0  -3  21   -0.13    0.85
   0  -3  21    0.46    1.01
   0  -3  21    0.01    0.48
   0  -3 -21   -1.23    1.14
   0   4   1   46.50    3.77
   0   4  -1   45.73    3.51
   0   4   1   39.98    3.89
   0   4  -1   46.21    3.53
   0   4  -1   44.68    3.53
   0   4   1   44.88    3.60
   0   4  -1   44.87    3.52
   0   4   1   46.06    3.75
   0  -4  -1   44.27    3.97
   0  -4  -1   42.61    3.58
   0  -4   1   42.12    3.52
   0  -4   1   46.21    3.58
   0  -4  -1   45.34    3.75
   0   4   2  214.16   16.93
   0   4   2  214.30   16.83
   0   4   2  217.90   16.62
   0   4  -2  222.06   16.47
   0   4   2  209.47   16.81
   0  -4  -2  204.08   16.83
   0  -4  -2  232.25   16.92
   0  -4  -2  218.32   16.61
   0  -4   2  208.37   16.48
   0  -4   2  220.84   16.48
   0   4   3    0.79    0.26
   0   4   3    0.26    0.31
   0   4  -3    0.46    0.16
   0   4   3    0.50    0.42
   0   4   3    0.76    0.40
   0   4  -3    0.48    0.22
   0  -4  -3    1.04    0.28
   0  -4  -3   -0.05    0.29
   0  -4  -3    0.44    0.42
   0  -4   3    0.73    0.16
   0   4   4  107.03    8.52
   0   4   4  114.13    8.95
   0   4   4  103.63    8.84
   0   4   4  103.38    8.91
   0   4  -4  102.57    8.37
   0   4   4  105.20    8.86
   0   4  -4  117.75    8.32
   0  -4  -4  121.49    9.06
   0  -4  -4  104.32    8.85
   0  -4   4  111.26    8.33
   0  -4   4  105.28    8.37
   0  -4   4  102.60    8.37
   0  -4  -4  113.74    8.54
   0   4  -5    4.17    0.63
   0   4   5    5.24    0.91
   0   4   5    4.61    1.00
   0   4  -5    5.56    0.50
   0   4   5    4.95    1.07
   0   4   5    4.30    0.94
   0   4  -5    3.94    0.56
   0   4   5    4.42    0.65
   0  -4   5    6.14    0.55
   0  -4  -5    5.89    0.95
   0  -4  -5    4.83    1.08
   0  -4  -5    5.15    0.68
   0  -4   5    5.22    0.50
   0  -4   5    4.81    0.61
   0  -4   5    4.75    0.62
   0   4  -6    5.94    0.84
   0   4   6    5.26    1.10
   0   4   6    5.79    0.99
   0   4  -6    6.05    0.75
   0   4   6    6.60    1.33
   0   4   6    6.64    1.16
   0   4   6    4.62    0.72
   0   4  -6    5.62    0.58
   0  -4  -6    5.49    1.14
   0  -4   6    5.56    0.77
   0  -4   6    6.57    0.59
   0  -4   6    6.48    0.80
   0  -4  -6    5.72    0.81
   0  -4   6    6.82    0.69
   0  -4  -6    6.28    1.32
   0   4  -7    1.18    0.39
   0   4   7    1.39    0.41
   0   4  -7    1.72    0.32
   0   4   7    1.97    0.77
   0   4   7    1.93    0.71
   0   4   7    2.02    0.74
   0   4   7    1.50    0.66
   0   4   7    1.49    0.70
   0   4  -7    1.89    0.53
   0  -4  -7    2.24    0.52
   0  -4   7    1.79    0.48
   0  -4  -7    1.91    0.73
   0  -4   7    1.77    0.46
   0  -4   7    1.12    0.42
   0  -4   7    2.19    0.38
   0  -4  -7    2.06    0.78
   0  -4   7    1.70    0.30
   0   4  -8   14.20    1.66
   0   4  -8   14.81    1.40
   0   4   8   14.18    2.08
   0   4   8   15.53    3.60
   0   4   8   16.90    2.14
   0   4   8   14.89    1.62
   0   4   8   16.38    2.18
   0   4   8   16.55    2.08
   0  -4   8   15.80    1.56
   0  -4   8   18.90    1.40
   0  -4   8   15.20    1.75
   0  -4   8   14.57    1.72
   0  -4   8   16.60    1.47
   0  -4  -8   18.67    2.17
   0  -4  -8   15.44    2.17
   0  -4  -8   18.15    1.69
   0  -4   8   15.77    1.74
   0   4   9    0.23    0.28
   0   4   9    0.23    0.52
   0   4   9    0.10    0.39
   0   4  -9    0.23    0.15
   0   4   9    0.43    0.49
   0   4   9    0.27    0.47
   0   4  -9    0.30    0.28
   0   4   9   -0.34    0.38
   0  -4   9    0.42    0.35
   0  -4   9    0.40    0.38
   0  -4   9    0.51    0.24
   0  -4   9    0.70    0.21
   0  -4  -9    0.83    0.56
   0  -4  -9   -0.20    0.55
   0  -4   9    0.08    0.27
   0  -4   9    0.30    0.29
   0   4  10    4.45    1.22
   0   4  10    4.60    1.28
   0   4  10    3.78    1.26
   0   4 -10    4.50    0.98
   0   4  10    4.12    1.33
   0   4  10    5.08    1.39
   0   4  10    3.42    0.76
   0  -4  10    4.76    1.02
   0  -4 -10    4.03    0.81
   0  -4  10    4.61    0.56
   0  -4  10    3.35    0.87
   0  -4  10    5.35    1.12
   0  -4 -10    3.17    1.19
   0  -4  10    4.46    0.75
   0   4  11   -0.18    0.62
   0   4  11    1.37    0.73
   0   4  11    0.78    0.80
   0   4 -11    0.74    0.45
   0  -4  11    1.25    0.62
   0  -4  11    1.30    0.34
   0  -4 -11    0.60    0.44
   0  -4  11    1.06    0.57
   0  -4  11    1.29    0.64
   0  -4  11    1.47    0.40
   0  -4  11    1.81    0.57
   0   4  12   -0.49    0.44
   0   4  12    0.26    0.65
   0   4  12   -0.26    0.61
   0  -4  12    0.27    0.42
   0  -4  12    0.36    0.51
   0  -4 -12    0.86    0.53
   0  -4  12    0.15    0.22
   0  -4  12    0.66    0.51
   0  -4  12    0.11    0.48
   0  -4  12    0.53    0.35
   0   4  13    0.45    0.65
   0   4  13   -0.84    0.41
   0   4  13    0.89    0.68
   0  -4  13   -0.20    0.47
   0  -4  13    0.30    0.27
   0  -4  13    1.16    0.69
   0  -4  13    0.61    0.61
   0  -4  13    0.52    0.52
   0  -4 -13    0.11    0.38
   0   4  14    0.46    0.90
   0   4  14    1.15    0.60
   0   4  14    0.73    0.78
   0  -4  14   -0.46    0.38
   0  -4  14    0.17    0.52
   0  -4  14    0.78    0.63
   0  -4  14    0.28    0.28
   0  -4 -14    0.32    0.37
   0  -4  14    0.54    0.57
   0   4  15    1.22    0.88
   0   4  15    1.29    0.50
   0   4  15    0.33    0.84
   0  -4 -15    0.92    0.54
   0  -4  15    2.50    0.80
   0  -4  15    0.43    0.35
   0  -4  15    0.88    0.73
   0  -4  15    1.13    0.73
   0   4  16   -0.07    0.29
   0  -4  16    0.23    0.27
   0  -4  16    0.42    0.64
   0  -4 -16    0.34    0.57
   0   4  17   -0.77    0.69
   0   4  17    0.68    0.69
   0   4  17    0.21    0.27
   0  -4  17    0.08    0.30
   0  -4  17   -0.35    0.55
   0  -4 -17   -0.44    0.49
   0  -4  17    0.66    0.63
   0   4  18    0.13    0.39
   0   4  18    0.58    0.52
   0   4  18   -0.93    0.56
   0  -4 -18    0.51    0.47
   0  -4  18   -0.65    0.61
   0  -4  18    0.38    0.32
   0  -4  18    0.20    0.58
   0   4  19   -0.30    0.34
   0   4  19   -0.60    0.70
   0   4  19   -0.46    0.72
   0  -4  19   -0.41    0.60
   0  -4  19   -0.65    0.32
   0  -4  19   -0.10    0.82
   0  -4 -19    0.97    0.65
   0   4  20    0.46    1.26
   0   4  20    0.27    0.51
   0   4  20    2.25    1.33
   0  -4  20   -0.56    0.85
   0  -4  20    0.51    0.37
   0  -4 -20    0.24    0.60
   0  -4  20    1.20    0.84
   0   4  21    1.96    1.86
   0   4  21   -1.12    1.53
   0   4  21   -0.66    0.40
   0  -4  21   -0.01    0.36
   0  -4  21    0.17    0.97
   0  -4 -21    1.55    0.88
   0   5   0    1.47    0.37
   0   5   0    1.71    0.35
   0   5   0    1.18    0.34
   0   5   0    1.57    0.40
   0  -5   0    2.16    0.45
   0  -5   0    1.56    0.35
   0  -5   0    1.27    0.39
   0   5  -1    2.55    0.44
   0   5   1    2.08    0.55
   0   5  -1    2.86    0.41
   0   5   1    1.82    0.52
   0   5  -1    3.16    0.40
   0   5   1    3.68    0.52
   0   5   1    3.61    0.58
   0  -5  -1    3.45    0.47
   0  -5  -1    2.44    0.59
   0  -5  -1    2.57    0.62
   0  -5   1    3.15    0.40
   0  -5   1    3.06    0.46
   0   5  -2    1.02    0.20
   0   5   2    0.94    0.30
   0   5   2    0.63    0.35
   0   5   2    0.54    0.35
   0   5   2    0.68    0.38
   0   5  -2    0.98    0.23
   0  -5  -2    0.58    0.43
   0  -5   2    0.83    0.23
   0  -5   2    1.23    0.26
   0  -5  -2    0.41    0.32
   0  -5  -2    0.86    0.31
   0   5   3    0.62    0.36
   0   5   3    0.81    0.40
   0   5  -3    0.38    0.14
   0   5   3    0.51    0.37
   0   5   3    0.53    0.26
   0  -5  -3    0.88    0.40
   0  -5  -3    0.41    0.22
   0  -5   3    0.59    0.16
   0  -5   3    0.67    0.20
   0  -5  -3    0.66    0.38
   0   5  -4    8.25    0.68
   0   5   4    7.75    1.16
   0   5   4    7.92    1.16
   0   5   4    5.93    0.81
   0   5   4    5.82    1.02
   0   5   4    7.52    1.11
   0   5  -4    7.30    0.69
   0  -5   4    7.65    0.71
   0  -5  -4    8.61    1.24
   0  -5  -4    7.39    0.87
   0  -5  -4    6.39    1.06
   0   5   5    2.32    0.74
   0   5  -5    2.74    0.33
   0   5  -5    2.90    0.43
   0   5   5    2.61    0.54
   0   5   5    2.73    0.77
   0   5   5    1.95    0.68
   0   5   5    2.90    0.82
   0  -5  -5    2.83    0.77
   0  -5   5    2.60    0.36
   0  -5   5    3.27    0.36
   0  -5  -5    3.18    0.59
   0  -5   5    2.62    0.37
   0  -5  -5    3.36    0.90
   0   5   6    1.92    0.66
   0   5   6    1.70    0.67
   0   5  -6    1.42    0.35
   0   5  -6    1.33    0.42
   0   5   6    2.22    0.71
   0   5   6    1.28    0.58
   0   5   6    1.06    0.38
   0   5  -6    1.64    0.26
   0  -5  -6    1.82    0.70
   0  -5   6    1.43    0.35
   0  -5   6    2.12    0.31
   0  -5  -6    1.60    0.59
   0  -5   6    1.45    0.27
   0  -5  -6    1.07    0.41
   0  -5   6    1.46    0.37
   0   5   7    3.44    0.97
   0   5   7    3.91    1.10
   0   5  -7    3.33    0.42
   0   5   7    4.64    1.08
   0   5   7    3.67    1.06
   0   5   7    3.44    0.68
   0   5  -7    2.27    0.61
   0   5  -7    2.65    0.58
   0  -5   7    3.14    0.56
   0  -5  -7    2.64    0.80
   0  -5  -7    3.02    1.07
   0  -5  -7    2.68    0.65
   0  -5   7    4.34    0.44
   0  -5   7    3.50    0.48
   0  -5   7    4.29    0.63
   0   5  -8    2.43    0.56
   0   5   8    1.29    0.45
   0   5  -8    2.48    0.38
   0   5   8    2.77    1.01
   0   5   8    1.50    0.72
   0   5   8    2.79    0.95
   0  -5   8    2.65    0.63
   0  -5   8    2.21    0.57
   0  -5   8    3.28    0.38
   0  -5   8    3.17    0.46
   0  -5   8    2.53    0.44
   0  -5   8    2.23    0.59
   0  -5  -8    2.90    1.00
   0  -5  -8    2.59    0.63
   0   5  -9    2.69    0.48
   0   5   9    2.75    0.93
   0   5  -9    2.50    0.66
   0   5   9    3.88    1.17
   0   5   9    2.99    0.98
   0   5   9    2.97    1.04
   0   5   9    3.35    1.03
   0   5   9    3.32    0.71
   0  -5   9    3.10    0.73
   0  -5  -9    3.21    1.00
   0  -5   9    3.61    0.53
   0  -5   9    2.61    0.73
   0  -5  -9    3.91    1.23
   0  -5   9    3.18    0.59
   0  -5   9    3.24    0.72
   0  -5  -9    2.75    0.71
   0  -5   9    3.49    0.44
   0   5  10    3.61    1.20
   0   5 -10    1.89    0.40
   0   5  10    2.73    0.96
   0   5  10    2.73    1.03
   0   5 -10    2.74    0.69
   0   5  10    1.86    0.58
   0   5  10    0.78    0.64
   0  -5  10    2.19    0.49
   0  -5 -10    2.92    0.74
   0  -5  10    1.74    0.47
   0  -5 -10    1.59    0.81
   0  -5  10    1.48    0.62
   0  -5 -10    3.50    1.17
   0  -5  10    2.50    0.74
   0  -5  10    2.72    0.60
   0  -5  10    2.01    0.67
   0   5  11    0.65    0.83
   0   5  11    1.41    0.76
   0   5 -11    1.53    0.61
   0   5 -11    0.69    0.29
   0   5  11    2.56    0.97
   0  -5  11    1.51    0.66
   0  -5  11    1.61    0.36
   0  -5  11    1.99    0.69
   0  -5  11    1.48    0.49
   0  -5  11    2.70    0.76
   0  -5  11    1.25    0.49
   0  -5 -11    1.45    0.57
   0   5  12    1.85    0.99
   0   5  12    1.10    0.83
   0   5  12    1.61    0.92
   0   5 -12    0.97    0.49
   0  -5  12    1.64    0.38
   0  -5  12    1.97    0.75
   0  -5  12    1.73    0.55
   0  -5  12    1.46    0.69
   0  -5  12    1.49    0.69
   0  -5 -12    0.89    0.52
   0   5  13    1.32    0.80
   0   5  13    0.14    0.56
   0   5  13    0.44    0.67
   0  -5  13   -0.69    0.46
   0  -5  13    0.92    0.34
   0  -5 -13    0.54    0.48
   0  -5  13    0.06    0.43
   0  -5  13   -0.27    0.35
   0   5  14    1.38    0.88
   0   5  14    1.80    0.80
   0   5  14    1.64    1.07
   0  -5 -14    1.11    0.60
   0  -5  14    1.66    0.61
   0  -5  14    2.84    0.98
   0  -5  14    1.19    0.37
   0  -5  14    1.47    0.80
   0  -5  14    2.27    1.30
   0   5  15    2.10    1.09
   0   5  15    0.84    0.63
   0  -5  15    2.24    1.11
   0  -5  15    1.24    0.73
   0  -5  15    0.21    0.59
   0  -5  15    0.01    0.58
   0  -5 -15    1.67    0.62
   0  -5  15    1.26    0.41
   0   5  16   -0.39    0.63
   0   5  16    0.38    0.37
   0   5  16    0.12    0.77
   0  -5  16    0.70    0.62
   0  -5 -16    1.51    0.63
   0  -5  16    0.59    0.66
   0  -5  16    0.99    0.38
   0   5  17   -0.39    0.69
   0  -5  17    0.17    0.27
   0  -5  17    0.30    0.67
   0  -5 -17    1.07    0.56
   0  -5  17    0.43    0.52
   0   5  18    0.47    0.86
   0   5  18    0.83    0.98
   0   5  18   -0.02    0.36
   0  -5  18    0.19    0.27
   0  -5  18    0.83    0.84
   0  -5 -18    1.56    0.69
   0  -5  18   -0.45    0.58
   0   5  19    0.80    1.13
   0   5  19    0.86    1.07
   0   5  19    0.34    0.40
   0  -5  19    0.38    0.36
   0  -5  19    1.67    0.93
   0  -5  19   -0.52    0.68
   0  -5 -19   -0.43    0.52
   0   5  20    0.31    0.44
   0   5  20    0.40    0.75
   0   5  20    1.63    1.32
   0  -5  20    0.15    0.52
   0  -5 -20   -0.14    0.70
   0  -5  20    1.26    0.95
   0  -5  20    0.15    0.37
   0   6   0  269.08   20.66
   0   6   0  279.45   20.69
   0   6   0  274.13   20.55
   0  -6   0  251.01   20.53
   0  -6   0  266.18   20.70
   0   6  -1    7.07    0.73
   0   6   1    6.89    0.93
   0   6   1    6.47    0.92
   0   6   1    7.55    0.81
   0   6  -1    6.68    0.73
   0   6  -1    7.29    0.77
   0   6  -1    6.24    0.74
   0   6   1    6.72    0.91
   0  -6  -1    7.38    0.96
   0  -6  -1    5.93    0.87
   0  -6   1    6.14    0.79
   0  -6  -1    6.51    0.77
   0  -6   1    6.61    0.73
   0   6   2   22.27    2.21
   0   6  -2   23.02    1.82
   0   6   2   23.75    2.26
   0   6  -2   21.78    1.76
   0   6   2   22.31    1.98
   0   6   2   21.94    2.19
   0   6  -2   22.24    1.84
   0   6  -2   21.11    1.74
   0  -6   2   19.76    1.84
   0  -6  -2   21.08    2.18
   0  -6  -2   21.39    2.23
   0  -6   2   20.98    1.90
   0  -6  -2   21.69    1.97
   0   6  -3    1.73    0.32
   0   6   3    1.27    0.49
   0   6   3    0.93    0.45
   0   6  -3    0.47    0.18
   0   6   3    0.87    0.32
   0   6   3    0.89    0.42
   0  -6   3    0.81    0.23
   0  -6  -3    0.30    0.30
   0  -6  -3    0.58    0.28
   0  -6   3    1.01    0.27
   0  -6  -3    1.06    0.49
   0   6   4    2.90    0.78
   0   6   4    3.96    0.94
   0   6   4    4.02    0.94
   0   6  -4    4.38    0.46
   0   6   4    3.55    0.92
   0   6   4    3.55    0.58
   0   6  -4    3.42    0.41
   0  -6   4    3.24    0.45
   0  -6  -4    3.70    0.93
   0  -6  -4    3.83    0.61
   0  -6  -4    3.28    0.83
   0  -6   4    3.81    0.43
   0   6   5    0.14    0.31
   0   6   5    0.12    0.20
   0   6   5   -0.10    0.20
   0   6  -5    0.05    0.10
   0   6   5   -0.05    0.30
   0   6   5   -0.12    0.25
   0  -6  -5    0.08    0.20
   0  -6   5    0.01    0.12
   0  -6   5   -0.08    0.08
   0  -6  -5   -0.19    0.28
   0  -6  -5   -0.26    0.29
   0   6   6   -0.11    0.29
   0   6   6   -0.38    0.25
   0   6   6   -0.01    0.35
   0   6   6   -0.09    0.18
   0   6  -6   -0.07    0.19
   0   6  -6    0.17    0.13
   0   6   6   -0.09    0.35
   0   6  -6    0.13    0.14
   0  -6  -6    0.22    0.37
   0  -6   6    0.09    0.14
   0  -6   6    0.16    0.14
   0  -6   6    0.13    0.16
   0  -6   6    0.15    0.12
   0  -6  -6   -0.17    0.31
   0  -6  -6    0.33    0.29
   0   6   7    2.17    0.83
   0   6  -7    2.90    0.64
   0   6   7    2.22    0.80
   0   6   7    2.84    0.97
   0   6   7    3.59    1.00
   0   6  -7    2.44    0.51
   0   6   7    1.85    0.52
   0   6  -7    2.82    0.37
   0  -6   7    2.33    0.54
   0  -6  -7    3.24    0.70
   0  -6  -7    2.78    0.93
   0  -6   7    2.05    0.34
   0  -6   7    2.45    0.48
   0  -6  -7    3.19    1.04
   0   6  -8   14.78    1.39
   0   6   8   14.45    2.07
   0   6   8   15.25    2.16
   0   6   8   15.74    2.24
   0   6   8   14.31    2.06
   0   6   8   14.89    1.67
   0   6  -8   14.70    1.59
   0   6  -8   15.88    1.71
   0  -6   8   17.97    1.42
   0  -6  -8   15.07    2.06
   0  -6   8   17.13    1.61
   0  -6  -8   18.17    1.77
   0   6   9    0.49    0.34
   0   6   9    0.13    0.49
   0   6  -9    0.27    0.19
   0   6   9    0.68    0.61
   0   6   9    0.18    0.53
   0   6   9    0.53    0.52
   0   6  -9    0.07    0.26
   0  -6   9    0.23    0.23
   0  -6  -9    0.25    0.47
   0  -6  -9    0.83    0.45
   0  -6  -9    0.33    0.53
   0  -6   9    0.35    0.33
   0  -6   9    0.79    0.35
   0  -6   9    0.54    0.27
   0  -6   9    0.40    0.22
   0  -6   9    0.07    0.24
   0   6  10    6.30    1.67
   0   6 -10    6.83    1.05
   0   6  10    6.81    1.72
   0   6 -10    6.86    0.80
   0   6  10    6.94    1.64
   0  -6  10    7.53    1.14
   0  -6 -10    5.67    1.65
   0  -6  10    6.43    0.85
   0  -6  10    8.13    1.09
   0  -6  10    7.84    0.80
   0  -6 -10    7.45    1.11
   0  -6  10    8.38    0.90
   0  -6  10    7.70    1.08
   0   6  11    9.76    2.06
   0   6  11   11.13    2.32
   0   6 -11    8.39    0.97
   0   6  11    9.37    2.14
   0   6 -11    8.83    1.33
   0  -6  11    9.24    1.40
   0  -6  11    9.42    1.07
   0  -6  11    9.56    1.37
   0  -6  11    9.67    1.00
   0  -6 -11   11.21    1.44
   0  -6  11   10.38    1.15
   0  -6  11   10.89    1.42
   0   6  12    0.94    0.88
   0   6 -12    0.83    0.53
   0   6  12    0.38    0.88
   0   6  12    1.76    0.90
   0  -6  12    1.07    0.56
   0  -6  12    1.55    0.61
   0  -6  12    1.32    0.48
   0  -6  12    2.03    0.44
   0  -6  12    0.60    0.52
   0  -6 -12    1.88    0.73
   0   6  13    2.36    1.06
   0   6  13    3.79    1.27
   0   6  13    4.99    1.62
   0  -6  13    3.39    0.89
   0  -6  13    3.36    0.71
   0  -6  13    4.48    0.60
   0  -6  13    3.88    0.96
   0  -6 -13    4.28    0.99
   0  -6  13    2.35    0.86
   0   6  14   -0.27    0.88
   0   6  14    0.13    0.65
   0   6  14    1.16    0.82
   0  -6  14    0.96    0.73
   0  -6  14    1.26    0.58
   0  -6 -14    0.65    0.51
   0  -6  14    2.06    0.57
   0  -6  14    0.69    0.34
   0  -6  14   -0.32    0.49
   0   6  15    0.84    0.72
   0   6  15    1.59    1.69
   0   6  15    2.43    1.23
   0  -6  15    1.36    0.41
   0  -6  15    2.19    0.72
   0  -6  15    2.90    0.85
   0  -6  15    1.59    0.78
   0  -6  15    0.75    0.53
   0   6  16   -0.15    0.86
   0   6  16   -0.99    0.49
   0  -6 -16   -0.88    0.42
   0  -6  16    0.07    0.50
   0  -6  16   -0.38    0.60
   0  -6  16    0.19    0.25
   0  -6  16    0.81    0.62
   0   6  17    0.95    0.82
   0   6  17    0.42    0.40
   0   6  17    0.60    0.70
   0  -6  17    0.80    0.66
   0  -6 -17   -0.74    0.48
   0  -6  17    0.12    0.23
   0  -6  17    0.65    0.65
   0   6  18    0.38    0.44
   0   6  18    0.54    0.83
   0   6  18   -0.90    0.69
   0  -6  18    0.33    0.26
   0  -6  18    0.06    0.69
   0  -6 -18   -0.09    0.65
   0  -6  18   -0.39    0.75
   0   6  19   -0.21    0.32
   0   6  19   -1.92    0.99
   0   6  19    0.38    1.04
   0  -6  19   -0.02    0.61
   0  -6  19    0.96    0.41
   0  -6 -19    0.74    0.75
   0  -6  19   -0.78    0.72
   0   6  20    2.19    1.55
   0   6  20   -0.31    0.86
   0   6  20    0.00    0.43
   0  -6  20    0.50    0.38
   0  -6 -20    1.66    0.89
   0  -6  20    0.21    0.82
   0  -6  20    0.25    0.78
   0   7   0    0.45    0.29
   0   7   0    0.28    0.24
   0   7   0    0.25    0.24
   0   7   0    0.25    0.19
   0  -7   0    0.47    0.23
   0  -7   0    0.25    0.25
   0   7  -1    0.16    0.19
   0   7  -1    0.26    0.19
   0   7  -1    0.45    0.21
   0   7   1    0.45    0.28
   0   7  -1   -0.04    0.15
   0   7   1    0.81    0.34
   0   7   1    0.19    0.23
   0   7   1    0.55    0.28
   0  -7   1    0.21    0.17
   0  -7   1    0.32    0.23
   0  -7  -1    0.14    0.21
   0  -7  -1    0.28    0.24
   0  -7  -1    0.29    0.27
   0   7   2    6.78    0.99
   0   7   2    5.59    0.93
   0   7   2    6.69    1.01
   0   7  -2    5.82    0.61
   0   7   2    6.16    0.80
   0   7  -2    6.61    0.70
   0   7  -2    6.44    0.64
   0   7  -2    6.70    0.67
   0  -7  -2    6.87    1.02
   0  -7   2    6.15    0.71
   0  -7   2    5.98    0.75
   0  -7  -2    5.07    0.75
   0  -7  -2    5.74    0.95
   0   7   3   13.19    1.66
   0   7  -3   15.23    1.24
   0   7   3   13.78    1.69
   0   7   3   13.67    1.66
   0   7   3   11.99    1.36
   0  -7   3   13.19    1.28
   0  -7  -3   13.84    1.73
   0  -7  -3   13.27    1.65
   0  -7  -3   13.93    1.42
   0  -7   3   12.65    1.25
   0   7  -4    1.43    0.26
   0   7  -4    0.79    0.23
   0   7   4    0.60    0.44
   0   7   4    0.62    0.33
   0   7   4    0.77    0.51
   0   7   4    0.55    0.42
   0  -7   4    0.24    0.19
   0  -7  -4    0.71    0.45
   0  -7  -4    1.01    0.50
   0  -7   4    0.43    0.22
   0  -7  -4    0.65    0.35
   0   7   5   -0.11    0.29
   0   7   5   -0.18    0.28
   0   7  -5   -0.04    0.12
   0   7   5    0.46    0.45
   0   7   5    0.39    0.29
   0   7   5   -0.28    0.28
   0   7  -5    0.34    0.14
   0  -7   5    0.20    0.15
   0  -7  -5    0.22    0.38
   0  -7  -5    0.13    0.27
   0  -7   5    0.32    0.19
   0  -7  -5    0.02    0.31
   0   7   6    0.92    0.34
   0   7  -6    0.31    0.15
   0   7   6    0.44    0.40
   0   7   6    0.23    0.28
   0   7  -6    0.05    0.13
   0   7   6    0.45    0.46
   0   7   6    0.72    0.45
   0  -7   6    0.35    0.19
   0  -7  -6    0.09    0.31
   0  -7   6    0.20    0.15
   0  -7  -6    0.43    0.48
   0  -7  -6   -0.39    0.31
   0   7  -7    2.52    0.31
   0   7   7    2.41    0.86
   0   7  -7    1.33    0.47
   0   7   7    2.77    0.85
   0   7   7    1.70    0.53
   0   7   7    2.33    0.80
   0   7  -7    1.40    0.38
   0   7   7    1.32    0.72
   0  -7  -7    1.57    0.68
   0  -7   7    1.81    0.29
   0  -7  -7    1.56    0.77
   0  -7   7    1.77    0.36
   0  -7  -7    1.90    0.70
   0  -7   7    1.62    0.31
   0   7   8    3.32    1.06
   0   7  -8    2.09    0.58
   0   7   8    2.82    0.69
   0   7   8    2.26    0.84
   0   7  -8    2.56    0.39
   0   7   8    2.24    0.88
   0   7  -8    3.19    0.52
   0   7   8    2.81    0.91
   0  -7   8    2.57    0.49
   0  -7  -8    3.56    1.04
   0  -7  -8    3.35    1.15
   0  -7  -8    2.46    0.72
   0  -7   8    2.77    0.44
   0   7   9    1.16    0.82
   0   7   9    0.14    0.57
   0   7  -9    0.12    0.24
   0   7   9    0.40    0.66
   0   7   9   -0.17    0.23
   0   7  -9    0.36    0.20
   0  -7   9    0.39    0.28
   0  -7   9    0.28    0.31
   0  -7  -9    0.23    0.40
   0  -7   9    0.23    0.25
   0  -7  -9    0.66    0.66
   0   7 -10    2.15    0.44
   0   7  10    1.50    0.87
   0   7 -10    2.52    0.66
   0   7  10    1.64    0.99
   0   7  10    1.84    0.97
   0  -7  10    1.82    0.56
   0  -7  10    2.06    0.63
   0  -7  10    2.82    0.64
   0  -7  10    3.85    0.57
   0  -7  10    2.66    0.48
   0  -7  10    3.08    0.58
   0  -7 -10    1.67    0.65
   0   7 -11    6.83    1.08
   0   7 -11    5.30    0.78
   0   7  11    6.64    1.77
   0   7  11    6.73    1.71
   0   7  11    4.96    1.52
   0  -7  11    7.07    1.06
   0  -7 -11    7.66    1.22
   0  -7  11    9.33    0.96
   0  -7  11    6.42    1.22
   0  -7  11    6.54    0.90
   0  -7  11    8.27    0.84
   0  -7  11    7.26    1.11
   0   7  12    6.35    1.88
   0   7  12    9.12    2.17
   0   7 -12    7.47    1.24
   0   7  12    6.89    1.85
   0  -7  12    8.23    1.23
   0  -7  12    8.55    1.28
   0  -7 -12   10.79    1.39
   0  -7  12   10.32    1.09
   0  -7  12    8.13    1.31
   0  -7  12    9.13    0.98
   0   7  13    1.09    0.89
   0   7  13    2.49    1.15
   0   7  13    1.28    0.88
   0  -7  13    1.80    0.61
   0  -7  13    1.91    0.65
   0  -7 -13    1.63    0.67
   0  -7  13    1.72    0.44
   0  -7  13    1.75    0.69
   0  -7  13    1.16    0.48
   0   7  14    0.32    0.75
   0   7  14    0.96    0.78
   0  -7  14    1.26    0.58
   0  -7  14    0.63    0.29
   0  -7  14    0.87    0.43
   0  -7 -14   -0.06    0.43
   0  -7  14    0.61    0.42
   0  -7  14    0.25    0.59
   0   7  15    1.00    1.07
   0   7  15    1.92    0.78
   0   7  15    0.68    0.93
   0  -7  15    1.46    0.66
   0  -7  15    0.69    0.33
   0  -7 -15    0.93    0.60
   0  -7  15   -0.34    0.93
   0  -7  15    1.28    0.65
   0   7  16    0.78    0.91
   0   7  16    0.15    0.65
   0  -7  16    1.30    0.61
   0  -7  16   -0.18    0.29
   0  -7  16    1.49    0.54
   0  -7  16    0.70    0.66
   0  -7  16    0.65    0.71
   0  -7 -16    1.82    0.83
   0   7  17   -1.10    0.57
   0   7  17   -0.40    0.67
   0  -7 -17   -0.72    0.48
   0  -7  17    1.08    0.72
   0  -7  17   -0.54    0.22
   0  -7  17   -0.25    0.50
   0  -7  17   -0.04    0.70
   0   7  18    1.47    1.13
   0   7  18    2.19    1.11
   0   7  18    0.28    0.41
   0  -7  18    0.34    0.34
   0  -7  18    0.30    0.68
   0  -7  18   -0.33    0.53
   0   7  19    0.55    0.86
   0   7  19   -0.14    1.02
   0   7  19    0.81    0.51
   0  -7 -19   -1.13    0.65
   0  -7  19    0.70    0.73
   0  -7  19    0.65    0.64
   0   7  20    1.16    1.06
   0   7  20   -1.27    1.10
   0   7  20    0.64    0.62
   0  -7  20   -0.38    0.75
   0  -7  20    0.12    0.43
   0  -7 -20    0.30    0.91
   0  -7  20    1.36    0.88
   0   8   0    3.92    0.66
   0   8   0    4.07    0.72
   0   8   0    4.95    0.64
   0   8   0    4.19    0.67
   0  -8   0    3.49    0.77
   0  -8   0    3.42    0.57
   0   8   1    0.56    0.29
   0   8  -1    0.27    0.22
   0   8  -1    0.28    0.23
   0   8   1    0.55    0.24
   0   8   1    0.03    0.22
   0   8   1    0.25    0.27
   0   8  -1   -0.01    0.16
   0  -8   1    0.40    0.23
   0  -8   1    0.43    0.27
   0  -8  -1    0.33    0.22
   0  -8  -1   -0.21    0.19
   0   8  -2    5.78    0.61
   0   8   2    5.23    0.96
   0   8  -2    6.00    0.70
   0   8  -2    5.06    0.65
   0   8  -2    6.18    0.65
   0   8   2    6.39    0.81
   0   8   2    5.40    0.91
   0   8   2    6.00    0.95
   0  -8  -2    6.17    0.98
   0  -8  -2    4.93    0.76
   0  -8   2    4.98    0.69
   0  -8   2    5.44    0.75
   0  -8  -2    6.76    1.06
   0   8   3    8.04    1.20
   0   8   3    7.19    1.19
   0   8   3    8.60    1.23
   0   8   3    8.08    0.96
   0   8  -3    8.10    0.79
   0  -8  -3    6.77    1.13
   0  -8   3    6.03    0.80
   0  -8   3    7.32    0.86
   0  -8  -3    7.85    1.23
   0  -8  -3    5.71    0.90
   0   8   4    4.40    0.72
   0   8  -4    5.05    0.57
   0   8   4    5.79    1.20
   0   8   4    4.18    1.02
   0   8   4    5.57    1.21
   0  -8   4    3.96    0.62
   0  -8  -4    6.54    1.05
   0  -8  -4    5.12    0.92
   0  -8  -4    5.25    1.23
   0  -8   4    5.28    0.65
   0   8   5    1.74    0.73
   0   8  -5    2.28    0.34
   0   8   5    1.47    0.45
   0   8  -5    1.80    0.33
   0   8   5    1.72    0.73
   0   8   5    1.06    0.61
   0   8   5    2.16    0.81
   0  -8  -5    2.12    0.77
   0  -8   5    2.26    0.41
   0  -8  -5    1.49    0.75
   0  -8  -5    2.50    0.63
   0  -8   5    2.46    0.46
   0   8   6    0.09    0.26
   0   8   6    0.24    0.38
   0   8  -6    0.31    0.18
   0   8  -6    0.29    0.17
   0   8   6    0.60    0.44
   0  -8   6    0.39    0.20
   0  -8  -6    0.91    0.59
   0  -8  -6    0.30    0.40
   0  -8  -6    0.62    0.37
   0  -8   6    0.05    0.20
   0   8   7    0.29    0.53
   0   8  -7    0.54    0.29
   0   8   7    0.87    0.39
   0   8   7    0.51    0.61
   0   8  -7    0.96    0.23
   0   8   7    0.16    0.56
   0   8   7   -0.18    0.50
   0   8  -7    0.87    0.27
   0  -8  -7    0.96    0.61
   0  -8  -7    1.42    0.68
   0  -8  -7   -0.04    0.38
   0  -8   7    1.11    0.26
   0  -8   7    0.41    0.24
   0   8   8    0.35    0.33
   0   8   8    1.47    0.80
   0   8  -8    0.61    0.36
   0   8  -8    0.90    0.31
   0   8   8    0.59    0.72
   0   8  -8    0.82    0.38
   0   8   8    0.09    0.53
   0  -8   8    1.03    0.29
   0  -8  -8   -0.39    0.45
   0  -8   8    0.40    0.17
   0  -8   8    0.58    0.18
   0  -8   8    0.58    0.32
   0  -8  -8    1.06    0.53
   0  -8  -8   -0.37    0.41
   0   8  -9    0.37    0.29
   0   8   9    0.57    0.68
   0   8  -9    0.68    0.26
   0   8   9    0.64    0.71
   0   8   9    0.67    0.70
   0  -8  -9    0.84    0.51
   0  -8   9    0.68    0.28
   0  -8   9    1.46    0.35
   0  -8  -9    0.67    0.77
   0  -8   9    0.76    0.30
   0   8  10    1.30    0.87
   0   8 -10    0.88    0.30
   0   8 -10    0.77    0.38
   0   8  10    0.74    0.71
   0   8  10    1.38    0.91
   0  -8  10    0.44    0.30
   0  -8  10    1.18    0.37
   0  -8  10    0.64    0.45
   0  -8  10    1.66    0.41
   0  -8  10    1.36    0.52
   0  -8  10    1.15    0.37
   0  -8 -10    0.48    0.50
   0   8  11    0.42    0.72
   0   8 -11   -0.32    0.30
   0   8  11    0.44    0.58
   0   8  11    0.28    0.66
   0  -8  11    0.59    0.35
   0  -8 -11    0.93    0.56
   0  -8  11    0.36    0.30
   0  -8  11    0.38    0.34
   0  -8  11   -0.42    0.30
   0  -8  11    0.77    0.37
   0   8 -12    1.60    0.61
   0   8  12    1.74    0.87
   0   8  12    1.28    0.98
   0   8  12    1.78    1.18
   0  -8  12    2.90    0.69
   0  -8 -12    2.48    0.79
   0  -8  12    2.07    0.60
   0  -8  12    1.22    0.58
   0  -8  12    2.14    0.49
   0   8  13    2.43    1.04
   0   8  13    2.17    1.18
   0   8  13    2.49    1.10
   0  -8  13    2.05    0.70
   0  -8 -13    1.84    0.77
   0  -8  13    3.34    0.65
   0  -8  13    3.04    0.78
   0  -8  13    2.04    0.66
   0  -8  13    2.86    0.58
   0   8  14   -1.08    0.55
   0   8  14   -0.04    0.76
   0  -8  14    0.96    0.37
   0  -8  14    0.22    0.47
   0  -8  14    0.70    0.53
   0  -8  14    0.14    0.26
   0  -8  14    0.87    0.46
   0   8  15   -0.50    0.74
   0   8  15    0.59    0.69
   0   8  15    0.74    0.98
   0  -8  15    0.12    0.28
   0  -8  15   -0.08    0.53
   0  -8  15    0.67    0.47
   0  -8  15    0.13    0.37
   0  -8 -15    1.83    0.67
   0   8  16    0.37    0.84
   0   8  16    1.49    0.91
   0   8  16   -0.39    0.61
   0  -8  16   -0.17    0.47
   0  -8  16    0.79    0.49
   0  -8 -16    0.73    0.60
   0  -8  16    0.41    0.52
   0  -8  16    0.56    0.62
   0  -8  16   -0.11    0.52
   0   8  17    1.09    1.06
   0   8  17   -0.81    0.70
   0  -8  17   -0.06    0.98
   0  -8  17    0.22    0.31
   0  -8  17    1.08    0.50
   0  -8 -17    0.49    0.57
   0  -8  17    0.01    0.58
   0  -8  17   -0.15    0.64
   0   8  18    0.83    0.95
   0   8  18   -0.06    0.80
   0  -8  18    0.17    0.35
   0  -8 -18   -0.16    0.54
   0  -8  18    1.99    0.76
   0   8  19    0.87    1.43
   0   8  19    0.05    0.49
   0   8  19    1.69    1.28
   0  -8 -19    0.69    0.70
   0  -8  19    1.17    0.52
   0  -8  19    0.86    0.73
   0  -8  19   -0.04    0.72
   0   8  20   -1.12    0.88
   0   8  20    0.09    0.49
   0   8  20   -0.36    1.34
   0  -8  20    0.46    0.49
   0  -8 -20    1.22    0.83
   0  -8  20    0.90    0.82
   0  -8  20    1.65    0.80
   0   9   0    0.03    0.29
   0   9   0    0.65    0.31
   0   9   0    0.12    0.26
   0   9   0    0.27    0.29
   0  -9   0    0.92    0.47
   0  -9   0    0.27    0.23
   0   9   1    0.58    0.38
   0   9  -1    1.00    0.34
   0   9   1    0.35    0.27
   0   9   1    0.28    0.30
   0   9  -1    0.73    0.35
   0   9   1    0.46    0.35
   0   9  -1    0.69    0.30
   0   9  -1    0.43    0.26
   0  -9  -1    0.66    0.41
   0  -9   1    0.60    0.28
   0  -9   1    1.02    0.42
   0  -9  -1    0.46    0.29
   0   9  -2    3.60    0.62
   0   9   2    3.93    0.73
   0   9  -2    3.50    0.53
   0   9   2    2.83    0.79
   0   9   2    3.45    0.86
   0   9   2    3.85    0.91
   0   9  -2    4.33    0.55
   0   9  -2    3.01    0.47
   0  -9   2    3.27    0.64
   0  -9   2    3.69    0.73
   0  -9  -2    3.55    0.85
   0  -9  -2    4.27    0.77
   0   9  -3   15.21    1.21
   0   9  -3   13.52    1.01
   0   9  -3   12.63    1.22
   0   9  -3   13.21    1.02
   0   9   3   10.52    1.58
   0   9   3   11.00    1.59
   0   9   3   12.43    1.39
   0   9   3   11.90    1.61
   0  -9  -3   10.32    1.58
   0  -9   3   10.55    1.44
   0  -9  -3   11.03    1.37
   0  -9  -3   13.78    1.79
   0  -9   3   10.63    1.25
   0   9   4   10.48    1.42
   0   9  -4   11.38    1.05
   0   9   4   10.27    1.55
   0   9   4    9.82    1.54
   0   9   4   12.29    1.62
   0  -9  -4    9.52    1.24
   0  -9   4   10.38    1.12
   0  -9  -4   11.24    1.66
   0  -9  -4    9.67    1.48
   0  -9   4    9.24    1.10
   0   9   5    7.27    1.54
   0   9  -5    8.24    0.79
   0   9   5    7.23    1.53
   0   9   5    7.08    1.00
   0  -9  -5    7.95    1.43
   0  -9   5    8.00    0.87
   0  -9  -5    7.20    1.05
   0  -9   5    6.68    0.86
   0   9   6    4.52    1.28
   0   9   6    6.10    1.42
   0   9   6    5.17    1.27
   0   9   6    5.26    0.85
   0   9  -6    5.40    0.63
   0   9   6    4.92    1.34
   0   9  -6    6.01    0.62
   0  -9  -6    4.95    1.37
   0  -9   6    4.95    0.71
   0  -9   6    5.51    0.67
   0  -9  -6    5.73    1.05
   0  -9  -6    5.72    1.31
   0   9   7   -0.14    0.51
   0   9  -7    0.13    0.20
   0   9   7    0.47    0.34
   0   9   7   -0.26    0.37
   0   9   7    0.61    0.62
   0   9  -7    0.35    0.21
   0   9   7    0.16    0.56
   0  -9   7    0.29    0.41
   0  -9  -7    0.63    0.41
   0  -9  -7    0.39    0.41
   0  -9  -7   -0.52    0.48
   0  -9   7    0.06    0.18
   0   9   8    1.38    0.71
   0   9   8    0.96    0.63
   0   9  -8    0.60    0.25
   0   9  -8    0.35    0.26
   0  -9  -8    0.56    0.41
   0  -9   8    1.02    0.36
   0  -9   8    1.15    0.29
   0   9   9    0.27    0.54
   0   9   9    0.31    0.61
   0   9  -9   -0.03    0.22
   0   9   9    1.18    0.68
   0   9  -9   -0.12    0.16
   0  -9  -9    0.27    0.38
   0  -9   9    0.04    0.22
   0   9 -10    1.82    0.51
   0   9  10    2.44    1.09
   0   9  10    1.77    0.86
   0   9  10    0.26    0.79
   0  -9  10    2.22    0.50
   0  -9  10    2.17    0.36
   0  -9  10    2.09    0.57
   0  -9  10    1.59    0.32
   0  -9 -10    1.76    0.71
   0   9  11   -0.11    0.55
   0   9 -11    0.66    0.36
   0   9  11   -0.37    0.47
   0   9  11   -0.13    0.50
   0  -9  11    0.42    0.30
   0  -9  11   -0.05    0.29
   0  -9  11   -0.08    0.36
   0  -9 -11    0.05    0.44
   0  -9  11    0.13    0.24
   0   9 -12   19.20    2.21
   0   9  12   26.22    3.44
   0   9  12   22.22    3.16
   0   9  12   22.82    3.30
   0  -9  12   22.96    2.05
   0  -9 -12   23.82    2.51
   0  -9  12   19.99    2.27
   0  -9  12   21.03    2.03
   0  -9  12   22.43    2.04
   0   9  13   -0.37    0.63
   0  -9  13    0.80    0.38
   0  -9  13   -0.17    0.44
   0  -9  13    1.74    0.48
   0  -9  13    0.34    0.36
   0  -9 -13    0.92    0.66
   0  -9  13    0.51    0.41
   0   9  14    2.47    1.14
   0   9  14    0.60    0.90
   0   9  14    2.16    1.21
   0  -9  14    1.01    0.39
   0  -9  14    1.43    0.52
   0  -9 -14    1.01    0.66
   0  -9  14    1.85    0.56
   0  -9  14    1.02    0.63
   0  -9  14    2.30    0.60
   0   9  15   -0.05    0.72
   0   9  15   -0.08    0.54
   0   9  15    0.27    0.88
   0  -9  15   -0.12    0.47
   0  -9  15    0.03    0.24
   0  -9  15    0.85    0.46
   0  -9  15   -0.58    0.38
   0  -9 -15   -0.24    0.39
   0  -9  15    0.21    0.38
   0   9  16   -0.39    0.64
   0   9  16   -0.13    0.79
   0   9  16   -0.10    1.04
   0  -9  16   -0.53    0.46
   0  -9  16   -0.13    0.44
   0  -9  16    0.67    0.47
   0  -9  16    0.36    0.33
   0  -9  16    0.62    0.59
   0  -9 -16    1.73    0.72
   0   9  17   -0.12    0.93
   0   9  17    0.11    0.68
   0  -9  17    0.04    0.32
   0  -9  17    0.30    0.48
   0  -9  17    0.57    0.65
   0  -9 -17    0.05    0.53
   0   9  18    1.94    1.46
   0   9  18    0.26    1.09
   0  -9  18    1.75    0.52
   0  -9  18    1.54    0.97
   0  -9 -18    2.03    0.87
   0  -9  18    2.02    0.74
   0   9  19    1.20    1.77
   0   9  19   -0.51    1.04
   0  -9  19   -0.14    0.86
   0  -9  19    0.30    0.70
   0  -9  19    0.63    0.47
   0  10   0    6.34    0.94
   0  10   0    5.90    0.83
   0  10   0    5.95    0.96
   0  10   0    5.66    0.93
   0 -10   0    6.48    1.07
   0 -10   0    6.92    0.88
   0  10   1    0.37    0.40
   0  10   1   -0.09    0.28
   0  10  -1    1.24    0.40
   0  10   1    0.13    0.33
   0  10  -1    0.76    0.33
   0  10   1    0.78    0.30
   0  10  -1    0.33    0.31
   0  10  -1    0.66    0.30
   0 -10   1    0.58    0.39
   0 -10  -1    0.99    0.46
   0 -10   1    0.19    0.23
   0 -10  -1    0.99    0.39
   0  10  -2   13.78    1.28
   0  10   2   12.65    1.64
   0  10   2   12.66    1.68
   0  10  -2   13.24    1.31
   0  10   2   15.36    1.73
   0  10  -2   13.80    1.29
   0  10  -2   13.09    1.28
   0 -10  -2   12.43    1.44
   0 -10  -2   12.96    1.71
   0 -10   2    9.90    1.28
   0 -10   2   10.51    1.38
   0  10   3   20.63    2.33
   0  10   3   18.79    1.98
   0  10   3   18.83    2.27
   0  10  -3   19.68    1.57
   0  10   3   21.47    2.35
   0  10  -3   19.70    1.80
   0  10  -3   20.07    1.59
   0  10  -3   22.88    1.77
   0 -10   3   16.23    1.81
   0 -10  -3   18.22    2.01
   0 -10  -3   18.66    2.26
   0 -10   3   17.35    1.90
   0  10   4   65.72    5.37
   0  10   4   60.60    6.27
   0  10   4   68.62    5.89
   0  10   4   58.83    5.74
   0  10  -4   67.86    5.08
   0  10   4   62.99    5.84
   0 -10  -4   61.98    5.95
   0 -10   4   57.61    5.14
   0 -10  -4   63.63    5.38
   0  10   5    2.11    0.85
   0  10   5    3.15    0.70
   0  10   5    3.28    1.01
   0  10   5    2.80    0.97
   0  10   5    1.89    0.83
   0 -10  -5    2.20    0.85
   0 -10  -5    2.36    0.66
   0 -10   5    2.45    0.53
   0 -10   5    2.53    0.56
   0  10   6    8.13    1.65
   0  10   6    7.96    1.64
   0  10   6    6.78    1.53
   0  10   6    5.40    1.05
   0  10   6    6.12    1.54
   0  10  -6    7.05    0.75
   0  10  -6    7.48    0.75
   0 -10   6    6.64    0.87
   0 -10   6    5.77    0.81
   0 -10  -6    7.83    1.60
   0 -10  -6    7.58    1.09
   0  10   7   -0.39    0.48
   0  10  -7    0.18    0.18
   0  10  -7   -0.16    0.19
   0  10   7    0.41    0.51
   0 -10   7    0.06    0.25
   0 -10   7    0.25    0.24
   0 -10  -7    0.53    0.46
   0  10   8   -0.01    0.57
   0  10  -8    0.42    0.21
   0  10  -8    0.26    0.22
   0  10   8   -0.01    0.49
   0  10  -8   -0.04    0.30
   0 -10  -8    0.68    0.43
   0 -10   8    0.26    0.26
   0 -10   8    0.09    0.23
   0  10   9    0.10    0.48
   0  10  -9    0.29    0.24
   0  10   9    0.69    0.65
   0  10   9    0.95    0.75
   0 -10  -9    0.89    0.52
   0 -10   9    0.16    0.22
   0 -10   9   -0.04    0.25
   0  10  10   12.59    2.57
   0  10  10   11.50    2.10
   0  10 -10   13.38    1.47
   0  10  10   15.91    2.54
   0 -10  10   14.28    1.46
   0 -10  10   15.03    1.41
   0 -10 -10   15.97    1.86
   0 -10  10   12.34    1.49
   0  10  11   27.56    3.69
   0  10 -11   25.18    2.75
   0  10  11   29.54    3.94
   0  10  11   28.85    3.84
   0 -10  11   36.09    2.61
   0 -10 -11   33.21    3.18
   0 -10  11   29.38    2.85
   0 -10  11   29.93    2.71
   0  10 -12    4.68    0.90
   0  10  12    4.12    1.56
   0  10  12    4.54    1.57
   0  10  12    3.64    1.43
   0 -10  12    5.33    0.83
   0 -10  12    5.21    0.60
   0 -10 -12    4.54    1.20
   0 -10  12    4.34    0.93
   0 -10  12    6.48    0.77
   0  10  13   11.85    3.29
   0  10  13   15.05    2.52
   0  10  13   15.92    2.70
   0 -10 -13   18.97    2.09
   0 -10  13   11.84    1.61
   0 -10  13   13.95    1.45
   0 -10  13   11.98    1.29
   0 -10  13   14.29    1.47
   0  10  14   -1.29    0.64
   0  10  14    1.43    1.01
   0  10  14    0.08    0.60
   0 -10  14   -0.10    0.29
   0 -10  14   -0.02    0.24
   0 -10  14    0.36    0.51
   0 -10  14    0.26    0.31
   0 -10  14   -0.12    0.31
   0 -10 -14   -0.01    0.51
   0  10  15   -0.97    0.58
   0  10  15   -0.77    0.74
   0  10  15   -0.25    0.57
   0 -10  15    0.32    0.34
   0 -10  15    0.08    0.48
   0 -10  15   -0.60    0.27
   0 -10 -15    0.10    0.51
   0 -10  15   -0.26    0.31
   0 -10  15    0.30    0.35
   0  10  16    0.22    0.98
   0  10  16    0.11    0.89
   0  10  16   -0.11    0.75
   0 -10  16   -0.18    0.35
   0 -10  16   -0.36    0.37
   0 -10  16    0.07    0.54
   0 -10  16    0.35    0.32
   0 -10 -16    0.25    0.56
   0  10  17   -1.20    0.76
   0  10  17   -0.01    0.87
   0 -10  17    0.28    0.43
   0 -10  17   -0.20    0.36
   0 -10 -17   -0.26    0.48
   0 -10  17   -0.88    0.59
   0  10  18   -1.07    0.92
   0 -10  18   -0.43    0.80
   0 -10  18   -0.70    0.34
   0 -10  18    0.81    0.54
   0 -10 -18   -0.70    0.60
   0  10  19   -0.19    1.23
   0  10  19    0.98    1.12
   0 -10 -19    1.14    0.85
   0 -10  19   -0.03    0.43
   0  11   0    0.83    0.39
   0  11   0    1.52    0.53
   0  11   0    1.18    0.50
   0  11   0    1.77    0.58
   0 -11   0    1.58    0.47
   0 -11   0    1.26    0.59
   0  11  -1    2.25    0.55
   0  11   1    1.57    0.57
   0  11   1    1.84    0.53
   0  11   1    2.08    0.67
   0  11  -1    1.52    0.55
   0  11  -1    2.65    0.59
   0  11  -1    1.72    0.52
   0  11   1    1.54    0.67
   0 -11   1    1.35    0.46
   0 -11  -1    1.39    0.61
   0 -11   1    2.02    0.64
   0 -11  -1    1.48    0.49
   0  11  -2    7.74    0.93
   0  11   2    6.11    1.27
   0  11  -2    6.38    0.80
   0  11  -2    7.06    0.88
   0  11   2    7.23    1.24
   0  11  -2    7.17    0.86
   0  11   2    7.23    1.24
   0  11   2    7.34    0.99
   0 -11   2    6.91    1.04
   0 -11   2    6.25    0.93
   0 -11  -2    6.62    0.98
   0 -11  -2    7.66    1.26
   0  11   3   12.48    1.81
   0  11  -3   12.77    1.14
   0  11   3   12.61    1.54
   0  11   3   13.70    1.86
   0  11  -3   14.46    1.40
   0  11  -3   16.34    1.36
   0  11  -3   13.96    1.19
   0  11   3   13.33    1.80
   0 -11   3   12.04    1.42
   0 -11  -3   13.24    1.84
   0 -11   3   13.57    1.54
   0 -11  -3   12.75    1.55
   0  11   4   27.69    2.95
   0  11   4   24.70    2.85
   0  11   4   23.68    2.45
   0  11   4   26.30    2.93
   0  11   4   24.21    2.87
   0  11  -4   28.56    2.26
   0 -11   4   24.38    2.37
   0 -11   4   22.27    2.29
   0 -11  -4   23.85    2.85
   0 -11  -4   24.79    2.50
   0  11   5    2.58    0.90
   0  11   5    3.03    1.71
   0  11   5    2.92    0.92
   0  11   5    1.75    0.86
   0  11  -5    3.31    0.55
   0 -11   5    2.44    0.61
   0 -11  -5    1.87    0.64
   0 -11   5    3.44    0.81
   0 -11  -5    3.89    1.06
   0  11  -6    2.51    0.44
   0  11   6    2.11    0.90
   0  11   6    3.61    1.13
   0  11  -6    1.81    0.41
   0 -11   6    1.87    0.50
   0 -11  -6    2.39    0.74
   0 -11   6    2.17    0.53
   0  11  -7    0.65    0.24
   0  11   7   -0.26    0.58
   0  11   7    0.14    0.50
   0  11  -7    0.08    0.18
   0 -11   7    0.26    0.27
   0 -11  -7    0.26    0.39
   0 -11   7    0.08    0.25
   0  11   8    0.27    0.60
   0  11  -8    0.60    0.36
   0  11  -8    0.71    0.30
   0  11   8    0.77    0.68
   0 -11   8    0.63    0.32
   0 -11  -8    0.76    0.48
   0 -11   8    0.52    0.38
   0  11   9   -0.24    0.39
   0  11  -9    0.17    0.24
   0  11   9   -0.19    0.52
   0  11   9    0.64    0.70
   0 -11  -9    0.04    0.36
   0 -11   9    0.84    0.41
   0 -11   9    0.27    0.26
   0  11  10    6.66    1.77
   0  11 -10    4.11    0.68
   0  11  10    4.58    1.50
   0  11  10    4.23    1.45
   0 -11  10    4.17    0.82
   0 -11  10    5.26    0.83
   0 -11 -10    4.86    1.23
   0  11 -11   16.27    1.71
   0  11  11   17.15    2.83
   0  11  11   13.67    2.49
   0  11  11   14.54    2.53
   0 -11  11   17.19    1.76
   0 -11  11   16.43    1.68
   0 -11 -11   18.73    2.17
   0  11  12   19.33    3.19
   0  11  12   19.94    3.13
   0  11  12   18.38    3.00
   0 -11  12   20.43    1.79
   0 -11 -12   17.86    2.80
   0 -11  12   20.20    2.00
   0 -11  12   20.17    2.04
   0  11  13   -0.15    0.68
   0  11  13   -0.01    0.86
   0  11  13   -1.09    0.67
   0 -11  13   -0.19    0.36
   0 -11 -13    0.08    0.54
   0 -11  13   -0.30    0.25
   0 -11  13   -0.18    0.25
   0  11  14    1.52    1.13
   0  11  14    1.96    1.37
   0  11  14    1.88    1.25
   0 -11 -14    2.19    0.92
   0 -11  14    1.77    0.60
   0 -11  14    2.09    0.54
   0 -11  14    2.34    0.47
   0  11  15    1.34    0.88
   0  11  15   -1.03    0.85
   0  11  15   -1.15    0.57
   0 -11  15    0.14    0.33
   0 -11  15   -0.49    0.39
   0 -11  15    0.00    0.34
   0 -11  15    0.00    0.22
   0 -11 -15    0.83    0.63
   0  11  16   -1.20    0.65
   0  11  16    0.48    1.03
   0  11  16    0.74    1.07
   0 -11  16   -0.35    0.45
   0 -11 -16    1.18    0.69
   0  11  17    0.67    0.99
   0  11  17   -0.46    0.90
   0 -11 -17    0.68    0.62
   0 -11  17    0.21    0.56
   0 -11  17    0.17    0.34
   0  11  18    3.10    1.46
   0  11  18    1.61    1.51
   0 -11  18    1.13    0.56
   0 -11 -18    0.32    0.96
   0  12   0    8.59    1.29
   0  12   0    8.69    1.24
   0  12   0   10.05    1.28
   0  12   0    8.63    1.11
   0 -12   0    7.63    1.35
   0 -12   0    7.49    1.06
   0  12   1    1.32    0.53
   0  12   1    1.70    0.65
   0  12   1    1.59    0.49
   0  12  -1    1.15    0.44
   0  12  -1    0.91    0.47
   0  12  -1    1.49    0.52
   0  12   1    0.13    0.39
   0  12  -1    1.18    0.44
   0 -12  -1    1.34    0.63
   0 -12   1    0.99    0.43
   0 -12   1    0.89    0.52
   0 -12  -1    1.16    0.45
   0  12  -2   27.28    2.36
   0  12   2   24.50    2.47
   0  12  -2   26.21    2.34
   0  12   2   26.65    2.79
   0  12   2   26.53    2.78
   0  12  -2   24.77    2.25
   0  12   2   29.89    2.87
   0 -12  -2   24.13    2.78
   0 -12   2   23.49    2.54
   0 -12  -2   23.39    2.46
   0 -12   2   20.95    2.32
   0  12  -3    0.00    0.26
   0  12  -3    0.05    0.20
   0  12   3    0.60    0.53
   0  12   3    0.04    0.44
   0  12  -3    0.51    0.21
   0  12   3    0.24    0.38
   0  12  -3   -0.16    0.13
   0 -12   3   -0.04    0.25
   0 -12  -3    0.16    0.33
   0 -12  -3   -0.01    0.45
   0 -12   3    0.61    0.38
   0  12  -4   27.27    2.20
   0  12   4   22.38    2.77
   0  12   4   24.25    2.82
   0  12   4   23.64    2.83
   0  12   4   25.09    2.87
   0 -12   4   20.83    2.23
   0 -12  -4   22.07    2.43
   0 -12   4   24.36    2.36
   0 -12  -4   23.46    2.80
   0  12  -5    0.53    0.33
   0  12   5    0.24    0.58
   0  12   5    1.94    0.80
   0  12   5    0.50    0.55
   0  12  -5   -0.16    0.22
   0 -12   5   -0.02    0.23
   0 -12   5    0.13    0.30
   0 -12  -5    0.11    0.35
   0  12  -6    8.62    0.84
   0  12   6    7.16    1.63
   0  12   6    5.62    1.50
   0 -12  -6    6.61    1.25
   0 -12   6    6.60    1.30
   0 -12   6    5.58    0.93
   0  12   7   -0.21    0.48
   0  12   7    0.22    0.61
   0  12  -7    0.10    0.22
   0 -12  -7   -0.04    0.35
   0 -12   7    0.09    0.26
   0 -12   7   -0.05    0.26
   0  12  -8    0.59    0.33
   0  12   8    0.20    0.65
   0  12  -8    0.48    0.25
   0  12   8    0.66    0.69
   0 -12  -8    0.60    0.50
   0 -12   8    0.29    0.30
   0 -12   8    0.53    0.38
   0  12   9    4.53    1.33
   0  12   9    4.73    1.56
   0  12   9    2.49    1.15
   0  12  -9    3.01    0.58
   0 -12   9    3.32    0.59
   0 -12  -9    3.40    0.90
   0 -12   9    3.64    0.74
   0  12  10   18.81    2.92
   0  12  10   21.23    3.01
   0  12 -10   17.69    1.79
   0  12  10   21.18    2.98
   0 -12  10   19.99    1.95
   0 -12  10   18.29    1.76
   0 -12 -10   22.19    2.42
   0  12 -11    2.86    0.58
   0  12  11    0.72    0.79
   0  12  11    2.04    1.18
   0  12  11    2.90    1.33
   0 -12  11    2.80    0.52
   0 -12  11    2.65    0.57
   0 -12  11    2.99    0.65
   0  12  12    4.59    1.53
   0  12  12    5.42    1.83
   0  12  12    7.32    2.10
   0 -12  12    5.05    0.81
   0 -12 -12    4.79    1.22
   0 -12  12    5.91    0.92
   0  12  13    1.35    1.00
   0  12  13    1.28    1.12
   0  12  13    0.22    0.93
   0 -12 -13    1.20    0.75
   0  12  14    1.10    1.05
   0  12  14    0.97    0.81
   0  12  14    0.23    0.85
   0 -12  14    0.33    0.33
   0 -12 -14    1.12    0.77
   0 -12  14    0.99    0.41
   0  12  15    2.09    1.31
   0  12  15   -0.12    1.05
   0  12  15    1.08    1.06
   0 -12 -15    2.37    0.94
   0 -12  15    0.90    0.46
   0 -12  15    1.55    0.51
   0  12  16    0.80    1.09
   0  12  16   -0.74    0.89
   0  12  16   -0.08    0.94
   0 -12  16   -0.41    0.36
   0 -12  16   -0.54    0.36
   0 -12 -16    0.12    0.60
   0  12  17    0.37    1.14
   0  12  17   -0.03    1.12
   0 -12  17   -0.73    0.41
   0 -12 -17    0.03    0.87
   0  12  18    0.75    1.34
   0  12  18   -1.33    0.85
   0 -12  18    0.19    0.48
   0 -12 -18    1.49    0.75
   0  13   0    1.56    0.60
   0  13   0    2.95    0.76
   0  13   0    1.93    0.63
   0 -13   0    1.48    0.50
   0 -13   0    0.78    0.57
   0  13  -1    0.06    0.33
   0  13  -1    0.18    0.36
   0  13   1    0.62    0.49
   0  13   1    0.49    0.46
   0  13   1   -0.20    0.43
   0  13  -1    0.34    0.37
   0 -13   1    0.68    0.46
   0 -13  -1   -0.01    0.34
   0 -13   1    0.38    0.33
   0 -13  -1    0.79    0.54
   0  13  -2    4.34    0.68
   0  13   2    3.95    1.09
   0  13  -2    3.98    0.76
   0  13  -2    2.99    0.62
   0  13   2    3.80    1.00
   0  13   2    4.03    1.07
   0 -13   2    3.29    0.92
   0 -13   2    3.64    0.79
   0 -13  -2    5.16    1.20
   0 -13  -2    5.09    1.02
   0  13   3    0.01    0.48
   0  13  -3    0.75    0.34
   0  13  -3    0.57    0.20
   0  13   3    0.34    0.54
   0  13   3    0.13    0.52
   0  13   3    0.85    0.55
   0  13  -3    0.68    0.25
   0 -13  -3    0.51    0.45
   0 -13   3    0.89    0.44
   0 -13  -3    0.69    0.62
   0 -13   3    0.76    0.49
   0  13   4   -0.14    0.61
   0  13   4    0.65    0.62
   0  13  -4    1.16    0.40
   0 -13  -4    0.54    0.69
   0 -13   4    0.70    0.44
   0 -13   4    0.26    0.34
   0 -13  -4    0.09    0.37
   0  13  -5    1.27    0.40
   0  13   5    0.48    0.58
   0  13   5    1.09    0.68
   0 -13  -5    0.66    0.47
   0 -13   5    0.31    0.44
   0 -13   5    0.35    0.41
   0  13   6    2.38    1.08
   0  13  -6    2.31    0.48
   0  13   6    2.81    1.08
   0 -13   6    1.34    0.49
   0 -13  -6    0.83    0.55
   0 -13   6    1.56    0.52
   0  13   7    1.29    0.85
   0  13   7    0.66    0.67
   0  13  -7    1.28    0.35
   0 -13   7    1.46    0.50
   0 -13  -7    0.15    0.54
   0  13  -8    0.21    0.26
   0  13   8    0.52    0.66
   0  13  -8    0.70    0.28
   0  13   8    1.39    0.82
   0  13   8    0.65    0.70
   0 -13  -8    0.58    0.47
   0 -13   8    0.45    0.33
   0 -13   8    0.09    0.27
   0  13   9    5.03    1.35
   0  13   9    3.50    1.21
   0  13   9    1.53    0.92
   0  13  -9    3.65    0.56
   0 -13   9    3.47    0.75
   0 -13   9    3.31    0.57
   0 -13  -9    3.95    1.02
   0  13  10    3.43    2.07
   0  13  10    6.18    1.84
   0  13  10    6.96    1.85
   0  13 -10    5.34    1.06
   0 -13  10    5.16    0.99
   0 -13 -10    6.22    1.58
   0 -13  10    5.71    0.73
   0  13  11    0.90    0.99
   0  13  11    0.12    0.73
   0  13  11    3.28    2.15
   0 -13  11    2.50    0.58
   0 -13  11    1.35    0.37
   0 -13  11    0.89    0.49
   0 -13 -11    2.27    0.83
   0  13  12   20.97    3.24
   0  13  12   22.98    3.45
   0  13  12   25.13    3.53
   0 -13 -12   24.59    2.73
   0 -13  12   22.03    2.23
   0 -13  12   21.08    1.93
   0  13  13    0.06    0.78
   0  13  13    0.40    0.87
   0  13  13    0.09    0.77
   0 -13 -13    0.33    0.54
   0 -13  13    0.37    0.26
   0 -13  13    0.11    0.55
   0  13  14    1.61    1.30
   0  13  14    0.55    1.46
   0  13  14    1.17    1.02
   0 -13  14    2.11    0.61
   0 -13  14    1.76    0.39
   0 -13 -14    2.73    1.02
   0  13  15   -0.44    0.98
   0  13  15    0.19    0.99
   0  13  15    0.70    0.96
   0 -13  15    0.87    0.46
   0 -13 -15   -0.16    0.70
   0  13  16    0.40    1.25
   0  13  16    0.97    1.54
   0  13  16   -0.15    1.22
   0 -13  16    0.33    0.41
   0 -13 -16    0.53    0.73
   0  13  17    1.02    1.14
   0  13  17    0.66    1.24
   0 -13 -17    1.31    0.88
   0 -13  17    0.43    0.50
   0  14   0    0.73    0.47
   0  14   0    1.06    0.54
   0  14   0    1.48    0.53
   0 -14   0    0.89    0.47
   0 -14   0    0.60    0.58
   0  14  -1    0.77    0.49
   0  14  -1    0.49    0.35
   0  14   1   -0.11    0.41
   0  14   1    0.73    0.55
   0  14  -1    0.75    0.44
   0  14   1    0.36    0.43
   0 -14   1   -0.10    0.40
   0 -14  -1    0.07    0.47
   0 -14   1    0.00    0.24
   0 -14  -1    0.98    0.46
   0  14  -2    1.63    0.44
   0  14  -2    1.69    0.53
   0  14   2    2.08    0.83
   0  14  -2    1.33    0.48
   0  14   2    0.95    0.61
   0 -14   2    0.89    0.49
   0 -14   2    0.65    0.58
   0 -14  -2    0.74    0.57
   0 -14  -2    1.37    0.59
   0  14   3    3.03    1.00
   0  14  -3    3.82    0.52
   0  14   3    4.21    1.15
   0  14  -3    4.61    0.68
   0  14  -3    3.75    0.45
   0  14   3    4.58    1.18
   0  14   3    1.57    0.97
   0 -14   3    2.53    0.69
   0 -14   3    3.98    0.90
   0 -14  -3    3.35    0.85
   0 -14  -3    3.28    1.12
   0  14   4    7.53    1.79
   0  14   4    6.72    1.58
   0  14   4    6.22    1.52
   0 -14   4    5.86    0.92
   0 -14  -4    4.65    1.06
   0 -14   4    6.72    1.10
   0  14  -5    0.46    0.32
   0  14   5    0.81    0.64
   0  14   5    0.23    0.53
   0 -14  -5    0.08    0.49
   0 -14   5    0.27    0.37
   0 -14   5    0.38    0.41
   0  14   6    8.40    1.80
   0  14   6    6.48    1.62
   0 -14   6    4.02    0.88
   0 -14  -6    6.88    1.29
   0 -14   6    6.80    0.98
   0  14   7    3.04    0.97
   0  14   7    2.41    1.01
   0  14  -7    2.11    0.47
   0 -14   7    1.49    0.51
   0 -14   7    1.17    0.49
   0 -14  -7    1.62    0.65
   0  14   8    5.86    1.59
   0  14  -8    4.80    0.62
   0  14   8    4.27    1.33
   0  14   8    4.45    1.43
   0 -14  -8    3.14    1.02
   0 -14   8    4.27    0.85
   0 -14   8    3.66    0.70
   0  14   9   -0.87    0.42
   0  14  -9    0.13    0.29
   0  14   9    0.62    0.78
   0  14   9   -0.15    0.67
   0 -14   9    0.20    0.27
   0 -14  -9    0.39    0.40
   0 -14   9   -0.15    0.34
   0  14  10    0.38    0.85
   0  14  10    0.45    0.63
   0  14  10    0.56    0.67
   0 -14 -10   -0.20    0.43
   0 -14  10    0.11    0.38
   0 -14  10    0.06    0.24
   0  14  11    1.04    0.82
   0  14  11    1.02    0.86
   0  14  11    1.48    0.89
   0 -14  11    1.34    0.52
   0 -14 -11    0.42    0.70
   0  14  12    0.65    0.80
   0  14  12    0.58    0.88
   0  14  12    3.39    1.26
   0 -14  12    0.87    0.62
   0 -14 -12    2.52    0.95
   0  14  13    1.97    1.22
   0  14  13    1.87    1.26
   0  14  13    1.31    1.18
   0 -14  13    1.42    0.58
   0 -14 -13    2.46    1.05
   0  14  14    0.09    0.94
   0  14  14    0.61    1.23
   0  14  14   -1.34    0.86
   0 -14 -14   -0.47    0.60
   0 -14  14   -0.27    0.42
   0  14  15   -0.34    1.02
   0  14  15   -0.30    1.06
   0  14  15    1.65    1.14
   0 -14  15    1.15    0.46
   0 -14 -15   -0.88    0.59
   0  14  16    2.58    1.41
   0  14  16   -0.08    0.91
   0  14  16    0.41    1.97
   0 -14 -16    1.40    0.82
   0 -14  16    0.72    0.49
   0  14  17    1.49    1.13
   0  14  17    0.26    1.05
   0 -14 -17    1.33    0.73
   0 -14  17   -0.43    0.51
   0  15   0   -0.04    0.33
   0  15   0    0.48    0.47
   0  15   0    0.08    0.39
   0 -15   0    0.40    0.40
   0 -15   0    0.98    0.56
   0  15  -1   -0.01    0.30
   0  15   1    0.52    0.52
   0  15   1    0.11    0.41
   0  15  -1    0.03    0.31
   0  15  -1    0.77    0.47
   0  15   1    0.20    0.52
   0 -15  -1    0.58    0.40
   0 -15  -1   -0.11    0.60
   0 -15   1    0.47    0.37
   0 -15   1    0.24    0.52
   0  15   2    1.00    0.52
   0  15   2   -0.30    0.48
   0  15  -2    0.41    0.37
   0  15   2    0.21    0.58
   0  15  -2   -0.24    0.32
   0  15  -2    0.23    0.27
   0  15   2   -0.67    0.46
   0 -15  -2   -0.23    0.34
   0 -15  -2   -0.65    0.42
   0 -15   2   -0.50    0.38
   0 -15   2   -0.27    0.32
   0  15   3    0.93    0.63
   0  15  -3    0.16    0.24
   0  15  -3   -0.09    0.22
   0  15   3    0.29    0.47
   0  15   3    1.98    0.78
   0  15  -3   -0.36    0.20
   0 -15   3   -0.14    0.44
   0 -15   3    0.29    0.33
   0 -15  -3   -0.13    0.35
   0  15   4    0.37    0.58
   0  15  -4    0.27    0.32
   0  15   4    0.26    0.55
   0 -15   4   -0.01    0.37
   0 -15  -4    0.07    0.35
   0 -15   4    0.59    0.32
   0  15   5    0.40    0.47
   0  15  -5    0.40    0.36
   0  15   5    0.13    0.60
   0 -15  -5   -0.34    0.35
   0 -15   5    0.46    0.40
   0  15   6    0.36    0.71
   0  15  -6    0.57    0.34
   0  15   6   -0.75    0.39
   0 -15   6    0.03    0.32
   0 -15  -6    0.23    0.42
   0 -15   6    0.40    0.41
   0  15   7   -0.41    0.59
   0  15  -7    0.06    0.26
   0  15   7    0.95    0.66
   0  15   7    0.09    0.62
   0 -15  -7    0.07    0.40
   0 -15   7    0.60    0.36
   0 -15   7    0.62    0.40
   0  15   8    2.49    1.16
   0  15   8    2.81    1.16
   0  15   8    2.71    1.16
   0  15  -8    2.56    0.50
   0 -15   8    2.62    0.70
   0 -15   8    2.65    0.67
   0 -15  -8    2.76    0.93
   0  15   9    0.36    0.62
   0  15   9   -0.09    0.81
   0  15   9   -0.12    0.69
   0 -15  -9    0.43    0.47
   0 -15   9   -0.20    0.29
   0 -15   9   -0.31    0.29
   0  15  10   -0.63    0.67
   0  15  10    0.31    0.78
   0 -15 -10    0.36    0.64
   0 -15  10    0.42    0.34
   0  15  11    0.01    0.85
   0  15  11    1.77    1.08
   0  15  11    0.92    0.83
   0 -15 -11   -0.29    0.53
   0  15  12    1.23    0.99
   0  15  12    0.15    0.81
   0  15  12    0.37    0.81
   0 -15 -12    1.15    0.77
   0 -15  12    1.03    0.54
   0  15  13    0.62    0.86
   0  15  13   -0.03    0.93
   0  15  13    0.06    0.94
   0 -15 -13    0.03    0.63
   0 -15  13    0.06    0.42
   0  15  14    1.69    1.20
   0  15  14    1.83    1.21
   0  15  14    1.45    1.15
   0 -15 -14    0.54    0.83
   0 -15  14    1.18    0.66
   0  15  15    1.14    1.21
   0  15  15    2.67    1.65
   0  15  15    1.14    1.23
   0 -15  15    0.48    0.54
   0 -15 -15    1.86    1.16
   0  15  16    0.13    1.15
   0  15  16    0.25    1.08
   0  15  16    0.55    1.04
   0 -15  16    0.28    0.53
   0 -15 -16    2.82    0.93
   0  16   0    3.09    0.81
   0  16   0    1.39    0.65
   0  16   0    2.50    0.79
   0 -16   0    2.51    0.74
   0 -16   0    1.35    0.68
   0  16   1    1.27    0.75
   0  16  -1    1.86    0.63
   0  16  -1    1.78    0.59
   0  16  -1    1.26    0.63
   0  16   1    1.65    0.76
   0  16   1    2.17    0.72
   0 -16   1    1.93    0.81
   0 -16   1    1.58    0.58
   0 -16  -1    1.15    0.86
   0 -16  -1    1.41    0.61
   0  16  -2   -0.08    0.27
   0  16  -2    0.74    0.39
   0  16   2    0.06    0.62
   0  16  -2    0.61    0.39
   0  16   2    0.90    0.64
   0  16   2    0.27    0.51
   0 -16   2    1.75    0.75
   0 -16   2    0.57    0.38
   0 -16  -2    0.32    0.43
   0  16   3    1.15    0.69
   0  16  -3    0.36    0.33
   0  16   3    0.05    0.49
   0  16  -3    0.67    0.27
   0 -16  -3    0.18    0.39
   0 -16   3   -0.18    0.34
   0 -16   3   -0.20    0.56
   0  16   4    1.31    0.76
   0  16  -4    2.55    0.57
   0  16   4    1.42    0.78
   0 -16  -4    0.52    0.47
   0 -16   4    1.36    0.51
   0 -16   4    0.88    0.56
   0  16   5    1.98    0.91
   0  16  -5    3.55    0.69
   0  16   5    2.12    1.01
   0 -16   5    2.29    0.70
   0 -16  -5    0.96    0.61
   0 -16   5    2.55    0.70
   0  16   6    0.66    0.69
   0  16   6    1.13    0.66
   0  16  -6    2.60    0.56
   0 -16   6    2.38    0.65
   0 -16   6    1.35    0.55
   0 -16  -6    1.74    0.75
   0  16   7    0.19    0.55
   0  16  -7    0.25    0.29
   0  16   7    0.78    0.80
   0  16   7    0.82    0.76
   0 -16  -7    0.03    0.45
   0 -16   7    0.75    0.41
   0 -16   7    0.69    0.41
   0  16   8    0.21    0.67
   0  16   8   -0.06    0.78
   0  16  -8    0.59    0.30
   0  16   8   -0.25    0.64
   0 -16   8    0.39    0.37
   0 -16  -8    0.45    0.49
   0  16   9    2.59    1.07
   0  16   9   -0.04    1.17
   0  16   9   -0.70    0.85
   0 -16   9    0.47    0.47
   0 -16   9    0.40    0.32
   0 -16  -9    0.49    0.62
   0  16  10    0.49    0.64
   0  16  10   -0.50    0.77
   0  16  10    0.42    0.75
   0 -16 -10   -0.27    0.64
   0 -16  10    0.29    0.31
   0  16  11    0.13    0.91
   0  16  11    0.11    0.75
   0  16  11   -0.05    1.04
   0 -16  11   -0.09    0.31
   0 -16 -11    0.50    0.70
   0  16  12    1.49    0.88
   0  16  12   -0.36    0.74
   0  16  12   -0.07    0.91
   0 -16  12    1.52    0.51
   0 -16 -12    0.53    0.63
   0  16  13    0.90    1.10
   0  16  13    1.50    1.13
   0  16  13    0.22    0.96
   0 -16 -13    1.45    0.77
   0 -16  13   -0.57    0.37
   0  16  14    0.96    1.06
   0  16  14   -0.32    1.05
   0  16  14    1.05    1.20
   0 -16 -14    1.64    1.50
   0 -16  14   -0.26    0.47
   0  16  15    1.30    1.15
   0  16  15    2.63    1.24
   0  16  15   -0.18    0.78
   0 -16 -15    0.76    0.71
   0  17   0    0.66    0.56
   0  17   0    0.47    0.72
   0  17   0    1.29    0.59
   0  17   0    0.45    0.65
   0 -17   0    0.52    0.64
   0 -17   0    0.49    0.46
   0  17  -1    1.84    0.58
   0  17  -1    0.39    0.45
   0  17   1    1.01    0.58
   0  17   1   -0.35    0.42
   0  17   1    0.89    0.68
   0  17  -1    0.40    0.65
   0  17  -1   -0.35    0.31
   0 -17   1    0.63    0.37
   0 -17   1    0.18    0.65
   0 -17  -1    0.70    0.46
   0  17   2   -0.34    0.57
   0  17  -2    0.55    0.34
   0  17  -2    1.23    0.45
   0  17   2    0.60    0.61
   0  17   2    1.71    0.82
   0  17  -2    0.34    0.52
   0 -17   2    0.44    0.59
   0 -17   2   -0.13    0.35
   0 -17  -2    0.71    0.43
   0  17  -3    0.18    0.30
   0  17   3   -0.12    0.57
   0  17   3   -0.32    0.49
   0  17  -3    0.23    0.25
   0 -17   3    0.07    0.54
   0 -17   3    0.73    0.42
   0  17   4    0.07    0.50
   0  17   4   -0.15    0.59
   0  17  -4    0.16    0.38
   0 -17   4    0.22    0.33
   0 -17   4    1.08    0.52
   0 -17  -4    0.38    0.45
   0  17   5   -0.11    0.46
   0  17  -5   -0.08    0.35
   0 -17   5   -0.14    0.30
   0 -17   5    0.93    0.55
   0 -17  -5   -0.51    0.31
   0  17   6   -0.27    0.58
   0  17   6   -0.17    0.52
   0  17  -6   -0.06    0.32
   0  17   6    1.28    0.69
   0 -17   6    0.49    0.49
   0 -17  -6   -0.43    0.45
   0 -17   6    0.06    0.32
   0  17   7    1.73    0.99
   0  17   7    1.86    1.05
   0  17   7    1.37    0.84
   0  17  -7    0.71    0.41
   0 -17  -7    1.05    0.68
   0 -17   7    1.17    0.57
   0  17   8   -0.50    0.69
   0  17   8    0.78    0.84
   0  17   8    0.42    0.86
   0  17  -8    0.36    0.31
   0 -17   8    0.80    0.43
   0 -17  -8   -0.25    0.44
   0  17   9   -0.11    0.67
   0  17   9    1.17    1.00
   0  17   9    0.64    0.67
   0 -17   9    0.96    0.50
   0 -17  -9    0.96    0.63
   0  17  10    1.88    0.97
   0  17  10    0.70    0.74
   0  17  10    1.27    1.03
   0 -17  10    0.74    0.46
   0 -17 -10    0.38    0.69
   0  17  11    0.74    0.83
   0  17  11    0.48    0.69
   0 -17 -11    2.26    0.92
   0 -17  11   -0.40    0.36
   0  17  12   -1.73    0.78
   0  17  12   -1.26    0.62
   0  17  12    0.83    1.33
   0 -17 -12   -0.19    0.67
   0 -17  12   -0.20    0.41
   0  17  13   -0.81    0.84
   0  17  13   -0.72    1.69
   0  17  13    2.21    1.44
   0 -17  13   -0.09    0.34
   0 -17 -13   -0.21    0.63
   0  17  14    1.21    1.09
   0  17  14    0.21    1.26
   0  17  14   -1.73    1.17
   0 -17 -14   -0.67    0.81
   0 -17  14    0.33    0.56
   0  18   0    1.61    0.75
   0  18   0    2.54    0.86
   0  18   0    3.12    0.99
   0 -18   0    3.33    0.89
   0  18   1    0.33    0.56
   0  18  -1    0.45    0.53
   0  18   1   -0.59    0.77
   0  18  -1    0.97    0.53
   0  18   1    1.70    0.72
   0  18  -1    1.70    0.65
   0  18  -1    2.06    0.85
   0 -18   1    2.34    0.86
   0 -18  -1    0.50    0.56
   0 -18   1    0.94    0.54
   0  18  -2   -0.73    0.40
   0  18  -2    0.53    0.73
   0  18   2   -0.24    0.59
   0  18  -2    0.24    0.30
   0  18   2   -0.41    0.51
   0  18  -2    0.22    0.42
   0 -18   2    0.95    0.48
   0 -18   2    0.29    0.71
   0 -18  -2    0.35    0.46
   0  18   3    0.45    0.67
   0  18  -3    1.12    0.79
   0  18   3    0.49    0.68
   0  18  -3    0.66    0.29
   0  18  -3    0.38    0.55
   0  18  -3    0.47    0.29
   0 -18  -3    0.40    0.49
   0 -18   3    0.23    0.34
   0 -18   3    0.70    0.82
   0  18   4    0.82    0.66
   0  18  -4    0.45    0.60
   0  18  -4    0.90    0.46
   0  18   4    1.44    0.70
   0 -18   4    1.00    0.62
   0 -18  -4    0.65    0.59
   0 -18   4    0.59    0.41
   0  18  -5    0.22    0.60
   0  18   5    0.05    0.54
   0  18   5    0.74    0.69
   0  18  -5   -0.04    0.37
   0  18   5    0.87    0.87
   0 -18  -5    1.16    0.57
   0 -18   5    0.01    0.53
   0 -18   5   -0.64    0.31
   0  18   6    0.24    0.66
   0  18   6   -0.88    0.64
   0  18  -6    0.46    0.54
   0  18  -6   -0.28    0.42
   0  18   6   -0.21    0.66
   0 -18   6    0.14    0.54
   0 -18   6   -0.28    0.33
   0 -18  -6    0.69    0.53
   0  18   7   -0.20    0.73
   0  18  -7    1.17    0.42
   0  18  -7    0.79    0.55
   0  18   7    0.69    0.82
   0  18   7   -0.10    0.64
   0 -18   7    0.27    0.47
   0 -18  -7    0.48    0.62
   0 -18   7    1.87    0.61
   0  18   8    0.49    0.84
   0  18  -8    0.27    0.30
   0  18   8    1.68    1.00
   0  18   8    0.56    0.73
   0 -18  -8   -0.78    0.36
   0 -18   8   -0.05    0.40
   0  18   9    0.44    0.93
   0  18   9    1.53    0.99
   0  18   9    0.12    0.76
   0 -18   9    0.32    0.48
   0 -18  -9    0.14    0.48
   0  18  10    0.48    0.85
   0  18  10    0.80    0.81
   0  18  10   -0.32    0.77
   0 -18  10    0.80    0.57
   0 -18 -10    0.88    0.78
   0  18  11    1.25    0.84
   0  18  11   -0.55    0.95
   0 -18  11    0.79    0.50
   0 -18 -11   -1.03    0.44
   0  18  12    0.34    0.77
   0  18  12   -0.09    0.99
   0  18  12   -0.93    0.83
   0 -18 -12   -0.02    0.64
   0 -18  12    0.80    0.61
   0  18  13    0.99    0.73
   0  18  13    0.87    1.12
   0  18  13   -1.75    1.10
   0 -18 -13    1.53    0.90
   0 -18  13    0.47    0.57
   0  19   0    0.23    0.46
   0  19  -1    5.19    1.10
   0  19  -1    4.74    0.97
   0  19  -1    5.73    1.11
   0  19   1    5.76    1.34
   0  19   1    4.09    1.13
   0  19   1    7.14    1.47
   0 -19  -1    4.07    1.02
   0 -19   1    4.38    1.07
   0  19  -2    0.70    0.53
   0  19  -2    0.40    0.48
   0  19  -2    0.51    0.82
   0  19  -2    0.45    0.33
   0  19   2   -0.26    0.56
   0  19   2    0.67    0.62
   0 -19  -2    0.58    0.45
   0 -19   2    0.30    0.40
   0  19   3    0.22    0.48
   0  19  -3    0.20    0.44
   0  19  -3   -1.62    0.70
   0  19   3   -0.01    0.56
   0 -19  -3   -0.83    0.38
   0 -19   3   -1.40    0.63
   0 -19   3    0.17    0.43
   0  19   4   -0.10    0.47
   0  19   4    0.56    0.71
   0  19  -4    0.67    0.47
   0  19   4    0.10    0.65
   0  19  -4    0.20    0.48
   0 -19   4   -0.61    0.62
   0 -19  -4    0.78    0.52
   0 -19   4   -0.02    0.55
   0  19   5   -0.89    0.56
   0  19   5   -0.35    0.54
   0  19   5    0.01    0.56
   0  19  -5   -0.34    0.62
   0  19  -5   -0.11    0.36
   0  19  -5    0.00    0.46
   0 -19   5   -0.87    0.54
   0 -19   5    0.71    0.52
   0 -19  -5    0.34    0.40
   0  19  -6   -0.46    0.56
   0  19  -6    0.35    0.42
   0  19   6   -0.38    0.65
   0 -19  -6   -0.46    0.44
   0 -19   6   -0.14    0.43
   0 -19   6    0.88    0.59
   0  19   7    2.29    1.54
   0  19  -7    0.72    0.61
   0  19  -7    0.52    0.40
   0  19   7    0.87    0.92
   0  19   7   -0.04    0.91
   0 -19  -7    0.80    0.59
   0 -19   7    0.68    0.47
   0  19   8    1.74    1.03
   0  19   8    1.37    1.03
   0  19   8   -0.29    0.90
   0 -19  -8    2.33    0.90
   0 -19   8    1.92    0.71
   0  19   9    0.27    0.83
   0  19   9    1.19    0.92
   0  19   9   -0.09    0.90
   0 -19   9   -0.19    0.42
   0 -19  -9   -0.38    0.39
   0  19  10   -0.30    1.02
   0  19  10   -0.44    1.13
   0  19  10    0.01    0.86
   0 -19 -10    1.36    0.97
   0 -19  10   -0.30    0.49
   0  19  11   -0.79    1.01
   0  19  11    0.39    0.99
   0  19  11   -0.92    0.97
   0 -19 -11    0.39    0.70
   0 -19  11    0.90    0.58
   0  19  12    0.80    1.24
   0  19  12   -0.78    0.75
   0 -19  12   -0.29    0.44
   0 -19 -12   -0.25    0.68
   0  20   0    0.61    0.57
   0  20   0    0.79    0.78
   0  20   0    0.13    0.78
   0  20   0    0.60    0.56
   0 -20   0    1.11    0.64
   0  20  -1   13.33    1.64
   0  20  -1   14.80    1.77
   0  20  -1   17.76    1.96
   0  20   1   15.53    2.28
   0  20  -1   13.51    2.01
   0  20   1   14.08    1.98
   0  20   1   14.97    2.10
   0  20   1   11.93    3.09
   0 -20  -1   11.81    1.83
   0 -20   1   13.26    1.84
   0  20   2    7.06    1.55
   0  20  -2    7.90    1.17
   0  20   2    5.44    1.32
   0  20  -2    6.85    1.03
   0  20  -2    6.09    0.83
   0  20   2    6.04    1.53
   0  20  -2    5.91    1.28
   0 -20   2    5.74    1.17
   0 -20  -2    4.90    1.14
   0  20  -3   -0.38    0.53
   0  20  -3    0.45    0.85
   0  20   3    1.59    0.78
   0  20   3    1.30    0.79
   0  20   3    0.60    0.67
   0  20  -3    1.15    0.52
   0 -20   3    0.72    0.49
   0 -20  -3    0.49    0.74
   0 -20   3   -0.77    0.77
   0  20  -4   -0.42    0.73
   0  20  -4    0.56    0.47
   0  20   4   -1.00    0.55
   0  20  -4    0.76    0.65
   0  20   4   -0.47    0.68
   0  20   4    0.33    0.74
   0 -20   4    0.56    0.52
   0 -20  -4    0.49    0.51
   0 -20   4    1.59    0.83
   0  20   5   -0.57    0.68
   0  20  -5    0.68    0.73
   0  20   5   -0.45    0.81
   0  20  -5    0.26    0.51
   0 -20  -5    0.26    0.56
   0 -20   5   -0.16    0.42
   0  20   6    2.05    1.18
   0  20   6    0.34    0.73
   0  20  -6    1.06    0.60
   0  20   6    1.63    1.07
   0 -20   6    1.41    0.61
   0 -20  -6    0.71    0.70
   0  20  -7    1.88    0.56
   0  20   7    1.10    1.01
   0  20   7    1.96    1.19
   0  20   7    2.90    1.18
   0 -20  -7    2.25    0.88
   0 -20   7    0.89    0.65
   0  20   8    0.51    0.94
   0  20   8    1.34    0.90
   0  20   8   -0.19    0.93
   0 -20  -8    1.38    0.71
   0 -20   8    0.09    0.52
   0  20   9   -0.86    1.04
   0  20   9   -0.61    0.69
   0 -20   9   -0.03    0.49
   0 -20  -9    0.58    0.60
   0  20  10    1.39    1.29
   0  20  10    0.75    0.96
   0  20  10    0.80    0.99
   0 -20 -10   -0.98    0.60
   0 -20  10    0.21    0.53
   0  20  11   -1.43    1.10
   0  20  11   -1.41    0.94
   0  20  11    0.31    1.03
   0 -20  11    0.05    0.57
   0 -20 -11   -0.33    0.58
   0  21   0   -1.07    0.70
   0  21   0    0.25    0.55
   0  21   0    0.69    0.57
   0 -21   0    0.61    0.52
   0  21   1    4.60    1.41
   0  21   1    5.12    1.27
   0  21  -1    5.65    0.93
   0  21   1    4.37    1.15
   0  21  -1    1.29    1.09
   0  21  -1    4.47    1.01
   0 -21  -1    3.11    0.98
   0 -21   1    3.40    0.98
   0  21   2    0.58    0.78
   0  21   2    1.84    0.87
   0  21  -2    1.96    0.45
   0  21  -2    0.79    0.80
   0  21  -2    1.28    0.69
   0  21   2    2.21    0.96
   0 -21   2    1.10    0.74
   0 -21  -2    2.37    0.76
   0  21   3    2.78    1.02
   0  21  -3    1.37    0.65
   0  21   3   -0.47    0.59
   0  21   3    0.25    0.64
   0  21  -3    0.51    0.56
   0 -21  -3    0.64    0.55
   0 -21   3    0.49    0.59
   0  21   4    1.78    0.98
   0  21   4    0.68    0.72
   0  21   4   -0.76    0.74
   0  21  -4   -0.36    0.53
   0 -21  -4   -0.24    0.57
   0 -21   4   -0.19    0.47
   0  21   5   -0.11    0.84
   0  21  -5   -0.31    0.54
   0  21   5   -0.63    0.64
   0  21   5   -0.06    0.70
   0 -21  -5    1.27    0.70
   0 -21   5    0.31    0.42
   0  21   6    1.95    0.98
   0  21   6    0.56    0.65
   0  21   6    1.75    0.91
   0  21  -6    1.51    0.60
   0 -21   6   -0.41    0.45
   0 -21  -6    0.34    0.65
   0  21   7    4.20    1.41
   0  21   7    2.06    1.27
   0  21   7    2.14    1.42
   0 -21  -7    0.17    0.90
   0 -21   7    0.66    0.70
   0  21   8   -1.27    0.70
   0  21   8   -0.59    1.16
   0  21   8    1.81    1.09
   0 -21  -8   -0.06    0.65
   0  21   9   -0.41    0.85
   0  21   9    2.18    1.12
   0  21   9    1.15    1.41
   0 -21  -9   -0.02    0.60
   0 -21   9   -0.30    0.60
   0  22   0   -0.37    0.89
   0  22   0    4.36    1.04
   0  22   0    1.87    0.84
   0 -22   0    1.78    0.84
   0  22   1    4.18    1.19
   0  22  -1    5.33    1.11
   0  22  -1    4.81    1.30
   0  22  -1    4.49    0.86
   0  22   1    2.61    1.45
   0  22   1    4.17    1.11
   0 -22   1    3.21    1.00
   0  22   2    4.41    1.39
   0  22  -2    6.25    1.18
   0  22   2    2.04    1.10
   0  22   2    2.96    1.03
   0 -22  -2    3.96    1.07
   0 -22   2    4.51    1.16
   0  22  -3    0.30    0.73
   0  22   3    1.06    0.81
   0  22   3   -0.25    0.85
   0  22   3    1.69    0.81
   0  22  -3    1.18    0.68
   0 -22  -3    0.18    0.57
   0 -22   3    0.35    0.60
   0  22   4    1.75    0.94
   0  22   4    1.36    0.92
   0  22  -4    0.90    0.71
   0  22   4    1.62    1.04
   0 -22   4   -0.08    0.52
   0  22   5   -1.61    0.69
   0  22   5    0.37    0.87
   0 -22   5    1.62    0.69
   0 -22  -5   -0.68    0.49
   0  22   6    1.32    0.97
   0  22   6    0.90    0.95
   0  22   6   -0.74    0.89
   0 -22   6    0.14    0.46
   0 -22  -6    0.47    0.64
   0  22   7    0.78    1.00
   0  22   7   -0.06    0.90
   0  22   7    0.81    1.24
   0 -22   7    1.70    0.66
   0  22   8    3.71    1.74
   0  22   8    1.16    1.15
   0 -22   8    0.80    0.83
   0  23   0   -0.46    0.51
   0  23   0    1.20    1.05
   0  23   0   -0.64    0.82
   0 -23   0   -1.02    0.67
   0  23   1    1.60    0.76
   0  23   1    1.79    1.10
   0  23   1    1.10    0.85
   0  23  -1    0.45    0.67
   0  23  -1    3.00    1.15
   0 -23   1    0.79    1.02
   0 -23  -1    0.07    0.50
   0  23  -2    0.68    0.65
   0  23   2    0.31    0.77
   0  23   2   -0.10    0.72
   0  23   2    0.80    1.04
   0 -23  -2    0.52    0.70
   0  23  -3    0.69    0.75
   0  23   3    0.81    0.81
   0  23   3    0.77    0.82
   0 -23  -3   -0.53    0.44
   0  23   4   -0.21    0.79
   0  23  -4   -0.28    0.74
   0  23   4   -1.00    0.64
   0  23   4    2.45    1.32
   0 -23  -4   -0.77    0.44
   0 -23   4   -1.83    0.81
   0  23   5   -0.19    0.82
   0  23   5   -0.64    1.09
   0  23   5    1.21    0.94
   0 -23   5    1.03    0.76
   0 -23  -5    0.30    0.61
  -1   0  21    1.48    1.22
  -1   0  21   -0.41    0.86
  -1   0  21   -0.33    0.43
  -1   0  20    2.10    1.12
  -1   0  20    0.64    0.46
  -1   0  19    0.31    0.70
  -1   0  19   -1.23    0.60
  -1   0  19    0.09    0.33
  -1   0  18    0.32    0.41
  -1   0  18   -1.01    0.55
  -1   0  17    1.02    0.69
  -1   0  17   -0.44    0.42
  -1   0  16    2.76    1.02
  -1   0  16    2.36    1.18
  -1   0  15   -0.24    0.55
   1   0 -15    0.89    0.50
  -1   0  15    0.34    0.31
  -1   0  15    0.29    0.71
  -1   0  14    1.31    0.74
   1   0 -14   -0.27    0.33
  -1   0  14   -0.56    0.53
  -1   0  14   -0.09    0.26
  -1   0  13    0.43    0.29
  -1   0  13    0.24    0.49
  -1   0  13    0.56    0.64
   1   0 -13   -0.34    0.33
  -1   0  13   -0.39    0.45
  -1   0  12   -0.06    0.45
  -1   0  12    0.78    0.62
  -1   0  12   -0.51    0.42
  -1   0  12    0.62    0.34
  -1   0  12   -0.14    0.34
   1   0 -12    0.40    0.44
  -1   0  11    0.10    0.20
  -1   0  11   -0.08    0.37
  -1   0  11   -0.09    0.38
  -1   0  11   -0.01    0.43
  -1   0  11   -0.48    0.20
  -1   0  11    0.06    0.39
   1   0 -11   -0.19    0.27
  -1   0  10    3.43    0.91
  -1   0  10    1.72    0.82
  -1   0  10    3.11    0.89
  -1   0  10    2.08    0.82
  -1   0   9   -0.59    0.30
  -1   0   9   -0.09    0.31
  -1   0   9   -0.38    0.24
   1   0  -9    0.08    0.25
  -1   0   9   -0.06    0.14
  -1   0   9    0.00    0.31
  -1   0   9    0.12    0.19
  -1   0   8  113.03    9.06
  -1   0   8  107.01    8.51
  -1   0   8  112.62    9.24
  -1   0   8   94.10    8.54
  -1   0   8  115.32    9.10
  -1   0   8  117.69    9.22
  -1   0   7    0.59    0.39
  -1   0   7    0.10    0.14
  -1   0   7   -0.02    0.15
  -1   0   7    0.04    0.31
   1   0  -7    0.49    0.37
  -1   0   7    0.11    0.28
   1   0  -7    0.00    0.19
  -1   0   7    0.69    0.39
  -1   0   6    0.75    0.35
   1   0  -6    1.47    0.31
  -1   0   6    1.30    0.25
   1   0  -6    0.25    0.33
  -1   0   6    0.85    0.37
  -1   0   6    0.77    0.22
   1   0  -6    0.73    0.39
   1   0  -6    0.43    0.30
  -1   0   6    0.47    0.34
  -1   0   6    0.39    0.32
  -1   0   5    0.03    0.11
  -1   0   5   -0.07    0.11
  -1   0   5    0.06    0.22
   1   0  -5    0.01    0.14
  -1   0   5    0.13    0.20
   1   0  -5    0.02    0.34
  -1   0   5    0.00    0.19
  -1   0   5    0.09    0.21
   1   0  -5   -0.31    0.16
  -1   0   4    4.37    0.62
   1   0  -4    3.46    0.83
   1   0  -4    3.90    0.69
  -1   0   4    4.48    0.69
   1   0  -4    4.69    0.66
   1   0  -4    4.85    0.51
  -1   0   4    4.26    0.63
  -1   0   4    4.13    0.45
  -1   0   4    4.34    0.94
  -1   0   4    5.72    0.61
   1   0  -3   -0.03    0.12
   1   0  -3   -0.02    0.08
  -1   0   3    0.08    0.16
   1   0  -3   -0.05    0.16
  -1   0   3   -0.04    0.05
  -1   0   3    0.11    0.17
   1   0  -3    0.14    0.16
  -1   0   3    0.13    0.16
  -1   0   3    0.04    0.08
   1   0  -2   67.36    5.82
   1   0  -2   84.65    5.83
  -1   0   2   71.01    5.68
  -1   0  -1    0.01    0.01
  -1   0  -2   77.71    6.03
  -1   0  -2   81.18    5.90
  -1   0  -2   71.96    6.05
   1   0   3    0.03    0.15
  -1   0  -3   -0.08    0.13
   1   0   3   -0.10    0.07
   1   0   3    0.07    0.13
  -1   0  -3    0.07    0.10
  -1   0  -3   -0.04    0.10
   1   0   4    0.66    0.30
  -1   0  -4    0.52    0.33
   1   0   4    1.18    0.24
   1   0   4    0.97    0.64
  -1   0  -4    0.88    0.33
  -1   0  -5   -0.10    0.10
  -1   0  -5   -0.29    0.14
   1   0   5   -0.26    0.11
   1   0   5   -0.09    0.16
   1   0   5   -0.03    0.18
   1   0   5    0.15    0.22
   1   0   6    5.45    0.90
  -1   0  -6    5.54    0.92
   1   0   6    5.38    0.84
   1   0   6    5.43    0.89
   1   0   6    5.41    0.91
   1   0   6    4.97    0.60
  -1   0  -6    5.01    0.81
  -1   0  -6    4.90    0.59
   1   0   6    6.48    0.93
   1   0   7   -0.04    0.21
   1   0   7    0.25    0.17
   1   0   7    0.58    0.35
  -1   0  -7   -0.11    0.17
   1   0   7   -0.25    0.23
   1   0   7   -0.45    0.20
  -1   0  -7   -0.11    0.24
  -1   0  -7    0.25    0.27
   1   0   7    0.21    0.37
   1   0   7    0.17    0.20
   1   0   8   60.58    5.04
   1   0   8   55.50    4.94
   1   0   8   57.20    4.42
  -1   0  -8   53.06    5.03
  -1   0  -8   51.22    4.84
   1   0   8   52.18    4.78
   1   0   8   53.58    4.96
   1   0   8   48.93    4.92
   1   0   9   -0.20    0.11
  -1   0  -9    0.29    0.39
   1   0   9   -0.06    0.32
  -1   0  -9   -0.23    0.20
   1   0   9    0.26    0.50
   1   0   9   -0.13    0.19
   1   0   9   -0.51    0.25
   1   0   9    0.01    0.31
  -1   0  -9   -0.38    0.23
   1   0   9   -0.08    0.34
   1   0  10   36.88    3.76
   1   0  10   30.42    3.94
   1   0  10   34.63    3.60
   1   0  10   33.08    2.92
  -1   0 -10   39.41    3.89
  -1   0 -10   34.38    3.55
   1   0  10   28.37    2.97
   1   0  10   37.94    3.72
  -1   0 -10   42.28    3.09
   1   0  10   35.76    3.53
  -1   0 -11   -0.12    0.28
  -1   0 -11    0.19    0.44
   1   0  11    0.19    0.37
   1   0  11    0.02    0.20
   1   0  11   -0.02    0.46
   1   0  11   -0.02    0.50
   1   0  11    0.27    0.51
  -1   0 -11    0.21    0.45
   1   0  11   -0.18    0.23
   1   0  11   -0.36    0.41
  -1   0 -12    3.17    1.13
   1   0  12    2.42    0.94
   1   0  12    2.15    0.54
   1   0  12    1.41    0.83
   1   0  12    2.32    0.99
   1   0  12    2.44    0.88
   1   0  12    1.86    0.48
   1   0  12    1.94    0.86
  -1   0 -12    2.58    0.63
   1   0  13    0.42    0.50
  -1   0 -13    0.07    0.42
   1   0  13    0.02    0.54
  -1   0 -13   -0.17    0.28
   1   0  13   -0.05    0.23
   1   0  14    0.76    0.41
   1   0  14    1.13    0.74
  -1   0 -14    1.28    0.55
   1   0  14    0.42    0.69
  -1   0 -15   -0.04    0.44
   1   0  15    0.94    0.64
   1   0  15    0.09    0.24
  -1   0 -16   21.25    2.07
   1   0  16   16.06    2.73
   1   0  16   16.79    1.80
   1   0  16   18.99    2.69
   1   0  17    1.00    0.85
   1   0  17    0.46    0.69
   1   0  17   -0.24    0.47
   1   0  18    0.84    0.47
   1   0  18    0.77    0.89
   1   0  18    1.04    0.75
   1   0  19   -0.03    0.33
   1   0  19    0.18    0.93
   1   0  19   -0.20    0.83
   1   0  20    0.83    0.97
   1   0  20    0.13    0.89
   1   0  20    1.05    0.49
   1   0  21    0.20    1.06
   1   0  21    2.43    1.23
  -1   1  21    0.61    1.02
  -1   1  21   -0.04    0.52
  -1   1  21   -0.61    0.87
  -1  -1  21   -0.39    0.80
  -1  -1  21    0.26    0.47
  -1  -1  21   -0.28    0.97
  -1   1  20   -0.57    0.75
  -1   1  20   -0.14    0.95
  -1  -1  20    0.69    0.48
  -1  -1  20   -0.16    0.79
  -1  -1  20    0.06    0.72
  -1   1  19   -0.46    0.72
  -1   1  19    0.50    0.38
  -1   1  19   -0.47    0.59
  -1  -1  19    0.25    0.39
  -1  -1  19   -0.55    0.66
  -1   1  18    0.31    0.40
  -1   1  18    0.84    0.68
  -1   1  18   -0.19    0.70
  -1  -1  18   -0.12    0.34
  -1  -1  18    0.44    0.61
  -1  -1  18   -1.16    0.57
  -1   1  17    0.06    0.30
  -1   1  17    0.63    0.59
  -1   1  17   -0.11    0.52
  -1  -1  17    0.36    0.32
  -1  -1  17   -0.11    0.59
  -1  -1  17    0.21    0.67
   1  -1 -17    0.55    0.60
  -1   1  16    1.39    0.51
  -1   1  16    1.97    1.08
  -1   1  16    0.73    0.82
  -1  -1  16    1.68    0.54
  -1  -1  16    2.60    1.02
   1  -1 -16    1.86    0.69
  -1  -1  16    1.37    0.85
  -1   1  15    9.37    2.05
  -1   1  15   11.97    2.04
  -1   1  15    9.52    1.21
  -1  -1  15    8.66    1.18
   1  -1 -15   13.82    1.48
  -1  -1  15   11.19    2.26
  -1  -1  15    8.76    1.92
  -1   1  14    0.98    0.83
  -1   1  14    1.24    0.74
  -1  -1  14    1.73    0.93
   1  -1 -14    1.69    0.63
  -1  -1  14    1.69    0.46
  -1  -1  14    1.70    0.87
  -1   1  13    1.06    0.75
  -1   1  13    0.95    0.72
  -1   1  13    0.56    0.33
  -1  -1  13    0.44    0.29
  -1  -1  13   -0.65    0.48
  -1  -1  13    0.49    0.51
   1  -1 -13    1.63    0.57
  -1  -1  13    0.19    0.50
  -1   1  12    0.33    0.56
  -1   1  12    0.24    0.54
   1   1 -12    0.53    0.40
  -1   1  12    0.40    0.28
  -1   1  12    0.39    0.54
  -1  -1  12    0.82    0.62
  -1  -1  12    0.23    0.25
   1  -1 -12    0.46    0.39
  -1  -1  12    0.38    0.47
  -1  -1  12    0.69    0.65
  -1  -1  12    0.24    0.65
  -1   1  11    0.30    0.26
  -1   1  11    0.29    0.49
  -1   1  11   -0.06    0.47
  -1   1  11    0.34    0.29
   1   1 -11    0.46    0.35
  -1   1  11    0.50    0.50
  -1   1  11    0.12    0.52
  -1  -1  11    0.80    0.31
  -1  -1  11    0.69    0.63
  -1  -1  11    0.21    0.37
  -1  -1  11    0.30    0.29
  -1  -1  11    0.31    0.40
  -1  -1  11    0.62    0.56
   1  -1 -11    0.14    0.32
  -1   1  10    7.11    1.59
   1   1 -10   11.75    1.69
  -1   1  10    8.46    1.51
  -1   1  10    5.66    1.31
  -1   1  10    7.57    0.96
  -1   1  10    7.29    1.29
  -1  -1  10    7.39    1.33
  -1  -1  10    6.66    1.22
  -1  -1  10    7.57    1.04
  -1  -1  10    8.49    1.25
  -1  -1  10    9.54    1.43
  -1   1   9    0.73    0.30
  -1   1   9    0.71    0.45
  -1   1   9    0.38    0.29
   1   1  -9    1.02    0.37
  -1   1   9    1.65    0.62
  -1   1   9    1.20    0.64
  -1   1   9    1.07    0.50
  -1  -1   9    0.52    0.28
  -1  -1   9    0.97    0.53
  -1  -1   9    0.59    0.51
   1  -1  -9    0.83    0.35
  -1  -1   9    1.10    0.30
  -1  -1   9    0.67    0.41
  -1  -1   9    0.78    0.47
  -1   1   8   34.68    2.56
  -1   1   8   25.82    2.96
  -1   1   8   33.49    2.65
  -1   1   8   35.69    3.17
  -1   1   8   25.83    3.04
  -1   1   8   31.22    3.22
  -1  -1   8   28.46    2.92
  -1  -1   8   32.95    2.58
   1  -1  -8   27.02    2.96
  -1  -1   8   30.42    2.91
  -1  -1   8   24.89    2.92
  -1  -1   8   25.84    3.00
  -1   1   7   66.02    5.65
  -1   1   7   61.97    5.74
  -1   1   7   71.58    5.80
  -1   1   7   70.74    5.79
  -1   1   7   54.38    5.15
  -1   1   7   66.20    5.65
   1   1  -7   64.64    5.61
  -1  -1   7   54.51    5.10
  -1  -1   7   65.92    5.60
   1  -1  -7   72.65    5.24
  -1  -1   7   64.41    5.09
  -1  -1   7   66.09    5.49
   1  -1  -7   63.84    5.62
  -1  -1   7   67.74    5.54
  -1  -1   7   65.79    5.65
  -1   1   6   -0.08    0.22
   1   1  -6   -0.08    0.24
  -1   1   6    0.38    0.31
  -1   1   6    0.23    0.18
  -1   1   6    0.36    0.34
   1   1  -6    0.59    0.36
  -1   1   6   -0.11    0.21
   1   1  -6    0.60    0.21
  -1   1   6    0.08    0.29
  -1  -1   6    0.55    0.34
   1  -1  -6    0.01    0.30
  -1  -1   6    0.34    0.32
  -1  -1   6    0.28    0.24
  -1  -1   6    0.35    0.14
  -1  -1   6    0.31    0.24
  -1  -1   6    0.34    0.18
   1  -1  -6    0.25    0.29
   1  -1  -6    0.64    0.27
   1   1  -5    2.52    0.35
  -1   1   5    3.29    0.69
   1   1  -5    3.13    0.68
   1   1  -5    3.20    0.68
  -1   1   5    3.36    0.75
  -1   1   5    4.33    0.85
  -1   1   5    3.15    0.46
  -1   1   5    3.48    0.79
  -1   1   5    4.00    0.79
   1  -1  -5    2.97    0.73
  -1  -1   5    2.53    0.58
  -1  -1   5    2.92    0.65
   1  -1  -5    3.16    0.69
   1  -1  -5    4.42    0.51
  -1  -1   5    3.60    0.42
  -1  -1   5    4.05    0.59
  -1  -1   5    3.52    0.71
  -1  -1   5    4.02    0.40
   1   1  -4   -0.20    0.18
  -1   1   4   -0.12    0.29
  -1   1   4    0.19    0.28
  -1   1   4   -0.05    0.14
   1   1  -4    0.33    0.17
   1   1  -4    0.17    0.20
   1   1  -4    0.09    0.20
  -1   1   4    0.21    0.27
  -1   1   4    0.03    0.26
  -1   1   4    0.23    0.34
   1   1  -4    0.05    0.22
   1  -1  -4    0.29    0.30
  -1  -1   4   -0.13    0.17
   1  -1  -4    0.49    0.19
   1  -1  -4   -0.07    0.32
  -1  -1   4   -0.10    0.17
  -1  -1   4    0.11    0.20
   1  -1  -4   -0.12    0.25
  -1  -1   4    0.23    0.22
  -1  -1   4    0.01    0.11
  -1   1   3   37.31    3.12
  -1   1   3   33.77    2.91
  -1   1   3   38.90    3.22
  -1   1   3   36.15    3.15
   1   1  -3   30.86    2.84
  -1   1   3   39.00    3.17
   1   1  -3   38.31    2.99
   1   1  -3   36.01    3.03
  -1  -1   3   36.73    3.03
   1  -1  -3   36.64    3.15
   1  -1  -3   38.97    2.94
  -1  -1   3   37.37    2.99
  -1  -1   3   38.68    3.00
  -1  -1   3   36.00    2.84
   1  -1  -3   35.02    3.10
   1  -1  -3   36.47    3.14
  -1  -1   3   37.94    2.87
  -1   1   2   13.88    1.35
  -1   1   2   16.50    1.36
   1   1  -2   13.35    1.24
  -1   1   2   16.03    1.21
   1   1  -2   14.14    1.13
  -1   1   2   13.43    1.50
   1   1  -2   14.64    1.20
  -1  -1   2   14.54    1.14
   1  -1  -2   11.66    1.30
   1  -1  -2   14.70    1.33
   1  -1  -2   15.20    1.27
   1  -1  -2   12.36    1.31
  -1   1  -2   18.53    1.49
  -1   1  -2   19.19    1.62
   1   1   2   17.57    1.68
  -1   1  -2   22.96    1.62
   1   1   2   16.48    1.69
  -1  -1  -2   20.60    1.76
  -1  -1  -2   18.90    1.84
   1   1   3   17.19    1.57
   1   1   3   15.77    1.33
   1   1   3   14.17    1.49
  -1   1  -3   15.87    1.25
  -1  -1  -3   16.93    1.34
   1  -1   3   17.01    1.41
  -1  -1  -3   15.68    1.52
  -1  -1  -3   12.28    1.50
  -1   1  -4    0.92    0.31
  -1   1  -4    0.79    0.34
   1   1   4    0.45    0.40
   1   1   4    1.15    0.27
  -1   1  -4    1.05    0.21
   1   1   4    0.48    0.33
  -1  -1  -4    1.49    0.50
   1  -1   4    0.50    0.26
  -1  -1  -4    1.44    0.29
   1  -1   4    0.67    0.30
   1  -1   4    1.01    0.18
  -1  -1  -4    0.26    0.31
   1  -1   4    0.58    0.18
   1   1   5    5.08    0.80
  -1   1  -5    4.25    0.73
  -1   1  -5    3.84    0.65
   1   1   5    4.32    0.54
   1   1   5    5.25    0.79
   1   1   5    4.13    0.81
  -1   1  -5    5.00    0.50
  -1  -1  -5    4.81    0.55
  -1  -1  -5    3.50    0.76
   1  -1   5    4.39    0.71
   1  -1   5    4.12    0.45
  -1  -1  -5    4.96    0.84
   1  -1   5    5.57    0.78
  -1   1  -6    0.53    0.30
   1   1   6    1.34    0.50
   1   1   6    0.12    0.29
   1   1   6    0.61    0.42
   1   1   6    0.75    0.41
   1   1   6    0.93    0.27
  -1   1  -6    0.86    0.23
  -1   1  -6    1.21    0.42
   1  -1   6    0.74    0.23
  -1  -1  -6    0.83    0.28
  -1  -1  -6    0.81    0.39
   1  -1   6    0.97    0.21
   1  -1   6    0.50    0.35
   1  -1   6    0.20    0.25
   1  -1   6    1.05    0.40
  -1  -1  -6    0.64    0.39
   1  -1   6    0.71    0.37
  -1   1  -7   27.02    2.73
  -1   1  -7   27.30    2.62
   1   1   7   32.31    2.86
   1   1   7   31.75    2.93
   1   1   7   23.21    2.71
   1   1   7   24.79    2.76
   1   1   7   24.49    2.29
   1   1   7   27.70    2.70
   1  -1   7   23.02    2.57
  -1  -1  -7   24.55    2.80
   1  -1   7   29.57    2.73
   1  -1   7   22.20    2.61
  -1  -1  -7   28.43    2.76
   1  -1   7   28.56    2.59
   1  -1   7   22.85    2.60
   1  -1   7   31.49    2.29
   1   1   8   84.69    7.21
   1   1   8   81.88    7.22
  -1   1  -8   85.25    7.17
   1   1   8   86.52    7.08
   1   1   8   69.46    6.52
   1   1   8   83.37    7.14
  -1   1  -8   74.86    6.91
   1   1   8   84.98    7.22
   1  -1   8   77.04    6.43
   1  -1   8   87.04    7.14
   1  -1   8   86.97    6.91
  -1  -1  -8   92.69    6.61
   1  -1   8   72.16    6.48
  -1  -1  -8   86.49    7.33
  -1  -1  -8   77.58    7.04
   1  -1   8   87.18    7.08
   1  -1   8   86.81    7.05
   1  -1   8   85.71    7.09
  -1   1  -9    0.52    0.40
   1   1   9    1.64    0.69
   1   1   9    1.01    0.55
   1   1   9    0.97    0.52
   1   1   9    1.35    0.61
   1   1   9    1.08    0.35
  -1   1  -9    1.40    0.38
   1   1   9    0.70    0.55
  -1   1  -9    1.46    0.66
   1  -1   9    1.39    0.66
   1  -1   9    0.90    0.32
  -1  -1  -9    1.43    0.71
   1  -1   9    1.13    0.59
   1  -1   9    1.39    0.51
   1  -1   9    1.44    0.33
   1  -1   9    1.58    0.61
  -1  -1  -9    1.23    0.59
   1  -1   9    0.35    0.44
  -1  -1  -9    0.74    0.36
   1   1  10   17.86    2.37
   1   1  10   20.01    2.58
   1   1  10   18.31    2.21
   1   1  10   18.90    2.37
   1   1  10   15.08    1.61
   1   1  10   15.15    1.70
  -1   1 -10   19.47    2.40
   1   1  10   17.28    2.26
  -1   1 -10   14.71    2.03
  -1   1 -10   22.10    1.77
  -1  -1 -10   21.74    2.56
  -1  -1 -10   20.94    1.82
   1  -1  10   19.19    2.33
   1  -1  10   17.37    2.15
  -1  -1 -10   18.09    2.25
   1  -1  10   18.88    2.25
   1  -1  10   17.73    1.61
   1  -1  10   19.10    2.25
   1  -1  10   15.92    1.68
   1  -1  10   17.49    2.03
  -1   1 -11    1.50    0.45
   1   1  11    0.91    0.70
   1   1  11    1.98    0.74
   1   1  11   -0.08    0.30
   1   1  11    0.69    0.67
  -1   1 -11    0.73    0.52
  -1   1 -11   -0.10    0.50
   1   1  11    1.21    0.75
   1   1  11    0.55    0.32
   1   1  11    0.19    0.45
   1  -1  11    0.63    0.35
   1  -1  11    1.12    0.60
  -1  -1 -11    0.61    0.67
   1  -1  11    1.26    0.65
   1  -1  11    1.26    0.73
  -1  -1 -11    0.59    0.41
   1  -1  11    0.63    0.30
   1  -1  11    0.85    0.62
  -1   1 -12    0.35    0.33
   1   1  12    0.21    0.56
   1   1  12    0.12    0.43
  -1   1 -12    0.07    0.35
   1   1  12   -0.26    0.41
   1   1  12    0.71    0.53
   1   1  12    0.02    0.21
  -1   1 -12    0.13    0.52
   1   1  12    0.42    0.32
   1  -1  12    0.59    0.52
   1  -1  12   -0.06    0.22
   1  -1  12    0.79    0.63
  -1  -1 -12   -0.07    0.32
   1  -1  12    0.18    0.32
   1  -1  12    0.21    0.54
  -1  -1 -12   -0.23    0.45
   1  -1  12    0.70    0.59
   1   1  13    0.26    0.31
  -1   1 -13    0.11    0.31
   1   1  13    1.05    0.80
   1   1  13    0.12    0.51
   1   1  13    0.45    0.55
   1  -1  13    0.57    0.30
   1  -1  13   -0.24    0.44
   1  -1  13    0.08    0.51
  -1  -1 -13   -0.34    0.69
   1  -1  13    1.18    0.66
  -1  -1 -13    1.08    0.51
   1   1  14    1.51    0.81
   1   1  14    0.90    0.88
   1   1  14    1.46    0.49
   1  -1  14    2.81    1.10
   1  -1  14    1.59    0.79
  -1  -1 -14    2.34    0.68
   1  -1  14    1.55    0.47
   1   1  15    1.67    0.91
   1   1  15    3.27    0.69
   1   1  15    2.08    0.88
   1  -1  15    1.81    0.85
   1  -1  15    2.57    0.57
   1  -1  15    2.86    1.18
  -1  -1 -15    2.52    0.73
   1   1  16    0.91    0.40
   1   1  16    2.16    1.08
   1   1  16    0.85    0.75
   1  -1  16    1.12    0.46
   1  -1  16    0.30    0.75
  -1  -1 -16    2.09    0.68
   1  -1  16    0.70    0.64
   1   1  17   -0.04    0.70
   1   1  17    1.08    0.73
   1   1  17    1.83    0.60
   1  -1  17    0.84    0.71
   1  -1  17    0.47    0.41
   1  -1  17   -0.65    0.69
   1   1  18    1.58    0.83
   1   1  18    0.29    0.36
   1   1  18    0.05    0.71
   1  -1  18   -0.37    0.81
   1  -1  18   -0.33    0.66
   1  -1  18    0.60    0.35
  -1  -1 -18    0.80    0.57
   1   1  19    0.33    0.41
   1   1  19   -0.42    0.94
   1   1  19   -0.31    0.82
   1  -1  19    0.28    0.31
   1  -1  19    0.69    0.90
   1  -1  19   -0.09    0.87
   1   1  20    0.95    0.50
   1   1  20    2.60    1.35
   1  -1  20    0.45    0.45
   1  -1  20    0.58    0.72
   1  -1  20    2.41    1.17
   1   1  21    0.36    0.99
   1   1  21    0.62    0.50
   1   1  21    0.49    1.19
   1  -1  21    1.29    0.98
   1  -1  21    1.82    1.11
   1  -1  21    0.33    0.47
  -1   2  21    1.95    0.98
  -1   2  21   -0.51    0.99
  -1   2  21    0.17    1.13
  -1  -2  21   -1.78    0.80
  -1  -2  21    0.40    0.50
  -1  -2  21    1.50    1.11
  -1   2  20   -0.03    0.42
  -1   2  20   -0.68    0.86
  -1   2  20    1.19    1.13
  -1  -2  20   -0.01    0.76
  -1  -2  20   -0.55    0.36
  -1  -2  20    0.38    0.81
  -1   2  19    1.19    0.97
  -1   2  19    0.37    0.44
  -1   2  19    1.37    0.85
  -1  -2  19    0.44    0.72
  -1  -2  19   -0.15    0.35
   1  -2 -19    1.13    0.71
  -1  -2  19    0.59    0.99
  -1   2  18    0.36    0.67
  -1   2  18    0.45    0.70
   1  -2 -18    0.46    0.62
  -1  -2  18    0.51    0.51
  -1  -2  18   -0.09    0.31
  -1  -2  18    0.45    0.71
  -1   2  17    0.66    0.42
  -1   2  17   -0.90    1.44
  -1   2  17    0.59    0.54
   1  -2 -17    0.31    0.49
  -1  -2  17    0.53    0.57
  -1  -2  17    1.72    0.89
  -1   2  16    1.30    0.77
  -1   2  16    2.07    1.04
  -1   2  16    1.56    0.65
  -1  -2  16    1.84    0.51
   1  -2 -16    2.43    0.80
  -1  -2  16   -0.10    0.73
  -1  -2  16    1.47    0.71
  -1   2  15    4.31    1.33
  -1   2  15    5.49    0.84
  -1   2  15    6.42    1.75
  -1  -2  15    4.51    1.41
  -1  -2  15    4.08    1.33
  -1  -2  15    5.59    0.79
   1  -2 -15    5.74    1.17
  -1   2  14    0.06    0.52
  -1   2  14   -0.57    0.30
  -1   2  14    0.35    0.30
  -1  -2  14    0.80    0.62
   1  -2 -14    0.79    0.40
  -1  -2  14   -0.02    0.26
  -1  -2  14    0.67    0.62
  -1  -2  14    0.20    0.53
  -1   2  13   -0.42    0.51
  -1   2  13    0.64    0.32
  -1   2  13    0.10    0.52
  -1  -2  13   -0.01    0.55
  -1  -2  13    0.71    0.71
   1  -2 -13    0.05    0.33
  -1  -2  13    0.66    0.32
  -1  -2  13    1.11    0.70
  -1  -2  13    0.28    0.47
  -1   2  12   -0.49    0.43
  -1   2  12   -0.32    0.18
  -1   2  12   -0.69    0.49
   1  -2 -12   -0.24    0.32
  -1  -2  12    0.10    0.53
  -1  -2  12    0.33    0.59
  -1  -2  12    0.08    0.19
  -1  -2  12    0.62    0.58
  -1  -2  12    0.19    0.38
  -1   2  11    1.08    0.42
  -1   2  11    0.71    0.60
  -1   2  11    1.95    0.56
  -1   2  11    0.91    0.77
  -1   2  11    0.59    0.56
  -1   2  11    1.19    0.72
  -1  -2  11    0.46    0.58
  -1  -2  11    1.14    0.75
   1  -2 -11    1.45    0.53
  -1  -2  11    1.49    0.40
  -1  -2  11    2.09    0.70
  -1  -2  11    1.83    0.71
  -1  -2  11    1.49    0.44
  -1   2  10    1.73    0.79
  -1   2  10    2.82    0.97
  -1   2  10    1.38    0.47
  -1   2  10    2.49    0.94
  -1  -2  10    1.77    0.77
  -1  -2  10    2.44    0.83
  -1  -2  10    2.23    0.68
  -1  -2  10    1.72    0.54
  -1  -2  10    2.65    0.78
   1  -2 -10    2.00    0.57
  -1   2   9    0.63    1.08
  -1   2   9    1.70    0.72
  -1   2   9    1.81    0.45
  -1   2   9    1.14    0.56
  -1   2   9    0.89    0.47
  -1   2   9    1.24    0.61
   1  -2  -9    0.81    0.49
   1  -2  -9    1.04    0.40
  -1  -2   9    1.02    0.32
  -1  -2   9    0.56    0.49
  -1  -2   9    1.31    0.45
  -1  -2   9    0.85    0.29
  -1  -2   9    0.84    0.55
  -1  -2   9    0.93    0.49
  -1   2   8    0.28    0.45
   1   2  -8   -0.21    0.28
  -1   2   8    0.02    0.22
  -1   2   8   -0.08    0.31
  -1   2   8   -0.06    0.31
  -1   2   8    0.66    0.49
  -1   2   8   -0.38    0.27
  -1  -2   8    0.04    0.17
  -1  -2   8    0.26    0.29
  -1  -2   8    0.12    0.36
  -1  -2   8    0.00    0.21
   1  -2  -8    0.18    0.26
   1  -2  -8    0.71    0.43
  -1  -2   8   -0.07    0.22
  -1  -2   8    0.19    0.16
  -1   2   7  131.24   10.71
  -1   2   7  133.49   10.67
   1   2  -7  127.31   10.39
  -1   2   7  107.62   10.01
  -1   2   7  140.10   10.70
  -1   2   7  132.66   10.56
  -1   2   7  135.49   10.60
  -1  -2   7  133.27   10.24
  -1  -2   7  106.91    9.92
   1  -2  -7  138.48   10.60
   1  -2  -7  134.91   10.09
  -1  -2   7  128.58   10.36
  -1  -2   7  119.67    9.88
  -1  -2   7  129.10   10.29
  -1  -2   7  140.37   10.49
   1   2  -6   17.80    1.97
  -1   2   6   19.60    2.14
   1   2  -6   17.08    1.89
  -1   2   6   19.55    2.17
  -1   2   6   21.18    2.26
  -1   2   6   18.76    2.21
   1   2  -6   18.35    1.68
   1   2  -6   18.30    2.00
  -1   2   6   20.55    1.83
  -1   2   6   20.61    2.23
  -1  -2   6   19.00    1.99
   1  -2  -6   21.85    2.21
   1  -2  -6   18.50    2.15
  -1  -2   6   20.17    1.91
  -1  -2   6   23.74    1.70
  -1  -2   6   23.27    1.76
  -1  -2   6   20.79    1.97
  -1  -2   6   20.29    2.07
   1  -2  -6   25.14    1.90
   1   2  -5    2.07    0.46
   1   2  -5    2.26    0.31
   1   2  -5    2.98    0.60
  -1   2   5    2.24    0.60
  -1   2   5    2.54    0.42
  -1   2   5    2.98    0.72
  -1   2   5    3.31    0.82
  -1   2   5    3.25    0.79
  -1   2   5    2.33    0.63
  -1  -2   5    3.08    0.50
  -1  -2   5    2.91    0.32
   1  -2  -5    3.28    0.45
   1  -2  -5    2.40    0.64
   1  -2  -5    2.59    0.65
  -1  -2   5    2.60    0.35
  -1  -2   5    3.30    0.55
  -1  -2   5    2.83    0.45
  -1  -2   5    3.06    0.63
  -1   2   4    2.85    0.43
   1   2  -4    1.76    0.45
   1   2  -4    2.60    0.31
  -1   2   4    1.71    0.54
  -1   2   4    2.13    0.61
  -1   2   4    2.36    0.62
   1   2  -4    3.05    0.45
  -1   2   4    2.36    0.65
  -1  -2   4    3.86    0.39
   1  -2  -4    2.93    0.45
  -1  -2   4    3.01    0.53
  -1  -2   4    3.11    0.45
   1  -2  -4    2.22    0.59
  -1  -2   4    2.29    0.47
   1  -2  -4    2.36    0.64
  -1  -2   4    3.33    0.43
  -1  -2   4    3.01    0.30
   1   2  -3    8.28    0.81
   1   2  -3    7.55    0.67
  -1   2   3    7.97    0.96
  -1   2   3    8.20    1.19
  -1   2   3    7.24    0.77
  -1   2   3    8.65    1.01
   1   2  -3    7.90    0.75
  -1   2   3    7.04    0.97
   1  -2  -3    6.95    1.12
   1  -2  -3    7.97    0.96
   1  -2  -3    8.65    0.81
  -1  -2   3    8.44    0.80
  -1  -2   3    8.31    0.74
  -1  -2   3    7.83    0.75
  -1  -2   3    7.79    0.67
  -1   2   2   51.33    3.97
  -1   2   2   46.68    3.76
  -1   2   2   50.27    3.94
   1   2  -2   44.30    3.71
  -1  -2   2   48.68    3.69
   1  -2  -2   49.36    3.77
   1  -2  -2   47.08    3.95
   1  -2  -2   44.42    3.91
  -1   2   1  301.01   22.03
  -1   2   1  317.42   22.04
  -1   2   1  296.89   22.02
   1  -2  -1  237.91   21.89
  -1   2   0    0.54    0.14
  -1   2   0    0.77    0.17
  -1   2   0    0.89    0.18
  -1   2   0    0.41    0.11
   1   2   0    0.65    0.16
   1   2   0    0.58    0.15
   1   2   0    0.73    0.17
  -1  -2   0    0.47    0.11
   1   2   1   53.60    4.01
   1   2   1   55.62    4.01
   1   2   1   49.65    3.99
  -1  -2  -1   43.08    3.96
  -1  -2  -1   46.43    3.99
   1   2   2  107.90    8.51
  -1   2  -2  114.75    8.22
  -1   2  -2  106.07    8.29
   1   2   2  114.69    8.56
   1   2   2  111.29    8.53
   1   2   2  105.13    8.33
  -1  -2  -2   96.68    8.73
   1  -2   2  108.48    8.22
  -1  -2  -2  112.15    8.54
  -1  -2  -2  105.98    8.34
   1  -2   2  101.26    8.26
   1  -2   2  114.24    8.28
  -1  -2  -2  106.07    8.51
  -1   2  -3    0.63    0.21
   1   2   3    1.11    0.23
   1   2   3    0.13    0.25
   1   2   3    0.29    0.24
   1   2   3    0.20    0.27
  -1  -2  -3    0.08    0.20
  -1  -2  -3    0.42    0.31
   1  -2   3    0.60    0.19
  -1   2  -4    2.63    0.29
   1   2   4    1.63    0.53
   1   2   4    2.47    0.67
  -1   2  -4    2.52    0.45
  -1   2  -4    3.51    0.56
   1   2   4    2.13    0.61
   1  -2   4    2.78    0.44
   1  -2   4    3.07    0.29
   1  -2   4    3.18    0.34
  -1  -2  -4    2.58    0.42
  -1  -2  -4    1.99    0.60
   1  -2   4    3.35    0.52
   1  -2   4    2.39    0.49
  -1  -2  -4    2.47    0.61
   1   2   5    0.42    0.33
  -1   2  -5    0.23    0.21
  -1   2  -5    0.89    0.20
   1   2   5    0.67    0.41
  -1   2  -5    0.84    0.29
   1   2   5    0.31    0.31
   1   2   5    0.93    0.26
   1   2   5    0.56    0.32
   1  -2   5    0.80    0.15
  -1  -2  -5    0.47    0.31
   1  -2   5    0.63    0.27
   1  -2   5    0.42    0.24
   1  -2   5    0.35    0.24
   1  -2   5    1.16    0.25
  -1  -2  -5    0.34    0.28
  -1  -2  -5    0.90    0.27
   1   2   6   33.97    3.29
   1   2   6   34.92    3.21
  -1   2  -6   32.82    3.08
   1   2   6   31.60    3.23
  -1   2  -6   32.06    2.96
   1   2   6   33.66    3.22
   1   2   6   32.75    2.81
   1  -2   6   32.18    2.65
   1  -2   6   37.02    2.94
  -1  -2  -6   32.88    3.31
   1  -2   6   34.21    3.03
   1  -2   6   35.49    3.10
  -1  -2  -6   31.93    3.17
   1  -2   6   33.46    3.03
   1  -2   6   30.97    2.69
  -1  -2  -6   35.45    2.84
   1   2   7    7.79    1.24
  -1   2  -7    7.85    1.01
   1   2   7    7.15    1.12
   1   2   7    4.72    1.15
   1   2   7    7.14    1.15
  -1   2  -7    8.22    1.12
   1  -2   7    5.84    0.98
  -1  -2  -7    7.64    1.28
   1  -2   7    5.83    0.98
  -1  -2  -7    5.02    1.12
   1  -2   7    7.89    1.07
   1   2   8    0.69    0.57
  -1   2  -8    1.00    0.52
   1   2   8    1.79    0.45
  -1   2  -8    1.55    0.51
   1   2   8    0.70    0.53
   1   2   8    0.80    0.56
   1   2   8    1.53    0.70
   1   2   8    2.53    0.84
   1  -2   8    2.27    0.70
  -1  -2  -8    2.20    0.53
   1  -2   8    1.36    0.58
   1  -2   8    0.75    0.29
   1  -2   8    1.80    0.61
  -1  -2  -8    0.73    0.72
  -1  -2  -8    1.63    0.64
   1  -2   8    1.49    0.54
   1  -2   8    1.38    0.30
   1   2   9    0.23    0.25
  -1   2  -9    0.00    0.32
   1   2   9    0.76    0.43
   1   2   9    0.35    0.41
   1   2   9    0.56    0.50
  -1   2  -9    0.84    0.45
   1   2   9   -0.07    0.34
  -1  -2  -9   -0.03    0.24
   1  -2   9    0.37    0.23
   1  -2   9    0.32    0.16
   1  -2   9    0.36    0.35
   1  -2   9    0.21    0.39
   1  -2   9    0.96    0.53
  -1  -2  -9    0.47    0.46
   1  -2   9    0.11    0.28
  -1  -2  -9    0.32    0.29
  -1   2 -10    1.03    0.50
  -1   2 -10    0.69    0.60
   1   2  10    0.42    0.60
   1   2  10    1.35    0.64
   1   2  10    1.27    0.74
   1   2  10    0.21    0.47
   1   2  10    2.21    0.78
   1  -2  10    1.07    0.49
   1  -2  10    1.12    0.53
   1  -2  10    1.89    0.68
   1  -2  10    1.27    0.31
   1  -2  10    0.47    0.31
  -1  -2 -10    1.15    0.75
  -1  -2 -10    1.14    0.49
   1  -2  10    0.58    0.54
  -1   2 -11    0.81    0.52
   1   2  11    0.25    0.49
   1   2  11    0.66    0.68
   1   2  11    0.28    0.46
   1   2  11    0.02    0.49
   1   2  11    0.58    0.62
   1   2  11    0.59    0.33
  -1   2 -11    0.72    0.43
   1  -2  11    0.47    0.48
   1  -2  11   -0.06    0.40
  -1  -2 -11    0.99    0.42
   1  -2  11    0.76    0.30
   1  -2  11    0.38    0.29
  -1  -2 -11   -0.29    0.41
   1  -2  11   -0.50    0.47
   1  -2  11    0.65    0.51
   1   2  12    0.18    0.37
   1   2  12   -0.29    0.62
   1   2  12    0.06    0.24
  -1   2 -12    1.08    0.69
  -1   2 -12    0.22    0.50
   1   2  12   -0.28    0.43
   1   2  12   -0.23    0.43
   1  -2  12    0.31    0.44
   1  -2  12    0.07    0.25
   1  -2  12    0.44    0.54
  -1  -2 -12    0.28    0.52
   1  -2  12    0.25    0.34
  -1  -2 -12    0.22    0.40
   1  -2  12    0.94    0.53
   1  -2  12    0.64    0.69
   1   2  13   -0.58    0.51
   1   2  13   -0.02    0.51
   1   2  13    0.48    0.34
   1   2  13    0.11    0.51
   1  -2  13    0.86    0.63
   1  -2  13    0.03    0.58
  -1  -2 -13   -0.46    0.33
   1  -2  13   -0.28    0.50
  -1  -2 -13   -0.81    0.39
   1  -2  13    0.09    0.25
   1  -2  13   -0.58    0.50
   1   2  14    0.91    0.99
   1   2  14    2.06    0.81
   1   2  14    2.54    0.91
   1   2  14    1.03    0.42
   1  -2  14    1.98    0.49
   1  -2  14    1.81    0.86
   1  -2  14    2.09    0.93
  -1  -2 -14    1.62    0.63
   1   2  15    1.83    1.24
   1   2  15    3.12    0.71
   1   2  15    3.64    1.22
   1  -2  15    1.13    0.83
  -1  -2 -15    4.13    0.93
   1  -2  15    1.78    1.07
   1  -2  15    2.96    0.60
   1   2  16    1.02    0.68
   1   2  16    1.63    0.83
   1   2  16    1.21    0.46
   1  -2  16    0.69    0.37
  -1  -2 -16    0.83    0.52
   1  -2  16   -0.44    0.62
   1  -2  16    0.68    0.68
   1   2  17    1.08    0.43
   1   2  17    0.58    0.66
   1  -2  17    1.17    0.84
   1  -2  17    0.69    0.37
   1  -2  17    3.19    0.93
  -1  -2 -17    1.36    0.66
   1   2  18    0.21    0.81
   1   2  18    0.36    0.34
   1   2  18    0.85    0.84
   1  -2  18    0.22    0.30
  -1  -2 -18   -0.67    0.44
   1  -2  18    0.08    0.76
   1  -2  18   -0.06    0.55
   1   2  19    0.94    0.98
   1   2  19   -0.22    0.36
   1   2  19    1.45    1.13
  -1  -2 -19    0.15    0.58
   1  -2  19    0.17    0.87
   1  -2  19    0.26    0.30
   1  -2  19    0.47    0.64
   1   2  20   -0.44    0.41
   1   2  20    0.03    1.11
   1   2  20   -0.39    1.06
   1  -2  20    0.67    0.41
   1  -2  20    0.39    0.84
   1  -2  20    0.30    0.85
  -1  -2 -20    0.48    0.59
   1   2  21   -1.66    0.96
   1   2  21    2.10    1.30
   1   2  21   -0.06    0.42
   1  -2  21   -0.54    0.94
   1  -2  21   -0.22    0.45
  -1   3  21   -0.81    0.91
  -1   3  21   -0.81    0.42
  -1   3  21   -0.86    0.96
  -1  -3  21    0.03    0.82
   1  -3 -21    0.88    0.71
  -1  -3  21   -0.08    0.46
  -1  -3  21   -1.11    0.89
  -1   3  20    1.16    1.18
  -1   3  20    0.71    0.54
  -1   3  20    0.89    0.97
  -1  -3  20    1.08    0.97
  -1  -3  20    0.31    0.41
   1  -3 -20   -0.70    0.52
  -1  -3  20   -0.09    0.78
  -1   3  19   -0.03    0.45
  -1   3  19    0.07    0.80
  -1   3  19    1.74    1.12
  -1  -3  19    0.40    0.74
   1  -3 -19   -0.32    0.59
  -1  -3  19    0.42    0.42
  -1  -3  19    0.46    0.68
  -1   3  18    0.51    0.41
  -1   3  18    0.52    0.87
  -1   3  18    1.45    0.85
  -1  -3  18   -0.34    0.47
  -1  -3  18    0.83    0.63
  -1   3  17    0.40    0.61
  -1   3  17   -0.22    0.37
  -1  -3  17   -0.04    0.27
   1  -3 -17    0.70    0.56
  -1  -3  17   -0.17    0.63
  -1  -3  17    0.58    0.64
  -1   3  16    2.40    1.09
  -1   3  16    2.52    0.99
  -1   3  16    1.90    0.64
  -1  -3  16    0.62    0.62
  -1  -3  16    1.56    0.44
  -1  -3  16    1.75    0.84
  -1   3  15    4.43    0.90
  -1   3  15    3.10    1.26
  -1   3  15    5.25    1.70
  -1  -3  15    4.03    1.22
   1  -3 -15    5.45    1.09
  -1  -3  15    5.59    0.72
  -1  -3  15    5.38    1.43
  -1  -3  15    5.99    1.43
  -1   3  14    1.90    0.85
  -1   3  14    1.82    0.56
  -1   3  14    1.15    0.83
   1  -3 -14    1.33    0.61
  -1  -3  14   -0.32    0.50
  -1  -3  14    1.31    0.63
  -1  -3  14    1.01    0.38
  -1  -3  14    0.04    0.68
  -1   3  13    1.91    0.81
  -1   3  13    0.43    0.94
  -1   3  13    1.35    0.46
  -1  -3  13    1.64    1.08
   1  -3 -13    1.48    0.60
  -1  -3  13    1.32    0.39
  -1  -3  13    1.67    0.85
  -1  -3  13    0.85    0.75
  -1   3  12    0.81    0.77
  -1   3  12    0.33    0.63
  -1  -3  12    0.23    0.51
  -1  -3  12    0.52    0.54
   1  -3 -12    0.65    0.45
  -1  -3  12   -0.63    0.44
  -1  -3  12    0.53    0.29
  -1  -3  12    0.72    0.48
  -1   3  11    0.49    0.50
  -1   3  11   -0.21    0.25
  -1   3  11    0.33    0.57
  -1   3  11    0.78    0.64
  -1   3  11   -0.51    0.40
  -1  -3  11   -0.22    0.28
  -1  -3  11   -0.05    0.33
  -1  -3  11    0.54    0.48
  -1  -3  11    0.19    0.20
  -1  -3  11    0.49    0.29
  -1  -3  11    0.66    0.49
   1  -3 -11    0.04    0.34
  -1   3  10    2.90    1.05
  -1   3  10    2.25    0.55
  -1   3  10    3.89    1.11
  -1   3  10    1.48    0.87
  -1   3  10    2.74    0.96
  -1   3  10    1.41    0.63
  -1  -3  10    3.16    0.73
  -1  -3  10    1.49    0.74
  -1  -3  10    2.12    0.77
   1  -3 -10    2.28    0.85
  -1  -3  10    2.49    0.75
  -1  -3  10    3.99    0.56
  -1   3   9    0.51    0.58
   1   3  -9    0.76    0.24
  -1   3   9    0.49    0.47
  -1   3   9    1.82    0.75
  -1   3   9    1.61    0.75
  -1  -3   9    0.45    0.45
   1  -3  -9    0.85    0.39
  -1  -3   9    1.10    0.27
  -1  -3   9    0.75    0.27
  -1  -3   9    0.48    0.38
   1  -3  -9    0.48    0.45
  -1  -3   9    1.75    0.65
  -1  -3   9    0.49    0.34
  -1   3   8    9.93    1.62
  -1   3   8   11.16    1.21
  -1   3   8   11.11    1.56
  -1   3   8    9.47    1.50
  -1   3   8    8.93    1.56
   1   3  -8    9.86    1.00
   1   3  -8    9.42    1.38
  -1   3   8    9.82    1.60
  -1  -3   8    9.16    1.35
   1  -3  -8   10.47    1.53
   1  -3  -8   12.38    1.25
  -1  -3   8   10.05    1.35
  -1  -3   8   10.80    1.23
  -1  -3   8   12.11    1.09
  -1  -3   8   11.27    1.34
  -1  -3   8   13.02    1.03
   1   3  -7   49.80    4.30
  -1   3   7   49.62    4.21
   1   3  -7   50.28    4.02
  -1   3   7   48.33    4.73
  -1   3   7   52.03    4.79
   1   3  -7   49.05    4.43
  -1   3   7   53.93    4.73
  -1   3   7   49.78    4.66
  -1   3   7   52.46    4.84
  -1  -3   7   46.22    4.39
  -1  -3   7   47.56    4.30
  -1  -3   7   51.03    4.46
  -1  -3   7   50.52    4.37
  -1  -3   7   58.65    4.09
   1  -3  -7   50.88    4.68
  -1   3   6   22.37    2.36
  -1   3   6   18.23    1.83
  -1   3   6   22.43    2.30
   1   3  -6   19.46    1.99
  -1   3   6   19.53    2.25
  -1   3   6   22.96    2.34
   1   3  -6   20.21    1.88
  -1   3   6   18.14    2.15
  -1  -3   6   20.35    1.90
   1  -3  -6   22.03    2.25
  -1  -3   6   20.05    1.93
  -1  -3   6   19.72    2.03
  -1  -3   6   19.38    1.65
  -1  -3   6   20.29    1.82
   1  -3  -6   21.28    1.88
  -1  -3   6   19.61    1.71
   1  -3  -6   19.17    2.21
  -1   3   5    1.97    0.63
  -1   3   5    3.40    0.78
  -1   3   5    3.14    0.76
  -1   3   5    3.47    0.84
  -1   3   5    3.00    0.79
  -1   3   5    4.36    0.56
   1  -3  -5    3.74    0.81
  -1  -3   5    2.70    0.62
  -1  -3   5    3.84    0.94
  -1  -3   5    3.36    0.55
  -1  -3   5    4.03    0.47
   1  -3  -5    2.15    0.66
   1  -3  -5    4.99    0.60
  -1   3   4    1.80    0.60
  -1   3   4    1.78    0.58
  -1   3   4    1.43    0.49
  -1   3   4    1.89    0.38
   1   3  -4    1.26    0.33
   1   3  -4    1.33    0.29
  -1   3   4    1.23    0.52
  -1  -3   4    2.27    0.36
  -1  -3   4    1.77    0.38
  -1  -3   4    1.47    0.30
   1  -3  -4    0.79    0.45
   1  -3  -4    2.18    0.41
   1  -3  -4    1.26    0.49
  -1  -3   4    2.07    0.28
   1   3  -3    6.23    0.66
  -1   3   3    7.14    0.95
  -1   3   3    6.87    0.99
  -1   3   3    6.31    0.74
   1   3  -3    6.98    0.61
  -1   3   3    7.42    0.98
  -1   3   3    6.86    0.96
   1   3  -3    5.94    0.60
   1  -3  -3    7.84    1.01
   1  -3  -3    5.74    0.93
  -1  -3   3    7.56    0.57
  -1  -3   3    6.48    0.61
  -1  -3   3    7.33    0.64
   1  -3  -3    6.48    0.74
  -1   3   2  148.32   12.24
  -1   3   2  170.82   12.31
   1   3  -2  164.21   11.94
  -1   3   2  159.12   12.25
  -1   3   2  163.81   12.33
   1   3  -2  150.82   11.91
  -1   3   2  151.01   12.05
   1  -3  -2  152.34   12.26
   1  -3  -2  152.59   12.05
  -1  -3   2  155.04   11.95
   1  -3  -2  156.58   12.25
   1   3  -1   53.14    4.40
  -1   3   1   56.70    4.59
   1   3  -1   62.80    4.41
  -1   3   1   58.49    4.60
  -1   3   1   56.93    4.47
   1  -3  -1   58.75    4.48
  -1  -3   1   55.81    4.40
  -1  -3   1   58.21    4.42
   1  -3  -1   54.35    4.58
   1  -3  -1   53.50    4.59
  -1  -3   1   56.61    4.41
   1   3   0   10.61    0.92
  -1   3   0    9.33    0.96
   1   3   0   10.47    0.98
  -1   3   0   10.21    0.96
  -1   3   0   11.25    0.93
   1   3   0   10.46    0.98
   1   3   0    9.61    0.95
   1  -3   0    9.63    0.96
  -1  -3   0   11.15    0.99
  -1  -3   0   10.34    0.92
  -1  -3   0   10.66    0.98
   1  -3   0   10.64    0.99
  -1   3  -1  140.33   11.21
  -1   3  -1  163.85   11.24
   1   3   1  146.27   11.42
   1   3   1  145.12   11.42
   1   3   1  146.78   11.28
  -1   3  -1  155.88   11.19
  -1  -3  -1  146.39   11.44
   1  -3   1  144.37   11.25
   1  -3   1  137.45   11.22
   1  -3   1  142.42   11.21
  -1  -3  -1  140.41   11.28
  -1  -3  -1  153.66   11.44
   1   3   2  111.90    8.66
   1   3   2  100.61    8.86
   1   3   2  103.06    8.84
  -1   3  -2  115.24    8.53
  -1   3  -2  124.86    8.53
   1   3   2  112.87    8.87
   1  -3   2  115.96    8.60
  -1  -3  -2  114.31    8.67
  -1  -3  -2  114.42    8.91
  -1  -3  -2  104.24    8.84
  -1  -3  -2  109.61    8.86
   1   3   3    3.43    0.72
   1   3   3    2.64    0.67
  -1   3  -3    2.65    0.40
  -1   3  -3    4.12    0.33
  -1   3  -3    3.44    0.43
   1   3   3    2.05    0.63
   1  -3   3    3.53    0.38
  -1  -3  -3    2.52    0.63
   1  -3   3    3.89    0.34
  -1  -3  -3    3.55    0.48
  -1  -3  -3    3.27    0.76
  -1  -3  -3    2.41    0.67
  -1   3  -4    5.20    0.67
  -1   3  -4    6.15    0.55
   1   3   4    6.20    0.98
   1   3   4    6.11    0.91
   1   3   4    6.20    0.71
   1   3   4    6.47    0.95
  -1   3  -4    6.11    0.74
   1  -3   4    7.55    0.66
  -1  -3  -4    6.36    0.71
   1  -3   4    5.60    0.67
  -1  -3  -4    6.72    0.96
  -1  -3  -4    7.53    1.05
   1  -3   4    5.99    0.55
  -1  -3  -4    7.16    0.98
   1   3   5   15.00    1.71
   1   3   5   15.78    1.72
  -1   3  -5   11.77    1.17
   1   3   5   14.74    1.73
  -1   3  -5   10.96    1.82
  -1   3  -5   13.94    1.38
   1   3   5   13.94    1.36
   1   3   5   15.52    1.77
   1  -3   5   15.07    1.18
  -1  -3  -5   14.18    1.66
   1  -3   5   13.90    1.39
  -1  -3  -5   14.57    1.37
   1  -3   5   15.17    1.23
  -1  -3  -5   15.90    1.73
  -1  -3  -5   14.53    1.75
   1  -3   5   15.39    1.32
   1   3   6    3.58    0.90
   1   3   6    2.29    0.75
  -1   3  -6    5.16    0.69
  -1   3  -6    5.23    0.47
   1   3   6    3.42    0.86
   1   3   6    3.73    0.92
   1   3   6    3.89    0.57
  -1  -3  -6    3.64    0.87
  -1  -3  -6    2.38    0.82
  -1  -3  -6    5.57    0.67
   1   3   7   62.75    5.54
   1   3   7   68.37    6.17
  -1   3  -7   68.43    5.84
   1   3   7   65.97    6.13
  -1   3  -7   64.13    5.69
   1   3   7   67.97    6.07
  -1   3  -7   58.36    5.34
   1   3   7   71.10    6.09
   1  -3   7   69.40    5.82
   1  -3   7   68.57    5.76
  -1  -3  -7   70.52    6.09
   1  -3   7   74.16    5.61
  -1  -3  -7   68.23    6.22
   1  -3   7   68.97    5.41
   1  -3   7   77.12    5.35
  -1  -3  -7   76.54    5.62
  -1   3  -8   19.18    2.12
   1   3   8   19.38    2.28
   1   3   8   19.21    2.31
   1   3   8   17.99    2.33
   1   3   8   17.68    1.80
   1   3   8   17.82    2.31
  -1   3  -8   18.18    1.98
  -1  -3  -8   17.70    2.39
   1  -3   8   20.12    1.61
   1  -3   8   20.07    2.07
   1  -3   8   17.32    1.66
   1  -3   8   21.60    2.16
   1  -3   8   20.20    1.90
  -1  -3  -8   19.93    1.86
   1   3   9    0.10    0.44
   1   3   9   -0.15    0.36
  -1   3  -9    0.03    0.25
   1   3   9    0.35    0.49
   1   3   9    0.51    0.25
  -1   3  -9    0.31    0.31
   1   3   9    0.51    0.52
   1   3   9    0.54    0.63
   1  -3   9    0.22    0.15
   1  -3   9    0.00    0.31
   1  -3   9    0.84    0.40
   1  -3   9    0.13    0.18
  -1  -3  -9    0.25    0.28
   1  -3   9    0.16    0.35
   1  -3   9    0.16    0.26
  -1  -3  -9   -0.05    0.41
   1   3  10   11.69    1.42
   1   3  10   15.68    2.13
  -1   3 -10   11.63    1.65
   1   3  10   17.35    2.22
   1   3  10   17.53    2.28
   1   3  10   15.09    2.09
   1   3  10   15.30    2.02
  -1   3 -10   15.30    1.93
  -1  -3 -10   11.37    2.05
   1  -3  10   14.06    1.61
   1  -3  10   15.29    1.84
   1  -3  10   11.31    1.31
   1  -3  10   14.40    1.26
   1  -3  10   13.01    1.77
  -1  -3 -10   13.64    1.53
   1  -3  10   14.01    1.86
   1   3  11    0.62    0.64
  -1   3 -11   -0.07    0.39
   1   3  11    0.27    0.62
  -1   3 -11    0.23    0.49
   1   3  11    0.56    0.58
   1   3  11   -0.05    0.27
   1   3  11    0.60    0.56
  -1  -3 -11    0.19    0.32
   1  -3  11    0.29    0.19
   1  -3  11    0.17    0.33
   1  -3  11    0.38    0.26
   1  -3  11    0.16    0.36
   1  -3  11    0.50    0.42
   1  -3  11    0.70    0.50
  -1   3 -12   -0.24    0.41
   1   3  12   -0.24    0.59
   1   3  12   -0.17    0.55
   1   3  12    0.22    0.58
  -1  -3 -12   -0.33    0.36
  -1  -3 -12    1.07    0.83
   1  -3  12    0.15    0.43
   1  -3  12    0.13    0.22
   1  -3  12    0.21    0.47
   1  -3  12   -0.24    0.23
   1  -3  12   -0.28    0.47
   1   3  13   -0.10    0.48
  -1   3 -13    0.46    0.51
   1   3  13   -0.55    0.55
   1   3  13    1.17    0.83
   1  -3  13    0.26    0.61
  -1  -3 -13   -0.75    0.57
   1  -3  13    0.15    0.54
   1  -3  13    0.89    0.60
   1  -3  13   -0.30    0.49
   1  -3  13    0.43    0.25
  -1  -3 -13    0.25    0.38
   1   3  14    0.35    0.51
   1   3  14   -0.35    0.53
   1   3  14   -0.29    0.57
   1   3  14    0.14    0.30
  -1  -3 -14    0.42    0.39
   1  -3  14    0.06    0.53
   1  -3  14   -0.68    0.44
   1  -3  14   -0.43    0.44
   1  -3  14    0.21    0.23
   1   3  15    0.27    0.62
   1   3  15    0.42    0.39
   1   3  15    0.90    0.78
   1   3  15    0.33    0.76
   1  -3  15    1.90    0.90
  -1  -3 -15    0.81    0.59
   1  -3  15    1.53    0.39
   1  -3  15    1.53    0.81
   1   3  16    2.70    0.71
   1   3  16    3.62    1.28
   1   3  16    3.12    1.28
   1  -3  16    2.98    0.60
  -1  -3 -16    2.86    0.86
   1  -3  16    1.71    1.17
   1  -3  16    2.53    1.04
   1   3  17   -0.61    0.51
   1   3  17   -0.66    0.60
   1   3  17   -0.44    0.29
   1  -3  17   -0.25    0.56
   1  -3  17   -0.22    0.62
   1  -3  17    0.01    0.29
  -1  -3 -17   -0.43    0.41
   1   3  18    0.50    0.86
   1   3  18    0.65    0.44
   1   3  18    1.80    1.02
  -1  -3 -18    0.05    0.47
   1  -3  18    0.27    0.29
   1  -3  18   -0.03    0.67
   1  -3  18    0.48    0.70
   1   3  19   -0.44    0.41
   1   3  19    0.13    0.77
   1   3  19   -0.93    0.79
   1  -3  19    0.50    0.37
   1  -3  19    1.29    0.86
  -1  -3 -19   -0.24    0.46
   1   3  20    0.53    0.84
   1   3  20   -0.19    1.11
   1   3  20   -0.54    0.36
  -1  -3 -20   -0.82    0.58
   1  -3  20   -0.56    0.82
   1  -3  20    0.72    0.39
   1  -3  20    0.07    0.80
   1   3  21   -0.16    0.48
   1   3  21    0.55    1.22
   1   3  21    1.26    1.55
   1  -3  21   -1.44    0.85
   1  -3  21    0.27    0.46
  -1  -3 -21    0.11    0.72
   1  -3  21   -0.78    0.84
  -1   4  21    1.10    1.29
  -1  -4  21    0.40    0.40
   1  -4 -21    0.49    0.77
  -1  -4  21    0.43    0.81
  -1  -4  21    1.21    1.06
  -1   4  20    0.06    0.53
  -1   4  20    1.08    1.06
  -1   4  20    0.45    0.95
  -1  -4  20    0.71    0.40
  -1  -4  20    1.23    0.87
   1  -4 -20   -0.27    0.67
  -1  -4  20    0.78    0.78
  -1   4  19   -0.17    0.70
  -1   4  19   -0.17    0.40
  -1   4  19    0.24    0.95
   1  -4 -19    0.37    0.58
  -1  -4  19   -0.59    0.67
  -1  -4  19    0.85    0.77
  -1  -4  19    0.06    0.37
  -1   4  18   -0.15    0.78
  -1   4  18    0.73    0.92
  -1   4  18    0.25    0.35
  -1  -4  18    0.40    0.62
  -1  -4  18    1.67    0.65
   1  -4 -18    0.51    0.59
  -1  -4  18    0.29    0.37
  -1   4  17    1.25    0.96
  -1   4  17   -0.06    0.29
  -1   4  17    0.10    0.90
   1  -4 -17   -0.38    0.43
  -1  -4  17    0.97    0.68
  -1  -4  17   -0.11    0.56
  -1  -4  17   -0.42    0.27
  -1   4  16    0.45    0.36
  -1   4  16    0.62    0.59
  -1  -4  16    0.23    0.27
  -1  -4  16    0.41    0.58
  -1  -4  16    0.78    0.72
   1  -4 -16    0.90    0.52
  -1   4  15    0.70    0.93
  -1   4  15    1.67    0.59
  -1   4  15    1.68    0.82
  -1  -4  15    2.84    0.96
  -1  -4  15    1.95    0.82
   1  -4 -15    2.47    0.72
  -1  -4  15    2.62    0.76
  -1  -4  15    1.89    0.52
  -1   4  14    0.27    0.60
  -1   4  14   -0.27    0.20
  -1   4  14    0.06    0.55
  -1  -4  14   -0.16    0.18
  -1  -4  14    0.67    0.66
  -1  -4  14    0.29    0.51
  -1  -4  14    0.41    0.44
  -1  -4  14    0.71    0.63
   1  -4 -14   -0.36    0.25
  -1   4  13    1.01    0.64
  -1   4  13    1.18    0.86
  -1  -4  13    1.34    0.59
  -1  -4  13    0.92    0.36
  -1  -4  13    1.47    0.75
  -1  -4  13    1.09    0.58
  -1  -4  13    2.49    0.89
   1  -4 -13    1.04    0.57
  -1   4  12    0.31    0.63
  -1   4  12    0.21    0.59
  -1   4  12    1.04    0.83
  -1  -4  12    0.51    0.50
  -1  -4  12    0.60    0.30
  -1  -4  12    0.21    0.54
  -1  -4  12    0.35    0.51
   1  -4 -12    0.49    0.43
  -1  -4  12    0.38    0.47
  -1   4  11    0.55    0.59
  -1   4  11    0.61    0.80
  -1   4  11    0.06    0.52
  -1  -4  11    0.37    0.37
  -1  -4  11    0.16    0.17
  -1  -4  11    0.14    0.43
   1  -4 -11    0.19    0.40
  -1  -4  11    0.54    0.48
  -1  -4  11    0.40    0.41
  -1  -4  11    0.06    0.23
  -1   4  10    0.37    0.30
  -1   4  10    1.03    0.73
  -1   4  10    0.05    0.45
   1   4 -10    1.35    0.31
  -1   4  10    0.99    0.62
  -1   4  10    0.53    0.55
  -1   4  10    0.27    0.53
  -1  -4  10    0.51    0.44
  -1  -4  10    1.10    0.43
  -1  -4  10    0.23    0.34
   1  -4 -10    0.79    0.43
  -1  -4  10    1.14    0.51
   1  -4 -10    0.85    0.50
  -1  -4  10    1.50    0.39
  -1  -4  10    0.56    0.23
  -1   4   9    0.65    0.52
  -1   4   9    0.58    0.60
  -1   4   9   -0.58    0.41
  -1   4   9    0.31    0.48
   1   4  -9    0.12    0.17
  -1   4   9    0.06    0.42
   1   4  -9    0.15    0.31
  -1   4   9    0.27    0.26
   1  -4  -9   -0.23    0.25
  -1  -4   9   -0.14    0.26
  -1  -4   9    0.05    0.15
  -1  -4   9   -0.22    0.21
   1  -4  -9    0.49    0.47
  -1  -4   9   -0.27    0.17
  -1  -4   9    0.39    0.36
  -1  -4   9    0.37    0.28
  -1   4   8   11.25    1.65
  -1   4   8    8.39    1.07
   1   4  -8    8.57    1.22
  -1   4   8    9.02    1.45
  -1   4   8    7.99    2.02
   1   4  -8    9.31    0.90
  -1   4   8   11.04    1.61
  -1   4   8    9.15    1.42
   1   4  -8    8.02    1.10
  -1  -4   8   10.29    0.98
  -1  -4   8    8.24    1.21
   1  -4  -8   10.29    1.15
  -1  -4   8    9.28    1.03
  -1  -4   8    7.87    1.13
  -1  -4   8   10.68    0.89
  -1  -4   8    8.08    1.11
   1  -4  -8    7.75    1.37
   1   4  -7    1.60    0.54
  -1   4   7    2.11    0.78
  -1   4   7    1.43    0.69
   1   4  -7    2.38    0.33
  -1   4   7    2.71    0.82
  -1   4   7    1.42    0.44
  -1   4   7    2.50    0.82
  -1   4   7    2.16    0.81
   1   4  -7    1.66    0.44
   1  -4  -7    2.12    0.52
   1  -4  -7    2.01    0.76
  -1  -4   7    1.58    0.45
  -1  -4   7    1.78    0.49
  -1  -4   7    1.87    0.39
  -1  -4   7    2.96    0.34
  -1  -4   7    2.16    0.55
  -1  -4   7    2.05    0.42
   1   4  -6   17.72    1.48
  -1   4   6   17.70    2.12
  -1   4   6   15.45    1.65
  -1   4   6   18.02    2.07
  -1   4   6   17.63    2.13
  -1   4   6   16.75    2.07
  -1   4   6   17.39    2.05
   1   4  -6   15.11    1.60
  -1  -4   6   18.37    1.68
  -1  -4   6   17.41    1.74
  -1  -4   6   19.67    1.48
  -1  -4   6   17.47    1.66
   1  -4  -6   19.10    1.73
   1  -4  -6   16.29    2.01
   1  -4  -6   17.25    2.07
  -1  -4   6   18.46    1.55
   1   4  -5    5.14    0.65
  -1   4   5    6.73    1.08
  -1   4   5    5.88    1.03
  -1   4   5    6.26    1.03
   1   4  -5    6.09    0.60
  -1   4   5    6.41    0.79
  -1   4   5    4.99    1.12
  -1  -4   5    6.10    0.69
   1  -4  -5    5.98    1.17
  -1  -4   5    6.65    0.76
   1  -4  -5    6.30    0.78
  -1  -4   5    6.00    0.69
  -1  -4   5    7.22    0.61
   1  -4  -5    5.24    0.95
  -1  -4   5    6.79    0.61
  -1   4   4    8.65    1.17
  -1   4   4    7.57    1.10
  -1   4   4    7.74    0.85
   1   4  -4    6.25    0.72
  -1   4   4    7.54    1.11
   1   4  -4    6.28    0.68
  -1   4   4    7.12    1.05
  -1  -4   4    6.39    0.74
   1  -4  -4    7.53    1.09
  -1  -4   4    8.74    0.70
   1  -4  -4    8.34    1.12
  -1  -4   4    8.04    0.70
   1  -4  -4    8.54    0.87
  -1   4   3   18.78    1.92
  -1   4   3   19.61    1.86
   1   4  -3   16.15    1.41
  -1   4   3   17.79    1.85
  -1   4   3   18.66    1.61
   1   4  -3   15.17    1.37
   1   4  -3   18.44    1.43
   1  -4  -3   17.92    1.59
   1  -4  -3   16.22    1.82
  -1  -4   3   15.89    1.43
   1  -4  -3   17.83    1.84
  -1  -4   3   19.11    1.37
  -1   4   2   45.72    3.98
  -1   4   2   43.56    3.76
  -1   4   2   48.40    4.00
   1   4  -2   53.09    3.58
  -1   4   2   49.44    4.05
   1  -4  -2   46.09    3.99
   1  -4  -2   47.49    3.77
  -1  -4   2   43.41    3.65
  -1  -4   2   44.53    3.62
  -1  -4   2   43.61    3.58
  -1   4   1   58.60    4.61
   1   4  -1   57.55    4.55
  -1   4   1   60.72    4.97
  -1   4   1   57.02    4.74
   1   4  -1   56.67    4.53
  -1   4   1   61.78    4.82
   1   4  -1   58.61    4.51
   1  -4  -1   58.41    4.61
  -1  -4   1   57.56    4.56
  -1  -4   1   58.71    4.58
   1  -4  -1   56.82    4.75
   1  -4  -1   58.59    4.76
  -1  -4   1   54.66    4.54
   1   4   0    8.45    0.92
  -1   4   0    8.85    0.90
   1   4   0    9.02    0.91
  -1   4   0    8.08    0.89
  -1   4   0    9.16    0.85
   1   4   0    8.23    0.84
  -1  -4   0    8.24    0.83
   1  -4   0    8.58    0.84
  -1  -4   0    8.96    0.92
  -1  -4   0    8.94    0.93
   1  -4   0    9.93    0.94
   1  -4   0    9.15    0.94
   1   4   1   38.10    3.09
  -1   4  -1   35.90    2.82
  -1   4  -1   35.57    2.84
   1   4   1   36.66    3.08
   1   4   1   36.84    2.95
   1   4   1   37.46    3.09
  -1  -4  -1   32.56    3.27
   1  -4   1   33.52    2.84
   1  -4   1   34.65    2.86
   1  -4   1   35.86    2.91
  -1  -4  -1   36.35    2.92
  -1  -4  -1   35.30    3.07
   1   4   2   60.08    5.37
   1   4   2   66.20    5.40
  -1   4  -2   67.44    5.03
   1   4   2   64.12    5.16
   1   4   2   65.79    5.41
   1  -4   2   60.81    5.04
  -1  -4  -2   61.36    5.40
  -1  -4  -2   64.73    5.39
  -1  -4  -2   67.33    5.18
   1  -4   2   68.82    5.07
   1  -4   2   66.71    4.99
   1   4   3    2.86    0.70
   1   4   3    4.41    0.57
   1   4   3    3.56    0.77
  -1   4  -3    3.96    0.43
   1   4   3    4.37    0.78
  -1  -4  -3    3.53    0.83
   1  -4   3    5.31    0.46
  -1  -4  -3    5.07    0.60
  -1   4  -4   14.34    1.21
   1   4   4   14.08    1.62
  -1   4  -4   12.67    1.10
  -1   4  -4   12.77    1.22
   1   4   4   11.44    1.26
   1   4   4   13.43    1.57
   1   4   4   14.53    1.60
   1   4   4   13.73    1.62
  -1  -4  -4   13.96    1.31
  -1  -4  -4   13.42    1.58
   1  -4   4   13.10    1.11
  -1  -4  -4   14.18    1.66
   1  -4   4   13.68    1.15
   1   4   5    4.44    0.62
  -1   4  -5    3.81    0.59
   1   4   5    3.21    0.86
   1   4   5    4.71    0.98
   1   4   5    3.61    0.92
  -1   4  -5    4.70    0.58
   1   4   5    5.02    1.07
  -1   4  -5    5.00    0.46
  -1  -4  -5    4.41    1.06
   1  -4   5    4.34    0.56
  -1  -4  -5    4.28    0.95
  -1  -4  -5    5.16    0.66
   1  -4   5    5.11    0.46
   1   4   6   17.42    2.08
   1   4   6   19.81    2.11
   1   4   6   14.90    2.01
  -1   4  -6   16.99    1.44
  -1   4  -6   16.89    1.72
   1   4   6   15.80    1.98
  -1   4  -6   17.20    1.66
   1   4   6   17.81    1.67
   1  -4   6   16.09    1.85
  -1  -4  -6   18.81    1.70
  -1  -4  -6   16.64    2.11
   1  -4   6   16.66    1.64
  -1  -4  -6   17.68    2.05
   1  -4   6   16.05    1.69
   1  -4   6   19.56    1.44
  -1   4  -7    2.32    0.32
  -1   4  -7    2.20    0.59
   1   4   7    2.91    0.79
   1   4   7    2.20    0.52
   1   4   7    2.40    0.77
  -1   4  -7    1.90    0.49
   1   4   7    2.01    0.74
   1   4   7    1.60    0.72
  -1  -4  -7    2.26    0.73
   1  -4   7    2.26    0.31
  -1  -4  -7    2.71    0.60
   1  -4   7    2.56    0.48
  -1  -4  -7    2.94    0.95
   1  -4   7    2.11    0.52
   1  -4   7    1.67    0.52
   1  -4   7    2.27    0.40
   1   4   8   11.93    1.82
   1   4   8   12.32    1.35
   1   4   8   11.89    1.77
  -1   4  -8   12.51    1.52
   1   4   8   11.13    2.05
  -1   4  -8   12.59    1.44
   1   4   8   14.75    1.83
   1  -4   8   10.94    1.47
   1  -4   8   13.53    1.12
   1  -4   8   12.37    1.19
  -1  -4  -8   13.62    1.40
   1  -4   8   13.47    1.34
  -1  -4  -8   14.95    2.01
   1  -4   8   11.65    1.45
   1   4   9   -0.06    0.38
   1   4   9    0.10    0.59
   1   4   9    0.06    0.33
  -1   4  -9    1.20    0.49
   1   4   9    1.21    0.61
   1   4   9    0.88    0.62
   1   4   9   -0.06    0.24
  -1   4  -9    0.38    0.19
  -1   4  -9    0.95    0.44
  -1  -4  -9    0.28    0.70
   1  -4   9    0.64    0.44
   1  -4   9    0.75    0.21
  -1  -4  -9    0.59    0.38
   1  -4   9    0.07    0.32
   1  -4   9    0.44    0.24
   1  -4   9    0.46    0.34
   1  -4   9    0.81    0.45
   1   4  10    4.58    1.23
   1   4  10    3.88    1.27
   1   4  10    3.05    1.01
   1   4  10    3.56    0.78
  -1   4 -10    4.14    1.04
   1   4  10    4.37    1.32
   1   4  10    2.37    1.20
  -1   4 -10    3.68    0.87
   1  -4  10    4.18    0.51
  -1  -4 -10    5.36    1.48
   1  -4  10    3.60    0.92
   1  -4  10    3.71    0.63
  -1  -4 -10    3.95    0.84
   1  -4  10    4.86    0.77
   1  -4  10    3.81    1.02
   1  -4  10    4.03    0.96
   1   4  11    1.38    0.77
   1   4  11    0.77    0.41
   1   4  11    0.89    0.76
   1   4  11    1.29    0.93
  -1   4 -11    1.00    0.50
   1  -4  11    0.61    0.32
   1  -4  11    1.06    0.63
  -1  -4 -11    1.29    0.51
   1  -4  11    0.90    0.28
   1  -4  11    0.44    0.41
   1  -4  11    1.34    0.67
   1  -4  11    0.76    0.56
  -1  -4 -11    1.00    0.86
   1   4  12    2.35    1.14
  -1   4 -12    4.13    1.00
   1   4  12    3.88    1.32
   1   4  12    2.47    1.15
  -1  -4 -12    3.14    1.30
   1  -4  12    4.20    1.08
   1  -4  12    4.07    0.90
   1  -4  12    2.29    0.60
   1  -4  12    2.75    1.04
  -1  -4 -12    4.15    0.86
   1  -4  12    3.49    0.52
   1  -4  12    3.97    1.11
   1   4  13    1.46    0.80
   1   4  13    0.15    0.48
   1   4  13    0.85    0.71
  -1   4 -13    0.03    0.48
  -1  -4 -13    0.52    0.42
   1  -4  13    0.37    0.26
   1  -4  13    0.97    0.68
   1  -4  13    0.11    0.55
   1  -4  13   -0.30    0.34
   1  -4  13    0.93    0.69
  -1  -4 -13    0.80    0.78
   1   4  14   -0.48    0.39
   1   4  14    0.24    0.45
   1   4  14    0.24    0.72
   1  -4  14    0.39    0.64
  -1  -4 -14    0.40    0.43
   1  -4  14   -0.54    0.48
   1  -4  14    0.77    0.58
   1  -4  14    0.13    0.25
   1  -4  14    0.48    0.47
   1   4  15    1.41    0.91
   1   4  15    1.86    0.90
   1   4  15    1.62    0.51
   1   4  15    0.42    0.80
   1  -4  15    2.10    0.49
  -1  -4 -15    1.38    0.56
   1  -4  15    0.78    0.75
   1  -4  15    2.26    0.95
   1   4  16    1.77    0.87
   1   4  16    1.58    1.09
   1  -4  16    1.85    0.90
   1  -4  16    2.11    0.52
  -1  -4 -16    2.23    0.76
   1  -4  16    2.04    1.01
   1   4  17    0.58    0.33
   1   4  17   -0.81    0.78
   1   4  17    0.24    0.76
   1  -4  17    0.33    0.69
   1  -4  17    0.92    0.34
   1  -4  17    0.01    0.62
  -1  -4 -17    0.57    0.46
   1   4  18   -0.27    0.29
   1   4  18   -0.32    0.57
   1   4  18   -1.24    0.68
   1  -4  18    0.12    0.66
   1  -4  18   -0.61    0.69
   1  -4  18    0.81    0.34
  -1  -4 -18    0.06    0.59
   1   4  19   -1.75    0.85
   1   4  19   -0.25    0.35
   1   4  19    0.43    1.11
   1  -4  19    0.15    0.37
   1  -4  19    1.71    0.95
   1  -4  19    0.68    0.68
  -1  -4 -19    0.64    0.67
   1   4  20    0.59    1.27
   1   4  20    2.97    1.54
   1   4  20    0.04    0.46
  -1  -4 -20    0.58    0.60
   1  -4  20   -1.09    0.81
   1  -4  20    0.53    0.37
   1  -4  20    0.59    0.82
   1   4  21    1.92    1.34
   1   4  21    0.09    1.82
   1  -4  21    0.74    0.93
   1  -4  21    3.29    1.12
   1  -4  21    0.18    0.46
  -1   5  20    0.75    0.99
  -1   5  20   -0.40    0.36
  -1   5  20    0.07    1.11
  -1  -5  20    0.11    0.43
  -1  -5  20   -0.14    0.78
  -1  -5  20    0.94    0.69
   1  -5 -20    0.78    0.66
  -1   5  19    0.87    1.01
  -1   5  19    0.39    0.45
  -1   5  19    0.04    0.84
  -1  -5  19   -1.24    0.57
   1  -5 -19    0.14    0.65
  -1  -5  19   -0.04    0.27
  -1  -5  19   -1.00    0.62
  -1   5  18    0.54    0.94
  -1   5  18    0.33    0.40
  -1  -5  18    0.44    0.37
  -1  -5  18   -0.18    0.49
  -1  -5  18   -0.57    0.52
   1  -5 -18   -0.04    0.47
  -1   5  17    0.35    0.39
  -1   5  17   -0.46    0.71
  -1  -5  17    0.14    0.28
  -1  -5  17    0.27    0.54
  -1  -5  17   -0.64    0.59
   1  -5 -17    1.13    0.60
  -1   5  16    0.17    0.33
  -1   5  16   -0.76    0.67
  -1   5  16   -0.51    0.70
  -1  -5  16    0.13    0.53
  -1  -5  16   -0.54    0.60
  -1  -5  16    0.85    0.59
   1  -5 -16    1.96    0.73
  -1  -5  16    0.01    0.23
  -1   5  15    0.26    0.62
  -1   5  15    2.09    1.08
  -1  -5  15    0.18    0.57
  -1  -5  15    0.78    0.62
  -1  -5  15    1.37    0.43
  -1  -5  15    2.81    1.22
  -1  -5  15    1.00    0.56
   1  -5 -15    1.71    0.61
  -1   5  14    0.66    0.78
  -1   5  14    1.70    0.80
   1  -5 -14    0.49    0.47
  -1  -5  14    0.74    0.49
  -1  -5  14   -0.01    0.45
  -1  -5  14    0.82    0.72
  -1  -5  14    0.39    0.25
  -1   5  13    0.19    0.62
  -1   5  13    1.29    0.90
  -1  -5  13    0.99    0.42
   1  -5 -13    0.70    0.59
  -1  -5  13    0.49    0.48
  -1  -5  13    0.39    0.27
  -1  -5  13    1.14    1.07
  -1  -5  13    0.40    0.53
  -1   5  12    1.19    0.95
  -1   5  12    0.75    0.81
  -1   5  12    0.31    0.54
  -1  -5  12    0.45    0.56
  -1  -5  12    0.68    0.53
  -1  -5  12    1.44    0.49
  -1  -5  12    0.51    0.28
  -1  -5  12    0.31    0.51
   1  -5 -12    0.74    0.53
  -1   5  11   -0.27    0.55
  -1   5  11    0.38    0.62
  -1   5  11   -0.49    0.39
   1   5 -11    0.15    0.19
  -1  -5  11    0.16    0.21
  -1  -5  11    0.25    0.42
  -1  -5  11    0.05    0.30
  -1  -5  11    0.82    0.49
   1  -5 -11    0.22    0.36
  -1  -5  11    0.08    0.27
  -1  -5  11    0.23    0.39
   1   5 -10    0.67    0.30
  -1   5  10    0.74    0.64
  -1   5  10    1.12    0.51
  -1   5  10    1.04    0.82
  -1   5  10    0.96    0.71
  -1   5  10    1.41    0.88
  -1  -5  10    1.82    0.58
  -1  -5  10    1.37    0.45
  -1  -5  10    1.08    0.55
   1  -5 -10    1.34    0.78
  -1  -5  10    1.28    0.32
  -1  -5  10    1.62    0.61
   1  -5 -10    1.57    0.57
  -1  -5  10    1.47    0.41
  -1   5   9    5.56    1.29
   1   5  -9    3.95    0.60
   1   5  -9    5.46    1.09
  -1   5   9    5.31    1.33
  -1   5   9    5.95    1.46
  -1   5   9    6.91    1.65
  -1   5   9    5.41    0.96
   1   5  -9    5.67    0.84
  -1   5   9    5.81    1.49
  -1  -5   9    5.19    0.71
  -1  -5   9    5.07    0.59
  -1  -5   9    5.11    0.92
  -1  -5   9    4.71    0.92
   1  -5  -9    3.90    1.19
  -1  -5   9    5.82    0.71
   1  -5  -9    5.79    0.88
  -1  -5   9    5.34    0.86
   1   5  -8    3.60    0.49
  -1   5   8    4.81    1.72
   1   5  -8    5.12    0.71
  -1   5   8    4.92    1.29
   1   5  -8    3.47    0.81
  -1   5   8    5.53    1.40
  -1   5   8    3.71    1.06
  -1  -5   8    3.88    0.82
  -1  -5   8    4.90    0.53
  -1  -5   8    4.41    0.95
  -1  -5   8    5.01    0.73
  -1  -5   8    4.71    0.71
   1  -5  -8    5.25    0.81
  -1  -5   8    4.00    0.57
  -1   5   7   10.23    1.47
   1   5  -7    6.11    0.77
  -1   5   7    5.57    1.22
  -1   5   7    5.35    1.29
  -1   5   7    5.36    1.29
  -1   5   7    6.71    1.34
   1   5  -7    6.13    0.93
  -1   5   7    6.01    0.86
   1   5  -7    5.09    0.62
  -1  -5   7    5.76    0.62
  -1  -5   7    7.00    0.67
   1  -5  -7    6.65    1.34
  -1  -5   7    6.75    0.81
  -1  -5   7    5.27    0.76
  -1  -5   7    6.87    0.89
   1  -5  -7    5.36    0.86
  -1   5   6    0.20    0.25
   1   5  -6    0.49    0.16
  -1   5   6    0.77    0.54
  -1   5   6    0.49    0.33
  -1   5   6    0.89    0.50
  -1   5   6    0.53    0.38
  -1   5   6    0.10    0.32
   1  -5  -6    0.17    0.27
   1  -5  -6    0.61    0.42
  -1  -5   6    0.55    0.17
  -1  -5   6    0.56    0.28
  -1  -5   6    0.58    0.19
  -1  -5   6    0.62    0.23
  -1  -5   6    0.67    0.28
  -1   5   5    6.08    1.06
  -1   5   5    4.06    1.01
   1   5  -5    5.12    0.61
  -1   5   5    6.81    1.11
  -1   5   5    6.17    1.05
  -1   5   5    5.91    0.77
   1   5  -5    6.34    0.59
  -1  -5   5    6.38    0.68
  -1  -5   5    5.95    0.59
   1  -5  -5    5.39    0.98
   1  -5  -5    5.91    1.03
  -1  -5   5    5.89    0.59
   1  -5  -5    6.51    0.81
  -1   5   4    5.09    0.91
  -1   5   4    4.95    0.89
   1   5  -4    5.88    0.54
  -1   5   4    6.09    0.99
   1   5  -4    5.05    0.51
  -1   5   4    4.90    0.68
  -1  -5   4    6.38    0.50
  -1  -5   4    5.01    0.56
   1  -5  -4    5.58    0.94
   1  -5  -4    5.33    0.73
  -1  -5   4    5.37    0.54
   1  -5  -4    4.38    0.97
  -1   5   3  111.38    8.64
  -1   5   3  112.05    8.72
  -1   5   3  104.36    8.31
   1   5  -3  113.61    8.13
  -1   5   3   98.82    8.59
   1  -5  -3  104.92    8.32
  -1  -5   3  105.30    8.10
   1  -5  -3  102.44    8.62
   1  -5  -3   98.87    8.57
  -1  -5   3  103.85    8.15
   1   5  -2    8.05    0.73
  -1   5   2    7.75    1.01
   1   5  -2    7.71    0.68
  -1   5   2    7.39    0.82
  -1   5   2    7.33    1.01
  -1   5   2    7.12    0.97
   1  -5  -2    7.06    0.82
   1  -5  -2    7.99    1.06
   1  -5  -2    7.55    1.02
  -1  -5   2    7.15    0.68
  -1  -5   2    7.11    0.73
  -1  -5   2    7.58    0.74
   1   5  -1    4.82    0.53
  -1   5   1    4.53    0.70
   1   5  -1    4.32    0.51
  -1   5   1    4.67    0.77
   1   5  -1    4.38    0.55
  -1   5   1    3.41    0.70
  -1   5   1    5.10    0.63
  -1  -5   1    4.91    0.59
   1  -5  -1    4.96    0.74
   1  -5  -1    4.98    0.59
  -1  -5   1    4.38    0.56
   1  -5  -1    3.28    0.83
  -1  -5   1    5.02    0.55
   1   5   0   35.11    2.88
  -1   5   0   35.02    2.92
  -1   5   0   33.05    2.84
   1   5   0   32.91    2.78
  -1   5   0   33.47    2.87
  -1   5   0   34.15    2.81
   1   5   0   33.47    2.89
  -1  -5   0   34.21    2.91
  -1  -5   0   34.87    2.91
  -1  -5   0   31.12    2.77
   1  -5   0   33.33    2.88
   1  -5   0   34.96    2.79
   1  -5   0   34.01    2.91
  -1   5  -1    9.17    0.89
  -1   5  -1    9.57    0.94
   1   5   1   11.16    1.02
   1   5   1    9.27    1.12
   1   5   1    9.16    1.13
   1   5   1   10.12    1.13
  -1  -5  -1    9.63    0.97
  -1  -5  -1   11.00    1.17
  -1  -5  -1    9.59    1.14
   1  -5   1    9.22    0.98
   1  -5   1    9.01    0.93
   1  -5   1    8.74    0.91
   1   5   2   12.43    1.20
   1   5   2   12.12    1.40
   1   5   2   12.81    1.41
   1   5   2   12.41    1.39
   1  -5   2   12.17    1.05
   1  -5   2   12.39    1.13
  -1  -5  -2   11.76    1.19
  -1  -5  -2   12.20    1.41
   1  -5   2   11.06    1.08
  -1  -5  -2   12.60    1.44
   1   5   3   95.78    7.96
  -1   5  -3  100.19    7.43
   1   5   3   96.04    7.97
   1   5   3   96.10    7.94
   1   5   3   93.01    7.62
   1   5   3   98.46    7.95
   1  -5   3  109.31    7.49
   1  -5   3   90.69    7.45
  -1  -5  -3   98.15    7.95
  -1  -5  -3   88.23    7.95
  -1  -5  -3   93.39    7.63
   1  -5   3   97.39    7.36
   1   5   4    2.82    0.56
   1   5   4    2.68    0.70
   1   5   4    2.31    0.69
  -1   5  -4    3.35    0.42
   1   5   4    3.29    0.85
   1   5   4    2.81    0.77
  -1   5  -4    3.45    0.39
  -1   5  -4    3.33    0.39
  -1   5  -4    3.67    0.36
  -1  -5  -4    3.27    0.81
  -1  -5  -4    2.33    0.72
   1  -5   4    3.41    0.39
  -1  -5  -4    3.35    0.54
  -1   5  -5    6.75    0.60
  -1   5  -5    5.55    0.69
   1   5   5    5.64    0.77
  -1   5  -5    6.23    0.70
   1   5   5    7.87    1.18
   1   5   5    6.59    1.08
   1   5   5    6.78    1.07
   1   5   5    5.98    1.04
  -1  -5  -5    6.30    1.12
   1  -5   5    5.95    0.61
   1  -5   5    6.21    0.70
  -1  -5  -5    6.58    0.83
   1  -5   5    6.99    0.63
  -1  -5  -5    4.65    1.06
   1   5   6    0.27    0.46
   1   5   6    1.89    0.63
  -1   5  -6    1.16    0.35
  -1   5  -6    1.56    0.25
   1   5   6    0.25    0.42
   1   5   6    0.69    0.52
   1   5   6    0.45    0.30
   1  -5   6    1.75    0.34
   1  -5   6    1.09    0.34
  -1  -5  -6    0.69    0.38
  -1  -5  -6    0.76    0.45
  -1  -5  -6    0.65    0.51
   1  -5   6    1.22    0.30
   1  -5   6    1.30    0.26
  -1   5  -7    0.75    0.30
   1   5   7    0.53    0.34
   1   5   7    0.71    0.52
   1   5   7    0.43    0.45
   1   5   7    0.38    0.41
   1   5   7    0.26    0.28
  -1   5  -7    0.87    0.31
   1  -5   7    0.54    0.40
   1  -5   7    0.11    0.26
  -1  -5  -7   -0.04    0.34
  -1  -5  -7    0.05    0.41
  -1  -5  -7    1.02    0.40
   1   5   8    1.77    1.20
   1   5   8    2.31    0.98
  -1   5  -8    2.37    0.63
   1   5   8    2.25    0.53
   1   5   8    1.89    0.84
   1   5   8    1.23    0.72
  -1   5  -8    2.17    0.59
  -1   5  -8    2.84    0.38
   1  -5   8    3.68    0.64
   1  -5   8    3.29    0.47
   1  -5   8    2.18    0.58
  -1  -5  -8    2.55    1.04
   1  -5   8    3.44    0.52
  -1  -5  -8    3.52    1.12
   1  -5   8    3.15    0.38
  -1  -5  -8    3.25    0.67
  -1   5  -9    0.70    0.36
  -1   5  -9    0.38    0.34
   1   5   9    0.09    0.33
   1   5   9    0.67    0.57
  -1   5  -9    1.10    0.25
   1   5   9    0.67    0.60
   1   5   9    1.35    0.69
   1   5   9   -0.05    0.40
   1  -5   9    0.78    0.26
   1  -5   9    0.42    0.31
  -1  -5  -9    0.64    0.58
  -1  -5  -9    1.04    0.48
   1  -5   9    0.77    0.41
   1  -5   9    0.92    0.23
  -1   5 -10    0.26    0.19
  -1   5 -10    0.37    0.32
   1   5  10    0.16    0.29
   1   5  10    0.56    0.58
   1   5  10    0.83    0.63
   1   5  10   -0.13    0.49
   1   5  10    0.73    0.67
  -1  -5 -10    1.01    0.70
   1  -5  10    0.61    0.46
  -1  -5 -10    0.28    0.38
   1  -5  10    0.76    0.29
   1  -5  10    0.27    0.19
   1  -5  10    0.47    0.41
   1  -5  10    0.13    0.45
   1  -5  10    0.09    0.31
  -1   5 -11    0.06    0.36
   1   5  11   -0.43    0.49
   1   5  11   -0.37    0.46
   1   5  11    0.82    0.71
   1  -5  11    0.92    0.50
   1  -5  11    0.14    0.40
  -1  -5 -11    0.05    0.37
   1  -5  11   -0.12    0.21
  -1  -5 -11    0.20    0.52
   1  -5  11   -0.38    0.26
   1  -5  11    0.06    0.20
  -1   5 -12    1.56    0.60
   1   5  12    0.54    0.70
   1   5  12    0.49    0.74
   1   5  12    1.01    0.78
   1  -5  12    1.56    0.54
   1  -5  12    1.17    0.41
   1  -5  12    0.56    0.29
   1  -5  12    0.86    0.62
   1  -5  12    1.50    0.72
   1  -5  12    1.39    0.66
  -1  -5 -12    1.33    0.60
  -1  -5 -12    1.40    0.95
   1   5  13    0.74    0.70
  -1   5 -13    0.39    0.44
   1   5  13   -0.66    0.39
   1   5  13   -1.03    0.59
   1  -5  13    0.10    0.23
   1  -5  13    0.22    0.61
   1  -5  13    1.14    0.60
   1  -5  13   -0.22    0.44
  -1  -5 -13    0.10    0.66
  -1  -5 -13   -0.11    0.33
   1  -5  13    0.61    0.44
   1   5  14    0.24    0.81
   1   5  14    1.27    0.81
  -1   5 -14    0.40    0.63
   1   5  14    1.42    0.93
   1  -5  14    0.15    0.67
   1  -5  14    0.84    0.34
  -1  -5 -14    1.63    0.63
   1  -5  14    1.60    0.55
   1  -5  14    0.39    0.62
   1   5  15   -0.13    0.73
   1   5  15    0.74    0.68
   1  -5  15    0.20    0.48
  -1  -5 -15    0.19    0.45
   1  -5  15   -0.11    0.59
   1  -5  15    0.35    0.55
   1  -5  15    0.12    0.21
   1   5  16    0.97    0.85
   1   5  16   -0.26    0.82
   1   5  16   -1.29    0.66
  -1  -5 -16    0.19    0.51
   1  -5  16    0.81    0.58
   1  -5  16   -0.14    0.25
   1  -5  16    0.17    0.65
   1   5  17    0.50    0.65
   1   5  17   -0.18    0.31
   1  -5  17   -0.45    0.23
  -1  -5 -17    0.93    0.65
   1  -5  17    0.10    0.55
   1  -5  17    1.59    0.80
   1   5  18   -0.45    0.27
   1   5  18   -0.37    0.68
   1   5  18   -0.50    0.85
   1  -5  18    1.23    0.83
   1  -5  18    0.74    0.82
  -1  -5 -18   -0.64    0.53
   1  -5  18    0.18    0.32
   1   5  19    0.24    0.65
   1   5  19    0.28    0.40
   1   5  19    0.79    0.99
   1  -5  19    0.46    0.30
  -1  -5 -19   -0.69    0.52
   1  -5  19   -0.43    0.71
   1   5  20   -0.21    0.43
   1   5  20    0.61    0.93
   1   5  20    1.04    0.97
  -1  -5 -20   -0.55    0.65
   1  -5  20   -0.41    0.32
   1  -5  20    1.20    1.73
   1  -5  20   -1.12    0.62
  -1   6  20   -1.78    0.88
  -1   6  20    0.76    1.26
  -1  -6  20    0.49    0.42
  -1  -6  20    0.18    0.68
  -1  -6  20   -0.92    0.80
  -1   6  19   -0.39    0.93
  -1   6  19    0.07    0.45
  -1   6  19   -0.19    0.88
  -1  -6  19    0.44    0.72
  -1  -6  19   -0.41    0.69
  -1  -6  19    0.03    0.30
  -1   6  18    0.04    0.37
  -1   6  18    0.16    0.95
  -1   6  18    0.21    0.91
  -1  -6  18   -0.11    0.78
  -1  -6  18    0.04    0.25
   1  -6 -18    0.61    0.55
  -1   6  17    0.62    0.41
  -1   6  17    1.67    0.89
  -1   6  17    0.85    0.77
   1  -6 -17   -0.38    0.51
  -1  -6  17    0.98    0.72
  -1  -6  17    0.47    0.62
  -1  -6  17    0.45    0.28
  -1   6  16   -0.74    0.54
  -1   6  16   -0.12    0.63
  -1  -6  16    0.84    0.68
   1  -6 -16   -0.31    0.44
  -1  -6  16    0.17    0.52
  -1  -6  16   -0.28    0.41
  -1  -6  16   -0.38    0.25
  -1   6  15    0.12    1.18
  -1  -6  15    1.11    0.57
  -1  -6  15    0.96    0.36
  -1  -6  15    0.88    0.72
   1  -6 -15    2.55    0.94
  -1  -6  15    0.70    0.88
  -1  -6  15    1.58    0.82
  -1   6  14    0.93    0.80
  -1   6  14    0.59    0.52
  -1  -6  14    0.04    0.23
  -1  -6  14   -0.06    0.31
   1  -6 -14    0.66    0.50
  -1  -6  14    0.26    0.42
  -1  -6  14   -0.79    0.54
  -1  -6  14    0.14    0.41
  -1   6  13    2.80    1.16
  -1   6  13    0.77    0.91
  -1   6  13    1.86    0.85
   1  -6 -13    1.98    0.66
  -1  -6  13    1.56    0.60
  -1  -6  13    0.79    0.57
  -1  -6  13    1.88    0.55
  -1  -6  13    1.80    0.44
  -1  -6  13    2.12    0.79
  -1   6  12    3.20    1.31
  -1   6  12    1.71    0.96
  -1   6  12    2.21    1.11
  -1  -6  12    1.63    0.78
   1  -6 -12    3.07    0.80
  -1  -6  12    2.40    0.48
  -1  -6  12    1.16    0.57
  -1  -6  12    1.65    0.64
  -1  -6  12    1.45    0.50
  -1   6  11   11.24    2.37
   1   6 -11    9.16    1.21
  -1   6  11   10.93    1.91
  -1   6  11   12.24    2.05
  -1  -6  11   10.99    1.10
  -1  -6  11   10.66    1.22
  -1  -6  11   12.32    1.50
   1  -6 -11   12.95    1.55
  -1  -6  11   13.03    1.59
  -1  -6  11   10.24    1.20
  -1  -6  11   11.50    1.48
   1   6 -10    0.54    0.27
  -1   6  10    1.45    0.94
   1   6 -10    0.75    0.46
  -1   6  10    0.40    0.57
  -1   6  10   -0.06    0.50
  -1  -6  10    0.77    0.26
  -1  -6  10    0.97    0.38
  -1  -6  10    0.73    0.38
  -1  -6  10    0.91    0.33
  -1  -6  10    1.72    0.54
  -1  -6  10    0.00    0.35
   1  -6 -10    0.59    0.46
  -1   6   9    1.87    0.76
   1   6  -9    0.64    0.46
  -1   6   9    1.88    0.86
   1   6  -9    1.20    0.30
  -1   6   9    1.46    0.67
  -1   6   9    1.59    0.82
   1   6  -9    0.86    0.38
  -1   6   9    0.95    0.43
  -1  -6   9    1.01    0.32
   1  -6  -9    1.31    0.52
  -1  -6   9    1.08    0.39
  -1  -6   9    1.24    0.49
   1  -6  -9    0.70    0.60
  -1  -6   9    0.82    0.34
  -1  -6   9    1.15    0.40
  -1  -6   9    1.08    0.43
   1   6  -8    2.26    0.49
   1   6  -8    1.30    0.52
  -1   6   8    1.17    0.71
  -1   6   8    1.65    0.74
  -1   6   8    1.74    0.49
  -1   6   8    1.47    0.71
   1   6  -8    1.57    0.34
  -1   6   8    2.29    0.90
   1  -6  -8    1.65    0.55
  -1  -6   8    2.13    0.38
  -1  -6   8    1.82    0.80
  -1  -6   8    1.83    0.44
  -1  -6   8    1.63    0.35
   1  -6  -8    1.77    0.75
  -1  -6   8    1.77    0.47
  -1   6   7   11.27    1.71
   1   6  -7    9.28    1.03
   1   6  -7   10.31    0.94
  -1   6   7    9.53    1.54
  -1   6   7   11.13    1.68
  -1   6   7    8.83    1.51
  -1   6   7    8.53    1.51
  -1   6   7    9.21    1.16
   1  -6  -7    9.54    1.19
  -1  -6   7    9.70    1.08
  -1  -6   7   11.06    0.96
   1  -6  -7    8.67    1.52
  -1  -6   7   10.65    1.08
  -1   6   6    0.74    0.32
  -1   6   6    0.65    0.43
  -1   6   6    0.61    0.51
  -1   6   6    0.07    0.33
  -1   6   6    0.59    0.50
   1   6  -6    0.65    0.20
   1   6  -6    0.35    0.19
  -1   6   6    0.36    0.41
   1  -6  -6    1.21    0.57
  -1  -6   6    0.42    0.16
  -1  -6   6    0.87    0.24
  -1  -6   6    0.71    0.23
   1  -6  -6    0.38    0.34
  -1   6   5    0.26    0.33
   1   6  -5    0.38    0.15
  -1   6   5    0.79    0.45
  -1   6   5    0.88    0.49
   1   6  -5    0.45    0.15
  -1   6   5    0.56    0.27
   1  -6  -5    0.43    0.36
   1  -6  -5    0.58    0.34
   1  -6  -5    0.34    0.34
  -1  -6   5    0.69    0.15
  -1  -6   5    0.34    0.17
  -1  -6   5    0.53    0.13
  -1   6   4    2.48    0.72
  -1   6   4    2.73    0.56
   1   6  -4    3.47    0.40
   1   6  -4    3.38    0.34
  -1   6   4    3.90    0.95
  -1   6   4    2.24    0.74
   1  -6  -4    3.73    0.85
  -1  -6   4    3.04    0.36
   1  -6  -4    3.04    0.60
   1  -6  -4    3.45    0.83
  -1  -6   4    3.42    0.45
   1   6  -3   23.38    1.91
  -1   6   3   24.12    2.42
  -1   6   3   21.99    2.08
  -1   6   3   26.10    2.43
  -1   6   3   23.39    2.38
  -1  -6   3   20.40    1.93
  -1  -6   3   23.35    1.92
   1  -6  -3   23.07    2.36
   1  -6  -3   22.35    2.36
   1  -6  -3   23.89    2.11
  -1   6   2    5.38    0.84
   1   6  -2    6.31    0.52
  -1   6   2    5.62    0.92
  -1   6   2    4.96    0.70
   1   6  -2    4.79    0.56
  -1   6   2    5.98    0.87
   1   6  -2    5.25    0.56
   1   6  -2    6.82    0.64
   1  -6  -2    6.04    0.72
  -1  -6   2    5.01    0.57
   1  -6  -2    4.68    0.82
  -1  -6   2    5.47    0.63
   1  -6  -2    5.12    0.84
  -1  -6   2    4.80    0.60
  -1   6   1    4.24    0.55
   1   6  -1    4.15    0.50
  -1   6   1    4.11    0.70
  -1   6   1    2.99    0.66
  -1   6   1    3.94    0.64
   1   6  -1    3.28    0.50
   1   6  -1    3.47    0.50
   1   6  -1    3.79    0.49
  -1  -6   1    3.17    0.49
   1  -6  -1    4.60    0.69
  -1  -6   1    3.06    0.50
   1  -6  -1    3.74    0.54
   1  -6  -1    4.32    0.68
  -1  -6   1    3.85    0.56
   1   6   0    5.21    0.76
  -1   6   0    5.95    0.76
  -1   6   0    5.53    0.67
   1   6   0    5.53    0.74
   1   6   0    5.71    0.68
  -1   6   0    5.91    0.77
  -1   6   0    6.04    0.79
   1   6   0    6.67    0.79
   1  -6   0    5.91    0.68
   1  -6   0    4.97    0.81
  -1  -6   0    5.85    0.68
   1  -6   0    5.91    0.76
  -1  -6   0    5.62    0.77
  -1  -6   0    5.75    0.78
  -1   6  -1    1.99    0.38
   1   6   1    0.96    0.40
   1   6   1    1.67    0.50
  -1   6  -1    2.11    0.35
   1   6   1    2.12    0.43
  -1   6  -1    1.89    0.39
  -1   6  -1    2.02    0.41
   1   6   1    2.49    0.58
  -1  -6  -1    1.58    0.38
  -1  -6  -1    2.38    0.57
   1  -6   1    1.80    0.40
  -1  -6  -1    2.18    0.53
   1  -6   1    2.16    0.40
   1  -6   1    2.28    0.48
  -1   6  -2    8.85    0.87
   1   6   2    9.83    1.02
   1   6   2    8.48    1.16
  -1   6  -2    9.06    0.87
  -1   6  -2   10.45    0.90
   1   6   2   10.17    1.24
   1   6   2    9.94    1.20
   1   6   2    9.27    1.19
  -1   6  -2    9.86    0.79
  -1  -6  -2    9.09    1.18
   1  -6   2    8.82    0.87
  -1  -6  -2    8.18    0.98
   1  -6   2    8.59    0.95
   1  -6   2    7.69    0.87
  -1  -6  -2    9.58    1.24
   1   6   3    8.74    1.18
   1   6   3    8.67    1.18
   1   6   3    6.52    1.07
   1   6   3    8.44    0.91
  -1   6  -3    9.55    0.76
   1   6   3    6.93    1.10
  -1  -6  -3    9.01    0.95
   1  -6   3    7.55    0.77
   1  -6   3    6.31    0.65
  -1  -6  -3    5.88    1.04
  -1  -6  -3    7.76    1.14
   1  -6   3    7.91    0.79
   1   6   4    3.55    0.94
   1   6   4    3.96    0.92
  -1   6  -4    4.72    0.47
   1   6   4    4.11    0.63
   1   6   4    3.78    0.94
   1   6   4    4.06    0.94
   1  -6   4    4.75    0.52
  -1  -6  -4    4.72    0.68
  -1  -6  -4    4.40    1.04
  -1  -6  -4    4.26    0.99
   1  -6   4    4.10    0.50
   1   6   5    0.33    0.27
   1   6   5    0.07    0.33
   1   6   5    0.76    0.52
  -1   6  -5    0.51    0.20
  -1   6  -5    0.61    0.17
   1   6   5    0.33    0.39
  -1   6  -5    0.21    0.19
   1   6   5    0.01    0.30
  -1   6  -5    0.34    0.13
   1  -6   5    0.42    0.16
  -1  -6  -5    0.18    0.35
  -1  -6  -5    0.08    0.28
   1  -6   5    0.20    0.16
  -1  -6  -5    0.40    0.27
   1  -6   5    0.91    0.21
   1   6   6    0.24    0.42
  -1   6  -6    0.92    0.30
   1   6   6    0.43    0.28
   1   6   6    0.06    0.36
  -1   6  -6    0.79    0.19
   1   6   6    0.20    0.41
   1   6   6    0.50    0.45
  -1   6  -6    1.03    0.27
   1  -6   6    1.09    0.28
   1  -6   6    1.38    0.30
  -1  -6  -6    0.42    0.35
   1  -6   6    0.89    0.21
   1  -6   6    0.85    0.24
  -1  -6  -6    0.56    0.49
  -1  -6  -6    1.81    0.74
  -1   6  -7    5.26    0.54
   1   6   7    3.78    0.76
   1   6   7    6.53    1.32
   1   6   7    4.65    1.15
   1   6   7    4.79    1.21
  -1   6  -7    4.45    0.67
   1   6   7    5.05    1.22
  -1  -6  -7    4.62    1.24
  -1  -6  -7    7.11    1.18
   1  -6   7    4.53    0.61
   1  -6   7    5.85    0.58
  -1  -6  -7    6.10    0.84
   1  -6   7    3.82    0.72
   1   6   8    0.84    0.65
   1   6   8    1.10    0.71
   1   6   8    1.04    0.39
  -1   6  -8    0.70    0.24
   1   6   8   -0.01    0.78
  -1   6  -8    0.96    0.38
   1   6   8    0.81    0.52
  -1  -6  -8    0.00    0.44
  -1  -6  -8    0.78    0.51
   1  -6   8    1.57    0.44
  -1  -6  -8    0.96    1.11
   1  -6   8    1.39    0.30
   1  -6   8    0.72    0.32
   1  -6   8    1.95    0.41
   1   6   9    0.36    0.45
  -1   6  -9    0.81    0.38
   1   6   9    1.24    0.60
   1   6   9    1.01    0.68
  -1   6  -9    0.25    0.17
   1   6   9    0.10    0.33
   1  -6   9    0.15    0.24
  -1  -6  -9    0.65    0.43
   1  -6   9    0.37    0.20
  -1  -6  -9    0.58    0.68
   1  -6   9    0.71    0.37
   1  -6   9    0.54    0.30
   1  -6   9    0.57    0.37
   1   6  10   -0.15    0.37
  -1   6 -10    0.12    0.23
   1   6  10    0.52    0.53
  -1   6 -10   -0.37    0.23
   1   6  10    0.35    0.58
   1   6  10    0.32    0.57
  -1  -6 -10    0.47    0.67
   1  -6  10    0.12    0.25
  -1  -6 -10   -0.28    0.30
   1  -6  10   -0.03    0.29
   1  -6  10    0.03    0.26
   1  -6  10    0.30    0.49
   1  -6  10    0.58    0.38
   1   6  11    0.20    0.68
  -1   6 -11   -0.29    0.30
   1   6  11   -0.53    0.41
   1   6  11    0.22    0.60
   1  -6  11    0.47    0.49
   1  -6  11   -0.16    0.35
  -1  -6 -11   -0.16    0.51
  -1  -6 -11    0.55    0.54
   1  -6  11    1.17    0.50
  -1   6 -12    6.35    1.29
   1   6  12    6.01    1.73
   1   6  12    4.91    1.43
   1   6  12    6.91    1.84
   1  -6  12    6.36    0.91
   1  -6  12    5.78    0.70
   1  -6  12    5.71    1.24
   1  -6  12    5.77    1.26
  -1  -6 -12    8.22    1.99
   1  -6  12    5.60    0.82
   1  -6  12    6.27    1.24
  -1  -6 -12    7.11    1.11
   1   6  13   -0.43    0.47
  -1   6 -13    0.63    0.43
   1   6  13   -0.17    0.54
   1   6  13    0.70    0.73
  -1  -6 -13    0.40    0.44
   1  -6  13    0.09    0.35
  -1  -6 -13    0.50    0.70
   1  -6  13    0.83    0.51
   1  -6  13    0.37    0.48
   1  -6  13    0.54    0.50
   1  -6  13    0.21    0.23
   1   6  14    0.23    0.62
   1   6  14    1.05    0.75
  -1   6 -14    1.01    0.58
   1   6  14   -0.11    0.50
  -1  -6 -14    0.28    0.45
   1  -6  14    0.49    0.54
   1  -6  14    0.26    0.27
   1  -6  14   -0.92    0.49
   1  -6  14    0.70    0.61
   1  -6  14    0.43    0.42
   1   6  15   -0.25    0.48
   1   6  15   -0.03    0.79
   1  -6  15    0.11    0.50
   1  -6  15    0.99    0.72
   1  -6  15    1.40    0.60
  -1  -6 -15    0.89    0.55
   1  -6  15    0.49    0.50
   1  -6  15    0.31    0.26
   1   6  16    1.48    0.87
   1   6  16    3.91    1.68
   1   6  16    3.47    1.51
   1  -6  16    1.67    0.43
   1  -6  16    0.96    0.77
   1  -6  16    2.03    0.87
  -1  -6 -16    1.72    0.68
   1   6  17    0.78    0.92
   1   6  17    0.59    0.85
   1  -6  17    1.07    0.80
   1  -6  17   -0.14    0.49
  -1  -6 -17   -0.36    0.35
   1   6  18   -0.30    0.30
   1   6  18   -0.77    0.53
   1   6  18    1.47    1.00
   1  -6  18    0.30    0.67
   1  -6  18   -0.11    0.29
  -1  -6 -18   -0.47    0.42
   1  -6  18   -1.29    0.61
   1   6  19    0.18    1.17
   1   6  19    1.88    1.04
   1   6  19    0.55    0.41
   1  -6  19    0.16    0.30
   1  -6  19    0.73    0.80
  -1  -6 -19   -0.05    0.50
   1  -6  19    0.62    0.74
   1   6  20    0.04    1.19
   1   6  20    3.28    2.03
   1   6  20    0.08    0.51
   1  -6  20    0.52    0.34
   1  -6  20    3.00    0.97
  -1  -6 -20   -0.82    0.53
   1  -6  20    0.78    0.79
  -1   7  20    0.02    1.07
  -1   7  20   -0.82    0.44
   1  -7 -20    0.29    0.86
  -1  -7  20    0.50    0.43
  -1  -7  20   -0.37    0.80
  -1   7  19    3.49    1.37
  -1   7  19    1.80    1.15
  -1   7  19    0.19    0.47
  -1  -7  19    0.81    0.92
  -1  -7  19    2.93    0.97
   1  -7 -19    1.47    0.81
  -1  -7  19    1.24    0.55
  -1   7  18    1.30    1.13
  -1   7  18   -0.73    0.68
  -1   7  18    0.18    0.38
   1  -7 -18   -0.07    0.56
  -1  -7  18   -0.09    0.73
  -1  -7  18   -0.30    0.54
  -1  -7  18    0.24    0.34
  -1   7  17   -0.21    0.77
  -1   7  17    0.15    0.81
  -1  -7  17   -0.23    0.52
  -1  -7  17   -0.69    0.44
  -1  -7  17   -0.31    0.55
   1  -7 -17   -0.97    0.38
  -1  -7  17   -0.42    0.19
  -1   7  16    1.68    1.19
  -1   7  16    1.16    0.70
  -1  -7  16    0.45    0.47
  -1  -7  16    0.68    0.63
  -1  -7  16    1.34    0.66
  -1  -7  16    1.70    0.77
   1  -7 -16    0.53    0.58
  -1  -7  16    0.20    0.45
  -1   7  15   -0.61    0.53
  -1  -7  15    0.30    0.30
  -1  -7  15    1.11    0.63
   1  -7 -15   -0.50    0.40
  -1  -7  15    1.65    0.75
  -1  -7  15    0.93    0.42
  -1  -7  15    0.02    0.52
  -1   7  14    5.04    1.54
  -1   7  14    5.46    2.59
  -1   7  14    5.13    1.66
  -1  -7  14    3.76    1.06
  -1  -7  14    5.44    0.80
   1  -7 -14    4.09    1.07
  -1  -7  14    5.23    1.23
  -1  -7  14    4.40    1.03
  -1  -7  14    4.67    0.70
  -1   7  13    0.59    0.80
  -1   7  13    0.04    0.63
  -1   7  13    0.94    0.81
  -1  -7  13    0.87    0.48
  -1  -7  13    0.56    0.55
  -1  -7  13    0.46    0.39
  -1  -7  13    0.69    0.29
   1  -7 -13    1.53    0.68
  -1  -7  13    0.46    0.52
  -1   7  12    1.28    0.86
  -1   7  12   -0.36    0.62
  -1   7  12    0.50    0.78
  -1  -7  12    1.09    0.38
  -1  -7  12    1.01    0.52
  -1  -7  12    0.30    0.34
  -1  -7  12    1.22    0.52
  -1  -7  12    0.76    0.52
   1  -7 -12    0.37    0.51
  -1   7  11    9.23    2.14
  -1   7  11   12.42    2.08
  -1   7  11   10.82    2.23
  -1  -7  11   10.01    1.37
  -1  -7  11    9.32    1.03
  -1  -7  11    9.77    1.31
   1  -7 -11    8.98    1.35
  -1  -7  11   11.50    1.10
  -1  -7  11    8.96    1.24
  -1   7  10    5.49    1.49
   1   7 -10    5.09    1.04
  -1   7  10    6.10    1.71
  -1   7  10    5.33    1.55
   1   7 -10    4.85    0.65
  -1  -7  10    5.33    0.89
  -1  -7  10    4.61    0.90
   1  -7 -10    5.68    1.12
  -1  -7  10    4.90    0.66
  -1  -7  10    6.91    0.72
  -1  -7  10    5.13    0.76
  -1  -7  10    4.65    0.78
   1   7  -9    2.05    0.52
  -1   7   9    2.13    0.92
   1   7  -9    1.42    0.35
   1   7  -9    1.86    0.62
  -1   7   9    1.20    0.84
  -1   7   9    3.19    1.18
  -1  -7   9    2.81    0.64
  -1  -7   9    2.26    0.55
  -1  -7   9    2.42    0.44
  -1  -7   9    2.85    0.55
   1  -7  -9    3.43    0.82
   1   7  -8    0.61    0.42
  -1   7   8    1.35    0.74
   1   7  -8    1.05    0.43
  -1   7   8    0.69    0.61
   1   7  -8    0.76    0.30
  -1   7   8    0.18    0.51
  -1   7   8    0.79    0.39
  -1   7   8    1.01    0.63
  -1   7   8    0.41    0.57
  -1  -7   8    0.67    0.34
   1  -7  -8    0.52    0.45
  -1  -7   8    0.70    0.26
   1  -7  -8    1.74    0.79
  -1  -7   8    1.11    0.38
  -1   7   7   -0.21    0.24
  -1   7   7    0.51    0.67
   1   7  -7    0.76    0.19
  -1   7   7    0.17    0.49
  -1   7   7   -0.10    0.42
  -1   7   7    0.61    0.54
  -1   7   7   -0.24    0.35
   1  -7  -7    0.31    0.31
  -1  -7   7   -0.01    0.15
  -1  -7   7    0.52    0.20
  -1  -7   7    0.37    0.15
   1  -7  -7   -0.11    0.38
  -1   7   6    1.94    0.71
  -1   7   6    0.97    0.62
   1   7  -6    2.15    0.31
  -1   7   6    1.29    0.70
  -1   7   6    1.85    0.68
  -1   7   6    1.11    0.60
  -1   7   6    2.21    0.59
   1   7  -6    1.53    0.31
  -1  -7   6    1.90    0.25
   1  -7  -6    1.72    0.54
   1  -7  -6    2.83    0.83
  -1  -7   6    1.56    0.36
  -1   7   5    2.29    0.54
  -1   7   5    2.18    0.76
  -1   7   5    1.98    0.76
   1   7  -5    2.55    0.32
  -1   7   5    2.12    0.79
   1   7  -5    2.27    0.34
  -1  -7   5    2.40    0.44
   1  -7  -5    2.67    0.65
  -1  -7   5    2.41    0.33
   1  -7  -5    2.63    0.81
  -1   7   4    2.10    0.68
  -1   7   4    2.79    0.88
   1   7  -4    2.71    0.38
  -1   7   4    2.85    0.83
  -1   7   4    2.97    0.62
   1  -7  -4    2.79    0.77
   1  -7  -4    2.77    0.77
  -1  -7   4    2.65    0.37
   1  -7  -4    2.85    0.63
  -1  -7   4    2.69    0.47
  -1   7   3   30.15    2.97
   1   7  -3   33.55    2.48
  -1   7   3   30.14    2.97
  -1   7   3   27.97    2.63
  -1   7   3   29.75    3.01
  -1  -7   3   27.96    2.50
  -1  -7   3   30.56    2.51
   1  -7  -3   28.81    2.95
   1  -7  -3   30.54    2.68
   1  -7  -3   27.95    2.92
  -1   7   2    3.07    0.59
  -1   7   2    4.18    0.88
   1   7  -2    2.80    0.41
   1   7  -2    2.65    0.41
  -1   7   2    3.24    0.76
   1   7  -2    3.25    0.38
   1   7  -2    3.31    0.45
  -1   7   2    3.34    0.76
  -1  -7   2    3.35    0.47
   1  -7  -2    3.53    0.55
   1  -7  -2    2.51    0.72
  -1  -7   2    3.33    0.50
  -1  -7   2    3.17    0.44
   1  -7  -2    2.92    0.74
   1   7  -1    5.11    0.65
  -1   7   1    5.51    0.81
  -1   7   1    6.20    0.87
   1   7  -1    4.87    0.66
   1   7  -1    4.80    0.65
   1   7  -1    5.54    0.65
  -1   7   1    5.27    0.81
  -1   7   1    5.61    0.70
   1  -7  -1    5.46    0.69
  -1  -7   1    5.35    0.71
   1  -7  -1    4.52    0.78
   1  -7  -1    5.58    0.86
  -1  -7   1    5.34    0.74
  -1  -7   1    3.99    0.60
  -1   7   0    3.52    0.53
   1   7   0    3.23    0.57
  -1   7   0    3.30    0.56
  -1   7   0    3.27    0.57
   1   7   0    3.91    0.99
   1   7   0    3.40    0.59
   1   7   0    4.26    0.54
  -1  -7   0    2.72    0.53
   1  -7   0    3.50    0.52
   1  -7   0    2.71    0.72
  -1  -7   0    3.36    0.68
   1  -7   0    3.57    0.72
  -1  -7   0    3.32    0.74
  -1   7  -1    6.61    0.74
  -1   7  -1    5.89    0.71
   1   7   1    6.27    0.89
   1   7   1    6.00    0.91
  -1   7  -1    5.71    0.72
   1   7   1    5.83    0.89
   1   7   1    6.41    0.77
  -1   7  -1    7.20    0.81
  -1  -7  -1    6.82    0.94
   1  -7   1    6.36    0.77
  -1  -7  -1    6.97    0.97
   1  -7   1    5.27    0.69
  -1  -7  -1    5.82    0.76
   1  -7   1    6.02    0.81
   1   7   2    5.54    0.76
  -1   7  -2    5.80    0.56
  -1   7  -2    6.34    0.66
   1   7   2    5.61    0.93
   1   7   2    5.24    0.88
  -1   7  -2    6.28    0.67
   1   7   2    6.16    0.93
   1   7   2    6.23    0.96
  -1   7  -2    5.78    0.65
  -1  -7  -2    5.92    0.93
   1  -7   2    5.49    0.66
  -1  -7  -2    6.46    0.97
  -1  -7  -2    5.22    0.74
   1  -7   2    4.84    0.71
   1  -7   2    5.47    0.64
  -1   7  -3    7.61    0.75
   1   7   3    7.82    1.22
   1   7   3    9.84    1.30
   1   7   3    8.48    1.27
   1   7   3    9.43    1.07
   1   7   3    8.73    1.27
  -1   7  -3   10.29    0.88
   1  -7   3    9.53    0.97
  -1  -7  -3    9.17    1.27
  -1  -7  -3    9.17    1.32
  -1  -7  -3    9.73    1.07
   1  -7   3    8.34    0.90
   1   7   4    1.84    0.63
   1   7   4    1.86    0.65
   1   7   4    1.29    0.57
  -1   7  -4    2.15    0.31
   1   7   4    1.62    0.45
   1   7   4    2.05    0.70
  -1  -7  -4    1.59    0.63
  -1  -7  -4    1.59    0.49
   1  -7   4    1.96    0.39
  -1  -7  -4    2.23    0.77
   1  -7   4    1.73    0.35
  -1   7  -5    1.11    0.23
   1   7   5    0.63    0.48
   1   7   5    0.70    0.52
   1   7   5   -0.16    0.35
  -1   7  -5    1.32    0.28
   1   7   5    0.72    0.33
   1   7   5    0.66    0.49
  -1   7  -5    0.60    0.21
   1  -7   5    0.86    0.25
   1  -7   5    0.85    0.24
  -1  -7  -5    0.29    0.42
  -1  -7  -5    1.34    0.43
  -1  -7  -5    0.49    0.47
  -1   7  -6    0.48    0.16
   1   7   6    0.41    0.27
   1   7   6    0.58    0.45
   1   7   6    0.16    0.41
   1   7   6   -0.09    0.29
  -1   7  -6    0.16    0.19
   1   7   6    0.25    0.37
  -1  -7  -6   -0.09    0.39
   1  -7   6    0.08    0.15
   1  -7   6    0.12    0.12
  -1  -7  -6    0.20    0.26
  -1  -7  -6    1.22    0.57
   1  -7   6    0.53    0.20
   1   7   7    3.91    1.08
   1   7   7    3.24    0.99
   1   7   7    3.10    0.98
  -1   7  -7    3.48    0.41
   1   7   7    2.19    0.84
   1   7   7    3.20    0.69
  -1   7  -7    3.26    0.54
   1  -7   7    3.53    0.48
  -1  -7  -7    4.28    1.16
   1  -7   7    2.85    0.45
   1  -7   7    3.44    0.40
  -1  -7  -7    3.46    1.02
   1   7   8    0.25    0.24
  -1   7  -8    0.28    0.16
   1   7   8    0.80    0.65
   1   7   8   -0.15    0.34
   1   7   8    0.13    0.45
  -1   7  -8    0.52    0.24
   1   7   8    0.01    0.48
  -1  -7  -8    0.32    0.50
  -1  -7  -8   -0.11    0.32
   1  -7   8    0.29    0.26
  -1  -7  -8    0.66    0.73
   1  -7   8   -0.08    0.15
   1  -7   8    0.47    0.26
   1  -7   8    0.14    0.18
  -1   7  -9    1.41    0.34
   1   7   9    0.66    0.72
   1   7   9    1.23    0.51
   1   7   9    1.11    0.85
  -1   7  -9    1.88    0.55
  -1  -7  -9    1.70    0.94
  -1  -7  -9    1.84    0.63
   1  -7   9    1.90    0.36
   1  -7   9    1.73    0.44
   1  -7   9    1.45    0.49
   1  -7   9    1.91    0.45
   1  -7   9    2.40    0.48
   1   7  10    2.57    1.04
   1   7  10    1.64    0.89
  -1   7 -10    2.36    0.65
  -1   7 -10    2.27    0.43
   1   7  10    1.78    1.00
   1  -7  10    2.63    0.59
   1  -7  10    2.10    0.51
  -1  -7 -10    1.98    1.02
   1  -7  10    2.38    0.60
  -1  -7 -10    2.76    0.74
   1  -7  10    3.14    0.48
  -1   7 -11    1.15    0.31
   1   7  11    1.37    0.86
   1   7  11    1.62    0.88
   1   7  11    0.62    0.75
  -1   7 -11    1.86    0.57
   1  -7  11    1.06    0.33
   1  -7  11    0.94    0.49
   1  -7  11    1.78    0.49
   1  -7  11    0.67    0.48
  -1  -7 -11    0.08    0.70
   1  -7  11    1.47    0.55
  -1  -7 -11    0.79    0.48
  -1   7 -12    0.86    0.48
   1   7  12    0.88    0.79
   1   7  12    0.42    0.78
   1   7  12    0.35    0.51
  -1  -7 -12   -0.19    0.63
   1  -7  12    0.34    0.43
  -1  -7 -12    0.20    0.47
   1  -7  12    0.52    0.28
   1  -7  12    0.48    0.44
   1  -7  12    1.17    0.41
   1  -7  12    0.16    0.39
   1   7  13   -0.13    0.67
   1   7  13    1.58    1.08
   1   7  13    0.92    0.77
  -1   7 -13    1.03    0.60
  -1  -7 -13    1.56    0.66
   1  -7  13    2.26    0.68
   1  -7  13    0.86    0.54
   1  -7  13    1.36    0.39
   1  -7  13    0.98    0.55
   1  -7  13    2.11    0.55
   1   7  14    0.53    0.66
   1   7  14    1.38    0.91
  -1   7 -14   -0.02    0.46
   1  -7  14    0.22    0.43
   1  -7  14    0.67    0.46
  -1  -7 -14    1.49    0.65
   1  -7  14    0.75    0.65
   1  -7  14    0.23    0.25
   1  -7  14    0.75    0.58
   1   7  15   -0.02    0.81
   1   7  15    0.85    0.82
   1  -7  15    0.87    0.54
   1  -7  15   -0.28    0.48
   1  -7  15    0.44    0.29
  -1  -7 -15    0.99    0.64
   1  -7  15    0.62    0.56
   1   7  16   -0.60    0.64
   1   7  16   -0.80    0.78
   1   7  16    1.15    0.91
   1  -7  16   -0.43    0.53
   1  -7  16    0.09    0.46
  -1  -7 -16   -0.47    0.40
   1  -7  16    0.57    0.59
   1  -7  16    1.27    0.62
   1  -7  16    0.03    0.25
   1   7  17    0.01    0.58
   1   7  17    0.20    0.83
   1   7  17   -0.24    0.93
   1  -7  17    0.42    0.29
   1  -7  17    1.29    0.77
  -1  -7 -17    0.35    0.55
   1  -7  17   -0.84    0.50
   1   7  18    0.04    1.06
   1   7  18    0.79    0.90
  -1  -7 -18   -0.42    0.52
   1  -7  18    0.34    0.33
   1  -7  18   -0.12    0.74
   1  -7  18   -0.11    0.61
   1   7  19    0.87    1.07
   1   7  19    1.61    1.01
   1   7  19    0.86    0.57
   1  -7  19   -0.25    0.80
  -1  -7 -19    0.03    0.71
   1  -7  19    0.56    0.40
   1  -7  19    0.36    0.66
   1   7  20   -0.27    1.28
   1   7  20   -1.31    1.05
   1  -7  20    0.17    0.43
   1  -7  20    0.11    0.77
   1  -7  20    0.91    0.89
  -1   8  20   -1.14    0.46
  -1   8  20   -0.20    1.38
  -1   8  20   -0.91    0.76
   1  -8 -20    1.74    0.96
  -1  -8  20    0.42    0.41
  -1  -8  20   -0.08    0.71
  -1   8  19   -0.94    0.77
  -1   8  19    0.17    1.29
   1  -8 -19    0.92    0.91
  -1  -8  19    1.15    0.50
  -1  -8  19    1.06    0.63
  -1  -8  19    1.25    0.86
  -1   8  18    0.46    0.97
  -1   8  18    0.22    0.87
  -1  -8  18    2.06    0.67
  -1  -8  18    0.22    0.38
  -1  -8  18    1.04    0.67
   1  -8 -18    1.33    0.82
  -1   8  17    0.38    0.92
  -1   8  17    1.38    0.70
  -1  -8  17    0.33    0.31
  -1  -8  17    0.59    0.58
  -1  -8  17    0.22    0.49
  -1  -8  17    0.47    0.59
  -1   8  16    0.88    0.86
  -1   8  16    0.77    0.82
  -1  -8  16    0.35    0.51
  -1  -8  16    0.65    0.43
   1  -8 -16   -0.39    0.54
  -1  -8  16    0.71    0.36
  -1  -8  16   -0.58    0.50
  -1  -8  16    0.61    0.65
  -1   8  15   -1.09    0.67
  -1   8  15    0.17    0.72
  -1  -8  15    0.51    0.38
  -1  -8  15   -0.09    0.24
   1  -8 -15    0.38    0.54
  -1  -8  15    0.35    0.51
  -1  -8  15    0.00    0.35
  -1   8  14    1.54    1.25
  -1   8  14    1.65    0.97
  -1  -8  14    2.46    0.66
  -1  -8  14    1.37    0.72
  -1  -8  14    1.09    0.62
   1  -8 -14    1.95    0.80
  -1  -8  14    0.91    0.38
  -1   8  13   -0.20    0.73
  -1   8  13   -0.01    0.70
  -1   8  13    0.02    0.73
   1  -8 -13    0.01    0.51
  -1  -8  13   -0.47    0.31
  -1  -8  13    0.03    0.48
  -1  -8  13    0.88    0.37
  -1  -8  13    0.69    0.44
  -1  -8  13    0.92    0.40
  -1   8  12    3.21    1.27
  -1   8  12    1.94    1.15
  -1   8  12    4.85    1.64
   1  -8 -12    3.98    1.02
  -1  -8  12    2.76    0.58
  -1  -8  12    2.53    0.71
  -1  -8  12    2.77    0.68
  -1  -8  12    3.59    0.84
  -1   8  11   20.90    2.96
  -1   8  11   21.16    2.83
  -1   8  11   17.02    2.75
  -1  -8  11   17.41    1.73
  -1  -8  11   18.25    1.85
   1  -8 -11   20.44    2.23
  -1  -8  11   19.30    1.94
  -1  -8  11   20.33    2.03
  -1   8  10    2.98    1.24
  -1   8  10    0.14    0.58
   1   8 -10    0.58    0.52
  -1   8  10    1.36    0.92
  -1  -8  10    0.62    0.30
  -1  -8  10    1.13    0.46
   1  -8 -10    0.99    0.55
  -1  -8  10    1.39    0.37
  -1  -8  10    0.70    0.41
  -1  -8  10    0.71    0.41
  -1   8   9    1.67    0.79
  -1   8   9    0.41    0.78
  -1   8   9    1.84    0.99
   1   8  -9    2.06    0.44
   1   8  -9    0.98    0.58
   1   8  -9    2.12    0.49
   1  -8  -9    1.65    0.70
  -1  -8   9    1.52    0.41
  -1  -8   9    1.80    0.43
  -1  -8   9    1.88    0.48
  -1   8   8    0.37    0.35
  -1   8   8    0.68    0.67
  -1   8   8   -0.09    0.38
  -1   8   8    0.42    0.63
   1   8  -8    0.17    0.18
   1   8  -8   -0.05    0.16
  -1   8   8    0.84    0.66
  -1  -8   8    0.42    0.24
   1  -8  -8    0.30    0.35
  -1  -8   8    0.10    0.12
  -1  -8   8    0.46    0.19
  -1  -8   8    0.12    0.22
   1  -8  -8    0.15    0.54
  -1  -8   8    0.22    0.17
  -1   8   7    1.40    0.77
  -1   8   7    2.58    1.00
  -1   8   7    1.59    0.78
  -1   8   7    2.00    0.58
  -1   8   7    2.51    0.90
   1   8  -7    2.70    0.47
  -1   8   7    3.55    1.10
   1   8  -7    1.95    0.39
   1  -8  -7    1.59    0.75
   1  -8  -7    2.61    0.68
  -1  -8   7    2.02    0.45
  -1  -8   7    2.20    0.32
  -1   8   6    6.46    1.45
   1   8  -6    5.34    0.56
  -1   8   6    4.59    1.21
   1   8  -6    4.70    0.53
  -1   8   6    4.78    1.48
  -1   8   6    4.67    1.18
  -1   8   6    4.84    0.79
  -1   8   6    4.17    1.14
   1  -8  -6    4.18    1.17
  -1  -8   6    4.98    0.54
  -1  -8   6    4.74    0.62
   1  -8  -6    5.39    0.98
  -1   8   5    3.32    0.99
   1   8  -5    3.38    0.45
  -1   8   5    2.85    0.90
  -1   8   5    2.52    0.82
  -1   8   5    3.52    0.69
   1   8  -5    3.17    0.38
  -1  -8   5    2.93    0.48
  -1  -8   5    3.04    0.41
   1  -8  -5    3.58    0.75
  -1   8   4   15.35    1.60
  -1   8   4   15.55    1.92
   1   8  -4   15.19    1.35
  -1   8   4   15.75    1.98
  -1   8   4   16.85    1.96
  -1  -8   4   15.80    1.39
   1  -8  -4   14.49    1.91
   1  -8  -4   13.56    1.56
  -1  -8   4   13.73    1.41
  -1   8   3    2.30    0.73
   1   8  -3    3.29    0.37
  -1   8   3    2.14    0.74
  -1   8   3    2.22    0.73
   1   8  -3    3.34    0.45
  -1   8   3    2.47    0.62
  -1  -8   3    2.39    0.48
   1  -8  -3    2.28    0.72
   1  -8  -3    2.61    0.62
  -1  -8   3    2.45    0.44
  -1   8   2    0.68    0.37
  -1   8   2    1.28    0.51
   1   8  -2    0.79    0.26
   1   8  -2    1.36    0.31
   1   8  -2    1.28    0.26
   1   8  -2    0.99    0.27
  -1   8   2    0.91    0.43
  -1   8   2    1.48    0.43
   1  -8  -2    1.17    0.53
  -1  -8   2    0.82    0.31
  -1  -8   2    1.09    0.36
   1  -8  -2    1.51    0.42
  -1   8   1    2.44    0.56
  -1   8   1    3.28    0.72
   1   8  -1    3.11    0.50
  -1   8   1    2.92    0.72
   1   8  -1    3.52    0.59
  -1   8   1    2.64    0.66
   1   8  -1    2.68    0.54
   1   8  -1    2.80    0.58
  -1  -8   1    2.95    0.62
   1  -8  -1    3.24    0.74
  -1  -8   1    2.13    0.48
   1  -8  -1    2.97    0.59
   1  -8  -1    2.41    0.63
  -1   8   0    0.03    0.18
  -1   8   0    0.18    0.23
   1   8   0    0.14    0.22
   1   8   0    0.11    0.18
   1   8   0   -0.02    0.23
  -1   8   0    0.13    0.24
   1  -8   0   -0.03    0.18
  -1  -8   0    0.20    0.22
   1  -8   0    0.24    0.26
  -1  -8   0    0.33    0.28
   1   8   1    4.15    0.70
  -1   8  -1    4.38    0.59
  -1   8  -1    3.48    0.54
   1   8   1    4.40    0.87
   1   8   1    5.05    0.79
  -1   8  -1    3.51    0.56
  -1   8  -1    3.98    0.62
   1   8   1    3.24    0.73
   1  -8   1    3.48    0.54
  -1  -8  -1    2.56    0.57
   1  -8   1    3.81    0.66
  -1  -8  -1    3.85    0.85
  -1  -8  -1    2.69    0.70
  -1   8  -2    1.28    0.32
   1   8   2    0.76    0.44
   1   8   2    1.77    0.58
   1   8   2    1.18    0.37
  -1   8  -2    1.08    0.33
   1   8   2    0.98    0.42
  -1   8  -2    0.75    0.28
  -1   8  -2    0.87    0.22
   1   8   2    0.86    0.48
  -1  -8  -2    0.77    0.41
  -1  -8  -2    0.52    0.44
  -1  -8  -2    1.11    0.39
   1  -8   2    0.65    0.26
   1  -8   2    1.02    0.38
  -1   8  -3    6.94    0.73
  -1   8  -3    6.73    0.64
   1   8   3    7.80    1.17
   1   8   3    6.62    1.11
   1   8   3    7.41    1.13
   1   8   3    6.46    1.11
   1   8   3    7.27    0.92
   1  -8   3    7.15    1.01
  -1  -8  -3    7.32    1.19
  -1  -8  -3    6.38    0.89
  -1  -8  -3    6.55    1.10
   1  -8   3    5.44    0.73
   1   8   4    3.94    1.00
   1   8   4    4.88    1.11
   1   8   4    4.38    1.07
  -1   8  -4    5.94    0.60
   1   8   4    4.09    1.04
   1   8   4    4.82    0.75
  -1  -8  -4    5.37    0.81
  -1  -8  -4    5.10    1.20
   1  -8   4    5.05    0.70
  -1  -8  -4    3.39    0.95
   1  -8   4    5.23    0.64
  -1   8  -5    3.68    0.47
   1   8   5    4.48    1.11
   1   8   5    3.50    0.73
   1   8   5    2.49    0.86
   1   8   5    4.57    1.11
  -1   8  -5    5.08    0.56
   1   8   5    5.14    1.18
  -1  -8  -5    4.72    0.85
   1  -8   5    3.97    0.56
  -1  -8  -5    3.82    1.03
  -1  -8  -5    3.99    1.09
   1  -8   5    3.44    0.54
   1   8   6    2.40    0.71
  -1   8  -6    2.41    0.38
   1   8   6    0.73    0.69
  -1   8  -6    2.48    0.43
  -1   8  -6    3.05    0.35
   1   8   6    2.62    0.62
   1   8   6    2.18    0.83
  -1  -8  -6    2.13    0.74
   1  -8   6    2.29    0.45
  -1  -8  -6    1.05    0.63
  -1  -8  -6    1.37    0.70
   1   8   7    1.38    0.66
  -1   8  -7    1.43    0.29
   1   8   7    1.27    0.65
   1   8   7    0.40    0.60
   1   8   7    1.78    0.52
  -1   8  -7    1.33    0.36
   1   8   7    0.82    0.60
   1  -8   7    2.37    0.38
  -1  -8  -7    1.12    0.49
  -1  -8  -7    2.06    0.88
   1  -8   7    1.13    0.31
  -1  -8  -7    0.79    0.62
  -1   8  -8    0.32    0.17
  -1   8  -8    0.76    0.30
   1   8   8    0.33    0.49
   1   8   8    0.09    0.32
   1   8   8    0.52    0.62
   1   8   8    0.89    0.62
   1  -8   8    0.41    0.24
  -1  -8  -8   -0.19    0.48
   1  -8   8    0.49    0.20
   1  -8   8    0.15    0.16
   1  -8   8    0.32    0.22
  -1  -8  -8   -0.01    0.40
  -1  -8  -8    0.10    0.34
  -1   8  -9    0.66    0.33
   1   8   9    0.75    0.61
  -1   8  -9    0.26    0.21
   1   8   9    0.79    0.70
  -1  -8  -9    0.15    0.52
   1  -8   9    0.62    0.29
   1  -8   9    0.73    0.29
   1  -8   9    0.22    0.25
   1  -8   9    0.34    0.20
  -1  -8  -9   -0.25    0.51
   1   8  10    7.41    1.85
  -1   8 -10    7.69    1.11
   1   8  10    9.37    1.93
  -1   8 -10    6.39    0.81
   1  -8  10    8.60    1.02
   1  -8  10    7.14    0.85
   1  -8  10    8.12    0.91
  -1  -8 -10    9.63    2.15
  -1  -8 -10    7.99    1.23
   1  -8  10    7.85    0.95
   1   8  11    4.08    1.40
   1   8  11    4.74    1.55
   1   8  11    4.46    1.38
  -1   8 -11    5.83    0.72
  -1  -8 -11    5.12    1.63
  -1  -8 -11    3.69    0.91
   1  -8  11    6.49    0.74
   1  -8  11    5.12    0.86
   1  -8  11    6.06    0.81
   1  -8  11    2.98    0.87
   1   8  12    0.40    0.68
   1   8  12   -0.71    0.64
  -1   8 -12    0.27    0.39
   1   8  12    0.42    0.72
   1  -8  12    0.32    0.29
   1  -8  12    0.36    0.37
   1  -8  12   -0.48    0.34
  -1  -8 -12   -0.17    0.55
   1  -8  12    0.47    0.38
   1  -8  12    0.37    0.37
  -1  -8 -12    0.23    0.73
   1   8  13    0.46    0.68
  -1   8 -13    1.01    0.57
   1   8  13    3.63    1.55
   1  -8  13    1.98    0.74
   1  -8  13    3.40    0.67
  -1  -8 -13    1.93    0.79
   1  -8  13    1.73    0.46
   1  -8  13    2.29    0.65
   1   8  14    1.33    0.85
   1   8  14    1.97    1.69
  -1   8 -14   -0.29    0.35
   1   8  14   -0.34    0.64
   1  -8  14    1.33    0.48
   1  -8  14   -0.39    0.44
   1  -8  14   -0.08    0.38
   1  -8  14    1.21    0.61
  -1  -8 -14    0.03    0.46
   1  -8  14    0.06    0.27
   1   8  15    1.93    1.10
   1   8  15   -0.41    0.64
   1   8  15    1.27    0.82
   1  -8  15    0.93    0.53
   1  -8  15    0.15    0.63
   1  -8  15    0.60    0.30
   1  -8  15    0.13    0.47
  -1  -8 -15    0.63    0.49
   1  -8  15   -0.70    0.56
   1   8  16   -0.92    0.50
   1   8  16    0.37    0.83
   1  -8  16   -0.17    0.40
   1  -8  16    0.33    0.30
  -1  -8 -16   -0.25    0.44
   1  -8  16    0.30    0.47
   1  -8  16    1.72    0.68
   1  -8  16   -0.70    0.44
   1   8  17   -0.13    0.96
   1   8  17   -0.54    0.81
   1   8  17    0.88    0.86
  -1  -8 -17    0.10    0.56
   1  -8  17    0.07    0.28
   1  -8  17   -0.04    0.71
   1   8  18    0.38    0.97
   1   8  18   -0.55    0.80
  -1  -8 -18    0.32    0.59
   1  -8  18   -0.21    0.69
   1  -8  18    1.07    0.60
   1   8  19    0.56    0.52
   1   8  19    2.84    2.08
   1   8  19    0.86    1.14
   1  -8  19    1.42    0.93
  -1  -8 -19    0.46    0.61
   1  -8  19    0.85    0.72
   1   8  20    0.92    1.36
   1   8  20   -0.68    1.30
   1   8  20    0.82    0.59
   1  -8  20    1.62    0.87
  -1  -8 -20    1.63    0.89
   1  -8  20    2.12    0.95
   1  -8  20    0.72    0.56
  -1   9  19    0.81    1.22
  -1   9  19   -0.87    0.90
  -1  -9  19    1.08    0.66
  -1  -9  19    0.75    0.50
   1  -9 -19    1.48    0.90
  -1   9  18    0.49    0.83
  -1   9  18   -0.26    1.17
   1  -9 -18    0.27    0.62
  -1  -9  18    0.86    0.65
  -1  -9  18    0.41    0.55
  -1  -9  18   -0.04    0.33
  -1   9  17   -0.31    0.80
  -1   9  17    0.97    1.03
  -1  -9  17    1.53    0.62
  -1  -9  17    0.06    0.30
   1  -9 -17    0.03    0.59
  -1  -9  17   -0.19    0.40
  -1   9  16   -0.02    0.94
  -1   9  16    0.03    0.87
  -1  -9  16    1.08    0.49
  -1  -9  16    0.88    0.60
  -1  -9  16    0.81    0.35
  -1  -9  16    0.15    0.47
  -1  -9  16   -0.49    0.47
   1  -9 -16    0.57    0.63
  -1   9  15    0.04    0.68
  -1   9  15   -0.36    0.61
  -1  -9  15   -0.01    0.37
  -1  -9  15   -0.56    0.33
   1  -9 -15   -0.41    0.41
  -1  -9  15   -0.65    0.46
  -1   9  14    1.49    1.24
  -1   9  14    2.14    1.09
  -1   9  14    2.30    1.38
  -1  -9  14    1.17    0.62
  -1  -9  14    3.23    0.62
  -1  -9  14    1.32    0.54
   1  -9 -14    1.37    0.72
  -1  -9  14    2.05    0.52
  -1  -9  14    2.37    0.66
  -1   9  13    3.24    1.54
  -1   9  13    2.74    1.48
  -1   9  13    1.24    1.86
   1  -9 -13    2.74    0.92
  -1  -9  13    2.05    0.68
  -1  -9  13    2.26    0.59
  -1  -9  13    3.90    0.76
  -1   9  12   15.46    2.79
  -1   9  12   18.10    2.75
  -1   9  12   19.34    2.96
  -1  -9  12   19.92    1.84
   1  -9 -12   23.81    2.36
  -1  -9  12   16.41    1.90
  -1  -9  12   17.62    1.74
  -1  -9  12   18.77    1.77
  -1   9  11    0.57    0.85
  -1   9  11    0.50    0.79
  -1   9  11    1.19    1.00
   1  -9 -11    1.25    0.61
  -1  -9  11    1.58    0.47
  -1  -9  11    1.00    0.31
  -1  -9  11    1.19    0.46
  -1   9  10    9.15    2.11
  -1   9  10    8.59    1.99
   1   9 -10    6.85    1.22
  -1   9  10    8.74    1.95
  -1  -9  10   10.53    0.85
   1  -9 -10    9.54    1.41
  -1  -9  10    8.41    0.89
  -1  -9  10    8.23    1.01
  -1  -9  10    8.79    1.06
   1   9  -9    0.12    0.38
   1   9  -9   -0.30    0.18
   1   9  -9   -0.20    0.19
  -1   9   9    1.61    0.82
  -1   9   9    0.23    0.70
  -1   9   9   -0.05    0.45
  -1  -9   9    0.38    0.18
  -1  -9   9    0.16    0.24
  -1  -9   9    0.02    0.22
   1  -9  -9    0.65    0.47
   1   9  -8    0.52    0.22
  -1   9   8    1.35    0.81
  -1   9   8    1.03    0.66
  -1   9   8    0.67    0.62
  -1  -9   8    0.80    0.32
  -1  -9   8    0.80    0.23
   1  -9  -8    0.43    0.47
  -1   9   7    5.02    1.28
  -1   9   7    6.58    1.51
  -1   9   7    6.04    1.50
  -1   9   7    5.53    1.39
   1   9  -7    5.08    0.61
  -1   9   7    5.18    0.97
  -1   9   7    6.52    1.43
   1   9  -7    5.44    0.61
  -1  -9   7    4.80    0.58
   1  -9  -7    4.23    1.19
   1  -9  -7    5.66    1.05
  -1  -9   7    5.05    0.70
  -1   9   6    0.80    0.63
  -1   9   6    0.00    0.45
  -1   9   6    0.33    0.52
  -1   9   6    0.93    0.41
  -1   9   6    1.58    0.67
  -1   9   6    0.55    0.65
   1   9  -6    1.00    0.23
   1   9  -6    1.48    0.51
   1  -9  -6    0.25    0.58
  -1  -9   6    1.02    0.26
  -1  -9   6    0.91    0.37
   1  -9  -6    0.88    0.46
  -1   9   5    1.97    1.30
  -1   9   5    2.42    0.87
  -1   9   5    1.53    0.48
   1  -9  -5    2.21    0.86
  -1  -9   5    2.48    0.50
   1  -9  -5    3.32    0.73
  -1   9   4   38.10    3.79
  -1   9   4   38.21    3.59
  -1   9   4   37.67    3.81
  -1   9   4   40.05    3.81
   1   9  -4   41.89    3.14
  -1  -9   4   34.68    3.18
   1  -9  -4   39.24    3.42
   1  -9  -4   36.12    3.75
  -1  -9   4   35.29    3.16
  -1   9   3  114.75    9.17
   1   9  -3  120.84    8.96
   1   9  -3  124.18    8.88
  -1   9   3  122.13    9.60
   1   9  -3  114.51    8.78
  -1   9   3  110.34    9.57
  -1   9   3  117.79    9.56
  -1  -9   3   98.82    8.97
   1  -9  -3  110.06    9.16
   1  -9  -3  113.88    9.57
  -1  -9   3  112.18    9.05
   1   9  -2    3.47    0.55
   1   9  -2    3.82    0.54
   1   9  -2    3.69    0.54
  -1   9   2    2.88    0.82
  -1   9   2    3.91    0.73
  -1   9   2    3.75    0.94
  -1   9   2    4.05    0.91
   1   9  -2    4.41    0.52
  -1  -9   2    4.40    0.95
   1  -9  -2    4.47    1.00
   1  -9  -2    2.91    0.66
  -1  -9   2    3.28    0.64
  -1   9   1    1.75    0.57
   1   9  -1    1.84    0.44
  -1   9   1    1.67    0.45
  -1   9   1    2.09    0.56
  -1   9   1    1.49    0.55
   1   9  -1    1.54    0.41
   1   9  -1    1.48    0.43
   1  -9  -1    0.82    0.37
  -1  -9   1    1.33    0.41
   1  -9  -1    1.23    0.51
  -1  -9   1    1.09    0.41
  -1  -9   1    1.18    0.44
  -1   9   0    1.96    0.50
   1   9   0    1.30    0.44
  -1   9   0    1.33    0.47
  -1   9   0    0.33    0.34
   1   9   0    1.01    0.41
  -1   9   0    1.46    0.42
   1   9   0    1.45    0.43
   1   9   0    1.27    0.43
  -1  -9   0    0.92    0.35
   1  -9   0    1.26    0.41
  -1  -9   0    1.59    0.54
   1  -9   0    1.25    0.48
  -1  -9   0    1.33    0.47
   1   9   1    3.02    0.71
   1   9   1    2.83    0.72
  -1   9  -1    2.52    0.54
  -1   9  -1    2.34    0.49
  -1   9  -1    2.85    0.57
   1   9   1    2.26    0.66
   1   9   1    3.02    0.60
  -1   9  -1    2.52    0.88
  -1  -9  -1    2.29    0.56
  -1  -9  -1    2.68    0.76
   1  -9   1    2.26    0.60
   1  -9   1    2.26    0.52
  -1  -9  -1    2.64    0.71
   1   9   2    2.28    0.57
  -1   9  -2    1.91    0.44
  -1   9  -2    2.13    0.35
   1   9   2    2.12    0.67
  -1   9  -2    2.26    0.45
   1   9   2    1.97    0.68
   1   9   2    2.95    0.80
   1   9   2    1.91    0.63
  -1   9  -2    1.95    0.43
  -1  -9  -2    2.06    0.56
   1  -9   2    1.15    0.39
   1  -9   2    2.59    0.58
  -1  -9  -2    1.89    0.66
  -1  -9  -2    1.68    0.65
   1   9   3   35.13    3.03
   1   9   3   33.61    3.36
  -1   9  -3   37.73    2.83
   1   9   3   33.73    3.36
   1   9   3   34.05    3.37
  -1   9  -3   30.94    2.68
   1   9   3   33.44    3.35
  -1  -9  -3   33.18    3.43
  -1  -9  -3   36.63    3.44
   1  -9   3   34.42    2.98
  -1  -9  -3   28.39    2.96
   1  -9   3   30.83    2.84
   1   9   4   55.91    5.16
   1   9   4   56.41    5.17
   1   9   4   58.42    5.22
   1   9   4   58.36    5.22
  -1   9  -4   59.37    4.46
   1  -9   4   57.19    4.62
  -1  -9  -4   52.36    4.78
  -1  -9  -4   53.80    5.24
   1  -9   4   49.05    4.51
  -1  -9  -4   56.79    5.20
   1   9   5   14.49    3.41
   1   9   5   14.18    3.29
   1   9   5   17.60    2.17
  -1   9  -5   15.75    1.38
   1   9   5   15.01    1.67
   1   9   5   14.57    2.02
  -1  -9  -5   15.48    1.70
   1  -9   5   15.03    1.50
  -1  -9  -5   17.71    2.26
   1  -9   5   14.03    1.45
  -1  -9  -5   15.33    2.42
   1   9   6    0.16    0.35
  -1   9  -6    0.11    0.14
   1   9   6    0.17    0.39
   1   9   6    0.14    0.41
  -1   9  -6    0.03    0.16
   1   9   6    0.20    0.28
   1   9   6    0.75    0.53
  -1   9  -6    0.11    0.15
   1  -9   6    0.25    0.22
  -1  -9  -6    0.25    0.59
   1  -9   6    0.04    0.19
  -1  -9  -6   -0.34    0.28
   1   9   7    6.61    1.64
   1   9   7    8.82    1.78
  -1   9  -7    6.79    0.82
   1   9   7    5.22    1.41
   1   9   7    6.94    1.59
  -1   9  -7    7.54    0.74
   1   9   7    7.43    1.01
  -1  -9  -7    7.61    1.12
  -1  -9  -7    6.46    1.49
   1  -9   7    6.58    0.83
  -1  -9  -7    6.15    1.58
   1  -9   7    6.89    0.78
  -1   9  -8    1.05    0.39
   1   9   8    1.29    0.73
   1   9   8    1.80    0.84
  -1   9  -8    2.05    0.37
   1  -9   8    1.65    0.36
  -1  -9  -8    1.26    0.59
  -1  -9  -8    2.27    1.06
  -1   9  -9    1.06    0.30
   1   9   9    0.89    0.68
   1   9   9    2.00    0.98
  -1   9  -9    0.64    0.37
   1  -9   9    1.14    0.24
   1  -9   9    1.52    0.37
  -1  -9  -9    0.83    0.56
   1  -9   9    1.12    0.39
  -1  -9  -9    1.21    0.85
  -1   9 -10   15.18    1.65
   1   9  10   13.67    2.25
   1   9  10   15.94    2.46
  -1   9 -10   13.25    1.34
  -1  -9 -10   12.90    2.33
   1  -9  10   14.34    1.43
  -1  -9 -10   16.59    1.86
   1   9  11    0.79    0.90
  -1   9 -11    0.98    0.49
   1   9  11   -0.48    0.53
   1   9  11    0.38    0.63
   1  -9  11    0.63    0.33
   1  -9  11    1.73    0.47
   1  -9  11    0.86    0.37
  -1  -9 -11    1.13    0.62
  -1  -9 -11    0.93    0.79
  -1   9 -12   21.55    2.41
   1   9  12   20.98    3.08
   1   9  12   24.36    3.43
   1   9  12   22.66    3.32
   1  -9  12   23.51    2.18
   1  -9  12   20.30    2.41
  -1  -9 -12   23.01    2.54
   1  -9  12   22.17    2.08
   1  -9  12   24.51    2.08
  -1   9 -13    4.53    1.05
   1   9  13    4.01    2.51
   1   9  13    4.35    2.09
   1   9  13    3.53    1.45
   1  -9  13    4.52    0.72
   1  -9  13    5.11    0.77
   1  -9  13    4.64    0.80
   1  -9  13    4.17    1.01
  -1  -9 -13    4.39    1.11
   1   9  14    1.67    1.06
   1   9  14   -0.57    0.59
   1   9  14    0.01    0.78
  -1   9 -14    0.57    0.54
   1  -9  14    0.21    0.37
  -1  -9 -14    0.80    0.53
   1  -9  14    0.28    0.41
   1  -9  14    1.04    0.47
   1  -9  14    0.40    0.32
   1  -9  14    0.22    0.52
   1   9  15    0.14    0.94
   1   9  15    1.65    0.89
   1   9  15    0.37    0.88
   1  -9  15   -0.28    0.49
  -1  -9 -15    0.83    0.58
   1  -9  15    0.33    0.30
   1  -9  15    1.78    0.56
   1  -9  15    0.35    0.44
   1  -9  15    0.98    0.45
   1   9  16    0.85    0.98
   1   9  16    1.18    0.95
   1   9  16    0.75    0.89
   1  -9  16    0.94    0.56
  -1  -9 -16    0.14    0.64
   1  -9  16    1.13    0.76
   1  -9  16    0.47    0.55
   1  -9  16    1.48    0.60
   1   9  17    0.38    0.67
   1   9  17    0.10    0.97
   1  -9  17    0.26    0.33
   1  -9  17    0.79    0.74
   1  -9  17    0.07    0.47
  -1  -9 -17    1.63    0.68
   1   9  18    0.29    0.81
   1  -9  18    1.02    0.40
   1  -9  18   -0.39    0.68
  -1  -9 -18    0.49    0.81
   1  -9  18    0.03    0.60
   1   9  19   -0.54    0.88
   1   9  19    0.08    1.24
   1  -9  19    0.37    0.43
   1  -9  19    1.49    0.64
   1  -9  19    1.54    0.92
  -1  -9 -19    1.54    1.03
  -1  10  19   -1.22    0.85
  -1  10  19    0.38    1.21
   1 -10 -19   -0.46    0.70
  -1 -10  19    0.42    0.46
  -1  10  18    0.55    1.62
  -1  10  18   -0.47    0.84
   1 -10 -18    1.17    0.86
  -1 -10  18    0.04    0.38
  -1 -10  18    0.27    0.47
  -1 -10  18    0.18    1.02
  -1  10  17    0.08    1.05
  -1  10  17   -0.24    0.74
  -1 -10  17    0.57    0.58
  -1 -10  17    0.67    0.39
   1 -10 -17    1.10    0.68
  -1 -10  17   -0.24    0.30
  -1  10  16    0.81    1.11
  -1  10  16    0.37    0.93
  -1 -10  16   -0.37    0.32
  -1 -10  16    0.22    0.45
  -1 -10  16   -0.46    0.38
   1 -10 -16    0.27    0.60
  -1 -10  16   -0.57    0.25
  -1  10  15    1.88    1.15
  -1  10  15    1.56    1.07
  -1  10  15    1.70    0.96
  -1 -10  15    1.16    0.54
  -1 -10  15    0.80    0.36
   1 -10 -15    1.20    0.68
  -1 -10  15    1.93    0.48
  -1 -10  15    0.96    0.48
  -1 -10  15    0.58    0.38
  -1  10  14    0.84    0.97
  -1  10  14    0.82    0.79
  -1  10  14   -0.85    0.72
  -1 -10  14   -0.25    0.22
  -1 -10  14   -0.04    0.29
  -1 -10  14    0.22    0.34
  -1 -10  14    0.29    0.39
   1 -10 -14    0.33    0.59
  -1 -10  14    0.14    0.27
  -1  10  13   12.46    2.92
  -1  10  13   16.89    2.50
  -1  10  13   12.42    2.85
  -1 -10  13   11.47    1.49
  -1 -10  13   14.29    1.54
  -1 -10  13   12.00    1.41
  -1 -10  13   15.11    1.31
   1 -10 -13   15.63    2.04
  -1  10  12    3.55    1.49
  -1  10  12    5.62    1.92
  -1 -10  12    8.17    1.00
  -1  10  11   28.05    3.60
  -1  10  11   31.45    3.91
  -1  10  11   25.32    3.65
  -1 -10  11   27.48    2.56
   1 -10 -11   27.06    2.97
  -1 -10  11   30.35    2.38
  -1  10  10    1.54    1.11
   1  10 -10    1.32    0.53
  -1  10  10    1.15    0.82
  -1  10  10    0.34    0.75
  -1 -10  10    0.99    0.38
  -1 -10  10    0.92    0.27
   1 -10 -10    1.64    0.67
  -1 -10  10    1.09    0.44
  -1  10   9    2.19    1.04
   1  10  -9    3.22    0.70
  -1  10   9    3.17    1.12
  -1  10   9    1.86    1.07
   1 -10  -9    2.44    0.85
  -1 -10   9    2.66    0.60
  -1 -10   9    3.09    0.44
   1  10  -8    0.19    0.18
  -1  10   8   -0.81    0.43
   1  10  -8    0.37    0.17
  -1  10   8    0.10    0.51
  -1  10   8    0.35    0.62
  -1 -10   8    0.09    0.18
   1 -10  -8    0.26    0.43
  -1 -10   8    0.20    0.29
  -1  10   7    1.08    0.77
  -1  10   7    0.22    0.54
   1  10  -7    0.94    0.26
  -1  10   7    0.91    0.62
   1  10  -7    0.29    0.18
  -1 -10   7    0.07    0.29
  -1 -10   7    0.27    0.21
   1 -10  -7   -0.07    0.34
   1  10  -6    4.00    0.49
  -1  10   6    2.64    0.83
  -1  10   6    2.91    1.07
   1  10  -6    2.91    0.42
  -1  10   6    2.37    0.93
  -1  10   6    3.92    1.17
  -1  10   6    2.47    0.89
  -1  10   6    2.00    0.87
  -1 -10   6    3.36    0.66
  -1 -10   6    2.87    0.48
   1 -10  -6    3.80    1.11
   1 -10  -6    3.45    0.81
  -1  10   5    8.19    1.64
   1  10  -5    7.72    0.86
  -1  10   5    7.55    1.07
  -1  10   5    8.55    1.51
  -1  10   5    7.54    1.59
  -1 -10   5    7.14    0.93
   1 -10  -5    8.43    1.14
   1 -10  -5    8.84    1.46
  -1 -10   5    8.56    0.91
  -1  10   4   37.40    3.68
  -1  10   4   34.61    3.81
  -1  10   4   33.52    3.66
  -1  10   4   36.53    3.27
   1 -10  -4   41.04    3.36
  -1 -10   4   35.90    3.08
  -1 -10   4   30.86    3.20
  -1  10   3   48.23    4.42
   1  10  -3   51.55    3.77
  -1  10   3   51.01    4.48
  -1  10   3   47.78    4.47
   1  10  -3   45.05    3.66
   1  10  -3   45.17    3.85
  -1  10   3   44.97    4.03
   1 -10  -3   44.67    4.29
  -1 -10   3   43.24    3.89
   1 -10  -3   44.42    4.41
  -1 -10   3   45.14    4.05
  -1  10   2   12.17    1.63
  -1  10   2   12.87    1.63
   1  10  -2    9.15    1.47
   1  10  -2   14.13    1.31
   1  10  -2   13.12    1.21
   1  10  -2   12.90    1.27
  -1  10   2   10.44    1.35
  -1  10   2   13.44    1.70
   1 -10  -2   12.82    1.69
   1 -10  -2   12.19    1.40
  -1 -10   2   10.57    1.27
  -1 -10   2   13.39    1.44
  -1  10   1    0.19    0.38
   1  10  -1    0.81    0.37
  -1  10   1    0.78    0.42
   1  10  -1    0.49    0.30
   1  10  -1    0.97    0.35
   1  10  -1    0.83    0.34
  -1  10   1    0.88    0.35
  -1  10   1    0.96    0.48
   1 -10  -1    0.73    0.36
   1 -10  -1    0.44    0.29
  -1 -10   1    0.77    0.39
  -1 -10   1    0.22    0.25
   1  10   0   -0.08    0.25
  -1  10   0    0.03    0.24
  -1  10   0    0.03    0.25
   1  10   0    0.17    0.30
   1  10   0    0.30    0.31
  -1  10   0    0.24    0.32
  -1  10   0    0.35    0.26
   1  10   0    0.19    0.24
   1 -10   0   -0.30    0.21
   1 -10   0    0.31    0.27
  -1 -10   0    0.06    0.31
  -1 -10   0    0.33    0.29
  -1 -10   0    0.00    0.21
   1  10   1    0.87    0.49
  -1  10  -1    0.73    0.35
  -1  10  -1    1.00    0.38
   1  10   1    1.27    0.46
   1  10   1    0.64    0.41
  -1  10  -1    0.99    0.36
   1  10   1    0.22    0.30
  -1  10  -1    0.79    0.33
  -1 -10  -1    1.20    0.40
  -1 -10  -1    1.17    0.54
   1 -10   1    0.25    0.32
   1 -10   1    0.83    0.33
  -1 -10  -1    0.46    0.43
  -1  10  -2   24.78    2.12
   1  10   2   25.10    2.56
   1  10   2   22.65    2.49
  -1  10  -2   24.12    2.14
   1  10   2   24.32    2.54
  -1  10  -2   23.21    2.11
   1  10   2   22.99    2.52
   1  10   2   22.09    2.38
  -1 -10  -2   24.05    2.57
   1 -10   2   22.72    2.30
  -1 -10  -2   23.30    2.60
   1 -10   2   19.93    2.10
   1  10   3    8.85    1.37
   1  10   3    7.38    1.04
  -1  10  -3   10.73    0.99
   1  10   3    7.06    1.28
   1  10   3    8.83    1.34
   1  10   3    9.53    1.43
  -1 -10  -3    9.58    1.15
  -1 -10  -3    6.76    1.48
  -1 -10  -3    8.05    1.32
   1 -10   3    7.51    1.06
   1 -10   3    6.41    0.93
   1  10   4   27.33    3.08
   1  10   4   27.89    2.68
   1  10   4   29.77    3.11
  -1  10  -4   30.74    2.42
   1  10   4   27.74    3.07
   1  10   4   26.18    3.00
   1 -10   4   25.15    2.48
   1 -10   4   27.98    2.59
  -1 -10  -4   30.54    3.17
  -1 -10  -4   30.63    3.25
  -1 -10  -4   27.35    2.71
   1  10   5   13.23    1.82
  -1  10  -5   11.93    1.10
   1  10   5   11.89    1.77
   1  10   5   11.28    1.67
   1  10   5   11.47    1.69
   1  10   5    9.32    1.33
  -1 -10  -5   12.36    1.86
   1 -10   5   11.59    1.21
  -1 -10  -5    8.99    1.62
   1 -10   5    9.86    1.20
  -1 -10  -5   10.38    1.39
   1  10   6    2.28    0.95
  -1  10  -6    2.75    0.36
   1  10   6    2.02    0.61
  -1  10  -6    2.49    0.66
   1  10   6    1.18    0.71
   1  10   6    1.04    0.67
  -1  10  -6    3.42    0.49
   1  10   6    2.71    0.97
  -1 -10  -6    1.89    0.98
  -1 -10  -6    3.21    0.80
  -1 -10  -6    2.99    1.04
   1 -10   6    2.52    0.54
   1 -10   6    2.12    0.50
   1  10   7    0.61    0.57
  -1  10  -7    0.79    0.26
  -1  10  -7    0.71    0.33
   1  10   7    0.40    0.52
   1 -10   7    0.58    0.33
  -1 -10  -7    0.83    0.44
  -1 -10  -7    0.36    0.60
   1 -10   7    0.58    0.31
   1  10   8    0.55    0.49
  -1  10  -8    0.55    0.28
   1  10   8    0.24    0.54
  -1  10  -8    0.22    0.17
   1 -10   8    0.03    0.26
  -1 -10  -8    0.03    0.37
   1 -10   8    0.45    0.27
  -1 -10  -8   -0.36    0.43
  -1  10  -9    0.20    0.17
  -1  10  -9   -0.07    0.25
   1  10   9    0.58    0.52
   1  10   9    1.08    0.81
   1 -10   9    0.11    0.24
   1 -10   9    0.08    0.23
  -1 -10  -9    0.11    0.46
  -1 -10  -9    0.99    0.75
   1  10  10    5.90    1.70
  -1  10 -10    5.25    0.92
   1  10  10    8.40    1.86
   1 -10  10    6.43    0.90
  -1 -10 -10    9.75    2.19
   1 -10  10    7.15    0.82
  -1 -10 -10    8.11    1.27
  -1  10 -11   16.84    1.95
   1  10  11   16.35    2.74
   1  10  11   18.82    2.78
   1  10  11   17.93    2.87
  -1 -10 -11   20.26    2.24
   1 -10  11   19.28    1.81
   1  10  12   68.66    7.15
   1  10  12   72.23    7.35
  -1  10 -12   72.09    6.11
   1  10  12   75.44    7.43
   1 -10  12   69.39    5.96
   1 -10  12   64.63    5.76
   1 -10  12   75.12    6.18
  -1 -10 -12   74.76    6.35
  -1  10 -13   17.05    2.06
   1  10  13   14.83    2.60
   1  10  13   18.57    3.95
   1  10  13   17.95    3.01
  -1 -10 -13   17.04    2.24
   1 -10  13   17.70    1.78
   1 -10  13   16.95    1.70
   1 -10  13   21.07    1.67
   1 -10  13   19.12    2.15
  -1  10 -14    0.66    0.62
   1  10  14    1.75    1.00
   1  10  14    1.43    0.94
   1  10  14    1.06    1.09
   1 -10  14    2.22    0.58
  -1 -10 -14    1.04    0.67
   1 -10  14    1.59    0.50
   1 -10  14    1.25    0.71
   1 -10  14    1.46    0.46
   1 -10  14    1.87    0.44
   1  10  15   -1.01    0.72
   1  10  15    0.16    0.76
   1  10  15    1.73    1.07
   1 -10  15    2.14    0.73
   1 -10  15    0.47    0.36
   1 -10  15    0.25    0.29
  -1 -10 -15    0.07    0.52
   1 -10  15   -0.51    0.33
   1 -10  15   -0.16    0.35
   1  10  16    1.12    1.08
   1  10  16    1.27    0.95
   1  10  16    0.86    1.11
  -1 -10 -16    1.30    0.76
   1 -10  16    0.33    0.39
   1 -10  16    0.18    1.05
   1 -10  16    0.89    0.41
   1 -10  16    1.77    0.78
   1  10  17    0.04    0.95
   1  10  17   -0.02    0.91
   1  10  17   -0.13    0.85
  -1 -10 -17   -1.31    0.52
   1 -10  17   -0.56    0.62
   1 -10  17    0.20    0.33
   1 -10  17    0.83    0.44
   1  10  18   -0.03    1.00
   1 -10  18    0.53    0.52
   1 -10  18    0.62    0.79
   1 -10  18   -0.09    0.39
  -1 -10 -18   -0.46    0.63
   1  10  19    2.35    1.66
   1  10  19    0.50    1.14
   1 -10  19    1.28    0.49
  -1 -10 -19    0.54    0.76
  -1  11  18    0.08    1.14
  -1  11  18    1.44    1.21
  -1 -11  18   -0.19    0.39
   1 -11 -18    1.62    0.86
  -1  11  17   -0.81    0.79
  -1  11  17    0.53    1.02
  -1 -11  17    0.54    0.42
   1 -11 -17    0.07    0.60
  -1  11  16    0.94    1.03
  -1  11  16    1.64    0.86
  -1 -11  16   -0.29    0.35
  -1 -11  16    0.04    0.36
   1 -11 -16    0.48    0.71
  -1 -11  16    0.08    0.24
  -1  11  15   -0.19    0.98
  -1  11  15    1.16    0.87
  -1  11  15    0.24    0.87
  -1 -11  15    0.27    0.25
  -1 -11  15   -0.09    0.20
  -1 -11  15    0.36    0.32
  -1 -11  15    0.47    0.40
   1 -11 -15    0.09    0.53
  -1  11  14    1.10    1.13
  -1  11  14    1.71    1.04
  -1  11  14    0.19    0.81
   1 -11 -14    1.06    0.83
  -1 -11  14    1.26    0.46
  -1 -11  14   -0.06    0.58
  -1  11  13    0.61    0.93
  -1  11  13   -0.01    0.75
  -1  11  13    0.46    0.86
  -1 -11  13    1.16    0.41
  -1 -11  13    1.10    0.29
   1 -11 -13    0.80    0.74
  -1 -11  13    0.75    0.43
  -1  11  12   31.52    4.04
  -1  11  12   28.40    3.72
  -1  11  12   27.98    3.95
  -1 -11  12   26.73    2.57
  -1 -11  12   27.44    2.32
   1 -11 -12   29.44    3.09
  -1 -11  12   27.86    2.46
  -1  11  11   18.76    2.84
  -1  11  11   21.66    3.15
  -1  11  11   21.61    3.12
  -1 -11  11   18.54    1.88
  -1 -11  11   18.75    1.65
   1 -11 -11   18.55    2.29
  -1  11  10   24.75    3.38
  -1  11  10   23.88    3.22
   1  11 -10   25.74    2.46
  -1  11  10   26.75    3.39
  -1 -11  10   22.33    2.01
  -1 -11  10   23.37    2.27
  -1 -11  10   24.25    2.26
   1 -11 -10   27.36    2.77
  -1  11   9    4.39    1.38
  -1  11   9    5.05    1.60
   1  11  -9    3.73    0.47
  -1  11   9    4.72    1.48
   1  11  -9    3.67    0.76
  -1 -11   9    2.84    0.47
  -1 -11   9    4.97    0.72
   1 -11  -9    3.84    0.96
  -1 -11   9    3.59    0.46
  -1  11   8    1.98    0.85
   1  11  -8    0.30    0.17
  -1  11   8    0.21    0.74
  -1  11   8    0.41    0.62
  -1 -11   8    0.58    0.38
   1 -11  -8    0.57    0.47
  -1 -11   8    0.50    0.22
  -1  11   7    3.51    1.14
  -1  11   7    3.24    1.22
   1  11  -7    2.39    0.35
  -1  11   7    1.31    0.83
   1 -11  -7    1.75    0.70
  -1 -11   7    2.82    0.62
  -1 -11   7    2.18    0.41
   1  11  -6    1.87    0.40
  -1  11   6    1.27    0.70
  -1  11   6    1.53    0.80
  -1  11   6    1.16    0.81
  -1 -11   6    1.78    0.41
  -1 -11   6    1.46    0.48
   1 -11  -6    1.95    0.69
  -1  11   5    8.80    1.53
   1  11  -5    8.51    0.92
  -1  11   5    8.34    1.71
  -1 -11   5    8.00    0.97
   1 -11  -5    9.24    1.26
   1 -11  -5    9.21    1.80
  -1 -11   5    7.53    1.00
  -1  11   4   10.62    1.68
  -1  11   4   14.30    1.90
   1  11  -4   13.32    1.22
  -1  11   4   11.21    1.39
  -1  11   4   10.31    1.64
   1 -11  -4    9.29    1.64
  -1 -11   4    9.78    1.22
   1 -11  -4   11.19    1.41
  -1 -11   4   11.07    1.28
   1  11  -3    9.16    1.02
   1  11  -3   10.03    0.97
   1  11  -3    8.34    0.85
  -1  11   3    8.64    1.43
  -1  11   3    9.57    1.79
  -1  11   3   10.59    1.53
  -1  11   3    8.75    1.21
  -1 -11   3    8.68    1.16
   1 -11  -3    8.70    1.18
  -1 -11   3    8.04    1.08
   1  11  -2   37.76    3.20
  -1  11   2   37.25    3.36
  -1  11   2   37.23    3.62
  -1  11   2   41.18    3.73
   1  11  -2   38.09    3.23
  -1  11   2   39.01    3.73
   1  11  -2   39.66    3.15
   1  11  -2   36.66    3.20
  -1 -11   2   32.51    3.23
  -1 -11   2   37.60    3.43
   1 -11  -2   34.32    3.33
   1 -11  -2   36.12    3.67
   1  11  -1    0.42    0.37
   1  11  -1    0.82    0.36
  -1  11   1    0.59    0.45
  -1  11   1    0.52    0.41
  -1  11   1    0.76    0.46
  -1  11   1    1.08    0.45
   1  11  -1    1.12    0.41
   1  11  -1    0.90    0.35
   1 -11  -1    0.65    0.45
  -1 -11   1    1.18    0.49
  -1 -11   1    1.37    0.44
   1 -11  -1    0.29    0.34
  -1  11   0    0.92    0.44
   1  11   0    1.70    0.56
  -1  11   0    1.63    0.48
   1  11   0    0.68    0.45
  -1  11   0    1.70    0.57
   1  11   0    1.39    0.45
   1  11   0    1.11    0.48
  -1  11   0    1.35    0.54
  -1 -11   0    1.08    0.39
  -1 -11   0    1.61    0.59
   1 -11   0    0.98    0.55
   1  11   1    3.35    0.88
   1  11   1    4.40    0.99
   1  11   1    3.35    0.85
  -1  11  -1    4.51    0.72
   1  11   1    3.95    0.77
  -1  11  -1    4.80    0.89
  -1  11  -1    5.00    1.21
   1  11   1    4.12    0.97
  -1  11  -1    3.78    0.66
  -1 -11  -1    3.40    0.75
   1 -11   1    3.85    0.88
  -1 -11  -1    4.44    1.04
   1 -11   1    3.45    0.86
  -1 -11  -1    5.65    1.17
   1  11   2    7.18    1.17
  -1  11  -2    7.01    0.92
   1  11   2    6.58    1.33
   1  11   2    7.47    1.20
   1  11   2    6.80    1.17
  -1  11  -2    6.82    0.78
   1  11   2    7.04    0.97
  -1  11  -2    8.52    0.94
   1 -11   2    5.10    0.84
  -1 -11  -2    6.49    1.37
  -1 -11  -2    6.75    1.36
  -1 -11  -2    6.77    0.97
   1 -11   2    5.36    0.96
  -1  11  -3    4.64    0.60
   1  11   3    5.00    1.14
   1  11   3    6.61    1.09
   1  11   3    4.48    1.12
   1  11   3    4.68    1.17
   1  11   3    3.97    1.03
  -1 -11  -3    4.57    0.91
   1 -11   3    4.71    0.91
   1 -11   3    4.47    0.90
  -1 -11  -3    6.12    1.30
  -1 -11  -3    5.84    1.30
   1  11   4   11.37    1.46
   1  11   4   14.42    1.90
   1  11   4   12.97    1.85
  -1  11  -4   13.76    1.29
   1  11   4   10.73    1.72
   1  11   4   11.01    1.74
  -1 -11  -4   12.88    1.55
  -1 -11  -4   13.17    1.96
  -1 -11  -4   12.55    1.85
   1 -11   4   13.86    1.49
   1  11   5   16.69    2.15
   1  11   5   16.87    2.20
  -1  11  -5   17.12    1.46
   1  11   5   17.07    2.20
   1 -11   5   12.85    1.52
  -1 -11  -5   17.74    2.79
  -1 -11  -5   15.43    2.12
   1 -11   5   13.93    1.60
  -1 -11  -5   14.22    1.77
  -1  11  -6    1.63    0.41
   1  11   6    2.48    0.88
  -1  11  -6    1.39    0.36
   1  11   6    1.19    0.82
  -1 -11  -6    1.43    0.61
  -1 -11  -6    2.30    0.93
   1 -11   6    0.69    0.42
   1 -11   6    1.99    0.54
  -1  11  -7    0.38    0.27
   1  11   7    0.31    0.61
  -1  11  -7    0.58    0.23
   1  11   7    1.33    0.88
   1 -11   7    0.85    0.35
  -1 -11  -7    0.69    0.46
  -1 -11  -7   -0.01    0.58
   1 -11   7    0.74    0.35
  -1  11  -8   -0.20    0.22
   1  11   8   -0.08    0.46
  -1  11  -8    0.01    0.18
   1  11   8    0.27    0.73
  -1 -11  -8    0.33    0.64
   1 -11   8    0.41    0.31
   1 -11   8    0.30    0.29
  -1 -11  -8    0.62    0.49
  -1  11  -9    4.40    0.69
   1  11   9    4.75    1.44
   1  11   9    5.49    1.56
  -1 -11  -9    5.34    1.62
  -1 -11  -9    4.42    1.01
   1 -11   9    4.29    0.66
   1 -11   9    3.72    0.74
   1  11  10   10.29    2.29
   1  11  10   10.21    2.30
  -1  11 -10   11.03    1.35
  -1 -11 -10   13.92    1.72
   1 -11  10   13.49    1.36
   1 -11  10   10.57    1.19
   1  11  11    1.94    1.14
   1  11  11    1.63    0.93
   1  11  11    3.44    1.24
  -1  11 -11    1.81    0.57
   1 -11  11    2.97    0.62
  -1 -11 -11    3.62    1.02
   1  11  12    6.66    1.99
  -1  11 -12    6.42    1.15
   1  11  12    8.09    2.04
   1 -11  12    8.37    0.93
   1 -11  12    7.32    1.05
  -1  11 -13    1.93    0.69
   1  11  13    3.22    1.52
   1  11  13    3.42    1.34
   1  11  13    1.39    1.05
  -1 -11 -13    1.85    0.88
   1 -11  13    3.04    0.82
   1 -11  13    3.59    0.59
   1 -11  13    2.84    0.65
   1  11  14    0.38    0.92
   1  11  14   -0.21    0.86
   1  11  14    0.50    0.91
   1 -11  14    1.27    0.43
   1 -11  14    1.12    0.46
  -1 -11 -14    1.05    0.82
   1 -11  14    0.62    0.63
   1  11  15   -0.58    0.67
   1  11  15    0.13    0.83
   1  11  15    0.10    0.77
   1 -11  15   -0.19    0.33
  -1 -11 -15   -0.20    0.46
   1 -11  15   -0.14    0.22
   1 -11  15    0.41    0.52
   1  11  16    0.01    0.78
   1  11  16    0.40    0.73
   1  11  16    1.03    1.06
   1 -11  16    0.71    0.38
   1 -11  16   -0.40    0.52
  -1 -11 -16   -0.24    0.44
   1 -11  16    0.05    0.25
   1  11  17   -0.05    1.06
   1  11  17   -0.19    1.06
   1  11  17   -0.18    0.87
   1 -11  17   -0.90    0.57
  -1 -11 -17    1.28    0.77
   1 -11  17    0.10    0.37
   1  11  18   -0.83    0.75
   1  11  18   -0.22    1.14
   1 -11  18    0.62    0.42
  -1  12  18    0.66    1.19
  -1  12  18    0.44    1.20
  -1 -12  18    1.05    0.55
   1 -12 -18    1.34    0.77
  -1  12  17    0.07    0.99
  -1  12  17    1.72    1.18
  -1 -12  17    0.98    0.51
  -1  12  16    1.56    1.18
  -1  12  16    0.45    0.90
  -1 -12  16    0.15    0.42
   1 -12 -16   -0.20    0.63
  -1  12  15    1.37    0.98
  -1  12  15    1.86    1.26
  -1  12  15    0.70    1.23
   1 -12 -15    1.12    0.77
  -1 -12  15    1.19    0.29
  -1 -12  15    0.74    0.46
  -1  12  14    1.14    1.09
  -1  12  14    1.55    1.03
  -1  12  14    0.54    1.13
   1 -12 -14    1.21    0.82
  -1  12  13    3.58    1.46
  -1  12  13    2.86    1.64
  -1  12  13    4.83    1.65
   1 -12 -13    3.98    1.23
  -1 -12  13    2.90    0.79
  -1  12  12   16.04    2.78
  -1  12  12   15.58    2.59
  -1  12  12   14.07    3.01
  -1 -12  12   14.87    1.69
   1 -12 -12   18.99    2.23
  -1  12  11    2.70    1.30
  -1  12  11    3.04    1.24
  -1  12  11    3.53    1.57
   1 -12 -11    3.56    1.20
  -1 -12  11    4.00    0.76
  -1  12  10   15.88    2.50
  -1  12  10   13.39    2.82
   1  12 -10   13.70    1.60
  -1  12  10   13.14    2.33
  -1 -12  10   13.97    1.57
   1 -12 -10   16.13    1.99
   1  12  -9    0.03    0.38
  -1  12   9    0.83    0.77
  -1  12   9    0.91    0.83
  -1  12   9    0.04    0.57
   1 -12  -9   -0.19    0.33
  -1 -12   9    0.83    0.41
  -1  12   8    0.13    0.57
  -1  12   8   -0.01    0.60
  -1  12   8   -0.89    0.55
   1  12  -8   -0.21    0.14
  -1 -12   8    0.14    0.17
  -1 -12   8   -0.44    0.26
   1 -12  -8    0.08    0.39
  -1  12   7    0.20    0.65
  -1  12   7    0.69    0.72
  -1  12   7    0.58    0.71
   1  12  -7    0.53    0.24
  -1 -12   7    0.58    0.29
  -1 -12   7    0.29    0.33
   1 -12  -7   -0.18    0.31
  -1  12   6    3.77    1.17
  -1  12   6    3.61    1.17
  -1  12   6    3.21    1.13
  -1 -12   6    2.84    0.66
   1 -12  -6    2.67    0.77
  -1 -12   6    2.55    0.55
  -1  12   5    1.27    0.79
  -1  12   5    3.68    1.08
  -1  12   5    1.25    0.73
  -1 -12   5    2.20    0.52
   1 -12  -5    2.48    0.72
  -1 -12   5    2.31    0.63
  -1  12   4    5.74    1.36
  -1  12   4    5.23    1.31
   1  12  -4    5.99    0.80
  -1  12   4    5.91    1.39
   1 -12  -4    6.21    1.16
   1 -12  -4    6.95    1.48
  -1 -12   4    5.33    0.89
  -1 -12   4    4.78    0.90
   1  12  -3    3.98    0.71
  -1  12   3    4.22    1.09
  -1  12   3    3.62    1.13
   1  12  -3    2.90    0.44
  -1  12   3    2.48    0.93
   1  12  -3    3.85    0.56
   1 -12  -3    2.68    0.76
  -1 -12   3    3.21    0.70
  -1 -12   3    3.28    0.75
   1 -12  -3    4.67    1.11
   1  12  -2    9.05    1.11
  -1  12   2    7.00    1.08
  -1  12   2    9.63    1.41
   1  12  -2    8.71    1.09
  -1  12   2    9.20    1.38
   1  12  -2    8.63    1.04
   1  12  -2    8.57    1.03
  -1  12   2    8.04    1.56
   1 -12  -2    8.42    1.15
  -1 -12   2    8.45    1.23
  -1 -12   2    6.90    1.02
   1  12  -1    1.66    0.48
  -1  12   1    2.02    0.71
   1  12  -1    1.75    0.54
  -1  12   1    1.77    0.58
  -1  12   1    1.31    0.55
   1  12  -1    1.20    0.43
  -1  12   1    0.22    0.51
   1  12  -1    1.35    0.52
  -1 -12   1    0.70    0.47
   1 -12  -1    0.59    0.43
  -1 -12   1    0.97    0.45
   1 -12  -1    1.40    0.64
  -1  12   0    0.60    0.43
   1  12   0    0.24    0.34
  -1  12   0    0.38    0.37
  -1  12   0    1.18    0.54
  -1  12   0    0.73    0.43
   1  12   0    0.36    0.33
   1  12   0    0.85    0.49
   1  12   0   -0.07    0.30
   1 -12   0    0.23    0.30
  -1 -12   0    0.34    0.42
  -1 -12   0    0.64    0.36
   1 -12   0    0.39    0.46
   1  12   1    6.27    0.93
  -1  12  -1    6.03    0.96
   1  12   1    5.10    1.09
   1  12   1    4.47    1.11
  -1  12  -1    5.43    0.84
  -1  12  -1    5.30    0.82
   1  12   1    5.79    1.20
  -1  12  -1    5.95    0.91
   1  12   1    5.91    1.04
  -1 -12  -1    6.12    0.91
   1 -12   1    6.36    1.22
  -1 -12  -1    6.43    1.29
   1 -12   1    5.27    0.84
  -1  12  -2   10.08    1.15
  -1  12  -2    8.66    1.01
   1  12   2    9.27    1.46
   1  12   2    8.99    1.45
  -1  12  -2    9.15    1.15
   1  12   2   10.68    1.50
  -1  12  -2    9.99    1.14
   1  12   2    8.34    1.43
  -1 -12  -2    9.91    1.52
   1 -12   2   10.95    1.40
  -1 -12  -2    9.41    1.27
   1 -12   2    8.95    1.16
  -1  12  -3   14.62    1.12
   1  12   3   12.45    1.85
  -1  12  -3   13.97    1.34
  -1  12  -3   13.22    1.34
   1  12   3   12.18    1.96
   1  12   3   12.32    1.80
   1  12   3   12.09    1.80
  -1  12  -3   12.37    1.21
  -1 -12  -3   11.32    1.79
   1 -12   3    9.80    1.33
   1 -12   3   11.96    1.53
  -1 -12  -3   11.27    1.50
  -1 -12  -3   11.81    1.82
   1  12   4    9.19    1.50
  -1  12  -4    7.73    0.96
   1  12   4    8.11    1.69
   1  12   4    7.74    1.65
   1  12   4    7.58    1.60
   1 -12   4    7.92    1.06
  -1 -12  -4    6.69    1.59
  -1 -12  -4    8.45    1.77
  -1 -12  -4    8.35    1.25
   1 -12   4    9.39    1.20
   1  12   5    4.49    1.25
   1  12   5    5.87    1.51
  -1  12  -5    5.24    0.71
   1  12   5    6.98    1.50
   1  12   5    4.68    1.46
  -1 -12  -5    4.51    1.00
   1 -12   5    4.30    0.83
  -1 -12  -5    6.60    1.60
  -1 -12  -5    4.98    1.32
   1 -12   5    5.09    0.87
   1  12   6    8.62    1.90
  -1  12  -6   11.31    1.03
   1  12   6    9.44    1.95
  -1 -12  -6    8.19    1.93
   1 -12   6    9.15    1.16
  -1 -12  -6    9.27    1.37
   1 -12   6    8.45    1.13
   1  12   7    0.82    0.68
   1  12   7    0.20    0.61
  -1  12  -7    0.96    0.35
   1 -12   7    0.57    0.41
  -1 -12  -7    0.39    0.52
   1 -12   7    0.70    0.40
  -1 -12  -7   -0.52    0.51
  -1  12  -8    0.36    0.27
   1  12   8   -0.69    0.47
   1  12   8    0.17    0.51
   1 -12   8    0.13    0.32
  -1 -12  -8    0.01    0.37
   1 -12   8    0.03    0.29
  -1  12  -9    4.08    0.76
   1  12   9    3.88    1.32
   1  12   9    4.77    1.52
   1 -12   9    4.57    0.73
  -1 -12  -9    4.01    0.97
   1 -12   9    4.17    0.84
   1  12  10    7.32    1.83
   1  12  10    5.09    1.68
   1  12  10    9.56    2.26
  -1  12 -10    8.45    1.07
   1 -12  10    7.94    0.99
   1 -12  10    7.49    1.07
  -1 -12 -10    8.72    1.38
   1  12  11    1.66    1.06
   1  12  11    2.48    2.02
  -1  12 -11    2.32    0.65
   1  12  11    1.91    1.49
   1 -12  11    2.51    0.63
   1 -12  11    3.61    0.63
   1  12  12   21.07    3.32
   1  12  12   24.49    3.52
  -1  12 -12   24.67    2.30
   1  12  12   23.25    3.38
   1 -12  12   22.05    2.08
   1 -12  12   20.07    2.17
   1 -12  12   22.26    2.31
  -1 -12 -12   25.46    2.74
   1  12  13    1.01    0.97
   1  12  13    0.94    1.00
  -1  12 -13    0.68    0.47
   1  12  13    2.28    1.23
  -1 -12 -13    1.27    0.75
   1 -12  13    0.46    0.33
   1 -12  13    0.87    0.49
   1 -12  13    0.71    0.39
   1  12  14    1.41    1.02
   1  12  14    2.81    1.22
   1  12  14    1.62    1.29
   1 -12  14    1.08    0.43
   1 -12  14    1.88    0.66
  -1 -12 -14    0.71    0.65
   1 -12  14    0.95    0.47
   1  12  15    0.36    0.83
   1  12  15    0.26    0.84
   1  12  15    1.26    0.90
  -1 -12 -15    0.56    0.59
   1 -12  15   -0.52    0.43
   1  12  16    0.46    1.08
   1  12  16    0.18    0.93
   1  12  16   -1.06    0.48
   1 -12  16   -0.38    0.55
   1 -12  16   -0.11    0.40
  -1 -12 -16   -1.32    0.63
   1  12  17    2.85    1.48
   1  12  17    0.73    1.04
   1  12  17    0.86    1.15
   1 -12  17    0.45    0.48
  -1 -12 -17    0.22    0.72
   1  12  18   -0.44    1.17
   1  12  18   -0.34    1.02
  -1 -12 -18    0.89    0.80
   1 -12  18    0.04    0.45
  -1  13  17    0.99    0.99
  -1  13  17   -0.94    1.16
  -1 -13  17   -0.13    0.46
   1 -13 -17    1.28    0.87
  -1  13  16    0.71    1.09
  -1  13  16   -0.87    0.82
  -1 -13  16    0.11    0.42
   1 -13 -16   -0.24    0.53
  -1  13  15    0.68    1.04
  -1  13  15    1.16    1.25
   1 -13 -15   -0.20    0.66
  -1 -13  15    0.76    0.48
  -1  13  14    0.24    0.88
  -1  13  14    0.18    1.10
  -1  13  14    1.68    1.20
  -1 -13  14    0.84    0.44
   1 -13 -14    1.94    0.94
  -1  13  13    0.05    0.77
  -1  13  13   -0.34    0.72
  -1  13  13    0.72    1.19
   1 -13 -13    1.53    0.84
  -1 -13  13    1.15    0.51
  -1  13  12    2.99    1.46
  -1  13  12    1.21    0.93
  -1  13  12    4.37    1.55
   1 -13 -12    1.27    0.77
  -1 -13  12    1.02    0.51
  -1  13  11   10.06    2.31
  -1  13  11    5.66    1.83
  -1 -13  11    6.96    1.05
   1 -13 -11    8.84    1.66
  -1  13  10    9.58    2.27
  -1  13  10    6.21    1.76
   1  13 -10    5.40    0.96
  -1 -13  10    7.05    0.99
   1 -13 -10    9.30    1.84
  -1  13   9    2.09    0.92
  -1  13   9   -0.07    0.55
  -1  13   9    0.50    0.76
   1  13  -9    0.98    0.44
  -1 -13   9    1.63    0.52
   1 -13  -9    0.95    0.56
  -1  13   8    3.16    1.20
  -1  13   8    3.41    1.25
  -1  13   8    4.30    1.41
  -1 -13   8    3.44    0.44
  -1 -13   8    3.29    0.75
   1 -13  -8    3.81    1.07
  -1  13   7    0.89    0.64
  -1  13   7    1.35    0.79
  -1  13   7    0.45    0.64
   1 -13  -7   -0.08    0.35
  -1 -13   7    0.26    0.33
  -1 -13   7    0.84    0.32
  -1  13   6    1.95    1.01
  -1  13   6    3.11    1.11
  -1  13   6    2.70    1.01
   1  13  -6    3.50    0.47
  -1 -13   6    3.28    0.64
   1 -13  -6    2.46    0.75
  -1 -13   6    3.09    0.71
  -1  13   5    0.77    0.64
  -1  13   5    2.41    0.98
   1 -13  -5    2.97    0.81
  -1 -13   5    2.19    0.64
  -1 -13   5    1.89    0.66
   1  13  -4    3.10    0.52
  -1  13   4    2.23    0.86
  -1  13   4    2.21    0.89
  -1  13   4    1.46    1.00
  -1 -13   4    1.21    0.55
   1 -13  -4    1.83    0.65
  -1 -13   4    2.08    0.62
  -1  13   3   10.91    1.75
  -1  13   3   12.27    1.80
   1  13  -3    9.48    1.03
  -1  13   3   11.22    1.70
   1  13  -3   13.62    1.07
   1  13  -3   10.69    1.17
   1 -13  -3   11.29    1.48
  -1 -13   3   11.67    1.47
  -1 -13   3    8.06    1.24
   1 -13  -3   11.56    1.83
  -1  13   2    5.96    1.29
  -1  13   2    4.91    1.25
   1  13  -2    5.43    0.75
   1  13  -2    4.37    0.75
   1  13  -2    5.26    0.77
  -1  13   2    6.00    1.27
   1 -13  -2    4.73    1.02
  -1 -13   2    3.51    0.85
   1 -13  -2    3.61    1.14
  -1 -13   2    5.71    1.09
   1  13  -1    1.53    0.56
  -1  13   1    0.63    0.49
   1  13  -1    1.47    0.51
  -1  13   1    1.92    0.67
   1  13  -1    1.29    0.54
  -1  13   1    1.51    0.69
  -1 -13   1    1.55    0.55
   1 -13  -1    0.71    0.46
  -1 -13   1    1.12    0.61
   1  13   0    0.39    0.37
   1  13   0    0.99    0.56
   1  13   0    0.09    0.39
  -1  13   0    0.04    0.37
  -1  13   0   -0.37    0.30
  -1  13   0    0.32    0.40
   1  13   0    0.43    0.40
   1 -13   0    0.56    0.42
  -1 -13   0   -0.14    0.34
   1 -13   0    0.41    0.46
  -1 -13   0    0.85    0.51
  -1  13  -1    1.40    0.49
   1  13   1    1.42    0.65
  -1  13  -1    1.60    0.56
   1  13   1    2.41    0.78
   1  13   1    1.93    0.74
   1  13   1    1.61    0.73
  -1  13  -1    2.22    0.86
  -1  13  -1    1.99    0.62
   1 -13   1    1.97    0.62
   1 -13   1    2.07    0.77
  -1 -13  -1    2.86    0.86
  -1 -13  -1    2.30    0.67
   1  13   2    3.06    0.94
   1  13   2    2.46    0.85
  -1  13  -2    1.48    0.51
  -1  13  -2    1.87    0.62
  -1  13  -2    2.25    0.56
   1  13   2    2.76    0.87
   1 -13   2    1.27    0.66
   1 -13   2    2.51    0.66
  -1 -13  -2    1.77    0.63
  -1 -13  -2    2.31    0.87
   1  13   3    6.59    1.42
   1  13   3    6.06    1.36
  -1  13  -3    6.82    0.98
  -1  13  -3    6.24    0.77
   1  13   3    6.95    1.49
  -1  13  -3    7.10    0.91
  -1  13  -3    7.88    0.69
   1  13   3    5.06    1.38
  -1 -13  -3    5.34    1.34
   1 -13   3    5.45    1.14
  -1 -13  -3    6.38    1.19
   1 -13   3    5.82    0.94
   1  13   4    2.75    1.01
   1  13   4    2.03    0.92
   1  13   4    2.62    0.95
   1  13   4    4.04    1.17
   1 -13   4    2.97    0.69
  -1 -13  -4    3.11    1.09
  -1 -13  -4    2.56    0.79
   1 -13   4    3.13    0.78
   1  13   5    4.10    1.20
   1  13   5    5.75    1.48
   1 -13   5    5.15    0.93
   1 -13   5    4.77    0.98
  -1 -13  -5    3.15    0.90
   1  13   6    0.39    0.64
  -1  13  -6    1.57    0.42
   1  13   6    1.27    0.78
   1 -13   6    0.98    0.42
  -1 -13  -6    0.75    0.53
   1 -13   6    0.85    0.38
   1  13   7    0.25    0.51
  -1  13  -7    0.99    0.36
   1  13   7    0.56    0.63
   1 -13   7    0.43    0.38
  -1 -13  -7    2.33    0.71
   1 -13   7    0.67    0.42
  -1  13  -8    0.89    0.38
   1  13   8    0.57    0.62
   1  13   8    0.72    0.77
  -1 -13  -8    1.44    0.64
   1 -13   8    1.18    0.44
   1 -13   8    1.31    0.44
  -1  13  -9    2.47    0.59
   1  13   9    2.70    1.20
   1  13   9    4.36    1.37
   1 -13   9    2.87    0.69
   1 -13   9    3.01    0.67
  -1 -13  -9    4.20    1.05
   1  13  10    0.64    0.92
   1  13  10    0.64    0.83
   1  13  10    0.84    0.76
  -1  13 -10    0.75    0.39
   1 -13  10    1.63    0.53
   1 -13  10    1.00    0.40
   1  13  11   11.61    2.45
   1  13  11   13.28    2.72
  -1  13 -11   12.70    1.37
   1 -13  11   10.44    1.25
   1 -13  11    9.50    1.35
  -1 -13 -11   16.58    2.03
   1  13  12    0.97    0.98
   1  13  12    0.41    0.93
  -1  13 -12    0.27    0.42
   1  13  12    3.48    1.34
   1 -13  12    0.91    0.43
   1 -13  12    1.13    0.47
  -1 -13 -12    1.55    0.74
   1 -13  12    1.12    0.48
   1  13  13    8.28    2.33
   1  13  13    6.87    2.12
   1  13  13    8.73    2.13
  -1  13 -13    7.58    1.15
   1 -13  13    8.53    1.15
   1 -13  13    8.93    1.17
  -1 -13 -13    7.49    1.59
   1 -13  13    8.41    1.02
   1  13  14   -0.51    0.65
   1  13  14   -1.29    0.69
   1  13  14   -1.30    0.69
   1 -13  14    0.78    0.38
   1 -13  14    0.63    0.47
   1 -13  14    1.53    0.56
  -1 -13 -14    0.48    0.67
   1  13  15    0.05    0.81
   1  13  15   -0.30    1.06
   1  13  15    0.96    0.79
   1 -13  15    0.41    0.42
   1  13  16    1.53    1.28
   1  13  16   -0.20    1.04
   1  13  16   -0.70    0.87
  -1 -13 -16    0.41    0.63
   1 -13  16    1.20    0.37
   1  13  17   -0.77    0.95
   1  13  17   -0.79    1.07
   1  13  17    0.04    1.08
   1 -13  17    0.53    0.44
  -1 -13 -17    0.66    0.66
  -1  14  17    0.37    1.27
  -1  14  17    1.02    0.87
   1 -14 -17   -0.43    0.71
  -1 -14  17   -0.31    0.50
  -1  14  16   -0.64    0.88
   1 -14 -16    0.25    0.74
  -1 -14  16    0.87    0.56
  -1  14  15    2.23    1.22
  -1  14  15   -0.01    1.03
  -1  14  15    0.75    0.83
   1 -14 -15   -0.58    0.69
  -1 -14  15    0.53    0.46
  -1  14  14    1.53    1.22
  -1  14  14    0.36    0.98
  -1  14  14    1.11    1.08
  -1 -14  14    0.28    0.44
   1 -14 -14    1.24    0.81
  -1  14  13    7.90    2.22
  -1  14  13    6.77    2.06
  -1  14  13    4.61    1.69
  -1 -14  13    4.26    0.93
   1 -14 -13    7.96    1.64
  -1  14  12    0.33    0.77
  -1  14  12   -0.21    0.67
  -1  14  12    0.78    0.80
   1 -14 -12    0.47    0.62
  -1  14  11   -0.02    0.83
  -1  14  11    2.02    0.98
  -1  14  11    2.84    1.27
  -1 -14  11    0.28    0.46
   1 -14 -11    0.67    0.58
  -1  14  10    2.23    1.24
  -1  14  10    0.56    0.60
  -1  14  10    0.03    0.66
   1 -14 -10    0.31    0.59
  -1 -14  10    0.30    0.36
  -1  14   9    3.42    1.24
  -1  14   9    3.32    1.26
  -1  14   9    3.35    1.37
  -1 -14   9    1.78    0.61
   1 -14  -9    3.15    0.97
  -1  14   8    0.74    0.61
  -1  14   8   -0.08    0.54
  -1  14   8    0.96    0.79
  -1 -14   8   -0.14    0.30
   1 -14  -8    0.25    0.51
  -1  14   7    2.75    1.03
  -1  14   7    2.23    0.98
  -1  14   7    1.06    0.91
   1 -14  -7    2.04    0.68
  -1 -14   7    1.58    0.50
  -1 -14   7    1.81    0.46
  -1  14   6    1.15    0.67
  -1  14   6   -0.02    0.51
  -1  14   6   -0.04    0.64
   1  14  -6    1.12    0.33
   1 -14  -6    1.03    0.51
  -1 -14   6    0.71    0.39
  -1 -14   6    0.64    0.41
  -1  14   5    4.92    1.46
  -1  14   5    4.58    1.29
  -1  14   5    3.35    1.18
  -1 -14   5    5.62    0.85
   1 -14  -5    4.32    1.00
  -1 -14   5    3.18    0.78
   1  14  -4   -0.10    0.22
  -1  14   4    0.08    0.46
  -1  14   4   -0.05    0.44
   1 -14  -4   -0.03    0.29
  -1 -14   4    0.35    0.31
  -1 -14   4    0.27    0.37
   1  14  -3    1.04    0.40
  -1  14   3    1.24    0.74
  -1  14   3    1.09    0.71
   1  14  -3    1.25    0.31
  -1  14   3    0.81    0.68
   1  14  -3    1.33    0.31
   1 -14  -3    0.45    0.45
  -1 -14   3    0.82    0.48
  -1 -14   3    1.06    0.60
  -1  14   2    1.56    0.77
   1  14  -2    1.15    0.47
  -1  14   2    1.39    0.61
  -1  14   2    0.86    0.85
   1  14  -2    1.24    0.41
   1 -14  -2    1.58    0.62
  -1 -14   2    0.64    0.42
   1 -14  -2    2.01    0.81
  -1 -14   2    0.63    0.48
  -1  14   1    0.31    0.47
  -1  14   1   -0.02    0.43
   1  14  -1    1.11    0.50
   1  14  -1    0.52    0.39
  -1  14   1    0.85    0.54
   1  14  -1   -0.03    0.40
   1  14  -1    0.81    0.50
  -1 -14   1    0.63    0.50
  -1 -14   1    0.25    0.31
   1 -14  -1    0.61    0.43
   1 -14  -1    0.26    0.59
   1  14   0    0.18    0.42
  -1  14   0    0.41    0.41
  -1  14   0    0.45    0.59
   1  14   0    1.30    0.51
  -1  14   0    0.01    0.40
   1  14   0   -0.06    0.46
   1  14   0    0.73    0.48
   1 -14   0    0.69    0.43
  -1 -14   0    0.31    0.60
  -1 -14   0    0.92    0.45
   1  14   1    1.73    0.75
   1  14   1    3.52    0.97
  -1  14  -1    1.39    0.52
  -1  14  -1    3.01    0.79
  -1  14  -1    1.87    0.63
   1  14   1    1.60    0.71
  -1 -14  -1    1.64    0.82
   1 -14   1    1.46    0.53
  -1 -14  -1    0.87    0.46
   1 -14   1    2.14    0.77
   1  14   2    1.76    0.82
   1  14   2    2.33    0.81
  -1  14  -2    1.85    0.55
  -1  14  -2    1.60    0.50
   1  14   2    1.68    0.71
  -1  14  -2    1.37    0.40
  -1 -14  -2    2.83    0.85
  -1 -14  -2    1.17    0.53
   1 -14   2    2.13    0.73
   1 -14   2    0.41    0.38
   1  14   3    0.34    0.56
   1  14   3    1.06    0.68
   1  14   3   -0.12    0.48
  -1  14  -3    0.34    0.30
   1  14   3    0.81    0.64
  -1  14  -3    0.91    0.40
   1 -14   3    0.08    0.31
  -1 -14  -3    0.55    0.43
  -1 -14  -3   -0.22    0.65
   1 -14   3    1.04    0.55
  -1  14  -4    0.18    0.29
   1  14   4    0.43    0.56
   1  14   4    0.59    0.56
   1  14   4    0.09    0.54
   1 -14   4    0.48    0.38
   1 -14   4    0.21    0.43
  -1 -14  -4   -0.01    0.37
   1  14   5    0.95    0.80
   1  14   5    0.50    0.64
   1 -14   5    1.12    0.45
   1 -14   5    1.18    0.50
  -1 -14  -5    1.14    0.60
   1  14   6    2.31    1.07
   1  14   6    2.66    1.14
   1 -14   6    1.38    0.55
  -1 -14  -6    2.36    0.80
   1 -14   6    2.63    0.71
   1  14   7    0.82    0.82
   1  14   7    1.07    0.78
  -1  14  -7    1.22    0.39
   1 -14   7    0.51    0.33
  -1 -14  -7    1.61    0.63
   1 -14   7    0.46    0.45
  -1  14  -8    1.75    0.46
   1  14   8    1.23    0.79
   1  14   8    2.32    0.89
  -1 -14  -8    2.16    0.73
   1 -14   8    1.87    0.56
   1 -14   8    2.07    0.57
   1  14   9    1.97    1.00
  -1  14  -9    2.84    0.59
   1  14   9    2.00    1.06
   1 -14   9    1.77    0.56
   1 -14   9    2.11    0.57
  -1 -14  -9    2.61    0.85
  -1  14 -10    4.43    0.69
   1  14  10    1.97    1.17
   1  14  10    3.77    1.44
   1  14  10    2.47    1.11
   1 -14  10    3.18    0.69
  -1 -14 -10    3.77    1.08
   1 -14  10    3.59    0.80
  -1  14 -11    0.50    0.42
   1  14  11    0.96    0.85
   1  14  11    1.51    1.02
   1  14  11    0.44    0.80
  -1 -14 -11    1.23    0.72
   1 -14  11    2.27    0.70
   1 -14  11    1.96    0.57
  -1  14 -12    1.58    0.50
   1  14  12    1.14    1.01
   1  14  12   -0.31    0.67
   1  14  12    2.03    1.19
   1 -14  12    0.79    0.54
  -1 -14 -12    1.17    0.71
   1 -14  12    0.49    0.41
   1  14  13    4.59    1.61
   1  14  13    4.76    1.79
   1  14  13    3.42    1.64
  -1 -14 -13    5.59    1.31
   1 -14  13    5.32    0.80
   1 -14  13    4.07    1.17
   1  14  14    2.00    1.28
   1  14  14    0.93    1.21
   1  14  14    2.20    1.52
   1 -14  14    2.91    0.72
  -1 -14 -14    1.43    0.86
   1 -14  14    1.73    0.48
   1  14  15    0.88    1.05
   1  14  15   -0.45    0.99
   1  14  15   -0.42    0.90
   1 -14  15    0.41    0.47
  -1 -14 -15    0.78    0.70
   1  14  16   -0.97    0.91
   1  14  16   -1.20    0.71
   1 -14  16    0.94    0.49
  -1 -14 -16    0.64    0.81
   1  14  17    1.10    1.26
   1  14  17   -0.67    1.04
   1  14  17    0.91    1.31
  -1 -14 -17   -0.47    0.76
   1 -14  17    0.34    0.50
  -1  15  16    1.70    1.40
  -1  15  16   -0.88    0.98
  -1 -15  16    0.50    0.57
   1 -15 -16   -0.58    0.72
  -1  15  15    0.61    0.99
  -1  15  15   -1.08    0.80
  -1 -15  15   -0.08    0.50
   1 -15 -15   -0.39    0.63
  -1  15  14    0.81    0.92
  -1  15  14    1.56    1.04
  -1  15  14   -1.54    0.98
  -1 -15  14    0.24    0.45
   1 -15 -14   -0.42    0.48
  -1  15  13   -0.66    0.61
  -1  15  13    1.15    0.95
  -1  15  13   -0.53    0.69
   1 -15 -13   -0.42    0.51
  -1  15  12    1.23    0.99
  -1  15  12   -0.11    0.70
  -1  15  12    1.93    0.97
   1 -15 -12   -0.63    0.46
  -1 -15  12    0.47    0.38
  -1  15  11    0.56    1.09
  -1  15  11    1.56    0.93
  -1  15  11    1.49    1.06
  -1 -15  11    1.50    0.63
   1 -15 -11    1.18    0.76
  -1  15  10   -1.01    0.52
  -1  15  10    0.06    0.57
  -1  15  10   -0.24    0.70
   1 -15 -10   -0.40    0.44
  -1 -15  10    0.98    0.47
  -1  15   9    2.55    1.17
   1  15  -9    0.73    0.36
  -1  15   9   -0.58    0.52
  -1  15   9    0.45    0.66
   1 -15  -9    0.73    0.54
  -1 -15   9    0.24    0.32
  -1  15   8   -0.23    0.42
  -1  15   8    0.39    0.66
  -1  15   8    1.35    0.77
  -1 -15   8    0.15    0.33
   1 -15  -8    0.42    0.51
   1  15  -7    0.36    0.32
  -1  15   7    0.86    0.72
  -1  15   7    0.17    0.61
  -1  15   7    0.69    0.62
  -1 -15   7    1.09    0.42
  -1 -15   7    0.49    0.36
   1 -15  -7   -0.25    0.45
   1  15  -6    1.82    0.38
  -1  15   6    1.98    0.99
  -1  15   6    0.40    0.75
   1  15  -6    1.66    0.50
  -1  15   6    1.00    0.84
  -1 -15   6    1.36    0.54
   1 -15  -6    1.83    0.74
  -1  15   5    3.19    1.15
  -1  15   5    3.86    1.16
   1  15  -5    3.26    0.74
  -1  15   5    4.69    1.33
  -1 -15   5    2.36    0.69
   1 -15  -5    3.35    0.92
  -1 -15   5    2.73    0.79
  -1  15   4    2.55    0.98
  -1  15   4    2.11    0.89
   1  15  -4    1.24    0.59
  -1  15   4    4.14    1.17
   1 -15  -4    2.52    0.77
  -1 -15   4    2.12    0.64
  -1 -15   4    3.84    0.86
   1  15  -3    0.31    0.29
  -1  15   3    1.03    0.66
  -1  15   3   -0.15    0.43
   1  15  -3   -0.42    0.19
   1  15  -3   -0.16    0.31
  -1  15   3    0.19    0.55
   1 -15  -3    0.51    0.44
  -1 -15   3   -0.02    0.29
  -1 -15   3    0.01    0.45
   1  15  -2    1.76    0.55
  -1  15   2    1.94    0.76
   1  15  -2    1.35    0.44
   1  15  -2    1.71    0.52
   1  15  -2    1.98    0.70
  -1  15   2    0.75    0.65
  -1  15   2    2.23    0.87
  -1 -15   2    1.48    0.52
  -1 -15   2    1.98    0.72
   1 -15  -2    1.90    0.69
   1  15  -1    1.92    0.61
  -1  15   1    2.26    0.81
   1  15  -1    0.50    0.62
  -1  15   1    1.75    0.73
   1  15  -1    2.54    0.72
  -1  15   1    2.48    0.84
   1  15  -1    1.47    0.58
   1 -15  -1    1.61    0.81
   1 -15  -1    0.81    0.48
  -1 -15   1    1.89    0.59
  -1 -15   1    2.21    0.74
  -1  15   0    0.08    0.38
   1  15   0   -0.19    0.47
   1  15   0    0.09    0.41
  -1  15   0    0.20    0.40
  -1  15   0    0.34    0.47
   1  15   0    0.68    0.51
   1  15   0   -0.12    0.34
  -1 -15   0    0.24    0.92
   1 -15   0    0.30    0.34
  -1 -15   0    0.28    0.30
   1 -15   0    0.86    0.72
   1  15   1    1.40    0.69
   1  15   1    1.66    0.67
  -1  15  -1    1.00    0.60
   1  15   1    0.08    0.60
   1  15   1    1.45    0.59
  -1  15  -1    1.39    0.51
   1 -15   1    1.91    0.55
  -1 -15  -1    1.51    0.73
   1 -15   1    2.20    1.00
  -1 -15  -1    1.93    0.64
  -1  15  -2    0.40    0.33
   1  15   2    0.21    0.49
   1  15   2    0.30    0.53
  -1  15  -2    0.06    0.29
   1  15   2    0.44    0.47
  -1  15  -2    0.23    0.42
   1  15   2    0.29    0.49
   1 -15   2    1.13    0.59
  -1 -15  -2    0.56    0.42
  -1 -15  -2    1.11    0.84
   1 -15   2    0.20    0.34
  -1  15  -3    0.38    0.27
   1  15   3    0.62    0.62
   1  15   3   -0.17    0.41
   1  15   3    0.93    0.58
  -1 -15  -3    0.50    0.47
   1 -15   3    0.21    0.33
   1 -15   3    0.19    0.43
   1  15   4    1.22    0.72
   1  15   4    0.80    0.66
  -1  15  -4    2.34    0.54
  -1 -15  -4    1.27    0.65
   1 -15   4    0.36    0.42
   1 -15   4    1.65    0.61
   1  15   5    3.14    1.11
   1  15   5    5.45    1.33
  -1  15  -5    3.16    0.50
   1 -15   5    1.80    0.61
   1 -15   5    3.74    0.86
  -1 -15  -5    2.17    0.78
   1  15   6   -0.78    0.52
  -1  15  -6    0.20    0.33
   1  15   6   -0.28    0.55
   1 -15   6   -0.33    0.27
   1 -15   6    0.78    0.50
  -1 -15  -6    0.11    0.41
  -1  15  -7    0.37    0.33
   1  15   7    0.40    0.59
   1  15   7    0.87    0.67
   1 -15   7    0.55    0.42
   1  15   8    0.50    0.68
  -1  15  -8   -0.13    0.32
   1  15   8   -0.10    0.61
   1 -15   8    0.31    0.35
  -1 -15  -8   -0.48    0.39
   1 -15   8    0.00    0.41
   1  15   9    6.45    1.78
  -1  15  -9    4.84    0.74
   1  15   9    6.93    1.74
   1 -15   9    4.41    0.82
  -1 -15  -9    4.17    1.18
   1 -15   9    3.63    0.89
   1  15  10    0.25    0.80
   1  15  10    0.55    0.70
   1  15  10   -0.88    0.55
   1 -15  10    0.25    0.38
  -1 -15 -10    1.38    0.62
   1  15  11   -0.40    0.63
  -1  15 -11    1.10    0.36
   1  15  11    0.24    0.73
   1  15  11    0.73    0.86
   1 -15  11    0.25    0.42
  -1 -15 -11    0.41    0.51
   1  15  12    1.62    0.94
   1  15  12    0.40    0.94
   1  15  12    0.87    0.72
  -1 -15 -12    1.45    0.81
   1 -15  12    0.26    0.32
   1 -15  12    0.53    0.41
   1 -15  12    0.29    0.31
   1  15  13   -0.04    0.94
   1  15  13    0.78    0.97
  -1 -15 -13    1.01    0.85
   1 -15  13    0.73    0.53
   1  15  14   -0.19    1.02
   1  15  14    1.60    1.04
  -1 -15 -14   -0.87    0.59
   1 -15  14    0.13    0.42
   1  15  15    2.39    1.37
   1  15  15    0.73    0.97
   1  15  15    0.37    1.27
   1 -15  15    1.07    0.60
  -1 -15 -15    1.87    1.56
   1  15  16    0.06    1.15
   1  15  16    0.41    1.05
  -1 -15 -16   -0.42    0.67
   1 -15  16   -0.79    0.39
  -1  16  15   -1.36    1.00
  -1  16  15    2.69    1.52
   1 -16 -15    0.64    0.76
  -1 -16  15    0.10    0.57
  -1  16  14    0.80    1.27
  -1  16  14    1.32    1.30
  -1  16  14    1.14    0.88
  -1 -16  14    0.60    0.56
   1 -16 -14   -0.36    0.78
  -1  16  13    0.42    0.93
  -1  16  13   -0.88    1.00
  -1  16  13    1.19    1.04
   1 -16 -13    0.47    0.76
  -1 -16  13    1.80    0.70
  -1  16  12    1.08    0.93
  -1  16  12   -0.41    0.70
  -1  16  12    1.71    1.07
  -1 -16  12    0.72    0.42
   1 -16 -12   -0.59    0.60
  -1  16  11    2.11    1.03
  -1  16  11    0.66    0.75
  -1  16  11    2.36    1.45
   1 -16 -11    2.26    0.95
  -1 -16  11    1.70    0.61
  -1  16  10    2.21    1.02
  -1  16  10    3.22    1.32
  -1  16  10    1.75    1.22
   1 -16 -10    2.98    0.89
  -1 -16  10    2.83    0.73
  -1  16   9   -0.08    0.70
  -1  16   9    0.02    0.64
   1 -16  -9    0.21    0.46
  -1 -16   9   -0.02    0.36
  -1  16   8    1.70    1.03
  -1  16   8    2.24    1.12
  -1  16   8    2.45    1.18
  -1 -16   8    1.21    0.60
   1 -16  -8    1.61    0.69
   1  16  -7    0.72    0.28
   1  16  -7    0.42    0.33
  -1  16   7    0.87    0.71
  -1  16   7   -0.24    0.58
  -1  16   7    0.77    0.63
  -1 -16   7   -0.05    0.34
   1 -16  -7    0.30    0.37
  -1 -16   7    0.52    0.36
   1  16  -6    0.69    0.33
  -1  16   6    0.89    0.66
   1  16  -6    0.68    0.43
  -1  16   6    1.03    0.72
  -1  16   6    0.15    0.53
   1 -16  -6    0.22    0.51
  -1 -16   6    0.32    0.46
  -1 -16   6    0.29    0.39
  -1  16   5    0.70    0.74
  -1  16   5    1.67    0.72
   1  16  -5    1.09    0.48
  -1  16   5    0.71    0.73
   1  16  -5   -0.03    0.31
   1 -16  -5    0.23    0.42
  -1 -16   5   -0.13    0.34
  -1  16   4    1.22    0.79
   1  16  -4    0.64    0.38
  -1  16   4    0.49    0.51
  -1  16   4    0.46    0.57
   1  16  -4    0.72    0.48
  -1 -16   4    1.09    0.54
  -1 -16   4    0.86    0.41
   1 -16  -4    0.37    0.45
   1  16  -3    0.37    0.32
   1  16  -3    0.98    0.29
  -1  16   3   -0.15    0.52
  -1  16   3    0.21    0.48
   1  16  -3    1.06    0.53
  -1  16   3    0.18    0.49
  -1 -16   3    0.71    0.52
   1 -16  -3    0.19    0.41
  -1 -16   3    0.49    0.39
   1  16  -2    1.71    0.68
  -1  16   2    1.67    0.84
   1  16  -2    1.34    0.45
  -1  16   2    1.16    0.83
  -1  16   2   -0.02    0.49
   1  16  -2    0.89    0.48
   1  16  -2    1.28    0.45
   1 -16  -2    0.07    0.38
  -1 -16   2    1.16    0.55
  -1 -16   2    2.11    0.73
  -1  16   1    0.97    0.55
  -1  16   1    0.23    0.50
   1  16  -1    0.99    0.46
   1  16  -1    1.10    0.49
   1  16  -1    1.28    0.50
   1 -16  -1    0.81    0.49
  -1 -16   1   -0.39    0.51
  -1 -16   1    0.11    0.39
   1  16   0   -0.01    0.45
  -1  16   0    0.18    0.45
   1  16   0    0.63    0.62
  -1  16   0    0.67    0.48
   1  16   0    1.35    0.61
  -1  16   0    0.88    0.56
  -1 -16   0   -0.73    0.57
  -1 -16   0    1.03    0.44
   1 -16   0    1.22    0.68
   1 -16   0    0.16    0.31
  -1  16  -1    1.37    0.51
   1  16   1    0.34    0.47
   1  16   1   -0.15    0.53
  -1  16  -1   -0.39    0.33
   1  16   1    0.27    0.45
  -1  16  -1   -0.09    0.28
  -1 -16  -1    0.74    0.63
   1 -16   1   -1.06    0.47
   1 -16   1    0.71    0.35
  -1 -16  -1    0.61    0.43
   1  16   2    0.62    0.62
   1  16   2    0.34    0.62
  -1  16  -2    0.74    0.42
  -1  16  -2    1.22    0.37
   1  16   2    0.47    0.63
  -1 -16  -2    1.17    0.52
   1 -16   2    1.26    0.77
   1 -16   2    1.27    0.59
  -1  16  -3    1.64    0.37
   1  16   3    1.18    0.69
   1  16   3    2.32    0.85
  -1  16  -3    1.17    0.44
  -1 -16  -3    1.68    0.64
   1 -16   3    1.08    0.69
   1 -16   3    0.44    0.37
  -1  16  -4    0.71    0.43
  -1  16  -4    0.75    0.34
   1  16   4    0.12    0.56
   1  16   4    0.51    0.60
  -1 -16  -4    0.32    0.37
   1 -16   4    0.73    0.45
   1 -16   4   -0.01    0.35
  -1  16  -5   -0.04    0.33
   1  16   5   -0.44    0.38
  -1  16  -5    0.85    0.45
   1  16   5   -0.12    0.52
   1 -16   5    0.53    0.54
   1 -16   5    0.09    0.33
  -1  16  -6    0.61    0.43
   1  16   6    0.58    0.77
   1  16   6    1.65    0.86
  -1 -16  -6   -0.03    0.52
   1 -16   6    1.01    0.50
   1 -16   6    0.79    0.39
   1  16   7    0.97    0.78
  -1  16  -7    1.33    0.45
   1  16   7    1.72    1.01
   1 -16   7    0.34    0.43
  -1 -16  -7    1.53    0.64
   1 -16   7    1.02    0.55
  -1  16  -8    0.17    0.36
   1  16   8   -0.94    0.53
   1  16   8   -0.05    0.55
   1 -16   8   -0.08    0.43
  -1 -16  -8    1.58    0.77
   1 -16   8    0.61    0.41
   1  16   9    3.22    2.29
   1  16   9    2.33    1.14
  -1  16  -9    2.66    0.57
   1 -16   9    1.92    0.59
  -1 -16  -9    2.98    0.95
   1 -16   9    1.04    0.55
   1  16  10    1.01    1.05
  -1  16 -10    1.71    0.46
   1  16  10    1.48    1.03
   1  16  10    0.94    0.90
   1 -16  10    1.83    0.65
  -1 -16 -10    0.89    0.71
   1  16  11    0.38    0.90
   1  16  11    1.00    0.69
   1  16  11   -1.20    0.78
   1 -16  11    0.65    0.33
   1 -16  11    0.49    0.44
  -1 -16 -11    1.66    0.69
   1  16  12    0.05    0.89
   1  16  12    0.09    0.61
   1  16  12   -0.17    0.81
   1 -16  12    1.24    0.53
  -1 -16 -12    0.12    0.56
   1  16  13    1.53    1.10
   1  16  13   -0.32    0.93
  -1 -16 -13    0.02    0.71
   1 -16  13    0.18    0.45
   1  16  14    1.13    1.80
   1  16  14    0.74    0.91
   1  16  14    0.00    1.25
   1  16  15    0.36    1.33
   1  16  15    0.21    1.28
   1  16  15    0.25    1.06
   1 -16  15    0.18    0.49
  -1 -16 -15    1.21    0.80
  -1  17  14    1.45    1.21
  -1  17  14    1.04    1.04
  -1  17  14    1.78    2.43
   1 -17 -14    1.45    0.88
  -1  17  13   -0.64    1.00
  -1  17  13    1.94    1.33
  -1 -17  13    0.86    0.58
  -1  17  12    1.59    1.06
  -1  17  12   -1.09    0.84
  -1  17  12   -0.66    0.96
   1 -17 -12    0.17    0.72
  -1 -17  12    0.46    0.41
  -1  17  11    1.92    1.04
  -1  17  11    1.42    0.92
  -1  17  11    0.75    0.91
  -1 -17  11    0.37    0.43
   1 -17 -11    0.75    0.71
  -1  17  10    3.81    1.37
  -1  17  10    1.12    0.96
  -1  17  10    1.34    0.93
  -1 -17  10    0.84    0.55
   1 -17 -10    0.85    0.73
  -1  17   9    0.25    0.85
  -1  17   9    0.25    0.84
  -1  17   9    1.12    0.80
  -1 -17   9    0.79    0.45
   1 -17  -9    1.17    0.63
  -1  17   8    1.90    0.94
  -1  17   8    0.26    0.90
  -1  17   8    0.53    0.65
  -1 -17   8    0.74    0.52
   1 -17  -8    0.58    0.57
  -1  17   7    0.80    0.69
   1  17  -7    0.67    0.28
  -1  17   7   -0.23    0.49
  -1  17   7   -0.38    0.65
   1  17  -7    1.16    0.38
  -1 -17   7    0.23    0.37
   1 -17  -7    0.34    0.51
  -1 -17   7    0.22    0.35
  -1  17   6    0.97    0.63
  -1  17   6    0.22    0.66
   1  17  -6    0.04    0.41
   1  17  -6    0.09    0.32
  -1  17   6    0.75    0.60
  -1 -17   6    0.55    0.44
   1 -17  -6    0.83    0.49
   1  17  -5    1.45    0.45
  -1  17   5   -0.25    0.62
   1  17  -5    0.51    0.51
  -1  17   5    1.17    0.73
  -1 -17   5    1.08    0.62
  -1 -17   5    0.28    0.38
  -1  17   4    0.75    0.60
  -1  17   4    0.20    0.61
   1  17  -4    0.57    0.53
   1  17  -4    0.72    0.37
  -1  17   4    0.78    0.56
   1 -17  -4    0.42    0.44
  -1 -17   4   -0.40    0.52
  -1 -17   4    0.24    0.27
   1  17  -3    0.55    0.36
   1  17  -3    0.37    0.58
  -1  17   3    0.23    0.45
  -1  17   3   -0.66    0.39
   1  17  -3    0.26    0.28
  -1  17   3   -0.39    0.57
  -1 -17   3    0.79    0.42
  -1 -17   3    0.60    0.64
  -1  17   2    0.74    0.59
  -1  17   2    0.49    0.77
   1  17  -2    1.89    0.52
   1  17  -2    1.03    0.40
   1  17  -2   -0.32    0.72
   1  17  -2    2.10    0.58
  -1  17   2    0.33    0.62
  -1  17   2    1.88    0.89
   1 -17  -2    1.29    0.57
  -1 -17   2    1.63    0.80
  -1 -17   2    0.79    0.44
   1  17  -1    4.06    0.86
  -1  17   1    3.60    1.08
  -1  17   1    3.08    0.97
  -1  17   1    3.00    1.00
  -1  17   1    4.21    1.21
   1  17  -1    3.68    0.85
   1  17  -1    3.14    1.04
   1  17  -1    3.52    0.84
   1 -17  -1    2.39    0.73
  -1 -17   1    3.01    0.83
  -1 -17   1    3.00    1.11
  -1  17   0    4.64    1.19
  -1  17   0    6.04    1.25
  -1  17   0    5.49    1.12
   1  17   0    6.87    1.18
   1  17   0    5.57    1.18
   1  17   0    6.84    1.42
   1  17   0    6.20    1.21
  -1  17   0    5.69    1.21
  -1 -17   0    6.16    1.45
  -1 -17   0    4.60    1.07
   1 -17   0    5.90    1.13
   1  17   1    3.50    1.00
  -1  17  -1    3.58    0.88
  -1  17  -1    3.38    0.74
   1  17   1    2.25    0.87
   1  17   1    2.88    0.99
  -1  17  -1    3.61    0.86
  -1  17  -1    2.80    0.96
  -1 -17  -1    3.16    0.88
   1 -17   1    3.38    1.09
   1 -17   1    3.25    0.86
   1  17   2    0.29    0.60
  -1  17  -2   -0.20    0.38
  -1  17  -2   -0.28    0.38
  -1  17  -2    0.24    0.26
   1  17   2    0.00    0.64
   1  17   2    0.41    0.57
  -1  17  -2    0.10    0.32
   1 -17   2   -0.72    0.54
   1 -17   2   -0.45    0.27
  -1 -17  -2   -0.70    0.53
  -1  17  -3   -0.12    0.37
   1  17   3   -0.14    0.59
   1  17   3    1.98    0.79
  -1  17  -3    0.48    0.29
   1 -17   3    0.51    0.36
  -1 -17  -3    1.16    0.54
   1 -17   3    0.70    0.85
   1  17   4    0.43    0.67
  -1  17  -4    0.26    0.33
   1  17   4   -0.20    0.48
  -1  17  -4   -0.20    0.33
   1 -17   4    0.48    0.44
  -1 -17  -4    0.30    0.34
   1 -17   4    0.72    0.55
   1  17   5    1.74    1.06
  -1  17  -5    3.22    0.74
   1  17   5    0.49    0.73
   1 -17   5    1.00    0.67
  -1 -17  -5    1.75    0.70
   1 -17   5    2.18    0.63
  -1  17  -6   -0.22    0.42
   1  17   6    1.65    0.97
   1  17   6   -0.04    0.70
   1 -17   6    0.34    0.31
  -1 -17  -6    0.56    0.48
   1 -17   6    0.84    0.49
   1  17   7    0.99    0.75
   1  17   7    0.30    0.63
  -1  17  -7    0.54    0.40
   1 -17   7    0.90    0.58
  -1 -17  -7    0.29    0.49
   1 -17   7    0.28    0.39
   1  17   8   -0.39    0.81
  -1  17  -8    0.19    0.36
   1  17   8    1.08    0.88
   1  17   8    0.58    0.86
  -1 -17  -8   -0.32    0.49
   1 -17   8    0.58    0.44
   1  17   9   -0.02    0.69
   1  17   9    0.73    0.86
  -1  17  -9    0.62    0.38
   1  17   9    0.30    0.79
   1 -17   9    0.90    0.41
   1 -17   9    0.20    0.48
  -1 -17  -9   -0.32    0.55
   1  17  10    0.87    0.99
   1  17  10    0.97    0.81
  -1  17 -10    1.99    0.69
   1  17  10    1.54    0.94
   1 -17  10    1.58    0.55
  -1 -17 -10    1.94    0.92
   1 -17  10    1.23    0.48
   1  17  11    1.71    0.94
   1  17  11    0.61    0.63
   1  17  11   -1.21    0.83
   1 -17  11   -0.35    0.45
  -1 -17 -11    1.25    0.70
   1  17  12    0.05    0.75
   1  17  12    1.13    0.98
  -1 -17 -12    1.06    0.75
   1 -17  12    0.96    0.48
   1  17  13    0.17    0.95
   1  17  13   -0.71    1.42
   1  17  13    1.87    1.17
  -1 -17 -13    0.00    0.73
   1 -17  13    0.69    0.56
   1  17  14    1.44    2.20
   1  17  14    3.41    1.32
   1  17  14    0.00    0.96
  -1 -17 -14    0.11    0.81
  -1  18  13    2.58    2.05
  -1  18  13    0.55    1.09
   1 -18 -13    0.28    0.76
  -1 -18  13   -0.02    0.50
  -1  18  12   -0.04    1.25
  -1  18  12   -0.76    1.14
  -1  18  12    0.62    1.20
  -1 -18  12    0.80    0.58
   1 -18 -12    0.02    0.59
  -1  18  11   -0.51    0.68
  -1  18  11    0.02    0.83
   1 -18 -11    1.10    0.84
  -1 -18  11   -0.39    0.48
  -1  18  10    1.11    0.96
  -1  18  10    0.22    0.62
  -1  18  10    1.10    0.90
  -1 -18  10    0.01    0.37
   1 -18 -10    0.59    0.60
  -1  18   9    1.22    0.84
  -1  18   9    0.63    0.76
  -1  18   9    0.32    0.68
   1 -18  -9    0.40    0.53
  -1 -18   9    0.92    0.50
  -1  18   8    2.42    1.20
  -1  18   8    3.43    1.34
  -1  18   8    3.97    1.44
  -1 -18   8    3.46    0.93
   1 -18  -8    2.28    0.94
   1  18  -7   -0.87    0.38
  -1  18   7   -0.66    0.47
  -1  18   7    0.22    0.76
   1  18  -7   -0.09    0.31
  -1 -18   7    0.09    0.34
  -1  18   6   -0.67    0.51
  -1  18   6    0.79    0.61
  -1  18   6    1.06    0.82
   1  18  -6    0.44    0.38
   1  18  -6    0.57    0.47
   1 -18  -6    0.89    0.60
  -1 -18   6    0.63    0.49
  -1 -18   6    0.00    0.39
   1  18  -5    0.13    0.57
   1  18  -5    0.41    0.43
  -1  18   5    1.92    0.74
  -1  18   5    1.17    0.92
  -1  18   5    0.81    0.65
  -1 -18   5    0.36    0.38
  -1 -18   5    1.74    0.66
   1 -18  -5    0.11    0.49
  -1  18   4    0.34    0.48
   1  18  -4   -0.38    0.32
  -1  18   4    0.24    0.56
  -1  18   4    1.00    0.66
  -1 -18   4    0.09    0.59
  -1 -18   4    0.18    0.47
   1 -18  -4   -0.09    0.33
   1  18  -3    0.35    0.25
  -1  18   3    0.61    0.70
   1  18  -3    0.47    0.66
  -1  18   3    0.54    0.49
  -1  18   3    0.33    0.67
   1  18  -3    0.92    0.40
   1  18  -3    0.18    0.30
  -1 -18   3    0.03    0.55
   1 -18  -3    0.31    0.38
  -1 -18   3    0.02    0.39
  -1  18   2    3.06    1.03
   1  18  -2    2.51    0.56
   1  18  -2    1.79    0.60
  -1  18   2    3.43    1.14
   1  18  -2    0.26    0.69
   1  18  -2    2.24    0.64
  -1  18   2    1.08    0.79
  -1 -18   2    1.12    0.60
  -1 -18   2    3.74    1.09
  -1  18   1    0.97    0.59
  -1  18   1    0.71    0.63
   1  18  -1   -0.27    0.59
   1  18  -1    0.09    0.40
  -1  18   1    0.33    0.57
  -1  18   1   -0.52    0.70
   1  18  -1    0.63    0.47
   1  18  -1    0.91    0.55
  -1 -18   1    1.57    0.68
   1 -18  -1    0.43    0.41
  -1 -18   1    0.54    0.50
   1  18   0   -0.53    0.40
   1  18   0    0.36    0.60
  -1  18   0   -0.87    0.39
  -1  18   0    0.10    0.66
   1  18   0   -0.33    0.41
  -1  18   0   -0.73    0.41
   1 -18   0    0.66    0.49
  -1 -18   0   -0.07    0.45
   1  18   1   -0.19    0.46
  -1  18  -1   -0.31    0.34
  -1  18  -1    0.65    0.55
   1  18   1   -0.37    0.62
  -1  18  -1   -0.46    0.43
   1  18   1   -0.47    0.42
  -1  18  -1    1.21    0.60
  -1 -18  -1   -0.59    0.24
   1  18   2    4.26    1.10
  -1  18  -2    2.37    0.72
  -1  18  -2    1.03    0.66
   1  18   2    2.49    0.99
  -1  18  -2    3.01    0.57
  -1  18  -2    4.22    0.84
  -1 -18  -2    3.45    0.88
   1 -18   2    3.05    1.01
   1  18   3    0.13    0.62
   1  18   3    0.19    0.54
  -1  18  -3    0.14    0.28
  -1  18  -3    0.05    0.39
  -1  18  -3    0.63    0.47
  -1 -18  -3    0.13    0.41
   1 -18   3   -0.60    0.57
   1  18   4    1.21    0.70
  -1  18  -4    0.40    0.34
   1  18   4   -0.29    0.39
  -1  18  -4    0.44    0.54
  -1 -18  -4    0.11    0.41
   1  18   5    2.25    0.82
   1  18   5    0.64    0.76
  -1  18  -5    0.91    0.53
   1 -18   5    1.01    0.47
  -1 -18  -5    0.11    0.37
   1 -18   5    1.08    0.64
   1  18   6   -0.27    0.70
   1  18   6   -0.19    0.70
  -1  18  -6    0.18    0.47
  -1 -18  -6    0.89    0.57
   1 -18   6   -0.11    0.32
   1 -18   6   -0.27    0.57
   1  18   7    0.87    0.75
   1  18   7    0.71    0.82
  -1  18  -7    1.45    0.49
   1 -18   7    1.15    0.61
   1 -18   7   -0.12    0.36
  -1 -18  -7    0.44    0.60
   1  18   8    0.67    0.80
   1  18   8    0.66    0.85
  -1  18  -8    0.21    0.40
   1  18   8   -1.11    0.56
  -1 -18  -8   -0.02    0.65
   1 -18   8    0.98    0.54
   1 -18   8    0.03    0.29
   1  18   9    3.21    1.28
   1  18   9    2.45    1.20
   1  18   9    4.64    1.47
  -1  18  -9    3.16    0.60
  -1 -18  -9    2.84    1.06
   1 -18   9    2.25    0.78
   1  18  10    1.00    1.13
   1  18  10    1.81    0.96
   1  18  10    1.81    1.19
  -1 -18 -10    0.72    0.58
   1 -18  10    1.91    0.68
   1  18  11    0.35    0.95
   1  18  11    1.07    1.17
   1  18  11   -0.83    0.72
   1 -18  11    1.55    0.47
   1  18  12    2.87    1.41
   1  18  12    0.01    0.81
   1  18  12   -0.77    0.90
  -1 -18 -12    0.32    0.59
   1 -18  12   -0.89    0.41
   1  18  13   -1.13    1.17
   1  18  13    0.43    1.11
   1  18  13    1.68    1.26
   1 -18  13    1.33    0.72
  -1 -18 -13   -1.00    0.67
  -1  19  12    1.73    1.07
  -1  19  12    1.96    2.28
  -1  19  12    0.49    0.99
  -1 -19  12   -0.49    0.49
   1 -19 -12   -0.75    0.71
  -1  19  11   -1.73    0.79
  -1  19  11    1.16    1.08
  -1  19  11   -0.89    0.91
   1 -19 -11    0.22    0.58
  -1 -19  11    0.57    0.46
  -1  19  10    1.29    1.17
  -1  19  10   -1.03    0.84
  -1  19  10    0.05    0.86
  -1 -19  10    0.57    0.56
   1 -19 -10   -0.19    0.63
  -1  19   9    1.78    0.89
  -1  19   9   -0.01    0.76
  -1 -19   9   -0.80    0.40
   1 -19  -9    1.04    0.63
  -1  19   8    0.27    0.86
  -1  19   8    2.06    1.05
  -1  19   8   -0.01    0.75
  -1 -19   8   -0.07    0.44
   1 -19  -8    0.58    0.69
   1  19  -7    0.90    0.43
  -1  19   7   -0.52    0.68
  -1  19   7    1.65    0.95
   1 -19  -7    0.15    0.58
  -1 -19   7    0.27    0.45
  -1  19   6    0.09    0.66
  -1  19   6    0.97    0.78
   1  19  -6    0.45    0.55
   1  19  -6   -0.02    0.35
  -1  19   6    0.39    0.73
   1 -19  -6   -0.63    0.51
  -1 -19   6    1.40    0.58
   1  19  -5    0.51    0.48
  -1  19   5   -0.03    0.74
  -1  19   5    0.65    0.82
  -1  19   5   -0.44    0.43
   1  19  -5   -0.32    0.61
  -1 -19   5    0.54    0.49
  -1 -19   5   -0.84    0.52
   1 -19  -5    0.13    0.57
   1  19  -4   -0.53    0.36
   1  19  -4    0.08    0.66
  -1  19   4   -0.50    0.54
  -1  19   4   -0.05    0.55
  -1  19   4   -0.20    0.71
   1 -19  -4    0.06    0.38
  -1 -19   4   -0.48    0.30
  -1 -19   4    0.24    0.61
  -1  19   3    2.80    1.09
  -1  19   3    3.23    1.11
  -1  19   3    3.57    1.14
   1  19  -3    2.34    0.89
  -1 -19   3    4.03    1.63
  -1 -19   3    1.63    0.65
   1 -19  -3    1.82    0.66
  -1  19   2   -0.14    0.69
   1  19  -2    0.16    0.74
  -1  19   2   -0.39    0.59
  -1  19   2    1.24    0.77
   1  19  -2    0.64    0.39
   1  19  -2    0.74    0.49
   1  19  -2    1.60    0.55
   1 -19  -2    0.36    0.39
  -1 -19   2    0.09    0.40
  -1 -19   2    0.91    0.74
   1  19  -1    0.99    0.53
  -1  19   1    1.58    0.86
  -1  19   1    0.89    0.61
   1  19  -1    1.33    0.60
  -1  19   1    2.14    0.99
   1  19  -1    0.32    0.58
  -1  19   1    0.62    0.63
  -1 -19   1    1.82    0.60
   1 -19  -1    0.15    0.54
  -1  19   0   15.60    1.93
   1  19   0   14.92    1.83
  -1  19   0   14.41    2.09
  -1  19   0   14.32    1.76
   1  19   0   17.36    2.00
  -1  19   0   12.18    2.09
  -1 -19   0   10.47    1.65
   1 -19   0   11.62    1.76
  -1  19  -1    5.07    1.19
  -1  19  -1    5.43    1.06
  -1  19  -1    5.04    1.04
  -1  19  -1    4.04    0.84
   1  19   1    5.44    1.33
   1  19   1    4.57    1.23
   1  19   1    3.34    1.04
   1 -19   1    3.30    0.88
  -1 -19  -1    3.99    1.04
  -1  19  -2    0.29    0.45
   1  19   2    0.59    0.63
  -1  19  -2   -0.78    0.43
  -1  19  -2    0.59    0.50
  -1  19  -2    0.50    0.30
   1  19   2   -0.10    0.57
  -1 -19  -2   -0.05    0.41
   1 -19   2    0.01    0.37
  -1  19  -3    1.21    0.60
  -1  19  -3    1.67    0.32
   1  19   3    1.10    0.78
  -1  19  -3    2.16    0.62
   1  19   3    2.02    0.88
   1 -19   3    0.61    0.68
  -1 -19  -3    0.41    0.57
   1 -19   3    1.26    0.53
   1  19   4    1.35    0.73
  -1  19  -4    0.39    0.45
   1  19   4   -0.25    0.53
   1 -19   4    1.06    0.63
   1 -19   4    0.14    0.42
   1  19   5   -0.18    0.64
   1  19   5    0.56    0.74
  -1  19  -5    0.14    0.54
   1 -19   5    0.12    0.66
  -1 -19  -5    1.00    0.54
   1 -19   5    1.21    0.50
   1  19   6    1.56    0.87
  -1  19  -6    1.96    0.68
   1  19   6    1.73    0.92
   1 -19   6    1.26    0.75
   1 -19   6    0.97    0.60
  -1 -19  -6    1.07    0.71
   1  19   7    0.95    0.98
  -1  19  -7   -0.18    0.46
   1  19   7    0.50    0.81
   1 -19   7    0.80    0.56
  -1 -19  -7    0.83    0.65
  -1  19  -8    0.63    0.42
   1  19   8    1.34    0.93
   1  19   8    1.19    0.98
   1 -19   8    0.19    0.41
  -1 -19  -8    0.33    0.57
   1  19   9    0.70    0.96
  -1  19  -9    0.06    0.36
   1  19   9   -0.39    0.84
   1  19   9    0.96    0.94
  -1 -19  -9    0.58    0.64
   1 -19   9    0.22    0.51
   1  19  10    0.75    1.01
   1  19  10    0.35    0.88
   1  19  10   -0.44    0.89
  -1 -19 -10   -0.11    0.45
   1 -19  10    0.38    0.47
   1  19  11    0.50    0.96
   1  19  11    0.08    0.79
  -1 -19 -11    0.24    0.55
   1 -19  11    0.16    0.50
   1  19  12    1.06    0.77
   1  19  12   -0.68    1.12
  -1 -19 -12    0.21    0.72
   1 -19  12    0.17    0.56
  -1  20  11   -1.09    0.99
  -1 -20  11    0.45    0.59
   1 -20 -11    1.11    0.72
  -1  20  10    1.05    1.26
  -1  20  10   -0.55    1.11
   1 -20 -10   -1.18    0.54
  -1 -20  10   -0.30    0.46
  -1  20   9   -0.31    0.91
  -1  20   9    0.06    0.67
  -1  20   9    0.10    0.82
  -1 -20   9    0.09    0.57
   1 -20  -9    0.20    0.83
  -1  20   8    1.33    1.09
  -1  20   8    0.87    0.84
  -1  20   8    1.67    1.05
   1 -20  -8    1.17    0.70
  -1 -20   8    0.36    0.60
  -1  20   7    0.75    0.85
  -1  20   7    0.60    0.92
  -1 -20   7    0.27    0.54
   1 -20  -7   -1.23    0.57
   1  20  -6    1.04    0.48
   1  20  -6   -0.16    0.42
  -1  20   6    0.83    0.81
  -1  20   6    1.83    0.98
  -1  20   6    3.20    1.27
  -1 -20   6    0.37    0.62
   1 -20  -6   -0.23    0.47
   1  20  -5    0.48    0.69
  -1  20   5   -0.57    0.81
  -1  20   5   -1.42    0.74
   1  20  -5    0.20    0.49
  -1  20   5   -0.24    0.64
  -1 -20   5    0.50    0.37
   1 -20  -5   -0.17    0.57
   1  20  -4    0.24    0.47
  -1  20   4   -0.47    0.57
  -1  20   4    0.24    0.68
  -1  20   4   -0.29    0.60
   1  20  -4    0.19    0.77
  -1 -20   4    0.16    0.40
  -1 -20   4    0.22    0.67
   1 -20  -4    0.30    0.43
   1  20  -3   -0.37    0.41
  -1  20   3    1.27    0.74
  -1  20   3   -0.37    0.90
   1  20  -3   -0.93    0.77
  -1 -20   3   -0.41    0.43
   1 -20  -3   -0.45    0.34
  -1 -20   3    0.15    0.63
  -1  20   2    1.22    0.95
  -1  20   2    1.64    0.90
   1  20  -2    2.64    0.81
  -1  20   2    1.59    0.89
   1  20  -2    2.58    0.57
   1  20  -2    3.76    0.72
  -1 -20   2    1.56    1.01
   1 -20  -2    2.52    0.80
  -1 -20   2    2.74    0.81
   1  20  -1    0.83    0.55
   1  20  -1    2.43    0.77
   1  20  -1    1.08    0.65
  -1  20   1    1.62    0.85
  -1  20   1    1.78    0.84
  -1  20   1    1.92    0.80
   1 -20  -1    0.41    0.59
  -1 -20   1    2.13    0.80
   1  20   0    3.75    0.96
  -1  20   0    2.75    1.05
  -1  20   0    4.00    0.98
   1  20   0    4.17    1.10
   1  20   0    3.03    1.04
  -1  20   0    1.40    0.80
  -1  20   0    2.19    0.87
   1 -20   0    3.23    0.91
  -1 -20   0    1.33    0.71
  -1  20  -1   10.80    1.45
   1  20   1    8.99    1.56
  -1  20  -1    8.05    1.44
   1  20   1    9.55    1.66
  -1  20  -1    8.71    1.22
  -1  20  -1   10.49    1.54
  -1 -20  -1    6.53    1.53
   1 -20   1   10.36    1.49
  -1  20  -2    0.18    0.58
  -1  20  -2    0.67    0.53
  -1  20  -2    0.62    0.56
   1  20   2    2.97    0.94
   1  20   2    0.39    0.67
  -1  20  -2    0.55    0.35
  -1 -20  -2    0.37    0.55
   1 -20   2   -0.37    0.38
   1  20   3    0.78    0.67
  -1  20  -3    0.99    0.60
   1  20   3    0.18    0.64
  -1 -20  -3    0.32    0.44
   1 -20   3    0.46    0.48
  -1  20  -4   -0.28    0.78
   1  20   4    1.44    0.82
   1  20   4   -0.34    0.63
  -1  20  -4    1.21    0.57
   1 -20   4    1.21    0.55
  -1 -20  -4   -0.16    0.57
   1 -20   4    1.94    0.84
   1  20   5   -1.05    0.56
   1  20   5    1.12    0.76
   1  20   5   -0.63    1.60
  -1  20  -5    0.73    0.87
  -1 -20  -5    0.50    0.50
   1 -20   5    0.44    0.51
  -1  20  -6    1.41    0.66
   1  20   6    2.55    1.18
   1  20   6    1.20    0.98
   1  20   6    1.04    1.01
  -1 -20  -6    1.64    0.79
   1 -20   6    0.62    0.51
   1  20   7   -0.33    0.83
   1  20   7   -0.84    0.79
  -1  20  -7    1.87    0.62
   1  20   7    1.82    0.93
   1 -20   7    1.15    0.60
  -1 -20  -7    1.06    0.75
  -1  20  -8    0.22    0.45
   1  20   8    1.22    0.94
   1  20   8    0.34    0.72
   1  20   8   -0.43    0.82
  -1 -20  -8   -0.62    0.51
   1  20   9    1.37    1.07
   1  20   9   -1.00    0.71
   1  20   9    0.03    0.89
  -1 -20  -9    0.46    0.60
   1 -20   9    0.18    0.47
   1  20  10   -0.74    0.91
   1  20  10   -0.13    0.88
   1  20  10   -1.00    0.95
  -1 -20 -10    0.80    0.69
   1 -20  10   -0.37    0.50
   1  20  11   -1.38    1.46
   1  20  11    0.46    1.04
   1  20  11    0.01    1.01
   1 -20  11    1.07    0.65
  -1 -20 -11    0.17    0.55
  -1  21   9    1.59    1.14
  -1  21   9   -1.07    1.07
   1 -21  -9   -0.08    0.74
  -1 -21   9    0.36    0.51
  -1  21   8   -0.70    0.90
  -1  21   8    1.40    1.23
  -1  21   8   -0.13    0.85
  -1 -21   8    0.10    0.55
  -1  21   7   -0.43    0.86
  -1  21   7    1.41    1.06
  -1  21   7    1.27    0.97
  -1 -21   7    1.19    0.67
  -1  21   6    0.63    0.99
  -1  21   6    2.10    1.03
   1  21  -6    0.40    0.45
  -1  21   6    1.12    0.93
   1 -21  -6   -0.37    0.64
  -1 -21   6   -0.18    0.38
  -1  21   5    0.08    0.72
   1  21  -5   -0.37    0.51
  -1  21   5    1.54    0.89
   1  21  -5    0.43    0.60
   1 -21  -5   -0.13    0.54
  -1 -21   5    0.32    0.46
  -1  21   4   -0.24    0.71
   1  21  -4   -0.30    0.59
  -1  21   4    1.16    0.87
  -1  21   4    0.23    0.80
  -1 -21   4    0.32    0.47
   1 -21  -4    0.20    0.45
  -1  21   3    1.39    0.86
  -1  21   3    0.37    0.95
  -1  21   3    1.43    0.84
   1  21  -3    0.85    0.60
  -1 -21   3    0.64    0.55
   1 -21  -3   -0.17    0.53
  -1  21   2    0.91    0.83
  -1  21   2    0.59    0.79
   1  21  -2    1.78    0.73
   1  21  -2    1.11    0.39
   1 -21  -2    2.02    0.78
  -1 -21   2    1.71    0.67
   1  21  -1    5.24    1.10
  -1  21   1    4.84    1.39
   1  21  -1    6.09    1.02
  -1  21   1    4.92    1.19
  -1  21   1    5.08    1.27
   1 -21  -1    4.25    1.06
  -1 -21   1    3.60    1.03
  -1  21   0    4.35    1.33
   1  21   0    5.20    1.18
  -1  21   0    7.77    1.17
   1  21   0    6.40    1.23
  -1  21   0    5.22    1.22
  -1 -21   0    2.86    1.01
   1 -21   0    5.43    1.22
  -1  21  -1    5.12    1.08
  -1  21  -1    3.30    0.75
   1  21   1    4.02    1.21
   1  21   1    3.39    1.12
  -1 -21  -1    2.29    0.92
   1 -21   1    2.14    0.86
  -1  21  -2    3.56    0.92
   1  21   2    1.30    0.94
   1  21   2    0.83    0.71
   1 -21   2    2.04    0.78
  -1 -21  -2    1.31    0.63
  -1  21  -3    1.49    0.71
   1  21   3    2.49    1.14
   1  21   3    1.22    0.74
   1  21   3    0.36    0.77
   1 -21   3   -0.04    0.50
  -1 -21  -3    1.03    0.75
   1  21   4    0.23    0.75
   1  21   4   -0.36    0.72
  -1  21  -4    0.97    0.66
[truncated: 2,582,151 more chars]
