# Supplementary material for: Double boron–oxygen-fused polycyclic aromatic hydrocarbons: skeletal editing and applications as organic optoelectronic materials
Source: Nat Commun. 2023 Nov 4;14:7089. doi: 10.1038/s41467-023-42973-1 (PMC10625603; doi:10.1038/s41467-023-42973-1)
Supplement: Supplementary file 14 — Source Data [file 41467_2023_42973_MOESM14_ESM.zip › Fig. 5_Abs-PL.xlsx]

## Sheet: Fig. 5a
Abs at RT in chloromethane
	BO3a		BO3b		BO3c		BO3d		BO3e
400	-0.01091	400	0.000650345	400	0.000798	400	-0.02208	400	0.01519
399	-0.01091	399	0.0013	399	0.000798	399	-0.02135	399	0.01608
398	-0.01159	398	0.000650345	398	0.000798	398	-0.02135	398	0.01608
397	-0.01159	397	0.000650345	397	0.000798	397	-0.02135	397	0.01698
396	-0.01159	396	0.000650345	396	0.000798	396	-0.02135	396	0.01877
395	-0.01159	395	0.0013	395	0.0016	395	-0.02061	395	0.01966
394	-0.01091	394	0.0013	394	0.0016	394	-0.01914	394	0.02055
393	-0.01159	393	0.00195	393	0.0016	393	-0.01914	393	0.02323
392	-0.01159	392	0.00195	392	0.0016	392	-0.01693	392	0.0277
391	-0.01159	391	0.0026	391	0.00239	391	-0.01546	391	0.03128
390	-0.01159	390	0.00325	390	0.00239	390	-0.01325	390	0.03574
389	-0.01227	389	0.0039	389	0.00319	389	-0.01104	389	0.042
388	-0.01227	388	0.00455	388	0.00399	388	-0.00515	388	0.05361
387	-0.01159	387	0.00585	387	0.00479	387	0.00147	387	0.06434
386	-0.01159	386	0.00585	386	0.00399	386	0.00957	386	0.07685
385	-0.01159	385	0.00585	385	0.00399	385	0.02282	385	0.09472
384	-0.01091	384	0.00585	384	0.00479	384	0.05373	384	0.13225
383	-0.01159	383	0.0052	383	0.00399	383	0.08686	383	0.16799
382	-0.01159	382	0.0052	382	0.00399	382	0.13249	382	0.21535
381	-0.01159	381	0.00455	381	0.00399	381	0.23996	381	0.32079
380	-0.01159	380	0.0039	380	0.00399	380	0.35772	380	0.43249
379	-0.01296	379	0.0052	379	0.00479	379	0.52849	379	0.56921
378	-0.01296	378	0.0039	378	0.00319	378	0.7287	378	0.75775
377	-0.01296	377	0.00325	377	0.00319	377	0.98779	377	1.00348
376	-0.01296	376	0.0039	376	0.00559	376	1.62325	376	1.52793
375	-0.01296	375	0.00455	375	0.00638	375	2.16748	375	1.99457
374	-0.01296	374	0.00585	374	0.00878	374	2.80923	374	2.55619
373	-0.01296	373	0.00715	373	0.01117	373	3.49188	373	3.18388
372	-0.01227	372	0.0091	372	0.01596	372	4.41361	372	4.14607
371	-0.01227	371	0.01106	371	0.02075	371	4.79425	371	4.68291
370	-0.01159	370	0.01301	370	0.02633	370	4.8729	370	5.02566
369	-0.01091	369	0.01626	369	0.03511	369	4.63696	369	5.11651
368	-0.00955	368	0.02276	368	0.05426	368	3.87252	368	4.79028
367	-0.00818	367	0.02862	367	0.07262	367	3.29054	367	4.36906
366	-0.0075	366	0.03707	366	0.09895	366	2.75575	366	3.89417
365	-0.00546	365	0.05008	365	0.13406	365	2.32792	365	3.43992
364	-0.00205	364	0.08064	364	0.21227	364	1.93469	364	2.89481
363	0.00205	363	0.11316	363	0.28489	363	1.82144	363	2.6553
362	0.00682	362	0.15803	362	0.37745	362	1.79313	362	2.51077
361	0.02046	361	0.25624	361	0.5586	361	1.87177	361	2.43231
360	0.03546	360	0.34793	360	0.71102	360	1.97873	360	2.45295
359	0.0566	359	0.4637	359	0.89057	359	2.13288	359	2.52728
358	0.08933	358	0.60807	358	1.09406	358	2.33106	358	2.6553
357	0.17117	357	0.88512	357	1.45341	357	2.69283	357	2.95676
356	0.25573	356	1.13263	356	1.70074	356	2.93192	356	3.22518
355	0.37711	355	1.41619	355	1.92915	355	3.13325	355	3.51838
354	0.5435	354	1.72107	354	2.11392	354	3.23392	354	3.79919
353	0.89265	353	2.1374	353	2.25068	353	3.14898	353	4.06348
352	1.18316	352	2.29967	352	2.23613	352	2.94135	352	4.07174
351	1.59579	351	2.31279	351	2.13574	351	2.66452	351	3.94785
350	2.03368	350	2.19313	350	1.98298	350	2.37196	350	3.72072
349	2.43789	349	1.89317	349	1.72256	349	1.9976	349	3.30777
348	2.85052	348	1.68992	348	1.56834	348	1.81829	348	3.06413
347	2.89684	347	1.52109	347	1.4505	347	1.69875	347	2.88656
346	2.74947	346	1.39488	346	1.37921	346	1.62954	346	2.78745
345	2.45894	345	1.28998	345	1.35739	345	1.58865	345	2.75854
344	1.94105	344	1.27359	344	1.39085	344	1.5855	344	2.81222
343	1.65052	343	1.29326	343	1.45341	343	1.59494	343	2.89481
342	1.45263	342	1.34079	342	1.53197	342	1.6201	342	2.99392
341	1.34316	341	1.45389	341	1.66582	341	1.68302	341	3.15085
340	1.31368	340	1.56371	340	1.76039	340	1.74908	340	3.27886
339	1.39368	339	1.67025	339	1.82295	339	1.78369	339	3.48534
338	1.46526	338	1.7768	338	1.86223	338	1.83402	338	3.57619
337	1.56631	337	1.85547	337	1.85932	337	1.86233	337	3.64226
336	1.69684	336	1.87186	336	1.77784	336	1.86863	336	3.68356
335	1.95789	335	1.79974	335	1.68037	335	1.8466	335	3.65878
334	2.13894	334	1.67353	334	1.56107	334	1.81829	334	3.58445
333	2.27789	333	1.52437	333	1.43886	333	1.78054	333	3.48534
332	2.32421	332	1.30965	332	1.27883	332	1.73965	332	3.36558
331	2.18947	331	1.19327	331	1.20463	331	1.68302	331	3.2004
330	1.98736	330	1.1064	330	1.15371	330	1.65156	330	3.11781
329	1.74737	329	1.04247	329	1.12316	329	1.62954	329	3.06413
328	1.51158	328	0.98838	328	1.10424	328	1.60752	328	3.04761
327	1.23789	327	0.96708	327	1.10133	327	1.57606	327	3.09716
326	1.12842	326	0.95724	326	1.09988	326	1.55719	326	3.17562
325	1.06105	325	0.95068	325	1.09842	325	1.53831	325	3.28712
324	1.01895	324	0.95068	324	1.08678	324	1.51944	324	3.43579
323	0.97684	323	0.94249	323	1.06642	323	1.49113	323	3.72072
322	0.96	322	0.92774	322	1.03732	322	1.4754	322	3.95611
321	0.95579	321	0.87692	321	0.98058	321	1.46596	321	4.21214
320	0.96421	320	0.82611	320	0.93548	320	1.45967	320	4.62097
319	0.95579	319	0.77038	319	0.89183	319	1.45967	319	4.88526
318	0.93052	318	0.70974	318	0.85255	318	1.46281	318	5.11651
317	0.88	317	0.62614	317	0.80309	317	1.4691	317	5.30234
316	0.7621	316	0.57697	316	0.78126	316	1.4754	316	5.45927
315	0.67368	315	0.53763	315	0.76526	315	1.48483	315	5.47991
314	0.58947	314	0.50649	314	0.75944	314	1.49427	314	5.40145
313	0.51789	313	0.47042	313	0.7638	313	1.50371	313	5.25692
312	0.43789	312	0.45239	312	0.77544	312	1.51629	312	4.9885
311	0.4	311	0.43928	311	0.79581	311	1.52888	311	4.82744
310	0.3621	310	0.42781	310	0.81909	310	1.53517	310	4.70356
309	0.33263	309	0.41306	309	0.86855	309	1.5446	309	4.63336
308	0.29895	308	0.40322	308	0.90784	308	1.56663	308	4.61684
307	0.29053	307	0.39339	307	0.95294	307	1.5855	307	4.67052
306	0.2821	306	0.38519	306	1.00677	306	1.61067	306	4.7655
305	0.27368	305	0.36716	305	1.09842	305	1.64213	305	4.88526
304	0.26105	304	0.35897	304	1.17117	304	1.69246	304	5.08348
303	0.24421	303	0.35077	303	1.25118	303	1.7365	303	5.19497
302	0.24	302	0.34585	302	1.33702	302	1.78369	302	5.25692
301	0.23579	301	0.34257	301	1.47087	301	1.82773	301	5.24866
300	0.23579	300	0.34585	300	1.5567	300	1.8875	300	5.08761
299	0.23579	299	0.35569	299	1.64691	299	1.9284	299	4.91004
298	0.24	298	0.36552	298	1.7342	298	1.96929	298	4.70356
297	0.25263	297	0.39666	297	1.87096	297	2.01019	297	4.5136
296	0.26947	296	0.42453	296	1.96552	296	2.08883	296	4.26995
295	0.29474	295	0.46059	295	2.06154	295	2.15175	295	4.13781
294	0.32421	294	0.50812	294	2.16775	294	2.22725	294	4.03457
293	0.36632	293	0.60155	293	2.29869	293	2.32163	293	3.96437
292	0.45474	292	0.67859	292	2.52419	292	2.52296	292	3.94372
291	0.53053	291	0.7671	291	2.6915	291	2.69598	291	3.9974
290	0.63158	290	0.87365	290	2.89518	290	2.91619	290	4.07174
289	0.75368	289	1.06214	289	3.09159	289	3.19302	289	4.10064
288	0.96	288	1.21294	288	3.38984	288	3.72781	288	3.98089
287	1.12421	287	1.37849	287	3.59352	287	4.19969	287	3.80332
286	1.30526	286	1.55716	286	3.78265	286	4.96849	286	3.59684
285	1.50316	285	1.83089	285	3.96451	285	6.57493	285	3.39862
284	1.83579	284	2.00135	284	4.19729	284	7.97482	284	3.15498
283	2.06315	283	2.1456	283	4.34278	283	9.58126	283	3.03522
282	2.2821	282	2.24886	282	4.48099	282	11.2106	282	2.9485
281	2.46736	281	2.33737	281	4.62648	281	12.9777	281	2.8783
280	2.65684	280	2.37015	280	4.85925	280	13.2875	280	2.79984
279	2.72	279	2.40458	279	5.04839	279	12.9204	279	2.74615
278	2.75789	278	2.44719	278	5.27389	278	12.186	278	2.68421
277	2.77894	277	2.5209	277	5.54304	277	11.0041	277	2.60575
276	2.83789	276	2.68306	276	6.02315	276	10.3386	276	2.4736
275	2.91368	275	2.8354	275	6.40869	275	9.76485	275	2.38275
274	3.01473	274	3.0123	274	6.8306	274	9.30587	274	2.30842
273	3.15789	273	3.22852	273	7.28161	273	8.82394	273	2.2506
272	3.43157	272	3.56759	272	7.9363	272	8.64035	272	2.20518
271	3.65894	271	3.80346	271	8.33638	271	8.45675	271	2.19692
270	3.91578	270	4.01968	270	8.64191	270	8.22726	270	2.19692
269	4.21052	269	4.2015	269	8.87469	269	7.71091	269	2.20518
268	4.70315	268	4.37349	268	9.05654	268	7.33225	268	2.24235
267	5.01473	267	4.41281	267	9.08564	267	6.94211	267	2.28364
266	5.26315	266	4.40789	266	9.07109	266	6.59787	266	2.33733
265	5.43157	265	4.37349	265	9.02017	265	6.15037	265	2.41166
264	5.54525	264	4.30961	264	8.89651	264	5.9553	264	2.57271
263	5.56631	263	4.26047	263	8.79467	263	5.8176	263	2.71311
262	5.56631	262	4.20642	262	8.65646	262	5.72581	262	2.8783
261	5.5621	261	4.14745	261	8.49642	261	5.58811	261	3.07239
260	5.5242	260	4.03442	260	8.17635	260	5.50779	260	3.40275
259	5.45683	259	3.93123	259	7.91447	259	5.34715	259	3.62575
258	5.3642	258	3.81821	258	7.61623	258	5.1406	258	3.857
257	5.2421	257	3.70027	257	7.30343	257	4.77342	257	4.07587
256	5.04841	256	3.50371	256	6.82332	256	4.56688	256	4.39797
255	4.91368	255	3.37594	255	6.48143	255	4.37181	255	4.57967
254	4.77894	254	3.25309	254	6.13954	254	4.21117	254	4.72008
253	4.63999	253	3.14498	253	5.79764	253	4.0161	253	4.81093
252	4.43789	252	3.00739	252	5.31754	252	3.91283	252	4.88939
251	4.28631	251	2.92877	251	4.99747	251	3.77513	251	4.91416
250	4.13473	250	2.87471	250	4.72104	250	3.64891	250	4.91829
249	3.98736	249	2.82557	249	4.44462	249	3.43089	249	4.91004
248	3.78947	248	2.76169	248	4.05908	248	3.28173	248	4.877
247	3.67578	247	2.71255	247	3.81175	247	3.15551	247	4.85222
246	3.58736	246	2.65849	246	3.57897	246	3.04076	246	4.81919
245	3.51157	245	2.60935	245	3.36074	245	2.91454	245	4.78202
244	3.40631	244	2.53564	244	3.08432	244	2.86864	244	4.74485
243	3.32631	243	2.50616	243	2.91701	243	2.83422	243	4.72834
242	3.23368	242	2.49142	242	2.77879	242	2.82274	242	4.73659
241	3.14947	241	2.47667	241	2.64786	241	2.83422	241	4.74485
240	3.04842	240	2.4865	240	2.47327	240	2.92601	240	4.75311
239	3.0021	239	2.50125	239	2.37143	239	2.97191	239	4.73659
238	2.97684	238	2.5209	238	2.28414	238	2.97191	238	4.70769
237	2.97684	237	2.55039	237	2.20412	237	2.84569	237	4.66639
236	3.02736	236	2.6241	236	2.12411	236	2.81127	236	4.61684
235	3.09052	235	2.69289	235	2.08773	235	2.79979	235	4.60032
234	3.17473	234	2.7666	234	2.06591	234	2.81127	234	4.59619
233	3.27999	233	2.85997	233	2.06591	233	2.84569	233	4.61271
232	3.46526	232	2.99756	232	2.08773	232	3.15551	232	4.63748
231	3.57894	231	3.0811	231	2.10956	231	3.3391	231	4.64574
230	3.66315	230	3.14498	230	2.14593	230	3.18993	230	4.61684
229	3.67157	229	3.18921	229	2.29869	229	2.7539	229	4.39797
228	3.47789	228	3.13516	228	2.33506	228	2.23754	228	4.07174
227	2.87578	227	2.98773	227	2.32051	227	1.83593	227	3.49773
226	1.77263	226	2.64867	226	2.32051	226	1.23925	226	2.70073
225	0.81263	225	1.86733	225	2.29869	225	1.18188	225	1.7468
224	0.54737	224	1.29731	224	2.14593	224	1.11303	224	1.37514
223	0.51789	223	1.06143	223	1.97134	223	1.09008	223	1.28842
222	0.35368	222	1.00738	222	1.99317	222	0.57373	222	1.39166
221	0.92631	221	1.20885	221	2.07318	221	2.04247	221	1.55684
220	1.02737	220	1.19411	220	2.07318	220	1.90478	220	1.68486
219	0.93052	219	1.22851	219	2.14593	219	1.52612	219	1.817
218	0.93474	218	1.19903	218	2.09501	218	1.77856	218	1.87895
217	1.63368	217	1.48895	217	2.12411	217	3.47679	217	1.9698
216	1.3221	216	1.35627	216	2.23322	216	2.55883	216	2.07716
215	1.16631	215	1.3661	215	2.19685	215	1.97363	215	2.16388
214	1.19158	214	1.28748	214	2.26232	214	2.26049	214	2.19692
213	1.51579	213	1.47421	213	2.27687	213	2.88012	213	2.23822
212	1.79368	212	1.53318	212	2.40053	212	3.75218	212	2.28364
211	1.01052	211	1.38084	211	2.19685	211	1.54907	211	2.28364
210	1.18316	210	1.34645	210	2.24049	210	2.00805	210	2.34558
209	3.08631	209	1.40541	209	2.20412	209	7.20603	209	2.28777
208	1.0821	208	1.29239	208	2.16048	208	1.9392	208	2.32494
207	1.25473	207	1.2236	207	2.22595	207	2.38671	207	2.34558
206	1.09052	206	1.2236	206	2.23322	206	2.00805	206	2.32081
205	1.57473	205	1.44964	205	2.21867	205	3.14403	205	2.37862
204	1.11579	204	1.18428	204	2.18957	204	1.88183	204	2.37449
203	1.05263	203	1.28256	203	2.27687	203	1.64086	203	2.34971
202	1.25052	202	1.21377	202	2.10228	202	2.23754	202	2.19279
201	1.51579	201	1.32679	201	2.14593	201	2.91454	201	2.28364
200	2.62736	200	1.70026	200	2.17503	200	6.28806	200	2.20518

## Sheet: Fig. 5b
Abs at RT in chloromethane
	BO4a		BO4b		BO4c		BO4d		BO4e
450	0.000141216	450	9.18212e-05	500	-0.01252	500	-0.01202	200	1.69181
449	-0.000240946	449	-0.000191777	499	-0.01178	499	-0.01202	201	1.67599
448	3.913e-06	448	-0.000223661	498	-0.01178	498	-0.01202	202	1.6001
447	-0.00021041	447	-0.000139162	497	-0.01178	497	-0.01202	203	1.78667
446	6.72545e-05	446	-0.000294507	496	-0.01178	496	-0.01202	204	1.68232
445	-5.69379e-05	445	-0.000189304	495	-0.01252	495	-0.01202	205	1.73924
444	-0.000143331	444	-0.000214863	494	-0.01178	494	-0.01202	206	1.7171
443	0.000209955	443	5.11923e-05	493	-0.01178	493	-0.01202	207	1.70129
442	6.76459e-05	442	-8.1337e-05	492	-0.01252	492	-0.01202	208	1.793
441	0.000129565	441	-9.92311e-05	491	-0.01178	491	-0.01202	209	1.7677
440	0.000239025	440	-1.26239e-05	490	-0.01178	490	-0.01202	210	1.79616
439	0.000292902	439	0.00010798	489	-0.01178	489	-0.01202	211	1.7171
438	0.000262578	438	0.000138807	488	-0.01178	488	-0.01117	212	1.70129
437	0.000365686	437	0.000130199	487	-0.01178	487	-0.01202	213	1.59694
436	0.00042647	436	8.69083e-05	486	-0.01178	486	-0.01202	214	1.60959
435	0.000254689	435	5.64503e-05	485	-0.01178	485	-0.01202	215	1.57796
434	0.0003777	434	-4.23081e-05	484	-0.01104	484	-0.01117	216	1.58113
433	0.000343636	433	5.99799e-05	483	-0.01104	483	-0.01117	217	1.40088
432	0.000268881	432	6.149e-05	482	-0.01104	482	-0.01117	218	1.36926
431	0.000413689	431	0.000329917	481	-0.01104	481	-0.01117	219	1.22063
430	0.00034248	430	0.000312909	480	-0.01104	480	-0.01117	220	1.10995
429	0.0004447	429	0.000504894	479	-0.01104	479	-0.01117	221	1.03406
428	0.000695774	428	0.000608824	478	-0.01104	478	-0.01117	222	0.85697
427	0.000749768	427	0.00066484	477	-0.01178	477	-0.01117	223	0.86962
426	0.00063365	426	0.000729272	476	-0.01104	476	-0.01117	224	1.02457
425	0.000910682	425	0.000831199	475	-0.01104	475	-0.01117	225	1.76454
424	0.00088467	424	0.000905682	474	-0.01178	474	-0.01117	226	2.88081
423	0.00107	423	0.000930423	473	-0.01252	473	-0.01117	227	3.64608
422	0.000967236	422	0.00108	472	-0.01178	472	-0.01117	228	3.99076
421	0.00077334	421	0.000980494	471	-0.01178	471	-0.01117	229	4.10144
420	0.00107	420	0.00114	470	-0.01252	470	-0.01117	230	4.08879
419	0.0011	419	0.00108	469	-0.01252	469	-0.01117	231	4.01606
418	0.00126	418	0.00108	468	-0.01252	468	-0.01117	232	3.92752
417	0.00113	417	0.00112	467	-0.01252	467	-0.01031	233	3.84214
416	0.00134	416	0.00123	466	-0.01252	466	-0.01117	234	3.76941
415	0.00134	415	0.00117	465	-0.01252	465	-0.01117	235	3.70932
414	0.00107	414	0.00107	464	-0.01252	464	-0.01117	236	3.65557
413	0.0012	413	0.00107	463	-0.01252	463	-0.01117	237	3.60813
412	0.0012	412	0.00123	462	-0.01252	462	-0.01117	238	3.56386
411	0.0012	411	0.00111	461	-0.01325	461	-0.01117	239	3.52275
410	0.0012	410	0.000920005	460	-0.01252	460	-0.01117	240	3.49429
409	0.000987946	409	0.00118	459	-0.01252	459	-0.01117	241	3.47532
408	0.00117	408	0.000891799	458	-0.01325	458	-0.01117	242	3.46267
407	0.00104	407	0.000932083	457	-0.01252	457	-0.01117	243	3.44686
406	0.00106	406	0.00111	456	-0.01325	456	-0.01117	244	3.42788
405	0.00109	405	0.000846083	455	-0.01325	455	-0.01117	245	3.38361
404	0.00112	404	0.000820237	454	-0.01325	454	-0.01202	246	3.33302
403	0.00091954	403	0.000763262	453	-0.01325	453	-0.01117	247	3.2761
402	0.000984825	402	0.000642071	452	-0.01325	452	-0.01202	248	3.21917
401	0.000940434	401	0.000461951	451	-0.01325	451	-0.01117	249	3.16858
400	0.00101	400	0.000617664	450	-0.01325	450	-0.01202	250	3.12747
399	0.000735405	399	0.000442695	449	-0.00736	449	-0.00601	251	3.08636
398	0.00131	398	0.000430253	448	-0.0081	448	-0.00601	252	3.06106
397	0.000878149	397	0.000211155	447	-0.00736	447	-0.00601	253	3.04841
396	0.000844853	396	3.39817e-05	446	-0.00736	446	-0.00601	254	3.05158
395	0.000790731	395	0.000249038	445	-0.00736	445	-0.00601	255	3.06422
394	0.00089293	394	-0.000125016	444	-0.00736	444	-0.00601	256	3.07687
393	0.000668025	393	-0.000214972	443	-0.00736	443	-0.00515	257	3.08004
392	0.000736469	392	-0.000349748	442	-0.00736	442	-0.00601	258	3.07371
391	0.000635591	391	-0.000356652	441	-0.00736	441	-0.00601	259	3.04525
390	0.00052519	390	-0.000354981	440	-0.00736	440	-0.00515	260	3.0073
389	0.000485997	389	-0.000476074	439	-0.00736	439	-0.00515	261	2.96936
388	0.000590877	388	-0.000374821	438	-0.00736	438	-0.00515	262	2.93773
387	0.000900161	387	-0.000334885	437	-0.00736	437	-0.00515	263	2.90295
386	0.00109	386	-5.62762e-05	436	-0.00736	436	-0.00515	264	2.85868
385	0.00114	385	7.943e-05	435	-0.00736	435	-0.00515	265	2.79543
384	0.00132	384	0.000791766	434	-0.00663	434	-0.00515	266	2.71638
383	0.00152	383	0.00144	433	-0.00663	433	-0.00429	267	2.64048
382	0.00193	382	0.00191	432	-0.00663	432	-0.00515	268	2.57407
381	0.00195	381	0.003	431	-0.00663	431	-0.00429	269	2.51083
380	0.00224	380	0.00411	430	-0.00589	430	-0.00429	270	2.4381
379	0.00306	379	0.00626	429	-0.00589	429	-0.00429	271	2.36537
378	0.00307	378	0.00757	428	-0.00515	428	-0.00429	272	2.27999
377	0.00391	377	0.00947	427	-0.00442	427	-0.00344	273	2.18828
376	0.00488	376	0.01165	426	-0.00368	426	-0.00344	274	2.09341
375	0.00593	375	0.01448	425	-0.00294	425	-0.00258	275	1.97957
374	0.00738	374	0.01761	424	-0.00147	424	-0.00172	276	1.86573
373	0.0087	373	0.02245	423	0.000736179	423	0	277	1.76138
372	0.01091	372	0.02974	422	0.00221	422	0.000858875	278	1.66651
371	0.01298	371	0.04079	421	0.00442	421	0.000858875	279	1.57796
370	0.01583	370	0.05847	420	0.00736	420	0	280	1.49575
369	0.01995	369	0.08643	419	0.01325	419	0	281	1.41985
368	0.0309	368	0.14497	418	0.0184	418	0.000858875	282	1.34712
367	0.03703	367	0.19801	417	0.02577	417	0.000858875	283	1.27755
366	0.05338	366	0.30092	416	0.03607	416	0.00172	284	1.22063
365	0.07959	365	0.45056	415	0.05816	415	0.00258	285	1.16055
364	0.1227	364	0.67124	414	0.08024	414	0.00258	286	1.10679
363	0.18467	363	0.94703	413	0.10895	413	0.00344	287	1.04671
362	0.28222	362	1.38556	412	0.14871	412	0.00429	288	0.98346
361	0.42423	361	1.96763	411	0.23042	411	0.00515	289	0.92338
360	0.62514	360	2.61439	410	0.30625	410	0.00601	290	0.86646
359	0.8904	359	3.30923	409	0.40343	409	0.00601	291	0.81902
358	1.26967	358	3.89154	408	0.5249	408	0.00687	292	0.77791
357	1.72539	357	4.14577	407	0.76415	407	0.00859	293	0.73997
356	2.25404	356	3.97202	406	0.96439	406	0.00945	294	0.70518
355	2.67413	355	3.44784	405	1.21781	405	0.01031	295	0.67672
354	2.94905	354	2.85293	404	1.51581	404	0.01117	296	0.65775
353	2.94741	353	2.31979	403	2.02969	403	0.01374	297	0.6451
352	2.68014	352	1.9396	402	2.39339	402	0.01632	298	0.63878
351	2.27168	351	1.71963	401	2.74535	401	0.0189	299	0.64194
350	1.88039	350	1.64538	400	3.03162	400	0.01031	300	0.6451
349	1.57072	349	1.66474	399	3.39063	399	0.01546	301	0.65775
348	1.36465	348	1.89817	398	3.51969	398	0.0189	302	0.6704
347	1.34779	347	2.02389	397	3.55488	397	0.02491	303	0.68621
346	1.38375	346	2.22507	396	3.50091	396	0.03092	304	0.69886
345	1.47589	345	2.48426	395	3.28739	395	0.04466	305	0.71467
344	1.60753	344	2.79114	394	3.07855	394	0.0584	306	0.72732
343	1.78244	343	3.09772	393	2.84625	393	0.07472	307	0.74945
342	1.99379	342	3.32201	392	2.60926	392	0.09791	308	0.77791
341	2.23006	341	3.37554	391	2.29484	391	0.14773	309	0.81902
340	2.45831	340	3.20444	390	2.1165	390	0.19411	310	0.86013
339	2.60707	339	2.85871	389	1.97337	389	0.25509	311	0.90757
338	2.62237	338	2.45978	388	1.86309	388	0.33582	312	0.96133
337	2.48232	337	2.10085	387	1.77861	387	0.50416	313	1.01192
336	2.22411	336	1.83594	386	1.77158	386	0.65876	314	1.06252
335	1.92946	335	1.67165	385	1.80677	385	0.8563	315	1.10995
334	1.66244	334	1.58852	384	1.88655	384	1.10537	316	1.15422
333	1.46542	333	1.55579	383	2.07427	383	1.45468	317	1.18901
332	1.34128	332	1.54541	382	2.23617	382	2.1395	318	1.22695
331	1.28255	331	1.55142	381	2.41216	381	2.70023	319	1.25858
330	1.25984	330	1.56256	380	2.62803	380	3.48388	320	1.30601
329	1.26094	329	1.58736	379	2.81575	379	4.08367	321	1.36293
328	1.27326	328	1.61253	378	2.88145	378	4.63521	322	1.42934
327	1.29005	327	1.62388	377	2.88614	377	5.02129	323	1.50523
326	1.30764	326	1.59839	376	2.82044	376	5.21202	324	1.57796
325	1.31488	325	1.5327	375	2.61395	375	5.127	325	1.63805
324	1.29739	324	1.43562	374	2.42858	374	4.86731	326	1.68232
323	1.24628	323	1.33483	373	2.22444	373	4.48354	327	1.70446
322	1.16532	322	1.24697	372	2.02265	372	3.8148	328	1.72027
321	1.06633	321	1.19675	371	1.75046	371	3.41493	329	1.7424
320	0.97116	320	1.18066	370	1.60028	370	3.1001	330	1.77086
319	0.89702	319	1.19191	369	1.47592	369	2.88178	331	1.80565
318	0.8549	318	1.22465	368	1.37737	368	2.70023	332	1.84359
317	0.84863	317	1.27379	367	1.27413	367	2.65197	333	1.87522
316	0.87284	316	1.34607	366	1.23424	366	2.6267	334	1.90684
315	0.93098	315	1.45737	365	1.21781	365	2.6267	335	1.95744
314	1.02414	314	1.61895	364	1.21781	364	2.67725	336	2.04598
313	1.15525	313	1.8294	363	1.24597	363	2.77147	337	2.17563
312	1.32916	312	2.07084	362	1.27413	362	2.92085	338	2.34639
311	1.53981	311	2.29724	361	1.30228	361	3.24258	339	2.53297
310	1.77875	310	2.44431	360	1.31871	360	3.48388	340	2.71005
309	2.01041	309	2.46449	359	1.30932	359	3.74148	341	2.85235
308	2.21841	308	2.34907	358	1.28117	358	3.95003	342	2.94406
307	2.26391	307	2.22193	357	1.23893	357	4.12177	343	3.0073
306	2.21272	306	2.05379	356	1.15446	356	4.08496	344	3.06422
305	2.07028	305	1.91231	355	1.09814	355	3.97456	345	3.12431
304	1.89778	304	1.80817	354	1.05121	354	3.75375	346	3.1749
303	1.75071	303	1.75006	353	1.02071	353	3.31213	347	3.18123
302	1.65609	302	1.73473	352	1.01132	352	3.00545	348	3.12747
301	1.62234	301	1.76773	351	1.0254	351	2.69877	349	3.0073
300	1.64454	300	1.84002	350	1.05356	350	2.41663	350	2.85235
299	1.71204	299	1.93586	349	1.08406	349	2.09768	351	2.70057
298	1.80616	298	2.02155	348	1.13569	348	1.95048	352	2.57407
297	1.90447	297	2.07134	347	1.16619	347	1.84007	353	2.49818
296	1.98355	296	2.06831	346	1.19669	346	1.74194	354	2.46972
295	2.02285	295	2.01425	345	1.22016	345	1.65607	355	2.46656
294	2.01445	294	1.92027	344	1.25301	344	1.6438	356	2.48553
293	1.96399	293	1.80507	343	1.26474	343	1.63153	357	2.53297
292	1.88278	292	1.68885	342	1.26709	342	1.63153	358	2.65629
291	1.78836	291	1.58786	341	1.25535	341	1.61926	359	2.89979
290	1.69279	290	1.51483	340	1.21312	340	1.59473	360	3.32353
289	1.61071	289	1.47117	339	1.16384	339	1.5702	361	3.94017
288	1.55297	288	1.45216	338	1.12161	338	1.48432	362	4.70227
287	1.51937	287	1.44945	337	1.07937	337	1.39845	363	5.45173
286	1.50391	286	1.45012	336	1.03948	336	1.27578	364	6.02726
285	1.49902	285	1.44456	335	0.9949	335	1.06725	365	6.26443
284	1.49024	284	1.4289	334	0.97613	334	0.9323	366	6.10948
283	1.47366	283	1.40275	333	0.96205	333	0.8219	367	5.63514
282	1.44735	282	1.37197	332	0.95735	332	0.72377	368	5.01534
281	1.41391	281	1.34325	331	0.95032	331	0.6379	369	4.36075
280	1.37705	280	1.32625	330	0.94093	330	0.60109	370	3.82633
279	1.34372	279	1.3228	329	0.9292	329	0.58883	371	3.41207
278	1.32048	278	1.33312	328	0.91043	328	0.60109	372	3.12747
277	1.31089	277	1.35551	327	0.86819	327	0.66242	373	2.96303
276	1.3151	276	1.38584	326	0.83065	326	0.73603	374	2.88714
275	1.3306	275	1.41685	325	0.79076	325	0.84643	375	2.85868
274	1.35018	274	1.44916	324	0.74852	324	0.99364	376	2.865
273	1.37316	273	1.47958	323	0.68986	323	1.23898	377	2.93141
272	1.39735	272	1.50859	322	0.65232	322	1.39845	378	3.10217
271	1.41967	271	1.54091	321	0.62181	321	1.50886	379	3.45002
270	1.4441	270	1.57525	320	0.58661	320	1.607	380	4.02239
269	1.46999	269	1.61286	319	0.56784	319	1.59473	381	4.85406
268	1.4984	268	1.6504	318	0.55376	318	1.55793	382	5.85649
267	1.52711	267	1.6901	317	0.54438	317	1.52113	383	6.77039
266	1.55951	266	1.7284	316	0.5303	316	1.53339	384	7.39019
265	1.59242	265	1.76538	315	0.52561	315	1.607	385	7.5736
264	1.62227	264	1.80097	314	0.52326	314	1.7542	386	7.36489
263	1.64865	263	1.83747	313	0.52091	313	1.98728	387	6.71663
262	1.6732	262	1.87895	312	0.52326	312	2.49023	388	5.73949
261	1.69638	261	1.92754	311	0.52561	311	2.85825	389	4.66116
260	1.72417	260	1.99018	310	0.52795	310	3.20173	390	3.59865
259	1.76082	259	2.07022	309	0.53265	309	3.49614	391	2.72586
258	1.81043	258	2.17314	308	0.53734	308	3.76601	392	2.70512
257	1.88024	257	2.30378	307	0.54438	307	3.82735	393	2.55402
256	1.97318	256	2.45004	306	0.55376	306	3.85188	394	2.14711
255	2.09106	255	2.60126	305	0.5655	305	3.87642	395	1.63651
254	2.23183	254	2.73078	304	0.58896	304	3.99909	396	1.19997
253	2.38314	253	2.81493	303	0.61243	303	4.23217	397	0.89282
252	2.52668	252	2.84857	302	0.64293	302	4.60019	398	0.66369
251	2.63075	251	2.83492	301	0.67578	301	5.12767	399	0.49085
250	2.68279	250	2.80157	300	0.73444	300	6.15811	400	0.36839
249	2.6838	249	2.76279	299	0.77902	299	6.90641	401	0.2795
248	2.65754	248	2.73317	298	0.82595	298	7.5811	402	0.21629
247	2.62965	247	2.71536	297	0.87288	297	8.08406	403	0.16987
246	2.61387	246	2.70379	296	0.93624	296	8.48887	404	0.13432
245	2.61502	245	2.69635	295	0.97143	295	8.52567	405	0.10765
244	2.6241	244	2.68804	294	1.00194	294	8.42754	406	0.0879
243	2.6308	243	2.67797	293	1.03009	293	8.18219	407	0.07111
242	2.62527	242	2.66435	292	1.06998	292	7.63017	408	0.05926
241	2.60826	241	2.65076	291	1.10518	291	7.18855	409	0.04839
240	2.58265	240	2.64039	290	1.14976	290	6.74694	410	0.03951
239	2.55824	239	2.63863	289	1.20608	289	6.37892	411	0.03259
238	2.53831	238	2.65276	288	1.31167	288	5.92504	412	0.02765
237	2.53111	237	2.69016	287	1.40083	287	5.69196	413	0.02272
236	2.53935	236	2.76613	286	1.50408	286	5.52022	414	0.01877
235	2.56538	235	2.88209	285	1.62609	285	5.36075	415	0.0158
234	2.61547	234	3.04858	284	1.84666	284	5.1522	416	0.01383
233	2.70463	233	3.284	283	2.03203	283	4.98046	417	0.01185
232	2.81377	232	3.54622	282	2.2526	282	4.77193	418	0.00988
231	2.96466	231	3.8706	281	2.5154	281	4.52658	419	0.00988
230	3.17137	230	4.24414	280	2.99173	280	4.10949	420	0.00889
229	3.34513	229	4.51166	279	3.35543	279	3.81509	421	0.0079
228	3.45323	228	4.56567	278	3.73556	278	3.53294	422	0.0079
227	3.38918	227	4.26644	277	4.09222	277	3.26306	423	0.0079
226	2.9065	226	3.52337	276	4.45123	276	2.91958	424	0.0079
225	2.18122	225	2.59071	275	4.55213	275	2.71104	425	0.0079
224	1.60727	224	1.88399	274	4.54743	274	2.5393	426	0.00691
223	1.36034	223	1.60009	273	4.48643	273	2.3921	427	0.00691
222	1.32857	222	1.55864	272	4.36676	272	2.22036	428	0.0079
221	1.34023	221	1.59422	271	4.28932	271	2.09768	429	0.0079
220	1.37802	220	1.63455	270	4.23301	270	1.98728	430	0.0079
219	1.40931	219	1.66816	269	4.18139	269	1.86461	431	0.00691
218	1.45457	218	1.71238	268	4.12976	268	1.7174	432	0.0079
217	1.49495	217	1.74655	267	4.09457	267	1.63153	433	0.0079
216	1.51056	216	1.75742	266	4.04529	266	1.55793	434	0.0079
215	1.54314	215	1.79243	265	3.97255	265	1.50886	435	0.0079
214	1.55043	214	1.79454	264	3.82003	264	1.47206	436	0.0079
213	1.57908	213	1.79991	263	3.70271	263	1.47206	437	0.0079
212	1.56652	212	1.80298	262	3.57835	262	1.48432	438	0.0079
211	1.58187	211	1.78885	261	3.46337	261	1.50886	439	0.0079
210	1.55803	210	1.79811	260	3.33197	260	1.5702	440	0.0079
209	1.56427	209	1.77919	259	3.28035	259	1.63153	441	0.0079
208	1.54644	208	1.76065	258	3.25688	258	1.7174	442	0.00889
207	1.56146	207	1.77383	257	3.25454	257	1.81554	443	0.0079
206	1.52476	206	1.74514	256	3.29912	256	2.01181	444	0.00889
205	1.51574	205	1.70576	255	3.34839	255	2.17129	445	0.00889
204	1.50488	204	1.71508	254	3.40471	254	2.36756	446	0.00889
203	1.52028	203	1.69835	253	3.45868	253	2.58837	447	0.00889
202	1.47347	202	1.68009	252	3.51969	252	2.95639	448	0.00889
201	1.48842	201	1.69588	251	3.52438	251	3.18946	449	0.00889
200	1.46563	200	1.65928	250	3.50795	250	3.4348	450	0.00889
				249	3.47041	249	3.65561	451	0.00889
				248	3.39063	248	4.01136	452	0.00889
				247	3.32962	247	4.24443	453	0.00889
				246	3.27565	246	4.46525	454	0.00889
				245	3.23107	245	4.67378	455	0.00889
				244	3.18649	244	4.94367	456	0.00889
				243	3.16772	243	5.09087	457	0.00988
				242	3.16068	242	5.189	458	0.00988
				241	3.16302	241	5.27488	459	0.00988
				240	3.20291	240	5.38528	460	0.00988
				239	3.25688	239	5.45888	461	0.00988
				238	3.3437	238	5.56929	462	0.00988
				237	3.45633	237	5.63062	463	0.00988
				236	3.67221	236	5.77783	464	0.00988
				235	3.84115	235	5.87597	465	0.00988
				234	4.01713	234	5.9741	466	0.00988
				233	4.17904	233	6.10904	467	0.00988
				232	4.35972	232	6.30532	468	0.00988
				231	4.34799	231	6.42799	469	0.01086
				230	4.1368	230	6.51386	470	0.00988
				229	3.50326	229	6.04771	471	0.01086
				228	2.85095	228	5.32394	472	0.01086
				227	1.99449	227	4.30577	473	0.01086
				226	1.11457	226	2.72331	474	0.01086
				225	0.45052	225	1.74194	475	0.01086
				224	0.27219	224	1.39845	476	0.01086
				223	0.27688	223	1.17765	477	0.01086
				222	0.19476	222	0.74829	478	0.01086
				221	0.61477	221	1.99955	479	0.01086
				220	0.63354	220	2.07315	480	0.01086
				219	0.61477	219	1.69287	481	0.01086
				218	0.74383	218	1.88914	482	0.01086
				217	1.14038	217	3.70468	483	0.01086
				216	0.99724	216	2.68651	484	0.01086
				215	0.96439	215	2.08542	485	0.01086
				214	1.00898	214	2.29396	486	0.01086
				213	1.20373	213	2.96865	487	0.01086
				212	1.46654	212	4.01136	488	0.01086
				211	0.97613	211	1.47206	489	0.01086
				210	1.11457	210	2.01181	490	0.01086
				209	2.22444	209	7.64243	491	0.01185
				208	1.06998	208	1.82781	492	0.01185
				207	1.17323	207	2.4657	493	0.01185
				206	1.09814	206	1.87687	494	0.01185
				205	1.34452	205	3.04226	495	0.01185
				204	1.15915	204	1.93821	496	0.01185
				203	1.05591	203	1.6806	497	0.01185
				202	1.19904	202	2.26942	498	0.01185
				201	1.3891	201	3.00545	499	0.01185
				200	2.00387	200	6.26852	500	0.01185
								501	0.01185
								502	0.01185
								503	0.01185
								504	0.01185
								505	0.01185
								506	0.01185
								507	0.01185
								508	0.01185
								509	0.01185
								510	0.01185
								511	0.01185
								512	0.01185
								513	0.01284
								514	0.01284
								515	0.01284
								516	0.01284
								517	0.01284
								518	0.01284
								519	0.01284
								520	0.01284
								521	0.01284
								522	0.01284
								523	0.01284
								524	0.01284
								525	0.01284
								526	0.01284
								527	0.01284
								528	0.01284
								529	0.01284
								530	0.01284
								531	0.01284
								532	0.01284
								533	0.01284
								534	0.01284
								535	0.01383
								536	0.01284
								537	0.01383
								538	0.01383
								539	0.01383
								540	0.01383
								541	0.01383
								542	0.01383
								543	0.01383
								544	0.01383
								545	0.01383
								546	0.01383
								547	0.01383
								548	0.01481
								549	0.01481
								550	0.01481
								551	0.01481
								552	0.01481
								553	0.01481
								554	0.01481
								555	0.01481
								556	0.01481
								557	0.01481
								558	0.01481
								559	0.01481
								560	0.01481
								561	0.01481
								562	0.01481
								563	0.01481
								564	0.01481
								565	0.01481
								566	0.01481
								567	0.01481
								568	0.01481
								569	0.01481
								570	0.01481
								571	0.01481
								572	0.01481
								573	0.0158
								574	0.01481
								575	0.01481
								576	0.0158
								577	0.01481
								578	0.0158
								579	0.01481
								580	0.01481
								581	0.01481
								582	0.01481
								583	0.01481
								584	0.01481
								585	0.01481
								586	0.01481
								587	0.01481
								588	0.01481
								589	0.01481
								590	0.01481
								591	0.0158
								592	0.0158
								593	0.0158
								594	0.0158
								595	0.0158
								596	0.0158
								597	0.0158
								598	0.0158
								599	0.0158
								600	0.0158
								601	0.0158
								602	0.0158
								603	0.0158
								604	0.0158
								605	0.0158
								606	0.0158
								607	0.0158
								608	0.0158
								609	0.0158
								610	0.0158
								611	0.0158
								612	0.0158
								613	0.0158
								614	0.0158
								615	0.0158
								616	0.0158
								617	0.0158
								618	0.0158
								619	0.0158
								620	0.0158
								621	0.0158
								622	0.0158
								623	0.0158
								624	0.01679
								625	0.01679
								626	0.01679
								627	0.01679
								628	0.01679
								629	0.0158
								630	0.01679
								631	0.01679
								632	0.01679
								633	0.01679
								634	0.01679
								635	0.01679
								636	0.01679
								637	0.0158
								638	0.0158
								639	0.01679
								640	0.01679
								641	0.01679
								642	0.01679
								643	0.01679
								644	0.01679
								645	0.01679
								646	0.01679
								647	0.01679
								648	0.01679
								649	0.01679
								650	0.01679
								651	0.01679
								652	0.01679
								653	0.01679
								654	0.01679
								655	0.01679
								656	0.01679
								657	0.01679
								658	0.01679
								659	0.01679
								660	0.01679
								661	0.01679
								662	0.01679
								663	0.01679
								664	0.01679
								665	0.01679
								666	0.01679
								667	0.01679
								668	0.01679
								669	0.01679
								670	0.01778
								671	0.01679
								672	0.01679
								673	0.01679
								674	0.01679
								675	0.01679
								676	0.01778
								677	0.01679
								678	0.01778
								679	0.01778
								680	0.01778
								681	0.01778
								682	0.01778
								683	0.01679
								684	0.01778
								685	0.01778
								686	0.01778
								687	0.01679
								688	0.01778
								689	0.01778
								690	0.01778
								691	0.01778
								692	0.01778
								693	0.01778
								694	0.01778
								695	0.01778
								696	0.01778
								697	0.01778
								698	0.01778
								699	0.01778
								700	0.01778

## Sheet: Fig. 5c
PL at RT in chloromethane
	BO3a		BO3b		BO3c		BO3d		BO3e
320	0.00196	330	8.23977e-06	330	0	360	0	360	0.000829646
321	0.0016	331	9.64939e-05	331	0.000200822	361	0.000425184	361	0.000949885
322	0.00145	332	0	332	0.000290113	362	0.00118	362	0.00118
323	0.00155	333	0.000180867	333	0.000313791	363	0.0017	363	0.00149
324	0.00161	334	0.000150069	334	0.000398646	364	0.00291	364	0.0019
325	0.00198	335	0.000284286	335	0.000569638	365	0.00342	365	0.00237
326	0.00183	336	0.000506494	336	0.000425726	366	0.00517	366	0.00246
327	0.00191	337	0.000642131	337	0.00031821	367	0.00552	367	0.00291
328	0.00191	338	0.000866567	338	0.000528101	368	0.00575	368	0.00362
329	0.00198	339	0.00125	339	0.000751335	369	0.00653	369	0.0051
330	0.00209	340	0.00181	340	0.000782603	370	0.00818	370	0.00679
331	0.00235	341	0.00213	341	0.00128	371	0.01172	371	0.01036
332	0.0027	342	0.0032	342	0.0015	372	0.02185	372	0.01752
333	0.00308	343	0.00443	343	0.00187	373	0.04581	373	0.03369
334	0.00372	344	0.00605	344	0.00257	374	0.09129	374	0.06848
335	0.00437	345	0.00879	345	0.0031	375	0.16804	375	0.12773
336	0.0052	346	0.01314	346	0.00422	376	0.2802	376	0.2273
337	0.00668	347	0.01994	347	0.0057	377	0.39187	377	0.33537
338	0.00797	348	0.02827	348	0.00687	378	0.49122	378	0.43427
339	0.01077	349	0.04078	349	0.00961	379	0.5569	379	0.5017
340	0.01494	350	0.05841	350	0.01241	380	0.58665	380	0.54852
341	0.02141	351	0.08132	351	0.0172	381	0.59915	381	0.57823
342	0.0345	352	0.11607	352	0.02555	382	0.59141	382	0.58091
343	0.05329	353	0.16348	353	0.04033	383	0.5796	383	0.59074
344	0.0827	354	0.23227	354	0.06874	384	0.56539	384	0.59878
345	0.12833	355	0.33606	355	0.1169	385	0.56712	385	0.60805
346	0.19976	356	0.45181	356	0.18062	386	0.58125	386	0.64002
347	0.29245	357	0.57371	357	0.27309	387	0.61299	387	0.67997
348	0.4002	358	0.69723	358	0.40122	388	0.65541	388	0.7291
349	0.54657	359	0.78156	359	0.54261	389	0.73002	389	0.79963
350	0.67424	360	0.83334	360	0.69551	390	0.80326	390	0.86563
351	0.79274	361	0.85402	361	0.85376	391	0.88041	391	0.92798
352	0.90024	362	0.8391	362	0.95682	392	0.9412	392	0.9654
353	0.96996	363	0.80878	363	1	393	0.97854	393	0.99739
354	0.99207	364	0.76909	364	0.97213	394	1	394	1
355	0.98501	365	0.73197	365	0.9051	395	0.99826	395	0.98955
356	0.94464	366	0.70982	366	0.82171	396	0.98585	396	0.95626
357	0.8865	367	0.70517	367	0.72728	397	0.95588	397	0.92225
358	0.81968	368	0.71994	368	0.65635	398	0.91236	398	0.88093
359	0.76334	369	0.75642	369	0.59211	399	0.86333	399	0.82456
360	0.71434	370	0.81327	370	0.54802	400	0.81135	400	0.76547
361	0.68888	371	0.87254	371	0.52609	401	0.76282	401	0.71312
362	0.68647	372	0.92477	372	0.52476	402	0.71491	402	0.66325
363	0.69926	373	0.97524	373	0.5539	403	0.67037	403	0.62263
364	0.74799	374	0.99711	374	0.61407	404	0.63039	404	0.57891
365	0.80323	375	1	375	0.70281	405	0.59182	405	0.54267
366	0.86727	376	0.97927	376	0.80042	406	0.55711	406	0.51574
367	0.93297	377	0.93939	377	0.88216	407	0.53266	407	0.49525
368	0.97468	378	0.88952	378	0.95354	408	0.52251	408	0.47845
369	1	379	0.8355	379	0.97582	409	0.50784	409	0.4716
370	0.99587	380	0.77692	380	0.9734	410	0.50687	410	0.46408
371	0.97399	381	0.71912	381	0.94409	411	0.5089	411	0.46024
372	0.93167	382	0.66731	382	0.88598	412	0.51798	412	0.46835
373	0.87135	383	0.62555	383	0.81344	413	0.52496	413	0.46643
374	0.8116	384	0.58407	384	0.73843	414	0.52848	414	0.46435
375	0.74575	385	0.55611	385	0.66714	415	0.52714	415	0.4644
376	0.6832	386	0.53352	386	0.5962	416	0.52417	416	0.45851
377	0.62669	387	0.52082	387	0.53579	417	0.52238	417	0.44821
378	0.57714	388	0.51353	388	0.48735	418	0.50643	418	0.43695
379	0.54091	389	0.50965	389	0.44615	419	0.49122	419	0.41874
380	0.5112	390	0.51273	390	0.41136	420	0.46681	420	0.3958
381	0.49983	391	0.51652	391	0.39214	421	0.44025	421	0.37336
382	0.4947	392	0.51513	392	0.38273	422	0.41636	422	0.35371
383	0.49633	393	0.51098	393	0.37729	423	0.39027	423	0.32767
384	0.50186	394	0.5042	394	0.38367	424	0.36144	424	0.30252
385	0.5092	395	0.48927	395	0.39654	425	0.33804	425	0.28178
386	0.50733	396	0.47387	396	0.40907	426	0.31211	426	0.26143
387	0.49947	397	0.45318	397	0.4213	427	0.29398	427	0.24161
388	0.48968	398	0.43267	398	0.43199	428	0.27286	428	0.22622
389	0.47726	399	0.40746	399	0.43419	429	0.25658	429	0.21075
390	0.45944	400	0.38744	400	0.43631	430	0.24344	430	0.19538
391	0.43499	401	0.36251	401	0.4314	431	0.22911	431	0.1862
392	0.41343	402	0.33998	402	0.41339	432	0.21931	432	0.1755
393	0.38648	403	0.31924	403	0.39781	433	0.211	433	0.17087
394	0.35857	404	0.29973	404	0.3739	434	0.20159	434	0.16427
395	0.33248	405	0.28042	405	0.35141	435	0.19809	435	0.15878
396	0.30879	406	0.26301	406	0.32418	436	0.19473	436	0.15477
397	0.287	407	0.25122	407	0.29837	437	0.1886	437	0.14889
398	0.26583	408	0.23857	408	0.27367	438	0.18366	438	0.14219
399	0.24737	409	0.22819	409	0.24987	439	0.17845	439	0.1395
400	0.23593	410	0.2196	410	0.22961	440	0.17525	440	0.13295
401	0.22374	411	0.21205	411	0.2092	441	0.16728	441	0.1314
402	0.21399	412	0.20704	412	0.19448	442	0.16072	442	0.12365
403	0.20674	413	0.20112	413	0.1783	443	0.15366	443	0.1185
404	0.20045	414	0.19652	414	0.16664	444	0.1466	444	0.1113
405	0.19665	415	0.18968	415	0.15727	445	0.13756	445	0.10592
406	0.19222	416	0.18327	416	0.15445	446	0.13034	446	0.09866
407	0.18942	417	0.17718	417	0.14742	447	0.12143	447	0.09582
408	0.18284	418	0.16861	418	0.14505	448	0.11587	448	0.0889
409	0.1802	419	0.16044	419	0.1441	449	0.1074	449	0.08277
410	0.17209	420	0.15203	420	0.14246	450	0.10197	450	0.078
411	0.16669	421	0.1433	421	0.14067	451	0.09422	451	0.07256
412	0.15988	422	0.13435	422	0.13779	452	0.08894	452	0.06709
413	0.15223	423	0.12591	423	0.13478	453	0.08375	453	0.06371
414	0.14205	424	0.11614	424	0.12848	454	0.07955	454	0.05887
415	0.13258	425	0.10811	425	0.12322	455	0.07498	455	0.05631
416	0.12296	426	0.0993	426	0.11508	456	0.07003	456	0.05331
417	0.11374	427	0.0921	427	0.10828	457	0.06586	457	0.04918
418	0.10635	428	0.08527	428	0.10008	458	0.06159	458	0.04636
419	0.0974	429	0.07929	429	0.09327	459	0.06023	459	0.04338
420	0.09102	430	0.07402	430	0.08568	460	0.05534	460	0.04081
421	0.08236	431	0.06968	431	0.07795	461	0.0532	461	0.03901
422	0.07768	432	0.06519	432	0.07278	462	0.05062	462	0.03535
423	0.07221	433	0.06215	433	0.06508	463	0.04848	463	0.03525
424	0.06695	434	0.05903	434	0.05977	464	0.04721	464	0.03404
425	0.06306	435	0.05569	435	0.05509	465	0.04396	465	0.03118
426	0.05935	436	0.05286	436	0.04992	466	0.04217	466	0.02983
427	0.056	437	0.05058	437	0.04699	467	0.04131	467	0.02876
428	0.05398	438	0.04869	438	0.04317	468	0.0393	468	0.02749
429	0.0516	439	0.04551	439	0.04027	469	0.03742	469	0.02656
430	0.04893	440	0.04395	440	0.03824	470	0.03493	470	0.02645
431	0.0463	441	0.04221	441	0.03645	471	0.03359	471	0.02481
432	0.04453	442	0.03941	442	0.03477	472	0.03226	472	0.02311
433	0.04199	443	0.03751	443	0.03349	473	0.03053	473	0.02135
434	0.04057	444	0.03556	444	0.03204	474	0.02814	474	0.02055
435	0.03783	445	0.03319	445	0.03049	475	0.02615	475	0.01849
436	0.03612	446	0.03139	446	0.02997	476	0.02491	476	0.01841
437	0.03341	447	0.02939	447	0.02911	477	0.02259	477	0.01654
438	0.03074	448	0.02767	448	0.02774	478	0.02232	478	0.01628
439	0.02925	449	0.02551	449	0.0263	479	0.02002	479	0.0146
440	0.02693	450	0.02359	450	0.02519	480	0.01911	480	0.01357
441	0.02477	451	0.02269	451	0.02415	481	0.01838	481	0.0123
442	0.02342	452	0.02102	452	0.02277	482	0.01659	482	0.01255
443	0.02194	453	0.01959	453	0.02125	483	0.0158	483	0.01124
444	0.02014	454	0.01862	454	0.0204	484	0.01437	484	0.01008
445	0.01864	455	0.01735	455	0.01921	485	0.01372	485	0.00966
446	0.01782	456	0.0163	456	0.01824	486	0.01258	486	0.0088
447	0.01639	457	0.0155	457	0.01707	487	0.0114	487	0.00845
448	0.01559	458	0.01488	458	0.01622	488	0.01078	488	0.00761
449	0.01458	459	0.01413	459	0.01454	489	0.01084	489	0.00731
450	0.0137	460	0.01325	460	0.01348	490	0.00943	490	0.00679
451	0.01268	461	0.01238	461	0.0128	491	0.00907	491	0.00706
452	0.01199	462	0.01171	462	0.01168	492	0.00857	492	0.00666
453	0.01164	463	0.01125	463	0.01046	493	0.00804	493	0.00587
454	0.0112	464	0.0106	464	0.0103	494	0.00774	494	0.00507
455	0.01025	465	0.01014	465	0.00931	495	0.0073	495	0.00488
456	0.00992	466	0.00967	466	0.00877	496	0.00675	496	0.00547
457	0.0098	467	0.00895	467	0.00817	497	0.00643	497	0.00521
458	0.00933	468	0.00848	468	0.00753	498	0.0059	498	0.00418
459	0.00903	469	0.00799	469	0.00738	499	0.00547	499	0.00415
460	0.00804	470	0.00761	470	0.007	500	0.0049	500	0.00398
461	0.00829	471	0.00727	471	0.00602			501	0.0037
462	0.0075	472	0.00656	472	0.00605			502	0.0036
463	0.00736	473	0.00629	473	0.00554			503	0.00368
464	0.00684	474	0.00593	474	0.00544			504	0.00302
465	0.00637	475	0.00551	475	0.00515			505	0.00302
466	0.00621	476	0.00523	476	0.00486			506	0.00299
467	0.00572	477	0.00458	477	0.00465			507	0.00266
468	0.00539	478	0.0041	478	0.0042			508	0.00249
469	0.00514	479	0.0041	479	0.00389			509	0.00256
470	0.00493	480	0.00376	480	0.00387			510	0.00212
471	0.0044	481	0.00338	481	0.00361			511	0.00186
472	0.00413	482	0.00306	482	0.00328			512	0.00188
473	0.00371	483	0.00299	483	0.00291			513	0.00171
474	0.00328	484	0.00267	484	0.00271			514	0.00172
475	0.00316	485	0.0025	485	0.00251			515	0.00141
476	0.0032	486	0.00228	486	0.00236			516	0.00173
477	0.00303	487	0.00224	487	0.00206			517	0.00106
478	0.00274	488	0.00185	488	0.00178			518	0.00147
479	0.00242	489	0.00189	489	0.00162			519	0.00105
480	0.00236	490	0.00154	490	0.00159			520	0.0012
481	0.00234	491	0.00133	491	0.00141			521	0.00121
482	0.00212	492	0.00136	492	0.00119			522	0.000985956
483	0.00196	493	0.00118	493	0.00113			523	0.000901789
484	0.00167	494	0.00109	494	0.000906916			524	0.000805598
485	0.00193	495	0.00102	495	0.000864169			525	0.000517026
486	0.00143	496	0.000888848	496	0.000678861			526	0.000601193
487	0.00178	497	0.000702296	497	0.000663478			527	0.000745479
488	0.00165	498	0.000781155	498	0.000600904			528	0.000492978
489	0.00155	499	0.000569706	499	0.000415825			529	0.000793574
490	0.00114	500	0.0004372	500	0.000414734			530	0.000589169
491	0.0012							531	0.000264525
492	0.000913125							532	0.000649288
493	0.00123							533	0.00046893
494	0.00101							534	0.000360716
495	0.000816103							535	0.000517026
496	0.000882567							536	0.000144286
497	0.000838533							537	0.000348692
498	0.000761553							538	0.000276549
499	0.000660543							539	0.000144286
500	0.000516474							540	0.00037274
501	0.000629535							541	0.00031262
502	0.000572988							542	0.000300596
503	0.000448422							543	9.61908e-05
504	0.000456966							544	0.000384763
505	0.000460652							545	0.000132262
506	0.000410319							546	0.000192382
507	0.000413361							547	0.000132262
508	0.000431219							548	6.01193e-05
509	0.000454211							549	0
510	0.000251045							550	0.000180358
511	0.000298878
512	0.000362629
513	0.000442636
514	0.000269844
515	0.000350114
516	0.000258452
517	0.000287128
518	0.00033214
519	0.000356199
520	0.000272132
521	0.000323307
522	0.000221139
523	0.000244774
524	5.65603e-05
525	0.000214067
526	5.15359e-05
527	0.000314697
528	0.000219228
529	6.99366e-05
530	5.85321e-05
531	0
532	0.000267131
533	0.000149246
534	0.000144033
535	7.78236e-05
536	0.000152012
537	0.000282969
538	0.000297523
539	0.000148772
540	0.000124188
541	0.00020167
542	0.000164353
543	0.000243232
544	0.000277436
545	0.00017998
546	0.000174522
547	0.000229308
548	5.44885e-05
549	0.000245613
550	0.000198633

## Sheet: Fig. 5d
PL at RT in chloromethane
	BO4a		BO4b		BO4c		BO4d		BO4e
330	0	330	0	360	0.0109	320	0	360	0
331	3.88975e-05	331	0.000153962	361	0.01156	321	0	361	0.000195501
332	6.4984e-05	332	0.000189056	362	0.01134	322	2.22361e-05	362	0.000182467
333	6.72892e-05	333	0.000392603	363	0.01185	323	0.000289069	363	0.000221568
334	0.000277361	334	0.000271	364	0.00975	324	0.000333541	364	7.82003e-05
335	0.000215082	335	0.000120258	365	0.00902	325	0.000978387	365	0.000286735
336	0.000488522	336	0.000276415	366	0.00775	326	0.000533665	366	0
337	0.000803184	337	0.000374141	367	0.0061	327	0.00102	367	0.000430102
338	0.000836544	338	0.000863119	368	0.00485	328	0.00138	368	0.000351902
339	0.00103	339	0.000956667	369	0.00373	329	0.00196	369	0.000495269
340	0.00142	340	0.00139	370	0.00336	330	0.00202	370	0.000938404
341	0.00176	341	0.00188	371	0.00198	331	0.00185	371	0.001
342	0.00289	342	0.00258	372	0.00169	332	0.00185	372	0.00152
343	0.00363	343	0.00333	373	0.00199	333	0.00227	373	0.00214
344	0.00456	344	0.00399	374	0.002	334	0.00185	374	0.00207
345	0.00572	345	0.00591	375	0.00213	335	0.00211	375	0.00292
346	0.00848	346	0.00822	376	0.00191	336	0.0022	376	0.0039
347	0.01158	347	0.01244	377	0.00234	337	0.00149	377	0.00576
348	0.01584	348	0.01853	378	0.00279	338	0.00216	378	0.00704
349	0.02404	349	0.02878	379	0.00359	339	0.00229	379	0.00907
350	0.03686	350	0.04402	380	0.00446	340	0.00256	380	0.01039
351	0.05596	351	0.06542	381	0.00544	341	0.00278	381	0.01133
352	0.08686	352	0.09593	382	0.00587	342	0.00231	382	0.01208
353	0.1274	353	0.13769	383	0.00685	343	0.00211	383	0.01438
354	0.18301	354	0.19455	384	0.00789	344	0.00218	384	0.01642
355	0.26555	355	0.27069	385	0.00799	345	0.003	385	0.02223
356	0.36834	356	0.35393	386	0.00871	346	0.00245	386	0.03584
357	0.496	357	0.44707	387	0.00861	347	0.00336	387	0.06248
358	0.64215	358	0.56189	388	0.00888	348	0.00302	388	0.10736
359	0.76016	359	0.66024	389	0.0098	349	0.00305	389	0.18059
360	0.82251	360	0.74749	390	0.01062	350	0.00271	390	0.27326
361	0.84229	361	0.82963	391	0.01212	351	0.0022	391	0.38348
362	0.81005	362	0.87181	392	0.01435	352	0.0026	392	0.47309
363	0.75629	363	0.90032	393	0.01529	353	0.00262	393	0.53522
364	0.67815	364	0.90574	394	0.01895	354	0.00294	394	0.57052
365	0.61829	365	0.89367	395	0.02298	355	0.00331	395	0.57535
366	0.56636	366	0.87464	396	0.02829	356	0.00314	396	0.56356
367	0.53153	367	0.8433	397	0.03615	357	0.00285	397	0.54955
368	0.519	368	0.82548	398	0.04872	358	0.00371	398	0.5247
369	0.52798	369	0.81259	399	0.07002	359	0.0042	399	0.50932
370	0.57055	370	0.81191	400	0.09661	360	0.00329	400	0.49872
371	0.64304	371	0.82457	401	0.14132	361	0.00489	401	0.49509
372	0.73655	372	0.847	402	0.19989	362	0.00409	402	0.50077
373	0.83716	373	0.88737	403	0.27846	363	0.00489	403	0.51934
374	0.92047	374	0.91795	404	0.37859	364	0.00516	404	0.54785
375	0.97955	375	0.94935	405	0.4803	365	0.00623	405	0.58809
376	1	376	0.9788	406	0.59581	366	0.00743	406	0.64571
377	0.97727	377	0.99615	407	0.6944	367	0.00907	407	0.71136
378	0.91953	378	1	408	0.77979	368	0.01207	408	0.77325
379	0.84862	379	0.99368	409	0.8432	369	0.01708	409	0.84104
380	0.77047	380	0.9747	410	0.8828	370	0.02424	410	0.90692
381	0.69254	381	0.95527	411	0.89484	371	0.0346	411	0.94996
382	0.62272	382	0.92185	412	0.89652	372	0.04936	412	0.98224
383	0.56005	383	0.89334	413	0.88709	373	0.07863	413	0.99894
384	0.50312	384	0.84962	414	0.86876	374	0.11665	414	1
385	0.46034	385	0.81124	415	0.84054	375	0.16475	415	0.98474
386	0.42524	386	0.77373	416	0.82215	376	0.23495	416	0.94506
387	0.40376	387	0.74301	417	0.80992	377	0.32149	417	0.88677
388	0.39306	388	0.70987	418	0.79401	378	0.41275	418	0.83515
389	0.39073	389	0.68026	419	0.78994	379	0.49593	419	0.77285
390	0.39833	390	0.65921	420	0.79783	380	0.57591	420	0.71138
391	0.4156	391	0.6464	421	0.81562	381	0.64825	421	0.64466
392	0.43342	392	0.63699	422	0.83824	382	0.68572	422	0.59307
393	0.44935	393	0.63067	423	0.8719	383	0.71167	423	0.54941
394	0.462	394	0.62035	424	0.90851	384	0.722	424	0.50688
395	0.4643	395	0.60925	425	0.9403	385	0.73446	425	0.47718
396	0.45954	396	0.60172	426	0.96809	386	0.73917	426	0.44347
397	0.44852	397	0.59758	427	0.98478	387	0.73675	427	0.43513
398	0.43164	398	0.5839	428	0.9976	388	0.73601	428	0.41677
399	0.40572	399	0.56987	429	1	389	0.71771	429	0.41803
400	0.38042	400	0.5561	430	0.9906	390	0.71198	430	0.41015
401	0.35437	401	0.54076	431	0.97952	391	0.71411	431	0.4175
402	0.3245	402	0.52922	432	0.94781	392	0.71026	432	0.42203
403	0.30034	403	0.50656	433	0.91466	393	0.71193	433	0.42418
404	0.27436	404	0.48675	434	0.88131	394	0.72999	434	0.43573
405	0.25018	405	0.46672	435	0.84794	395	0.75158	435	0.43121
406	0.22944	406	0.44715	436	0.79634	396	0.78313	436	0.43257
407	0.21131	407	0.42625	437	0.75788	397	0.81517	437	0.4304
408	0.19651	408	0.40818	438	0.72335	398	0.85925	438	0.42201
409	0.18461	409	0.39103	439	0.68612	399	0.89796	439	0.41408
410	0.17474	410	0.37	440	0.64521	400	0.94352	440	0.40393
411	0.16649	411	0.35383	441	0.61389	401	0.9672	441	0.39214
412	0.16349	412	0.33814	442	0.58099	402	0.98237	442	0.37743
413	0.16083	413	0.32554	443	0.55399	403	1	443	0.35725
414	0.16059	414	0.30933	444	0.5345	404	0.9978	444	0.33909
415	0.15936	415	0.29703	445	0.51603	405	0.99451	445	0.3153
416	0.15911	416	0.28678	446	0.50436	406	0.98639	446	0.29282
417	0.15777	417	0.27488	447	0.4894	407	0.97443	447	0.27384
418	0.15419	418	0.26794	448	0.47529	408	0.94528	448	0.25351
419	0.14953	419	0.25579	449	0.46433	409	0.93623	449	0.23884
420	0.14414	420	0.24631	450	0.46261	410	0.90183	450	0.22243
421	0.13623	421	0.23562	451	0.4512	411	0.88193	451	0.20642
422	0.12689	422	0.22644	452	0.44285	412	0.85527	452	0.19164
423	0.11788	423	0.21554	453	0.43706	413	0.84123	453	0.18299
424	0.10923	424	0.2054	454	0.43072	414	0.81533	454	0.17205
425	0.09963	425	0.19762	455	0.42119	415	0.79107	455	0.16336
426	0.09037	426	0.1864	456	0.41266	416	0.77479	456	0.15606
427	0.08275	427	0.17958	457	0.40109	417	0.75073	457	0.14947
428	0.07502	428	0.16715	458	0.38719	418	0.73768	458	0.14432
429	0.06849	429	0.1573	459	0.37402	419	0.72968	459	0.14025
430	0.06221	430	0.14788	460	0.35897	420	0.70726	460	0.136
431	0.05762	431	0.14097	461	0.34465	421	0.70428	461	0.13044
432	0.05265	432	0.13322	462	0.33114	422	0.69924	462	0.12867
433	0.0497	433	0.12447	463	0.31559	423	0.69614	463	0.12513
434	0.04583	434	0.11839	464	0.29944	424	0.68096	464	0.12207
435	0.04379	435	0.11215	465	0.28386	425	0.67838	465	0.1169
436	0.042	436	0.10516	466	0.26775	426	0.6635	466	0.11794
437	0.04066	437	0.10029	467	0.25334	427	0.66037	467	0.11312
438	0.03919	438	0.09437	468	0.24268	428	0.64413	468	0.10772
439	0.03833	439	0.08957	469	0.22833	429	0.63059	469	0.10582
440	0.03678	440	0.08616	470	0.21216	430	0.61245	470	0.10279
441	0.0358	441	0.08186	471	0.20052	431	0.58741	471	0.09776
442	0.03452	442	0.07809	472	0.18957	432	0.57242	472	0.09424
443	0.0328	443	0.07386	473	0.17995	433	0.55148	473	0.08843
444	0.03138	444	0.07166	474	0.16991	434	0.53162	474	0.08573
445	0.02961	445	0.06801	475	0.16023	435	0.51496	475	0.08264
446	0.02821	446	0.06496	476	0.15235	436	0.49669	476	0.0773
447	0.02644	447	0.06094	477	0.14588	437	0.4845	477	0.07127
448	0.02524	448	0.05799	478	0.1394	438	0.45615	478	0.06845
449	0.02257	449	0.05559	479	0.13319	439	0.43609	479	0.06295
450	0.02141	450	0.05265	480	0.12784	440	0.41962	480	0.05999
451	0.01938	451	0.05034	481	0.12198	441	0.40841	481	0.05408
452	0.01859	452	0.04831	482	0.11777	442	0.39407	482	0.05217
453	0.01666	453	0.04671	483	0.11278	443	0.37379	483	0.04937
454	0.01569	454	0.04441	484	0.10619	444	0.36114	484	0.0444
455	0.01441	455	0.04134	485	0.10271	445	0.35186	485	0.04163
456	0.01348	456	0.04008	486	0.09951	446	0.33825	486	0.04066
457	0.01232	457	0.03827	487	0.09583	447	0.32769	487	0.03812
458	0.01163	458	0.03713	488	0.09122	448	0.31526	488	0.0351
459	0.01084	459	0.03497	489	0.08788	449	0.30388	489	0.03367
460	0.01012	460	0.03333	490	0.08388	450	0.2961	490	0.03243
461	0.00971	461	0.03083	491	0.07773	451	0.28885	491	0.03089
462	0.00891	462	0.02938	492	0.07551	452	0.27393	492	0.02784
463	0.00875	463	0.02745	493	0.06976	453	0.26906	493	0.02646
464	0.00818	464	0.02675	494	0.06811	454	0.26014	494	0.02644
465	0.00775	465	0.02592	495	0.06282	455	0.24884	495	0.02426
466	0.00723	466	0.02437	496	0.06035	456	0.24186	496	0.02471
467	0.00707	467	0.02281	497	0.05647	457	0.23419	497	0.02373
468	0.00655	468	0.02177	498	0.05381	458	0.22641	498	0.02247
469	0.00629	469	0.0208	499	0.0502	459	0.21647	499	0.02192
470	0.00603	470	0.01966	500	0.04786	460	0.20869	500	0.02053
471	0.00589	471	0.01793	501	0.04561	461	0.20135	501	0.0205
472	0.00557	472	0.01724	502	0.04246	462	0.19043	502	0.0193
473	0.00513	473	0.01681	503	0.03971	463	0.1852	503	0.01834
474	0.00483	474	0.01577	504	0.03649	464	0.17796	504	0.01876
475	0.0047	475	0.01516	505	0.03523	465	0.1643	505	0.01636
476	0.00414	476	0.01418	506	0.03351	466	0.1635	506	0.01662
477	0.00394	477	0.01399	507	0.03178	467	0.15401	507	0.01514
478	0.00364	478	0.01289	508	0.02974	468	0.14574	508	0.01494
479	0.00342	479	0.01176	509	0.02751	469	0.13964	509	0.0138
480	0.00318	480	0.01184	510	0.0265	470	0.13019	510	0.01358
481	0.00274	481	0.01034	511	0.02522	471	0.12603	511	0.01268
482	0.00238	482	0.01005	512	0.02307	472	0.11956	512	0.01204
483	0.00229	483	0.00936	513	0.02304	473	0.11516	513	0.01094
484	0.00208	484	0.00936	514	0.02101	474	0.11076	514	0.01107
485	0.00182	485	0.00842	515	0.02054	475	0.10629	515	0.01023
486	0.00167	486	0.00779	516	0.01888	476	0.1016	516	0.00908
487	0.00136	487	0.00771	517	0.01799	477	0.0935	517	0.00878
488	0.00127	488	0.00699	518	0.01694	478	0.08848	518	0.0086
489	0.00136	489	0.00627	519	0.01593	479	0.08619	519	0.00779
490	0.00105	490	0.00637	520	0.01543	480	0.08467	520	0.00746
491	0.00107	491	0.00579	521	0.01403	481	0.08029	521	0.00734
492	0.000805482	492	0.00561	522	0.01315	482	0.07496	522	0.00731
493	0.000871828	493	0.00496	523	0.01245	483	0.07256	523	0.0058
494	0.000741052	494	0.00466	524	0.01153	484	0.0702	524	0.00609
495	0.000656495	495	0.0044	525	0.01155	485	0.06602	525	0.00529
496	0.000607293	496	0.00408	526	0.01004	486	0.06144	526	0.00564
497	0.000522694	497	0.0041	527	0.01002	487	0.06048	527	0.00469
498	0.00044369	498	0.00365	528	0.00881	488	0.05632	528	0.00495
499	0.000383163	499	0.00358	529	0.00834	489	0.05724	529	0.00447
500	0.000357426	500	0.00349	530	0.00737	490	0.05159	530	0.00441
				531	0.00719	491	0.04852	531	0.00405
				532	0.00661	492	0.04932	532	0.00379
				533	0.00591	493	0.04374	533	0.00378
				534	0.00518	494	0.04303	534	0.00339
				535	0.00427	495	0.04254	535	0.00332
				536	0.00415	496	0.03918	536	0.00309
				537	0.00361	497	0.03729	537	0.00272
				538	0.00355	498	0.03731	538	0.00291
				539	0.00286	499	0.0352	539	0.00295
				540	0.00258	500	0.0334	540	0.00233
				541	0.00229	501	0.03091	541	0.00218
				542	0.00197	502	0.02795	542	0.00224
				543	0.0019	503	0.02913	543	0.00224
				544	0.00163	504	0.02595	544	0.00219
				545	0.00125	505	0.02562	545	0.00201
				546	0.000677171	506	0.02462	546	0.00179
				547	0.000931948	507	0.02346	547	0.0016
				548	0.000435803	508	0.02166	548	0.00159
				549	0.000134093	509	0.02146	549	0.00207
				550	0	510	0.01968	550	0.00147
						511	0.01801
						512	0.01808
						513	0.01861
						514	0.01516
						515	0.0159
						516	0.01597
						517	0.01494
						518	0.01385
						519	0.01299
						520	0.01299
						521	0.01132
						522	0.01241
						523	0.01096
						524	0.00949
						525	0.00849
						526	0.00985
						527	0.00832
						528	0.00821
						529	0.00709
						530	0.00709
						531	0.00669
						532	0.00583
						533	0.00616
						534	0.00623
						535	0.00567
						536	0.0052
						537	0.00523
						538	0.00387
						539	0.00407
						540	0.00476
						541	0.00391
						542	0.00369
						543	0.003
						544	0.00291
						545	0.00265
						546	0.00296
						547	0.00227
						548	0.00227
						549	0.00253
						550	0.00182
