# Supplementary material for: Double boron–oxygen-fused polycyclic aromatic hydrocarbons: skeletal editing and applications as organic optoelectronic materials
Source: Nat Commun. 2023 Nov 4;14:7089. doi: 10.1038/s41467-023-42973-1 (PMC10625603; doi:10.1038/s41467-023-42973-1)
Supplement: Supplementary file 14 — Source Data [file 41467_2023_42973_MOESM14_ESM.zip › Fig. 6_PL-lifetime decay curves.xlsx]

## Sheet: Fig. 6a
BO1a
	RT PL		77K Phos		77K PL
310	0.00327	400	0.16685	320	0.000433608
311	0.00321	401	0.21092	321	0.00155
312	0.0033	402	0.36143	322	0.00103
313	0.00365	403	0.63649	323	0.00205
314	0.00424	404	0.82779	324	0.00243
315	0.00396	405	0.81621	325	0.00252
316	0.00352	406	0.73534	326	0.00542
317	0.00329	407	0.71538	327	0.00474
318	0.00367	408	0.64946	328	0.00747
319	0.00364	409	0.57747	329	0.00807
320	0.00368	410	0.53771	330	0.01034
321	0.00376	411	0.51158	331	0.01129
322	0.00431	412	0.48644	332	0.01433
323	0.00447	413	0.49068	333	0.0196
324	0.00548	414	0.48216	334	0.03272
325	0.00577	415	0.4828	335	0.06117
326	0.00704	416	0.5013	336	0.09963
327	0.0077	417	0.50376	337	0.15173
328	0.00983	418	0.48363	338	0.2066
329	0.01342	419	0.44599	339	0.26937
330	0.01741	420	0.43225	340	0.30234
331	0.01906	421	0.45726	341	0.31375
332	0.024	422	0.49192	342	0.30079
333	0.03295	423	0.53143	343	0.27182
334	0.04878	424	0.56279	344	0.26285
335	0.07397	425	0.60827	345	0.2593
336	0.10885	426	0.6035	346	0.27045
337	0.1566	427	0.59983	347	0.27636
338	0.21843	428	0.64226	348	0.29225
339	0.30324	429	0.71536	349	0.2932
340	0.39211	430	0.86374	350	0.30273
341	0.49402	431	0.99689	351	0.31845
342	0.60496	432	1	352	0.35861
343	0.69892	433	0.89125	353	0.41678
344	0.78236	434	0.80379	354	0.46518
345	0.84993	435	0.73544	355	0.533
346	0.89757	436	0.6589	356	0.55602
347	0.91855	437	0.61617	357	0.55065
348	0.92434	438	0.58824	358	0.54289
349	0.91082	439	0.56342	359	0.51486
350	0.89335	440	0.54124	360	0.48597
351	0.87504	441	0.53823	361	0.45919
352	0.85691	442	0.5216	362	0.43834
353	0.8444	443	0.50055	363	0.42527
354	0.84237	444	0.4853	364	0.41358
355	0.85341	445	0.4765	365	0.40973
356	0.8673	446	0.45314	366	0.38883
357	0.8962	447	0.44276	367	0.38416
358	0.92396	448	0.43016	368	0.38796
359	0.95556	449	0.42463	369	0.40142
360	0.97645	450	0.43087	370	0.42253
361	0.99476	451	0.45061	371	0.45711
362	1	452	0.47013	372	0.46998
363	0.99687	453	0.46865	373	0.45572
364	0.97383	454	0.47343	374	0.44401
365	0.94403	455	0.47636	375	0.42765
366	0.90256	456	0.48465	376	0.4171
367	0.85676	457	0.49427	377	0.397
368	0.81261	458	0.47227	378	0.38594
369	0.76672	459	0.45666	379	0.35838
370	0.72411	460	0.45657	380	0.35576
371	0.68999	461	0.46123	381	0.3377
372	0.66408	462	0.47425	382	0.33473
373	0.64119	463	0.48231	383	0.32504
374	0.62233	464	0.48853	384	0.31365
375	0.61068	465	0.47224	385	0.30107
376	0.59562	466	0.43723	386	0.31295
377	0.58227	467	0.40919	387	0.31126
378	0.57077	468	0.38132	388	0.30318
379	0.55527	469	0.35539	389	0.29475
380	0.53497	470	0.33912	390	0.2947
381	0.51699	471	0.31694	391	0.30329
382	0.49734	472	0.30848	392	0.31238
383	0.47454	473	0.29693	393	0.28752
384	0.44895	474	0.28763	394	0.28688
385	0.42811	475	0.27556	395	0.27392
386	0.4016	476	0.26779	396	0.25891
387	0.37863	477	0.25403	397	0.24839
388	0.35627	478	0.24737	398	0.24104
389	0.3357	479	0.24196	399	0.24267
390	0.31842	480	0.23569	400	0.24174
391	0.30285	481	0.22437	401	0.27654
392	0.28816	482	0.21375	402	0.38873
393	0.27634	483	0.21839	403	0.60845
394	0.2654	484	0.21924	404	0.77017
395	0.25385	485	0.21762	405	0.73577
396	0.24435	486	0.2114	406	0.69734
397	0.23438	487	0.2117	407	0.68632
398	0.22646	488	0.20527	408	0.67271
399	0.21729	489	0.20119	409	0.65948
400	0.20997	490	0.19932	410	0.63747
401	0.20048	491	0.19886	411	0.61757
402	0.19415	492	0.18754	412	0.58189
403	0.1861	493	0.18295	413	0.57241
404	0.17833	494	0.17672	414	0.55839
405	0.17	495	0.17072	415	0.54108
406	0.16072	496	0.16973	416	0.54004
407	0.15321	497	0.1652	417	0.54853
408	0.14369	498	0.1633	418	0.54705
409	0.138	499	0.15899	419	0.49785
410	0.12858	500	0.1556	420	0.48998
411	0.12068	501	0.1501	421	0.50984
412	0.1153	502	0.14309	422	0.53921
413	0.10786	503	0.13341	423	0.58055
414	0.10264	504	0.12845	424	0.63095
415	0.09698	505	0.11963	425	0.66469
416	0.09173	506	0.11388	426	0.67039
417	0.08677	507	0.10911	427	0.66624
418	0.08299	508	0.10607	428	0.69899
419	0.0784	509	0.09793	429	0.74697
420	0.07484	510	0.09717	430	0.88324
421	0.07004	511	0.09456	431	1
422	0.067	512	0.09297	432	0.98861
423	0.0635	513	0.08967	433	0.92202
424	0.05985	514	0.0876	434	0.83738
425	0.05632	515	0.08549	435	0.79267
426	0.05301	516	0.08008	436	0.74654
427	0.05085	517	0.07873	437	0.73318
428	0.04729	518	0.07555	438	0.70023
429	0.04473	519	0.07123	439	0.68021
430	0.04148	520	0.07221	440	0.64856
431	0.03944	521	0.06881	441	0.63602
432	0.03633	522	0.06644	442	0.6034
433	0.03459	523	0.06565	443	0.58794
434	0.03235	524	0.06508	444	0.55934
435	0.03063	525	0.06561	445	0.55235
436	0.02858	526	0.06283	446	0.52695
437	0.02705	527	0.06028	447	0.50654
438	0.02549	528	0.05869	448	0.50327
439	0.02414	529	0.05819	449	0.49763
440	0.02284	530	0.05678	450	0.5025
441	0.02129	531	0.0533	451	0.51086
442	0.01977	532	0.05248	452	0.53239
443	0.01872	533	0.04936	453	0.54068
444	0.01791	534	0.04766	454	0.54343
445	0.01707	535	0.04668	455	0.53702
446	0.01626	536	0.04477	456	0.54001
447	0.01521	537	0.04098	457	0.52742
448	0.01449	538	0.04032	458	0.51459
449	0.01407	539	0.03875	459	0.50103
450	0.01319	540	0.03768	460	0.49113
451	0.01255	541	0.03653	461	0.48753
452	0.01164	542	0.03406	462	0.49138
453	0.01139	543	0.03365	463	0.48616
454	0.01064	544	0.03115	464	0.49733
455	0.01019	545	0.03095	465	0.46539
456	0.00954	546	0.02799	466	0.44507
457	0.0092	547	0.02749	467	0.41685
458	0.00856	548	0.0268	468	0.39985
459	0.00839	549	0.02431	469	0.37769
460	0.00783	550	0.02337	470	0.35718
461	0.00759	551	0.02129	471	0.347
462	0.00685	552	0.0214	472	0.32879
463	0.00658	553	0.02117	473	0.32536
464	0.0064	554	0.01929	474	0.30217
465	0.00618	555	0.01894	475	0.2895
466	0.00539	556	0.01726	476	0.27959
467	0.00529	557	0.01809	477	0.26423
468	0.00484	558	0.01685	478	0.25206
469	0.00479	559	0.0156	479	0.25334
470	0.00449	560	0.0146	480	0.23703
471	0.00429	561	0.01348	481	0.23507
472	0.00381	562	0.01348	482	0.22624
473	0.00352	563	0.01292	483	0.21917
474	0.00344	564	0.01101	484	0.21674
475	0.00307	565	0.01118	485	0.21379
476	0.00313	566	0.01128	486	0.21115
477	0.00276	567	0.011	487	0.21045
478	0.00251	568	0.01086	488	0.20972
479	0.00244	569	0.01061	489	0.20161
480	0.00227	570	0.00981	490	0.19427
481	0.00191	571	0.00948	491	0.19327
482	0.00186	572	0.0087	492	0.18994
483	0.00169	573	0.00875	493	0.17728
484	0.00159	574	0.00781	494	0.17573
485	0.00148	575	0.00724	495	0.16661
486	0.00127	576	0.00719	496	0.1613
487	0.00118	577	0.00657	497	0.15937
488	0.00109	578	0.00619	498	0.15498
489	0.000952582	579	0.00672	499	0.15078
490	0.00084157	580	0.00561	500	0.14668
491	0.000754682	581	0.00523	501	0.13894
492	0.000748454	582	0.00428	502	0.13512
493	0.000550958	583	0.00517	503	0.12436
494	0.000532633	584	0.00324	504	0.12094
495	0.000547752	585	0.00351	505	0.11115
496	0.000377159	586	0.00362	506	0.10889
497	0.000291728	587	0.00305	507	0.10417
498	0.00022252	588	0.00199	508	0.10093
499	6.51916e-05	589	0.00225	509	0.09674
500	0	590	0.00288	510	0.09316
		591	0.0024	511	0.08872
		592	0.0029	512	0.0852
		593	0.00113	513	0.08028
		594	0.00117	514	0.07718
		595	0.000611483	515	0.07413
		596	0.00109	516	0.07238
		597	0.00121	517	0.06881
		598	0.00060477	518	0.06641
		599	0.00084453	519	0.06361
		600	0	520	0.06221
				521	0.06091
				522	0.06109
				523	0.05669
				524	0.05525
				525	0.05375
				526	0.04981
				527	0.04908
				528	0.04825
				529	0.04645
				530	0.04393
				531	0.04108
				532	0.04226
				533	0.03776
				534	0.03586
				535	0.03482
				536	0.03462
				537	0.0306
				538	0.03099
				539	0.0287
				540	0.02693
				541	0.02835
				542	0.02588
				543	0.02452
				544	0.02245
				545	0.02115
				546	0.02016
				547	0.01871
				548	0.01845
				549	0.01531
				550	0.01561
				551	0.01493
				552	0.01339
				553	0.01294
				554	0.01169
				555	0.01211
				556	0.01001
				557	0.00969
				558	0.01001
				559	0.00849
				560	0.00804
				561	0.00712
				562	0.0076
				563	0.0065
				564	0.00537
				565	0.00597
				566	0.00544
				567	0.00405
				568	0.004
				569	0.00407
				570	0.00255
				571	0.00267
				572	0.003
				573	0.00297
				574	0.0014
				575	0.00168
				576	0.00153
				577	0.00142
				578	0.00113
				579	0.000416931
				580	0

## Sheet: Fig. 6b
BO1d
	RT PL		77K Phos		77K PL
330	0.00119	400	0.00358	330	0
331	0.00106	401	0.00299	331	0.000306607
332	0.000695191	402	0.00286	332	0.000379361
333	0.00108	403	0.00187	333	0.000943205
334	0.000998278	404	0.00178	334	0.00138
335	0.00109	405	0.000423063	335	0.0023
336	0.0013	406	0.00185	336	0.00298
337	0.00139	407	0.00139	337	0.00352
338	0.00186	408	0.000420951	338	0.00405
339	0.00193	409	0.00134	339	0.00507
340	0.00259	410	0.002	340	0.00655
341	0.00286	411	0.00117	341	0.00735
342	0.0043	412	0.000550994	342	0.00889
343	0.00495	413	0.000996413	343	0.01031
344	0.00586	414	0.00215	344	0.011
345	0.00719	415	0.00254	345	0.01181
346	0.00903	416	0	346	0.01325
347	0.01258	417	0.00134	347	0.0144
348	0.01532	418	0.00123	348	0.01567
349	0.02067	419	0.00191	349	0.01667
350	0.0279	420	0.00404	350	0.01838
351	0.03665	421	0.00326	351	0.02006
352	0.05062	422	0.00145	352	0.02437
353	0.06762	423	0.00251	353	0.02965
354	0.08956	424	0.00268	354	0.04034
355	0.12153	425	0.00315	355	0.05341
356	0.15701	426	0.00371	356	0.07454
357	0.20216	427	0.00333	357	0.09808
358	0.26027	428	0.00658	358	0.136
359	0.32455	429	0.00732	359	0.17966
360	0.3932	430	0.00878	360	0.23599
361	0.482	431	0.012	361	0.30431
362	0.56545	432	0.01781	362	0.36979
363	0.65243	433	0.02433	363	0.43578
364	0.74381	434	0.03337	364	0.51084
365	0.82021	435	0.03623	365	0.57698
366	0.88586	436	0.04277	366	0.63303
367	0.94828	437	0.05761	367	0.6745
368	0.98344	438	0.06677	368	0.70489
369	1	439	0.08976	369	0.72274
370	0.99825	440	0.10337	370	0.72608
371	0.99405	441	0.12689	371	0.75697
372	0.98108	442	0.14851	372	0.76725
373	0.96439	443	0.17244	373	0.78409
374	0.94616	444	0.19792	374	0.78879
375	0.92901	445	0.23247	375	0.81399
376	0.91853	446	0.25877	376	0.82815
377	0.91284	447	0.28808	377	0.85138
378	0.91246	448	0.32101	378	0.8846
379	0.91787	449	0.35323	379	0.89994
380	0.92189	450	0.39074	380	0.93878
381	0.93428	451	0.42162	381	0.97931
382	0.94185	452	0.46114	382	0.98506
383	0.94491	453	0.49825	383	1
384	0.94671	454	0.5365	384	0.99986
385	0.94118	455	0.5615	385	0.99792
386	0.92828	456	0.59241	386	0.99376
387	0.90482	457	0.62807	387	0.96365
388	0.87402	458	0.66602	388	0.94352
389	0.84441	459	0.68149	389	0.92384
390	0.81609	460	0.73247	390	0.91395
391	0.78431	461	0.76323	391	0.88852
392	0.75113	462	0.77264	392	0.87741
393	0.71966	463	0.79935	393	0.8478
394	0.68428	464	0.81242	394	0.82219
395	0.65735	465	0.83981	395	0.80843
396	0.62989	466	0.85279	396	0.78327
397	0.60756	467	0.86269	397	0.76848
398	0.58718	468	0.86888	398	0.75062
399	0.56151	469	0.87717	399	0.74016
400	0.54831	470	0.88421	400	0.73054
401	0.5326	471	0.90123	401	0.72382
402	0.52027	472	0.89728	402	0.7057
403	0.50853	473	0.88154	403	0.70171
404	0.49459	474	0.86231	404	0.68593
405	0.48088	475	0.8744	405	0.66091
406	0.46593	476	0.88418	406	0.66082
407	0.45006	477	0.87846	407	0.6494
408	0.43656	478	0.87233	408	0.63127
409	0.41835	479	0.87682	409	0.61769
410	0.40113	480	0.87163	410	0.59645
411	0.38357	481	0.89611	411	0.58514
412	0.36477	482	0.88641	412	0.5662
413	0.34446	483	0.91494	413	0.53958
414	0.32807	484	0.91422	414	0.51805
415	0.30911	485	0.91968	415	0.49109
416	0.29133	486	0.94511	416	0.47867
417	0.2728	487	0.96333	417	0.46016
418	0.25914	488	0.95447	418	0.43401
419	0.24463	489	0.96398	419	0.41191
420	0.22933	490	0.96978	420	0.39763
421	0.21812	491	0.98327	421	0.37656
422	0.2062	492	0.96769	422	0.36557
423	0.19373	493	0.98708	423	0.35308
424	0.18472	494	0.98487	424	0.33697
425	0.17441	495	0.97743	425	0.33059
426	0.16488	496	0.99353	426	0.31566
427	0.15575	497	1	427	0.30502
428	0.14856	498	0.97261	428	0.30021
429	0.14007	499	0.97675	429	0.28737
430	0.132	500	0.9617	430	0.2793
431	0.12552	501	0.96873	431	0.27353
432	0.11759	502	0.95786	432	0.26091
433	0.11115	503	0.9551	433	0.25268
434	0.10406	504	0.93105	434	0.24984
435	0.09879	505	0.95019	435	0.23953
436	0.09281	506	0.89569	436	0.23019
437	0.08772	507	0.89085	437	0.22314
438	0.08132	508	0.88061	438	0.21714
439	0.07653	509	0.87272	439	0.21369
440	0.07126	510	0.86261	440	0.20681
441	0.06691	511	0.83922	441	0.20864
442	0.06268	512	0.82073	442	0.20403
443	0.05916	513	0.79268	443	0.20044
444	0.05524	514	0.78449	444	0.20381
445	0.05215	515	0.76748	445	0.20429
446	0.0479	516	0.76806	446	0.20412
447	0.04638	517	0.74806	447	0.20512
448	0.04304	518	0.7317	448	0.2086
449	0.04087	519	0.72036	449	0.21934
450	0.03849	520	0.71758	450	0.22679
451	0.03748	521	0.69449	451	0.22849
452	0.03542	522	0.68497	452	0.23645
453	0.0333	523	0.69429	453	0.24855
454	0.03184	524	0.69185	454	0.25089
455	0.03027	525	0.66756	455	0.26732
456	0.0285	526	0.65194	456	0.27949
457	0.02724	527	0.66499	457	0.28935
458	0.02534	528	0.63755	458	0.30294
459	0.02423	529	0.6419	459	0.31047
460	0.02326	530	0.62746	460	0.31334
461	0.0213	531	0.6255	461	0.31721
462	0.01993	532	0.62118	462	0.32519
463	0.01971	533	0.61483	463	0.32392
464	0.01814	534	0.59667	464	0.3226
465	0.01741	535	0.58475	465	0.32882
466	0.01597	536	0.57866	466	0.32365
467	0.01523	537	0.57333	467	0.32904
468	0.01423	538	0.57003	468	0.32308
469	0.01365	539	0.5632	469	0.32561
470	0.0129	540	0.55561	470	0.32095
471	0.01168	541	0.5281	471	0.31404
472	0.01076	542	0.53	472	0.30151
473	0.01035	543	0.52154	473	0.3005
474	0.00977	544	0.52623	474	0.29258
475	0.00941	545	0.48592	475	0.29397
476	0.00851	546	0.47518	476	0.29197
477	0.00791	547	0.46664	477	0.28852
478	0.00767	548	0.45087	478	0.28557
479	0.007	549	0.43624	479	0.27871
480	0.00674	550	0.42086	480	0.27571
481	0.00637	551	0.42188	481	0.27617
482	0.00576	552	0.40544	482	0.27768
483	0.00569	553	0.398	483	0.2772
484	0.00511	554	0.37959	484	0.27831
485	0.00472	555	0.37258	485	0.28744
486	0.00451	556	0.36488	486	0.28647
487	0.00419	557	0.35426	487	0.29088
488	0.00394	558	0.35541	488	0.29358
489	0.00389	559	0.33924	489	0.29687
490	0.00344	560	0.33126	490	0.29754
491	0.00331	561	0.32359	491	0.30054
492	0.00328	562	0.32076	492	0.30637
493	0.00283	563	0.30327	493	0.3075
494	0.00239	564	0.30461	494	0.30887
495	0.00244	565	0.29331	495	0.31162
496	0.00243	566	0.27916	496	0.30659
497	0.00215	567	0.28631	497	0.30158
498	0.00216	568	0.28169	498	0.30584
499	0.00171	569	0.28775	499	0.29738
500	0.00171	570	0.26801	500	0.29364
501	0.00176	571	0.25304	501	0.2832
502	0.00156	572	0.25628	502	0.27869
503	0.00152	573	0.2552	503	0.27278
504	0.00147	574	0.25275	504	0.26533
505	0.00132	575	0.24238	505	0.26107
506	0.00127	576	0.23078	506	0.25467
507	0.00138	577	0.22912	507	0.25239
508	0.00118	578	0.23762	508	0.23904
509	0.00117	579	0.23049	509	0.23052
510	0.000918859	580	0.22793	510	0.22409
511	0.000858218	581	0.23791	511	0.22033
512	0.000845048	582	0.21686	512	0.21175
513	0.000718582	583	0.20779	513	0.21117
514	0.000817552	584	0.20053	514	0.20346
515	0.000635205	585	0.21179	515	0.20044
516	0.000735425	586	0.21208	516	0.19114
517	0.000712921	587	0.20234	517	0.18436
518	0.000682077	588	0.19475	518	0.17962
519	0.000725368	589	0.1941	519	0.17537
520	0.000364689	590	0.18658	520	0.16915
521	0.000390131	591	0.17802	521	0.16788
522	0.000520455	592	0.18183	522	0.16429
523	0.000490385	593	0.17496	523	0.16182
524	0.000443381	594	0.16672	524	0.15904
525	0.000551884	595	0.16476	525	0.15711
526	0.000422388	596	0.15554	526	0.15473
527	0.000232146	597	0.15657	527	0.15227
528	0.00012301	598	0.14991	528	0.1514
529	0.000160627	599	0.13943	529	0.15156
530	0.000305655	600	0.14392	530	0.14975
531	0.000216091	601	0.13259	531	0.14618
532	0.000233617	602	0.14106	532	0.14352
533	0.000181182	603	0.12669	533	0.14223
534	3.50586e-05	604	0.12315	534	0.13941
535	0.000233621	605	0.11526	535	0.13607
536	6.35868e-05	606	0.12092	536	0.13147
537	6.24984e-05	607	0.12359	537	0.13064
538	0.000193557	608	0.12754	538	0.12792
539	5.5274e-05	609	0.12256	539	0.12347
540	0.000243803	610	0.11488	540	0.1191
541	0.000262787	611	0.11409	541	0.11435
542	0.000258352	612	0.11227	542	0.11236
543	0.000258435	613	0.11103	543	0.10947
544	0.00018166	614	0.10472	544	0.10522
545	0.000122802	615	0.10787	545	0.1002
546	0	616	0.09906	546	0.09715
547	5.68645e-05	617	0.09364	547	0.09407
548	0.000253426	618	0.09226	548	0.09125
549	0.000118101	619	0.09082	549	0.08785
550	6.10302e-05	620	0.08769	550	0.0837
		621	0.09823	551	0.07974
		622	0.08669	552	0.07775
		623	0.08902	553	0.07436
		624	0.08872	554	0.07176
		625	0.08475	555	0.06895
		626	0.08767	556	0.06628
		627	0.07919	557	0.06293
		628	0.07863	558	0.06077
		629	0.08372	559	0.05748
		630	0.08169	560	0.05701
		631	0.07784	561	0.05472
		632	0.07148	562	0.05247
		633	0.07784	563	0.05072
		634	0.08938	564	0.04901
		635	0.0788	565	0.0475
		636	0.068	566	0.04449
		637	0.07172	567	0.04387
		638	0.07482	568	0.0425
		639	0.07466	569	0.04153
		640	0.06221	570	0.04023
		641	0.06669	571	0.03898
		642	0.07502	572	0.03763
		643	0.06788	573	0.03612
		644	0.05784	574	0.0347
		645	0.06633	575	0.03407
		646	0.06371	576	0.03122
		647	0.07209	577	0.03121
		648	0.05676	578	0.03055
		649	0.07164	579	0.02898
		650	0.05947	580	0.02893
				581	0.02774
				582	0.02593
				583	0.02531
				584	0.025
				585	0.02418
				586	0.02284
				587	0.02242
				588	0.02157
				589	0.01961
				590	0.02007
				591	0.01883
				592	0.01814
				593	0.01656
				594	0.01648
				595	0.01526
				596	0.01442
				597	0.01377
				598	0.01303
				599	0.0124
				600	0.01212
				601	0.01145
				602	0.01053
				603	0.00986
				604	0.00927
				605	0.00879
				606	0.00812
				607	0.00824
				608	0.00758
				609	0.00711
				610	0.00718
				611	0.00663
				612	0.00633
				613	0.0059
				614	0.00529
				615	0.00486
				616	0.00459
				617	0.00457
				618	0.00417
				619	0.00424
				620	0.00321
				621	0.00379
				622	0.00347
				623	0.00299
				624	0.00264
				625	0.00282
				626	0.00257
				627	0.00208
				628	0.00184
				629	0.0019
				630	0.0021

## Sheet: Fig. 6c
BO1e
	RT PL		77K Phos		77K PL
330	0	380	0.000137859	320	0.000405183
331	0.000337358	381	0.000315362	321	0
332	0.000652521	382	0	322	6.39763e-05
333	0.00131	383	0.000175507	323	8.10366e-05
334	0.00183	384	0.000516265	324	0.000584316
335	0.0029	385	0.000205509	325	0.000955379
336	0.00385	386	0.000493894	326	0.00101
337	0.00524	387	0.000285454	327	0.0011
338	0.0074	388	0.000546514	328	0.00118
339	0.01181	389	0.00062151	329	0.0015
340	0.01715	390	0.00077401	330	0.0013
341	0.02543	391	0.000851382	331	0.00167
342	0.03859	392	0.000908802	332	0.00173
343	0.05839	393	0.0006886	333	0.00209
344	0.08395	394	0.0004489	334	0.00292
345	0.11866	395	0.000902389	335	0.00374
346	0.16798	396	0.00135	336	0.00438
347	0.22558	397	0.0017	337	0.00507
348	0.29217	398	0.00164	338	0.00603
349	0.37502	399	0.0022	339	0.00774
350	0.45481	400	0.00324	340	0.00963
351	0.53496	401	0.00588	341	0.01288
352	0.61161	402	0.01077	342	0.01924
353	0.67699	403	0.02493	343	0.03053
354	0.72644	404	0.05235	344	0.04903
355	0.76249	405	0.09017	345	0.07411
356	0.78163	406	0.15407	346	0.11784
357	0.78881	407	0.21809	347	0.17188
358	0.78782	408	0.30552	348	0.25196
359	0.78533	409	0.39533	349	0.33839
360	0.78426	410	0.47267	350	0.42553
361	0.78604	411	0.53409	351	0.48422
362	0.79916	412	0.57706	352	0.51237
363	0.81131	413	0.62691	353	0.49975
364	0.84579	414	0.64498	354	0.47795
365	0.87541	415	0.65644	355	0.45618
366	0.90562	416	0.65949	356	0.44783
367	0.9414	417	0.67005	357	0.4411
368	0.96754	418	0.67123	358	0.44989
369	0.987	419	0.66387	359	0.46526
370	1	420	0.65544	360	0.49298
371	0.99118	421	0.64458	361	0.53904
372	0.98128	422	0.64113	362	0.59916
373	0.96146	423	0.63577	363	0.6661
374	0.92865	424	0.62059	364	0.74751
375	0.89673	425	0.60637	365	0.81114
376	0.85404	426	0.60566	366	0.84504
377	0.82041	427	0.59155	367	0.84466
378	0.79035	428	0.60304	368	0.80735
379	0.76353	429	0.61588	369	0.76785
380	0.73821	430	0.62289	370	0.70913
381	0.71782	431	0.66513	371	0.6782
382	0.70259	432	0.69723	372	0.62204
383	0.68589	433	0.74087	373	0.58311
384	0.67573	434	0.80528	374	0.55121
385	0.66557	435	0.85388	375	0.52839
386	0.64887	436	0.90397	376	0.51795
387	0.63578	437	0.95982	377	0.5082
388	0.62239	438	0.98162	378	0.504
389	0.60597	439	1	379	0.5142
390	0.58961	440	0.99566	380	0.51046
391	0.56465	441	0.99989	381	0.52771
392	0.54182	442	0.98146	382	0.54353
393	0.51594	443	0.95615	383	0.53479
394	0.48824	444	0.94106	384	0.52412
395	0.46491	445	0.92709	385	0.50656
396	0.43842	446	0.89708	386	0.49811
397	0.41495	447	0.87182	387	0.46268
398	0.39462	448	0.84629	388	0.44964
399	0.37383	449	0.81945	389	0.41579
400	0.35312	450	0.79682	390	0.39108
401	0.33933	451	0.77365	391	0.3793
402	0.3209	452	0.7506	392	0.35968
403	0.30738	453	0.73067	393	0.35128
404	0.29632	454	0.71201	394	0.32413
405	0.28178	455	0.69516	395	0.31132
406	0.26989	456	0.67969	396	0.29672
407	0.26146	457	0.67096	397	0.28594
408	0.25036	458	0.66632	398	0.27939
409	0.23948	459	0.64607	399	0.27372
410	0.22747	460	0.64503	400	0.26463
411	0.21943	461	0.65509	401	0.26751
412	0.20941	462	0.65048	402	0.25976
413	0.19656	463	0.64956	403	0.25726
414	0.18635	464	0.64978	404	0.25885
415	0.17754	465	0.64743	405	0.26643
416	0.16655	466	0.65917	406	0.28997
417	0.15514	467	0.65331	407	0.36791
418	0.14692	468	0.64708	408	0.49237
419	0.13842	469	0.65621	409	0.57593
420	0.13047	470	0.64589	410	0.63149
421	0.12193	471	0.64039	411	0.66788
422	0.11456	472	0.63144	412	0.69714
423	0.10754	473	0.62453	413	0.71464
424	0.09981	474	0.60213	414	0.71513
425	0.0951	475	0.57966	415	0.70791
426	0.08913	476	0.56489	416	0.69287
427	0.08423	477	0.54415	417	0.70696
428	0.08015	478	0.52411	418	0.68731
429	0.07536	479	0.49735	419	0.68066
430	0.07103	480	0.48737	420	0.66856
431	0.06721	481	0.4779	421	0.66569
432	0.06385	482	0.4537	422	0.65809
433	0.05965	483	0.43665	423	0.65561
434	0.05693	484	0.42192	424	0.63568
435	0.05377	485	0.39883	425	0.62622
436	0.04962	486	0.38928	426	0.62435
437	0.04703	487	0.37749	427	0.6066
438	0.04432	488	0.36106	428	0.61567
439	0.0409	489	0.34721	429	0.62456
440	0.03849	490	0.3364	430	0.64974
441	0.03666	491	0.32893	431	0.67382
442	0.03376	492	0.3189	432	0.7045
443	0.03191	493	0.30972	433	0.73867
444	0.03036	494	0.30745	434	0.80308
445	0.02836	495	0.29212	435	0.86308
446	0.02645	496	0.28988	436	0.93403
447	0.02495	497	0.28658	437	0.97502
448	0.02313	498	0.27787	438	1
449	0.02223	499	0.27138	439	0.98598
450	0.02128	500	0.27166	440	0.98042
451	0.01965	501	0.26415	441	0.96152
452	0.01875	502	0.26386	442	0.94548
453	0.01719	503	0.25344	443	0.92079
454	0.01626	504	0.24969	444	0.90527
455	0.01521	505	0.24825	445	0.88619
456	0.01427	506	0.24313	446	0.86126
457	0.01367	507	0.23537	447	0.83241
458	0.01344	508	0.23566	448	0.81243
459	0.01196	509	0.22743	449	0.79791
460	0.01156	510	0.22199	450	0.7701
461	0.01061	511	0.21615	451	0.74963
462	0.01045	512	0.20958	452	0.73093
463	0.00947	513	0.19756	453	0.69899
464	0.00877	514	0.19302	454	0.68158
465	0.00811	515	0.19113	455	0.6634
466	0.0082	516	0.18185	456	0.66279
467	0.0075	517	0.17779	457	0.64215
468	0.00722	518	0.17181	458	0.63603
469	0.00657	519	0.16169	459	0.62519
470	0.00591	520	0.15908	460	0.6134
471	0.0055	521	0.1537	461	0.60948
472	0.0049	522	0.14709	462	0.61314
473	0.00479	523	0.1414	463	0.6071
474	0.00451	524	0.1367	464	0.61544
475	0.0043	525	0.13189	465	0.60692
476	0.0038	526	0.125	466	0.6021
477	0.00361	527	0.12536	467	0.6001
478	0.00312	528	0.11921	468	0.59754
479	0.0033	529	0.11318	469	0.59521
480	0.00282	530	0.11054	470	0.58113
481	0.00279	531	0.10384	471	0.57034
482	0.00248	532	0.1046	472	0.55782
483	0.00218	533	0.09927	473	0.53756
484	0.00196	534	0.09681	474	0.52076
485	0.00186	535	0.09021	475	0.51097
486	0.00163	536	0.08945	476	0.48974
487	0.00153	537	0.08872	477	0.47362
488	0.00126	538	0.08696	478	0.45134
489	0.00122	539	0.08649	479	0.43865
490	0.00111	540	0.08145	480	0.42056
491	0.00127	541	0.0816	481	0.40537
492	0.000878906	542	0.07911	482	0.39076
493	0.000830078	543	0.08004	483	0.37639
494	0.000856712	544	0.07615	484	0.35853
495	0.000621449	545	0.07417	485	0.34736
496	0.000443892	546	0.06845	486	0.33337
497	0.000439453	547	0.06807	487	0.32373
498	0.000568182	548	0.06585	488	0.30762
499	0.000221946	549	0.06773	489	0.29555
500	0.000408381	550	0.06155	490	0.28575
		551	0.06024	491	0.27636
		552	0.05704	492	0.26693
		553	0.05735	493	0.26236
		554	0.05507	494	0.2593
		555	0.05266	495	0.25252
		556	0.05147	496	0.24691
		557	0.04988	497	0.24145
		558	0.04959	498	0.23481
		559	0.04734	499	0.23237
		560	0.04708	500	0.22587
		561	0.04345	501	0.2221
		562	0.04091	502	0.21981
		563	0.04336	503	0.20803
		564	0.04049	504	0.20434
		565	0.03992	505	0.20112
		566	0.03724	506	0.19328
		567	0.03707	507	0.18602
		568	0.03557	508	0.17998
		569	0.03258	509	0.17268
		570	0.03455	510	0.16816
		571	0.03238	511	0.16483
		572	0.03196	512	0.15761
		573	0.03237	513	0.15463
		574	0.02899	514	0.1473
		575	0.02885	515	0.13705
		576	0.02996	516	0.13432
		577	0.02771	517	0.1285
		578	0.02599	518	0.12231
		579	0.02319	519	0.11879
		580	0.02684	520	0.11311
		581	0.02495	521	0.10654
		582	0.02551	522	0.10484
		583	0.02407	523	0.09901
		584	0.02594	524	0.09533
		585	0.02365	525	0.09072
		586	0.02132	526	0.08724
		587	0.02258	527	0.08491
		588	0.02062	528	0.08016
		589	0.0195	529	0.0768
		590	0.02007	530	0.0736
		591	0.02085	531	0.06972
		592	0.01817	532	0.06691
		593	0.02007	533	0.06509
		594	0.01716	534	0.06178
		595	0.01809	535	0.0592
		596	0.01873	536	0.05783
		597	0.01701	537	0.05597
		598	0.01732	538	0.05429
		599	0.01648	539	0.05138
		600	0.01529	540	0.04945
				541	0.0495
				542	0.04762
				543	0.0452
				544	0.04222
				545	0.0428
				546	0.04007
				547	0.03896
				548	0.03652
				549	0.03506
				550	0.03367
				551	0.03177
				552	0.0306
				553	0.02959
				554	0.02776
				555	0.02626
				556	0.02583
				557	0.02421
				558	0.02303
				559	0.0216
				560	0.02115
				561	0.0199
				562	0.01914
				563	0.01826
				564	0.01714
				565	0.01651
				566	0.01549
				567	0.01475
				568	0.01427
				569	0.01273
				570	0.01278
				571	0.01219
				572	0.01154
				573	0.01096
				574	0.01068
				575	0.00998
				576	0.0096
				577	0.00846
				578	0.00829
				579	0.0077
				580	0.00763

## Sheet: Fig. 6d
BO4a
	RT PL		77K Phos		77K PL
330	0	440	3.20478e-05	330	0.000614764
331	3.88975e-05	441	0.000959517	331	0.00153
332	6.4984e-05	442	0.000299149	332	0.00134
333	6.72892e-05	443	0.0016	333	0.00118
334	0.000277361	444	0.00206	334	0.00134
335	0.000215082	445	0.00177	335	0.000788159
336	0.000488522	446	0	336	0.000551711
337	0.000803184	447	9.3323e-05	337	0
338	0.000836544	448	0.0002798	338	0.000898501
339	0.00103	449	0.00177	339	0.000677816
340	0.00142	450	0.00363	340	0.00064629
341	0.00176	451	0.00229	341	0.00216
342	0.00289	452	0.003	342	0.00238
343	0.00363	453	0.00448	343	0.0034
344	0.00456	454	0.00502	344	0.00282
345	0.00572	455	0.00413	345	0.003
346	0.00848	456	0.00433	346	0.00317
347	0.01158	457	0.00549	347	0.00426
348	0.01584	458	0.00609	348	0.0052
349	0.02404	459	0.00679	349	0.00556
350	0.03686	460	0.0077	350	0.00735
351	0.05596	461	0.0096	351	0.0116
352	0.08686	462	0.00923	352	0.03373
353	0.1274	463	0.00946	353	0.06887
354	0.18301	464	0.01009	354	0.12316
355	0.26555	465	0.01287	355	0.19863
356	0.36834	466	0.0137	356	0.31977
357	0.496	467	0.0133	357	0.3952
358	0.64215	468	0.01506	358	0.35883
359	0.76016	469	0.02849	359	0.26539
360	0.82251	470	0.05249	360	0.20262
361	0.84229	471	0.10021	361	0.1658
362	0.81005	472	0.19002	362	0.16911
363	0.75629	473	0.31594	363	0.21151
364	0.67815	474	0.48531	364	0.23744
365	0.61829	475	0.66318	365	0.22675
366	0.56636	476	0.82691	366	0.19263
367	0.53153	477	0.93143	367	0.15877
368	0.519	478	1	368	0.16143
369	0.52798	479	0.98202	369	0.24658
370	0.57055	480	0.89114	370	0.52384
371	0.64304	481	0.8138	371	0.81956
372	0.73655	482	0.72812	372	0.987
373	0.83716	483	0.605	373	1
374	0.92047	484	0.54265	374	0.87087
375	0.97955	485	0.49399	375	0.67146
376	1	486	0.46889	376	0.49808
377	0.97727	487	0.44526	377	0.49235
378	0.91953	488	0.42024	378	0.36131
379	0.84862	489	0.41725	379	0.31098
380	0.77047	490	0.42452	380	0.26843
381	0.69254	491	0.43565	381	0.27458
382	0.62272	492	0.44852	382	0.26383
383	0.56005	493	0.44625	383	0.24838
384	0.50312	494	0.44608	384	0.22184
385	0.46034	495	0.43214	385	0.20085
386	0.42524	496	0.43845	386	0.19561
387	0.40376	497	0.41977	387	0.22313
388	0.39306	498	0.38482	388	0.30272
389	0.39073	499	0.37937	389	0.44764
390	0.39833	500	0.35579	390	0.51656
391	0.4156	501	0.35839	391	0.56516
392	0.43342	502	0.35866	392	0.56489
393	0.44935	503	0.39386	393	0.53473
394	0.462	504	0.40486	394	0.46659
395	0.4643	505	0.46066	395	0.40519
396	0.45954	506	0.51271	396	0.35371
397	0.44852	507	0.55043	397	0.30127
398	0.43164	508	0.58361	398	0.25521
399	0.40572	509	0.62899	399	0.21231
400	0.38042	510	0.66208	400	0.18993
401	0.35437	511	0.69726	401	0.16849
402	0.3245	512	0.76514	402	0.16231
403	0.30034	513	0.80638	403	0.15484
404	0.27436	514	0.84533	404	0.13282
405	0.25018	515	0.9035	405	0.11677
406	0.22944	516	0.95162	406	0.11116
407	0.21131	517	0.96011	407	0.10423
408	0.19651	518	0.9656	408	0.1093
409	0.18461	519	0.90837	409	0.11294
410	0.17474	520	0.86671	410	0.13826
411	0.16649	521	0.76821	411	0.15631
412	0.16349	522	0.711	412	0.16775
413	0.16083	523	0.66621	413	0.18567
414	0.16059	524	0.61849	414	0.17752
415	0.15936	525	0.56018	415	0.16655
416	0.15911	526	0.531	416	0.159
417	0.15777	527	0.49932	417	0.14286
418	0.15419	528	0.49227	418	0.12956
419	0.14953	529	0.47021	419	0.11315
420	0.14414	530	0.44258	420	0.10412
421	0.13623	531	0.42274	421	0.09335
422	0.12689	532	0.43378	422	0.08134
423	0.11788	533	0.42124	423	0.07662
424	0.10923	534	0.39495	424	0.06636
425	0.09963	535	0.40437	425	0.06137
426	0.09037	536	0.40046	426	0.05648
427	0.08275	537	0.38366	427	0.04822
428	0.07502	538	0.37786	428	0.04991
429	0.06849	539	0.36404	429	0.04912
430	0.06221	540	0.36412	430	0.04461
431	0.05762	541	0.3522	431	0.04448
432	0.05265	542	0.37426	432	0.04557
433	0.0497	543	0.36324	433	0.04928
434	0.04583	544	0.35505	434	0.05132
435	0.04379	545	0.34797	435	0.05175
436	0.042	546	0.34715	436	0.0541
437	0.04066	547	0.34345	437	0.05092
438	0.03919	548	0.3718	438	0.04723
439	0.03833	549	0.38595	439	0.04879
440	0.03678	550	0.37182	440	0.04171
441	0.0358	551	0.38942	441	0.0372
442	0.03452	552	0.4159	442	0.03283
443	0.0328	553	0.41337	443	0.03238
444	0.03138	554	0.43356	444	0.02915
445	0.02961	555	0.41862	445	0.02989
446	0.02821	556	0.42134	446	0.02896
447	0.02644	557	0.43758	447	0.02557
448	0.02524	558	0.41156	448	0.02316
449	0.02257	559	0.41165	449	0.02199
450	0.02141	560	0.41966	450	0.02062
451	0.01938	561	0.41796	451	0.02106
452	0.01859	562	0.4355	452	0.0198
453	0.01666	563	0.41096	453	0.01868
454	0.01569	564	0.41158	454	0.01578
455	0.01441	565	0.37835	455	0.01783
456	0.01348	566	0.35978	456	0.01591
457	0.01232	567	0.35591	457	0.01594
458	0.01163	568	0.32895	458	0.01676
459	0.01084	569	0.31602	459	0.01643
460	0.01012	570	0.26871	460	0.01516
461	0.00971	571	0.26539	461	0.01561
462	0.00891	572	0.2628	462	0.01759
463	0.00875	573	0.24532	463	0.01737
464	0.00818	574	0.23514	464	0.01649
465	0.00775	575	0.23807	465	0.0145
466	0.00723	576	0.2131	466	0.01469
467	0.00707	577	0.21304	467	0.01427
468	0.00655	578	0.21649	468	0.01332
469	0.00629	579	0.1937	469	0.01354
470	0.00603	580	0.1908	470	0.01357
471	0.00589	581	0.18582	471	0.01378
472	0.00557	582	0.18438	472	0.01524
473	0.00513	583	0.18615	473	0.01786
474	0.00483	584	0.17115	474	0.02798
475	0.0047	585	0.17584	475	0.05255
476	0.00414	586	0.16691	476	0.08079
477	0.00394	587	0.17018	477	0.09464
478	0.00364	588	0.15823	478	0.08291
479	0.00342	589	0.16886	479	0.06863
480	0.00318	590	0.1611	480	0.05861
481	0.00274	591	0.15041	481	0.0535
482	0.00238	592	0.14741	482	0.04606
483	0.00229	593	0.14613	483	0.03987
484	0.00208	594	0.1521	484	0.03329
485	0.00182	595	0.1397	485	0.03209
486	0.00167	596	0.14637	486	0.02998
487	0.00136	597	0.15207	487	0.0306
488	0.00127	598	0.15567	488	0.02639
489	0.00136	599	0.14309	489	0.02683
490	0.00105	600	0.14744	490	0.02662
491	0.00107	601	0.13918	491	0.0287
492	0.000805482	602	0.1449	492	0.03101
493	0.000871828	603	0.13604	493	0.03288
494	0.000741052	604	0.1345	494	0.03295
495	0.000656495	605	0.14201	495	0.02965
496	0.000607293	606	0.16248	496	0.02658
497	0.000522694	607	0.14096	497	0.02614
498	0.00044369	608	0.14325	498	0.02543
499	0.000383163	609	0.14924	499	0.02361
500	0.000357426	610	0.146	500	0.0218
		611	0.13845	501	0.02221
		612	0.14786	502	0.02128
		613	0.13265	503	0.02104
		614	0.13529	504	0.02194
		615	0.14158	505	0.02707
		616	0.12748	506	0.03134
		617	0.12719	507	0.03425
		618	0.11144	508	0.03782
		619	0.12091	509	0.03919
		620	0.12074	510	0.03826
		621	0.11679	511	0.03737
		622	0.11089	512	0.03714
		623	0.10917	513	0.04031
		624	0.09924	514	0.04292
		625	0.09575	515	0.0485
		626	0.08821	516	0.05577
		627	0.09814	517	0.05763
		628	0.09423	518	0.05197
		629	0.09057	519	0.04425
		630	0.08233	520	0.04098
		631	0.08377	521	0.03592
		632	0.07566	522	0.03452
		633	0.07738	523	0.02987
		634	0.07953	524	0.02858
		635	0.08778	525	0.02618
		636	0.07042	526	0.02443
		637	0.06275	527	0.02511
		638	0.07118	528	0.02319
		639	0.07013	529	0.0212
		640	0.07041	530	0.02005
		641	0.05329	531	0.01975
		642	0.06468	532	0.01999
		643	0.05662	533	0.01762
		644	0.07243	534	0.01882
		645	0.07593	535	0.01712
		646	0.06369	536	0.01854
		647	0.0611	537	0.01753
		648	0.06055	538	0.01748
		649	0.07248	539	0.01573
		650	0.05709	540	0.01527
				541	0.01403
				542	0.01444
				543	0.01427
				544	0.01416
				545	0.01319
				546	0.01431
				547	0.01376
				548	0.0122
				549	0.01381
				550	0.01266
				551	0.01371
				552	0.01625
				553	0.01665
				554	0.01616
				555	0.01534
				556	0.01447
				557	0.01296
				558	0.01376
				559	0.01392
				560	0.01341
				561	0.01529
				562	0.01505
				563	0.01453
				564	0.01308
				565	0.012
				566	0.0113
				567	0.01089
				568	0.00993
				569	0.0085
				570	0.00839
				571	0.00758
				572	0.00673
				573	0.00678
				574	0.00613
				575	0.00549
				576	0.00579
				577	0.00567
				578	0.00553
				579	0.00544
				580	0.00484
				581	0.00457
				582	0.004
				583	0.00418
				584	0.00435
				585	0.00405
				586	0.0046
				587	0.00318
				588	0.00386
				589	0.00293
				590	0.00337
				591	0.00292
				592	0.0029
				593	0.00298
				594	0.00238
				595	0.00263
				596	0.00314
				597	0.00257
				598	0.00232
				599	0.00241
				600	0.00281

## Sheet: Fig. 7e
BO5
	RT PL		77K Phos		77K PL
340	0	440	0.00491	330	0
341	0.00021375	441	0.00213	331	0.000309937
342	0.000622659	442	0.00164	332	0.000592255
343	0.000451461	443	0	333	0.00080246
344	0.000284033	444	0.00229	334	0.000917535
345	0.00027163	445	0.00131	335	0.000834681
346	0.000297962	446	0.00131	336	0.00104
347	0.000176005	447	0.0004914	337	0.00117
348	8.91458e-05	448	0.00311	338	0.00123
349	0.000178249	449	0.00475	339	0.00129
350	0.00034952	450	0.0059	340	0.00142
351	0.000389905	451	0.00131	341	0.00146
352	0.000208683	452	0.0003276	342	0.00184
353	0.000188864	453	0.00328	343	0.00199
354	0.000412903	454	0.00213	344	0.0022
355	0.000477317	455	0.00213	345	0.00258
356	0.00048438	456	0.00672	346	0.00309
357	0.000687849	457	0.00459	347	0.00341
358	0.00098073	458	0.00246	348	0.00347
359	0.00118	459	0.00573	349	0.00352
360	0.00146	460	0.00377	350	0.00373
361	0.00223	461	0.00524	351	0.00382
362	0.00273	462	0.00426	352	0.00386
363	0.00419	463	0.00344	353	0.00371
364	0.00539	464	0.01278	354	0.00416
365	0.00713	465	0.02654	355	0.00442
366	0.00874	466	0.05373	356	0.00536
367	0.01141	467	0.10549	357	0.0067
368	0.01447	468	0.19558	358	0.0086
369	0.01893	469	0.32842	359	0.01157
370	0.02543	470	0.49025	360	0.01585
371	0.03243	471	0.62408	361	0.02208
372	0.04407	472	0.7941	362	0.02848
373	0.06145	473	0.91417	363	0.03614
374	0.08326	474	0.96953	364	0.04557
375	0.11469	475	1	365	0.05316
376	0.15602	476	0.95643	366	0.05977
377	0.20418	477	0.8855	367	0.06419
378	0.26981	478	0.79066	368	0.06537
379	0.33941	479	0.781	369	0.06384
380	0.41591	480	0.69451	370	0.05919
381	0.50748	481	0.70139	371	0.0561
382	0.58929	482	0.67125	372	0.05432
383	0.66721	483	0.70516	373	0.05505
384	0.74485	484	0.71417	374	0.05698
385	0.80341	485	0.72056	375	0.06786
386	0.84627	486	0.69206	376	0.0876
387	0.87156	487	0.71253	377	0.12094
388	0.88516	488	0.68616	378	0.17641
389	0.8776	489	0.67387	379	0.24228
390	0.86652	490	0.65471	380	0.32329
391	0.85176	491	0.63538	381	0.44985
392	0.83203	492	0.60688	382	0.54971
393	0.8075	493	0.61163	383	0.66758
394	0.78473	494	0.56757	384	0.72467
395	0.77556	495	0.54808	385	0.74302
396	0.76352	496	0.52891	386	0.71761
397	0.76008	497	0.52482	387	0.66967
398	0.77214	498	0.55201	388	0.62567
399	0.79119	499	0.54922	389	0.54535
400	0.81005	500	0.59869	390	0.49839
401	0.84429	501	0.61589	391	0.44226
402	0.87613	502	0.65733	392	0.41198
403	0.90813	503	0.69664	393	0.39289
404	0.94372	504	0.74152	394	0.38259
405	0.96717	505	0.76708	395	0.39391
406	0.98061	506	0.781	396	0.42921
407	0.99794	507	0.80917	397	0.48231
408	1	508	0.85422	398	0.54287
409	0.98862	509	0.86765	399	0.64971
410	0.9769	510	0.91532	400	0.74062
411	0.94574	511	0.93792	401	0.83808
412	0.9135	512	0.9258	402	0.92062
413	0.88146	513	0.9145	403	0.964
414	0.8384	514	0.88157	404	1
415	0.80043	515	0.84783	405	0.96574
416	0.76248	516	0.8059	406	0.91286
417	0.72124	517	0.7525	407	0.86173
418	0.68883	518	0.72138	408	0.77695
419	0.65972	519	0.67928	409	0.69806
420	0.63464	520	0.65586	410	0.61882
421	0.61157	521	0.63243	411	0.5566
422	0.60019	522	0.60016	412	0.51305
423	0.58865	523	0.59722	413	0.44937
424	0.5788	524	0.58116	414	0.4054
425	0.568	525	0.58919	415	0.36263
426	0.56197	526	0.58231	416	0.34048
427	0.55594	527	0.57265	417	0.33531
428	0.55134	528	0.53989	418	0.32945
429	0.53895	529	0.52826	419	0.3375
430	0.52605	530	0.4932	420	0.35075
431	0.51296	531	0.47437	421	0.3876
432	0.49669	532	0.43784	422	0.41281
433	0.47584	533	0.42768	423	0.43592
434	0.45463	534	0.41802	424	0.46286
435	0.43587	535	0.40246	425	0.47234
436	0.41402	536	0.38591	426	0.47989
437	0.39298	537	0.38051	427	0.48435
438	0.36945	538	0.38378	428	0.4678
439	0.3505	539	0.37854	429	0.44269
440	0.33216	540	0.36888	430	0.40502
441	0.30935	541	0.35856	431	0.37398
442	0.2921	542	0.36773	432	0.32825
443	0.27917	543	0.36413	433	0.30711
444	0.26346	544	0.36675	434	0.26907
445	0.25148	545	0.37002	435	0.26548
446	0.24049	546	0.37412	436	0.23153
447	0.23223	547	0.36495	437	0.20258
448	0.22619	548	0.381	438	0.19163
449	0.21467	549	0.34349	439	0.17563
450	0.2104	550	0.35872	440	0.16197
451	0.20614	551	0.35348	441	0.15632
452	0.19805	552	0.33284	442	0.15189
453	0.19306	553	0.33235	443	0.15079
454	0.18748	554	0.32711	444	0.14866
455	0.18476	555	0.31204	445	0.14939
456	0.18034	556	0.31237	446	0.15259
457	0.1741	557	0.30713	447	0.1566
458	0.168	558	0.29812	448	0.15707
459	0.16284	559	0.28043	449	0.15961
460	0.15627	560	0.26486	450	0.15728
461	0.14818	561	0.26732	451	0.15605
462	0.14278	562	0.24242	452	0.15257
463	0.13704	563	0.25078	453	0.1465
464	0.13053	564	0.22719	454	0.14391
465	0.1234	565	0.21736	455	0.13672
466	0.11596	566	0.20147	456	0.12655
467	0.1101	567	0.20164	457	0.11863
468	0.10448	568	0.19017	458	0.10801
469	0.09859	569	0.19247	459	0.10124
470	0.09294	570	0.18428	460	0.09388
471	0.08776	571	0.17477	461	0.08962
472	0.08214	572	0.16396	462	0.07829
473	0.07855	573	0.16102	463	0.0744
474	0.07511	574	0.14758	464	0.06737
475	0.07023	575	0.14906	465	0.06239
476	0.06736	576	0.14398	466	0.05876
477	0.06313	577	0.13776	467	0.05938
478	0.06226	578	0.13104	468	0.06031
479	0.059	579	0.12531	469	0.075
480	0.0563	580	0.12711	470	0.11212
481	0.05471	581	0.11908	471	0.16568
482	0.05141	582	0.11597	472	0.21954
483	0.04909	583	0.10811	473	0.24501
484	0.04779	584	0.10106	474	0.23749
485	0.04556	585	0.10942	475	0.22334
486	0.04323	586	0.095	476	0.1973
487	0.04161	587	0.08763	477	0.17638
488	0.03864	588	0.09517	478	0.15951
489	0.03734	589	0.08829	479	0.14547
490	0.03571	590	0.0896	480	0.13295
491	0.0342	591	0.09468	481	0.12409
492	0.0318	592	0.08321	482	0.12118
493	0.03001	593	0.07928	483	0.1166
494	0.02837	594	0.08354	484	0.11172
495	0.02687	595	0.07584	485	0.10655
496	0.02562	596	0.07666	486	0.09866
497	0.02353	597	0.07912	487	0.09899
498	0.02248	598	0.07125	488	0.09809
499	0.02202	599	0.07486	489	0.09849
500	0.02065	600	0.06765	490	0.09878
501	0.0195	601	0.0706	491	0.09785
502	0.01911	602	0.05586	492	0.09334
503	0.01721	603	0.06224	493	0.09003
504	0.01659	604	0.05553	494	0.08758
505	0.01587	605	0.05602	495	0.08277
506	0.01524	606	0.04652	496	0.07809
507	0.01418	607	0.05651	497	0.07362
508	0.01407	608	0.06323	498	0.07317
509	0.01324	609	0.05733	499	0.07603
510	0.01262	610	0.05373	500	0.08134
511	0.01184	611	0.05324	501	0.09262
512	0.01124	612	0.04996	502	0.10248
513	0.01169	613	0.04521	503	0.11047
514	0.01082	614	0.04275	504	0.11162
515	0.00994	615	0.04013	505	0.11309
516	0.00974	616	0.04455	506	0.11497
517	0.00945	617	0.03882	507	0.12042
518	0.00872	618	0.03554	508	0.13232
519	0.00826	619	0.03129	509	0.1452
520	0.00825	620	0.03243	510	0.15301
521	0.00738	621	0.02441	511	0.15393
522	0.00771	622	0.0231	512	0.15242
523	0.00708	623	0.02899	513	0.14309
524	0.00656	624	0.02408	514	0.13079
525	0.00634	625	0.02097	515	0.11958
526	0.00661	626	0.02375	516	0.10932
527	0.00575	627	0.02064	517	0.09955
528	0.00574	628	0.0249	518	0.0934
529	0.00517	629	0.02162	519	0.084
530	0.00456	630	0.0172	520	0.07947
531	0.00458	631	0.02326	521	0.07216
532	0.004	632	0.01556	522	0.06933
533	0.00419	633	0.01474	523	0.0679
534	0.00331	634	0.01097	524	0.06767
535	0.00338	635	0.01196	525	0.06381
536	0.00353	636	0.01327	526	0.06221
537	0.00313	637	0.01196	527	0.05868
538	0.00286	638	0.01016	528	0.05762
539	0.00272	639	0.00917	529	0.05541
540	0.00249	640	0.00934	530	0.05319
541	0.00275	641	0.01114	531	0.05316
542	0.00252	642	0.00622	532	0.04988
543	0.00245	643	0.00704	533	0.05039
544	0.00213	644	0.00426	534	0.04746
545	0.00188	645	0.00966	535	0.04773
546	0.00211	646	0.00966	536	0.04712
547	0.00157	647	0.00606	537	0.04584
548	0.00181	648	0.0003276	538	0.04639
549	0.00145	649	0.00655	539	0.04669
550	0.00148	650	0.00704	540	0.04839
				541	0.0527
				542	0.05284
				543	0.05226
				544	0.05446
				545	0.06266
				546	0.06171
				547	0.05456
				548	0.05222
				549	0.04997
				550	0.04783
				551	0.04469
				552	0.04349
				553	0.0435
				554	0.04283
				555	0.04161
				556	0.04055
				557	0.03844
				558	0.03713
				559	0.03494
				560	0.03284
				561	0.03001
				562	0.02843
				563	0.02681
				564	0.02454
				565	0.02272
				566	0.02094
				567	0.01958
				568	0.01893
				569	0.01855
				570	0.01781
				571	0.01705
				572	0.01589
				573	0.01573
				574	0.01529
				575	0.01494
				576	0.01413
				577	0.01466
				578	0.01382
				579	0.014
				580	0.01333
				581	0.01226
				582	0.0125
				583	0.01225
				584	0.01239
				585	0.01192
				586	0.01109
				587	0.01144
				588	0.01109
				589	0.01035
				590	0.01024
				591	0.00979
				592	0.00959
				593	0.00963
				594	0.00905
				595	0.00877
				596	0.00861
				597	0.00861
				598	0.00863
				599	0.00846
				600	0.00829

## Sheet: Fig. 7f
BO6
	RT PL		77K Phos		77K PL
320	0.000726262	400	0.000662057	350	0.40436
321	0.00112	401	0.00118	351	0.6524
322	0.00104	402	0	352	0.81826
323	0.00131	403	0.000735619	353	0.76761
324	0.00137	404	0.000662057	354	0.55757
325	0.00171	405	0.000367809	355	0.33096
326	0.00145	406	0.00191	356	0.19668
327	0.00105	407	0.000956304	357	0.13145
328	0.00132	408	0.00132	358	0.10728
329	0.00177	409	0.000882742	359	0.11013
330	0.00125	410	0.00118	360	0.11992
331	0.0018	411	0.000441371	361	0.122
332	0.00172	412	0.000367809	362	0.1185
333	0.00201	413	0.000514933	363	0.11711
334	0.00229	414	0.00125	364	0.14318
335	0.00239	415	0.00162	365	0.2216
336	0.00303	416	0.00213	366	0.41016
337	0.00349	417	0.000220686	367	0.71525
338	0.00454	418	0.000735619	368	0.97465
339	0.00626	419	0.00132	369	1
340	0.00823	420	0.0011	370	0.81367
341	0.01016	421	0.00162	371	0.60759
342	0.01504	422	0.00272	372	0.44292
343	0.01933	423	0.00228	373	0.31523
344	0.02969	424	0.0014	374	0.23108
345	0.04367	425	0.00235	375	0.17412
346	0.07144	426	0.0014	376	0.14867
347	0.11103	427	0.00265	377	0.14003
348	0.16426	428	0.00243	378	0.13346
349	0.23971	429	0.00478	379	0.1297
350	0.33968	430	0.00603	380	0.1293
351	0.46102	431	0.01089	381	0.13877
352	0.61124	432	0.02369	382	0.16527
353	0.71778	433	0.05414	383	0.2163
354	0.76105	434	0.12204	384	0.30374
355	0.73371	435	0.23025	385	0.38814
356	0.66758	436	0.34331	386	0.4469
357	0.57296	437	0.46256	387	0.44718
358	0.49397	438	0.55664	388	0.40379
359	0.43112	439	0.64234	389	0.34126
360	0.38468	440	0.6522	390	0.29512
361	0.35214	441	0.66213	391	0.24692
362	0.34988	442	0.62307	392	0.20053
363	0.36981	443	0.55789	393	0.1632
364	0.43997	444	0.5373	394	0.13131
365	0.55084	445	0.53288	395	0.11387
366	0.69723	446	0.52141	396	0.10114
367	0.85274	447	0.53605	397	0.09018
368	0.9603	448	0.55355	398	0.08263
369	1	449	0.57621	399	0.07812
370	0.96442	450	0.57224	400	0.07647
371	0.89449	451	0.5551	401	0.07543
372	0.79788	452	0.59048	402	0.07765
373	0.6882	453	0.59548	403	0.08583
374	0.58723	454	0.59048	404	0.09874
375	0.50183	455	0.59592	405	0.1126
376	0.4278	456	0.58224	406	0.12658
377	0.36916	457	0.57408	407	0.1344
378	0.32768	458	0.54943	408	0.13607
379	0.29866	459	0.52597	409	0.13205
380	0.28573	460	0.50978	410	0.12215
381	0.29025	461	0.50206	411	0.1108
382	0.30997	462	0.49934	412	0.10081
383	0.3436	463	0.54428	413	0.08613
384	0.3873	464	0.57062	414	0.07611
385	0.41943	465	0.61579	415	0.06603
386	0.44069	466	0.66301	416	0.05639
387	0.44736	467	0.7034	417	0.0487
388	0.44334	468	0.76541	418	0.04481
389	0.4189	469	0.83375	419	0.03929
390	0.39354	470	0.89208	420	0.03665
391	0.35862	471	0.96337	421	0.03325
392	0.32228	472	1	422	0.03296
393	0.28885	473	0.97131	423	0.03017
394	0.25093	474	0.93416	424	0.03022
395	0.22476	475	0.87958	425	0.03083
396	0.19555	476	0.77725	426	0.03223
397	0.17658	477	0.72142	427	0.03312
398	0.158	478	0.64212	428	0.0345
399	0.14445	479	0.60622	429	0.03468
400	0.13782	480	0.58761	430	0.03547
401	0.1323	481	0.59225	431	0.03409
402	0.12959	482	0.56562	432	0.03324
403	0.13101	483	0.56098	433	0.03213
404	0.13788	484	0.55841	434	0.03483
405	0.14074	485	0.56275	435	0.03911
406	0.14376	486	0.54281	436	0.06311
407	0.14914	487	0.51795	437	0.11633
408	0.14843	488	0.49735	438	0.19565
409	0.14702	489	0.47602	439	0.22928
410	0.14271	490	0.44615	440	0.20544
411	0.13744	491	0.42342	441	0.1695
412	0.12928	492	0.41437	442	0.14388
413	0.1195	493	0.40878	443	0.13021
414	0.10831	494	0.39459	444	0.12299
415	0.10055	495	0.4029	445	0.12043
416	0.09084	496	0.39753	446	0.12378
417	0.08013	497	0.38797	447	0.13222
418	0.0717	498	0.38576	448	0.13735
419	0.06373	499	0.39341	449	0.14275
420	0.05697	500	0.39003	450	0.14603
421	0.05129	501	0.40959	451	0.15047
422	0.04767	502	0.41187	452	0.14812
423	0.04439	503	0.40658	453	0.14774
424	0.04059	504	0.40937	454	0.14463
425	0.0395	505	0.40194	455	0.14359
426	0.03757	506	0.38591	456	0.1459
427	0.03782	507	0.37274	457	0.14834
428	0.0372	508	0.36847	458	0.14529
429	0.03637	509	0.35906	459	0.13164
430	0.03618	510	0.34471	460	0.1178
431	0.03551	511	0.33669	461	0.10814
432	0.03364	512	0.3222	462	0.10338
433	0.03302	513	0.29962	463	0.10953
434	0.03142	514	0.29256	464	0.12511
435	0.02914	515	0.27527	465	0.14839
436	0.02774	516	0.26313	466	0.16524
437	0.02577	517	0.24879	467	0.16978
438	0.02283	518	0.23341	468	0.16564
439	0.02147	519	0.22164	469	0.16468
440	0.01933	520	0.21421	470	0.18361
441	0.01777	521	0.20744	471	0.21758
442	0.01596	522	0.20465	472	0.25636
443	0.01464	523	0.1917	473	0.26877
444	0.01341	524	0.1803	474	0.23761
445	0.01227	525	0.1803	475	0.19622
446	0.01112	526	0.17361	476	0.16777
447	0.0101	527	0.16265	477	0.14774
448	0.00933	528	0.16198	478	0.13723
449	0.00869	529	0.16132	479	0.13301
450	0.00857	530	0.15102	480	0.13013
451	0.0081	531	0.14779	481	0.13066
452	0.00729	532	0.14028	482	0.13331
453	0.00763	533	0.13565	483	0.13188
454	0.0073	534	0.13484	484	0.1322
455	0.0072	535	0.12616	485	0.12757
456	0.00706	536	0.12564	486	0.12635
457	0.00703	537	0.11946	487	0.12217
458	0.0067	538	0.12535	488	0.11696
459	0.00631	539	0.11505	489	0.10872
460	0.00604	540	0.11365	490	0.10302
461	0.00614	541	0.10284	491	0.09586
462	0.00534	542	0.10534	492	0.09326
463	0.00519	543	0.10718	493	0.09033
464	0.00505	544	0.10321	494	0.08847
465	0.00431	545	0.09578	495	0.09047
466	0.00432	546	0.09835	496	0.08996
467	0.004	547	0.09482	497	0.08792
468	0.00362	548	0.08997	498	0.08747
469	0.00305	549	0.08592	499	0.08782
470	0.00275	550	0.08599	500	0.08891
471	0.0024	551	0.07731	501	0.0944
472	0.00235	552	0.08084	502	0.09855
473	0.00239	553	0.07386	503	0.1006
474	0.00191	554	0.06701	504	0.09712
475	0.00181	555	0.07069	505	0.09239
476	0.00187	556	0.06532	506	0.08606
477	0.0015	557	0.06643	507	0.08216
478	0.00122	558	0.06017	508	0.07993
479	0.00144	559	0.05988	509	0.07977
480	0.00103	560	0.05524	510	0.07871
481	0.00112	561	0.05319	511	0.07879
482	0.000936644	562	0.04583	512	0.07527
483	0.000821186	563	0.04127	513	0.07039
484	0.000724175	564	0.04436	514	0.06661
485	0.000869666	565	0.03899	515	0.0634
486	0.000740953	566	0.04311	516	0.05968
487	0.00081097	567	0.03899	517	0.05655
488	0.000506687	568	0.04097	518	0.05322
489	0.000388339	569	0.03715	519	0.0523
490	0.000412256	570	0.03207	520	0.05046
491	0.000456349	571	0.03178	521	0.04785
492	0.000520374	572	0.03259	522	0.04582
493	0.00051251	573	0.03104	523	0.04437
494	0.000385798	574	0.02744	524	0.04285
495	0.000522983	575	0.02979	525	0.04207
496	9.04416e-05	576	0.02641	526	0.03881
497	0.000268497	577	0.02619	527	0.03909
498	0.000186497	578	0.02457	528	0.03675
499	1.6216e-05	579	0.02464	529	0.03445
500	0	580	0.02376	530	0.03365
		581	0.02251	531	0.03327
		582	0.02199	532	0.03141
		583	0.01964	533	0.03067
		584	0.0231	534	0.02895
		585	0.01986	535	0.02923
		586	0.02074	536	0.02751
		587	0.02023	537	0.02749
		588	0.02133	538	0.02716
		589	0.0164	539	0.02621
		590	0.01802	540	0.02524
		591	0.0156	541	0.02404
		592	0.01537	542	0.02352
		593	0.01824	543	0.02262
		594	0.0153	544	0.02263
		595	0.01589	545	0.02229
		596	0.01508	546	0.02188
		597	0.01309	547	0.02211
		598	0.01251	548	0.02109
		599	0.01111	549	0.02009
		600	0.01199	550	0.01849
		601	0.01258	551	0.01767
		602	0.01184	552	0.01727
		603	0.0117	553	0.01674
		604	0.00831	554	0.01619
		605	0.00986	555	0.01663
		606	0.00817	556	0.01553
		607	0.00912	557	0.01418
		608	0.00839	558	0.01366
		609	0.0089	559	0.01201
		610	0.00772	560	0.01233
		611	0.00728	561	0.01191
		612	0.00794	562	0.01084
		613	0.00684	563	0.01026
		614	0.00581	564	0.00997
		615	0.00588	565	0.0096
		616	0.00522	566	0.00854
		617	0.00566	567	0.00865
		618	0.00581	568	0.00786
		619	0.00449	569	0.00761
		620	0.00515	570	0.00792
		621	0.00441	571	0.00731
		622	0.00353	572	0.00673
		623	0.00272	573	0.00648
		624	0.00375	574	0.00678
		625	0.00338	575	0.00659
		626	0.00324	576	0.00582
		627	0.00405	577	0.00586
		628	0.00338	578	0.00576
		629	0.0036	579	0.00497
		630	0.00338	580	0.00495
		631	0.0036	581	0.00471
		632	0.00272	582	0.00465
		633	0.00324	583	0.00474
		634	0.00191	584	0.00461
		635	0.00294	585	0.0046
		636	0.00324	586	0.00379
		637	0.00272	587	0.00387
		638	0.00235	588	0.00372
		639	0.00294	589	0.00349
		640	0.00199	590	0.00349
		641	0.00316	591	0.00332
		642	0.00103	592	0.00343
		643	0.00228	593	0.00335
		644	0.00235	594	0.00266
		645	0.00118	595	0.00307
		646	0.00147	596	0.00273
		647	0.00162	597	0.00245
		648	0.00243	598	0.00238
		649	0.00191	599	0.00245
		650	0.0011	600	0.00218
				601	0.00232
				602	0.00212
				603	0.00176
				604	0.00168
				605	0.0015
				606	0.00163
				607	0.0016
				608	0.00135
				609	0.00132
				610	0.00132
				611	0.0014
				612	0.00126
				613	0.00121
				614	0.00135
				615	0.0012
				616	0.00116
				617	0.00102
				618	0.000854747
				619	0.000942935
				620	0.001
				621	0.000949719
				622	0.000752992
				623	0.000644452
				624	0.000793694
				625	0.000698722
				626	0.000834396
				627	0.000624101
				628	0.000651236
				629	0.000305267
				630	0.000576615
				631	0.000332402
				632	0.000312051
				633	0.000488427
				634	0.000210295
				635	0.000339185
				636	0.000217079
				637	0.000108539
				638	0.000223862
				639	0.000149242
				640	0

## Sheet: Fig. 7g
	BO1d		BO2		BO3a		BO4a		BO5		BO6
0.00273	0.01782	0.00273	0	0.00273	0.00672	0.00273	0.017	0.00273	0.00998	0.00273	0.04262
0.00546	0.01637	0.00546	0.000853242	0.00546	0.00626	0.00546	0.01748	0.00546	0.00862	0.00546	0.04642
0.00819	0.01555	0.00819	0	0.00819	0.00611	0.00819	0.01721	0.00819	0.00908	0.00819	0.05251
0.01092	0.01618	0.01092	0	0.01092	0.00611	0.01092	0.01759	0.01092	0.01011	0.01092	0.03501
0.01365	0.01664	0.01365	0	0.01365	0.00596	0.01365	0.01754	0.01365	0.00985	0.01365	0.04718
0.01638	0.01728	0.01638	0.00171	0.01638	0.00616	0.01638	0.01705	0.01638	0.0081	0.01638	0.03957
0.01911	0.01755	0.01911	0	0.01911	0.00623	0.01911	0.01565	0.01911	0.01089	0.01911	0.04338
0.02185	0.01855	0.02185	0	0.02185	0.00606	0.02185	0.01581	0.02185	0.00888	0.02185	0.04338
0.02458	0.01728	0.02458	0.000853242	0.02458	0.00594	0.02458	0.01614	0.02458	0.00836	0.02458	0.04033
0.02731	0.01573	0.02731	0	0.02731	0.00606	0.02731	0.01711	0.02731	0.00765	0.02731	0.04795
0.03004	0.01755	0.03004	0.000853242	0.03004	0.00547	0.03004	0.0164	0.03004	0.00707	0.03004	0.04033
0.03277	0.01791	0.03277	0.000853242	0.03277	0.00525	0.03277	0.01835	0.03277	0.00901	0.03277	0.03957
0.0355	0.01664	0.0355	0.00171	0.0355	0.00608	0.0355	0.01813	0.0355	0.00862	0.0355	0.05556
0.03823	0.018	0.03823	0	0.03823	0.00569	0.03823	0.01921	0.03823	0.00908	0.03823	0.04338
0.04096	0.01609	0.04096	0.000853242	0.04096	0.00645	0.04096	0.01743	0.04096	0.00875	0.04096	0.03881
0.04369	0.01755	0.04369	0	0.04369	0.00606	0.04369	0.01878	0.04369	0.00966	0.04369	0.05327
0.04642	0.01528	0.04642	0	0.04642	0.00579	0.04642	0.01576	0.04642	0.00817	0.04642	0.04414
0.04915	0.01473	0.04915	0	0.04915	0.00594	0.04915	0.01667	0.04915	0.00797	0.04915	0.0449
0.05188	0.01891	0.05188	0.000853242	0.05188	0.00589	0.05188	0.01608	0.05188	0.0072	0.05188	0.04642
0.05461	0.01637	0.05461	0	0.05461	0.00579	0.05461	0.01651	0.05461	0.00771	0.05461	0.05327
0.05734	0.01691	0.05734	0.000853242	0.05734	0.00611	0.05734	0.01619	0.05734	0.00947	0.05734	0.04186
0.06007	0.01618	0.06007	0.000853242	0.06007	0.00658	0.06007	0.01538	0.06007	0.00934	0.06007	0.02892
0.06281	0.01946	0.06281	0	0.06281	0.00672	0.06281	0.01684	0.06281	0.00953	0.06281	0.05327
0.06554	0.01882	0.06554	0.000853242	0.06554	0.00655	0.06554	0.01603	0.06554	0.01063	0.06554	0.04871
0.06827	0.01428	0.06827	0	0.06827	0.00635	0.06827	0.01565	0.06827	0.00979	0.06827	0.04338
0.071	0.01673	0.071	0.00171	0.071	0.00559	0.071	0.0177	0.071	0.00843	0.071	0.04795
0.07373	0.01609	0.07373	0.00171	0.07373	0.00596	0.07373	0.01689	0.07373	0.00998	0.07373	0.04871
0.07646	0.014	0.07646	0.000853242	0.07646	0.00689	0.07646	0.01829	0.07646	0.00849	0.07646	0.0449
0.07919	0.01646	0.07919	0	0.07919	0.00579	0.07919	0.01614	0.07919	0.00953	0.07919	0.05327
0.08192	0.01609	0.08192	0	0.08192	0.00623	0.08192	0.01619	0.08192	0.00927	0.08192	0.03881
0.08465	0.01673	0.08465	0.000853242	0.08465	0.00743	0.08465	0.0164	0.08465	0.00836	0.08465	0.04338
0.08738	0.01573	0.08738	0	0.08738	0.00621	0.08738	0.01754	0.08738	0.00953	0.08738	0.03881
0.09011	0.01755	0.09011	0.000853242	0.09011	0.00574	0.09011	0.01754	0.09011	0.00759	0.09011	0.05023
0.09284	0.01873	0.09284	0.000853242	0.09284	0.00591	0.09284	0.01657	0.09284	0.00888	0.09284	0.04414
0.09557	0.02073	0.09557	0.000853242	0.09557	0.0066	0.09557	0.01651	0.09557	0.00882	0.09557	0.03957
0.0983	0.01682	0.0983	0.000853242	0.0983	0.00584	0.0983	0.01646	0.0983	0.00778	0.0983	0.03501
0.10103	0.01746	0.10103	0	0.10103	0.00599	0.10103	0.01673	0.10103	0.00875	0.10103	0.03577
0.10377	0.01673	0.10377	0.000853242	0.10377	0.00569	0.10377	0.01565	0.10377	0.00888	0.10377	0.04642
0.1065	0.01855	0.1065	0.00341	0.1065	0.00616	0.1065	0.01754	0.1065	0.00856	0.1065	0.03653
0.10923	0.01618	0.10923	0	0.10923	0.00635	0.10923	0.01781	0.10923	0.01024	0.10923	0.04414
0.11196	0.01509	0.11196	0.000853242	0.11196	0.0067	0.11196	0.01846	0.11196	0.00888	0.11196	0.0411
0.11469	0.01828	0.11469	0.00171	0.11469	0.00596	0.11469	0.01678	0.11469	0.00992	0.11469	0.03272
0.11742	0.01646	0.11742	0.000853242	0.11742	0.00682	0.11742	0.01673	0.11742	0.00869	0.11742	0.03805
0.12015	0.01655	0.12015	0.00171	0.12015	0.00621	0.12015	0.01646	0.12015	0.00888	0.12015	0.04262
0.12288	0.01664	0.12288	0.000853242	0.12288	0.00562	0.12288	0.01646	0.12288	0.00875	0.12288	0.05251
0.12561	0.01618	0.12561	0.000853242	0.12561	0.00559	0.12561	0.01727	0.12561	0.00849	0.12561	0.03577
0.12834	0.01591	0.12834	0.000853242	0.12834	0.00572	0.12834	0.0177	0.12834	0.00901	0.12834	0.03425
0.13107	0.01828	0.13107	0.000853242	0.13107	0.00577	0.13107	0.01587	0.13107	0.00953	0.13107	0.04338
0.1338	0.01782	0.1338	0.000853242	0.1338	0.00618	0.1338	0.01727	0.1338	0.00966	0.1338	0.04338
0.13653	0.01637	0.13653	0.000853242	0.13653	0.00606	0.13653	0.01543	0.13653	0.00901	0.13653	0.04947
0.13926	0.01637	0.13926	0.000853242	0.13926	0.00586	0.13926	0.01635	0.13926	0.00985	0.13926	0.03881
0.14199	0.01764	0.14199	0.000853242	0.14199	0.00596	0.14199	0.01657	0.14199	0.00888	0.14199	0.05327
0.14473	0.01928	0.14473	0	0.14473	0.00577	0.14473	0.01667	0.14473	0.00797	0.14473	0.03425
0.14746	0.01855	0.14746	0	0.14746	0.00589	0.14746	0.01721	0.14746	0.00934	0.14746	0.05403
0.15019	0.01873	0.15019	0.000853242	0.15019	0.00591	0.15019	0.01657	0.15019	0.01076	0.15019	0.03881
0.15292	0.01709	0.15292	0	0.15292	0.00604	0.15292	0.01727	0.15292	0.00901	0.15292	0.03272
0.15565	0.01637	0.15565	0.00341	0.15565	0.00577	0.15565	0.01522	0.15565	0.00927	0.15565	0.03957
0.15838	0.01664	0.15838	0.00171	0.15838	0.00601	0.15838	0.01694	0.15838	0.00979	0.15838	0.0411
0.16111	0.01928	0.16111	0	0.16111	0.00562	0.16111	0.01721	0.16111	0.00895	0.16111	0.03957
0.16384	0.01573	0.16384	0.00171	0.16384	0.00628	0.16384	0.0164	0.16384	0.00901	0.16384	0.03805
0.16657	0.01691	0.16657	0	0.16657	0.00503	0.16657	0.0164	0.16657	0.00921	0.16657	0.0411
0.1693	0.01946	0.1693	0.000853242	0.1693	0.00594	0.1693	0.01721	0.1693	0.00804	0.1693	0.04871
0.17203	0.02019	0.17203	0.000853242	0.17203	0.00545	0.17203	0.01441	0.17203	0.00804	0.17203	0.0449
0.17476	0.018	0.17476	0.000853242	0.17476	0.00547	0.17476	0.01829	0.17476	0.00856	0.17476	0.0411
0.17749	0.01773	0.17749	0	0.17749	0.0053	0.17749	0.01506	0.17749	0.00972	0.17749	0.03729
0.18022	0.01837	0.18022	0	0.18022	0.00628	0.18022	0.01738	0.18022	0.00882	0.18022	0.04414
0.18296	0.01791	0.18296	0.000853242	0.18296	0.00591	0.18296	0.01684	0.18296	0.00836	0.18296	0.04186
0.18569	0.01582	0.18569	0	0.18569	0.00591	0.18569	0.01533	0.18569	0.00733	0.18569	0.0411
0.18842	0.01409	0.18842	0.000853242	0.18842	0.00557	0.18842	0.01479	0.18842	0.01024	0.18842	0.04947
0.19115	0.017	0.19115	0.000853242	0.19115	0.00601	0.19115	0.01614	0.19115	0.00921	0.19115	0.03957
0.19388	0.01709	0.19388	0	0.19388	0.00577	0.19388	0.01792	0.19388	0.00934	0.19388	0.0411
0.19661	0.01728	0.19661	0	0.19661	0.00604	0.19661	0.0156	0.19661	0.00998	0.19661	0.05556
0.19934	0.01718	0.19934	0.000853242	0.19934	0.00572	0.19934	0.01608	0.19934	0.00895	0.19934	0.04186
0.20207	0.01809	0.20207	0.000853242	0.20207	0.00562	0.20207	0.01603	0.20207	0.00836	0.20207	0.03272
0.2048	0.01819	0.2048	0.000853242	0.2048	0.00608	0.2048	0.01565	0.2048	0.00797	0.2048	0.04414
0.20753	0.01682	0.20753	0.00171	0.20753	0.0068	0.20753	0.01511	0.20753	0.01096	0.20753	0.05023
0.21026	0.01637	0.21026	0.000853242	0.21026	0.00626	0.21026	0.01738	0.21026	0.00784	0.21026	0.04262
0.21299	0.01764	0.21299	0.00171	0.21299	0.0064	0.21299	0.01667	0.21299	0.00901	0.21299	0.02968
0.21572	0.01564	0.21572	0	0.21572	0.00596	0.21572	0.01603	0.21572	0.00746	0.21572	0.04262
0.21845	0.01746	0.21845	0	0.21845	0.00633	0.21845	0.01619	0.21845	0.00908	0.21845	0.05099
0.22118	0.01782	0.22118	0.000853242	0.22118	0.00613	0.22118	0.01689	0.22118	0.00726	0.22118	0.03957
0.22392	0.01873	0.22392	0	0.22392	0.00545	0.22392	0.0164	0.22392	0.00765	0.22392	0.04262
0.22665	0.01618	0.22665	0.000853242	0.22665	0.00645	0.22665	0.01781	0.22665	0.00765	0.22665	0.04718
0.22938	0.01809	0.22938	0.000853242	0.22938	0.00586	0.22938	0.01694	0.22938	0.00908	0.22938	0.04947
0.23211	0.01464	0.23211	0	0.23211	0.00631	0.23211	0.01511	0.23211	0.00856	0.23211	0.04033
0.23484	0.01682	0.23484	0.000853242	0.23484	0.00589	0.23484	0.01711	0.23484	0.0105	0.23484	0.03729
0.23757	0.01718	0.23757	0.000853242	0.23757	0.00623	0.23757	0.01689	0.23757	0.00901	0.23757	0.04947
0.2403	0.01609	0.2403	0.00171	0.2403	0.0055	0.2403	0.0156	0.2403	0.00927	0.2403	0.03349
0.24303	0.01828	0.24303	0	0.24303	0.00655	0.24303	0.01522	0.24303	0.00869	0.24303	0.03805
0.24576	0.01491	0.24576	0.00171	0.24576	0.00518	0.24576	0.01808	0.24576	0.0081	0.24576	0.04033
0.24849	0.01546	0.24849	0.00171	0.24849	0.00581	0.24849	0.01495	0.24849	0.01018	0.24849	0.04186
0.25122	0.01773	0.25122	0	0.25122	0.00589	0.25122	0.015	0.25122	0.00875	0.25122	0.03729
0.25395	0.01537	0.25395	0	0.25395	0.00562	0.25395	0.01824	0.25395	0.00804	0.25395	0.03957
0.25668	0.01473	0.25668	0.00171	0.25668	0.00586	0.25668	0.01581	0.25668	0.0083	0.25668	0.03577
0.25941	0.01782	0.25941	0.00171	0.25941	0.00523	0.25941	0.01662	0.25941	0.00836	0.25941	0.04566
0.26214	0.01655	0.26214	0	0.26214	0.00567	0.26214	0.017	0.26214	0.0083	0.26214	0.03729
0.26488	0.01546	0.26488	0	0.26488	0.00564	0.26488	0.01495	0.26488	0.00875	0.26488	0.03653
0.26761	0.01755	0.26761	0.000853242	0.26761	0.00532	0.26761	0.01727	0.26761	0.00856	0.26761	0.05784
0.27034	0.01609	0.27034	0.000853242	0.27034	0.00591	0.27034	0.01624	0.27034	0.00934	0.27034	0.05175
0.27307	0.02064	0.27307	0.000853242	0.27307	0.00596	0.27307	0.01587	0.27307	0.00778	0.27307	0.03881
0.2758	0.01737	0.2758	0	0.2758	0.00559	0.2758	0.01565	0.2758	0.00875	0.2758	0.0449
0.27853	0.01473	0.27853	0	0.27853	0.00581	0.27853	0.01678	0.27853	0.0083	0.27853	0.04033
0.28126	0.01809	0.28126	0	0.28126	0.00542	0.28126	0.01516	0.28126	0.00934	0.28126	0.04186
0.28399	0.017	0.28399	0.00171	0.28399	0.00545	0.28399	0.01743	0.28399	0.00882	0.28399	0.0449
0.28672	0.01673	0.28672	0.00171	0.28672	0.00687	0.28672	0.01592	0.28672	0.00947	0.28672	0.03957
0.28945	0.01673	0.28945	0	0.28945	0.00579	0.28945	0.01754	0.28945	0.00914	0.28945	0.03653
0.29218	0.01664	0.29218	0.000853242	0.29218	0.00564	0.29218	0.01603	0.29218	0.00895	0.29218	0.03653
0.29491	0.01618	0.29491	0.000853242	0.29491	0.00667	0.29491	0.0163	0.29491	0.00895	0.29491	0.03729
0.29764	0.01709	0.29764	0	0.29764	0.00557	0.29764	0.01516	0.29764	0.00888	0.29764	0.0449
0.30037	0.01582	0.30037	0.00171	0.30037	0.00581	0.30037	0.01797	0.30037	0.0094	0.30037	0.05251
0.3031	0.017	0.3031	0	0.3031	0.00628	0.3031	0.01624	0.3031	0.00934	0.3031	0.04718
0.30584	0.01737	0.30584	0.000853242	0.30584	0.00554	0.30584	0.0164	0.30584	0.00882	0.30584	0.05175
0.30857	0.01691	0.30857	0.000853242	0.30857	0.00581	0.30857	0.0156	0.30857	0.00849	0.30857	0.04262
0.3113	0.017	0.3113	0.000853242	0.3113	0.00591	0.3113	0.01608	0.3113	0.00843	0.3113	0.03577
0.31403	0.01691	0.31403	0	0.31403	0.00631	0.31403	0.01587	0.31403	0.00817	0.31403	0.04642
0.31676	0.018	0.31676	0	0.31676	0.00618	0.31676	0.01516	0.31676	0.00921	0.31676	0.0411
0.31949	0.01828	0.31949	0	0.31949	0.00518	0.31949	0.01533	0.31949	0.00804	0.31949	0.04262
0.32222	0.01464	0.32222	0	0.32222	0.00547	0.32222	0.01473	0.32222	0.00901	0.32222	0.04642
0.32495	0.01609	0.32495	0	0.32495	0.00527	0.32495	0.01522	0.32495	0.00934	0.32495	0.04871
0.32768	0.01764	0.32768	0	0.32768	0.00547	0.32768	0.01846	0.32768	0.00862	0.32768	0.03653
0.33041	0.01837	0.33041	0.000853242	0.33041	0.00599	0.33041	0.01576	0.33041	0.00797	0.33041	0.03653
0.33314	0.01555	0.33314	0.00171	0.33314	0.00577	0.33314	0.01635	0.33314	0.00771	0.33314	0.04262
0.33587	0.016	0.33587	0	0.33587	0.00564	0.33587	0.01484	0.33587	0.00836	0.33587	0.05327
0.3386	0.01591	0.3386	0.00171	0.3386	0.00594	0.3386	0.01554	0.3386	0.00856	0.3386	0.04186
0.34133	0.01628	0.34133	0	0.34133	0.00579	0.34133	0.01678	0.34133	0.00771	0.34133	0.03805
0.34406	0.01819	0.34406	0	0.34406	0.00542	0.34406	0.01587	0.34406	0.00817	0.34406	0.04566
0.3468	0.01855	0.3468	0	0.3468	0.00545	0.3468	0.0156	0.3468	0.00934	0.3468	0.03957
0.34953	0.01782	0.34953	0.000853242	0.34953	0.00559	0.34953	0.01614	0.34953	0.00746	0.34953	0.04566
0.35226	0.01828	0.35226	0.000853242	0.35226	0.00567	0.35226	0.01619	0.35226	0.00882	0.35226	0.04186
0.35499	0.01618	0.35499	0.00171	0.35499	0.00545	0.35499	0.01538	0.35499	0.00934	0.35499	0.04262
0.35772	0.01528	0.35772	0	0.35772	0.00557	0.35772	0.01646	0.35772	0.00895	0.35772	0.04947
0.36045	0.01755	0.36045	0.000853242	0.36045	0.00554	0.36045	0.01651	0.36045	0.00759	0.36045	0.05708
0.36318	0.01718	0.36318	0	0.36318	0.00498	0.36318	0.01533	0.36318	0.00875	0.36318	0.04262
0.36591	0.01718	0.36591	0.00171	0.36591	0.00613	0.36591	0.01592	0.36591	0.00875	0.36591	0.03272
0.36864	0.014	0.36864	0	0.36864	0.00532	0.36864	0.01646	0.36864	0.0094	0.36864	0.03957
0.37137	0.01391	0.37137	0	0.37137	0.00498	0.37137	0.01565	0.37137	0.00739	0.37137	0.04414
0.3741	0.01737	0.3741	0	0.3741	0.00486	0.3741	0.01419	0.3741	0.00882	0.3741	0.04642
0.37683	0.01528	0.37683	0.000853242	0.37683	0.0051	0.37683	0.01635	0.37683	0.00797	0.37683	0.05099
0.37956	0.01564	0.37956	0.00256	0.37956	0.0064	0.37956	0.01608	0.37956	0.01031	0.37956	0.04642
0.38229	0.01628	0.38229	0.000853242	0.38229	0.00577	0.38229	0.0156	0.38229	0.01057	0.38229	0.05479
0.38502	0.01546	0.38502	0.000853242	0.38502	0.00564	0.38502	0.01549	0.38502	0.00882	0.38502	0.05175
0.38776	0.01628	0.38776	0	0.38776	0.00535	0.38776	0.01592	0.38776	0.00778	0.38776	0.04871
0.39049	0.01646	0.39049	0	0.39049	0.0054	0.39049	0.01576	0.39049	0.00934	0.39049	0.03805
0.39322	0.01864	0.39322	0.000853242	0.39322	0.00552	0.39322	0.01533	0.39322	0.00836	0.39322	0.05251
0.39595	0.01628	0.39595	0.000853242	0.39595	0.00645	0.39595	0.01592	0.39595	0.00836	0.39595	0.04262
0.39868	0.01628	0.39868	0.00171	0.39868	0.00518	0.39868	0.0156	0.39868	0.00771	0.39868	0.0411
0.40141	0.01646	0.40141	0.000853242	0.40141	0.00645	0.40141	0.01538	0.40141	0.00804	0.40141	0.0411
0.40414	0.01564	0.40414	0	0.40414	0.00626	0.40414	0.01484	0.40414	0.00836	0.40414	0.02588
0.40687	0.01573	0.40687	0	0.40687	0.00554	0.40687	0.015	0.40687	0.00804	0.40687	0.0449
0.4096	0.01718	0.4096	0.000853242	0.4096	0.00574	0.4096	0.01775	0.4096	0.00778	0.4096	0.03957
0.41233	0.01573	0.41233	0	0.41233	0.00569	0.41233	0.01592	0.41233	0.00791	0.41233	0.03729
0.41506	0.01746	0.41506	0.000853242	0.41506	0.00547	0.41506	0.01738	0.41506	0.00888	0.41506	0.03577
0.41779	0.01555	0.41779	0	0.41779	0.00513	0.41779	0.01495	0.41779	0.00966	0.41779	0.03349
0.42052	0.01737	0.42052	0	0.42052	0.00599	0.42052	0.01452	0.42052	0.01037	0.42052	0.03729
0.42325	0.01655	0.42325	0.000853242	0.42325	0.00604	0.42325	0.01619	0.42325	0.00856	0.42325	0.04262
0.42598	0.01673	0.42598	0	0.42598	0.00564	0.42598	0.01435	0.42598	0.00869	0.42598	0.04414
0.42872	0.01728	0.42872	0.000853242	0.42872	0.00567	0.42872	0.01435	0.42872	0.00726	0.42872	0.04338
0.43145	0.01691	0.43145	0	0.43145	0.00591	0.43145	0.01349	0.43145	0.00804	0.43145	0.03881
0.43418	0.01491	0.43418	0	0.43418	0.00535	0.43418	0.01462	0.43418	0.00927	0.43418	0.03501
0.43691	0.01564	0.43691	0	0.43691	0.00488	0.43691	0.01657	0.43691	0.00908	0.43691	0.04718
0.43964	0.01573	0.43964	0	0.43964	0.00501	0.43964	0.01387	0.43964	0.00836	0.43964	0.03653
0.44237	0.01455	0.44237	0	0.44237	0.00584	0.44237	0.01527	0.44237	0.00804	0.44237	0.03957
0.4451	0.01437	0.4451	0	0.4451	0.00581	0.4451	0.01468	0.4451	0.00817	0.4451	0.04262
0.44783	0.01728	0.44783	0	0.44783	0.00584	0.44783	0.01592	0.44783	0.00869	0.44783	0.03957
0.45056	0.01409	0.45056	0	0.45056	0.00577	0.45056	0.0157	0.45056	0.00836	0.45056	0.03349
0.45329	0.01637	0.45329	0.000853242	0.45329	0.00567	0.45329	0.01419	0.45329	0.00778	0.45329	0.03425
0.45602	0.01646	0.45602	0.000853242	0.45602	0.00537	0.45602	0.01495	0.45602	0.00934	0.45602	0.04338
0.45875	0.01518	0.45875	0	0.45875	0.00545	0.45875	0.0163	0.45875	0.00901	0.45875	0.03196
0.46148	0.01728	0.46148	0.000853242	0.46148	0.00564	0.46148	0.0156	0.46148	0.00752	0.46148	0.03501
0.46421	0.01318	0.46421	0.000853242	0.46421	0.00527	0.46421	0.015	0.46421	0.00888	0.46421	0.03425
0.46694	0.01509	0.46694	0.000853242	0.46694	0.0054	0.46694	0.01479	0.46694	0.00901	0.46694	0.03653
0.46968	0.01782	0.46968	0	0.46968	0.00508	0.46968	0.01506	0.46968	0.00759	0.46968	0.0411
0.47241	0.01264	0.47241	0	0.47241	0.00535	0.47241	0.01597	0.47241	0.00713	0.47241	0.03805
0.47514	0.01264	0.47514	0.000853242	0.47514	0.00594	0.47514	0.01511	0.47514	0.00862	0.47514	0.0312
0.47787	0.01555	0.47787	0.000853242	0.47787	0.00557	0.47787	0.01441	0.47787	0.00856	0.47787	0.03577
0.4806	0.01509	0.4806	0	0.4806	0.00577	0.4806	0.01425	0.4806	0.00817	0.4806	0.03881
0.48333	0.01437	0.48333	0.000853242	0.48333	0.0053	0.48333	0.01506	0.48333	0.00849	0.48333	0.03881
0.48606	0.01509	0.48606	0.00171	0.48606	0.00535	0.48606	0.01387	0.48606	0.00817	0.48606	0.04642
0.48879	0.01446	0.48879	0	0.48879	0.00564	0.48879	0.01344	0.48879	0.00856	0.48879	0.04262
0.49152	0.01555	0.49152	0	0.49152	0.00505	0.49152	0.01484	0.49152	0.00739	0.49152	0.03957
0.49425	0.01518	0.49425	0.000853242	0.49425	0.00589	0.49425	0.0136	0.49425	0.0081	0.49425	0.03957
0.49698	0.01809	0.49698	0	0.49698	0.00591	0.49698	0.01403	0.49698	0.00856	0.49698	0.05175
0.49971	0.01637	0.49971	0.00256	0.49971	0.00547	0.49971	0.01549	0.49971	0.00765	0.49971	0.04795
0.50244	0.01637	0.50244	0	0.50244	0.00542	0.50244	0.01403	0.50244	0.00823	0.50244	0.04718
0.50517	0.01682	0.50517	0.000853242	0.50517	0.00562	0.50517	0.01576	0.50517	0.00784	0.50517	0.03805
0.5079	0.01437	0.5079	0.00256	0.5079	0.00461	0.5079	0.01376	0.5079	0.00998	0.5079	0.04414
0.51064	0.01464	0.51064	0	0.51064	0.00542	0.51064	0.01349	0.51064	0.00674	0.51064	0.03349
0.51337	0.01546	0.51337	0	0.51337	0.00581	0.51337	0.01603	0.51337	0.0083	0.51337	0.03805
0.5161	0.017	0.5161	0	0.5161	0.00559	0.5161	0.01425	0.5161	0.00739	0.5161	0.0274
0.51883	0.01564	0.51883	0.00171	0.51883	0.00633	0.51883	0.01533	0.51883	0.00979	0.51883	0.0312
0.52156	0.01455	0.52156	0.000853242	0.52156	0.00574	0.52156	0.01549	0.52156	0.00921	0.52156	0.04186
0.52429	0.01646	0.52429	0.000853242	0.52429	0.00503	0.52429	0.015	0.52429	0.00784	0.52429	0.0411
0.52702	0.01555	0.52702	0.000853242	0.52702	0.00572	0.52702	0.01457	0.52702	0.00765	0.52702	0.04642
0.52975	0.01518	0.52975	0	0.52975	0.00508	0.52975	0.01452	0.52975	0.00817	0.52975	0.03881
0.53248	0.01737	0.53248	0	0.53248	0.00508	0.53248	0.01484	0.53248	0.00804	0.53248	0.03425
0.53521	0.01473	0.53521	0	0.53521	0.00564	0.53521	0.01603	0.53521	0.00843	0.53521	0.04795
0.53794	0.01682	0.53794	0.000853242	0.53794	0.00626	0.53794	0.01425	0.53794	0.00694	0.53794	0.04186
0.54067	0.01728	0.54067	0.000853242	0.54067	0.00527	0.54067	0.01538	0.54067	0.00681	0.54067	0.04718
0.5434	0.01528	0.5434	0.000853242	0.5434	0.0055	0.5434	0.01533	0.5434	0.00856	0.5434	0.04033
0.54613	0.017	0.54613	0.000853242	0.54613	0.00486	0.54613	0.01408	0.54613	0.00823	0.54613	0.04871
0.54887	0.01591	0.54887	0	0.54887	0.0054	0.54887	0.01468	0.54887	0.00739	0.54887	0.03729
0.5516	0.01546	0.5516	0	0.5516	0.00523	0.5516	0.01651	0.5516	0.00895	0.5516	0.04566
0.55433	0.01446	0.55433	0	0.55433	0.00559	0.55433	0.01533	0.55433	0.00739	0.55433	0.03577
0.55706	0.01573	0.55706	0.000853242	0.55706	0.0054	0.55706	0.01479	0.55706	0.00739	0.55706	0.03349
0.55979	0.1262	0.55979	0.12031	0.55979	0.17932	0.55979	0.12827	0.55979	0.15475	0.55979	0.08219
0.56252	0.58783	0.56252	0.58532	0.56252	0.89153	0.56252	0.60078	0.56252	0.7517	0.56252	0.26636
0.56525	0.60065	0.56525	0.54352	0.56525	0.90527	0.56525	0.61065	0.56525	0.79112	0.56525	0.29072
0.56798	0.60475	0.56798	0.56911	0.56798	0.9037	0.56798	0.63499	0.56798	0.79352	0.56798	0.30213
0.57071	0.60556	0.57071	0.58618	0.57071	0.91381	0.57071	0.62544	0.57071	0.79183	0.57071	0.293
0.57344	0.63148	0.57344	0.61263	0.57344	0.91418	0.57344	0.64103	0.57344	0.77459	0.57344	0.31202
0.57617	0.64294	0.57617	0.57509	0.57617	0.91182	0.57617	0.6453	0.57617	0.77666	0.57617	0.30746
0.5789	0.62848	0.5789	0.60239	0.5789	0.91808	0.5789	0.66057	0.5789	0.79747	0.5789	0.31431
0.58163	0.64366	0.58163	0.59386	0.58163	0.90844	0.58163	0.65884	0.58163	0.78587	0.58163	0.31126
0.58436	0.65239	0.58436	0.63396	0.58436	0.90817	0.58436	0.65291	0.58436	0.78496	0.58436	0.33029
0.58709	0.6433	0.58709	0.64505	0.58709	0.91089	0.58709	0.65593	0.58709	0.78697	0.58709	0.33942
0.58983	0.6373	0.58983	0.6314	0.58983	0.9063	0.58983	0.65846	0.58983	0.7847	0.58983	0.37747
0.59256	0.66748	0.59256	0.61177	0.59256	0.91307	0.59256	0.67007	0.59256	0.80032	0.59256	0.38356
0.59529	0.66112	0.59529	0.62713	0.59529	0.92377	0.59529	0.66564	0.59529	0.79922	0.59529	0.3653
0.59802	0.67749	0.59802	0.61263	0.59802	0.93302	0.59802	0.68426	0.59802	0.80389	0.59802	0.37291
0.60075	0.67776	0.60075	0.61604	0.60075	0.92505	0.60075	0.68491	0.60075	0.80149	0.60075	0.36834
0.60348	0.67167	0.60348	0.63567	0.60348	0.91653	0.60348	0.69457	0.60348	0.80564	0.60348	0.4277
0.60621	0.68331	0.60621	0.63908	0.60621	0.92365	0.60621	0.69689	0.60621	0.80959	0.60621	0.40868
0.60894	0.68503	0.60894	0.66638	0.60894	0.92944	0.60894	0.69716	0.60894	0.83066	0.60894	0.45434
0.61167	0.6974	0.61167	0.63993	0.61167	0.92679	0.61167	0.70439	0.61167	0.82295	0.61167	0.45738
0.6144	0.69476	0.6144	0.64078	0.6144	0.93623	0.6144	0.72381	0.6144	0.82139	0.6144	0.47717
0.61713	0.69449	0.61713	0.70222	0.61713	0.93292	0.61713	0.70973	0.61713	0.82917	0.61713	0.46271
0.61986	0.71995	0.61986	0.66894	0.61986	0.93952	0.61986	0.71545	0.61986	0.83319	0.61986	0.4825
0.62259	0.70586	0.62259	0.67918	0.62259	0.93474	0.62259	0.74713	0.62259	0.8575	0.62259	0.45282
0.62532	0.71577	0.62532	0.71672	0.62532	0.94045	0.62532	0.73018	0.62532	0.85958	0.62532	0.48021
0.62805	0.70431	0.62805	0.68174	0.62805	0.93417	0.62805	0.73477	0.62805	0.84207	0.62805	0.52588
0.63079	0.72131	0.63079	0.74829	0.63079	0.9289	0.63079	0.75522	0.63079	0.85478	0.63079	0.51903
0.63352	0.73695	0.63352	0.65188	0.63352	0.93459	0.63352	0.76197	0.63352	0.84985	0.63352	0.48858
0.63625	0.74177	0.63625	0.7099	0.63625	0.92821	0.63625	0.76164	0.63625	0.8422	0.63625	0.52664
0.63898	0.74314	0.63898	0.68515	0.63898	0.92865	0.63898	0.75635	0.63898	0.85212	0.63898	0.51903
0.64171	0.76068	0.64171	0.6459	0.64171	0.92838	0.64171	0.75673	0.64171	0.84486	0.64171	0.54262
0.64444	0.74786	0.64444	0.6587	0.64444	0.93572	0.64444	0.76623	0.64444	0.84648	0.64444	0.55403
0.64717	0.77978	0.64717	0.73294	0.64717	0.93636	0.64717	0.76537	0.64717	0.86807	0.64717	0.56925
0.6499	0.7715	0.6499	0.74232	0.6499	0.93933	0.6499	0.78188	0.6499	0.86334	0.6499	0.54414
0.65263	0.75823	0.65263	0.7116	0.65263	0.93589	0.65263	0.77616	0.65263	0.86703	0.65263	0.58219
0.65536	0.77159	0.65536	0.73976	0.65536	0.93898	0.65536	0.78069	0.65536	0.8763	0.65536	0.59589
0.65809	0.77678	0.65809	0.74147	0.65809	0.94558	0.65809	0.77999	0.65809	0.88616	0.65809	0.56164
0.66082	0.7796	0.66082	0.75427	0.66082	0.93992	0.66082	0.80141	0.66082	0.86632	0.66082	0.60731
0.66355	0.78169	0.66355	0.78584	0.66355	0.93923	0.66355	0.80945	0.66355	0.86878	0.66355	0.66438
0.66628	0.77832	0.66628	0.74317	0.66628	0.93005	0.66628	0.79726	0.66628	0.88571	0.66628	0.61796
0.66901	0.79951	0.66901	0.76024	0.66901	0.92946	0.66901	0.82791	0.66901	0.87533	0.66901	0.61035
0.67175	0.80997	0.67175	0.77389	0.67175	0.93224	0.67175	0.81841	0.67175	0.88395	0.67175	0.62785
0.67448	0.79951	0.67448	0.75768	0.67448	0.94296	0.67448	0.84302	0.67448	0.86878	0.67448	0.65068
0.67721	0.8206	0.67721	0.74744	0.67721	0.93999	0.67721	0.83859	0.67721	0.88052	0.67721	0.65297
0.67994	0.81551	0.67994	0.82423	0.67994	0.94578	0.67994	0.8359	0.67994	0.87267	0.67994	0.69178
0.68267	0.83106	0.68267	0.76536	0.68267	0.95105	0.68267	0.85111	0.68267	0.87293	0.68267	0.67428
0.6854	0.83833	0.6854	0.81655	0.6854	0.96128	0.6854	0.83903	0.6854	0.89102	0.6854	0.67504
0.68813	0.84324	0.68813	0.83874	0.68813	0.96293	0.68813	0.83433	0.68813	0.90152	0.68813	0.67199
0.69086	0.84133	0.69086	0.78754	0.69086	0.9684	0.69086	0.84588	0.69086	0.89912	0.69086	0.67808
0.69359	0.85234	0.69359	0.80034	0.69359	0.96644	0.69359	0.86299	0.69359	0.89524	0.69359	0.72603
0.69632	0.84015	0.69632	0.82594	0.69632	0.9668	0.69632	0.86255	0.69632	0.89763	0.69632	0.70472
0.69905	0.84024	0.69905	0.84727	0.69905	0.95729	0.69905	0.8659	0.69905	0.89005	0.69905	0.71081
0.70178	0.85106	0.70178	0.81314	0.70178	0.967	0.70178	0.87243	0.70178	0.87592	0.70178	0.70015
0.70451	0.84779	0.70451	0.83532	0.70451	0.96531	0.70451	0.8999	0.70451	0.89802	0.70451	0.79148
0.70724	0.87361	0.70724	0.87201	0.70724	0.96487	0.70724	0.88867	0.70724	0.91229	0.70724	0.74581
0.70997	0.86907	0.70997	0.84983	0.70997	0.98496	0.70997	0.88986	0.70997	0.92882	0.70997	0.7656
0.71271	0.88998	0.71271	0.86263	0.71271	0.96288	0.71271	0.90659	0.71271	0.93128	0.71271	0.74429
0.71544	0.90089	0.71544	0.86433	0.71544	0.9765	0.71544	0.89402	0.71544	0.91669	0.71544	0.8204
0.71817	0.89807	0.71817	0.86775	0.71817	0.95935	0.71817	0.90125	0.71817	0.90107	0.71817	0.84703
0.7209	0.90689	0.7209	0.89676	0.7209	0.95736	0.7209	0.90416	0.7209	0.89932	0.7209	0.82877
0.72363	0.90262	0.72363	0.93942	0.72363	0.97171	0.72363	0.91074	0.72363	0.90088	0.72363	0.8067
0.72636	0.89262	0.72636	0.94539	0.72636	0.97198	0.72636	0.91058	0.72636	0.91183	0.72636	0.86301
0.72909	0.90589	0.72909	0.89676	0.72909	0.96033	0.72909	0.91765	0.72909	0.91689	0.72909	0.87747
0.73182	0.9178	0.73182	0.93259	0.73182	0.96683	0.73182	0.92688	0.73182	0.91818	0.73182	0.79148
0.73455	0.92417	0.73455	0.85239	0.73455	0.9776	0.73455	0.94086	0.73455	0.9248	0.73455	0.84018
0.73728	0.9168	0.73728	0.91809	0.73728	0.97981	0.73728	0.91431	0.73728	0.9316	0.73728	0.84855
0.74001	0.92799	0.74001	0.93942	0.74001	0.98518	0.74001	0.91798	0.74001	0.92914	0.74001	0.84399
0.74274	0.94572	0.74274	0.97611	0.74274	1	0.74274	0.93832	0.74274	0.93374	0.74274	0.92998
0.74547	0.94663	0.74547	0.87372	0.74547	0.99411	0.74547	0.93746	0.74547	0.93381	0.74547	0.89346
0.7482	0.94481	0.7482	0.90358	0.7482	0.99627	0.7482	0.95634	0.7482	0.92707	0.7482	0.89954
0.75093	0.95999	0.75093	0.93174	0.75093	0.99276	0.75093	0.95591	0.75093	0.95293	0.75093	0.91553
0.75367	0.95572	0.75367	0.94113	0.75367	0.99637	0.75367	0.94976	0.75367	0.96045	0.75367	0.9102
0.7564	0.9479	0.7564	0.9087	0.7564	0.99264	0.7564	0.94242	0.7564	0.95721	0.7564	0.91857
0.75913	0.94726	0.75913	0.8814	0.75913	0.98739	0.75913	0.93789	0.75913	0.95378	0.75913	0.90791
0.76186	0.97672	0.76186	0.93174	0.76186	0.99269	0.76186	0.95672	0.76186	0.97446	0.76186	0.9102
0.76459	0.97636	0.76459	1	0.76459	0.98974	0.76459	0.95192	0.76459	0.97173	0.76459	0.95053
0.76732	0.95672	0.76732	0.95222	0.76732	0.98398	0.76732	0.98246	0.76732	0.9801	0.76732	0.97184
0.77005	0.98536	0.77005	0.94369	0.77005	0.98972	0.77005	0.97809	0.77005	0.98094	0.77005	0.93988
0.77278	0.96381	0.77278	0.94454	0.77278	0.99301	0.77278	0.98014	0.77278	0.98198	0.77278	0.97793
0.77551	0.96181	0.77551	0.98379	0.77551	0.98344	0.77551	0.99951	0.77551	1	0.77551	0.95967
0.77824	1	0.77824	0.94369	0.77824	0.98673	0.77824	0.98985	0.77824	0.97686	0.77824	0.99391
0.78097	0.98327	0.78097	0.98891	0.78097	0.99593	0.78097	1	0.78097	0.9882	0.78097	1
0.7837	0.84825	0.7837	0.83276	0.7837	0.75191	0.7837	0.83131	0.7837	0.77828	0.7837	0.97108
0.78643	0.44972	0.78643	0.52133	0.78643	0.15668	0.78643	0.42939	0.78643	0.26457	0.78643	0.86682
0.78916	0.46017	0.78916	0.47867	0.78916	0.15356	0.78916	0.42755	0.78916	0.27073	0.78916	0.83333
0.79189	0.4479	0.79189	0.42747	0.79189	0.15621	0.79189	0.42415	0.79189	0.26684	0.79189	0.80594
0.79463	0.45354	0.79463	0.4616	0.79463	0.15604	0.79463	0.4078	0.79463	0.26042	0.79463	0.78234
0.79736	0.45445	0.79736	0.42833	0.79736	0.15702	0.79736	0.42124	0.79736	0.2658	0.79736	0.8204
0.80009	0.44426	0.80009	0.43003	0.80009	0.15889	0.80009	0.40759	0.80009	0.27566	0.80009	0.78006
0.80282	0.45126	0.80282	0.41382	0.80282	0.15111	0.80282	0.40726	0.80282	0.27293	0.80282	0.82572
0.80555	0.44881	0.80555	0.45819	0.80555	0.15246	0.80555	0.41525	0.80555	0.2623	0.80555	0.80974
0.80828	0.44717	0.80828	0.4343	0.80828	0.15449	0.80828	0.41806	0.80828	0.27015	0.80828	0.83714
0.81101	0.4409	0.81101	0.44881	0.81101	0.1528	0.81101	0.4112	0.81101	0.26587	0.81101	0.79072
0.81374	0.44072	0.81374	0.44795	0.81374	0.15395	0.81374	0.40413	0.81374	0.27345	0.81374	0.8242
0.81647	0.44535	0.81647	0.41468	0.81647	0.14946	0.81647	0.41104	0.81647	0.27261	0.81647	0.77321
0.8192	0.44281	0.8192	0.39078	0.8192	0.15013	0.8192	0.4146	0.8192	0.27209	0.8192	0.83029
0.82193	0.46199	0.82193	0.42406	0.82193	0.15086	0.82193	0.40807	0.82193	0.26626	0.82193	0.81126
0.82466	0.44926	0.82466	0.43345	0.82466	0.15256	0.82466	0.40311	0.82466	0.26768	0.82466	0.82192
0.82739	0.44863	0.82739	0.3959	0.82739	0.14664	0.82739	0.4016	0.82739	0.26334	0.82739	0.80518
0.83012	0.44708	0.83012	0.3959	0.83012	0.15238	0.83012	0.40732	0.83012	0.26976	0.83012	0.80518
0.83285	0.43326	0.83285	0.45051	0.83285	0.1528	0.83285	0.40867	0.83285	0.27313	0.83285	0.8105
0.83559	0.45354	0.83559	0.46502	0.83559	0.1503	0.83559	0.40154	0.83559	0.27028	0.83559	0.77397
0.83832	0.44635	0.83832	0.39676	0.83832	0.14809	0.83832	0.40726	0.83832	0.26788	0.83832	0.75419
0.84105	0.4419	0.84105	0.40273	0.84105	0.14919	0.84105	0.41325	0.84105	0.27041	0.84105	0.82496
0.84378	0.44272	0.84378	0.41297	0.84378	0.15246	0.84378	0.41304	0.84378	0.26509	0.84378	0.77397
0.84651	0.44235	0.84651	0.42577	0.84651	0.15145	0.84651	0.41034	0.84651	0.26755	0.84651	0.77549
0.84924	0.43881	0.84924	0.43601	0.84924	0.15013	0.84924	0.42059	0.84924	0.26956	0.84924	0.81202
0.85197	0.44535	0.85197	0.40102	0.85197	0.15226	0.85197	0.40618	0.85197	0.26541	0.85197	0.77549
0.8547	0.4459	0.8547	0.38737	0.8547	0.14954	0.8547	0.40419	0.8547	0.25796	0.8547	0.78919
0.85743	0.4369	0.85743	0.4198	0.85743	0.15189	0.85743	0.40608	0.85743	0.26386	0.85743	0.80289
0.86016	0.44299	0.86016	0.39761	0.86016	0.14888	0.86016	0.40257	0.86016	0.26016	0.86016	0.75266
0.86289	0.4439	0.86289	0.37201	0.86289	0.15015	0.86289	0.39604	0.86289	0.26165	0.86289	0.79148
0.86562	0.44481	0.86562	0.37969	0.86562	0.1503	0.86562	0.39847	0.86562	0.26483	0.86562	0.81583
0.86835	0.43362	0.86835	0.40102	0.86835	0.14929	0.86835	0.40505	0.86835	0.26023	0.86835	0.75875
0.87108	0.43826	0.87108	0.38225	0.87108	0.14748	0.87108	0.40484	0.87108	0.26665	0.87108	0.77854
0.87382	0.43181	0.87382	0.42491	0.87382	0.14932	0.87382	0.39911	0.87382	0.2658	0.87382	0.78995
0.87655	0.44299	0.87655	0.40102	0.87655	0.1515	0.87655	0.39879	0.87655	0.26308	0.87655	0.75114
0.87928	0.43817	0.87928	0.39846	0.87928	0.14571	0.87928	0.38848	0.87928	0.26062	0.87928	0.75571
0.88201	0.44635	0.88201	0.41638	0.88201	0.14708	0.88201	0.38816	0.88201	0.26548	0.88201	0.77702
0.88474	0.43908	0.88474	0.39846	0.88474	0.14895	0.88474	0.39366	0.88474	0.26386	0.88474	0.81126
0.88747	0.44408	0.88747	0.41553	0.88747	0.14814	0.88747	0.39356	0.88747	0.25737	0.88747	0.79528
0.8902	0.44235	0.8902	0.41297	0.8902	0.14873	0.8902	0.40467	0.8902	0.25582	0.8902	0.83029
0.89293	0.43535	0.89293	0.3814	0.89293	0.14596	0.89293	0.40721	0.89293	0.26276	0.89293	0.78006
0.89566	0.42917	0.89566	0.42406	0.89566	0.14652	0.89566	0.40138	0.89566	0.26075	0.89566	0.79452
0.89839	0.43226	0.89839	0.38396	0.89839	0.15	0.89839	0.39992	0.89839	0.26561	0.89839	0.86834
0.90112	0.43917	0.90112	0.38311	0.90112	0.14797	0.90112	0.39976	0.90112	0.26263	0.90112	0.8204
0.90385	0.42935	0.90385	0.38993	0.90385	0.14566	0.90385	0.39938	0.90385	0.25977	0.90385	0.83181
0.90658	0.42935	0.90658	0.38481	0.90658	0.14497	0.90658	0.39528	0.90658	0.26658	0.90658	0.81355
0.90931	0.43226	0.90931	0.38908	0.90931	0.14645	0.90931	0.40343	0.90931	0.26496	0.90931	0.79376
0.91204	0.42862	0.91204	0.40785	0.91204	0.1465	0.91204	0.39582	0.91204	0.25997	0.91204	0.82572
0.91478	0.43763	0.91478	0.39761	0.91478	0.14475	0.91478	0.40338	0.91478	0.25595	0.91478	0.8067
0.91751	0.42599	0.91751	0.40614	0.91751	0.1464	0.91751	0.4051	0.91751	0.26438	0.91751	0.78539
0.92024	0.44244	0.92024	0.40444	0.92024	0.14159	0.92024	0.38886	0.92024	0.26256	0.92024	0.76104
0.92297	0.44026	0.92297	0.407	0.92297	0.14694	0.92297	0.39113	0.92297	0.2564	0.92297	0.7618
0.9257	0.42744	0.9257	0.40444	0.9257	0.14458	0.9257	0.40403	0.9257	0.2542	0.9257	0.74277
0.92843	0.42971	0.92843	0.41553	0.92843	0.14338	0.92843	0.38627	0.92843	0.25446	0.92843	0.82496
0.93116	0.43017	0.93116	0.40102	0.93116	0.14488	0.93116	0.38293	0.93116	0.25491	0.93116	0.81583
0.93389	0.42544	0.93389	0.37201	0.93389	0.14473	0.93389	0.39205	0.93389	0.26587	0.93389	0.76484
0.93662	0.43253	0.93662	0.42662	0.93662	0.14326	0.93662	0.3976	0.93662	0.25712	0.93662	0.78006
0.93935	0.41944	0.93935	0.39078	0.93935	0.14372	0.93935	0.39706	0.93935	0.25446	0.93935	0.79909
0.94208	0.42999	0.94208	0.38823	0.94208	0.14505	0.94208	0.40133	0.94208	0.25601	0.94208	0.82116
0.94481	0.42917	0.94481	0.35239	0.94481	0.14632	0.94481	0.3976	0.94481	0.26185	0.94481	0.80289
0.94754	0.4289	0.94754	0.41297	0.94754	0.145	0.94754	0.40111	0.94754	0.25329	0.94754	0.76027
0.95027	0.43053	0.95027	0.39676	0.95027	0.14232	0.95027	0.39048	0.95027	0.25264	0.95027	0.77473
0.953	0.42335	0.953	0.42747	0.953	0.14519	0.953	0.39652	0.953	0.25867	0.953	0.76332
0.95574	0.41726	0.95574	0.37201	0.95574	0.14294	0.95574	0.3955	0.95574	0.25355	0.95574	0.75875
0.95847	0.42971	0.95847	0.37457	0.95847	0.13877	0.95847	0.39426	0.95847	0.24843	0.95847	0.76027
0.9612	0.43035	0.9612	0.39932	0.9612	0.14316	0.9612	0.3901	0.9612	0.24947	0.9612	0.79224
0.96393	0.41971	0.96393	0.39761	0.96393	0.14247	0.96393	0.39086	0.96393	0.2553	0.96393	0.78387
0.96666	0.42189	0.96666	0.37201	0.96666	0.14296	0.96666	0.39248	0.96666	0.24927	0.96666	0.77245
0.96939	0.42608	0.96939	0.37799	0.96939	0.14051	0.96939	0.38649	0.96939	0.24733	0.96939	0.78767
0.97212	0.42926	0.97212	0.35922	0.97212	0.13705	0.97212	0.39286	0.97212	0.24862	0.97212	0.73288
0.97485	0.42162	0.97485	0.40102	0.97485	0.13999	0.97485	0.40025	0.97485	0.24713	0.97485	0.78387
0.97758	0.42671	0.97758	0.40358	0.97758	0.13771	0.97758	0.39588	0.97758	0.25893	0.97758	0.81659
0.98031	0.42953	0.98031	0.36519	0.98031	0.14304	0.98031	0.39032	0.98031	0.24545	0.98031	0.81126
0.98304	0.42335	0.98304	0.36263	0.98304	0.14228	0.98304	0.39879	0.98304	0.24532	0.98304	0.74962
0.98577	0.41717	0.98577	0.39932	0.98577	0.14262	0.98577	0.38201	0.98577	0.24499	0.98577	0.81355
0.9885	0.43035	0.9885	0.4087	0.9885	0.14112	0.9885	0.38687	0.9885	0.25057	0.9885	0.81431
0.99123	0.43272	0.99123	0.3686	0.99123	0.14039	0.99123	0.38271	0.99123	0.25361	0.99123	0.77854
0.99396	0.4268	0.99396	0.40614	0.99396	0.14372	0.99396	0.37489	0.99396	0.25018	0.99396	0.80746
0.9967	0.41635	0.9967	0.40273	0.9967	0.13999	0.9967	0.38212	0.9967	0.25653	0.9967	0.77397
0.99943	0.41508	0.99943	0.40017	0.99943	0.14014	0.99943	0.38433	0.99943	0.24415	0.99943	0.71918
1.00216	0.43117	1.00216	0.38567	1.00216	0.14188	1.00216	0.3935	1.00216	0.25083	1.00216	0.76636
1.00489	0.43272	1.00489	0.39932	1.00489	0.1372	1.00489	0.39674	1.00489	0.24927	1.00489	0.74962
1.00762	0.41717	1.00762	0.39334	1.00762	0.13465	1.00762	0.38595	1.00762	0.24506	1.00762	0.70624
1.01035	0.42853	1.01035	0.37031	1.01035	0.13783	1.01035	0.39037	1.01035	0.24752	1.01035	0.79072
1.01308	0.42326	1.01308	0.39164	1.01308	0.1371	1.01308	0.38579	1.01308	0.24992	1.01308	0.78463
1.01581	0.42471	1.01581	0.37799	1.01581	0.13896	1.01581	0.38158	1.01581	0.24065	1.01581	0.76484
1.01854	0.42135	1.01854	0.37031	1.01854	0.14122	1.01854	0.38649	1.01854	0.24895	1.01854	0.78919
1.02127	0.42744	1.02127	0.38481	1.02127	0.13855	1.02127	0.38708	1.02127	0.25323	1.02127	0.71537
1.024	0.43153	1.024	0.38055	1.024	0.14112	1.024	0.38498	1.024	0.24441	1.024	0.76332
1.02673	0.41971	1.02673	0.38652	1.02673	0.14255	1.02673	0.3866	1.02673	0.25264	1.02673	0.77854
1.02946	0.41799	1.02946	0.36177	1.02946	0.13985	1.02946	0.38908	1.02946	0.24668	1.02946	0.74734
1.03219	0.41853	1.03219	0.34983	1.03219	0.13818	1.03219	0.3941	1.03219	0.24227	1.03219	0.75038
1.03492	0.41617	1.03492	0.34727	1.03492	0.13997	1.03492	0.38007	1.03492	0.25037	1.03492	0.77321
1.03766	0.41544	1.03766	0.39334	1.03766	0.14048	1.03766	0.38422	1.03766	0.24985	1.03766	0.75114
1.04039	0.42953	1.04039	0.38225	1.04039	0.13668	1.04039	0.38552	1.04039	0.24039	1.04039	0.75495
1.04312	0.41017	1.04312	0.3686	1.04312	0.14085	1.04312	0.37839	1.04312	0.24635	1.04312	0.74049
1.04585	0.41762	1.04585	0.38567	1.04585	0.13884	1.04585	0.38244	1.04585	0.2437	1.04585	0.793
1.04858	0.42017	1.04858	0.38737	1.04858	0.13722	1.04858	0.38206	1.04858	0.25536	1.04858	0.75571
1.05131	0.42189	1.05131	0.3558	1.05131	0.1369	1.05131	0.37904	1.05131	0.24765	1.05131	0.793
1.05404	0.41326	1.05404	0.38823	1.05404	0.13695	1.05404	0.37845	1.05404	0.24888	1.05404	0.71918
1.05677	0.40926	1.05677	0.407	1.05677	0.14306	1.05677	0.37812	1.05677	0.24149	1.05677	0.76484
1.0595	0.40662	1.0595	0.3814	1.0595	0.13862	1.0595	0.37542	1.0595	0.24382	1.0595	0.74201
1.06223	0.41435	1.06223	0.38652	1.06223	0.13887	1.06223	0.38643	1.06223	0.24564	1.06223	0.78463
1.06496	0.41735	1.06496	0.35239	1.06496	0.13823	1.06496	0.3717	1.06496	0.24985	1.06496	0.77017
1.06769	0.40635	1.06769	0.42491	1.06769	0.13889	1.06769	0.37316	1.06769	0.23903	1.06769	0.75266
1.07042	0.42108	1.07042	0.36348	1.07042	0.1358	1.07042	0.37672	1.07042	0.24674	1.07042	0.75723
1.07315	0.41698	1.07315	0.34642	1.07315	0.13715	1.07315	0.38746	1.07315	0.24927	1.07315	0.72983
1.07588	0.41289	1.07588	0.36519	1.07588	0.13742	1.07588	0.38606	1.07588	0.24499	1.07588	0.72527
1.07862	0.40653	1.07862	0.33703	1.07862	0.13926	1.07862	0.37882	1.07862	0.24026	1.07862	0.72907
1.08135	0.40917	1.08135	0.37287	1.08135	0.13963	1.08135	0.37915	1.08135	0.24804	1.08135	0.74658
1.08408	0.40589	1.08408	0.38567	1.08408	0.1396	1.08408	0.37068	1.08408	0.24084	1.08408	0.6933
1.08681	0.40116	1.08681	0.3413	1.08681	0.1368	1.08681	0.37537	1.08681	0.23974	1.08681	0.72603
1.08954	0.39953	1.08954	0.36775	1.08954	0.14078	1.08954	0.37909	1.08954	0.24603	1.08954	0.74734
1.09227	0.40753	1.09227	0.34215	1.09227	0.13923	1.09227	0.37596	1.09227	0.25433	1.09227	0.71842
1.095	0.40626	1.095	0.39676	1.095	0.13783	1.095	0.37062	1.095	0.2424	1.095	0.77778
1.09773	0.41999	1.09773	0.40956	1.09773	0.13725	1.09773	0.37607	1.09773	0.24402	1.09773	0.75419
1.10046	0.4118	1.10046	0.40188	1.10046	0.13334	1.10046	0.38622	1.10046	0.24648	1.10046	0.75495
1.10319	0.40535	1.10319	0.35836	1.10319	0.1381	1.10319	0.38374	1.10319	0.24564	1.10319	0.78843
1.10592	0.40826	1.10592	0.39932	1.10592	0.13518	1.10592	0.38519	1.10592	0.23818	1.10592	0.78234
1.10865	0.40898	1.10865	0.38652	1.10865	0.13479	1.10865	0.3798	1.10865	0.24512	1.10865	0.7618
1.11138	0.41744	1.11138	0.35836	1.11138	0.13639	1.11138	0.38158	1.11138	0.24571	1.11138	0.76256
1.11411	0.41835	1.11411	0.35068	1.11411	0.13813	1.11411	0.37758	1.11411	0.24726	1.11411	0.76941
1.11684	0.40989	1.11684	0.37628	1.11684	0.13798	1.11684	0.37613	1.11684	0.24467	1.11684	0.72527
1.11958	0.41808	1.11958	0.40188	1.11958	0.13509	1.11958	0.36922	1.11958	0.24571	1.11958	0.73212
1.12231	0.41062	1.12231	0.33362	1.12231	0.13261	1.12231	0.36787	1.12231	0.2413	1.12231	0.7481
1.12504	0.40398	1.12504	0.33276	1.12504	0.13482	1.12504	0.36544	1.12504	0.24389	1.12504	0.70167
1.12777	0.40198	1.12777	0.35068	1.12777	0.1315	1.12777	0.37186	1.12777	0.2437	1.12777	0.79528
1.1305	0.40589	1.1305	0.34386	1.1305	0.13882	1.1305	0.36409	1.1305	0.23877	1.1305	0.74734
1.13323	0.40589	1.13323	0.36519	1.13323	0.13656	1.13323	0.36436	1.13323	0.23968	1.13323	0.77549
1.13596	0.41126	1.13596	0.37031	1.13596	0.13771	1.13596	0.37068	1.13596	0.2446	1.13596	0.73364
1.13869	0.40616	1.13869	0.36519	1.13869	0.13587	1.13869	0.36879	1.13869	0.24045	1.13869	0.74429
1.14142	0.41698	1.14142	0.34898	1.14142	0.1344	1.14142	0.3723	1.14142	0.24091	1.14142	0.72831
1.14415	0.41053	1.14415	0.343	1.14415	0.13496	1.14415	0.3778	1.14415	0.24318	1.14415	0.73364
1.14688	0.4018	1.14688	0.40444	1.14688	0.13165	1.14688	0.37472	1.14688	0.24642	1.14688	0.70396
1.14961	0.4229	1.14961	0.35068	1.14961	0.13752	1.14961	0.37834	1.14961	0.24499	1.14961	0.71613
1.15234	0.40789	1.15234	0.36604	1.15234	0.13371	1.15234	0.37235	1.15234	0.24013	1.15234	0.8067
1.15507	0.41244	1.15507	0.36348	1.15507	0.13472	1.15507	0.36987	1.15507	0.23994	1.15507	0.71613
1.1578	0.41244	1.1578	0.32935	1.1578	0.1355	1.1578	0.38185	1.1578	0.23896	1.1578	0.73973
1.16054	0.40553	1.16054	0.35154	1.16054	0.13315	1.16054	0.37019	1.16054	0.24091	1.16054	0.76941
1.16327	0.40198	1.16327	0.34642	1.16327	0.13018	1.16327	0.36711	1.16327	0.24156	1.16327	0.75114
1.166	0.40535	1.166	0.34812	1.166	0.13462	1.166	0.36226	1.166	0.2422	1.166	0.71537
1.16873	0.40398	1.16873	0.34983	1.16873	0.13364	1.16873	0.36657	1.16873	0.24382	1.16873	0.73896
1.17146	0.40898	1.17146	0.37457	1.17146	0.12959	1.17146	0.37327	1.17146	0.24363	1.17146	0.68493
1.17419	0.39453	1.17419	0.3541	1.17419	0.13227	1.17419	0.3683	1.17419	0.23624	1.17419	0.74886
1.17692	0.40198	1.17692	0.3814	1.17692	0.13197	1.17692	0.3649	1.17692	0.23831	1.17692	0.77321
1.17965	0.40962	1.17965	0.32509	1.17965	0.12613	1.17965	0.36722	1.17965	0.23909	1.17965	0.71689
1.18238	0.39789	1.18238	0.36945	1.18238	0.12937	1.18238	0.35767	1.18238	0.23533	1.18238	0.76941
1.18511	0.40416	1.18511	0.37372	1.18511	0.13447	1.18511	0.36674	1.18511	0.24382	1.18511	0.77626
1.18784	0.39625	1.18784	0.36945	1.18784	0.13246	1.18784	0.36393	1.18784	0.24292	1.18784	0.75723
1.19057	0.40271	1.19057	0.38652	1.19057	0.13545	1.19057	0.36814	1.19057	0.23948	1.19057	0.73516
1.1933	0.41471	1.1933	0.36689	1.1933	0.13712	1.1933	0.36398	1.1933	0.24259	1.1933	0.75266
1.19603	0.40607	1.19603	0.38396	1.19603	0.13442	1.19603	0.36641	1.19603	0.2424	1.19603	0.76484
1.19877	0.40007	1.19877	0.34642	1.19877	0.13344	1.19877	0.37095	1.19877	0.22833	1.19877	0.7656
1.2015	0.40607	1.2015	0.36433	1.2015	0.13298	1.2015	0.37445	1.2015	0.23818	1.2015	0.75266
1.20423	0.40553	1.20423	0.40188	1.20423	0.13398	1.20423	0.36177	1.20423	0.2354	1.20423	0.7382
1.20696	0.40535	1.20696	0.36348	1.20696	0.13315	1.20696	0.36463	1.20696	0.23747	1.20696	0.7344
1.20969	0.40235	1.20969	0.32765	1.20969	0.13334	1.20969	0.3676	1.20969	0.23371	1.20969	0.75114
1.21242	0.40262	1.21242	0.35751	1.21242	0.13339	1.21242	0.36247	1.21242	0.23041	1.21242	0.74658
1.21515	0.39662	1.21515	0.33874	1.21515	0.13038	1.21515	0.36695	1.21515	0.24091	1.21515	0.77245
1.21788	0.40244	1.21788	0.36775	1.21788	0.12778	1.21788	0.36215	1.21788	0.23144	1.21788	0.72451
1.22061	0.3988	1.22061	0.36775	1.22061	0.1332	1.22061	0.36247	1.22061	0.24104	1.22061	0.74049
1.22334	0.39507	1.22334	0.33874	1.22334	0.13072	1.22334	0.36269	1.22334	0.23501	1.22334	0.77245
1.22607	0.39471	1.22607	0.33447	1.22607	0.13128	1.22607	0.36199	1.22607	0.23598	1.22607	0.72983
1.2288	0.39689	1.2288	0.35836	1.2288	0.13231	1.2288	0.37548	1.2288	0.23274	1.2288	0.76712
1.23153	0.3938	1.23153	0.33788	1.23153	0.13182	1.23153	0.36954	1.23153	0.23462	1.23153	0.75419
1.23426	0.38625	1.23426	0.35751	1.23426	0.1315	1.23426	0.36933	1.23426	0.23605	1.23426	0.75266
1.23699	0.38934	1.23699	0.36689	1.23699	0.1303	1.23699	0.36863	1.23699	0.2352	1.23699	0.72679
1.23973	0.40225	1.23973	0.36263	1.23973	0.13447	1.23973	0.35238	1.23973	0.23708	1.23973	0.71537
1.24246	0.39944	1.24246	0.38055	1.24246	0.13425	1.24246	0.35567	1.24246	0.23916	1.24246	0.72831
1.24519	0.39107	1.24519	0.34642	1.24519	0.13074	1.24519	0.36145	1.24519	0.23442	1.24519	0.74277
1.24792	0.38934	1.24792	0.35751	1.24792	0.13204	1.24792	0.35929	1.24792	0.23929	1.24792	0.73973
1.25065	0.3968	1.25065	0.36433	1.25065	0.13155	1.25065	0.36393	1.25065	0.23261	1.25065	0.72146
1.25338	0.39134	1.25338	0.35922	1.25338	0.12885	1.25338	0.35708	1.25338	0.24266	1.25338	0.7481
1.25611	0.39716	1.25611	0.38055	1.25611	0.12576	1.25611	0.37127	1.25611	0.24013	1.25611	0.77854
1.25884	0.38571	1.25884	0.33276	1.25884	0.13106	1.25884	0.36528	1.25884	0.22645	1.25884	0.70396
1.26157	0.39989	1.26157	0.35922	1.26157	0.12962	1.26157	0.36199	1.26157	0.23929	1.26157	0.71842
1.2643	0.40607	1.2643	0.37372	1.2643	0.12802	1.2643	0.36814	1.2643	0.23313	1.2643	0.73668
1.26703	0.39871	1.26703	0.3814	1.26703	0.13227	1.26703	0.36328	1.26703	0.23663	1.26703	0.70015
1.26976	0.39798	1.26976	0.35324	1.26976	0.1307	1.26976	0.35627	1.26976	0.23384	1.26976	0.69026
1.27249	0.38289	1.27249	0.36604	1.27249	0.13303	1.27249	0.35907	1.27249	0.23702	1.27249	0.75419
1.27522	0.40207	1.27522	0.34556	1.27522	0.13271	1.27522	0.35513	1.27522	0.23682	1.27522	0.74125
1.27795	0.3898	1.27795	0.37031	1.27795	0.13038	1.27795	0.34154	1.27795	0.23267	1.27795	0.74125
1.28069	0.39271	1.28069	0.33447	1.28069	0.13155	1.28069	0.34386	1.28069	0.23825	1.28069	0.69254
1.28342	0.40071	1.28342	0.33362	1.28342	0.1332	1.28342	0.35357	1.28342	0.23118	1.28342	0.74429
1.28615	0.40498	1.28615	0.37884	1.28615	0.13062	1.28615	0.35697	1.28615	0.22969	1.28615	0.72983
1.28888	0.39598	1.28888	0.3302	1.28888	0.12873	1.28888	0.35956	1.28888	0.23209	1.28888	0.74581
1.29161	0.40371	1.29161	0.31399	1.29161	0.1254	1.29161	0.35724	1.29161	0.22976	1.29161	0.69635
1.29434	0.40471	1.29434	0.37287	1.29434	0.13013	1.29434	0.36285	1.29434	0.22937	1.29434	0.75342
1.29707	0.39871	1.29707	0.3285	1.29707	0.13045	1.29707	0.36587	1.29707	0.233	1.29707	0.76636
1.2998	0.39389	1.2998	0.32423	1.2998	0.12942	1.2998	0.36258	1.2998	0.23831	1.2998	0.7481
1.30253	0.39698	1.30253	0.33618	1.30253	0.12721	1.30253	0.36566	1.30253	0.22937	1.30253	0.74505
1.30526	0.39671	1.30526	0.31911	1.30526	0.12998	1.30526	0.36366	1.30526	0.23287	1.30526	0.74658
1.30799	0.38816	1.30799	0.3558	1.30799	0.13045	1.30799	0.35643	1.30799	0.22418	1.30799	0.72451
1.31072	0.39944	1.31072	0.37287	1.31072	0.12596	1.31072	0.36172	1.31072	0.23319	1.31072	0.74049
1.31345	0.38762	1.31345	0.34471	1.31345	0.12699	1.31345	0.36474	1.31345	0.22301	1.31345	0.75647
1.31618	0.38143	1.31618	0.32935	1.31618	0.12822	1.31618	0.35648	1.31618	0.22541	1.31618	0.74353
1.31891	0.39198	1.31891	0.34471	1.31891	0.12839	1.31891	0.35449	1.31891	0.2271	1.31891	0.71918
1.32165	0.39507	1.32165	0.30973	1.32165	0.12755	1.32165	0.35654	1.32165	0.23138	1.32165	0.74962
1.32438	0.37998	1.32438	0.35495	1.32438	0.12827	1.32438	0.35033	1.32438	0.22677	1.32438	0.73668
1.32711	0.38689	1.32711	0.37031	1.32711	0.12873	1.32711	0.36803	1.32711	0.22548	1.32711	0.68798
1.32984	0.39371	1.32984	0.35751	1.32984	0.12714	1.32984	0.36506	1.32984	0.22496	1.32984	0.71385
1.33257	0.40035	1.33257	0.35922	1.33257	0.13001	1.33257	0.35605	1.33257	0.22723	1.33257	0.71918
1.3353	0.38753	1.3353	0.31399	1.3353	0.12809	1.3353	0.36226	1.3353	0.2341	1.3353	0.77702
1.33803	0.38825	1.33803	0.31741	1.33803	0.12704	1.33803	0.35125	1.33803	0.22023	1.33803	0.6895
1.34076	0.38416	1.34076	0.3413	1.34076	0.12704	1.34076	0.35621	1.34076	0.2293	1.34076	0.75495
1.34349	0.38562	1.34349	0.33874	1.34349	0.12625	1.34349	0.36264	1.34349	0.23157	1.34349	0.71309
1.34622	0.39062	1.34622	0.30887	1.34622	0.1277	1.34622	0.36112	1.34622	0.23306	1.34622	0.69406
1.34895	0.37698	1.34895	0.31485	1.34895	0.12407	1.34895	0.3533	1.34895	0.22003	1.34895	0.71081
1.35168	0.38662	1.35168	0.33532	1.35168	0.12589	1.35168	0.35967	1.35168	0.22989	1.35168	0.70928
1.35441	0.38462	1.35441	0.31314	1.35441	0.1239	1.35441	0.36193	1.35441	0.23319	1.35441	0.74658
1.35714	0.38352	1.35714	0.31997	1.35714	0.12721	1.35714	0.34931	1.35714	0.21828	1.35714	0.7344
1.35987	0.37652	1.35987	0.30375	1.35987	0.12834	1.35987	0.35044	1.35987	0.22665	1.35987	0.71613
1.36261	0.37743	1.36261	0.32082	1.36261	0.12827	1.36261	0.34645	1.36261	0.23021	1.36261	0.69102
1.36534	0.38107	1.36534	0.33362	1.36534	0.12809	1.36534	0.3506	1.36534	0.22178	1.36534	0.70472
1.36807	0.38953	1.36807	0.37116	1.36807	0.12314	1.36807	0.34871	1.36807	0.22639	1.36807	0.68341
1.3708	0.40362	1.3708	0.32765	1.3708	0.12596	1.3708	0.35173	1.3708	0.22418	1.3708	0.69026
1.37353	0.3918	1.37353	0.35751	1.37353	0.12574	1.37353	0.34558	1.37353	0.23358	1.37353	0.73364
1.37626	0.3768	1.37626	0.30546	1.37626	0.12147	1.37626	0.34839	1.37626	0.23345	1.37626	0.71233
1.37899	0.3788	1.37899	0.32765	1.37899	0.12483	1.37899	0.35098	1.37899	0.22165	1.37899	0.70396
1.38172	0.36679	1.38172	0.33362	1.38172	0.12287	1.38172	0.35551	1.38172	0.22917	1.38172	0.71081
1.38445	0.36716	1.38445	0.3558	1.38445	0.12314	1.38445	0.33884	1.38445	0.2247	1.38445	0.75723
1.38718	0.36852	1.38718	0.31655	1.38718	0.12159	1.38718	0.35616	1.38718	0.22172	1.38718	0.70472
1.38991	0.37943	1.38991	0.33276	1.38991	0.12454	1.38991	0.33992	1.38991	0.22567	1.38991	0.69178
1.39264	0.39098	1.39264	0.3302	1.39264	0.12419	1.39264	0.34164	1.39264	0.22652	1.39264	0.69787
1.39537	0.38289	1.39537	0.32082	1.39537	0.12515	1.39537	0.34672	1.39537	0.2271	1.39537	0.72983
1.3981	0.37961	1.3981	0.33703	1.3981	0.12532	1.3981	0.3363	1.3981	0.22677	1.3981	0.74886
1.40083	0.3828	1.40083	0.32765	1.40083	0.1237	1.40083	0.33905	1.40083	0.2271	1.40083	0.70244
1.40357	0.38189	1.40357	0.33447	1.40357	0.12692	1.40357	0.35028	1.40357	0.22561	1.40357	0.68645
1.4063	0.37843	1.4063	0.31485	1.4063	0.12701	1.4063	0.34979	1.4063	0.22347	1.4063	0.6895
1.40903	0.38416	1.40903	0.3541	1.40903	0.1263	1.40903	0.34801	1.40903	0.22684	1.40903	0.71994
1.41176	0.38325	1.41176	0.32338	1.41176	0.12449	1.41176	0.34704	1.41176	0.22535	1.41176	0.7207
1.41449	0.38471	1.41449	0.33362	1.41449	0.12289	1.41449	0.33943	1.41449	0.22282	1.41449	0.70776
1.41722	0.38762	1.41722	0.36348	1.41722	0.12535	1.41722	0.34726	1.41722	0.22593	1.41722	0.70015
1.41995	0.38507	1.41995	0.33362	1.41995	0.12579	1.41995	0.35022	1.41995	0.23391	1.41995	0.69559
1.42268	0.3798	1.42268	0.31058	1.42268	0.12468	1.42268	0.35049	1.42268	0.23079	1.42268	0.71766
1.42541	0.38416	1.42541	0.32679	1.42541	0.12628	1.42541	0.34542	1.42541	0.22211	1.42541	0.71537
1.42814	0.38543	1.42814	0.31655	1.42814	0.12351	1.42814	0.34666	1.42814	0.22282	1.42814	0.70472
1.43087	0.38107	1.43087	0.34812	1.43087	0.12275	1.43087	0.35222	1.43087	0.2293	1.43087	0.69406
1.4336	0.38589	1.4336	0.33276	1.4336	0.12459	1.4336	0.34337	1.4336	0.22062	1.4336	0.69406
1.43633	0.39353	1.43633	0.31826	1.43633	0.12216	1.43633	0.35314	1.43633	0.22159	1.43633	0.6933
1.43906	0.37325	1.43906	0.33191	1.43906	0.11951	1.43906	0.34726	1.43906	0.22489	1.43906	0.74734
1.44179	0.38962	1.44179	0.31655	1.44179	0.12343	1.44179	0.3492	1.44179	0.22535	1.44179	0.70472
1.44453	0.37834	1.44453	0.34471	1.44453	0.12279	1.44453	0.36215	1.44453	0.22386	1.44453	0.66514
1.44726	0.37389	1.44726	0.33447	1.44726	0.12206	1.44726	0.35654	1.44726	0.22146	1.44726	0.72451
1.44999	0.37807	1.44999	0.32679	1.44999	0.12542	1.44999	0.35746	1.44999	0.22075	1.44999	0.71233
1.45272	0.38125	1.45272	0.33618	1.45272	0.12412	1.45272	0.35244	1.45272	0.221	1.45272	0.69178
1.45545	0.39307	1.45545	0.34471	1.45545	0.12387	1.45545	0.34769	1.45545	0.22548	1.45545	0.68874
1.45818	0.38562	1.45818	0.33362	1.45818	0.12579	1.45818	0.35249	1.45818	0.22347	1.45818	0.67732
1.46091	0.38089	1.46091	0.34642	1.46091	0.12299	1.46091	0.35988	1.46091	0.21854	1.46091	0.69559
1.46364	0.37825	1.46364	0.35239	1.46364	0.12093	1.46364	0.35093	1.46364	0.22567	1.46364	0.69939
1.46637	0.3778	1.46637	0.33703	1.46637	0.12042	1.46637	0.34148	1.46637	0.21348	1.46637	0.67656
1.4691	0.37434	1.4691	0.32338	1.4691	0.12002	1.4691	0.34288	1.4691	0.21718	1.4691	0.66362
1.47183	0.37734	1.47183	0.34215	1.47183	0.11997	1.47183	0.34618	1.47183	0.21893	1.47183	0.73668
1.47456	0.36661	1.47456	0.33788	1.47456	0.12373	1.47456	0.34677	1.47456	0.22347	1.47456	0.67504
1.47729	0.37061	1.47729	0.31741	1.47729	0.12267	1.47729	0.34898	1.47729	0.2199	1.47729	0.70396
1.48002	0.36707	1.48002	0.30119	1.48002	0.12203	1.48002	0.34628	1.48002	0.22794	1.48002	0.71537
1.48275	0.36634	1.48275	0.3029	1.48275	0.12314	1.48275	0.3438	1.48275	0.21893	1.48275	0.69178
1.48549	0.3748	1.48549	0.31229	1.48549	0.12412	1.48549	0.34564	1.48549	0.22976	1.48549	0.72222
1.48822	0.3818	1.48822	0.33532	1.48822	0.1227	1.48822	0.34413	1.48822	0.21459	1.48822	0.68417
1.49095	0.38071	1.49095	0.34983	1.49095	0.12392	1.49095	0.3445	1.49095	0.21951	1.49095	0.71461
1.49368	0.37652	1.49368	0.32935	1.49368	0.12449	1.49368	0.33797	1.49368	0.22094	1.49368	0.72527
1.49641	0.37361	1.49641	0.34471	1.49641	0.12277	1.49641	0.33938	1.49641	0.22088	1.49641	0.7032
1.49914	0.37616	1.49914	0.35239	1.49914	0.11997	1.49914	0.33636	1.49914	0.21997	1.49914	0.68645
1.50187	0.36261	1.50187	0.31485	1.50187	0.12069	1.50187	0.33177	1.50187	0.21549	1.50187	0.7344
1.5046	0.37198	1.5046	0.2901	1.5046	0.12235	1.5046	0.33107	1.5046	0.22256	1.5046	0.72451
1.50733	0.37698	1.50733	0.29096	1.50733	0.12211	1.50733	0.32589	1.50733	0.21796	1.50733	0.71689
1.51006	0.37725	1.51006	0.3029	1.51006	0.12657	1.51006	0.34585	1.51006	0.221	1.51006	0.6895
1.51279	0.37743	1.51279	0.31143	1.51279	0.12392	1.51279	0.33344	1.51279	0.22567	1.51279	0.70244
1.51552	0.35897	1.51552	0.32338	1.51552	0.12549	1.51552	0.35341	1.51552	0.21147	1.51552	0.69863
1.51825	0.38171	1.51825	0.31655	1.51825	0.12262	1.51825	0.33236	1.51825	0.219	1.51825	0.68417
1.52098	0.37752	1.52098	0.33276	1.52098	0.12383	1.52098	0.34672	1.52098	0.22347	1.52098	0.71309
1.52371	0.37961	1.52371	0.3157	1.52371	0.1212	1.52371	0.33522	1.52371	0.21348	1.52371	0.66286
1.52645	0.36261	1.52645	0.32082	1.52645	0.12336	1.52645	0.34143	1.52645	0.20875	1.52645	0.69102
1.52918	0.3727	1.52918	0.33874	1.52918	0.12118	1.52918	0.35087	1.52918	0.22457	1.52918	0.70624
1.53191	0.37898	1.53191	0.27389	1.53191	0.12272	1.53191	0.33161	1.53191	0.21666	1.53191	0.70244
1.53464	0.37243	1.53464	0.3157	1.53464	0.12333	1.53464	0.32869	1.53464	0.21679	1.53464	0.70015
1.53737	0.37079	1.53737	0.31997	1.53737	0.11951	1.53737	0.33134	1.53737	0.21887	1.53737	0.69787
1.5401	0.37134	1.5401	0.30375	1.5401	0.12451	1.5401	0.32454	1.5401	0.2131	1.5401	0.70396
1.54283	0.37925	1.54283	0.28925	1.54283	0.12385	1.54283	0.33884	1.54283	0.20791	1.54283	0.66514
1.54556	0.37298	1.54556	0.3285	1.54556	0.11563	1.54556	0.32168	1.54556	0.21141	1.54556	0.65525
1.54829	0.3758	1.54829	0.31655	1.54829	0.12203	1.54829	0.33236	1.54829	0.20583	1.54829	0.69102
1.55102	0.35588	1.55102	0.31655	1.55102	0.12042	1.55102	0.32907	1.55102	0.21789	1.55102	0.66819
1.55375	0.37452	1.55375	0.3302	1.55375	0.11985	1.55375	0.33323	1.55375	0.21258	1.55375	0.67656
1.55648	0.37043	1.55648	0.31741	1.55648	0.12088	1.55648	0.33943	1.55648	0.20648	1.55648	0.68721
1.55921	0.36743	1.55921	0.32765	1.55921	0.11934	1.55921	0.33781	1.55921	0.20875	1.55921	0.73896
1.56194	0.37098	1.56194	0.36433	1.56194	0.11732	1.56194	0.34558	1.56194	0.21614	1.56194	0.70167
1.56468	0.36561	1.56468	0.31229	1.56468	0.12005	1.56468	0.34089	1.56468	0.22217	1.56468	0.65982
1.56741	0.36925	1.56741	0.30119	1.56741	0.12235	1.56741	0.33479	1.56741	0.20934	1.56741	0.66286
1.57014	0.3667	1.57014	0.34471	1.57014	0.12059	1.57014	0.34127	1.57014	0.20357	1.57014	0.69406
1.57287	0.3667	1.57287	0.31143	1.57287	0.11772	1.57287	0.337	1.57287	0.21485	1.57287	0.72298
1.5756	0.36216	1.5756	0.30119	1.5756	0.12407	1.5756	0.33242	1.5756	0.21718	1.5756	0.71081
1.57833	0.36534	1.57833	0.31826	1.57833	0.12005	1.57833	0.32918	1.57833	0.21575	1.57833	0.67123
1.58106	0.36261	1.58106	0.32423	1.58106	0.12184	1.58106	0.3315	1.58106	0.21465	1.58106	0.63014
1.58379	0.35788	1.58379	0.29522	1.58379	0.12363	1.58379	0.33366	1.58379	0.2094	1.58379	0.68874
1.58652	0.36307	1.58652	0.30375	1.58652	0.12248	1.58652	0.33198	1.58652	0.21212	1.58652	0.6309
1.58925	0.36789	1.58925	0.32594	1.58925	0.12051	1.58925	0.32907	1.58925	0.20856	1.58925	0.66743
1.59198	0.37089	1.59198	0.31143	1.59198	0.11764	1.59198	0.31844	1.59198	0.21018	1.59198	0.707
1.59471	0.36534	1.59471	0.29693	1.59471	0.12135	1.59471	0.32303	1.59471	0.21536	1.59471	0.67656
1.59744	0.36288	1.59744	0.3285	1.59744	0.11997	1.59744	0.33738	1.59744	0.21433	1.59744	0.66058
1.60017	0.36625	1.60017	0.32082	1.60017	0.11688	1.60017	0.33231	1.60017	0.20726	1.60017	0.70472
1.6029	0.36052	1.6029	0.29949	1.6029	0.11566	1.6029	0.33042	1.6029	0.21543	1.6029	0.71005
1.60564	0.3707	1.60564	0.3157	1.60564	0.11929	1.60564	0.32405	1.60564	0.21705	1.60564	0.69559
1.60837	0.36752	1.60837	0.30631	1.60837	0.11843	1.60837	0.32162	1.60837	0.21361	1.60837	0.64384
1.6111	0.35243	1.6111	0.31314	1.6111	0.1199	1.6111	0.32912	1.6111	0.2116	1.6111	0.68189
1.61383	0.36052	1.61383	0.28925	1.61383	0.11992	1.61383	0.32983	1.61383	0.21212	1.61383	0.70396
1.61656	0.36079	1.61656	0.28072	1.61656	0.1199	1.61656	0.32837	1.61656	0.21096	1.61656	0.6758
1.61929	0.35206	1.61929	0.30461	1.61929	0.11921	1.61929	0.32751	1.61929	0.20538	1.61929	0.68798
1.62202	0.36261	1.62202	0.3157	1.62202	0.12054	1.62202	0.32626	1.62202	0.20733	1.62202	0.6895
1.62475	0.35188	1.62475	0.30375	1.62475	0.11872	1.62475	0.3301	1.62475	0.20558	1.62475	0.66134
1.62748	0.35197	1.62748	0.27474	1.62748	0.11678	1.62748	0.33144	1.62748	0.20992	1.62748	0.67047
1.63021	0.37052	1.63021	0.31314	1.63021	0.11813	1.63021	0.33107	1.63021	0.21673	1.63021	0.65373
1.63294	0.36407	1.63294	0.29437	1.63294	0.11637	1.63294	0.32972	1.63294	0.20875	1.63294	0.67123
1.63567	0.35297	1.63567	0.31655	1.63567	0.11561	1.63567	0.32756	1.63567	0.21167	1.63567	0.65297
1.6384	0.36107	1.6384	0.2901	1.6384	0.11992	1.6384	0.32621	1.6384	0.2072	1.6384	0.65982
1.64113	0.35152	1.64113	0.29949	1.64113	0.12078	1.64113	0.32896	1.64113	0.20292	1.64113	0.66819
1.64386	0.35788	1.64386	0.32509	1.64386	0.1198	1.64386	0.31644	1.64386	0.20616	1.64386	0.70928
1.6466	0.36634	1.6466	0.31314	1.6466	0.11742	1.6466	0.31439	1.6466	0.20726	1.6466	0.68265
1.64933	0.35643	1.64933	0.30546	1.64933	0.11723	1.64933	0.31531	1.64933	0.20519	1.64933	0.65068
1.65206	0.36016	1.65206	0.29096	1.65206	0.12034	1.65206	0.31822	1.65206	0.20486	1.65206	0.6621
1.65479	0.35943	1.65479	0.28242	1.65479	0.11759	1.65479	0.32384	1.65479	0.19507	1.65479	0.72451
1.65752	0.36043	1.65752	0.29352	1.65752	0.11715	1.65752	0.32605	1.65752	0.2037	1.65752	0.69635
1.66025	0.35361	1.66025	0.31741	1.66025	0.11946	1.66025	0.32869	1.66025	0.21037	1.66025	0.64612
1.66298	0.35797	1.66298	0.28498	1.66298	0.11715	1.66298	0.32653	1.66298	0.19903	1.66298	0.70167
1.66571	0.35152	1.66571	0.2756	1.66571	0.11553	1.66571	0.32092	1.66571	0.20305	1.66571	0.68493
1.66844	0.35661	1.66844	0.28754	1.66844	0.11507	1.66844	0.32891	1.66844	0.20506	1.66844	0.71385
1.67117	0.35597	1.67117	0.30631	1.67117	0.11548	1.67117	0.32281	1.67117	0.2048	1.67117	0.67123
1.6739	0.36398	1.6739	0.27218	1.6739	0.11963	1.6739	0.31871	1.6739	0.20298	1.6739	0.66971
1.67663	0.34706	1.67663	0.29266	1.67663	0.11639	1.67663	0.32205	1.67663	0.20382	1.67663	0.68265
1.67936	0.35461	1.67936	0.29949	1.67936	0.11759	1.67936	0.30565	1.67936	0.2011	1.67936	0.6484
1.68209	0.35488	1.68209	0.28072	1.68209	0.11838	1.68209	0.32038	1.68209	0.20318	1.68209	0.67656
1.68482	0.35479	1.68482	0.30802	1.68482	0.11956	1.68482	0.31558	1.68482	0.20519	1.68482	0.69939
1.68756	0.35088	1.68756	0.2901	1.68756	0.11615	1.68756	0.31866	1.68756	0.20694	1.68756	0.6758
1.69029	0.35834	1.69029	0.28754	1.69029	0.11735	1.69029	0.32211	1.69029	0.20408	1.69029	0.66514
1.69302	0.35416	1.69302	0.28157	1.69302	0.11777	1.69302	0.32518	1.69302	0.20227	1.69302	0.70015
1.69575	0.34788	1.69575	0.26024	1.69575	0.11502	1.69575	0.32195	1.69575	0.20032	1.69575	0.65982
1.69848	0.34497	1.69848	0.28925	1.69848	0.11558	1.69848	0.32923	1.69848	0.20259	1.69848	0.67123
1.70121	0.35197	1.70121	0.29863	1.70121	0.11911	1.70121	0.32362	1.70121	0.20836	1.70121	0.66971
1.70394	0.35361	1.70394	0.27048	1.70394	0.11781	1.70394	0.3233	1.70394	0.20525	1.70394	0.66362
1.70667	0.3507	1.70667	0.27048	1.70667	0.11683	1.70667	0.31714	1.70667	0.19838	1.70667	0.66514
1.7094	0.35834	1.7094	0.28328	1.7094	0.11512	1.7094	0.31558	1.7094	0.20162	1.7094	0.67656
1.71213	0.34188	1.71213	0.31058	1.71213	0.11781	1.71213	0.31941	1.71213	0.2046	1.71213	0.69787
1.71486	0.35106	1.71486	0.29778	1.71486	0.11804	1.71486	0.3179	1.71486	0.20091	1.71486	0.65906
1.71759	0.35234	1.71759	0.26962	1.71759	0.11769	1.71759	0.31752	1.71759	0.19734	1.71759	0.66591
1.72032	0.3457	1.72032	0.26962	1.72032	0.11531	1.72032	0.32	1.72032	0.2022	1.72032	0.64916
1.72305	0.35297	1.72305	0.28925	1.72305	0.11462	1.72305	0.32011	1.72305	0.19747	1.72305	0.68037
1.72578	0.35861	1.72578	0.30119	1.72578	0.11516	1.72578	0.3227	1.72578	0.19605	1.72578	0.65601
1.72852	0.35088	1.72852	0.28072	1.72852	0.11647	1.72852	0.32303	1.72852	0.20091	1.72852	0.70015
1.73125	0.35343	1.73125	0.29181	1.73125	0.11673	1.73125	0.32578	1.73125	0.20318	1.73125	0.6446
1.73398	0.35188	1.73398	0.25939	1.73398	0.11293	1.73398	0.31687	1.73398	0.20752	1.73398	0.6621
1.73671	0.35279	1.73671	0.28584	1.73671	0.11791	1.73671	0.31596	1.73671	0.20071	1.73671	0.66438
1.73944	0.35034	1.73944	0.28584	1.73944	0.11166	1.73944	0.31774	1.73944	0.20013	1.73944	0.6758
1.74217	0.35425	1.74217	0.2773	1.74217	0.11781	1.74217	0.31061	1.74217	0.19708	1.74217	0.66819
1.7449	0.35516	1.7449	0.31314	1.7449	0.11445	1.7449	0.31553	1.7449	0.19533	1.7449	0.6484
1.74763	0.35361	1.74763	0.30461	1.74763	0.11634	1.74763	0.31337	1.74763	0.20143	1.74763	0.67352
1.75036	0.34997	1.75036	0.29181	1.75036	0.11288	1.75036	0.31936	1.75036	0.19857	1.75036	0.68569
1.75309	0.35388	1.75309	0.29949	1.75309	0.11416	1.75309	0.30862	1.75309	0.19896	1.75309	0.62329
1.75582	0.34752	1.75582	0.33874	1.75582	0.11536	1.75582	0.30802	1.75582	0.20357	1.75582	0.67047
1.75855	0.35807	1.75855	0.2884	1.75855	0.11654	1.75855	0.30349	1.75855	0.20091	1.75855	0.65906
1.76128	0.35106	1.76128	0.2773	1.76128	0.11347	1.76128	0.30954	1.76128	0.19682	1.76128	0.66971
1.76401	0.36507	1.76401	0.32338	1.76401	0.11431	1.76401	0.31617	1.76401	0.20629	1.76401	0.71842
1.76674	0.36225	1.76674	0.29266	1.76674	0.11227	1.76674	0.30856	1.76674	0.20078	1.76674	0.67732
1.76948	0.34706	1.76948	0.29096	1.76948	0.11244	1.76948	0.31893	1.76948	0.2011	1.76948	0.66743
1.77221	0.34424	1.77221	0.30802	1.77221	0.11173	1.77221	0.31806	1.77221	0.20337	1.77221	0.67428
1.77494	0.34361	1.77494	0.32679	1.77494	0.11148	1.77494	0.32297	1.77494	0.19844	1.77494	0.621
1.77767	0.34615	1.77767	0.29096	1.77767	0.11445	1.77767	0.31617	1.77767	0.20136	1.77767	0.65221
1.7804	0.35097	1.7804	0.32253	1.7804	0.1144	1.7804	0.31018	1.7804	0.20402	1.7804	0.65145
1.78313	0.34879	1.78313	0.30034	1.78313	0.11367	1.78313	0.31952	1.78313	0.20376	1.78313	0.64307
1.78586	0.35306	1.78586	0.29522	1.78586	0.11109	1.78586	0.31666	1.78586	0.20571	1.78586	0.66743
1.78859	0.33861	1.78859	0.28925	1.78859	0.11558	1.78859	0.31563	1.78859	0.19851	1.78859	0.6446
1.79132	0.33633	1.79132	0.26365	1.79132	0.11163	1.79132	0.32411	1.79132	0.20311	1.79132	0.64612
1.79405	0.34524	1.79405	0.30461	1.79405	0.11379	1.79405	0.31612	1.79405	0.19559	1.79405	0.66895
1.79678	0.3477	1.79678	0.28413	1.79678	0.11087	1.79678	0.30856	1.79678	0.19883	1.79678	0.69102
1.79951	0.34988	1.79951	0.25939	1.79951	0.11141	1.79951	0.31369	1.79951	0.19229	1.79951	0.6446
1.80224	0.33988	1.80224	0.26706	1.80224	0.11276	1.80224	0.31736	1.80224	0.19164	1.80224	0.68113
1.80497	0.34343	1.80497	0.2756	1.80497	0.11026	1.80497	0.31612	1.80497	0.20162	1.80497	0.65068
1.8077	0.3407	1.8077	0.28157	1.8077	0.11276	1.8077	0.3138	1.8077	0.19903	1.8077	0.63394
1.81044	0.33833	1.81044	0.27048	1.81044	0.11256	1.81044	0.31369	1.81044	0.19611	1.81044	0.64536
1.81317	0.33661	1.81317	0.29693	1.81317	0.10891	1.81317	0.31531	1.81317	0.19624	1.81317	0.65221
1.8159	0.33806	1.8159	0.2884	1.8159	0.11151	1.8159	0.31714	1.8159	0.19838	1.8159	0.6347
1.81863	0.34679	1.81863	0.28669	1.81863	0.10996	1.81863	0.31671	1.81863	0.1941	1.81863	0.68037
1.82136	0.34561	1.82136	0.26792	1.82136	0.1135	1.82136	0.31515	1.82136	0.20194	1.82136	0.60883
1.82409	0.33824	1.82409	0.28584	1.82409	0.11004	1.82409	0.30743	1.82409	0.20039	1.82409	0.60502
1.82682	0.34797	1.82682	0.28072	1.82682	0.11543	1.82682	0.3022	1.82682	0.20305	1.82682	0.65601
1.82955	0.33452	1.82955	0.26365	1.82955	0.112	1.82955	0.31191	1.82955	0.19637	1.82955	0.64536
1.83228	0.33588	1.83228	0.27474	1.83228	0.11301	1.83228	0.31056	1.83228	0.19605	1.83228	0.64231
1.83501	0.34061	1.83501	0.28584	1.83501	0.11227	1.83501	0.30328	1.83501	0.20123	1.83501	0.6347
1.83774	0.3347	1.83774	0.25085	1.83774	0.10864	1.83774	0.31213	1.83774	0.19831	1.83774	0.64231
1.84047	0.35025	1.84047	0.26706	1.84047	0.11026	1.84047	0.29707	1.84047	0.19313	1.84047	0.66667
1.8432	0.33988	1.8432	0.24147	1.8432	0.10962	1.8432	0.31121	1.8432	0.19404	1.8432	0.64612
1.84593	0.3397	1.84593	0.28669	1.84593	0.11001	1.84593	0.30964	1.84593	0.19611	1.84593	0.66743
1.84866	0.33552	1.84866	0.26536	1.84866	0.11453	1.84866	0.30905	1.84866	0.1941	1.84866	0.67732
1.8514	0.34406	1.8514	0.26365	1.8514	0.11117	1.8514	0.30355	1.8514	0.19157	1.8514	0.64764
1.85413	0.34252	1.85413	0.25	1.85413	0.11031	1.85413	0.30646	1.85413	0.20279	1.85413	0.64307
1.85686	0.33852	1.85686	0.28925	1.85686	0.11556	1.85686	0.3166	1.85686	0.19806	1.85686	0.6796
1.85959	0.34634	1.85959	0.2773	1.85959	0.11215	1.85959	0.31126	1.85959	0.1919	1.85959	0.63775
1.86232	0.33224	1.86232	0.26877	1.86232	0.11205	1.86232	0.31002	1.86232	0.19358	1.86232	0.66819
1.86505	0.34661	1.86505	0.26877	1.86505	0.11173	1.86505	0.31024	1.86505	0.19851	1.86505	0.61492
1.86778	0.33752	1.86778	0.27986	1.86778	0.1108	1.86778	0.31267	1.86778	0.19799	1.86778	0.65982
1.87051	0.33988	1.87051	0.28072	1.87051	0.10942	1.87051	0.30382	1.87051	0.19203	1.87051	0.64688
1.87324	0.33224	1.87324	0.27048	1.87324	0.11065	1.87324	0.30306	1.87324	0.19449	1.87324	0.65297
1.87597	0.33442	1.87597	0.26877	1.87597	0.11107	1.87597	0.30997	1.87597	0.19131	1.87597	0.6484
1.8787	0.33988	1.8787	0.2628	1.8787	0.11266	1.8787	0.30894	1.8787	0.19436	1.8787	0.66667
1.88143	0.33461	1.88143	0.29352	1.88143	0.10803	1.88143	0.3009	1.88143	0.19507	1.88143	0.67884
1.88416	0.33406	1.88416	0.27133	1.88416	0.10906	1.88416	0.30581	1.88416	0.19455	1.88416	0.64079
1.88689	0.33515	1.88689	0.28925	1.88689	0.11141	1.88689	0.30333	1.88689	0.18982	1.88689	0.62633
1.88963	0.3387	1.88963	0.26962	1.88963	0.10879	1.88963	0.30948	1.88963	0.19235	1.88963	0.66667
1.89236	0.34015	1.89236	0.26962	1.89236	0.10736	1.89236	0.3158	1.89236	0.18976	1.89236	0.64003
1.89509	0.33006	1.89509	0.28242	1.89509	0.10587	1.89509	0.31326	1.89509	0.1906	1.89509	0.62938
1.89782	0.33806	1.89782	0.29437	1.89782	0.10722	1.89782	0.30565	1.89782	0.19209	1.89782	0.67884
1.90055	0.33661	1.90055	0.27218	1.90055	0.10518	1.90055	0.30835	1.90055	0.19572	1.90055	0.67047
1.90328	0.33006	1.90328	0.28669	1.90328	0.10803	1.90328	0.30668	1.90328	0.1917	1.90328	0.61111
1.90601	0.33115	1.90601	0.24829	1.90601	0.10785	1.90601	0.30846	1.90601	0.19838	1.90601	0.61644
1.90874	0.34215	1.90874	0.25597	1.90874	0.10883	1.90874	0.30905	1.90874	0.19105	1.90874	0.63775
1.91147	0.33843	1.91147	0.26451	1.91147	0.10849	1.91147	0.30716	1.91147	0.19579	1.91147	0.61111
1.9142	0.32488	1.9142	0.27304	1.9142	0.11129	1.9142	0.30878	1.9142	0.19488	1.9142	0.63166
1.91693	0.33015	1.91693	0.2884	1.91693	0.10883	1.91693	0.30171	1.91693	0.19585	1.91693	0.64155
1.91966	0.33642	1.91966	0.27389	1.91966	0.10758	1.91966	0.30614	1.91966	0.18937	1.91966	0.64916
1.92239	0.32961	1.92239	0.24744	1.92239	0.11232	1.92239	0.30576	1.92239	0.19293	1.92239	0.62405
1.92512	0.32915	1.92512	0.26109	1.92512	0.11045	1.92512	0.30554	1.92512	0.19883	1.92512	0.64003
1.92785	0.32888	1.92785	0.26792	1.92785	0.11178	1.92785	0.29934	1.92785	0.19216	1.92785	0.66438
1.93059	0.33661	1.93059	0.28328	1.93059	0.11178	1.93059	0.30284	1.93059	0.18963	1.93059	0.66134
1.93332	0.33197	1.93332	0.28498	1.93332	0.11362	1.93332	0.29869	1.93332	0.19326	1.93332	0.65753
1.93605	0.33051	1.93605	0.27218	1.93605	0.10935	1.93605	0.30096	1.93605	0.18399	1.93605	0.64536
1.93878	0.3417	1.93878	0.26451	1.93878	0.112	1.93878	0.29043	1.93878	0.19546	1.93878	0.64079
1.94151	0.33488	1.94151	0.25427	1.94151	0.11011	1.94151	0.30058	1.94151	0.18781	1.94151	0.6347
1.94424	0.33024	1.94424	0.28498	1.94424	0.10876	1.94424	0.30382	1.94424	0.19066	1.94424	0.62709
1.94697	0.33479	1.94697	0.25512	1.94697	0.10753	1.94697	0.30592	1.94697	0.19021	1.94697	0.6621
1.9497	0.33824	1.9497	0.27901	1.9497	0.10589	1.9497	0.29572	1.9497	0.19157	1.9497	0.62177
1.95243	0.32215	1.95243	0.27645	1.95243	0.10552	1.95243	0.30166	1.95243	0.19514	1.95243	0.60502
1.95516	0.3256	1.95516	0.28498	1.95516	0.1106	1.95516	0.29923	1.95516	0.19371	1.95516	0.60426
1.95789	0.32606	1.95789	0.29522	1.95789	0.1068	1.95789	0.30371	1.95789	0.19216	1.95789	0.63318
1.96062	0.31551	1.96062	0.27901	1.96062	0.1093	1.96062	0.30112	1.96062	0.19015	1.96062	0.61796
1.96335	0.33288	1.96335	0.28157	1.96335	0.1094	1.96335	0.29971	1.96335	0.1919	1.96335	0.60654
1.96608	0.33279	1.96608	0.28413	1.96608	0.10643	1.96608	0.30754	1.96608	0.19825	1.96608	0.65221
1.96881	0.32006	1.96881	0.25853	1.96881	0.10699	1.96881	0.30846	1.96881	0.18412	1.96881	0.61187
1.97155	0.32724	1.97155	0.2884	1.97155	0.10788	1.97155	0.30732	1.97155	0.18321	1.97155	0.65753
1.97428	0.31678	1.97428	0.3029	1.97428	0.10879	1.97428	0.30425	1.97428	0.18911	1.97428	0.62709
1.97701	0.32133	1.97701	0.26195	1.97701	0.10714	1.97701	0.29642	1.97701	0.19008	1.97701	0.62405
1.97974	0.31578	1.97974	0.25853	1.97974	0.1041	1.97974	0.31299	1.97974	0.19371	1.97974	0.63699
1.98247	0.31706	1.98247	0.28413	1.98247	0.10339	1.98247	0.30052	1.98247	0.19332	1.98247	0.61644
1.9852	0.32024	1.9852	0.24744	1.9852	0.10366	1.9852	0.30813	1.9852	0.18509	1.9852	0.62861
1.98793	0.32442	1.98793	0.28584	1.98793	0.10913	1.98793	0.30802	1.98793	0.19605	1.98793	0.62709
1.99066	0.33161	1.99066	0.29266	1.99066	0.10933	1.99066	0.30079	1.99066	0.18697	1.99066	0.64688
1.99339	0.32579	1.99339	0.26109	1.99339	0.10871	1.99339	0.30063	1.99339	0.18632	1.99339	0.62709
1.99612	0.32915	1.99612	0.28498	1.99612	0.10677	1.99612	0.30274	1.99612	0.19695	1.99612	0.61872
1.99885	0.33424	1.99885	0.26962	1.99885	0.1054	1.99885	0.2981	1.99885	0.18736	1.99885	0.62481
2.00158	0.32842	2.00158	0.25085	2.00158	0.10915	2.00158	0.30452	2.00158	0.19572	2.00158	0.64155
2.00431	0.32497	2.00431	0.25427	2.00431	0.10763	2.00431	0.29896	2.00431	0.19559	2.00431	0.59437
2.00704	0.32179	2.00704	0.23891	2.00704	0.10567	2.00704	0.30549	2.00704	0.18904	2.00704	0.62024
2.00977	0.32733	2.00977	0.27048	2.00977	0.10479	2.00977	0.29227	2.00977	0.19066	2.00977	0.63927
2.01251	0.32915	2.01251	0.2901	2.01251	0.11026	2.01251	0.30166	2.01251	0.19669	2.01251	0.60426
2.01524	0.32524	2.01524	0.25427	2.01524	0.10751	2.01524	0.2954	2.01524	0.19358	2.01524	0.62481
2.01797	0.3266	2.01797	0.25683	2.01797	0.1091	2.01797	0.29874	2.01797	0.18639	2.01797	0.6172
2.0207	0.33188	2.0207	0.2756	2.0207	0.10577	2.0207	0.30284	2.0207	0.18457	2.0207	0.57991
2.02343	0.33079	2.02343	0.25427	2.02343	0.10805	2.02343	0.29712	2.02343	0.18872	2.02343	0.67428
2.02616	0.32961	2.02616	0.28584	2.02616	0.10351	2.02616	0.30085	2.02616	0.18768	2.02616	0.61111
2.02889	0.33215	2.02889	0.27304	2.02889	0.10547	2.02889	0.29577	2.02889	0.19144	2.02889	0.60654
2.03162	0.3266	2.03162	0.25085	2.03162	0.10435	2.03162	0.29426	2.03162	0.19261	2.03162	0.63851
2.03435	0.32115	2.03435	0.25768	2.03435	0.10187	2.03435	0.29259	2.03435	0.18723	2.03435	0.58371
2.03708	0.32988	2.03708	0.28328	2.03708	0.10582	2.03708	0.29108	2.03708	0.19112	2.03708	0.61948
2.03981	0.3357	2.03981	0.25512	2.03981	0.10611	2.03981	0.29631	2.03981	0.18956	2.03981	0.58904
2.04254	0.33106	2.04254	0.23635	2.04254	0.10329	2.04254	0.2852	2.04254	0.17971	2.04254	0.62329
2.04527	0.33442	2.04527	0.26962	2.04527	0.10491	2.04527	0.30096	2.04527	0.18567	2.04527	0.65297
2.048	0.32688	2.048	0.25683	2.048	0.10604	2.048	0.29685	2.048	0.17595	2.048	0.6035
2.05073	0.32288	2.05073	0.27474	2.05073	0.10538	2.05073	0.29005	2.05073	0.18107	2.05073	0.59361
2.05347	0.32751	2.05347	0.25939	2.05347	0.10756	2.05347	0.2866	2.05347	0.18982	2.05347	0.62633
2.0562	0.31833	2.0562	0.2628	2.0562	0.1083	2.0562	0.28563	2.0562	0.19248	2.0562	0.60731
2.05893	0.32979	2.05893	0.26792	2.05893	0.10714	2.05893	0.2866	2.05893	0.18665	2.05893	0.63699
2.06166	0.31142	2.06166	0.26109	2.06166	0.10812	2.06166	0.28876	2.06166	0.18963	2.06166	0.5898
2.06439	0.32106	2.06439	0.25512	2.06439	0.10449	2.06439	0.2859	2.06439	0.1906	2.06439	0.61492
2.06712	0.3267	2.06712	0.25939	2.06712	0.10204	2.06712	0.28892	2.06712	0.18904	2.06712	0.59285
2.06985	0.32242	2.06985	0.24488	2.06985	0.10253	2.06985	0.28066	2.06985	0.18788	2.06985	0.59285
2.07258	0.33233	2.07258	0.28157	2.07258	0.10513	2.07258	0.28352	2.07258	0.18639	2.07258	0.60502
2.07531	0.32697	2.07531	0.29608	2.07531	0.10258	2.07531	0.28768	2.07531	0.18476	2.07531	0.61187
2.07804	0.3196	2.07804	0.27048	2.07804	0.10569	2.07804	0.29912	2.07804	0.18431	2.07804	0.63318
2.08077	0.3256	2.08077	0.25597	2.08077	0.10687	2.08077	0.29416	2.08077	0.17893	2.08077	0.58067
2.0835	0.32297	2.0835	0.28242	2.0835	0.10341	2.0835	0.2927	2.0835	0.1884	2.0835	0.59741
2.08623	0.31879	2.08623	0.26024	2.08623	0.10648	2.08623	0.2914	2.08623	0.18535	2.08623	0.61644
2.08896	0.32497	2.08896	0.24232	2.08896	0.10356	2.08896	0.2893	2.08896	0.18665	2.08896	0.64003
2.09169	0.32388	2.09169	0.23976	2.09169	0.10224	2.09169	0.29572	2.09169	0.18535	2.09169	0.61111
2.09443	0.32715	2.09443	0.28242	2.09443	0.10258	2.09443	0.28941	2.09443	0.1788	2.09443	0.58067
2.09716	0.32306	2.09716	0.26877	2.09716	0.10535	2.09716	0.29729	2.09716	0.18023	2.09716	0.60274
2.09989	0.31733	2.09989	0.25683	2.09989	0.1026	2.09989	0.29448	2.09989	0.17744	2.09989	0.59437
2.10262	0.32288	2.10262	0.27133	2.10262	0.10096	2.10262	0.28401	2.10262	0.17712	2.10262	0.60807
2.10535	0.32388	2.10535	0.24744	2.10535	0.10331	2.10535	0.277	2.10535	0.18029	2.10535	0.60122
2.10808	0.32279	2.10808	0.24744	2.10808	0.10616	2.10808	0.28147	2.10808	0.18334	2.10808	0.60578
2.11081	0.32233	2.11081	0.26706	2.11081	0.10106	2.11081	0.28822	2.11081	0.18457	2.11081	0.61111
2.11354	0.30824	2.11354	0.25597	2.11354	0.10599	2.11354	0.28336	2.11354	0.1836	2.11354	0.60959
2.11627	0.31697	2.11627	0.24147	2.11627	0.10344	2.11627	0.27915	2.11627	0.18062	2.11627	0.61872
2.119	0.31988	2.119	0.27048	2.119	0.10405	2.119	0.28531	2.119	0.18509	2.119	0.59893
2.12173	0.32015	2.12173	0.26792	2.12173	0.10491	2.12173	0.27802	2.12173	0.18068	2.12173	0.56773
2.12446	0.3136	2.12446	0.26962	2.12446	0.10425	2.12446	0.2845	2.12446	0.18159	2.12446	0.62253
2.12719	0.31306	2.12719	0.26962	2.12719	0.10295	2.12719	0.28417	2.12719	0.18062	2.12719	0.58295
2.12992	0.32233	2.12992	0.25427	2.12992	0.10329	2.12992	0.27861	2.12992	0.17874	2.12992	0.62329
2.13265	0.31606	2.13265	0.25768	2.13265	0.1016	2.13265	0.28531	2.13265	0.17439	2.13265	0.60807
2.13539	0.32206	2.13539	0.28413	2.13539	0.10209	2.13539	0.2812	2.13539	0.17135	2.13539	0.59893
2.13812	0.31433	2.13812	0.22952	2.13812	0.10393	2.13812	0.27786	2.13812	0.17478	2.13812	0.60654
2.14085	0.3116	2.14085	0.22782	2.14085	0.10113	2.14085	0.288	2.14085	0.18807	2.14085	0.6172
2.14358	0.31633	2.14358	0.25597	2.14358	0.10246	2.14358	0.27673	2.14358	0.17802	2.14358	0.60654
2.14631	0.32133	2.14631	0.25597	2.14631	0.10354	2.14631	0.28347	2.14631	0.18055	2.14631	0.63014
2.14904	0.32042	2.14904	0.23805	2.14904	0.10253	2.14904	0.28709	2.14904	0.18716	2.14904	0.59741
2.15177	0.31642	2.15177	0.25683	2.15177	0.1055	2.15177	0.28212	2.15177	0.17712	2.15177	0.62557
2.1545	0.31488	2.1545	0.25853	2.1545	0.09978	2.1545	0.29027	2.1545	0.17679	2.1545	0.56697
2.15723	0.31733	2.15723	0.23891	2.15723	0.10484	2.15723	0.28984	2.15723	0.181	2.15723	0.61187
2.15996	0.32588	2.15996	0.24573	2.15996	0.10351	2.15996	0.28266	2.15996	0.17673	2.15996	0.59361
2.16269	0.31478	2.16269	0.21843	2.16269	0.10177	2.16269	0.28164	2.16269	0.17776	2.16269	0.58904
2.16542	0.31215	2.16542	0.26109	2.16542	0.10052	2.16542	0.27133	2.16542	0.17815	2.16542	0.66971
2.16815	0.31715	2.16815	0.25085	2.16815	0.10319	2.16815	0.28315	2.16815	0.17556	2.16815	0.60198
2.17088	0.31969	2.17088	0.25683	2.17088	0.10361	2.17088	0.28126	2.17088	0.17893	2.17088	0.5761
2.17361	0.30606	2.17361	0.27474	2.17361	0.1028	2.17361	0.27079	2.17361	0.18645	2.17361	0.61492
2.17635	0.31497	2.17635	0.25427	2.17635	0.09902	2.17635	0.28061	2.17635	0.17964	2.17635	0.58371
2.17908	0.30442	2.17908	0.22611	2.17908	0.10535	2.17908	0.27538	2.17908	0.17543	2.17908	0.61339
2.18181	0.31597	2.18181	0.23379	2.18181	0.10405	2.18181	0.27489	2.18181	0.1707	2.18181	0.58067
2.18454	0.31497	2.18454	0.25512	2.18454	0.10243	2.18454	0.26928	2.18454	0.17381	2.18454	0.59132
2.18727	0.32051	2.18727	0.28328	2.18727	0.10228	2.18727	0.28347	2.18727	0.1766	2.18727	0.60122
2.19	0.31779	2.19	0.26792	2.19	0.09946	2.19	0.26982	2.19	0.16992	2.19	0.63851
2.19273	0.31069	2.19273	0.21331	2.19273	0.1014	2.19273	0.28072	2.19273	0.17005	2.19273	0.61263
2.19546	0.31578	2.19546	0.23379	2.19546	0.10243	2.19546	0.28228	2.19546	0.17303	2.19546	0.58752
2.19819	0.31224	2.19819	0.25512	2.19819	0.09843	2.19819	0.28336	2.19819	0.1799	2.19819	0.64231
2.20092	0.31015	2.20092	0.24147	2.20092	0.1012	2.20092	0.28423	2.20092	0.17737	2.20092	0.59361
2.20365	0.3166	2.20365	0.23635	2.20365	0.10243	2.20365	0.28196	2.20365	0.16998	2.20365	0.59665
2.20638	0.30496	2.20638	0.25853	2.20638	0.10197	2.20638	0.27554	2.20638	0.17783	2.20638	0.59893
2.20911	0.3146	2.20911	0.22014	2.20911	0.09946	2.20911	0.28023	2.20911	0.17524	2.20911	0.6035
2.21184	0.31942	2.21184	0.27133	2.21184	0.10116	2.21184	0.28169	2.21184	0.17835	2.21184	0.59741
2.21457	0.31806	2.21457	0.2227	2.21457	0.10165	2.21457	0.27948	2.21457	0.17173	2.21457	0.58752
2.21731	0.30851	2.21731	0.25512	2.21731	0.10057	2.21731	0.28255	2.21731	0.17348	2.21731	0.56697
2.22004	0.30997	2.22004	0.23549	2.22004	0.10049	2.22004	0.27905	2.22004	0.17368	2.22004	0.62481
2.22277	0.31242	2.22277	0.24659	2.22277	0.09887	2.22277	0.28158	2.22277	0.1788	2.22277	0.60274
2.2255	0.30751	2.2255	0.23464	2.2255	0.10152	2.2255	0.2798	2.2255	0.17368	2.2255	0.61872
2.22823	0.30733	2.22823	0.24488	2.22823	0.1027	2.22823	0.2886	2.22823	0.17699	2.22823	0.59893
2.23096	0.31015	2.23096	0.24317	2.23096	0.1014	2.23096	0.28158	2.23096	0.1788	2.23096	0.57002
2.23369	0.30706	2.23369	0.24317	2.23369	0.09954	2.23369	0.27635	2.23369	0.17238	2.23369	0.60426
2.23642	0.30296	2.23642	0.24232	2.23642	0.10089	2.23642	0.27511	2.23642	0.17277	2.23642	0.59741
2.23915	0.30378	2.23915	0.2372	2.23915	0.09765	2.23915	0.27926	2.23915	0.17666	2.23915	0.61111
2.24188	0.30678	2.24188	0.27986	2.24188	0.10086	2.24188	0.28568	2.24188	0.17588	2.24188	0.60426
2.24461	0.29915	2.24461	0.25512	2.24461	0.10143	2.24461	0.28099	2.24461	0.17109	2.24461	0.63927
2.24734	0.30933	2.24734	0.26536	2.24734	0.09978	2.24734	0.2812	2.24734	0.17582	2.24734	0.59665
2.25007	0.30706	2.25007	0.24317	2.25007	0.09841	2.25007	0.28002	2.25007	0.17303	2.25007	0.57306
2.2528	0.30533	2.2528	0.23635	2.2528	0.0963	2.2528	0.27192	2.2528	0.17044	2.2528	0.61035
2.25554	0.31151	2.25554	0.24061	2.25554	0.10086	2.25554	0.27829	2.25554	0.17284	2.25554	0.5761
2.25827	0.29551	2.25827	0.25597	2.25827	0.09863	2.25827	0.27732	2.25827	0.17666	2.25827	0.6035
2.261	0.30969	2.261	0.26451	2.261	0.09681	2.261	0.27921	2.261	0.1775	2.261	0.62177
2.26373	0.30415	2.26373	0.24147	2.26373	0.09448	2.26373	0.27419	2.26373	0.17439	2.26373	0.59209
2.26646	0.31078	2.26646	0.24403	2.26646	0.09902	2.26646	0.28072	2.26646	0.16733	2.26646	0.59817
2.26919	0.30997	2.26919	0.23805	2.26919	0.09659	2.26919	0.28423	2.26919	0.16804	2.26919	0.61492
2.27192	0.30451	2.27192	0.21587	2.27192	0.10047	2.27192	0.28034	2.27192	0.17018	2.27192	0.58752
2.27465	0.29842	2.27465	0.23294	2.27465	0.09878	2.27465	0.28029	2.27465	0.17822	2.27465	0.57839
2.27738	0.30969	2.27738	0.25171	2.27738	0.09799	2.27738	0.28147	2.27738	0.16739	2.27738	0.59209
2.28011	0.30369	2.28011	0.23976	2.28011	0.09909	2.28011	0.277	2.28011	0.17887	2.28011	0.57991
2.28284	0.29869	2.28284	0.24488	2.28284	0.09644	2.28284	0.27316	2.28284	0.17776	2.28284	0.58219
2.28557	0.30706	2.28557	0.23464	2.28557	0.09743	2.28557	0.27619	2.28557	0.17854	2.28557	0.60578
2.2883	0.30524	2.2883	0.23549	2.2883	0.09554	2.2883	0.27969	2.2883	0.16888	2.2883	0.61339
2.29103	0.30706	2.29103	0.24317	2.29103	0.09635	2.29103	0.28077	2.29103	0.16985	2.29103	0.59741
2.29376	0.30715	2.29376	0.21416	2.29376	0.09833	2.29376	0.27408	2.29376	0.16947	2.29376	0.60122
2.2965	0.3116	2.2965	0.24829	2.2965	0.09838	2.2965	0.27969	2.2965	0.16998	2.2965	0.57686
2.29923	0.30178	2.29923	0.23635	2.29923	0.09809	2.29923	0.27219	2.29923	0.17212	2.29923	0.60654
2.30196	0.3036	2.30196	0.21416	2.30196	0.09907	2.30196	0.27268	2.30196	0.17517	2.30196	0.62938
2.30469	0.30342	2.30469	0.24317	2.30469	0.10116	2.30469	0.28174	2.30469	0.17731	2.30469	0.61492
2.30742	0.29833	2.30742	0.24317	2.30742	0.09882	2.30742	0.27651	2.30742	0.17666	2.30742	0.59437
2.31015	0.30215	2.31015	0.23549	2.31015	0.09814	2.31015	0.27397	2.31015	0.17374	2.31015	0.59132
2.31288	0.29924	2.31288	0.23891	2.31288	0.09841	2.31288	0.28002	2.31288	0.16972	2.31288	0.57763
2.31561	0.29869	2.31561	0.27218	2.31561	0.09598	2.31561	0.2702	2.31561	0.17374	2.31561	0.6172
2.31834	0.30651	2.31834	0.24403	2.31834	0.09927	2.31834	0.27381	2.31834	0.17614	2.31834	0.586
2.32107	0.3056	2.32107	0.24403	2.32107	0.09838	2.32107	0.27797	2.32107	0.17212	2.32107	0.59361
2.3238	0.30542	2.3238	0.24232	2.3238	0.10086	2.3238	0.27365	2.3238	0.1683	2.3238	0.5761
2.32653	0.3016	2.32653	0.24573	2.32653	0.09797	2.32653	0.27527	2.32653	0.17517	2.32653	0.60883
2.32926	0.30178	2.32926	0.22867	2.32926	0.10125	2.32926	0.28309	2.32926	0.17595	2.32926	0.56317
2.33199	0.29842	2.33199	0.22099	2.33199	0.09878	2.33199	0.27656	2.33199	0.17426	2.33199	0.57382
2.33472	0.29524	2.33472	0.25171	2.33472	0.09703	2.33472	0.28002	2.33472	0.17147	2.33472	0.586
2.33746	0.29669	2.33746	0.24829	2.33746	0.09959	2.33746	0.28423	2.33746	0.17037	2.33746	0.60883
2.34019	0.30169	2.34019	0.2372	2.34019	0.09895	2.34019	0.27759	2.34019	0.17874	2.34019	0.58828
2.34292	0.29878	2.34292	0.24232	2.34292	0.09578	2.34292	0.28077	2.34292	0.18003	2.34292	0.59893
2.34565	0.29815	2.34565	0.25171	2.34565	0.09875	2.34565	0.27899	2.34565	0.17348	2.34565	0.62557
2.34838	0.29714	2.34838	0.24403	2.34838	0.09772	2.34838	0.27306	2.34838	0.17627	2.34838	0.58219
2.35111	0.3096	2.35111	0.24573	2.35111	0.09728	2.35111	0.27883	2.35111	0.16992	2.35111	0.5723
2.35384	0.30706	2.35384	0.23976	2.35384	0.09478	2.35384	0.26804	2.35384	0.17063	2.35384	0.56773
2.35657	0.29969	2.35657	0.24232	2.35657	0.09833	2.35657	0.28088	2.35657	0.17303	2.35657	0.58447
2.3593	0.30651	2.3593	0.24488	2.3593	0.09684	2.3593	0.27673	2.3593	0.16467	2.3593	0.5723
2.36203	0.30569	2.36203	0.2372	2.36203	0.09882	2.36203	0.26955	2.36203	0.17238	2.36203	0.55784
2.36476	0.30115	2.36476	0.24915	2.36476	0.09775	2.36476	0.27343	2.36476	0.16856	2.36476	0.57154
2.36749	0.31406	2.36749	0.21928	2.36749	0.0987	2.36749	0.26453	2.36749	0.16713	2.36749	0.61263
2.37022	0.30578	2.37022	0.23891	2.37022	0.09532	2.37022	0.2736	2.37022	0.17063	2.37022	0.60274
2.37295	0.29869	2.37295	0.19625	2.37295	0.09779	2.37295	0.2662	2.37295	0.16869	2.37295	0.56545
2.37568	0.29896	2.37568	0.2116	2.37568	0.10022	2.37568	0.26458	2.37568	0.17251	2.37568	0.57382
2.37842	0.29551	2.37842	0.21672	2.37842	0.09946	2.37842	0.26636	2.37842	0.16784	2.37842	0.56849
2.38115	0.29624	2.38115	0.24232	2.38115	0.09853	2.38115	0.2668	2.38115	0.16583	2.38115	0.5898
2.38388	0.29769	2.38388	0.21587	2.38388	0.09721	2.38388	0.26788	2.38388	0.16836	2.38388	0.59361
2.38661	0.29642	2.38661	0.23038	2.38661	0.09586	2.38661	0.26394	2.38661	0.1729	2.38661	0.57382
2.38934	0.29324	2.38934	0.23464	2.38934	0.09613	2.38934	0.2601	2.38934	0.17186	2.38934	0.5624
2.39207	0.29287	2.39207	0.23294	2.39207	0.09429	2.39207	0.26253	2.39207	0.17147	2.39207	0.59893
2.3948	0.29396	2.3948	0.22184	2.3948	0.09789	2.3948	0.26955	2.3948	0.16934	2.3948	0.52131
2.39753	0.29387	2.39753	0.22184	2.39753	0.09559	2.39753	0.26852	2.39753	0.15922	2.39753	0.59437
2.40026	0.29014	2.40026	0.23208	2.40026	0.09568	2.40026	0.28045	2.40026	0.167	2.40026	0.55023
2.40299	0.29078	2.40299	0.23549	2.40299	0.09367	2.40299	0.27629	2.40299	0.16765	2.40299	0.57154
2.40572	0.29342	2.40572	0.2372	2.40572	0.09586	2.40572	0.27041	2.40572	0.1683	2.40572	0.56164
2.40845	0.2876	2.40845	0.22099	2.40845	0.09568	2.40845	0.27327	2.40845	0.16194	2.40845	0.57839
2.41118	0.29878	2.41118	0.26109	2.41118	0.0946	2.41118	0.26804	2.41118	0.16532	2.41118	0.56393
2.41391	0.29178	2.41391	0.24061	2.41391	0.09402	2.41391	0.26944	2.41391	0.16279	2.41391	0.58219
2.41664	0.28296	2.41664	0.24488	2.41664	0.09274	2.41664	0.27154	2.41664	0.16752	2.41664	0.61339
2.41938	0.28751	2.41938	0.22782	2.41938	0.09409	2.41938	0.27381	2.41938	0.1694	2.41938	0.5761
2.42211	0.29678	2.42211	0.23208	2.42211	0.09505	2.42211	0.26534	2.42211	0.16506	2.42211	0.5586
2.42484	0.29869	2.42484	0.22611	2.42484	0.09343	2.42484	0.26599	2.42484	0.17005	2.42484	0.59132
2.42757	0.2916	2.42757	0.2628	2.42757	0.09245	2.42757	0.26523	2.42757	0.16194	2.42757	0.57534
2.4303	0.30296	2.4303	0.22696	2.4303	0.09389	2.4303	0.27084	2.4303	0.16071	2.4303	0.60731
2.43303	0.29033	2.43303	0.23549	2.43303	0.09183	2.43303	0.26777	2.43303	0.16966	2.43303	0.55632
2.43576	0.2856	2.43576	0.2227	2.43576	0.09404	2.43576	0.2737	2.43576	0.16668	2.43576	0.59437
2.43849	0.29342	2.43849	0.23549	2.43849	0.09608	2.43849	0.25849	2.43849	0.17504	2.43849	0.55632
2.44122	0.29087	2.44122	0.23123	2.44122	0.09475	2.44122	0.26588	2.44122	0.16285	2.44122	0.57382
2.44395	0.28623	2.44395	0.24744	2.44395	0.09593	2.44395	0.26329	2.44395	0.16843	2.44395	0.59209
2.44668	0.28905	2.44668	0.23379	2.44668	0.0962	2.44668	0.26135	2.44668	0.16318	2.44668	0.58904
2.44941	0.29378	2.44941	0.22867	2.44941	0.09495	2.44941	0.26043	2.44941	0.17122	2.44941	0.57915
2.45214	0.28869	2.45214	0.23123	2.45214	0.0948	2.45214	0.26183	2.45214	0.17037	2.45214	0.61263
2.45487	0.29278	2.45487	0.2099	2.45487	0.09802	2.45487	0.26334	2.45487	0.16408	2.45487	0.58295
2.4576	0.29542	2.4576	0.2244	2.4576	0.09794	2.4576	0.26685	2.4576	0.17031	2.4576	0.58295
2.46034	0.28996	2.46034	0.22867	2.46034	0.09669	2.46034	0.26966	2.46034	0.1683	2.46034	0.60198
2.46307	0.28923	2.46307	0.23891	2.46307	0.09441	2.46307	0.26464	2.46307	0.16525	2.46307	0.55023
2.4658	0.29342	2.4658	0.23379	2.4658	0.09703	2.4658	0.27074	2.4658	0.15909	2.4658	0.56849
2.46853	0.29287	2.46853	0.24232	2.46853	0.09497	2.46853	0.26928	2.46853	0.16402	2.46853	0.58447
2.47126	0.29869	2.47126	0.20137	2.47126	0.09264	2.47126	0.26901	2.47126	0.1611	2.47126	0.54262
2.47399	0.30669	2.47399	0.1843	2.47399	0.09706	2.47399	0.26885	2.47399	0.16279	2.47399	0.56925
2.47672	0.29633	2.47672	0.22867	2.47672	0.09068	2.47672	0.26815	2.47672	0.167	2.47672	0.54642
2.47945	0.2856	2.47945	0.23123	2.47945	0.09532	2.47945	0.26609	2.47945	0.17109	2.47945	0.56697
2.48218	0.28442	2.48218	0.21416	2.48218	0.09544	2.48218	0.26858	2.48218	0.17212	2.48218	0.59817
2.48491	0.29769	2.48491	0.21587	2.48491	0.09362	2.48491	0.27192	2.48491	0.17232	2.48491	0.57306
2.48764	0.29051	2.48764	0.21502	2.48764	0.09259	2.48764	0.26636	2.48764	0.16467	2.48764	0.54414
2.49037	0.2876	2.49037	0.22526	2.49037	0.0951	2.49037	0.25967	2.49037	0.1637	2.49037	0.58371
2.4931	0.28696	2.4931	0.22355	2.4931	0.08992	2.4931	0.25708	2.4931	0.16266	2.4931	0.57306
2.49583	0.29378	2.49583	0.23549	2.49583	0.09267	2.49583	0.2655	2.49583	0.1613	2.49583	0.57154
2.49856	0.2896	2.49856	0.24232	2.49856	0.09326	2.49856	0.26091	2.49856	0.16253	2.49856	0.60198
2.5013	0.29942	2.5013	0.22696	2.5013	0.09748	2.5013	0.26269	2.5013	0.1622	2.5013	0.59665
2.50403	0.29142	2.50403	0.22355	2.50403	0.09262	2.50403	0.25109	2.50403	0.16421	2.50403	0.56393
2.50676	0.2826	2.50676	0.24744	2.50676	0.09556	2.50676	0.25978	2.50676	0.16175	2.50676	0.60883
2.50949	0.28442	2.50949	0.22696	2.50949	0.09191	2.50949	0.25573	2.50949	0.16078	2.50949	0.54718
2.51222	0.29105	2.51222	0.21075	2.51222	0.09443	2.51222	0.27014	2.51222	0.15825	2.51222	0.54947
2.51495	0.28896	2.51495	0.22952	2.51495	0.09583	2.51495	0.25525	2.51495	0.1563	2.51495	0.5723
2.51768	0.29624	2.51768	0.23635	2.51768	0.09468	2.51768	0.25935	2.51768	0.16006	2.51768	0.57306
2.52041	0.28623	2.52041	0.21672	2.52041	0.09343	2.52041	0.25838	2.52041	0.16344	2.52041	0.58676
2.52314	0.28251	2.52314	0.23549	2.52314	0.09541	2.52314	0.26431	2.52314	0.15981	2.52314	0.57991
2.52587	0.28396	2.52587	0.21758	2.52587	0.09377	2.52587	0.25525	2.52587	0.15656	2.52587	0.57686
2.5286	0.28387	2.5286	0.23208	2.5286	0.09303	2.5286	0.25946	2.5286	0.16337	2.5286	0.60122
2.53133	0.29023	2.53133	0.22014	2.53133	0.09215	2.53133	0.24969	2.53133	0.16194	2.53133	0.58676
2.53406	0.29369	2.53406	0.19795	2.53406	0.0949	2.53406	0.25886	2.53406	0.16214	2.53406	0.53653
2.53679	0.28805	2.53679	0.22526	2.53679	0.09281	2.53679	0.25714	2.53679	0.16447	2.53679	0.55175
2.53952	0.28887	2.53952	0.22099	2.53952	0.09507	2.53952	0.26701	2.53952	0.15922	2.53952	0.56849
2.54226	0.28969	2.54226	0.22696	2.54226	0.09276	2.54226	0.26264	2.54226	0.15877	2.54226	0.55251
2.54499	0.28287	2.54499	0.19625	2.54499	0.09458	2.54499	0.26566	2.54499	0.1624	2.54499	0.55403
2.54772	0.29242	2.54772	0.2244	2.54772	0.09497	2.54772	0.26032	2.54772	0.15656	2.54772	0.57458
2.55045	0.28823	2.55045	0.24061	2.55045	0.09323	2.55045	0.25849	2.55045	0.16389	2.55045	0.54414
2.55318	0.2916	2.55318	0.2099	2.55318	0.09527	2.55318	0.2546	2.55318	0.1565	2.55318	0.55327
2.55591	0.28478	2.55591	0.20904	2.55591	0.09357	2.55591	0.26097	2.55591	0.16227	2.55591	0.55784
2.55864	0.28751	2.55864	0.23123	2.55864	0.09267	2.55864	0.26102	2.55864	0.16467	2.55864	0.56773
2.56137	0.27587	2.56137	0.23123	2.56137	0.09323	2.56137	0.25741	2.56137	0.16156	2.56137	0.55936
2.5641	0.28669	2.5641	0.20563	2.5641	0.09473	2.5641	0.25697	2.5641	0.15481	2.5641	0.55023
2.56683	0.2916	2.56683	0.21587	2.56683	0.09458	2.56683	0.25552	2.56683	0.15948	2.56683	0.55327
2.56956	0.2755	2.56956	0.21416	2.56956	0.09318	2.56956	0.25957	2.56956	0.15877	2.56956	0.53957
2.57229	0.28505	2.57229	0.21672	2.57229	0.091	2.57229	0.25919	2.57229	0.15806	2.57229	0.57078
2.57502	0.2806	2.57502	0.21928	2.57502	0.09061	2.57502	0.2594	2.57502	0.16318	2.57502	0.6035
2.57775	0.2735	2.57775	0.19113	2.57775	0.09223	2.57775	0.26825	2.57775	0.16421	2.57775	0.5137
2.58049	0.29287	2.58049	0.22184	2.58049	0.08693	2.58049	0.26491	2.58049	0.16311	2.58049	0.57534
2.58322	0.28141	2.58322	0.20222	2.58322	0.09112	2.58322	0.26707	2.58322	0.15404	2.58322	0.56317
2.58595	0.28023	2.58595	0.22867	2.58595	0.09205	2.58595	0.26394	2.58595	0.16428	2.58595	0.54033
2.58868	0.29305	2.58868	0.19966	2.58868	0.08894	2.58868	0.26086	2.58868	0.1565	2.58868	0.55936
2.59141	0.28151	2.59141	0.20734	2.59141	0.09036	2.59141	0.25433	2.59141	0.15442	2.59141	0.56545
2.59414	0.28423	2.59414	0.18857	2.59414	0.09014	2.59414	0.25055	2.59414	0.15572	2.59414	0.52664
2.59687	0.28205	2.59687	0.23038	2.59687	0.08955	2.59687	0.2526	2.59687	0.15793	2.59687	0.55556
2.5996	0.27778	2.5996	0.20819	2.5996	0.09254	2.5996	0.24991	2.5996	0.16532	2.5996	0.5586
2.60233	0.27796	2.60233	0.19795	2.60233	0.09294	2.60233	0.25449	2.60233	0.16214	2.60233	0.54414
2.60506	0.28805	2.60506	0.2227	2.60506	0.09019	2.60506	0.24947	2.60506	0.16214	2.60506	0.57078
2.60779	0.28378	2.60779	0.23805	2.60779	0.09387	2.60779	0.25136	2.60779	0.1648	2.60779	0.5449
2.61052	0.2826	2.61052	0.20307	2.61052	0.09375	2.61052	0.25644	2.61052	0.16201	2.61052	0.51446
2.61325	0.27669	2.61325	0.23379	2.61325	0.09284	2.61325	0.26097	2.61325	0.1613	2.61325	0.53044
2.61598	0.28487	2.61598	0.22611	2.61598	0.09416	2.61598	0.26172	2.61598	0.16778	2.61598	0.53805
2.61871	0.27605	2.61871	0.21331	2.61871	0.09053	2.61871	0.25822	2.61871	0.15676	2.61871	0.55936
2.62145	0.28105	2.62145	0.21502	2.62145	0.09299	2.62145	0.25206	2.62145	0.16331	2.62145	0.5586
2.62418	0.27823	2.62418	0.2116	2.62418	0.09274	2.62418	0.2478	2.62418	0.16149	2.62418	0.54338
2.62691	0.28087	2.62691	0.21928	2.62691	0.09117	2.62691	0.25509	2.62691	0.16143	2.62691	0.55784
2.62964	0.28151	2.62964	0.22867	2.62964	0.09281	2.62964	0.25244	2.62964	0.16019	2.62964	0.52664
2.63237	0.27887	2.63237	0.19369	2.63237	0.09389	2.63237	0.25142	2.63237	0.15981	2.63237	0.5624
2.6351	0.2896	2.6351	0.19539	2.6351	0.09321	2.6351	0.24953	2.6351	0.16532	2.6351	0.54795
2.63783	0.28714	2.63783	0.19113	2.63783	0.09294	2.63783	0.25719	2.63783	0.15877	2.63783	0.55251
2.64056	0.27669	2.64056	0.22696	2.64056	0.09249	2.64056	0.24942	2.64056	0.16058	2.64056	0.56317
2.64329	0.28796	2.64329	0.22782	2.64329	0.0909	2.64329	0.24969	2.64329	0.15903	2.64329	0.54262
2.64602	0.26805	2.64602	0.2116	2.64602	0.09092	2.64602	0.25843	2.64602	0.15857	2.64602	0.60046
2.64875	0.28196	2.64875	0.21416	2.64875	0.09321	2.64875	0.25104	2.64875	0.16259	2.64875	0.54262
2.65148	0.27696	2.65148	0.23635	2.65148	0.0924	2.65148	0.24775	2.65148	0.16045	2.65148	0.55784
2.65421	0.28051	2.65421	0.20734	2.65421	0.09367	2.65421	0.24996	2.65421	0.16058	2.65421	0.52816
2.65694	0.28896	2.65694	0.22014	2.65694	0.08977	2.65694	0.24634	2.65694	0.1554	2.65694	0.56545
2.65967	0.27441	2.65967	0.21075	2.65967	0.09188	2.65967	0.2491	2.65967	0.15851	2.65967	0.56773
2.66241	0.26832	2.66241	0.20137	2.66241	0.09164	2.66241	0.2471	2.66241	0.16052	2.66241	0.57915
2.66514	0.27487	2.66514	0.2227	2.66514	0.09262	2.66514	0.25287	2.66514	0.1552	2.66514	0.55708
2.66787	0.28969	2.66787	0.22099	2.66787	0.08962	2.66787	0.25271	2.66787	0.15851	2.66787	0.56545
2.6706	0.28151	2.6706	0.2227	2.6706	0.09129	2.6706	0.25034	2.6706	0.16	2.6706	0.57915
2.67333	0.2806	2.67333	0.21843	2.67333	0.09186	2.67333	0.25384	2.67333	0.15773	2.67333	0.53957
2.67606	0.27169	2.67606	0.20392	2.67606	0.08967	2.67606	0.23582	2.67606	0.16298	2.67606	0.55708
2.67879	0.27341	2.67879	0.2116	2.67879	0.08921	2.67879	0.24213	2.67879	0.15494	2.67879	0.57154
2.68152	0.27714	2.68152	0.22014	2.68152	0.08972	2.68152	0.24764	2.68152	0.15151	2.68152	0.57154
2.68425	0.2725	2.68425	0.19454	2.68425	0.0909	2.68425	0.24699	2.68425	0.15598	2.68425	0.52055
2.68698	0.27569	2.68698	0.20904	2.68698	0.08972	2.68698	0.24008	2.68698	0.15708	2.68698	0.55784
2.68971	0.27696	2.68971	0.22867	2.68971	0.09399	2.68971	0.24564	2.68971	0.1554	2.68971	0.57078
2.69244	0.26932	2.69244	0.20904	2.69244	0.08943	2.69244	0.24953	2.69244	0.15585	2.69244	0.57686
2.69517	0.28514	2.69517	0.19539	2.69517	0.08967	2.69517	0.25438	2.69517	0.15728	2.69517	0.56012
2.6979	0.27632	2.6979	0.21758	2.6979	0.08756	2.6979	0.25363	2.6979	0.1565	2.6979	0.5624
2.70063	0.27496	2.70063	0.20307	2.70063	0.09169	2.70063	0.25282	2.70063	0.15436	2.70063	0.5624
2.70337	0.27796	2.70337	0.22611	2.70337	0.08935	2.70337	0.25271	2.70337	0.15339	2.70337	0.54338
2.7061	0.27241	2.7061	0.2227	2.7061	0.09176	2.7061	0.25649	2.7061	0.15909	2.7061	0.53729
2.70883	0.26996	2.70883	0.19539	2.70883	0.09092	2.70883	0.25822	2.70883	0.15313	2.70883	0.55708
2.71156	0.27714	2.71156	0.21246	2.71156	0.09134	2.71156	0.24937	2.71156	0.15598	2.71156	0.53044
2.71429	0.27387	2.71429	0.21587	2.71429	0.09186	2.71429	0.24856	2.71429	0.15254	2.71429	0.5723
2.71702	0.26423	2.71702	0.1843	2.71702	0.09227	2.71702	0.25169	2.71702	0.14937	2.71702	0.56545
2.71975	0.27159	2.71975	0.21672	2.71975	0.09053	2.71975	0.24559	2.71975	0.15053	2.71975	0.53272
2.72248	0.28169	2.72248	0.19539	2.72248	0.08749	2.72248	0.24845	2.72248	0.15144	2.72248	0.5449
2.72521	0.28078	2.72521	0.19539	2.72521	0.08781	2.72521	0.24526	2.72521	0.1528	2.72521	0.5624
2.72794	0.27769	2.72794	0.22099	2.72794	0.08673	2.72794	0.24737	2.72794	0.14898	2.72794	0.55936
2.73067	0.27059	2.73067	0.2099	2.73067	0.08764	2.73067	0.241	2.73067	0.15086	2.73067	0.54795
2.7334	0.27378	2.7334	0.2227	2.7334	0.08872	2.7334	0.24861	2.7334	0.15462	2.7334	0.53957
2.73613	0.2746	2.73613	0.19795	2.73613	0.0884	2.73613	0.25023	2.73613	0.15585	2.73613	0.5723
2.73886	0.2705	2.73886	0.20904	2.73886	0.08722	2.73886	0.23766	2.73886	0.14943	2.73886	0.53653
2.74159	0.28278	2.74159	0.22184	2.74159	0.08904	2.74159	0.24521	2.74159	0.15656	2.74159	0.53272
2.74433	0.26605	2.74433	0.22782	2.74433	0.08617	2.74433	0.25379	2.74433	0.14671	2.74433	0.5624
2.74706	0.27632	2.74706	0.20051	2.74706	0.08891	2.74706	0.24802	2.74706	0.15436	2.74706	0.55175
2.74979	0.27923	2.74979	0.20307	2.74979	0.09144	2.74979	0.2471	2.74979	0.15112	2.74979	0.54566
2.75252	0.27487	2.75252	0.18601	2.75252	0.08906	2.75252	0.23987	2.75252	0.15144	2.75252	0.55327
2.75525	0.27569	2.75525	0.21331	2.75525	0.08904	2.75525	0.24883	2.75525	0.14859	2.75525	0.53577
2.75798	0.27296	2.75798	0.19027	2.75798	0.08751	2.75798	0.24008	2.75798	0.15313	2.75798	0.54338
2.76071	0.27096	2.76071	0.19369	2.76071	0.08619	2.76071	0.2512	2.76071	0.15345	2.76071	0.55632
2.76344	0.27078	2.76344	0.19198	2.76344	0.08712	2.76344	0.24402	2.76344	0.15825	2.76344	0.54186
2.76617	0.27196	2.76617	0.20734	2.76617	0.08673	2.76617	0.24564	2.76617	0.15494	2.76617	0.52511
2.7689	0.27305	2.7689	0.18003	2.7689	0.08769	2.7689	0.24446	2.7689	0.1541	2.7689	0.55556
2.77163	0.27023	2.77163	0.20307	2.77163	0.08437	2.77163	0.23625	2.77163	0.14917	2.77163	0.50152
2.77436	0.27232	2.77436	0.2099	2.77436	0.08617	2.77436	0.24106	2.77436	0.15086	2.77436	0.55784
2.77709	0.27323	2.77709	0.20563	2.77709	0.08656	2.77709	0.24294	2.77709	0.14885	2.77709	0.51522
2.77982	0.27996	2.77982	0.20137	2.77982	0.08504	2.77982	0.24068	2.77982	0.15592	2.77982	0.54414
2.78255	0.27059	2.78255	0.21246	2.78255	0.08796	2.78255	0.23636	2.78255	0.15229	2.78255	0.54338
2.78529	0.26305	2.78529	0.20051	2.78529	0.08585	2.78529	0.24068	2.78529	0.15546	2.78529	0.53501
2.78802	0.2605	2.78802	0.18601	2.78802	0.08761	2.78802	0.24505	2.78802	0.15754	2.78802	0.53272
2.79075	0.27396	2.79075	0.20051	2.79075	0.08707	2.79075	0.23874	2.79075	0.15397	2.79075	0.55251
2.79348	0.2725	2.79348	0.20648	2.79348	0.08653	2.79348	0.24365	2.79348	0.15293	2.79348	0.53957
2.79621	0.27187	2.79621	0.2116	2.79621	0.09026	2.79621	0.24289	2.79621	0.15235	2.79621	0.52588
2.79894	0.27023	2.79894	0.21843	2.79894	0.08666	2.79894	0.23949	2.79894	0.15436	2.79894	0.50913
2.80167	0.2615	2.80167	0.18259	2.80167	0.0885	2.80167	0.24812	2.80167	0.15073	2.80167	0.55251
2.8044	0.26632	2.8044	0.19966	2.8044	0.08823	2.8044	0.24634	2.8044	0.14865	2.8044	0.5411
2.80713	0.27096	2.80713	0.1843	2.80713	0.08712	2.80713	0.23981	2.80713	0.15021	2.80713	0.54262
2.80986	0.26205	2.80986	0.20734	2.80986	0.08607	2.80986	0.23814	2.80986	0.14658	2.80986	0.53044
2.81259	0.27769	2.81259	0.20051	2.81259	0.08592	2.81259	0.23685	2.81259	0.153	2.81259	0.54566
2.81532	0.27096	2.81532	0.20819	2.81532	0.08597	2.81532	0.24294	2.81532	0.14755	2.81532	0.54566
2.81805	0.27114	2.81805	0.2099	2.81805	0.08538	2.81805	0.22584	2.81805	0.15028	2.81805	0.56088
2.82078	0.26996	2.82078	0.2099	2.82078	0.08496	2.82078	0.23463	2.82078	0.15585	2.82078	0.57763
2.82351	0.26487	2.82351	0.20563	2.82351	0.08388	2.82351	0.24111	2.82351	0.15734	2.82351	0.52588
2.82625	0.26532	2.82625	0.18601	2.82625	0.08636	2.82625	0.24111	2.82625	0.15313	2.82625	0.54414
2.82898	0.26296	2.82898	0.18686	2.82898	0.08224	2.82898	0.24203	2.82898	0.14865	2.82898	0.48097
2.83171	0.26787	2.83171	0.20648	2.83171	0.08722	2.83171	0.23874	2.83171	0.14976	2.83171	0.54566
2.83444	0.25659	2.83444	0.19881	2.83444	0.08747	2.83444	0.24073	2.83444	0.15229	2.83444	0.54338
2.83717	0.26705	2.83717	0.1843	2.83717	0.08555	2.83717	0.24176	2.83717	0.1482	2.83717	0.53653
2.8399	0.27341	2.8399	0.21075	2.8399	0.08437	2.8399	0.241	2.8399	0.14716	2.8399	0.5274
2.84263	0.26832	2.84263	0.20307	2.84263	0.08558	2.84263	0.23609	2.84263	0.14846	2.84263	0.54262
2.84536	0.27287	2.84536	0.20307	2.84536	0.08462	2.84536	0.24764	2.84536	0.15047	2.84536	0.52968
2.84809	0.27214	2.84809	0.21416	2.84809	0.08668	2.84809	0.23749	2.84809	0.15053	2.84809	0.51218
2.85082	0.26268	2.85082	0.20307	2.85082	0.08634	2.85082	0.23701	2.85082	0.14476	2.85082	0.56088
2.85355	0.26323	2.85355	0.19881	2.85355	0.08553	2.85355	0.23717	2.85355	0.14956	2.85355	0.49163
2.85628	0.26268	2.85628	0.19539	2.85628	0.08594	2.85628	0.24327	2.85628	0.146	2.85628	0.50609
2.85901	0.27887	2.85901	0.22782	2.85901	0.08712	2.85901	0.24106	2.85901	0.14684	2.85901	0.5312
2.86174	0.26759	2.86174	0.19027	2.86174	0.08636	2.86174	0.24294	2.86174	0.14924	2.86174	0.56697
2.86447	0.26859	2.86447	0.21758	2.86447	0.08445	2.86447	0.24602	2.86447	0.15397	2.86447	0.52055
2.86721	0.25132	2.86721	0.17406	2.86721	0.08526	2.86721	0.24084	2.86721	0.14613	2.86721	0.5411
2.86994	0.26314	2.86994	0.19198	2.86994	0.08511	2.86994	0.23798	2.86994	0.15092	2.86994	0.53272
2.87267	0.25596	2.87267	0.21416	2.87267	0.08504	2.87267	0.24462	2.87267	0.14924	2.87267	0.50457
2.8754	0.26232	2.8754	0.21246	2.8754	0.08619	2.8754	0.24003	2.8754	0.15326	2.8754	0.50533
2.87813	0.26168	2.87813	0.19369	2.87813	0.08482	2.87813	0.23658	2.87813	0.14924	2.87813	0.49848
2.88086	0.26896	2.88086	0.19027	2.88086	0.08288	2.88086	0.23663	2.88086	0.15442	2.88086	0.51826
2.88359	0.26832	2.88359	0.19795	2.88359	0.08504	2.88359	0.23857	2.88359	0.14898	2.88359	0.53425
2.88632	0.25177	2.88632	0.21075	2.88632	0.08415	2.88632	0.2348	2.88632	0.14587	2.88632	0.53577
2.88905	0.26568	2.88905	0.19539	2.88905	0.08491	2.88905	0.23598	2.88905	0.14814	2.88905	0.55327
2.89178	0.2715	2.89178	0.1715	2.89178	0.08082	2.89178	0.23301	2.89178	0.15332	2.89178	0.55251
2.89451	0.26296	2.89451	0.20051	2.89451	0.08295	2.89451	0.22983	2.89451	0.14801	2.89451	0.50913
2.89724	0.26032	2.89724	0.19113	2.89724	0.08555	2.89724	0.22908	2.89724	0.15468	2.89724	0.51446
2.89997	0.26805	2.89997	0.17662	2.89997	0.08356	2.89997	0.23248	2.89997	0.14969	2.89997	0.5449
2.9027	0.25932	2.9027	0.19966	2.9027	0.08609	2.9027	0.23188	2.9027	0.14535	2.9027	0.5274
2.90544	0.26223	2.90544	0.19283	2.90544	0.08432	2.90544	0.23954	2.90544	0.14613	2.90544	0.49543
2.90817	0.26559	2.90817	0.20563	2.90817	0.08491	2.90817	0.24591	2.90817	0.14489	2.90817	0.54566
2.9109	0.25841	2.9109	0.20904	2.9109	0.08317	2.9109	0.23766	2.9109	0.14788	2.9109	0.53501
2.91363	0.26605	2.91363	0.19881	2.91363	0.08349	2.91363	0.24354	2.91363	0.14405	2.91363	0.51522
2.91636	0.25923	2.91636	0.20051	2.91636	0.08474	2.91636	0.2376	2.91636	0.14541	2.91636	0.55708
2.91909	0.26296	2.91909	0.19625	2.91909	0.08432	2.91909	0.22962	2.91909	0.14373	2.91909	0.53577
2.92182	0.26541	2.92182	0.1971	2.92182	0.08329	2.92182	0.23782	2.92182	0.14425	2.92182	0.53729
2.92455	0.26623	2.92455	0.16724	2.92455	0.08234	2.92455	0.23512	2.92455	0.14885	2.92455	0.53653
2.92728	0.26814	2.92728	0.19198	2.92728	0.08256	2.92728	0.24154	2.92728	0.14924	2.92728	0.51979
2.93001	0.25877	2.93001	0.17491	2.93001	0.08388	2.93001	0.23852	2.93001	0.14373	2.93001	0.54947
2.93274	0.25914	2.93274	0.20137	2.93274	0.08528	2.93274	0.2383	2.93274	0.141	2.93274	0.5137
2.93547	0.26578	2.93547	0.20734	2.93547	0.08241	2.93547	0.23561	2.93547	0.14418	2.93547	0.51979
2.9382	0.26059	2.9382	0.17662	2.9382	0.08543	2.9382	0.22708	2.9382	0.13906	2.9382	0.52588
2.94093	0.25832	2.94093	0.18174	2.94093	0.08501	2.94093	0.23809	2.94093	0.14425	2.94093	0.47869
2.94366	0.25586	2.94366	0.20648	2.94366	0.08253	2.94366	0.23075	2.94366	0.14314	2.94366	0.49696
2.9464	0.26005	2.9464	0.1971	2.9464	0.08374	2.9464	0.23037	2.9464	0.14476	2.9464	0.52511
2.94913	0.26396	2.94913	0.20478	2.94913	0.08317	2.94913	0.23453	2.94913	0.14943	2.94913	0.50228
2.95186	0.25068	2.95186	0.19966	2.95186	0.083	2.95186	0.24348	2.95186	0.14606	2.95186	0.55556
2.95459	0.26214	2.95459	0.17321	2.95459	0.08295	2.95459	0.23938	2.95459	0.1447	2.95459	0.49391
2.95732	0.25095	2.95732	0.19539	2.95732	0.08526	2.95732	0.23323	2.95732	0.14042	2.95732	0.51903
2.96005	0.25277	2.96005	0.17747	2.96005	0.08231	2.96005	0.23539	2.96005	0.14353	2.96005	0.52131
2.96278	0.25132	2.96278	0.18771	2.96278	0.08295	2.96278	0.22999	2.96278	0.1471	2.96278	0.49239
2.96551	0.25668	2.96551	0.1715	2.96551	0.08153	2.96551	0.23037	2.96551	0.14476	2.96551	0.52435
2.96824	0.25268	2.96824	0.17918	2.96824	0.08325	2.96824	0.23469	2.96824	0.14775	2.96824	0.50457
2.97097	0.2625	2.97097	0.19369	2.97097	0.08133	2.97097	0.23339	2.97097	0.14301	2.97097	0.52283
2.9737	0.25305	2.9737	0.17321	2.9737	0.08266	2.9737	0.23609	2.9737	0.14561	2.9737	0.51598
2.97643	0.26232	2.97643	0.20563	2.97643	0.08523	2.97643	0.23053	2.97643	0.14541	2.97643	0.55632
2.97916	0.25241	2.97916	0.18174	2.97916	0.08477	2.97916	0.23803	2.97916	0.14023	2.97916	0.52664
2.98189	0.25641	2.98189	0.19198	2.98189	0.08484	2.98189	0.22956	2.98189	0.14139	2.98189	0.45967
2.98462	0.25159	2.98462	0.19625	2.98462	0.0842	2.98462	0.22832	2.98462	0.13912	2.98462	0.49848
2.98736	0.25423	2.98736	0.20137	2.98736	0.08329	2.98736	0.23339	2.98736	0.14107	2.98736	0.46956
2.99009	0.2475	2.99009	0.20819	2.99009	0.0815	2.99009	0.23248	2.99009	0.14016	2.99009	0.53196
2.99282	0.25532	2.99282	0.19966	2.99282	0.08352	2.99282	0.22443	2.99282	0.14113	2.99282	0.49924
2.99555	0.25759	2.99555	0.17321	2.99555	0.08339	2.99555	0.22584	2.99555	0.14185	2.99555	0.50761
2.99828	0.24723	2.99828	0.19113	2.99828	0.08334	2.99828	0.22649	2.99828	0.139	2.99828	0.51979
3.00101	0.2515	3.00101	0.20222	3.00101	0.08486	3.00101	0.22433	3.00101	0.1353	3.00101	0.53577
3.00374	0.2615	3.00374	0.19369	3.00374	0.08317	3.00374	0.22578	3.00374	0.13997	3.00374	0.5898
3.00647	0.25532	3.00647	0.20137	3.00647	0.08246	3.00647	0.22724	3.00647	0.13673	3.00647	0.54718
3.0092	0.24805	3.0092	0.19539	3.0092	0.08513	3.0092	0.22406	3.0092	0.14178	3.0092	0.5449
3.01193	0.24977	3.01193	0.20051	3.01193	0.0829	3.01193	0.2335	3.01193	0.13485	3.01193	0.49772
3.01466	0.25068	3.01466	0.18601	3.01466	0.08506	3.01466	0.22686	3.01466	0.13562	3.01466	0.57534
3.01739	0.25268	3.01739	0.20051	3.01739	0.08155	3.01739	0.23598	3.01739	0.14451	3.01739	0.50152
3.02012	0.25741	3.02012	0.20222	3.02012	0.08455	3.02012	0.23118	3.02012	0.13971	3.02012	0.53425
3.02285	0.25105	3.02285	0.20392	3.02285	0.08126	3.02285	0.2355	3.02285	0.1434	3.02285	0.53196
3.02558	0.24668	3.02558	0.21416	3.02558	0.08408	3.02558	0.22945	3.02558	0.139	3.02558	0.51294
3.02832	0.24623	3.02832	0.18771	3.02832	0.08199	3.02832	0.2321	3.02832	0.13608	3.02832	0.50837
3.03105	0.26323	3.03105	0.18174	3.03105	0.08008	3.03105	0.22729	3.03105	0.13815	3.03105	0.50533
3.03378	0.25705	3.03378	0.18259	3.03378	0.07971	3.03378	0.22713	3.03378	0.14133	3.03378	0.52283
3.03651	0.25441	3.03651	0.19283	3.03651	0.08513	3.03651	0.22622	3.03651	0.13822	3.03651	0.5
3.03924	0.25468	3.03924	0.20904	3.03924	0.08356	3.03924	0.23037	3.03924	0.13705	3.03924	0.49543
3.04197	0.25441	3.04197	0.19283	3.04197	0.08349	3.04197	0.22773	3.04197	0.13459	3.04197	0.51598
3.0447	0.2565	3.0447	0.18686	3.0447	0.08364	3.0447	0.22767	3.0447	0.13815	3.0447	0.47641
3.04743	0.24886	3.04743	0.20734	3.04743	0.08047	3.04743	0.2267	3.04743	0.13562	3.04743	0.49467
3.05016	0.24695	3.05016	0.19027	3.05016	0.08231	3.05016	0.22778	3.05016	0.14373	3.05016	0.4863
3.05289	0.25177	3.05289	0.16382	3.05289	0.07851	3.05289	0.22282	3.05289	0.14036	3.05289	0.52816
3.05562	0.24477	3.05562	0.18515	3.05562	0.08106	3.05562	0.22665	3.05562	0.14211	3.05562	0.52664
3.05835	0.25577	3.05835	0.19027	3.05835	0.07753	3.05835	0.22519	3.05835	0.13822	3.05835	0.48782
3.06108	0.25159	3.06108	0.20307	3.06108	0.07966	3.06108	0.22692	3.06108	0.13303	3.06108	0.50837
3.06381	0.24841	3.06381	0.17235	3.06381	0.08069	3.06381	0.2233	3.06381	0.13802	3.06381	0.50837
3.06654	0.25141	3.06654	0.17662	3.06654	0.07871	3.06654	0.22627	3.06654	0.14353	3.06654	0.51598
3.06928	0.26023	3.06928	0.17406	3.06928	0.08099	3.06928	0.22179	3.06928	0.14431	3.06928	0.51065
3.07201	0.24068	3.07201	0.19454	3.07201	0.08015	3.07201	0.226	3.07201	0.1342	3.07201	0.50457
3.07474	0.25114	3.07474	0.19881	3.07474	0.08226	3.07474	0.2233	3.07474	0.1447	3.07474	0.52892
3.07747	0.24995	3.07747	0.18686	3.07747	0.08221	3.07747	0.22546	3.07747	0.14003	3.07747	0.52511
3.0802	0.25368	3.0802	0.20392	3.0802	0.08008	3.0802	0.21898	3.0802	0.14528	3.0802	0.51598
3.08293	0.25241	3.08293	0.1843	3.08293	0.07922	3.08293	0.2192	3.08293	0.1423	3.08293	0.5
3.08566	0.25195	3.08566	0.18003	3.08566	0.08099	3.08566	0.22114	3.08566	0.13802	3.08566	0.51674
3.08839	0.25014	3.08839	0.18515	3.08839	0.08121	3.08839	0.22314	3.08839	0.13945	3.08839	0.48554
3.09112	0.25086	3.09112	0.18857	3.09112	0.08116	3.09112	0.2213	3.09112	0.1412	3.09112	0.51826
3.09385	0.24941	3.09385	0.20137	3.09385	0.08121	3.09385	0.22654	3.09385	0.14113	3.09385	0.50837
3.09658	0.23932	3.09658	0.18771	3.09658	0.08037	3.09658	0.22368	3.09658	0.14502	3.09658	0.52588
3.09931	0.25468	3.09931	0.18942	3.09931	0.08037	3.09931	0.22902	3.09931	0.13323	3.09931	0.48782
3.10204	0.25686	3.10204	0.19881	3.10204	0.07846	3.10204	0.22643	3.10204	0.14126	3.10204	0.47489
3.10477	0.25323	3.10477	0.16638	3.10477	0.08064	3.10477	0.22497	3.10477	0.14217	3.10477	0.49391
3.1075	0.25368	3.1075	0.17918	3.1075	0.07998	3.1075	0.22465	3.1075	0.13686	3.1075	0.49163
3.11024	0.25505	3.11024	0.17833	3.11024	0.07947	3.11024	0.22044	3.11024	0.14263	3.11024	0.51826
3.11297	0.24577	3.11297	0.19795	3.11297	0.08383	3.11297	0.22729	3.11297	0.13712	3.11297	0.53805
3.1157	0.24541	3.1157	0.17747	3.1157	0.08234	3.1157	0.22411	3.1157	0.1425	3.1157	0.50304
3.11843	0.2445	3.11843	0.20478	3.11843	0.08234	3.11843	0.22756	3.11843	0.14029	3.11843	0.48402
3.12116	0.2435	3.12116	0.18174	3.12116	0.08028	3.12116	0.23091	3.12116	0.1412	3.12116	0.5586
3.12389	0.24977	3.12389	0.20904	3.12389	0.07954	3.12389	0.22632	3.12389	0.13977	3.12389	0.49924
3.12662	0.2485	3.12662	0.19113	3.12662	0.08037	3.12662	0.2219	3.12662	0.13964	3.12662	0.5274
3.12935	0.24113	3.12935	0.19369	3.12935	0.07581	3.12935	0.22476	3.12935	0.13776	3.12935	0.52131
3.13208	0.24714	3.13208	0.20222	3.13208	0.07986	3.13208	0.22087	3.13208	0.13822	3.13208	0.50381
3.13481	0.2435	3.13481	0.20904	3.13481	0.07871	3.13481	0.21925	3.13481	0.13549	3.13481	0.49163
3.13754	0.24314	3.13754	0.18601	3.13754	0.07701	3.13754	0.2212	3.13754	0.13342	3.13754	0.49848
3.14027	0.23832	3.14027	0.18771	3.14027	0.08133	3.14027	0.21537	3.14027	0.13919	3.14027	0.47945
3.143	0.24359	3.143	0.21416	3.143	0.07993	3.143	0.22157	3.143	0.13724	3.143	0.49239
3.14573	0.24923	3.14573	0.19539	3.14573	0.08033	3.14573	0.21807	3.14573	0.14075	3.14573	0.50837
3.14846	0.25223	3.14846	0.17235	3.14846	0.07878	3.14846	0.22319	3.14846	0.13919	3.14846	0.50989
3.1512	0.24895	3.1512	0.157	3.1512	0.079	3.1512	0.22255	3.1512	0.13536	3.1512	0.48858
3.15393	0.24059	3.15393	0.1843	3.15393	0.07851	3.15393	0.21796	3.15393	0.1388	3.15393	0.52435
3.15666	0.23741	3.15666	0.20734	3.15666	0.07856	3.15666	0.22179	3.15666	0.13925	3.15666	0.49696
3.15939	0.24514	3.15939	0.20392	3.15939	0.07873	3.15939	0.22568	3.15939	0.13225	3.15939	0.49848
3.16212	0.25195	3.16212	0.17833	3.16212	0.08229	3.16212	0.2178	3.16212	0.13569	3.16212	0.5
3.16485	0.23677	3.16485	0.18942	3.16485	0.08094	3.16485	0.22055	3.16485	0.13666	3.16485	0.51522
3.16758	0.23859	3.16758	0.18771	3.16758	0.07785	3.16758	0.22465	3.16758	0.13297	3.16758	0.47032
3.17031	0.24041	3.17031	0.1843	3.17031	0.07755	3.17031	0.23021	3.17031	0.13258	3.17031	0.48097
3.17304	0.23177	3.17304	0.20563	3.17304	0.0778	3.17304	0.22595	3.17304	0.14178	3.17304	0.47869
3.17577	0.2435	3.17577	0.18771	3.17577	0.08109	3.17577	0.21591	3.17577	0.14016	3.17577	0.50913
3.1785	0.23941	3.1785	0.16724	3.1785	0.07939	3.1785	0.21683	3.1785	0.14003	3.1785	0.49619
3.18123	0.24123	3.18123	0.18601	3.18123	0.07853	3.18123	0.21467	3.18123	0.1388	3.18123	0.49163
3.18396	0.24395	3.18396	0.19027	3.18396	0.08033	3.18396	0.21898	3.18396	0.1364	3.18396	0.51979
3.18669	0.2425	3.18669	0.18686	3.18669	0.08037	3.18669	0.21791	3.18669	0.13446	3.18669	0.48402
3.18942	0.24732	3.18942	0.19113	3.18942	0.07871	3.18942	0.22363	3.18942	0.13284	3.18942	0.47336
3.19216	0.24914	3.19216	0.19795	3.19216	0.07834	3.19216	0.21634	3.19216	0.13173	3.19216	0.4825
3.19489	0.24459	3.19489	0.19027	3.19489	0.07689	3.19489	0.2171	3.19489	0.13588	3.19489	0.48554
3.19762	0.2415	3.19762	0.17491	3.19762	0.07746	3.19762	0.22093	3.19762	0.1399	3.19762	0.46119
3.20035	0.24204	3.20035	0.16894	3.20035	0.07716	3.20035	0.21839	3.20035	0.13705	3.20035	0.49163
3.20308	0.23677	3.20308	0.19454	3.20308	0.07839	3.20308	0.2144	3.20308	0.1318	3.20308	0.48858
3.20581	0.2435	3.20581	0.2116	3.20581	0.07777	3.20581	0.21564	3.20581	0.13316	3.20581	0.49087
3.20854	0.24195	3.20854	0.19369	3.20854	0.07598	3.20854	0.21121	3.20854	0.13096	3.20854	0.47108
3.21127	0.25368	3.21127	0.1971	3.21127	0.08025	3.21127	0.20949	3.21127	0.13737	3.21127	0.46651
3.214	0.23268	3.214	0.18089	3.214	0.08015	3.214	0.21456	3.214	0.13446	3.214	0.47945
3.21673	0.2415	3.21673	0.20648	3.21673	0.07996	3.21673	0.20517	3.21673	0.1342	3.21673	0.50152
3.21946	0.23432	3.21946	0.17747	3.21946	0.07441	3.21946	0.20862	3.21946	0.13757	3.21946	0.48782
3.22219	0.23786	3.22219	0.19113	3.22219	0.07802	3.22219	0.2097	3.22219	0.13342	3.22219	0.50381
3.22492	0.23877	3.22492	0.18089	3.22492	0.07957	3.22492	0.21774	3.22492	0.12921	3.22492	0.48402
3.22765	0.2395	3.22765	0.18003	3.22765	0.0775	3.22765	0.21661	3.22765	0.13744	3.22765	0.49543
3.23038	0.24177	3.23038	0.19795	3.23038	0.07873	3.23038	0.21764	3.23038	0.1388	3.23038	0.47565
3.23312	0.24077	3.23312	0.17918	3.23312	0.07429	3.23312	0.21715	3.23312	0.13582	3.23312	0.50913
3.23585	0.23913	3.23585	0.19881	3.23585	0.07861	3.23585	0.21224	3.23585	0.13718	3.23585	0.48858
3.23858	0.23231	3.23858	0.17321	3.23858	0.0765	3.23858	0.22152	3.23858	0.13647	3.23858	0.49315
3.24131	0.23877	3.24131	0.1843	3.24131	0.07802	3.24131	0.21796	3.24131	0.13387	3.24131	0.49772
3.24404	0.23468	3.24404	0.20734	3.24404	0.07768	3.24404	0.21607	3.24404	0.13297	3.24404	0.51446
3.24677	0.23613	3.24677	0.17662	3.24677	0.075	3.24677	0.21888	3.24677	0.13621	3.24677	0.48097
3.2495	0.23859	3.2495	0.18174	3.2495	0.07682	3.2495	0.21844	3.2495	0.13517	3.2495	0.4825
3.25223	0.23595	3.25223	0.1843	3.25223	0.07623	3.25223	0.22379	3.25223	0.13517	3.25223	0.49011
3.25496	0.24023	3.25496	0.16041	3.25496	0.07014	3.25496	0.2178	3.25496	0.12914	3.25496	0.52435
3.25769	0.24668	3.25769	0.19881	3.25769	0.07743	3.25769	0.21731	3.25769	0.13122	3.25769	0.48554
3.26042	0.23059	3.26042	0.18089	3.26042	0.0765	3.26042	0.21834	3.26042	0.13225	3.26042	0.47412
3.26315	0.23068	3.26315	0.19283	3.26315	0.07463	3.26315	0.21159	3.26315	0.13225	3.26315	0.48021
3.26588	0.23241	3.26588	0.16894	3.26588	0.07571	3.26588	0.21208	3.26588	0.12927	3.26588	0.48326
3.26861	0.23095	3.26861	0.1698	3.26861	0.07429	3.26861	0.211	3.26861	0.13433	3.26861	0.49543
3.27135	0.23704	3.27135	0.17577	3.27135	0.07746	3.27135	0.20808	3.27135	0.12934	3.27135	0.49163
3.27408	0.23322	3.27408	0.19881	3.27408	0.07338	3.27408	0.21445	3.27408	0.12914	3.27408	0.48782
3.27681	0.23459	3.27681	0.18857	3.27681	0.07657	3.27681	0.21418	3.27681	0.1307	3.27681	0.48782
3.27954	0.2335	3.27954	0.17491	3.27954	0.07598	3.27954	0.21564	3.27954	0.12797	3.27954	0.51826
3.28227	0.2405	3.28227	0.16468	3.28227	0.0765	3.28227	0.2178	3.28227	0.12694	3.28227	0.47945
3.285	0.23295	3.285	0.17747	3.285	0.07571	3.285	0.21451	3.285	0.13128	3.285	0.48402
3.28773	0.23668	3.28773	0.20137	3.28773	0.07638	3.28773	0.21494	3.28773	0.13115	3.28773	0.50152
3.29046	0.23632	3.29046	0.18174	3.29046	0.07662	3.29046	0.20781	3.29046	0.13446	3.29046	0.47412
3.29319	0.23122	3.29319	0.18089	3.29319	0.0779	3.29319	0.21397	3.29319	0.13173	3.29319	0.51522
3.29592	0.23868	3.29592	0.17406	3.29592	0.07638	3.29592	0.20943	3.29592	0.12441	3.29592	0.45434
3.29865	0.24132	3.29865	0.18686	3.29865	0.07586	3.29865	0.21121	3.29865	0.1353	3.29865	0.49619
3.30138	0.23395	3.30138	0.16041	3.30138	0.07535	3.30138	0.21623	3.30138	0.12759	3.30138	0.4414
3.30411	0.24159	3.30411	0.1843	3.30411	0.07304	3.30411	0.21299	3.30411	0.13212	3.30411	0.47336
3.30684	0.23304	3.30684	0.16553	3.30684	0.07726	3.30684	0.21488	3.30684	0.1281	3.30684	0.4726
3.30957	0.23359	3.30957	0.18857	3.30957	0.07559	3.30957	0.21834	3.30957	0.13303	3.30957	0.47184
3.31231	0.23377	3.31231	0.18259	3.31231	0.07657	3.31231	0.20733	3.31231	0.12908	3.31231	0.52283
3.31504	0.22668	3.31504	0.16638	3.31504	0.07493	3.31504	0.21229	3.31504	0.13011	3.31504	0.49848
3.31777	0.24332	3.31777	0.17662	3.31777	0.07169	3.31777	0.2103	3.31777	0.13284	3.31777	0.5137
3.3205	0.23177	3.3205	0.1843	3.3205	0.07488	3.3205	0.21413	3.3205	0.13102	3.3205	0.49163
3.32323	0.24259	3.32323	0.18515	3.32323	0.07247	3.32323	0.20485	3.32323	0.13491	3.32323	0.47945
3.32596	0.22922	3.32596	0.17833	3.32596	0.0739	3.32596	0.21262	3.32596	0.12694	3.32596	0.49011
3.32869	0.23995	3.32869	0.17321	3.32869	0.07488	3.32869	0.20852	3.32869	0.13115	3.32869	0.49315
3.33142	0.23504	3.33142	0.16297	3.33142	0.07655	3.33142	0.20857	3.33142	0.13206	3.33142	0.47489
3.33415	0.23241	3.33415	0.16724	3.33415	0.07569	3.33415	0.20895	3.33415	0.12583	3.33415	0.49696
3.33688	0.23477	3.33688	0.18515	3.33688	0.07292	3.33688	0.20668	3.33688	0.12934	3.33688	0.49239
3.33961	0.23586	3.33961	0.18942	3.33961	0.07625	3.33961	0.21175	3.33961	0.12836	3.33961	0.49696
3.34234	0.2345	3.34234	0.16724	3.34234	0.07419	3.34234	0.21478	3.34234	0.12869	3.34234	0.47336
3.34507	0.23777	3.34507	0.18174	3.34507	0.07299	3.34507	0.2076	3.34507	0.13005	3.34507	0.48554
3.3478	0.23532	3.3478	0.1843	3.3478	0.0751	3.3478	0.21138	3.3478	0.12836	3.3478	0.49619
3.35053	0.23277	3.35053	0.17065	3.35053	0.07284	3.35053	0.21483	3.35053	0.12603	3.35053	0.4863
3.35327	0.24023	3.35327	0.157	3.35327	0.07306	3.35327	0.21094	3.35327	0.13147	3.35327	0.47489
3.356	0.23159	3.356	0.18089	3.356	0.07628	3.356	0.20641	3.356	0.12771	3.356	0.51065
3.35873	0.22759	3.35873	0.16894	3.35873	0.07576	3.35873	0.21413	3.35873	0.12609	3.35873	0.44977
3.36146	0.23495	3.36146	0.1971	3.36146	0.07564	3.36146	0.21175	3.36146	0.12661	3.36146	0.46119
3.36419	0.24023	3.36419	0.16553	3.36419	0.07554	3.36419	0.20981	3.36419	0.12635	3.36419	0.44521
3.36692	0.23359	3.36692	0.17747	3.36692	0.07397	3.36692	0.21013	3.36692	0.1316	3.36692	0.48097
3.36965	0.23741	3.36965	0.15614	3.36965	0.07436	3.36965	0.21089	3.36965	0.12985	3.36965	0.4825
3.37238	0.22213	3.37238	0.17491	3.37238	0.07174	3.37238	0.20333	3.37238	0.13018	3.37238	0.50304
3.37511	0.22922	3.37511	0.16894	3.37511	0.0726	3.37511	0.21181	3.37511	0.13102	3.37511	0.47717
3.37784	0.23141	3.37784	0.17406	3.37784	0.07463	3.37784	0.20749	3.37784	0.12687	3.37784	0.49848
3.38057	0.22659	3.38057	0.16382	3.38057	0.07277	3.38057	0.20657	3.38057	0.13115	3.38057	0.4688
3.3833	0.22686	3.3833	0.17918	3.3833	0.075	3.3833	0.2076	3.3833	0.12635	3.3833	0.49924
3.38603	0.2305	3.38603	0.17065	3.38603	0.07463	3.38603	0.20506	3.38603	0.12849	3.38603	0.48706
3.38876	0.22922	3.38876	0.16809	3.38876	0.07382	3.38876	0.20657	3.38876	0.13193	3.38876	0.49315
3.39149	0.22559	3.39149	0.18601	3.39149	0.0723	3.39149	0.20652	3.39149	0.12998	3.39149	0.49391
3.39423	0.22668	3.39423	0.17491	3.39423	0.07378	3.39423	0.21666	3.39423	0.12583	3.39423	0.4726
3.39696	0.23886	3.39696	0.17406	3.39696	0.07549	3.39696	0.21111	3.39696	0.12843	3.39696	0.45205
3.39969	0.23295	3.39969	0.1698	3.39969	0.07392	3.39969	0.21154	3.39969	0.12635	3.39969	0.48174
3.40242	0.22704	3.40242	0.17406	3.40242	0.07282	3.40242	0.20344	3.40242	0.1211	3.40242	0.46804
3.40515	0.23486	3.40515	0.18515	3.40515	0.07684	3.40515	0.20539	3.40515	0.12791	3.40515	0.44368
3.40788	0.23022	3.40788	0.16638	3.40788	0.07554	3.40788	0.20441	3.40788	0.12687	3.40788	0.47412
3.41061	0.23322	3.41061	0.15444	3.41061	0.0738	3.41061	0.20593	3.41061	0.12674	3.41061	0.43151
3.41334	0.23104	3.41334	0.18942	3.41334	0.07306	3.41334	0.20593	3.41334	0.12765	3.41334	0.43683
3.41607	0.23168	3.41607	0.17065	3.41607	0.07439	3.41607	0.21494	3.41607	0.12778	3.41607	0.48782
3.4188	0.22804	3.4188	0.18345	3.4188	0.0737	3.4188	0.20474	3.4188	0.13199	3.4188	0.48554
3.42153	0.22559	3.42153	0.15614	3.42153	0.0753	3.42153	0.20555	3.42153	0.12934	3.42153	0.45282
3.42426	0.2345	3.42426	0.1715	3.42426	0.07562	3.42426	0.20182	3.42426	0.13011	3.42426	0.48478
3.42699	0.22377	3.42699	0.18515	3.42699	0.07294	3.42699	0.21521	3.42699	0.12797	3.42699	0.48174
3.42972	0.22195	3.42972	0.16297	3.42972	0.07206	3.42972	0.19788	3.42972	0.13245	3.42972	0.48782
3.43245	0.23159	3.43245	0.18174	3.43245	0.07304	3.43245	0.21353	3.43245	0.12266	3.43245	0.46423
3.43519	0.22677	3.43519	0.1843	3.43519	0.07375	3.43519	0.20209	3.43519	0.12726	3.43519	0.46499
3.43792	0.23386	3.43792	0.16809	3.43792	0.07289	3.43792	0.19896	3.43792	0.12642	3.43792	0.49315
3.44065	0.2274	3.44065	0.16297	3.44065	0.07117	3.44065	0.20436	3.44065	0.13199	3.44065	0.46423
3.44338	0.2305	3.44338	0.18089	3.44338	0.07213	3.44338	0.20317	3.44338	0.12629	3.44338	0.43075
3.44611	0.23095	3.44611	0.1843	3.44611	0.07083	3.44611	0.2022	3.44611	0.13238	3.44611	0.4825
3.44884	0.2274	3.44884	0.16894	3.44884	0.07027	3.44884	0.21181	3.44884	0.12668	3.44884	0.45586
3.45157	0.22804	3.45157	0.15956	3.45157	0.07203	3.45157	0.20614	3.45157	0.12668	3.45157	0.47793
3.4543	0.22431	3.4543	0.17662	3.4543	0.07159	3.4543	0.20091	3.4543	0.12402	3.4543	0.45814
3.45703	0.22813	3.45703	0.16382	3.45703	0.07014	3.45703	0.20398	3.45703	0.12395	3.45703	0.52131
3.45976	0.22941	3.45976	0.19027	3.45976	0.06914	3.45976	0.20382	3.45976	0.12707	3.45976	0.47565
3.46249	0.22704	3.46249	0.17321	3.46249	0.07184	3.46249	0.20706	3.46249	0.12253	3.46249	0.47793
3.46522	0.22404	3.46522	0.14676	3.46522	0.07061	3.46522	0.20539	3.46522	0.1248	3.46522	0.50228
3.46795	0.23722	3.46795	0.17747	3.46795	0.0713	3.46795	0.20474	3.46795	0.1281	3.46795	0.46195
3.47068	0.21949	3.47068	0.17235	3.47068	0.07267	3.47068	0.20479	3.47068	0.1213	3.47068	0.50228
3.47341	0.22322	3.47341	0.16894	3.47341	0.0696	3.47341	0.19454	3.47341	0.12927	3.47341	0.47489
3.47615	0.22395	3.47615	0.17235	3.47615	0.07252	3.47615	0.20085	3.47615	0.12668	3.47615	0.46195
3.47888	0.22568	3.47888	0.18601	3.47888	0.07262	3.47888	0.20495	3.47888	0.12318	3.47888	0.47869
3.48161	0.22595	3.48161	0.17577	3.48161	0.07083	3.48161	0.20172	3.48161	0.12849	3.48161	0.46651
3.48434	0.22513	3.48434	0.16126	3.48434	0.07235	3.48434	0.20226	3.48434	0.12966	3.48434	0.48935
3.48707	0.22559	3.48707	0.16212	3.48707	0.07309	3.48707	0.20253	3.48707	0.12415	3.48707	0.44749
3.4898	0.22213	3.4898	0.15102	3.4898	0.07235	3.4898	0.19481	3.4898	0.12661	3.4898	0.44064
3.49253	0.23159	3.49253	0.16041	3.49253	0.07174	3.49253	0.19702	3.49253	0.12136	3.49253	0.43912
3.49526	0.21804	3.49526	0.16553	3.49526	0.07186	3.49526	0.20231	3.49526	0.12804	3.49526	0.46499
3.49799	0.2244	3.49799	0.17065	3.49799	0.07382	3.49799	0.2069	3.49799	0.12032	3.49799	0.46423
3.50072	0.22459	3.50072	0.16126	3.50072	0.07194	3.50072	0.19988	3.50072	0.11916	3.50072	0.4414
3.50345	0.22841	3.50345	0.1715	3.50345	0.07382	3.50345	0.20781	3.50345	0.12687	3.50345	0.4414
3.50618	0.20704	3.50618	0.16382	3.50618	0.07228	3.50618	0.21564	3.50618	0.12726	3.50618	0.43836
3.50891	0.22159	3.50891	0.15529	3.50891	0.07105	3.50891	0.20393	3.50891	0.127	3.50891	0.45814
3.51164	0.22313	3.51164	0.16553	3.51164	0.07321	3.51164	0.2022	3.51164	0.12357	3.51164	0.44064
3.51437	0.21968	3.51437	0.18174	3.51437	0.07238	3.51437	0.19869	3.51437	0.12382	3.51437	0.47869
3.51711	0.22495	3.51711	0.1698	3.51711	0.07009	3.51711	0.19659	3.51711	0.12493	3.51711	0.48097
3.51984	0.21795	3.51984	0.18857	3.51984	0.07144	3.51984	0.20522	3.51984	0.13167	3.51984	0.44673
3.52257	0.21522	3.52257	0.17235	3.52257	0.07326	3.52257	0.20409	3.52257	0.12006	3.52257	0.45129
3.5253	0.21995	3.5253	0.16809	3.5253	0.07196	3.5253	0.20247	3.5253	0.12357	3.5253	0.46956
3.52803	0.20877	3.52803	0.1715	3.52803	0.07265	3.52803	0.20868	3.52803	0.13011	3.52803	0.45282
3.53076	0.21722	3.53076	0.16041	3.53076	0.06963	3.53076	0.2022	3.53076	0.12272	3.53076	0.45662
3.53349	0.22804	3.53349	0.16724	3.53349	0.07228	3.53349	0.19681	3.53349	0.12162	3.53349	0.44444
3.53622	0.22086	3.53622	0.157	3.53622	0.07113	3.53622	0.20841	3.53622	0.12545	3.53622	0.47336
3.53895	0.22149	3.53895	0.15956	3.53895	0.06821	3.53895	0.20312	3.53895	0.11767	3.53895	0.45282
3.54168	0.22813	3.54168	0.17235	3.54168	0.06845	3.54168	0.20533	3.54168	0.12305	3.54168	0.46499
3.54441	0.2265	3.54441	0.19369	3.54441	0.06958	3.54441	0.20118	3.54441	0.12052	3.54441	0.45586
3.54714	0.22068	3.54714	0.16297	3.54714	0.07002	3.54714	0.20037	3.54714	0.11767	3.54714	0.4825
3.54987	0.22259	3.54987	0.16382	3.54987	0.07122	3.54987	0.2097	3.54987	0.12564	3.54987	0.47412
3.5526	0.22086	3.5526	0.1587	3.5526	0.06963	3.5526	0.20355	3.5526	0.12888	3.5526	0.41629
3.55533	0.2184	3.55533	0.19027	3.55533	0.07051	3.55533	0.20522	3.55533	0.12363	3.55533	0.49011
3.55807	0.21586	3.55807	0.18174	3.55807	0.07174	3.55807	0.20155	3.55807	0.11903	3.55807	0.47793
3.5608	0.23141	3.5608	0.16468	3.5608	0.07321	3.5608	0.20053	3.5608	0.12421	3.5608	0.44064
3.56353	0.2245	3.56353	0.18601	3.56353	0.07	3.56353	0.20155	3.56353	0.12233	3.56353	0.46499
3.56626	0.20404	3.56626	0.17321	3.56626	0.07252	3.56626	0.21035	3.56626	0.11961	3.56626	0.47565
3.56899	0.21831	3.56899	0.15614	3.56899	0.06946	3.56899	0.20204	3.56899	0.12143	3.56899	0.47032
3.57172	0.21813	3.57172	0.14761	3.57172	0.07252	3.57172	0.19972	3.57172	0.12246	3.57172	0.47032
3.57445	0.21613	3.57445	0.18003	3.57445	0.07326	3.57445	0.20576	3.57445	0.12279	3.57445	0.44749
3.57718	0.21895	3.57718	0.1715	3.57718	0.07208	3.57718	0.20236	3.57718	0.11656	3.57718	0.47032
3.57991	0.21377	3.57991	0.15102	3.57991	0.07132	3.57991	0.19907	3.57991	0.12324	3.57991	0.4726
3.58264	0.21549	3.58264	0.1587	3.58264	0.07046	3.58264	0.20096	3.58264	0.12272	3.58264	0.46804
3.58537	0.21686	3.58537	0.16638	3.58537	0.07014	3.58537	0.19411	3.58537	0.11935	3.58537	0.47184
3.5881	0.21822	3.5881	0.17406	3.5881	0.07223	3.5881	0.19821	3.5881	0.1224	3.5881	0.46043
3.59083	0.22304	3.59083	0.14846	3.59083	0.07066	3.59083	0.2015	3.59083	0.12078	3.59083	0.44977
3.59356	0.22295	3.59356	0.15956	3.59356	0.06963	3.59356	0.20161	3.59356	0.11864	3.59356	0.44977
3.5963	0.21395	3.5963	0.17747	3.5963	0.06852	3.5963	0.19907	3.5963	0.12091	3.5963	0.48706
3.59903	0.21777	3.59903	0.18003	3.59903	0.06813	3.59903	0.19956	3.59903	0.12532	3.59903	0.4239
3.60176	0.21886	3.60176	0.18686	3.60176	0.06796	3.60176	0.20495	3.60176	0.12169	3.60176	0.4277
3.60449	0.2214	3.60449	0.16297	3.60449	0.06737	3.60449	0.19864	3.60449	0.12434	3.60449	0.42846
3.60722	0.21831	3.60722	0.15102	3.60722	0.06789	3.60722	0.19875	3.60722	0.11844	3.60722	0.47641
3.60995	0.21249	3.60995	0.1698	3.60995	0.07117	3.60995	0.19233	3.60995	0.12227	3.60995	0.46347
3.61268	0.22822	3.61268	0.16894	3.61268	0.06904	3.61268	0.19357	3.61268	0.11585	3.61268	0.47184
3.61541	0.22104	3.61541	0.16724	3.61541	0.06965	3.61541	0.19454	3.61541	0.11935	3.61541	0.46651
3.61814	0.21677	3.61814	0.15273	3.61814	0.07265	3.61814	0.19416	3.61814	0.12091	3.61814	0.46575
3.62087	0.21795	3.62087	0.1587	3.62087	0.06735	3.62087	0.19076	3.62087	0.11929	3.62087	0.47793
3.6236	0.22259	3.6236	0.17406	3.6236	0.06926	3.6236	0.19686	3.6236	0.11935	3.6236	0.43227
3.62633	0.21395	3.62633	0.15444	3.62633	0.07032	3.62633	0.19243	3.62633	0.11825	3.62633	0.46195
3.62906	0.22086	3.62906	0.15273	3.62906	0.06747	3.62906	0.19842	3.62906	0.12305	3.62906	0.45053
3.63179	0.21886	3.63179	0.15614	3.63179	0.06801	3.63179	0.19319	3.63179	0.12266	3.63179	0.46728
3.63452	0.21486	3.63452	0.16809	3.63452	0.07132	3.63452	0.20242	3.63452	0.12123	3.63452	0.47565
3.63726	0.2154	3.63726	0.15102	3.63726	0.07179	3.63726	0.19994	3.63726	0.12305	3.63726	0.43455
3.63999	0.21995	3.63999	0.14505	3.63999	0.06919	3.63999	0.19589	3.63999	0.1106	3.63999	0.44825
3.64272	0.21058	3.64272	0.15444	3.64272	0.06933	3.64272	0.19713	3.64272	0.11948	3.64272	0.42922
3.64545	0.21395	3.64545	0.17065	3.64545	0.07152	3.64545	0.20058	3.64545	0.11598	3.64545	0.45129
3.64818	0.21986	3.64818	0.15529	3.64818	0.06821	3.64818	0.19864	3.64818	0.12032	3.64818	0.4414
3.65091	0.20576	3.65091	0.15614	3.65091	0.06943	3.65091	0.18763	3.65091	0.12136	3.65091	0.42922
3.65364	0.21004	3.65364	0.17833	3.65364	0.07019	3.65364	0.19454	3.65364	0.11922	3.65364	0.49011
3.65637	0.21204	3.65637	0.15956	3.65637	0.06607	3.65637	0.19621	3.65637	0.11721	3.65637	0.45586
3.6591	0.21431	3.6591	0.16809	3.6591	0.06813	3.6591	0.19778	3.6591	0.12389	3.6591	0.47032
3.66183	0.21768	3.66183	0.16212	3.66183	0.06757	3.66183	0.19389	3.66183	0.12091	3.66183	0.45586
3.66456	0.21158	3.66456	0.18259	3.66456	0.06568	3.66456	0.1947	3.66456	0.12182	3.66456	0.42466
3.66729	0.21295	3.66729	0.16894	3.66729	0.06681	3.66729	0.18903	3.66729	0.12169	3.66729	0.43227
3.67002	0.21067	3.67002	0.16724	3.67002	0.06865	3.67002	0.192	3.67002	0.11831	3.67002	0.39802
3.67275	0.21149	3.67275	0.1698	3.67275	0.06757	3.67275	0.19114	3.67275	0.12194	3.67275	0.44901
3.67548	0.21449	3.67548	0.17747	3.67548	0.06654	3.67548	0.19357	3.67548	0.11851	3.67548	0.46956
3.67822	0.20513	3.67822	0.16809	3.67822	0.06656	3.67822	0.19432	3.67822	0.12156	3.67822	0.46195
3.68095	0.20686	3.68095	0.15614	3.68095	0.06718	3.68095	0.19837	3.68095	0.11598	3.68095	0.43151
3.68368	0.21449	3.68368	0.13908	3.68368	0.06919	3.68368	0.18574	3.68368	0.11903	3.68368	0.43531
3.68641	0.22077	3.68641	0.17833	3.68641	0.06588	3.68641	0.18936	3.68641	0.11741	3.68641	0.4825
3.68914	0.21213	3.68914	0.15017	3.68914	0.06641	3.68914	0.19243	3.68914	0.11527	3.68914	0.42998
3.69187	0.20777	3.69187	0.16041	3.69187	0.06916	3.69187	0.18812	3.69187	0.11345	3.69187	0.45205
3.6946	0.21004	3.6946	0.16126	3.6946	0.07036	3.6946	0.18936	3.6946	0.11831	3.6946	0.45586
3.69733	0.21231	3.69733	0.17406	3.69733	0.06941	3.69733	0.18812	3.69733	0.12123	3.69733	0.45434
3.70006	0.20349	3.70006	0.15529	3.70006	0.06794	3.70006	0.19233	3.70006	0.12188	3.70006	0.43607
3.70279	0.21031	3.70279	0.157	3.70279	0.0684	3.70279	0.19729	3.70279	0.11916	3.70279	0.44749
3.70552	0.2124	3.70552	0.15785	3.70552	0.06703	3.70552	0.1933	3.70552	0.12136	3.70552	0.46728
3.70825	0.20231	3.70825	0.16297	3.70825	0.06661	3.70825	0.19524	3.70825	0.12	3.70825	0.46651
3.71098	0.20849	3.71098	0.13823	3.71098	0.06867	3.71098	0.19136	3.71098	0.11358	3.71098	0.42466
3.71371	0.20622	3.71371	0.15273	3.71371	0.06727	3.71371	0.18995	3.71371	0.11818	3.71371	0.46956
3.71644	0.21122	3.71644	0.16638	3.71644	0.06634	3.71644	0.19044	3.71644	0.11994	3.71644	0.45434
3.71918	0.20367	3.71918	0.16041	3.71918	0.06843	3.71918	0.18979	3.71918	0.11793	3.71918	0.45129
3.72191	0.2114	3.72191	0.14846	3.72191	0.06767	3.72191	0.19157	3.72191	0.12032	3.72191	0.44444
3.72464	0.21231	3.72464	0.16809	3.72464	0.06519	3.72464	0.18796	3.72464	0.11721	3.72464	0.42314
3.72737	0.21522	3.72737	0.18259	3.72737	0.06921	3.72737	0.19076	3.72737	0.11559	3.72737	0.43455
3.7301	0.20467	3.7301	0.15358	3.7301	0.0657	3.7301	0.19087	3.7301	0.11974	3.7301	0.42314
3.73283	0.20304	3.73283	0.14932	3.73283	0.0671	3.73283	0.18574	3.73283	0.11903	3.73283	0.47641
3.73556	0.21477	3.73556	0.14932	3.73556	0.06852	3.73556	0.19691	3.73556	0.11825	3.73556	0.42085
3.73829	0.21768	3.73829	0.13567	3.73829	0.06671	3.73829	0.19049	3.73829	0.11968	3.73829	0.46271
3.74102	0.21331	3.74102	0.16894	3.74102	0.06892	3.74102	0.18234	3.74102	0.11605	3.74102	0.44064
3.74375	0.21449	3.74375	0.12287	3.74375	0.06879	3.74375	0.18558	3.74375	0.12052	3.74375	0.44064
3.74648	0.21813	3.74648	0.16212	3.74648	0.06732	3.74648	0.19044	3.74648	0.1211	3.74648	0.45586
3.74921	0.21713	3.74921	0.12628	3.74921	0.07044	3.74921	0.19287	3.74921	0.11825	3.74921	0.43836
3.75194	0.20767	3.75194	0.14334	3.75194	0.06872	3.75194	0.19346	3.75194	0.11572	3.75194	0.47945
3.75467	0.20949	3.75467	0.14676	3.75467	0.06855	3.75467	0.1899	3.75467	0.11261	3.75467	0.42161
3.7574	0.21713	3.7574	0.14676	3.7574	0.06561	3.7574	0.19556	3.7574	0.11222	3.7574	0.4414
3.76014	0.2094	3.76014	0.15273	3.76014	0.06413	3.76014	0.19022	3.76014	0.11864	3.76014	0.4376
3.76287	0.20358	3.76287	0.13737	3.76287	0.06828	3.76287	0.19405	3.76287	0.11773	3.76287	0.45434
3.7656	0.20767	3.7656	0.14164	3.7656	0.06673	3.7656	0.18655	3.7656	0.11812	3.7656	0.47184
3.76833	0.20922	3.76833	0.15614	3.76833	0.06497	3.76833	0.19092	3.76833	0.11702	3.76833	0.4551
3.77106	0.20877	3.77106	0.15017	3.77106	0.06828	3.77106	0.1879	3.77106	0.11345	3.77106	0.40791
3.77379	0.20704	3.77379	0.15017	3.77379	0.0643	3.77379	0.19044	3.77379	0.11663	3.77379	0.44521
3.77652	0.21695	3.77652	0.13993	3.77652	0.06529	3.77652	0.18866	3.77652	0.11806	3.77652	0.42466
3.77925	0.20495	3.77925	0.16212	3.77925	0.06786	3.77925	0.18666	3.77925	0.11235	3.77925	0.42542
3.78198	0.20395	3.78198	0.1587	3.78198	0.06624	3.78198	0.18909	3.78198	0.11429	3.78198	0.45814
3.78471	0.20431	3.78471	0.1843	3.78471	0.06568	3.78471	0.18299	3.78471	0.11008	3.78471	0.45053
3.78744	0.2104	3.78744	0.1698	3.78744	0.06489	3.78744	0.19114	3.78744	0.11624	3.78744	0.45358
3.79017	0.21077	3.79017	0.1587	3.79017	0.06666	3.79017	0.18763	3.79017	0.10917	3.79017	0.43836
3.7929	0.21067	3.7929	0.16126	3.7929	0.06465	3.7929	0.18957	3.7929	0.1128	3.7929	0.47032
3.79563	0.20886	3.79563	0.15273	3.79563	0.06688	3.79563	0.1824	3.79563	0.11676	3.79563	0.45053
3.79836	0.20658	3.79836	0.16297	3.79836	0.0659	3.79836	0.18855	3.79836	0.11533	3.79836	0.40791
3.8011	0.20967	3.8011	0.16126	3.8011	0.06661	3.8011	0.18909	3.8011	0.11462	3.8011	0.46575
3.80383	0.21158	3.80383	0.17235	3.80383	0.0635	3.80383	0.18558	3.80383	0.11241	3.80383	0.4376
3.80656	0.21522	3.80656	0.17577	3.80656	0.06563	3.80656	0.18774	3.80656	0.11527	3.80656	0.45586
3.80929	0.2094	3.80929	0.1587	3.80929	0.0658	3.80929	0.18709	3.80929	0.11656	3.80929	0.4414
3.81202	0.20777	3.81202	0.13652	3.81202	0.06516	3.81202	0.18504	3.81202	0.11015	3.81202	0.43303
3.81475	0.21413	3.81475	0.14846	3.81475	0.06377	3.81475	0.18342	3.81475	0.11572	3.81475	0.43227
3.81748	0.20931	3.81748	0.15017	3.81748	0.06462	3.81748	0.18785	3.81748	0.11216	3.81748	0.44825
3.82021	0.20576	3.82021	0.16212	3.82021	0.06394	3.82021	0.18439	3.82021	0.10969	3.82021	0.41096
3.82294	0.21822	3.82294	0.16041	3.82294	0.06556	3.82294	0.17948	3.82294	0.11663	3.82294	0.44749
3.82567	0.20877	3.82567	0.1442	3.82567	0.06691	3.82567	0.18601	3.82567	0.11313	3.82567	0.45358
3.8284	0.20649	3.8284	0.15188	3.8284	0.06354	3.8284	0.18375	3.8284	0.11157	3.8284	0.44216
3.83113	0.2064	3.83113	0.16212	3.83113	0.06406	3.83113	0.18812	3.83113	0.11598	3.83113	0.47336
3.83386	0.20576	3.83386	0.15358	3.83386	0.06666	3.83386	0.19022	3.83386	0.11507	3.83386	0.48782
3.83659	0.20676	3.83659	0.15102	3.83659	0.063	3.83659	0.18445	3.83659	0.11767	3.83659	0.44977
3.83932	0.20276	3.83932	0.16724	3.83932	0.06489	3.83932	0.18299	3.83932	0.11326	3.83932	0.42542
3.84206	0.20104	3.84206	0.14676	3.84206	0.06659	3.84206	0.18153	3.84206	0.1119	3.84206	0.46956
3.84479	0.20995	3.84479	0.14249	3.84479	0.06428	3.84479	0.1845	3.84479	0.10891	3.84479	0.44749
3.84752	0.20767	3.84752	0.16468	3.84752	0.06688	3.84752	0.18731	3.84752	0.11475	3.84752	0.43455
3.85025	0.20758	3.85025	0.14249	3.85025	0.0657	3.85025	0.1859	3.85025	0.113	3.85025	0.43531
3.85298	0.20904	3.85298	0.16724	3.85298	0.0647	3.85298	0.18617	3.85298	0.11073	3.85298	0.44521
3.85571	0.20595	3.85571	0.14932	3.85571	0.06212	3.85571	0.18164	3.85571	0.11553	3.85571	0.44368
3.85844	0.20904	3.85844	0.17235	3.85844	0.06406	3.85844	0.18337	3.85844	0.11553	3.85844	0.42237
3.86117	0.20531	3.86117	0.15444	3.86117	0.06509	3.86117	0.18224	3.86117	0.10956	3.86117	0.4239
3.8639	0.20731	3.8639	0.1459	3.8639	0.06227	3.8639	0.18126	3.8639	0.11442	3.8639	0.42922
3.86663	0.19249	3.86663	0.16212	3.86663	0.06499	3.86663	0.18245	3.86663	0.11682	3.86663	0.38813
3.86936	0.21331	3.86936	0.16638	3.86936	0.06293	3.86936	0.18445	3.86936	0.11008	3.86936	0.44825
3.87209	0.20295	3.87209	0.16126	3.87209	0.06644	3.87209	0.17846	3.87209	0.11514	3.87209	0.44901
3.87482	0.20804	3.87482	0.14676	3.87482	0.06661	3.87482	0.1865	3.87482	0.11514	3.87482	0.4726
3.87755	0.2064	3.87755	0.16041	3.87755	0.06435	3.87755	0.18806	3.87755	0.1128	3.87755	0.45434
3.88028	0.20458	3.88028	0.13225	3.88028	0.06786	3.88028	0.17884	3.88028	0.11501	3.88028	0.44444
3.88302	0.20386	3.88302	0.15529	3.88302	0.06335	3.88302	0.18256	3.88302	0.11831	3.88302	0.4277
3.88575	0.20404	3.88575	0.16468	3.88575	0.06489	3.88575	0.18045	3.88575	0.11436	3.88575	0.41553
3.88848	0.20286	3.88848	0.15188	3.88848	0.06509	3.88848	0.18078	3.88848	0.11261	3.88848	0.45358
3.89121	0.20222	3.89121	0.1442	3.89121	0.06178	3.89121	0.18218	3.89121	0.11261	3.89121	0.44292
3.89394	0.2084	3.89394	0.14932	3.89394	0.06521	3.89394	0.1784	3.89394	0.11391	3.89394	0.4414
3.89667	0.20567	3.89667	0.13737	3.89667	0.0643	3.89667	0.18396	3.89667	0.11423	3.89667	0.46651
3.8994	0.20167	3.8994	0.15785	3.8994	0.06411	3.8994	0.1831	3.8994	0.11345	3.8994	0.39726
3.90213	0.20504	3.90213	0.13311	3.90213	0.06477	3.90213	0.1777	3.90213	0.1165	3.90213	0.41096
3.90486	0.21149	3.90486	0.15358	3.90486	0.06681	3.90486	0.17479	3.90486	0.11131	3.90486	0.42161
3.90759	0.20549	3.90759	0.14846	3.90759	0.06499	3.90759	0.17905	3.90759	0.11572	3.90759	0.40944
3.91032	0.20349	3.91032	0.14761	3.91032	0.06457	3.91032	0.17517	3.91032	0.11326	3.91032	0.43227
3.91305	0.20949	3.91305	0.1459	3.91305	0.06467	3.91305	0.17581	3.91305	0.11423	3.91305	0.45586
3.91578	0.20804	3.91578	0.1715	3.91578	0.06435	3.91578	0.1817	3.91578	0.11417	3.91578	0.44521
3.91851	0.20731	3.91851	0.15614	3.91851	0.06396	3.91851	0.18612	3.91851	0.1128	3.91851	0.44521
3.92124	0.20504	3.92124	0.157	3.92124	0.06313	3.92124	0.17355	3.92124	0.11345	3.92124	0.41781
3.92398	0.20185	3.92398	0.1587	3.92398	0.06026	3.92398	0.1749	3.92398	0.11442	3.92398	0.46119
3.92671	0.20367	3.92671	0.1459	3.92671	0.06092	3.92671	0.1838	3.92671	0.11066	3.92671	0.44368
3.92944	0.19922	3.92944	0.15614	3.92944	0.06082	3.92944	0.18644	3.92944	0.11378	3.92944	0.41857
3.93217	0.20049	3.93217	0.15956	3.93217	0.06315	3.93217	0.18072	3.93217	0.11196	3.93217	0.42466
3.9349	0.20495	3.9349	0.16468	3.9349	0.06278	3.9349	0.17565	3.9349	0.10671	3.9349	0.43075
3.93763	0.20622	3.93763	0.14249	3.93763	0.06116	3.93763	0.17678	3.93763	0.113	3.93763	0.42314
3.94036	0.2034	3.94036	0.11604	3.94036	0.06244	3.94036	0.17813	3.94036	0.11209	3.94036	0.44368
3.94309	0.19822	3.94309	0.14761	3.94309	0.06369	3.94309	0.17738	3.94309	0.10755	3.94309	0.44444
3.94582	0.20495	3.94582	0.15358	3.94582	0.06313	3.94582	0.18056	3.94582	0.10762	3.94582	0.4239
3.94855	0.20176	3.94855	0.13567	3.94855	0.06352	3.94855	0.18121	3.94855	0.10639	3.94855	0.4003
3.95128	0.1994	3.95128	0.13908	3.95128	0.06283	3.95128	0.1763	3.95128	0.1084	3.95128	0.45738
3.95401	0.19722	3.95401	0.1442	3.95401	0.06597	3.95401	0.1852	3.95401	0.10969	3.95401	0.42161
3.95674	0.19931	3.95674	0.13311	3.95674	0.06308	3.95674	0.18105	3.95674	0.11397	3.95674	0.4414
3.95947	0.20049	3.95947	0.14505	3.95947	0.06325	3.95947	0.17538	3.95947	0.11203	3.95947	0.43912
3.96221	0.2034	3.96221	0.15529	3.96221	0.0621	3.96221	0.17608	3.96221	0.11047	3.96221	0.43683
3.96494	0.20176	3.96494	0.1442	3.96494	0.06426	3.96494	0.17635	3.96494	0.10995	3.96494	0.4376
3.96767	0.20013	3.96767	0.13908	3.96767	0.06406	3.96767	0.1817	3.96767	0.11164	3.96767	0.42998
3.9704	0.19658	3.9704	0.14334	3.9704	0.06367	3.9704	0.18218	3.9704	0.10373	3.9704	0.45205
3.97313	0.2014	3.97313	0.15444	3.97313	0.06556	3.97313	0.18062	3.97313	0.11099	3.97313	0.45282
3.97586	0.2074	3.97586	0.12116	3.97586	0.0634	3.97586	0.18245	3.97586	0.10898	3.97586	0.39498
3.97859	0.19849	3.97859	0.13908	3.97859	0.06273	3.97859	0.17592	3.97859	0.10723	3.97859	0.43075
3.98132	0.20722	3.98132	0.14164	3.98132	0.06345	3.98132	0.17544	3.98132	0.10872	3.98132	0.43455
3.98405	0.20331	3.98405	0.16212	3.98405	0.06116	3.98405	0.17479	3.98405	0.10917	3.98405	0.4589
3.98678	0.19985	3.98678	0.13055	3.98678	0.0631	3.98678	0.17786	3.98678	0.10885	3.98678	0.42542
3.98951	0.19749	3.98951	0.14249	3.98951	0.06286	3.98951	0.18089	3.98951	0.10742	3.98951	0.44825
3.99224	0.19567	3.99224	0.14505	3.99224	0.06345	3.99224	0.17824	3.99224	0.11436	3.99224	0.40563
3.99497	0.20249	3.99497	0.13823	3.99497	0.06249	3.99497	0.17533	3.99497	0.10969	3.99497	0.42466
3.9977	0.20349	3.9977	0.15273	3.9977	0.06202	3.9977	0.17063	3.9977	0.10781	3.9977	0.41172
4.00043	0.1954	4.00043	0.15444	4.00043	0.05959	4.00043	0.17857	4.00043	0.11241	4.00043	0.42618
4.00317	0.2064	4.00317	0.13823	4.00317	0.06185	4.00317	0.18018	4.00317	0.11105	4.00317	0.41248
4.0059	0.19731	4.0059	0.13055	4.0059	0.05979	4.0059	0.17792	4.0059	0.11235	4.0059	0.44825
4.00863	0.19958	4.00863	0.16553	4.00863	0.06261	4.00863	0.18078	4.00863	0.10561	4.00863	0.40639
4.01136	0.19958	4.01136	0.1442	4.01136	0.05994	4.01136	0.17835	4.01136	0.1093	4.01136	0.41933
4.01409	0.19849	4.01409	0.13652	4.01409	0.06008	4.01409	0.17511	4.01409	0.11015	4.01409	0.45662
4.01682	0.19631	4.01682	0.14078	4.01682	0.06156	4.01682	0.17754	4.01682	0.10768	4.01682	0.42618
4.01955	0.19795	4.01955	0.1587	4.01955	0.06291	4.01955	0.18256	4.01955	0.1071	4.01955	0.44521
4.02228	0.19404	4.02228	0.13993	4.02228	0.06256	4.02228	0.18072	4.02228	0.11118	4.02228	0.43151
4.02501	0.19885	4.02501	0.14676	4.02501	0.06435	4.02501	0.17673	4.02501	0.10684	4.02501	0.42618
4.02774	0.19485	4.02774	0.1459	4.02774	0.06386	4.02774	0.17846	4.02774	0.10982	4.02774	0.4239
4.03047	0.1904	4.03047	0.13823	4.03047	0.06678	4.03047	0.16718	4.03047	0.1093	4.03047	0.41781
4.0332	0.1914	4.0332	0.13993	4.0332	0.06192	4.0332	0.16594	4.0332	0.10762	4.0332	0.43912
4.03593	0.20531	4.03593	0.13481	4.03593	0.0617	4.03593	0.16961	4.03593	0.11326	4.03593	0.41705
4.03866	0.19367	4.03866	0.14846	4.03866	0.06075	4.03866	0.17689	4.03866	0.11118	4.03866	0.41933
4.04139	0.1984	4.04139	0.12884	4.04139	0.06141	4.04139	0.17349	4.04139	0.10535	4.04139	0.40411
4.04413	0.20149	4.04413	0.14164	4.04413	0.06374	4.04413	0.17905	4.04413	0.10457	4.04413	0.41324
4.04686	0.19867	4.04686	0.13567	4.04686	0.06168	4.04686	0.17371	4.04686	0.10379	4.04686	0.44597
4.04959	0.19713	4.04959	0.13311	4.04959	0.06271	4.04959	0.17285	4.04959	0.10587	4.04959	0.42009
4.05232	0.19858	4.05232	0.12628	4.05232	0.06244	4.05232	0.1783	4.05232	0.10989	4.05232	0.39726
4.05505	0.19003	4.05505	0.12713	4.05505	0.06212	4.05505	0.17619	4.05505	0.11164	4.05505	0.43303
4.05778	0.19313	4.05778	0.14761	4.05778	0.06062	4.05778	0.1824	4.05778	0.10963	4.05778	0.41172
4.06051	0.19203	4.06051	0.13737	4.06051	0.06244	4.06051	0.17722	4.06051	0.10749	4.06051	0.41248
4.06324	0.19631	4.06324	0.15273	4.06324	0.06058	4.06324	0.17846	4.06324	0.11041	4.06324	0.41172
4.06597	0.19622	4.06597	0.15444	4.06597	0.0617	4.06597	0.18186	4.06597	0.10736	4.06597	0.41857
4.0687	0.1964	4.0687	0.12457	4.0687	0.06062	4.0687	0.17673	4.0687	0.10833	4.0687	0.41096
4.07143	0.20358	4.07143	0.14249	4.07143	0.05913	4.07143	0.17306	4.07143	0.11514	4.07143	0.4239
4.07416	0.19631	4.07416	0.157	4.07416	0.06033	4.07416	0.17069	4.07416	0.10677	4.07416	0.4376
4.07689	0.19485	4.07689	0.14249	4.07689	0.06126	4.07689	0.17711	4.07689	0.10924	4.07689	0.42694
4.07962	0.19813	4.07962	0.1186	4.07962	0.06094	4.07962	0.17927	4.07962	0.10801	4.07962	0.43988
4.08235	0.1924	4.08235	0.13396	4.08235	0.06156	4.08235	0.17544	4.08235	0.10334	4.08235	0.43683
4.08509	0.18612	4.08509	0.1587	4.08509	0.0618	4.08509	0.17166	4.08509	0.10853	4.08509	0.41324
4.08782	0.20013	4.08782	0.12969	4.08782	0.05947	4.08782	0.16961	4.08782	0.10652	4.08782	0.42466
4.09055	0.19904	4.09055	0.15188	4.09055	0.06219	4.09055	0.17263	4.09055	0.10288	4.09055	0.42237
4.09328	0.19222	4.09328	0.1442	4.09328	0.06023	4.09328	0.17252	4.09328	0.11099	4.09328	0.45358
4.09601	0.19731	4.09601	0.15273	4.09601	0.0618	4.09601	0.16945	4.09601	0.10347	4.09601	0.43227
4.09874	0.2004	4.09874	0.14249	4.09874	0.06099	4.09874	0.16486	4.09874	0.10561	4.09874	0.4414
4.10147	0.19867	4.10147	0.13993	4.10147	0.06227	4.10147	0.16524	4.10147	0.11047	4.10147	0.41857
4.1042	0.19358	4.1042	0.15273	4.1042	0.06053	4.1042	0.16799	4.1042	0.10347	4.1042	0.40944
4.10693	0.19767	4.10693	0.12884	4.10693	0.0633	4.10693	0.16945	4.10693	0.10554	4.10693	0.39041
4.10966	0.19613	4.10966	0.13055	4.10966	0.06031	4.10966	0.1783	4.10966	0.10697	4.10966	0.40715
4.11239	0.19613	4.11239	0.13908	4.11239	0.06097	4.11239	0.17182	4.11239	0.10567	4.11239	0.4239
4.11512	0.18922	4.11512	0.14164	4.11512	0.06146	4.11512	0.17295	4.11512	0.10522	4.11512	0.41476
4.11785	0.19167	4.11785	0.13055	4.11785	0.06151	4.11785	0.17258	4.11785	0.10853	4.11785	0.39498
4.12058	0.19494	4.12058	0.13225	4.12058	0.06153	4.12058	0.17997	4.12058	0.1047	4.12058	0.40259
4.12331	0.19367	4.12331	0.13481	4.12331	0.06403	4.12331	0.17123	4.12331	0.10801	4.12331	0.4239
4.12605	0.19394	4.12605	0.12799	4.12605	0.0595	4.12605	0.17668	4.12605	0.10619	4.12605	0.40715
4.12878	0.20249	4.12878	0.14164	4.12878	0.05829	4.12878	0.17522	4.12878	0.10522	4.12878	0.41172
4.13151	0.19358	4.13151	0.15102	4.13151	0.06053	4.13151	0.17247	4.13151	0.10522	4.13151	0.3965
4.13424	0.19485	4.13424	0.13567	4.13424	0.05758	4.13424	0.17581	4.13424	0.10418	4.13424	0.39878
4.13697	0.19531	4.13697	0.13225	4.13697	0.06131	4.13697	0.17452	4.13697	0.1025	4.13697	0.43379
4.1397	0.19076	4.1397	0.1314	4.1397	0.0581	4.1397	0.17096	4.1397	0.10386	4.1397	0.43607
4.14243	0.19122	4.14243	0.15102	4.14243	0.05977	4.14243	0.17522	4.14243	0.10191	4.14243	0.39269
4.14516	0.19013	4.14516	0.14761	4.14516	0.06038	4.14516	0.17538	4.14516	0.11002	4.14516	0.40944
4.14789	0.18385	4.14789	0.11689	4.14789	0.05837	4.14789	0.16907	4.14789	0.10185	4.14789	0.38737
4.15062	0.19013	4.15062	0.13311	4.15062	0.06112	4.15062	0.16815	4.15062	0.10321	4.15062	0.40107
4.15335	0.18758	4.15335	0.14334	4.15335	0.0604	4.15335	0.17279	4.15335	0.10237	4.15335	0.42085
4.15608	0.19222	4.15608	0.1186	4.15608	0.05962	4.15608	0.16788	4.15608	0.10211	4.15608	0.40259
4.15881	0.18985	4.15881	0.12628	4.15881	0.05775	4.15881	0.17236	4.15881	0.10684	4.15881	0.41857
4.16154	0.18567	4.16154	0.14761	4.16154	0.05989	4.16154	0.16912	4.16154	0.10574	4.16154	0.42466
4.16427	0.18694	4.16427	0.13652	4.16427	0.06082	4.16427	0.17652	4.16427	0.10729	4.16427	0.45129
4.16701	0.19404	4.16701	0.13908	4.16701	0.06102	4.16701	0.1763	4.16701	0.10282	4.16701	0.41096
4.16974	0.19449	4.16974	0.13908	4.16974	0.0593	4.16974	0.17225	4.16974	0.10451	4.16974	0.40335
4.17247	0.18512	4.17247	0.14164	4.17247	0.0608	4.17247	0.17133	4.17247	0.1119	4.17247	0.41933
4.1752	0.18685	4.1752	0.12628	4.1752	0.06148	4.1752	0.16982	4.1752	0.10697	4.1752	0.43379
4.17793	0.19122	4.17793	0.13823	4.17793	0.06023	4.17793	0.16696	4.17793	0.10632	4.17793	0.3965
4.18066	0.18858	4.18066	0.13225	4.18066	0.05937	4.18066	0.17312	4.18066	0.10075	4.18066	0.42085
4.18339	0.19149	4.18339	0.12799	4.18339	0.06102	4.18339	0.16324	4.18339	0.11041	4.18339	0.41553
4.18612	0.19013	4.18612	0.14334	4.18612	0.06055	4.18612	0.17177	4.18612	0.10399	4.18612	0.41248
4.18885	0.18485	4.18885	0.1459	4.18885	0.06011	4.18885	0.16583	4.18885	0.10671	4.18885	0.39269
4.19158	0.17967	4.19158	0.13311	4.19158	0.06013	4.19158	0.1682	4.19158	0.1036	4.19158	0.40944
4.19431	0.1924	4.19431	0.12799	4.19431	0.0568	4.19431	0.1579	4.19431	0.10276	4.19431	0.43455
4.19704	0.19631	4.19704	0.14078	4.19704	0.0594	4.19704	0.16275	4.19704	0.1023	4.19704	0.40259
4.19977	0.18985	4.19977	0.14761	4.19977	0.05883	4.19977	0.16594	4.19977	0.10405	4.19977	0.42009
4.2025	0.19922	4.2025	0.13823	4.2025	0.06048	4.2025	0.1722	4.2025	0.10288	4.2025	0.414
4.20523	0.19667	4.20523	0.14164	4.20523	0.05827	4.20523	0.1729	4.20523	0.10126	4.20523	0.43227
4.20797	0.18985	4.20797	0.14932	4.20797	0.05932	4.20797	0.17387	4.20797	0.10444	4.20797	0.43683
4.2107	0.18449	4.2107	0.14164	4.2107	0.05829	4.2107	0.16696	4.2107	0.10107	4.2107	0.42085
4.21343	0.18976	4.21343	0.13823	4.21343	0.05893	4.21343	0.17538	4.21343	0.10042	4.21343	0.40107
4.21616	0.19485	4.21616	0.14164	4.21616	0.05979	4.21616	0.17322	4.21616	0.10379	4.21616	0.38661
4.21889	0.18813	4.21889	0.13396	4.21889	0.06045	4.21889	0.16977	4.21889	0.10003	4.21889	0.38965
4.22162	0.19458	4.22162	0.1442	4.22162	0.06178	4.22162	0.16497	4.22162	0.1034	4.22162	0.39346
4.22435	0.19113	4.22435	0.13823	4.22435	0.05827	4.22435	0.17101	4.22435	0.09666	4.22435	0.42846
4.22708	0.18803	4.22708	0.12372	4.22708	0.0605	4.22708	0.17096	4.22708	0.10055	4.22708	0.40335
4.22981	0.18931	4.22981	0.12201	4.22981	0.05925	4.22981	0.17101	4.22981	0.0988	4.22981	0.4414
4.23254	0.18258	4.23254	0.12457	4.23254	0.05824	4.23254	0.16777	4.23254	0.10703	4.23254	0.42542
4.23527	0.18849	4.23527	0.12628	4.23527	0.05748	4.23527	0.16335	4.23527	0.10016	4.23527	0.43683
4.238	0.17867	4.238	0.13396	4.238	0.05699	4.238	0.16788	4.238	0.10204	4.238	0.39802
4.24073	0.18976	4.24073	0.12372	4.24073	0.05768	4.24073	0.1749	4.24073	0.10211	4.24073	0.39726
4.24346	0.19076	4.24346	0.13737	4.24346	0.06021	4.24346	0.16783	4.24346	0.10068	4.24346	0.4003
4.24619	0.18376	4.24619	0.12201	4.24619	0.05807	4.24619	0.16648	4.24619	0.09893	4.24619	0.43151
4.24893	0.18021	4.24893	0.12628	4.24893	0.05842	4.24893	0.17279	4.24893	0.09841	4.24893	0.37443
4.25166	0.18694	4.25166	0.12372	4.25166	0.0591	4.25166	0.17544	4.25166	0.10677	4.25166	0.37291
4.25439	0.18849	4.25439	0.1459	4.25439	0.05864	4.25439	0.17009	4.25439	0.09977	4.25439	0.43988
4.25712	0.18331	4.25712	0.1459	4.25712	0.05967	4.25712	0.16972	4.25712	0.10276	4.25712	0.40411
4.25985	0.18603	4.25985	0.15188	4.25985	0.05844	4.25985	0.16864	4.25985	0.1025	4.25985	0.38052
4.26258	0.18221	4.26258	0.12713	4.26258	0.05699	4.26258	0.17177	4.26258	0.09919	4.26258	0.42314
4.26531	0.18813	4.26531	0.13908	4.26531	0.05935	4.26531	0.1674	4.26531	0.10347	4.26531	0.42466
4.26804	0.18112	4.26804	0.12713	4.26804	0.05878	4.26804	0.1627	4.26804	0.10088	4.26804	0.39802
4.27077	0.17785	4.27077	0.12969	4.27077	0.05815	4.27077	0.16308	4.27077	0.10049	4.27077	0.41629
4.2735	0.18922	4.2735	0.12969	4.2735	0.05751	4.2735	0.17274	4.2735	0.10042	4.2735	0.40563
4.27623	0.17885	4.27623	0.12201	4.27623	0.05739	4.27623	0.16319	4.27623	0.09718	4.27623	0.40487
4.27896	0.18231	4.27896	0.13567	4.27896	0.05658	4.27896	0.16642	4.27896	0.09757	4.27896	0.4376
4.28169	0.1814	4.28169	0.12799	4.28169	0.05839	4.28169	0.17069	4.28169	0.09932	4.28169	0.42161
4.28442	0.18249	4.28442	0.14249	4.28442	0.05584	4.28442	0.16766	4.28442	0.10224	4.28442	0.38508
4.28716	0.17958	4.28716	0.13567	4.28716	0.05675	4.28716	0.17004	4.28716	0.10412	4.28716	0.41857
4.28989	0.1884	4.28989	0.13737	4.28989	0.06055	4.28989	0.17576	4.28989	0.1084	4.28989	0.38052
4.29262	0.19022	4.29262	0.13311	4.29262	0.05638	4.29262	0.17247	4.29262	0.10399	4.29262	0.39346
4.29535	0.17831	4.29535	0.11775	4.29535	0.05812	4.29535	0.17339	4.29535	0.10541	4.29535	0.41933
4.29808	0.18622	4.29808	0.11433	4.29808	0.05564	4.29808	0.17036	4.29808	0.10431	4.29808	0.4102
4.30081	0.1874	4.30081	0.11348	4.30081	0.05864	4.30081	0.16373	4.30081	0.10321	4.30081	0.38508
4.30354	0.1874	4.30354	0.13652	4.30354	0.05645	4.30354	0.1641	4.30354	0.10561	4.30354	0.41096
4.30627	0.18285	4.30627	0.13567	4.30627	0.06104	4.30627	0.16362	4.30627	0.10671	4.30627	0.40259
4.309	0.18403	4.309	0.14334	4.309	0.05694	4.309	0.16367	4.309	0.10431	4.309	0.40335
4.31173	0.1874	4.31173	0.13481	4.31173	0.05802	4.31173	0.16637	4.31173	0.1025	4.31173	0.40563
4.31446	0.18794	4.31446	0.12799	4.31446	0.0581	4.31446	0.17139	4.31446	0.09893	4.31446	0.38584
4.31719	0.18322	4.31719	0.13993	4.31719	0.05687	4.31719	0.15838	4.31719	0.10541	4.31719	0.41705
4.31992	0.18949	4.31992	0.13311	4.31992	0.05775	4.31992	0.16367	4.31992	0.1001	4.31992	0.39346
4.32265	0.19685	4.32265	0.10751	4.32265	0.05962	4.32265	0.1634	4.32265	0.10464	4.32265	0.42085
4.32538	0.18703	4.32538	0.1186	4.32538	0.05886	4.32538	0.16006	4.32538	0.10159	4.32538	0.40411
4.32812	0.19131	4.32812	0.12457	4.32812	0.05621	4.32812	0.16448	4.32812	0.10314	4.32812	0.39041
4.33085	0.18249	4.33085	0.11433	4.33085	0.05864	4.33085	0.16221	4.33085	0.10075	4.33085	0.40183
4.33358	0.18276	4.33358	0.11433	4.33358	0.05881	4.33358	0.16901	4.33358	0.09582	4.33358	0.39726
4.33631	0.1763	4.33631	0.12372	4.33631	0.05822	4.33631	0.1715	4.33631	0.10276	4.33631	0.41553
4.33904	0.18885	4.33904	0.12713	4.33904	0.0567	4.33904	0.16265	4.33904	0.0988	4.33904	0.40944
4.34177	0.18985	4.34177	0.12628	4.34177	0.05579	4.34177	0.16373	4.34177	0.10308	4.34177	0.40411
4.3445	0.18212	4.3445	0.11945	4.3445	0.05601	4.3445	0.16454	4.3445	0.10126	4.3445	0.42922
4.34723	0.17712	4.34723	0.11945	4.34723	0.05621	4.34723	0.16346	4.34723	0.10016	4.34723	0.42314
4.34996	0.18649	4.34996	0.12287	4.34996	0.05604	4.34996	0.16556	4.34996	0.0999	4.34996	0.39117
4.35269	0.17994	4.35269	0.12628	4.35269	0.05859	4.35269	0.16356	4.35269	0.0953	4.35269	0.42237
4.35542	0.18758	4.35542	0.12969	4.35542	0.05628	4.35542	0.16686	4.35542	0.0964	4.35542	0.41096
4.35815	0.1773	4.35815	0.1186	4.35815	0.05493	4.35815	0.1634	4.35815	0.0975	4.35815	0.41553
4.36088	0.17967	4.36088	0.13311	4.36088	0.05663	4.36088	0.16248	4.36088	0.10457	4.36088	0.38737
4.36361	0.1894	4.36361	0.13823	4.36361	0.05699	4.36361	0.16232	4.36361	0.0988	4.36361	0.42466
4.36634	0.18412	4.36634	0.12372	4.36634	0.05797	4.36634	0.16362	4.36634	0.09848	4.36634	0.39498
4.36908	0.18794	4.36908	0.11007	4.36908	0.05518	4.36908	0.16065	4.36908	0.10075	4.36908	0.40791
4.37181	0.1763	4.37181	0.13993	4.37181	0.05417	4.37181	0.15725	4.37181	0.10113	4.37181	0.40868
4.37454	0.18012	4.37454	0.14078	4.37454	0.05429	4.37454	0.15536	4.37454	0.10029	4.37454	0.37062
4.37727	0.17831	4.37727	0.12969	4.37727	0.05694	4.37727	0.15439	4.37727	0.10379	4.37727	0.39041
4.38	0.18158	4.38	0.11689	4.38	0.05552	4.38	0.15698	4.38	0.10152	4.38	0.39269
4.38273	0.17403	4.38273	0.12969	4.38273	0.05694	4.38273	0.16097	4.38273	0.10224	4.38273	0.38889
4.38546	0.1764	4.38546	0.13311	4.38546	0.0567	4.38546	0.15844	4.38546	0.09673	4.38546	0.41629
4.38819	0.18221	4.38819	0.13311	4.38819	0.05824	4.38819	0.1593	4.38819	0.10263	4.38819	0.39041
4.39092	0.17794	4.39092	0.13225	4.39092	0.05417	4.39092	0.16286	4.39092	0.09459	4.39092	0.38052
4.39365	0.17649	4.39365	0.12628	4.39365	0.05572	4.39365	0.16286	4.39365	0.10314	4.39365	0.37367
4.39638	0.16885	4.39638	0.12713	4.39638	0.05665	4.39638	0.16173	4.39638	0.10081	4.39638	0.40335
4.39911	0.17903	4.39911	0.11604	4.39911	0.05567	4.39911	0.16232	4.39911	0.09744	4.39911	0.38204
4.40184	0.17767	4.40184	0.13908	4.40184	0.05729	4.40184	0.16653	4.40184	0.09666	4.40184	0.41629
4.40457	0.17649	4.40457	0.12628	4.40457	0.0565	4.40457	0.16049	4.40457	0.09264	4.40457	0.42009
4.4073	0.18385	4.4073	0.13311	4.4073	0.05488	4.4073	0.15531	4.4073	0.09517	4.4073	0.36682
4.41004	0.18558	4.41004	0.12543	4.41004	0.05699	4.41004	0.16637	4.41004	0.09316	4.41004	0.39346
4.41277	0.17876	4.41277	0.1442	4.41277	0.05817	4.41277	0.15903	4.41277	0.09588	4.41277	0.38508
4.4155	0.17621	4.4155	0.12201	4.4155	0.05537	4.4155	0.16103	4.4155	0.09841	4.4155	0.37139
4.41823	0.17703	4.41823	0.12884	4.41823	0.0529	4.41823	0.15542	4.41823	0.09971	4.41823	0.37215
4.42096	0.18694	4.42096	0.12628	4.42096	0.0551	4.42096	0.15811	4.42096	0.09407	4.42096	0.38508
4.42369	0.17721	4.42369	0.1442	4.42369	0.05417	4.42369	0.1566	4.42369	0.09549	4.42369	0.38813
4.42642	0.17721	4.42642	0.1186	4.42642	0.05613	4.42642	0.16178	4.42642	0.09815	4.42642	0.3828
4.42915	0.17849	4.42915	0.10836	4.42915	0.05488	4.42915	0.15698	4.42915	0.09387	4.42915	0.38508
4.43188	0.17194	4.43188	0.13396	4.43188	0.0542	4.43188	0.15898	4.43188	0.09887	4.43188	0.414
4.43461	0.17867	4.43461	0.12713	4.43461	0.05535	4.43461	0.16362	4.43461	0.0964	4.43461	0.3653
4.43734	0.17903	4.43734	0.10751	4.43734	0.05699	4.43734	0.16432	4.43734	0.09472	4.43734	0.39422
4.44007	0.18085	4.44007	0.13225	4.44007	0.05648	4.44007	0.16178	4.44007	0.09407	4.44007	0.38204
4.4428	0.17749	4.4428	0.1314	4.4428	0.05393	4.4428	0.16141	4.4428	0.09718	4.4428	0.41476
4.44553	0.1773	4.44553	0.13481	4.44553	0.05486	4.44553	0.16265	4.44553	0.09335	4.44553	0.37443
4.44826	0.17912	4.44826	0.1186	4.44826	0.05437	4.44826	0.16162	4.44826	0.09848	4.44826	0.38432
4.451	0.17831	4.451	0.11263	4.451	0.05366	4.451	0.15725	4.451	0.09433	4.451	0.42009
4.45373	0.17685	4.45373	0.13396	4.45373	0.05326	4.45373	0.14829	4.45373	0.09251	4.45373	0.38052
4.45646	0.18076	4.45646	0.1314	4.45646	0.05329	4.45646	0.15595	4.45646	0.09796	4.45646	0.3417
4.45919	0.17167	4.45919	0.11263	4.45919	0.05491	4.45919	0.15811	4.45919	0.09076	4.45919	0.38813
4.46192	0.17603	4.46192	0.13055	4.46192	0.05567	4.46192	0.15277	4.46192	0.09381	4.46192	0.41705
4.46465	0.17703	4.46465	0.10495	4.46465	0.05525	4.46465	0.1572	4.46465	0.09504	4.46465	0.38432
4.46738	0.16849	4.46738	0.12543	4.46738	0.05537	4.46738	0.15801	4.46738	0.09653	4.46738	0.42009
4.47011	0.17703	4.47011	0.12031	4.47011	0.05496	4.47011	0.16027	4.47011	0.09653	4.47011	0.38661
4.47284	0.17567	4.47284	0.11945	4.47284	0.05398	4.47284	0.15935	4.47284	0.09634	4.47284	0.39346
4.47557	0.16794	4.47557	0.12628	4.47557	0.05591	4.47557	0.15488	4.47557	0.0916	4.47557	0.36377
4.4783	0.18121	4.4783	0.12201	4.4783	0.05616	4.4783	0.15234	4.4783	0.09186	4.4783	0.38737
4.48103	0.17558	4.48103	0.11177	4.48103	0.05518	4.48103	0.15849	4.48103	0.09465	4.48103	0.414
4.48376	0.18058	4.48376	0.10922	4.48376	0.05555	4.48376	0.15369	4.48376	0.09938	4.48376	0.39498
4.48649	0.17476	4.48649	0.11263	4.48649	0.0568	4.48649	0.15984	4.48649	0.09355	4.48649	0.41857
4.48922	0.17485	4.48922	0.09983	4.48922	0.05675	4.48922	0.15369	4.48922	0.09394	4.48922	0.37519
4.49196	0.18131	4.49196	0.12969	4.49196	0.05547	4.49196	0.15482	4.49196	0.09595	4.49196	0.38889
4.49469	0.17767	4.49469	0.11433	4.49469	0.05496	4.49469	0.15466	4.49469	0.09394	4.49469	0.38508
4.49742	0.16748	4.49742	0.13055	4.49742	0.05601	4.49742	0.15223	4.49742	0.09361	4.49742	0.3653
4.50015	0.18294	4.50015	0.10154	4.50015	0.05685	4.50015	0.15207	4.50015	0.09919	4.50015	0.38737
4.50288	0.17658	4.50288	0.09727	4.50288	0.05618	4.50288	0.15509	4.50288	0.09776	4.50288	0.37671
4.50561	0.16703	4.50561	0.12543	4.50561	0.05621	4.50561	0.1573	4.50561	0.09524	4.50561	0.3653
4.50834	0.16248	4.50834	0.12713	4.50834	0.05466	4.50834	0.15995	4.50834	0.10133	4.50834	0.38813
4.51107	0.17276	4.51107	0.12031	4.51107	0.05586	4.51107	0.15515	4.51107	0.09057	4.51107	0.38965
4.5138	0.1753	4.5138	0.12457	4.5138	0.0526	4.5138	0.15806	4.5138	0.09361	4.5138	0.38128
4.51653	0.17358	4.51653	0.14249	4.51653	0.05829	4.51653	0.15304	4.51653	0.09627	4.51653	0.37976
4.51926	0.17831	4.51926	0.11433	4.51926	0.0555	4.51926	0.15601	4.51926	0.09316	4.51926	0.38965
4.52199	0.17258	4.52199	0.10751	4.52199	0.05631	4.52199	0.15606	4.52199	0.09387	4.52199	0.36986
4.52472	0.16712	4.52472	0.12031	4.52472	0.05778	4.52472	0.15763	4.52472	0.09355	4.52472	0.37291
4.52745	0.17139	4.52745	0.12543	4.52745	0.05577	4.52745	0.15515	4.52745	0.09601	4.52745	0.3691
4.53018	0.17076	4.53018	0.11775	4.53018	0.05552	4.53018	0.14975	4.53018	0.09335	4.53018	0.36682
4.53292	0.1764	4.53292	0.10836	4.53292	0.05444	4.53292	0.1573	4.53292	0.09271	4.53292	0.3828
4.53565	0.16748	4.53565	0.13225	4.53565	0.05604	4.53565	0.14943	4.53565	0.09796	4.53565	0.40868
4.53838	0.17758	4.53838	0.10836	4.53838	0.05398	4.53838	0.15185	4.53838	0.09621	4.53838	0.39346
4.54111	0.1743	4.54111	0.13055	4.54111	0.05547	4.54111	0.16184	4.54111	0.09511	4.54111	0.38128
4.54384	0.17712	4.54384	0.13567	4.54384	0.05606	4.54384	0.15131	4.54384	0.09219	4.54384	0.37976
4.54657	0.17649	4.54657	0.1314	4.54657	0.05398	4.54657	0.15482	4.54657	0.09147	4.54657	0.39878
4.5493	0.16721	4.5493	0.11604	4.5493	0.05464	4.5493	0.16006	4.5493	0.09731	4.5493	0.39422
4.55203	0.17449	4.55203	0.10666	4.55203	0.05427	4.55203	0.16189	4.55203	0.09335	4.55203	0.40183
4.55476	0.17194	4.55476	0.12116	4.55476	0.05326	4.55476	0.15736	4.55476	0.09011	4.55476	0.40487
4.55749	0.18049	4.55749	0.12372	4.55749	0.05547	4.55749	0.15272	4.55749	0.09699	4.55749	0.37823
4.56022	0.16958	4.56022	0.11092	4.56022	0.05515	4.56022	0.15482	4.56022	0.0931	4.56022	0.3828
4.56295	0.16721	4.56295	0.11945	4.56295	0.05613	4.56295	0.15585	4.56295	0.09452	4.56295	0.3554
4.56568	0.16376	4.56568	0.11177	4.56568	0.0552	4.56568	0.15455	4.56568	0.09381	4.56568	0.3516
4.56841	0.17594	4.56841	0.11177	4.56841	0.05613	4.56841	0.15256	4.56841	0.09524	4.56841	0.38128
4.57114	0.17467	4.57114	0.13396	4.57114	0.05564	4.57114	0.15191	4.57114	0.09303	4.57114	0.41096
4.57388	0.1723	4.57388	0.11263	4.57388	0.05476	4.57388	0.14921	4.57388	0.09634	4.57388	0.37747
4.57661	0.17603	4.57661	0.13567	4.57661	0.05351	4.57661	0.14797	4.57661	0.09368	4.57661	0.40107
4.57934	0.1764	4.57934	0.10324	4.57934	0.05606	4.57934	0.15601	4.57934	0.09517	4.57934	0.39726
4.58207	0.16494	4.58207	0.11604	4.58207	0.05427	4.58207	0.15347	4.58207	0.09647	4.58207	0.38356
4.5848	0.1774	4.5848	0.12969	4.5848	0.05893	4.5848	0.15326	4.5848	0.0905	4.5848	0.37139
4.58753	0.17039	4.58753	0.12031	4.58753	0.0564	4.58753	0.15444	4.58753	0.09491	4.58753	0.38737
4.59026	0.17139	4.59026	0.1186	4.59026	0.05378	4.59026	0.15617	4.59026	0.09705	4.59026	0.36606
4.59299	0.16858	4.59299	0.11007	4.59299	0.05564	4.59299	0.14964	4.59299	0.09893	4.59299	0.35464
4.59572	0.16921	4.59572	0.12287	4.59572	0.05469	4.59572	0.15094	4.59572	0.09757	4.59572	0.39422
4.59845	0.16976	4.59845	0.11519	4.59845	0.05336	4.59845	0.15229	4.59845	0.09815	4.59845	0.41705
4.60118	0.16648	4.60118	0.13823	4.60118	0.05503	4.60118	0.1525	4.60118	0.09582	4.60118	0.38204
4.60391	0.16548	4.60391	0.13311	4.60391	0.0539	4.60391	0.14948	4.60391	0.094	4.60391	0.37443
4.60664	0.16894	4.60664	0.10836	4.60664	0.05346	4.60664	0.15153	4.60664	0.09089	4.60664	0.36454
4.60937	0.1763	4.60937	0.09898	4.60937	0.05393	4.60937	0.15838	4.60937	0.0977	4.60937	0.35388
4.61211	0.16512	4.61211	0.12543	4.61211	0.054	4.61211	0.15952	4.61211	0.09433	4.61211	0.37291
4.61484	0.17894	4.61484	0.1041	4.61484	0.05398	4.61484	0.15347	4.61484	0.08979	4.61484	0.36758
4.61757	0.17512	4.61757	0.11007	4.61757	0.05245	4.61757	0.15763	4.61757	0.09031	4.61757	0.37367
4.6203	0.1774	4.6203	0.11519	4.6203	0.05533	4.6203	0.15655	4.6203	0.09206	4.6203	0.37367
4.62303	0.16694	4.62303	0.12628	4.62303	0.0554	4.62303	0.15709	4.62303	0.09692	4.62303	0.36834
4.62576	0.17558	4.62576	0.10666	4.62576	0.05486	4.62576	0.15935	4.62576	0.09063	4.62576	0.36377
4.62849	0.1643	4.62849	0.12884	4.62849	0.05564	4.62849	0.15471	4.62849	0.09297	4.62849	0.39802
4.63122	0.16576	4.63122	0.13311	4.63122	0.05449	4.63122	0.15023	4.63122	0.09173	4.63122	0.34855
4.63395	0.17467	4.63395	0.12031	4.63395	0.05498	4.63395	0.15088	4.63395	0.09335	4.63395	0.3653
4.63668	0.17476	4.63668	0.12201	4.63668	0.05363	4.63668	0.1572	4.63668	0.0905	4.63668	0.36149
4.63941	0.17003	4.63941	0.12713	4.63941	0.05613	4.63941	0.15023	4.63941	0.09413	4.63941	0.37747
4.64214	0.17058	4.64214	0.10666	4.64214	0.05339	4.64214	0.15072	4.64214	0.08817	4.64214	0.37976
4.64487	0.1693	4.64487	0.12969	4.64487	0.05329	4.64487	0.15088	4.64487	0.09232	4.64487	0.37671
4.6476	0.16367	4.6476	0.10836	4.6476	0.0526	4.6476	0.15385	4.6476	0.094	4.6476	0.34399
4.65033	0.16703	4.65033	0.10836	4.65033	0.05199	4.65033	0.1491	4.65033	0.09394	4.65033	0.35388
4.65307	0.17176	4.65307	0.11945	4.65307	0.05501	4.65307	0.14926	4.65307	0.08901	4.65307	0.379
4.6558	0.16348	4.6558	0.1186	4.6558	0.05454	4.6558	0.1532	4.6558	0.0931	4.6558	0.37595
4.65853	0.17139	4.65853	0.12628	4.65853	0.05248	4.65853	0.15169	4.65853	0.09271	4.65853	0.37823
4.66126	0.17285	4.66126	0.10922	4.66126	0.05358	4.66126	0.15002	4.66126	0.08966	4.66126	0.36301
4.66399	0.16167	4.66399	0.12543	4.66399	0.05398	4.66399	0.15034	4.66399	0.09368	4.66399	0.37519
4.66672	0.16558	4.66672	0.12287	4.66672	0.05155	4.66672	0.14775	4.66672	0.09128	4.66672	0.38813
4.66945	0.17194	4.66945	0.1041	4.66945	0.05339	4.66945	0.14657	4.66945	0.08979	4.66945	0.39422
4.67218	0.1653	4.67218	0.10666	4.67218	0.05142	4.67218	0.14996	4.67218	0.09329	4.67218	0.38584
4.67491	0.16348	4.67491	0.10666	4.67491	0.05373	4.67491	0.14845	4.67491	0.09446	4.67491	0.37215
4.67764	0.16676	4.67764	0.11433	4.67764	0.05101	4.67764	0.14748	4.67764	0.09102	4.67764	0.36758
4.68037	0.17212	4.68037	0.11689	4.68037	0.05363	4.68037	0.15234	4.68037	0.09037	4.68037	0.37747
4.6831	0.16894	4.6831	0.11007	4.6831	0.05174	4.6831	0.14775	4.6831	0.09374	4.6831	0.36149
4.68583	0.17476	4.68583	0.11348	4.68583	0.05417	4.68583	0.14365	4.68583	0.09374	4.68583	0.34247
4.68856	0.17503	4.68856	0.10922	4.68856	0.05344	4.68856	0.15569	4.68856	0.09122	4.68856	0.36073
4.69129	0.17176	4.69129	0.1186	4.69129	0.05226	4.69129	0.1498	4.69129	0.08869	4.69129	0.38128
4.69403	0.16776	4.69403	0.10836	4.69403	0.05275	4.69403	0.14813	4.69403	0.09232	4.69403	0.38889
4.69676	0.16985	4.69676	0.11775	4.69676	0.05243	4.69676	0.15196	4.69676	0.08934	4.69676	0.38813
4.69949	0.16849	4.69949	0.11092	4.69949	0.05167	4.69949	0.14943	4.69949	0.09394	4.69949	0.39041
4.70222	0.16658	4.70222	0.1058	4.70222	0.05331	4.70222	0.14959	4.70222	0.09297	4.70222	0.37215
4.70495	0.16812	4.70495	0.10836	4.70495	0.05088	4.70495	0.15218	4.70495	0.09089	4.70495	0.36606
4.70768	0.16321	4.70768	0.13567	4.70768	0.05135	4.70768	0.14926	4.70768	0.09394	4.70768	0.38204
4.71041	0.16685	4.71041	0.10751	4.71041	0.04931	4.71041	0.1532	4.71041	0.08862	4.71041	0.38356
4.71314	0.16676	4.71314	0.08874	4.71314	0.05329	4.71314	0.15563	4.71314	0.09024	4.71314	0.39041
4.71587	0.16467	4.71587	0.12372	4.71587	0.0526	4.71587	0.14808	4.71587	0.08648	4.71587	0.37215
4.7186	0.16648	4.7186	0.12628	4.7186	0.05351	4.7186	0.1497	4.7186	0.09699	4.7186	0.35464
4.72133	0.16585	4.72133	0.11519	4.72133	0.04988	4.72133	0.14883	4.72133	0.09141	4.72133	0.40791
4.72406	0.16112	4.72406	0.11263	4.72406	0.05076	4.72406	0.15094	4.72406	0.08759	4.72406	0.38128
4.72679	0.16558	4.72679	0.11177	4.72679	0.04961	4.72679	0.14603	4.72679	0.08985	4.72679	0.36225
4.72952	0.16703	4.72952	0.11263	4.72952	0.05187	4.72952	0.14597	4.72952	0.08895	4.72952	0.40639
4.73225	0.16548	4.73225	0.11263	4.73225	0.05199	4.73225	0.1491	4.73225	0.08979	4.73225	0.3691
4.73499	0.16985	4.73499	0.11775	4.73499	0.05135	4.73499	0.14484	4.73499	0.08998	4.73499	0.37519
4.73772	0.16285	4.73772	0.11092	4.73772	0.05106	4.73772	0.14559	4.73772	0.08823	4.73772	0.37443
4.74045	0.16276	4.74045	0.12201	4.74045	0.05299	4.74045	0.15121	4.74045	0.08707	4.74045	0.3828
4.74318	0.16912	4.74318	0.11689	4.74318	0.05047	4.74318	0.14867	4.74318	0.08947	4.74318	0.36682
4.74591	0.16576	4.74591	0.11945	4.74591	0.05142	4.74591	0.14694	4.74591	0.08687	4.74591	0.36225
4.74864	0.1663	4.74864	0.11263	4.74864	0.05221	4.74864	0.145	4.74864	0.08564	4.74864	0.38508
4.75137	0.15976	4.75137	0.13993	4.75137	0.05012	4.75137	0.1491	4.75137	0.08804	4.75137	0.36225
4.7541	0.17167	4.7541	0.1041	4.7541	0.04949	4.7541	0.14414	4.7541	0.08733	4.7541	0.37215
4.75683	0.17239	4.75683	0.1041	4.75683	0.05091	4.75683	0.14414	4.75683	0.08668	4.75683	0.34551
4.75956	0.16285	4.75956	0.11433	4.75956	0.05304	4.75956	0.1443	4.75956	0.08733	4.75956	0.37595
4.76229	0.16612	4.76229	0.12543	4.76229	0.05128	4.76229	0.14737	4.76229	0.08985	4.76229	0.36377
4.76502	0.16421	4.76502	0.12628	4.76502	0.05255	4.76502	0.14219	4.76502	0.09543	4.76502	0.34094
4.76775	0.16285	4.76775	0.12287	4.76775	0.04966	4.76775	0.14457	4.76775	0.09387	4.76775	0.34475
4.77048	0.16358	4.77048	0.11689	4.77048	0.04956	4.77048	0.14662	4.77048	0.09109	4.77048	0.35388
4.77321	0.16603	4.77321	0.12031	4.77321	0.05005	4.77321	0.14883	4.77321	0.09076	4.77321	0.36606
4.77595	0.16903	4.77595	0.10922	4.77595	0.05145	4.77595	0.14883	4.77595	0.087	4.77595	0.33181
4.77868	0.16739	4.77868	0.13993	4.77868	0.05177	4.77868	0.14603	4.77868	0.0872	4.77868	0.3828
4.78141	0.1643	4.78141	0.10068	4.78141	0.05201	4.78141	0.14937	4.78141	0.08849	4.78141	0.36986
4.78414	0.16467	4.78414	0.09812	4.78414	0.05169	4.78414	0.14505	4.78414	0.08914	4.78414	0.3554
4.78687	0.16094	4.78687	0.10495	4.78687	0.05074	4.78687	0.14808	4.78687	0.0916	4.78687	0.33105
4.7896	0.16512	4.7896	0.11263	4.7896	0.04946	4.7896	0.14317	4.7896	0.0859	4.7896	0.36301
4.79233	0.1643	4.79233	0.13055	4.79233	0.05307	4.79233	0.15018	4.79233	0.09037	4.79233	0.38356
4.79506	0.1633	4.79506	0.12201	4.79506	0.04912	4.79506	0.14214	4.79506	0.08791	4.79506	0.35845
4.79779	0.16612	4.79779	0.11348	4.79779	0.05196	4.79779	0.14047	4.79779	0.08318	4.79779	0.37595
4.80052	0.16694	4.80052	0.11177	4.80052	0.04951	4.80052	0.13653	4.80052	0.08506	4.80052	0.38508
4.80325	0.15894	4.80325	0.09642	4.80325	0.05152	4.80325	0.14759	4.80325	0.08733	4.80325	0.38584
4.80598	0.16612	4.80598	0.12116	4.80598	0.04836	4.80598	0.14441	4.80598	0.09096	4.80598	0.35388
4.80871	0.16521	4.80871	0.1186	4.80871	0.04976	4.80871	0.14684	4.80871	0.09005	4.80871	0.38889
4.81144	0.16003	4.81144	0.10922	4.81144	0.0516	4.81144	0.14311	4.81144	0.08519	4.81144	0.35008
4.81417	0.16512	4.81417	0.11775	4.81417	0.04978	4.81417	0.14397	4.81417	0.08519	4.81417	0.34551
4.81691	0.16258	4.81691	0.10324	4.81691	0.05258	4.81691	0.14845	4.81691	0.08415	4.81691	0.37367
4.81964	0.15994	4.81964	0.11433	4.81964	0.05076	4.81964	0.14387	4.81964	0.08849	4.81964	0.34399
4.82237	0.1613	4.82237	0.12543	4.82237	0.0487	4.82237	0.1436	4.82237	0.08784	4.82237	0.37062
4.8251	0.16594	4.8251	0.11519	4.8251	0.0525	4.8251	0.13809	4.8251	0.08804	4.8251	0.38052
4.82783	0.15812	4.82783	0.10324	4.82783	0.04882	4.82783	0.14484	4.82783	0.08849	4.82783	0.35236
4.83056	0.15585	4.83056	0.1058	4.83056	0.0516	4.83056	0.13809	4.83056	0.09147	4.83056	0.3516
4.83329	0.16703	4.83329	0.1041	4.83329	0.05108	4.83329	0.14317	4.83329	0.0894	4.83329	0.33486
4.83602	0.15694	4.83602	0.11689	4.83602	0.04958	4.83602	0.14047	4.83602	0.08467	4.83602	0.3242
4.83875	0.15685	4.83875	0.09812	4.83875	0.05071	4.83875	0.13896	4.83875	0.09245	4.83875	0.34855
4.84148	0.15967	4.84148	0.11945	4.84148	0.04998	4.84148	0.13782	4.84148	0.08525	4.84148	0.38204
4.84421	0.16503	4.84421	0.10666	4.84421	0.04728	4.84421	0.14187	4.84421	0.08376	4.84421	0.37443
4.84694	0.17121	4.84694	0.11092	4.84694	0.05061	4.84694	0.1389	4.84694	0.08707	4.84694	0.35084
4.84967	0.15867	4.84967	0.12287	4.84967	0.04887	4.84967	0.14198	4.84967	0.09063	4.84967	0.38813
4.8524	0.16585	4.8524	0.1041	4.8524	0.05047	4.8524	0.13885	4.8524	0.08603	4.8524	0.38508
4.85513	0.15485	4.85513	0.13055	4.85513	0.04868	4.85513	0.13545	4.85513	0.08875	4.85513	0.37976
4.85787	0.16167	4.85787	0.1058	4.85787	0.04976	4.85787	0.14673	4.85787	0.08869	4.85787	0.37671
4.8606	0.16476	4.8606	0.11604	4.8606	0.04853	4.8606	0.1416	4.8606	0.08648	4.8606	0.36834
4.86333	0.15939	4.86333	0.1041	4.86333	0.04865	4.86333	0.14489	4.86333	0.08395	4.86333	0.40639
4.86606	0.16248	4.86606	0.08703	4.86606	0.05015	4.86606	0.13842	4.86606	0.08862	4.86606	0.36149
4.86879	0.15867	4.86879	0.11433	4.86879	0.05128	4.86879	0.14484	4.86879	0.08616	4.86879	0.36073
4.87152	0.16367	4.87152	0.11604	4.87152	0.05015	4.87152	0.14111	4.87152	0.08681	4.87152	0.3828
4.87425	0.15121	4.87425	0.10154	4.87425	0.04863	4.87425	0.14489	4.87425	0.08389	4.87425	0.32648
4.87698	0.15257	4.87698	0.093	4.87698	0.04784	4.87698	0.14047	4.87698	0.08194	4.87698	0.35845
4.87971	0.16448	4.87971	0.10836	4.87971	0.04799	4.87971	0.14527	4.87971	0.08622	4.87971	0.36682
4.88244	0.1533	4.88244	0.09215	4.88244	0.04939	4.88244	0.14111	4.88244	0.08421	4.88244	0.37062
4.88517	0.15603	4.88517	0.10068	4.88517	0.04799	4.88517	0.13674	4.88517	0.08564	4.88517	0.35921
4.8879	0.16267	4.8879	0.10154	4.8879	0.04912	4.8879	0.13631	4.8879	0.08577	4.8879	0.35008
4.89063	0.15676	4.89063	0.10239	4.89063	0.04971	4.89063	0.13761	4.89063	0.09096	4.89063	0.35236
4.89336	0.15603	4.89336	0.09983	4.89336	0.05096	4.89336	0.14435	4.89336	0.08901	4.89336	0.38737
4.89609	0.15685	4.89609	0.13396	4.89609	0.04988	4.89609	0.13987	4.89609	0.08901	4.89609	0.35769
4.89883	0.15576	4.89883	0.10751	4.89883	0.04946	4.89883	0.13588	4.89883	0.08097	4.89883	0.36758
4.90156	0.16276	4.90156	0.09215	4.90156	0.05015	4.90156	0.13971	4.90156	0.08441	4.90156	0.37367
4.90429	0.15694	4.90429	0.10324	4.90429	0.04961	4.90429	0.14219	4.90429	0.08078	4.90429	0.37519
4.90702	0.15694	4.90702	0.12031	4.90702	0.05007	4.90702	0.14338	4.90702	0.08577	4.90702	0.35008
4.90975	0.15121	4.90975	0.1041	4.90975	0.049	4.90975	0.14041	4.90975	0.08519	4.90975	0.34932
4.91248	0.15876	4.91248	0.11007	4.91248	0.04897	4.91248	0.14052	4.91248	0.08648	4.91248	0.36454
4.91521	0.15666	4.91521	0.12031	4.91521	0.04816	4.91521	0.14106	4.91521	0.08629	4.91521	0.35464
4.91794	0.16394	4.91794	0.11433	4.91794	0.04809	4.91794	0.14117	4.91794	0.08532	4.91794	0.36454
4.92067	0.16085	4.92067	0.11007	4.92067	0.0474	4.92067	0.13852	4.92067	0.08272	4.92067	0.34627
4.9234	0.15412	4.9234	0.10324	4.9234	0.04792	4.9234	0.13809	4.9234	0.08298	4.9234	0.35921
4.92613	0.16185	4.92613	0.11092	4.92613	0.04801	4.92613	0.13933	4.92613	0.08272	4.92613	0.36454
4.92886	0.1573	4.92886	0.11177	4.92886	0.04983	4.92886	0.1341	4.92886	0.08344	4.92886	0.35769
4.93159	0.15821	4.93159	0.11433	4.93159	0.04814	4.93159	0.13512	4.93159	0.0813	4.93159	0.35616
4.93432	0.15985	4.93432	0.11519	4.93432	0.04956	4.93432	0.13831	4.93432	0.0835	4.93432	0.36986
4.93705	0.16403	4.93705	0.09471	4.93705	0.05057	4.93705	0.13831	4.93705	0.08123	4.93705	0.37367
4.93979	0.16167	4.93979	0.11519	4.93979	0.05081	4.93979	0.1382	4.93979	0.0848	4.93979	0.31126
4.94252	0.16157	4.94252	0.09812	4.94252	0.04823	4.94252	0.13847	4.94252	0.08285	4.94252	0.37519
4.94525	0.16012	4.94525	0.09642	4.94525	0.05007	4.94525	0.14149	4.94525	0.07831	4.94525	0.36758
4.94798	0.15585	4.94798	0.10324	4.94798	0.05074	4.94798	0.14252	4.94798	0.08571	4.94798	0.36758
4.95071	0.16176	4.95071	0.11945	4.95071	0.04831	4.95071	0.13982	4.95071	0.08032	4.95071	0.34247
4.95344	0.14821	4.95344	0.09386	4.95344	0.04809	4.95344	0.13912	4.95344	0.08324	4.95344	0.3554
4.95617	0.15639	4.95617	0.10154	4.95617	0.04966	4.95617	0.14592	4.95617	0.08681	4.95617	0.33029
4.9589	0.15848	4.9589	0.11775	4.9589	0.04868	4.9589	0.14246	4.9589	0.08395	4.9589	0.35997
4.96163	0.15548	4.96163	0.0913	4.96163	0.04752	4.96163	0.14176	4.96163	0.0859	4.96163	0.33409
4.96436	0.15385	4.96436	0.11092	4.96436	0.04922	4.96436	0.14171	4.96436	0.08506	4.96436	0.35008
4.96709	0.15385	4.96709	0.1058	4.96709	0.04701	4.96709	0.14187	4.96709	0.08421	4.96709	0.39269
4.96982	0.15585	4.96982	0.093	4.96982	0.04635	4.96982	0.13966	4.96982	0.08434	4.96982	0.36073
4.97255	0.15594	4.97255	0.10922	4.97255	0.04907	4.97255	0.13599	4.97255	0.08402	4.97255	0.34932
4.97528	0.15867	4.97528	0.09983	4.97528	0.04671	4.97528	0.13545	4.97528	0.08246	4.97528	0.34399
4.97802	0.15803	4.97802	0.10495	4.97802	0.04782	4.97802	0.13415	4.97802	0.07974	4.97802	0.33486
4.98075	0.1523	4.98075	0.1186	4.98075	0.04936	4.98075	0.13275	4.98075	0.08382	4.98075	0.35312
4.98348	0.1613	4.98348	0.09386	4.98348	0.04612	4.98348	0.13917	4.98348	0.08194	4.98348	0.37747
4.98621	0.15066	4.98621	0.11348	4.98621	0.04831	4.98621	0.13432	4.98621	0.08726	4.98621	0.3516
4.98894	0.15303	4.98894	0.10922	4.98894	0.04666	4.98894	0.13383	4.98894	0.08272	4.98894	0.34627
4.99167	0.15512	4.99167	0.10154	4.99167	0.04769	4.99167	0.13701	4.99167	0.08739	4.99167	0.36149
4.9944	0.15521	4.9944	0.10239	4.9944	0.04865	4.9944	0.13604	4.9944	0.08259	4.9944	0.35616
4.99713	0.15476	4.99713	0.09044	4.99713	0.04863	4.99713	0.1361	4.99713	0.08408	4.99713	0.34399
4.99986	0.15121	4.99986	0.10324	4.99986	0.04819	4.99986	0.14106	4.99986	0.0787	4.99986	0.35464
5.00259	0.15175	5.00259	0.11689	5.00259	0.04671	5.00259	0.14236	5.00259	0.08246	5.00259	0.36301
5.00532	0.15639	5.00532	0.10666	5.00532	0.04757	5.00532	0.14182	5.00532	0.08376	5.00532	0.35084
5.00805	0.1523	5.00805	0.10324	5.00805	0.04706	5.00805	0.14014	5.00805	0.08078	5.00805	0.33942
5.01078	0.15403	5.01078	0.093	5.01078	0.05037	5.01078	0.13939	5.01078	0.07844	5.01078	0.34475
5.01351	0.15712	5.01351	0.10068	5.01351	0.04642	5.01351	0.13302	5.01351	0.08473	5.01351	0.32801
5.01624	0.15957	5.01624	0.10239	5.01624	0.04789	5.01624	0.13577	5.01624	0.0837	5.01624	0.3554
5.01898	0.15257	5.01898	0.08788	5.01898	0.04679	5.01898	0.13561	5.01898	0.08188	5.01898	0.33257
5.02171	0.15721	5.02171	0.1058	5.02171	0.04723	5.02171	0.13593	5.02171	0.08421	5.02171	0.34323
5.02444	0.15321	5.02444	0.1058	5.02444	0.04936	5.02444	0.13367	5.02444	0.07598	5.02444	0.38432
5.02717	0.14721	5.02717	0.12116	5.02717	0.04747	5.02717	0.13453	5.02717	0.08454	5.02717	0.36454
5.0299	0.15185	5.0299	0.09215	5.0299	0.04585	5.0299	0.13189	5.0299	0.08311	5.0299	0.34551
5.03263	0.15385	5.03263	0.10154	5.03263	0.0472	5.03263	0.13847	5.03263	0.08337	5.03263	0.35769
5.03536	0.1523	5.03536	0.10239	5.03536	0.04801	5.03536	0.13901	5.03536	0.08259	5.03536	0.35236
5.03809	0.1553	5.03809	0.09727	5.03809	0.04738	5.03809	0.13502	5.03809	0.08175	5.03809	0.34018
5.04082	0.15003	5.04082	0.11177	5.04082	0.04853	5.04082	0.13782	5.04082	0.08784	5.04082	0.35616
5.04355	0.1613	5.04355	0.09642	5.04355	0.0476	5.04355	0.14004	5.04355	0.08136	5.04355	0.35008
5.04628	0.14866	5.04628	0.0913	5.04628	0.04573	5.04628	0.13383	5.04628	0.07922	5.04628	0.35008
5.04901	0.15503	5.04901	0.08106	5.04901	0.04642	5.04901	0.13933	5.04901	0.08026	5.04901	0.34551
5.05174	0.15776	5.05174	0.09556	5.05174	0.04698	5.05174	0.13286	5.05174	0.08188	5.05174	0.3554
5.05447	0.15566	5.05447	0.10922	5.05447	0.04728	5.05447	0.13264	5.05447	0.0776	5.05447	0.35464
5.0572	0.15257	5.0572	0.10068	5.0572	0.04686	5.0572	0.13647	5.0572	0.07676	5.0572	0.31507
5.05994	0.15421	5.05994	0.09556	5.05994	0.04769	5.05994	0.13588	5.05994	0.08318	5.05994	0.3379
5.06267	0.15048	5.06267	0.09983	5.06267	0.04927	5.06267	0.13307	5.06267	0.08402	5.06267	0.33029
5.0654	0.15666	5.0654	0.07509	5.0654	0.04907	5.0654	0.14004	5.0654	0.07948	5.0654	0.36454
5.06813	0.15457	5.06813	0.093	5.06813	0.045	5.06813	0.14058	5.06813	0.08532	5.06813	0.36377
5.07086	0.15376	5.07086	0.10068	5.07086	0.04944	5.07086	0.13162	5.07086	0.08097	5.07086	0.38584
5.07359	0.14775	5.07359	0.10239	5.07359	0.04706	5.07359	0.13307	5.07359	0.07598	5.07359	0.34627
5.07632	0.15057	5.07632	0.07679	5.07632	0.04814	5.07632	0.13216	5.07632	0.07981	5.07632	0.32496
5.07905	0.15657	5.07905	0.10239	5.07905	0.04608	5.07905	0.13669	5.07905	0.08071	5.07905	0.34932
5.08178	0.15294	5.08178	0.08276	5.08178	0.04669	5.08178	0.13745	5.08178	0.08279	5.08178	0.35464
5.08451	0.15657	5.08451	0.1058	5.08451	0.04836	5.08451	0.13092	5.08451	0.07559	5.08451	0.3379
5.08724	0.1553	5.08724	0.08532	5.08724	0.04693	5.08724	0.13351	5.08724	0.08486	5.08724	0.35693
5.08997	0.1503	5.08997	0.08618	5.08997	0.04585	5.08997	0.1328	5.08997	0.08019	5.08997	0.32192
5.0927	0.15266	5.0927	0.10836	5.0927	0.04777	5.0927	0.13761	5.0927	0.0822	5.0927	0.33562
5.09543	0.14975	5.09543	0.10239	5.09543	0.04701	5.09543	0.13453	5.09543	0.08272	5.09543	0.37139
5.09816	0.15548	5.09816	0.10154	5.09816	0.04738	5.09816	0.13334	5.09816	0.08408	5.09816	0.36682
5.1009	0.15012	5.1009	0.08362	5.1009	0.04691	5.1009	0.12957	5.1009	0.07864	5.1009	0.36682
5.10363	0.14975	5.10363	0.08788	5.10363	0.04774	5.10363	0.12989	5.10363	0.07948	5.10363	0.34703
5.10636	0.15421	5.10636	0.09983	5.10636	0.0487	5.10636	0.13394	5.10636	0.07643	5.10636	0.34094
5.10909	0.14966	5.10909	0.10239	5.10909	0.04708	5.10909	0.13394	5.10909	0.08026	5.10909	0.34399
5.11182	0.15248	5.11182	0.09812	5.11182	0.04779	5.11182	0.13556	5.11182	0.08454	5.11182	0.35769
5.11455	0.1503	5.11455	0.09556	5.11455	0.04684	5.11455	0.13847	5.11455	0.07695	5.11455	0.35693
5.11728	0.15094	5.11728	0.08362	5.11728	0.046	5.11728	0.13917	5.11728	0.07754	5.11728	0.32725
5.12001	0.15139	5.12001	0.11775	5.12001	0.04782	5.12001	0.13917	5.12001	0.08259	5.12001	0.37671
5.12274	0.14721	5.12274	0.093	5.12274	0.04843	5.12274	0.12919	5.12274	0.08156	5.12274	0.33486
5.12547	0.16558	5.12547	0.1058	5.12547	0.04873	5.12547	0.14219	5.12547	0.08603	5.12547	0.3417
5.1282	0.14757	5.1282	0.10324	5.1282	0.04598	5.1282	0.13809	5.1282	0.08123	5.1282	0.30594
5.13093	0.16258	5.13093	0.08447	5.13093	0.04433	5.13093	0.13054	5.13093	0.08162	5.13093	0.32953
5.13366	0.15048	5.13366	0.08362	5.13366	0.0463	5.13366	0.13809	5.13366	0.08013	5.13366	0.31431
5.13639	0.15139	5.13639	0.11519	5.13639	0.04693	5.13639	0.12466	5.13639	0.07883	5.13639	0.3554
5.13912	0.14885	5.13912	0.10836	5.13912	0.04662	5.13912	0.12854	5.13912	0.0787	5.13912	0.33257
5.14186	0.15285	5.14186	0.10922	5.14186	0.04627	5.14186	0.12698	5.14186	0.07955	5.14186	0.3691
5.14459	0.14748	5.14459	0.11433	5.14459	0.04703	5.14459	0.1328	5.14459	0.0787	5.14459	0.36834
5.14732	0.15648	5.14732	0.11092	5.14732	0.0459	5.14732	0.13124	5.14732	0.08084	5.14732	0.3516
5.15005	0.1493	5.15005	0.09386	5.15005	0.0475	5.15005	0.12951	5.15005	0.08395	5.15005	0.34323
5.15278	0.14985	5.15278	0.09215	5.15278	0.04723	5.15278	0.13259	5.15278	0.08136	5.15278	0.32648
5.15551	0.14785	5.15551	0.11263	5.15551	0.04708	5.15551	0.13367	5.15551	0.08298	5.15551	0.3516
5.15824	0.14903	5.15824	0.09898	5.15824	0.04728	5.15824	0.13453	5.15824	0.07812	5.15824	0.33942
5.16097	0.14766	5.16097	0.0913	5.16097	0.04703	5.16097	0.13011	5.16097	0.07942	5.16097	0.35312
5.1637	0.14694	5.1637	0.11263	5.1637	0.04838	5.1637	0.132	5.1637	0.07818	5.1637	0.3417
5.16643	0.14812	5.16643	0.11263	5.16643	0.04659	5.16643	0.12806	5.16643	0.08441	5.16643	0.35616
5.16916	0.14848	5.16916	0.09642	5.16916	0.05064	5.16916	0.13739	5.16916	0.08266	5.16916	0.34855
5.17189	0.15148	5.17189	0.10495	5.17189	0.04728	5.17189	0.13	5.17189	0.07955	5.17189	0.32344
5.17462	0.15194	5.17462	0.08362	5.17462	0.04559	5.17462	0.132	5.17462	0.07695	5.17462	0.34094
5.17735	0.15239	5.17735	0.11177	5.17735	0.04681	5.17735	0.13378	5.17735	0.0763	5.17735	0.36682
5.18008	0.14848	5.18008	0.11177	5.18008	0.04475	5.18008	0.12547	5.18008	0.07747	5.18008	0.34779
5.18282	0.14048	5.18282	0.09812	5.18282	0.04821	5.18282	0.13637	5.18282	0.08259	5.18282	0.33257
5.18555	0.14894	5.18555	0.1058	5.18555	0.04539	5.18555	0.13253	5.18555	0.08441	5.18555	0.3516
5.18828	0.15339	5.18828	0.08874	5.18828	0.04669	5.18828	0.13097	5.18828	0.07695	5.18828	0.34551
5.19101	0.14966	5.19101	0.08959	5.19101	0.04828	5.19101	0.12271	5.19101	0.07773	5.19101	0.34703
5.19374	0.14703	5.19374	0.1058	5.19374	0.04549	5.19374	0.12617	5.19374	0.07494	5.19374	0.3516
5.19647	0.14721	5.19647	0.10836	5.19647	0.04804	5.19647	0.13383	5.19647	0.07624	5.19647	0.31355
5.1992	0.14603	5.1992	0.08532	5.1992	0.04745	5.1992	0.13146	5.1992	0.07747	5.1992	0.36986
5.20193	0.14539	5.20193	0.08703	5.20193	0.04625	5.20193	0.13032	5.20193	0.07611	5.20193	0.31887
5.20466	0.14921	5.20466	0.11519	5.20466	0.04463	5.20466	0.13016	5.20466	0.07695	5.20466	0.33866
5.20739	0.1513	5.20739	0.10154	5.20739	0.04517	5.20739	0.13324	5.20739	0.07974	5.20739	0.35769
5.21012	0.1543	5.21012	0.1186	5.21012	0.04657	5.21012	0.12816	5.21012	0.08032	5.21012	0.35236
5.21285	0.14312	5.21285	0.1058	5.21285	0.04522	5.21285	0.13518	5.21285	0.07818	5.21285	0.35464
5.21558	0.15039	5.21558	0.10239	5.21558	0.04527	5.21558	0.13318	5.21558	0.07916	5.21558	0.34475
5.21831	0.14584	5.21831	0.10666	5.21831	0.04505	5.21831	0.12822	5.21831	0.07618	5.21831	0.36149
5.22104	0.14612	5.22104	0.1058	5.22104	0.04581	5.22104	0.12536	5.22104	0.07676	5.22104	0.3417
5.22378	0.15139	5.22378	0.11604	5.22378	0.0472	5.22378	0.13189	5.22378	0.0778	5.22378	0.31355
5.22651	0.1543	5.22651	0.1058	5.22651	0.04585	5.22651	0.13054	5.22651	0.08052	5.22651	0.30974
5.22924	0.14748	5.22924	0.09898	5.22924	0.04711	5.22924	0.13119	5.22924	0.07611	5.22924	0.34475
5.23197	0.14721	5.23197	0.10154	5.23197	0.04885	5.23197	0.12822	5.23197	0.07527	5.23197	0.34551
5.2347	0.1473	5.2347	0.09812	5.2347	0.04581	5.2347	0.13205	5.2347	0.07721	5.2347	0.30898
5.23743	0.13948	5.23743	0.11007	5.23743	0.04436	5.23743	0.12708	5.23743	0.07786	5.23743	0.33562
5.24016	0.14557	5.24016	0.10154	5.24016	0.04401	5.24016	0.12903	5.24016	0.07494	5.24016	0.30441
5.24289	0.14193	5.24289	0.10836	5.24289	0.04406	5.24289	0.13113	5.24289	0.07319	5.24289	0.31431
5.24562	0.14294	5.24562	0.08362	5.24562	0.04492	5.24562	0.13356	5.24562	0.07922	5.24562	0.31887
5.24835	0.14193	5.24835	0.09044	5.24835	0.04505	5.24835	0.13097	5.24835	0.07695	5.24835	0.33866
5.25108	0.14775	5.25108	0.11775	5.25108	0.04666	5.25108	0.1287	5.25108	0.07955	5.25108	0.32953
5.25381	0.14684	5.25381	0.10666	5.25381	0.04718	5.25381	0.13038	5.25381	0.07877	5.25381	0.30746
5.25654	0.1493	5.25654	0.09044	5.25654	0.04512	5.25654	0.12967	5.25654	0.07592	5.25654	0.32344
5.25927	0.14621	5.25927	0.11775	5.25927	0.04463	5.25927	0.12762	5.25927	0.08065	5.25927	0.32116
5.262	0.13893	5.262	0.1058	5.262	0.04414	5.262	0.12692	5.262	0.07488	5.262	0.33409
5.26474	0.1433	5.26474	0.08362	5.26474	0.04647	5.26474	0.13129	5.26474	0.07825	5.26474	0.31735
5.26747	0.14785	5.26747	0.08959	5.26747	0.04666	5.26747	0.13286	5.26747	0.07287	5.26747	0.35616
5.2702	0.14994	5.2702	0.11263	5.2702	0.04532	5.2702	0.12913	5.2702	0.07274	5.2702	0.3067
5.27293	0.1453	5.27293	0.11775	5.27293	0.04681	5.27293	0.12887	5.27293	0.07592	5.27293	0.3379
5.27566	0.1503	5.27566	0.11263	5.27566	0.04426	5.27566	0.1259	5.27566	0.07605	5.27566	0.33029
5.27839	0.14248	5.27839	0.12031	5.27839	0.04524	5.27839	0.12584	5.27839	0.07974	5.27839	0.34399
5.28112	0.15103	5.28112	0.09215	5.28112	0.0449	5.28112	0.12563	5.28112	0.07942	5.28112	0.36377
5.28385	0.13921	5.28385	0.0913	5.28385	0.0449	5.28385	0.12325	5.28385	0.08006	5.28385	0.31279
5.28658	0.14875	5.28658	0.10495	5.28658	0.04512	5.28658	0.12622	5.28658	0.07546	5.28658	0.31811
5.28931	0.14348	5.28931	0.10666	5.28931	0.04527	5.28931	0.12228	5.28931	0.07825	5.28931	0.36301
5.29204	0.14012	5.29204	0.093	5.29204	0.04527	5.29204	0.12444	5.29204	0.07494	5.29204	0.35084
5.29477	0.14503	5.29477	0.10324	5.29477	0.04416	5.29477	0.12762	5.29477	0.07378	5.29477	0.37291
5.2975	0.14121	5.2975	0.08788	5.2975	0.04615	5.2975	0.12822	5.2975	0.0717	5.2975	0.3379
5.30023	0.14448	5.30023	0.10324	5.30023	0.0448	5.30023	0.12385	5.30023	0.07955	5.30023	0.31583
5.30297	0.14139	5.30297	0.09215	5.30297	0.04662	5.30297	0.12822	5.30297	0.07767	5.30297	0.2968
5.3057	0.14403	5.3057	0.09812	5.3057	0.0446	5.3057	0.12379	5.3057	0.07786	5.3057	0.36758
5.30843	0.14521	5.30843	0.09727	5.30843	0.04318	5.30843	0.12887	5.30843	0.07514	5.30843	0.34018
5.31116	0.14357	5.31116	0.09556	5.31116	0.04649	5.31116	0.1273	5.31116	0.0776	5.31116	0.30441
5.31389	0.14275	5.31389	0.09642	5.31389	0.04627	5.31389	0.13027	5.31389	0.07747	5.31389	0.33942
5.31662	0.14284	5.31662	0.09812	5.31662	0.04639	5.31662	0.12325	5.31662	0.07449	5.31662	0.31735
5.31935	0.14303	5.31935	0.093	5.31935	0.04519	5.31935	0.12401	5.31935	0.07365	5.31935	0.33257
5.32208	0.13648	5.32208	0.09215	5.32208	0.04436	5.32208	0.12012	5.32208	0.07455	5.32208	0.32116
5.32481	0.14712	5.32481	0.1186	5.32481	0.04463	5.32481	0.12654	5.32481	0.07384	5.32481	0.32953
5.32754	0.1443	5.32754	0.1041	5.32754	0.04576	5.32754	0.1219	5.32754	0.07605	5.32754	0.3554
5.33027	0.13966	5.33027	0.09812	5.33027	0.04357	5.33027	0.12557	5.33027	0.07229	5.33027	0.35312
5.333	0.13693	5.333	0.10495	5.333	0.04551	5.333	0.12412	5.333	0.07352	5.333	0.31887
5.33573	0.14494	5.33573	0.09727	5.33573	0.04541	5.33573	0.12644	5.33573	0.07397	5.33573	0.32801
5.33846	0.14584	5.33846	0.09044	5.33846	0.04411	5.33846	0.12913	5.33846	0.07624	5.33846	0.35236
5.34119	0.14439	5.34119	0.09471	5.34119	0.04512	5.34119	0.12568	5.34119	0.07909	5.34119	0.3242
5.34393	0.14575	5.34393	0.10324	5.34393	0.04431	5.34393	0.12568	5.34393	0.07773	5.34393	0.32496
5.34666	0.14312	5.34666	0.09215	5.34666	0.0448	5.34666	0.12746	5.34666	0.07319	5.34666	0.31735
5.34939	0.13784	5.34939	0.10836	5.34939	0.04468	5.34939	0.12671	5.34939	0.07488	5.34939	0.34855
5.35212	0.14466	5.35212	0.10154	5.35212	0.04306	5.35212	0.1225	5.35212	0.07254	5.35212	0.31431
5.35485	0.13621	5.35485	0.11092	5.35485	0.04571	5.35485	0.12196	5.35485	0.07741	5.35485	0.33029
5.35758	0.1353	5.35758	0.10068	5.35758	0.04306	5.35758	0.12433	5.35758	0.0717	5.35758	0.37291
5.36031	0.13166	5.36031	0.08959	5.36031	0.04345	5.36031	0.12833	5.36031	0.07306	5.36031	0.31735
5.36304	0.14157	5.36304	0.08874	5.36304	0.04428	5.36304	0.12687	5.36304	0.07358	5.36304	0.32344
5.36577	0.14266	5.36577	0.10239	5.36577	0.04374	5.36577	0.12325	5.36577	0.07216	5.36577	0.32725
5.3685	0.14103	5.3685	0.09215	5.3685	0.04603	5.3685	0.13124	5.3685	0.07073	5.3685	0.30898
5.37123	0.14166	5.37123	0.10239	5.37123	0.04519	5.37123	0.12174	5.37123	0.07592	5.37123	0.35464
5.37396	0.13602	5.37396	0.11177	5.37396	0.04294	5.37396	0.12455	5.37396	0.07481	5.37396	0.33333
5.37669	0.13903	5.37669	0.09642	5.37669	0.04392	5.37669	0.12331	5.37669	0.07183	5.37669	0.36834
5.37942	0.14003	5.37942	0.09983	5.37942	0.04522	5.37942	0.1198	5.37942	0.07669	5.37942	0.31355
5.38215	0.14557	5.38215	0.09812	5.38215	0.04681	5.38215	0.12266	5.38215	0.08058	5.38215	0.36758
5.38489	0.1413	5.38489	0.09556	5.38489	0.04561	5.38489	0.12401	5.38489	0.07274	5.38489	0.31583
5.38762	0.14212	5.38762	0.09386	5.38762	0.04431	5.38762	0.12223	5.38762	0.07643	5.38762	0.31583
5.39035	0.14375	5.39035	0.10836	5.39035	0.04546	5.39035	0.12525	5.39035	0.07527	5.39035	0.35008
5.39308	0.14048	5.39308	0.09727	5.39308	0.0446	5.39308	0.12865	5.39308	0.07838	5.39308	0.31507
5.39581	0.14675	5.39581	0.09642	5.39581	0.04352	5.39581	0.12212	5.39581	0.07267	5.39581	0.33638
5.39854	0.14066	5.39854	0.09215	5.39854	0.04527	5.39854	0.12552	5.39854	0.06963	5.39854	0.3417
5.40127	0.1443	5.40127	0.10068	5.40127	0.04686	5.40127	0.1218	5.40127	0.07468	5.40127	0.30518
5.404	0.14266	5.404	0.10495	5.404	0.04507	5.404	0.12239	5.404	0.07319	5.404	0.31583
5.40673	0.14084	5.40673	0.0913	5.40673	0.04473	5.40673	0.12433	5.40673	0.0778	5.40673	0.34323
5.40946	0.1443	5.40946	0.10324	5.40946	0.04399	5.40946	0.12627	5.40946	0.07358	5.40946	0.32344
5.41219	0.13993	5.41219	0.09898	5.41219	0.04409	5.41219	0.11737	5.41219	0.0741	5.41219	0.35312
5.41492	0.14248	5.41492	0.10495	5.41492	0.04495	5.41492	0.12147	5.41492	0.07261	5.41492	0.34247
5.41765	0.14084	5.41765	0.09471	5.41765	0.04532	5.41765	0.12325	5.41765	0.07656	5.41765	0.30518
5.42038	0.14294	5.42038	0.08703	5.42038	0.04473	5.42038	0.12671	5.42038	0.07105	5.42038	0.3204
5.42311	0.14139	5.42311	0.0913	5.42311	0.04453	5.42311	0.12158	5.42311	0.07209	5.42311	0.34627
5.42585	0.13757	5.42585	0.0913	5.42585	0.04311	5.42585	0.11953	5.42585	0.07442	5.42585	0.34627
5.42858	0.1423	5.42858	0.08447	5.42858	0.04316	5.42858	0.12439	5.42858	0.06853	5.42858	0.31811
5.43131	0.13339	5.43131	0.09556	5.43131	0.04443	5.43131	0.12266	5.43131	0.07047	5.43131	0.32344
5.43404	0.14348	5.43404	0.08362	5.43404	0.04379	5.43404	0.12374	5.43404	0.07339	5.43404	0.30061
5.43677	0.13448	5.43677	0.08703	5.43677	0.04443	5.43677	0.12228	5.43677	0.07086	5.43677	0.32116
5.4395	0.14157	5.4395	0.08191	5.4395	0.0463	5.4395	0.12455	5.4395	0.07592	5.4395	0.3554
5.44223	0.13984	5.44223	0.10239	5.44223	0.04487	5.44223	0.12282	5.44223	0.07138	5.44223	0.33638
5.44496	0.14412	5.44496	0.09471	5.44496	0.04426	5.44496	0.12422	5.44496	0.06976	5.44496	0.34018
5.44769	0.13712	5.44769	0.08191	5.44769	0.04455	5.44769	0.12007	5.44769	0.07332	5.44769	0.34703
5.45042	0.13402	5.45042	0.09812	5.45042	0.04487	5.45042	0.12358	5.45042	0.07592	5.45042	0.32268
5.45315	0.14675	5.45315	0.10922	5.45315	0.04519	5.45315	0.11397	5.45315	0.07164	5.45315	0.31507
5.45588	0.14021	5.45588	0.09044	5.45588	0.04338	5.45588	0.12104	5.45588	0.07566	5.45588	0.36073
5.45861	0.14048	5.45861	0.07167	5.45861	0.04541	5.45861	0.12261	5.45861	0.07429	5.45861	0.30061
[truncated: 2,097 more rows]
