# Supplementary material for: Double boron–oxygen-fused polycyclic aromatic hydrocarbons: skeletal editing and applications as organic optoelectronic materials
Source: Nat Commun. 2023 Nov 4;14:7089. doi: 10.1038/s41467-023-42973-1 (PMC10625603; doi:10.1038/s41467-023-42973-1)
Supplement: Supplementary file 14 — Source Data [file 41467_2023_42973_MOESM14_ESM.zip › Fig. 7 and Table 2_device performance.xlsx]

## Sheet: Fig. 7c
PtON1:26mCPy		PtON1:mCP		PtON1:mCBP		PtON1:BO1b
Device 1		Device 2		Device 3		Device 4
wavelength (nm)	EL Intensity (a.u.)	wavelength (nm)	EL Intensity (a.u.)	wavelength (nm)	EL Intensity (a.u.)	wavelength (nm)	EL Intensity (a.u.)
390	0.00558	390	0.00489	390	0.00318	390	0.00178
391	0.00481	391	0.00492	391	0.00439	391	0.00238
392	0.00541	392	0.00459	392	0.00595	392	0.00235
393	0.00544	393	0.00524	393	0.00511	393	0.00313
394	0.00403	394	0.00513	394	0.00388	394	0.00363
395	0.00389	395	0.00338	395	0.00278	395	0.00432
396	0.00394	396	0.00396	396	0.00369	396	0.00422
397	0.00605	397	0.00421	397	0.0046	397	0.00321
398	0.00457	398	0.00351	398	0.00608	398	0.00342
399	0.00428	399	0.00323	399	0.00508	399	0.00349
400	0.00525	400	0.00465	400	0.00505	400	0.00516
401	0.00761	401	0.00524	401	0.00411	401	0.00442
402	0.00892	402	0.00449	402	0.00415	402	0.00428
403	0.00812	403	0.00326	403	0.00618	403	0.00344
404	0.01027	404	0.0041	404	0.00745	404	0.00332
405	0.01309	405	0.00514	405	0.00773	405	0.00205
406	0.01358	406	0.00565	406	0.00907	406	0.00273
407	0.01562	407	0.00608	407	0.0092	407	0.00346
408	0.01726	408	0.00772	408	0.00971	408	0.00344
409	0.01983	409	0.00856	409	0.01031	409	0.00487
410	0.02166	410	0.00826	410	0.01061	410	0.0054
411	0.02405	411	0.00955	411	0.01199	411	0.00582
412	0.02741	412	0.01021	412	0.01296	412	0.00631
413	0.03147	413	0.01209	413	0.01482	413	0.00824
414	0.03446	414	0.01301	414	0.01627	414	0.00943
415	0.03852	415	0.0131	415	0.01885	415	0.01109
416	0.04225	416	0.01539	416	0.02121	416	0.01264
417	0.04464	417	0.01613	417	0.02291	417	0.01529
418	0.04865	418	0.0178	418	0.02562	418	0.0166
419	0.0539	419	0.01929	419	0.02831	419	0.0186
420	0.05639	420	0.02103	420	0.02866	420	0.02115
421	0.06119	421	0.02341	421	0.03157	421	0.02484
422	0.06446	422	0.02794	422	0.03522	422	0.02856
423	0.06867	423	0.03088	423	0.03657	423	0.03317
424	0.0742	424	0.03416	424	0.03981	424	0.03847
425	0.08118	425	0.03702	425	0.04388	425	0.04379
426	0.08689	426	0.04165	426	0.05111	426	0.05163
427	0.09503	427	0.04852	427	0.05503	427	0.05997
428	0.10644	428	0.05314	428	0.06118	428	0.06959
429	0.11543	429	0.0614	429	0.07022	429	0.07983
430	0.12532	430	0.07065	430	0.07871	430	0.08999
431	0.14082	431	0.08133	431	0.08922	431	0.10112
432	0.1526	432	0.09439	432	0.10128	432	0.1163
433	0.16773	433	0.10663	433	0.11096	433	0.13229
434	0.1841	434	0.11949	434	0.12507	434	0.14907
435	0.20377	435	0.13767	435	0.14022	435	0.16749
436	0.22462	436	0.15333	436	0.15796	436	0.18799
437	0.25202	437	0.17173	437	0.17706	437	0.21044
438	0.28513	438	0.1975	438	0.19849	438	0.23845
439	0.32441	439	0.22812	439	0.22423	439	0.27297
440	0.36943	440	0.26205	440	0.25516	440	0.31566
441	0.41932	441	0.30139	441	0.29253	441	0.36715
442	0.47812	442	0.34552	442	0.33407	442	0.42599
443	0.54124	443	0.39396	443	0.38086	443	0.49219
444	0.60608	444	0.44532	444	0.43214	444	0.56243
445	0.67617	445	0.50319	445	0.48886	445	0.63976
446	0.73797	446	0.55855	446	0.5488	446	0.71734
447	0.79975	447	0.61595	447	0.6054	447	0.78801
448	0.8535	448	0.6728	448	0.66532	448	0.85289
449	0.89593	449	0.72703	449	0.72388	449	0.90247
450	0.93705	450	0.7802	450	0.77765	450	0.94688
451	0.95924	451	0.81837	451	0.8146	451	0.9755
452	0.97435	452	0.85845	452	0.85481	452	0.98895
453	0.99471	453	0.89257	453	0.89413	453	1
454	0.99842	454	0.92233	454	0.9245	454	0.99807
455	1	455	0.94477	455	0.94669	455	0.99597
456	0.99638	456	0.95894	456	0.96165	456	0.98289
457	0.99326	457	0.97397	457	0.97586	457	0.97261
458	0.98976	458	0.98731	458	0.98737	458	0.9604
459	0.98699	459	0.99552	459	0.99381	459	0.94716
460	0.97994	460	0.99979	460	0.99685	460	0.93486
461	0.96866	461	0.99933	461	1	461	0.92371
462	0.95854	462	1	462	0.99902	462	0.91098
463	0.94553	463	0.99866	463	0.98998	463	0.89267
464	0.93628	464	0.9933	464	0.98539	464	0.87717
465	0.92462	465	0.98618	465	0.97835	465	0.86197
466	0.91513	466	0.97954	466	0.96812	466	0.84667
467	0.90733	467	0.97006	467	0.9578	467	0.83682
468	0.8962	468	0.95774	468	0.94359	468	0.82261
469	0.89064	469	0.95233	469	0.93625	469	0.81304
470	0.88046	470	0.94167	470	0.9263	470	0.80008
471	0.8765	471	0.93437	471	0.91207	471	0.78901
472	0.86617	472	0.9202	472	0.89832	472	0.77808
473	0.8603	473	0.90915	473	0.88603	473	0.76663
474	0.85531	474	0.90587	474	0.87687	474	0.76214
475	0.85131	475	0.89764	475	0.86562	475	0.75399
476	0.84653	476	0.88874	476	0.85678	476	0.74752
477	0.83793	477	0.88108	477	0.8486	477	0.73935
478	0.83394	478	0.87094	478	0.83727	478	0.73186
479	0.82855	479	0.8628	479	0.82765	479	0.72324
480	0.81977	480	0.85843	480	0.82105	480	0.71383
481	0.81405	481	0.85438	481	0.81508	481	0.70641
482	0.80028	482	0.84121	482	0.79954	482	0.69132
483	0.78694	483	0.8303	483	0.79102	483	0.67826
484	0.77482	484	0.8176	484	0.77877	484	0.66118
485	0.7587	485	0.80401	485	0.76658	485	0.64385
486	0.74081	486	0.79174	486	0.75111	486	0.629
487	0.72331	487	0.77373	487	0.73629	487	0.61039
488	0.70367	488	0.75812	488	0.72061	488	0.59247
489	0.68169	489	0.74326	489	0.70267	489	0.57403
490	0.66334	490	0.72372	490	0.68467	490	0.5558
491	0.6421	491	0.70435	491	0.66392	491	0.53376
492	0.62018	492	0.68396	492	0.6469	492	0.51388
493	0.59916	493	0.6645	493	0.62881	493	0.49467
494	0.57945	494	0.64487	494	0.61019	494	0.47513
495	0.56012	495	0.62531	495	0.5902	495	0.4576
496	0.54034	496	0.60405	496	0.57126	496	0.4399
497	0.52014	497	0.58183	497	0.55291	497	0.42412
498	0.50186	498	0.56195	498	0.53252	498	0.40741
499	0.48381	499	0.54646	499	0.51139	499	0.39209
500	0.46778	500	0.52859	500	0.49608	500	0.37919
501	0.45063	501	0.50984	501	0.48124	501	0.3649
502	0.43566	502	0.49197	502	0.4656	502	0.35127
503	0.42097	503	0.47558	503	0.44913	503	0.33788
504	0.40425	504	0.46016	504	0.43066	504	0.32633
505	0.38989	505	0.44306	505	0.41619	505	0.3132
506	0.37533	506	0.42681	506	0.40191	506	0.30112
507	0.3621	507	0.41083	507	0.38718	507	0.28942
508	0.34888	508	0.39617	508	0.37381	508	0.27829
509	0.33776	509	0.38339	509	0.36109	509	0.27035
510	0.32465	510	0.36977	510	0.34915	510	0.25991
511	0.3131	511	0.35563	511	0.33505	511	0.24905
512	0.30179	512	0.34252	512	0.32377	512	0.23949
513	0.29122	513	0.32969	513	0.31172	513	0.23253
514	0.28058	514	0.31903	514	0.30153	514	0.22233
515	0.2723	515	0.30764	515	0.29201	515	0.21418
516	0.26309	516	0.29811	516	0.28311	516	0.2087
517	0.25342	517	0.28893	517	0.27329	517	0.20149
518	0.24559	518	0.27904	518	0.2638	518	0.1942
519	0.2373	519	0.26993	519	0.25524	519	0.18745
520	0.22869	520	0.26061	520	0.24833	520	0.18052
521	0.22045	521	0.254	521	0.24203	521	0.17447
522	0.21281	522	0.24656	522	0.23401	522	0.16874
523	0.20648	523	0.23787	523	0.22595	523	0.16275
524	0.19916	524	0.23054	524	0.21849	524	0.15733
525	0.19146	525	0.22267	525	0.21072	525	0.1516
526	0.18636	526	0.21501	526	0.20512	526	0.14602
527	0.17894	527	0.20821	527	0.19885	527	0.14133
528	0.17276	528	0.20093	528	0.19325	528	0.13577
529	0.16601	529	0.19406	529	0.18435	529	0.1294
530	0.1597	530	0.18605	530	0.17826	530	0.12487
531	0.15332	531	0.1798	531	0.17199	531	0.12063
532	0.14661	532	0.17403	532	0.16646	532	0.11572
533	0.14156	533	0.16757	533	0.16029	533	0.11115
534	0.13669	534	0.16164	534	0.15362	534	0.10683
535	0.13078	535	0.15539	535	0.14818	535	0.10147
536	0.12565	536	0.14989	536	0.14307	536	0.09746
537	0.11942	537	0.14418	537	0.13806	537	0.09308
538	0.11459	538	0.13906	538	0.13245	538	0.09035
539	0.11082	539	0.13322	539	0.1275	539	0.08583
540	0.10763	540	0.12782	540	0.12368	540	0.08212
541	0.10201	541	0.12277	541	0.11946	541	0.07906
542	0.09799	542	0.11835	542	0.11448	542	0.07664
543	0.09473	543	0.1141	543	0.10961	543	0.07358
544	0.0903	544	0.10923	544	0.10576	544	0.07043
545	0.08667	545	0.10507	545	0.10149	545	0.06667
546	0.08341	546	0.10158	546	0.09741	546	0.06372
547	0.08007	547	0.0984	547	0.0935	547	0.06204
548	0.07658	548	0.09364	548	0.0903	548	0.05962
549	0.07297	549	0.08975	549	0.08724	549	0.0569
550	0.06983	550	0.08576	550	0.08363	550	0.05453
551	0.06733	551	0.08236	551	0.07988	551	0.05228
552	0.06544	552	0.07912	552	0.07671	552	0.05034
553	0.06252	553	0.07608	553	0.07382	553	0.04844
554	0.0597	554	0.07323	554	0.0712	554	0.04619
555	0.05724	555	0.0703	555	0.0684	555	0.04449
556	0.05527	556	0.06846	556	0.06623	556	0.0425
557	0.05262	557	0.06535	557	0.06423	557	0.04103
558	0.05067	558	0.06267	558	0.06181	558	0.0397
559	0.04902	559	0.06029	559	0.0598	559	0.03778
560	0.04717	560	0.05893	560	0.05725	560	0.03661
561	0.04536	561	0.05647	561	0.05546	561	0.03493
562	0.04396	562	0.05418	562	0.05347	562	0.03328
563	0.04199	563	0.0527	563	0.05116	563	0.03213
564	0.04053	564	0.05004	564	0.04989	564	0.03109
565	0.03896	565	0.04769	565	0.04817	565	0.02963
566	0.03711	566	0.04613	566	0.04579	566	0.02857
567	0.03524	567	0.04498	567	0.044	567	0.02751
568	0.03379	568	0.04294	568	0.04269	568	0.02621
569	0.03312	569	0.0416	569	0.04118	569	0.0253
570	0.0317	570	0.04011	570	0.03974	570	0.02394
571	0.03058	571	0.03863	571	0.03836	571	0.02321
572	0.02943	572	0.03659	572	0.03623	572	0.02182
573	0.02741	573	0.03493	573	0.03477	573	0.02125
574	0.02697	574	0.03381	574	0.03387	574	0.02031
575	0.02577	575	0.03236	575	0.03266	575	0.01914
576	0.02456	576	0.031	576	0.03158	576	0.01849
577	0.02335	577	0.03019	577	0.0301	577	0.01785
578	0.02198	578	0.02889	578	0.02895	578	0.01666
579	0.02094	579	0.02786	579	0.02765	579	0.01583
580	0.01998	580	0.02623	580	0.02623	580	0.01537
581	0.01927	581	0.02459	581	0.02512	581	0.01448
582	0.01841	582	0.0235	582	0.0239	582	0.01396
583	0.01738	583	0.02213	583	0.02266	583	0.01304
584	0.01631	584	0.02131	584	0.02164	584	0.01221
585	0.01565	585	0.02047	585	0.02053	585	0.01175
586	0.01527	586	0.01942	586	0.02009	586	0.01101
587	0.01409	587	0.01852	587	0.0191	587	0.01046
588	0.01332	588	0.01753	588	0.01796	588	0.00976
589	0.01253	589	0.01709	589	0.01735	589	0.00944
590	0.01237	590	0.01635	590	0.01631	590	0.00915
591	0.01177	591	0.01561	591	0.01595	591	0.00884
592	0.01092	592	0.01471	592	0.01509	592	0.00846
593	0.01072	593	0.0139	593	0.01395	593	0.00815
594	0.01068	594	0.01334	594	0.01349	594	0.00779
595	0.01014	595	0.0129	595	0.01304	595	0.00745
596	0.00951	596	0.0128	596	0.01271	596	0.00678
597	0.00899	597	0.0124	597	0.0122	597	0.00656
598	0.00813	598	0.01158	598	0.01162	598	0.00642
599	0.00864	599	0.01125	599	0.01142	599	0.00637
600	0.00821	600	0.01067	600	0.01074	600	0.00603
601	0.00783	601	0.00994	601	0.01006	601	0.00544
602	0.00713	602	0.00914	602	0.00953	602	0.00528
603	0.00681	603	0.00878	603	0.00913	603	0.00506
604	0.00656	604	0.0087	604	0.00884	604	0.005
605	0.00628	605	0.00835	605	0.00855	605	0.00495
606	0.00634	606	0.00818	606	0.00826	606	0.00459
607	0.006	607	0.00814	607	0.00783	607	0.00413
608	0.00555	608	0.00753	608	0.00807	608	0.00432
609	0.00529	609	0.00732	609	0.00779	609	0.00408
610	0.00527	610	0.00716	610	0.00691	610	0.00395
611	0.005	611	0.00685	611	0.00671	611	0.00381
612	0.00473	612	0.00632	612	0.00639	612	0.00367
613	0.00441	613	0.00591	613	0.00609	613	0.00326
614	0.00413	614	0.00596	614	0.00581	614	0.00332
615	0.00416	615	0.00579	615	0.00572	615	0.00321
616	0.00407	616	0.00543	616	0.00558	616	0.00323
617	0.00402	617	0.00487	617	0.00513	617	0.00284
618	0.00402	618	0.00496	618	0.00509	618	0.0027
619	0.00394	619	0.00472	619	0.0051	619	0.00263
620	0.00373	620	0.00464	620	0.00489	620	0.00255
621	0.0035	621	0.00434	621	0.00471	621	0.00274
622	0.00345	622	0.00413	622	0.00448	622	0.00239
623	0.003	623	0.00397	623	0.00409	623	0.00222
624	0.0028	624	0.00372	624	0.00391	624	0.00222
625	0.00298	625	0.00393	625	0.00412	625	0.00196
626	0.00296	626	0.00378	626	0.00408	626	0.00195
627	0.00274	627	0.00348	627	0.00364	627	0.00177
628	0.00248	628	0.00343	628	0.00316	628	0.00163
629	0.0025	629	0.0032	629	0.00334	629	0.00168
630	0.00221	630	0.00308	630	0.00317	630	0.00165
631	0.00207	631	0.00298	631	0.00295	631	0.00165
632	0.00209	632	0.00272	632	0.00257	632	0.00158
633	0.00204	633	0.00264	633	0.00244	633	0.00154
634	0.002	634	0.00259	634	0.00257	634	0.00147
635	0.00206	635	0.00234	635	0.00247	635	0.0014
636	0.00189	636	0.00218	636	0.00242	636	0.00121
637	0.00148	637	0.00216	637	0.00219	637	0.00116
638	0.00162	638	0.00225	638	0.00245	638	0.00129
639	0.00176	639	0.00219	639	0.00223	639	0.00139
640	0.00162	640	0.00214	640	0.00207	640	0.00121
641	0.00167	641	0.00223	641	0.00192	641	0.00126
642	0.00168	642	0.00216	642	0.00194	642	0.00107
643	0.00143	643	0.00189	643	0.00173	643	0.00102
644	0.00131	644	0.0021	644	0.00161	644	0.00121
645	0.00172	645	0.00193	645	0.0017	645	0.00107
646	0.00125	646	0.00198	646	0.0017	646	0.00121
647	0.00118	647	0.00181	647	0.00175	647	0.000985536
648	0.0014	648	0.00162	648	0.00171	648	0.000838521
649	0.0013	649	0.00143	649	0.00165	649	0.000864188
650	0.00109	650	0.00155	650	0.00135	650	0.000776856
651	0.00102	651	0.00165	651	0.0015	651	0.000774777
652	0.00128	652	0.00155	652	0.00148	652	0.000837709
653	0.00128	653	0.00143	653	0.00114	653	0.000765598
654	0.00106	654	0.00117	654	0.00136	654	0.000747307
655	0.00111	655	0.00131	655	0.00129	655	0.000834297
656	0.000733234	656	0.00131	656	0.00118	656	0.000733304
657	0.000986575	657	0.00112	657	0.00125	657	0.000613044
658	0.000987727	658	0.00146	658	0.00106	658	0.000865
659	0.00126	659	0.00129	659	0.00131	659	0.000650196
660	0.0012	660	0.00114	660	0.00115	660	0.000590935
661	0.00083938	661	0.0016	661	0.00108	661	0.00060294
662	0.000823106	662	0.00125	662	0.00129	662	0.00055968
663	0.000663669	663	0.00121	663	0.00131	663	0.000701919
664	0.000571637	664	0.00109	664	0.000842489	664	0.000651934
665	0.000863001	665	0.000943835	665	0.000862501	665	0.00047589
666	0.000816336	666	0.00118	666	0.00128	666	0.000533542
667	0.000696219	667	0.000909251	667	0.00098459	667	0.000601445
668	0.000559683	668	0.000884285	668	0.00107	668	0.000614864
669	0.000558963	669	0.000743015	669	0.00109	669	0.000365247
670	0.000435475	670	0.000831646	670	0.000698672	670	0.00030571
671	0.000541824	671	0.000843922	671	0.000866033	671	0.000519799
672	0.000536207	672	0.000583621	672	0.000742248	672	0.000313962
673	0.000301834	673	0.00054409	673	0.00068287	673	0.000342878
674	0.000453479	674	0.00053556	674	0.000863618	674	0.00061678
675	0.000642642	675	0.000540275	675	0.000914357	675	0.00048549
676	0.000736114	676	0.000528486	676	0.00059494	676	0.000371192
677	0.000401097	677	0.000425521	677	0.000497253	677	0.000395852
678	0.000433934	678	0.000424065	678	0.000584225	678	4.64925e-05
679	0.000434309	679	0.000638362	679	0.000640711	679	0.000303728
680	0.000310721	680	0.000555487	680	0.00071232	680	0.000279003
681	0.000514171	681	0.000529249	681	0.000602741	681	0.000173543
682	0.00027493	682	0.00029107	682	0.000713018	682	0.000374214
683	0.000179859	683	0.00036463	683	0.000558746	683	0.000147275
684	0.000352286	684	0.000469675	684	0.00044422	684	0.000103317
685	0.000204703	685	0.000319112	685	0.000266624	685	0.000196919
686	0.000406209	686	0.000595803	686	0.000533486	686	0.000105948
687	0.000285905	687	0.000531699	687	0.000378556	687	0.000115874
688	0.000249092	688	0.000269386	688	0.000445018	688	0.000198088
689	0.000383007	689	0.000146055	689	0.000369159	689	0.000124126
690	0.000142196	690	8.77303e-05	690	0.000346892	690	9.78096e-05
691	0	691	0	691	0.000312275	691	0.000209898
692	0.00016115	692	0.000417361	692	0.000319797	692	0.000260338
693	0.000237037	693	0.00028506	693	0.0002264	693	4.36659e-05
694	0.000213172	694	0.000304941	694	0.000122847	694	3.09137e-05
695	0.000263927	695	0.000342275	695	6.55036e-05	695	0.000209915
696	4.69523e-05	696	0.000350505	696	0	696	2.94517e-05
697	0.000143953	697	0.00035284	697	0.000173027	697	0
698	0.000120362	698	0.000254499	698	0.000339569	698	0.000130104
699	0.000228468	699	0.000151788	699	0.000198586	699	0.000263701
700	0.000108106	700	0.000256025	700	0.000141123	700	0.000182006

## Sheet: Fig. 7d
PtON1:26mCPy			PtON1:mCP			PtON1:mCBP			PtON1:BO1b
Device 1			Device 2			Device 3			Device 4
votage	current	brightness	votage	current	brightness	votage	current	brightness	votage	current	brightness
0.1	-8.59107e-07	0.76591	0.1	-1.10568e-06	0.67815	0.1	0.000575502	-0.0779	0.1	-1.387e-06	-0.71284
0.3	3.44445e-07	1.05844	0.3	4.16442e-07	0.40229	0.3	0.00236	-0.78179	0.3	-7.83587e-08	0.0601
0.5	9.40518e-07	1.06995	0.5	9.7149e-07	0.60269	0.5	0.00567	-0.76312	0.5	5.2402e-07	-0.69343
0.7	1.30385e-06	0.75432	0.7	1.24901e-06	0.39611	0.7	0.01749	-0.53436	0.7	1.20256e-06	-0.54451
0.9	1.735e-06	0.35627	0.9	1.69481e-06	0.53166	0.9	0.04003	-0.67542	0.9	1.65965e-06	-0.31854
1.1	2.24024e-06	1.02909	1.1	2.15316e-06	-0.37081	1.1	0.05589	-0.66561	1.1	2.36498e-06	-0.9046
1.3	2.72915e-06	0.57956	1.3	2.7237e-06	0.1593	1.3	0.105	-0.28526	1.3	3.60065e-06	-0.69711
1.5	3.04184e-06	0.18333	1.5	3.11006e-06	-0.45686	1.5	0.1665	-0.42445	1.5	6.93556e-06	-0.74943
1.7	3.36081e-06	0.37836	1.7	4.45163e-06	-0.07574	1.7	0.2866	-0.69553	1.7	8.80206e-06	-0.58278
1.9	4.35203e-06	0.43064	1.9	8.3265e-06	0.00574	1.9	0.32401	-0.26302	1.9	9.6229e-06	-0.97552
2.1	9.98541e-06	-0.18827	2.1	1.23583e-05	-0.10503	2.1	0.31987	-0.57334	2.1	1.38578e-05	-1.38515
2.3	2.76997e-05	0.41194	2.3	1.26606e-05	-0.12994	2.3	0.39763	-0.56889	2.3	2.25473e-05	-1.04393
2.5	6.45972e-05	0.47401	2.5	1.56526e-05	-0.94197	2.5	0.57791	-0.67871	2.5	3.582e-05	-1.46324
2.7	0.00011951	-0.089	2.7	2.33567e-05	-1.58195	2.7	0.000411777	-0.26295	2.7	5.37787e-05	-1.34444
2.9	0.000194404	0.56258	2.9	4.34096e-05	-1.57308	2.9	0.000527014	-0.34548	2.9	8.18656e-05	-1.3443
3.1	0.000295787	0.8259	3.1	8.8857e-05	-1.87101	3.1	0.00093621	-0.50951	3.1	0.00021413	-1.59607
3.3	0.000431494	0.44111	3.3	0.000193665	-2.1573	3.3	0.00148	-0.72227	3.3	0.000583662	-1.4453
3.5	0.000661766	-0.21225	3.5	0.000499974	-1.93924	3.5	0.00289	-0.24905	3.5	0.00149	-1.158
3.7	0.00143	0.74337	3.7	0.0015	-1.72469	3.7	0.00628	0.42824	3.7	0.00363	-0.59686
3.9	0.00476	1.49872	3.9	0.00498	-0.58105	3.9	0.01433	2.8865	3.9	0.00829	0.69113
4.1	0.01764	3.92328	4.1	0.01665	2.23884	4.1	0.03223	7.03978	4.1	0.01759	2.97387
4.3	0.06034	12.1155	4.3	0.05143	9.24137	4.3	0.07324	15.7284	4.3	0.03547	7.06947
4.5	0.17393	32.2807	4.5	0.13434	26.6408	4.5	0.13389	31.2093	4.5	0.06729	14.7803
4.7	0.42457	82.2691	4.7	0.30653	64.8897	4.7	0.25222	60.6819	4.7	0.11852	27.0105
4.9	0.87826	166.278	4.9	0.60665	126.147	4.9	0.42707	103.412	4.9	0.20108	45.737
5.1	1.58665	283.705	5.1	1.05206	226.394	5.1	0.69377	165.346	5.1	0.32441	72.2718
5.3	2.64457	482.16	5.3	1.71221	353.823	5.3	1.03103	251.966	5.3	0.49941	107.915
5.5	4.11807	722.777	5.5	2.61791	533.387	5.5	1.51721	355.675	5.5	0.73888	156.057
5.7	6.08133	1029.78	5.7	3.82205	757.082	5.7	2.15782	492.685	5.7	1.04907	219.79
5.9	8.58704	1398.83	5.9	5.39165	1025.43	5.9	2.98054	662.643	5.9	1.46368	291.013
6.1	11.5825	1810.84	6.1	7.35307	1356.2	6.1	4.02444	859.287	6.1	1.99315	382.856
6.3	15.2431	2292.84	6.3	9.75228	1731.26	6.3	5.30827	1109.58	6.3	2.65944	490.946
6.5	19.5133	2819.03	6.5	12.4568	2113.95	6.5	6.85571	1397.19	6.5	3.48278	619.281
6.7	24.4196	3371.31	6.7	15.7483	2623.97	6.7	8.6509	1711.11	6.7	4.48273	768.676
6.9	29.9558	3965.9	6.9	19.5129	3131.49	6.9	10.6961	2064.21	6.9	5.67832	936.897
7.1	36.1084	4584.64	7.1	23.7947	3669.19	7.1	13.1636	2438.69	7.1	7.079	1125.8
7.3	42.8673	5221.1	7.3	28.6581	4228.83	7.3	15.9922	2863.3	7.3	8.71199	1328.77
7.5	50.1877	5876.09	7.5	33.9928	4844.64	7.5	19.2105	3331.04	7.5	10.4835	1551.97
7.7	58.1282	6515.31	7.7	39.8735	5447.49	7.7	22.6988	3824.44	7.7	12.57	1773.66
7.9	66.6786	7170.24	7.9	46.3015	6069.03	7.9	26.6213	4326	7.9	14.9388	2017.33
8.1	75.8392	7824.73	8.1	53.1861	6694.84	8.1	30.9618	4859.25	8.1	17.575	2278.49
8.3	85.6075	8471.88	8.3	60.5746	7295.68	8.3	35.6986	5404.62	8.3	20.4805	2549.2
8.5	95.941	9108.57	8.5	68.3998	7869.89	8.5	40.8762	5969.54	8.5	23.6224	2827.45
8.7	106.533	9651.64	8.7	76.76	8411.86	8.7	46.4741	6536.87	8.7	27.0629	3103.3
8.9	118.208	10250.3	8.9	85.7418	8933.02	8.9	52.4699	7119.77	8.9	30.7754	3389.22
9.1	130.385	10814.3	9.1	95.0374	9424.31	9.1	58.8805	7698.37	9.1	34.7498	3676.24
9.3	142.995	11309.8	9.3	104.825	9829.48	9.3	65.5909	8247.8	9.3	38.9919	3961.91
9.5	156.057	11729.6	9.5	113.982	9810.54	9.5	72.7005	8788.51	9.5	43.4113	4244.24
9.7	169.491	12079.3	9.7	124.674	10231.6	9.7	80.2887	9313.76	9.7	48.1581	4519.2
9.9	183.143	12324.1	9.9	135.159	10284	9.9	88.3738	9825.06	9.9	53.1583	4795.74
10.1	196.88	12438.4	10.1	145.986	10203.3	10.1	96.8965	10339.8	10.1	58.3993	5068.86
10.3	210.422	12359	10.3	157.287	10038.7	10.3	105.428	10774.7	10.3	63.8932	5334.99
10.5	223.876	12130.9	10.5	169.089	9793.06	10.5	114.845	11222.5	10.5	69.4903	5586.8
10.7	237.183	11729.8	10.7	181.199	9388.96	10.7	124.609	11652.4	10.7	75.4503	5830.82
10.9	250.3	11140.2	10.9	194.074	8962.31	10.9	134.91	12038.8	10.9	81.6661	6075.58
11.1	263.276	10370	11.1	207.428	8403.53	11.1	145.46	12378.1	11.1	88.0838	6310.97
			11.3	221.397	7697.04	11.3	156.497	12667.1	11.3	94.7187	6537.51
			11.5	236.146	6938.67	11.5	167.929	12881.7	11.5	101.359	6740.22
			11.7	252.01	6221.64	11.7	179.623	12964.1	11.7	107.355	6827.14
			11.9	269.079	5458.93	11.9	192.023	13036.5	11.9	114.936	7072.18
						12.1	204.971	13084.9	12.1	122.306	7263.26
						12.3	218.545	13098.4	12.3	129.497	7413.82
						12.5	232.774	12988.7	12.5	136.977	7549.3
						12.7	247.389	12781.7	12.7	144.514	7675.42
						12.9	262.633	12579	12.9	152.06	7782.2
						13.1	278.459	12247.5	13.1	159.574	7869.81
						13.3	294.952	11906.1	13.3	166.678	7916.29
						13.5	312.251	11460.2	13.5	174.017	7957.6
						13.7	329.976	10932.3	13.7	181.32	7991.28
						13.9	348.252	10331.7	13.9	188.516	8007.26
									14.1	195.623	8007.27
									14.3	202.168	7967.74
									14.5	209.049	7930.12
									14.7	215.899	7889.46
									14.9	222.738	7839.21
									15.1	229.578	7777.73
									15.3	235.901	7686.08
									15.5	242.794	7597.69
									15.7	249.848	7503.85
									15.9	257.029	7400.74

## Sheet: Fig. 7e
PtON1:26mCPy		PtON1:mCP		PtON1:mCBP		PtON1:BO1b
Device 1		Device 2		Device 3		Device 4
brightness	EQE	brightness	EQE	brightness	EQE	brightness	EQE
0.76591	0	0.67815	0	0.24383	0	-0.71284	0
1.05844	0	0.40229	0	0.14443	0	0.0601	0
1.06995	0	0.60269	0	0.38902	0	-0.69343	0
0.75432	0	0.39611	0	-0.3397	0	-0.54451	0
0.35627	0	0.53166	0	-0.16243	0	-0.31854	0
1.02909	0	-0.37081	0	0.20096	0	-0.9046	0
0.57956	0	0.1593	0	-0.04905	0	-0.69711	0
0.18333	0	-0.45686	0	-0.19799	0	-0.74943	0
0.37836	0	-0.07574	0	-0.2707	0	-0.58278	0
0.43064	0	0.00574	0	-0.3745	0	-0.97552	0
-0.18827	0	-0.10503	0	-0.61387	0	-1.38515	0
0.41194	0	-0.12994	0	-0.24155	0	-1.04393	0
0.47401	0	-0.94197	0	-0.54216	0	-1.46324	0
-0.089	0	-1.58195	0	-0.47565	0	-1.34444	0
0.56258	0	-1.57308	0	-0.44195	0	-1.3443	0
0.8259	0	-1.87101	0	-0.57484	0	-1.59607	0
0.44111	0	-2.1573	0	-0.22008	0	-1.4453	0
-0.21225	0	-1.93924	0	0.13897	18.0389	-1.158	0
0.74337	0	-1.72469	0	-0.13409	0	-0.59686	0
1.49872	16.6807	-0.58105	0	0.56092	7.81059	0.69113	8.35338
3.92328	18.2547	2.23884	11.5365	2.61944	11.2945	2.97387	16.9493
12.1155	17.9243	9.24137	15.4134	10.6787	14.9531	7.06947	19.9769
32.2807	17.528	26.6408	17.0099	28.4671	15.1226	14.7803	22.0197
82.2691	16.3648	64.8897	18.1573	69.4703	15.9736	27.0105	22.8464
166.278	16.094	126.147	17.8356	138.364	16.169	45.737	22.8015
283.705	15.2264	226.394	18.4575	238.636	16.2894	72.2718	22.3326
482.16	14.4733	353.823	17.7246	384.182	16.2701	107.915	21.6614
722.777	13.7509	533.387	17.4757	576.785	16.094	156.057	21.1725
1029.78	12.7713	757.082	16.99	815.534	15.6529	219.79	21.0023
1398.83	12.4223	1025.43	16.313	1116.68	15.375	291.013	19.931
1810.84	11.8765	1356.2	15.8198	1469.75	15.042	382.856	19.2557
2292.84	11.3146	1731.26	15.2266	1849.48	14.6117	490.946	18.5057
2819.03	10.8289	2113.95	14.5558	2269.4	13.9923	619.281	17.8247
3371.31	10.3469	2623.97	14.2914	2758.41	13.5991	768.676	17.1895
3965.9	9.92218	3131.49	13.7651	3271.16	13.0974	936.897	16.5399
4584.64	9.54366	3669.19	13.2263	3829.39	12.6713	1125.8	15.9423
5221.1	9.17149	4228.83	12.6567	4403.35	12.2185	1328.77	15.2896
5876.09	8.82332	4844.64	12.2243	4998.29	11.7877	1551.97	14.8401
6515.31	8.49274	5447.49	11.7182	5598.23	11.3336	1773.66	14.1448
7170.24	8.1799	6069.03	11.2428	6215.64	10.9159	2017.33	13.537
7824.73	7.89111	6694.84	10.7967	6829.47	10.4982	2278.49	12.9961
8471.88	7.46466	7295.68	10.3306	7424.07	10.0509	2549.2	12.4774
9108.57	7.31263	7869.89	9.86876	8037.95	9.67317	2827.45	11.9986
9651.64	7.06514	8411.86	9.39952	8612.96	9.28456	3103.3	11.4951
10250.3	6.81654	8933.02	8.93622	9152.07	8.85224	3389.22	11.0397
10814.3	6.56407	9424.31	8.50557	9725.56	8.51027	3676.24	10.6051
11309.8	6.31608	9829.48	8.04296	10071.2	8.05723	3961.91	10.1857
11729.6	6.07596	9810.54	7.38255	10603.3	7.72453	4244.24	9.80074
12079.3	5.83604	10231.6	7.03903	11043.5	7.37985	4519.2	9.40705
12324.1	5.58811	10284	6.52628	11377.1	7.00361	4795.74	9.0437
12438.4	5.33765	10203.3	5.99484	11595.6	6.61294	5068.86	8.7009
12359	5.08136	10038.7	5.47434	11739.6	6.22005	5334.99	8.37029
12130.9	4.81291	9793.06	4.96766	11740.8	5.80703	5586.8	8.05936
11729.8	4.52545	9388.96	4.44436	11669.8	5.39828	5830.82	7.74694
11140.2	4.20144	8962.31	3.96096	11532.8	4.99842	6075.58	7.45774
10370	3.86176	8403.53	3.4749	11253.7	4.5854	6310.97	7.18227
		7697.04	2.98195	10889.7	4.17707	6537.51	6.91892
		6938.67	2.52025	10371.4	3.75355	6740.22	6.6661
		6221.64	2.11756			6827.14	6.37498
		5458.93	1.74011			7072.18	6.16822
						7263.26	5.95315
						7413.82	5.73912
						7549.3	5.52486
						7675.42	5.32418
						7782.2	5.13037
						7869.81	4.94384
						7916.29	4.76107
						7957.6	4.58409
						7991.28	4.41807
						8007.26	4.25791
						8007.27	4.10323
						7967.74	3.9508
						7930.12	3.80271
						7889.46	3.66318
						7839.21	3.52808
						7777.73	3.39613
						7686.08	3.26615
						7597.69	3.13694
						7503.85	3.01072
						7400.74	2.88639

## Sheet: Fig. 7f
PtON1:BO1b:26mCPy		PtON1:BO1b:mCP		PtON1:BO1b:mCBP		PtON1:BO1b
Device 5		Device 6		Device 7		Device 4
wavelength (nm)	EL Intensity (a.u.)	wavelength (nm)	EL Intensity (a.u.)	wavelength (nm)	EL Intensity (a.u.)	wavelength (nm)	EL Intensity (a.u.)
390	0.00362	390	0.00277	390	0.00284	390	0.00178
391	0.00287	391	0.00282	391	0.00292	391	0.00238
392	0.00208	392	0.00308	392	0.00389	392	0.00235
393	0.00155	393	0.00459	393	0.00312	393	0.00313
394	0.00331	394	0.00333	394	0.00392	394	0.00363
395	0.00512	395	0.00379	395	0.004	395	0.00432
396	0.00384	396	0.00432	396	0.00342	396	0.00422
397	0.00369	397	0.00311	397	0.00362	397	0.00321
398	0.00318	398	0.00409	398	0.00395	398	0.00342
399	0.00382	399	0.00391	399	0.00391	399	0.00349
400	0.00355	400	0.00472	400	0.00571	400	0.00516
401	0.00332	401	0.00446	401	0.00601	401	0.00442
402	0.00341	402	0.00388	402	0.00551	402	0.00428
403	0.003	403	0.00485	403	0.00507	403	0.00344
404	0.00385	404	0.00465	404	0.00519	404	0.00332
405	0.00465	405	0.00433	405	0.00533	405	0.00205
406	0.00463	406	0.00378	406	0.00657	406	0.00273
407	0.00466	407	0.0047	407	0.00719	407	0.00346
408	0.00596	408	0.00527	408	0.00687	408	0.00344
409	0.00617	409	0.0046	409	0.00745	409	0.00487
410	0.00497	410	0.00489	410	0.00757	410	0.0054
411	0.00609	411	0.00669	411	0.00775	411	0.00582
412	0.00675	412	0.00703	412	0.00823	412	0.00631
413	0.00812	413	0.00669	413	0.00942	413	0.00824
414	0.01012	414	0.00781	414	0.01134	414	0.00943
415	0.01107	415	0.00913	415	0.01312	415	0.01109
416	0.01356	416	0.00959	416	0.0155	416	0.01264
417	0.01526	417	0.01071	417	0.01634	417	0.01529
418	0.01767	418	0.01049	418	0.0183	418	0.0166
419	0.01939	419	0.01291	419	0.02135	419	0.0186
420	0.02215	420	0.01581	420	0.02328	420	0.02115
421	0.02618	421	0.01918	421	0.02649	421	0.02484
422	0.03006	422	0.02127	422	0.03034	422	0.02856
423	0.03581	423	0.02357	423	0.03435	423	0.03317
424	0.04074	424	0.02873	424	0.03942	424	0.03847
425	0.04685	425	0.03383	425	0.04473	425	0.04379
426	0.0553	426	0.03934	426	0.05118	426	0.05163
427	0.06333	427	0.04386	427	0.05795	427	0.05997
428	0.07161	428	0.05009	428	0.06658	428	0.06959
429	0.08406	429	0.0603	429	0.0758	429	0.07983
430	0.09534	430	0.06912	430	0.08651	430	0.08999
431	0.1094	431	0.08124	431	0.09795	431	0.10112
432	0.12498	432	0.09339	432	0.11069	432	0.1163
433	0.13859	433	0.10627	433	0.1238	433	0.13229
434	0.15567	434	0.12231	434	0.13766	434	0.14907
435	0.17412	435	0.13719	435	0.1536	435	0.16749
436	0.1955	436	0.15578	436	0.17246	436	0.18799
437	0.2207	437	0.17784	437	0.19315	437	0.21044
438	0.25282	438	0.20321	438	0.21612	438	0.23845
439	0.29188	439	0.23302	439	0.24662	439	0.27297
440	0.33614	440	0.2682	440	0.28041	440	0.31566
441	0.3859	441	0.31088	441	0.32233	441	0.36715
442	0.44706	442	0.35718	442	0.37016	442	0.42599
443	0.5145	443	0.40823	443	0.42544	443	0.49219
444	0.58244	444	0.46631	444	0.4854	444	0.56243
445	0.65881	445	0.52677	445	0.55318	445	0.63976
446	0.72686	446	0.59057	446	0.62162	446	0.71734
447	0.79125	447	0.65493	447	0.69102	447	0.78801
448	0.85253	448	0.71438	448	0.75453	448	0.85289
449	0.90063	449	0.7702	449	0.81369	449	0.90247
450	0.94155	450	0.82383	450	0.86912	450	0.94688
451	0.96494	451	0.86455	451	0.90707	451	0.9755
452	0.98078	452	0.89631	452	0.94152	452	0.98895
453	0.99537	453	0.93018	453	0.96956	453	1
454	1	454	0.95111	454	0.98862	454	0.99807
455	0.99578	455	0.97007	455	0.9975	455	0.99597
456	0.98548	456	0.98342	456	1	456	0.98289
457	0.97666	457	0.99218	457	0.99917	457	0.97261
458	0.96597	458	0.99847	458	0.9988	458	0.9604
459	0.95188	459	0.99773	459	0.99463	459	0.94716
460	0.93788	460	1	460	0.98409	460	0.93486
461	0.92381	461	0.99342	461	0.9753	461	0.92371
462	0.91087	462	0.98823	462	0.96521	462	0.91098
463	0.89683	463	0.97757	463	0.9493	463	0.89267
464	0.88021	464	0.96474	464	0.9356	464	0.87717
465	0.86581	465	0.95188	465	0.92385	465	0.86197
466	0.85247	466	0.94259	466	0.90882	466	0.84667
467	0.84058	467	0.92997	467	0.89438	467	0.83682
468	0.82483	468	0.91446	468	0.87751	468	0.82261
469	0.81483	469	0.90461	469	0.86639	469	0.81304
470	0.80467	470	0.8911	470	0.85547	470	0.80008
471	0.79148	471	0.87648	471	0.84095	471	0.78901
472	0.77977	472	0.8633	472	0.82708	472	0.77808
473	0.77074	473	0.85057	473	0.81568	473	0.76663
474	0.76517	474	0.8377	474	0.80719	474	0.76214
475	0.75786	475	0.82574	475	0.79658	475	0.75399
476	0.75107	476	0.81587	476	0.78716	476	0.74752
477	0.74185	477	0.8068	477	0.77782	477	0.73935
478	0.73077	478	0.79546	478	0.76921	478	0.73186
479	0.72111	479	0.78418	479	0.75778	479	0.72324
480	0.71266	480	0.77489	480	0.74928	480	0.71383
481	0.70341	481	0.76636	481	0.74138	481	0.70641
482	0.69078	482	0.75025	482	0.72892	482	0.69132
483	0.6755	483	0.7392	483	0.71592	483	0.67826
484	0.65891	484	0.72722	484	0.70228	484	0.66118
485	0.64271	485	0.71339	485	0.68686	485	0.64385
486	0.62662	486	0.69651	486	0.67194	486	0.629
487	0.608	487	0.67857	487	0.65345	487	0.61039
488	0.58806	488	0.6601	488	0.63583	488	0.59247
489	0.56737	489	0.64288	489	0.61663	489	0.57403
490	0.54862	490	0.62563	490	0.5968	490	0.5558
491	0.52987	491	0.60741	491	0.57495	491	0.53376
492	0.50999	492	0.58856	492	0.55553	492	0.51388
493	0.49145	493	0.57059	493	0.53663	493	0.49467
494	0.47093	494	0.55254	494	0.5175	494	0.47513
495	0.45168	495	0.53431	495	0.49823	495	0.4576
496	0.43479	496	0.51534	496	0.48034	496	0.4399
497	0.41825	497	0.49743	497	0.46354	497	0.42412
498	0.40324	498	0.47802	498	0.4435	498	0.40741
499	0.38641	499	0.46226	499	0.42614	499	0.39209
500	0.37168	500	0.44748	500	0.411	500	0.37919
501	0.35799	501	0.43313	501	0.39684	501	0.3649
502	0.34549	502	0.41779	502	0.38083	502	0.35127
503	0.33192	503	0.40053	503	0.36632	503	0.33788
504	0.31959	504	0.38758	504	0.35252	504	0.32633
505	0.30543	505	0.37209	505	0.33937	505	0.3132
506	0.29392	506	0.35876	506	0.32643	506	0.30112
507	0.2828	507	0.34608	507	0.31374	507	0.28942
508	0.27192	508	0.33412	508	0.30104	508	0.27829
509	0.26272	509	0.3237	509	0.29036	509	0.27035
510	0.2533	510	0.31138	510	0.28019	510	0.25991
511	0.24174	511	0.29806	511	0.26778	511	0.24905
512	0.23362	512	0.28774	512	0.25826	512	0.23949
513	0.22517	513	0.27808	513	0.24827	513	0.23253
514	0.21621	514	0.26837	514	0.2387	514	0.22233
515	0.20838	515	0.25768	515	0.23026	515	0.21418
516	0.20203	516	0.25053	516	0.22343	516	0.2087
517	0.19455	517	0.24155	517	0.21531	517	0.20149
518	0.18816	518	0.23361	518	0.20808	518	0.1942
519	0.18139	519	0.22605	519	0.2	519	0.18745
520	0.1748	520	0.22048	520	0.1934	520	0.18052
521	0.16894	521	0.21232	521	0.18739	521	0.17447
522	0.16327	522	0.2042	522	0.18112	522	0.16874
523	0.15701	523	0.19786	523	0.1746	523	0.16275
524	0.15164	524	0.19252	524	0.16941	524	0.15733
525	0.14541	525	0.18484	525	0.16231	525	0.1516
526	0.13958	526	0.17845	526	0.15669	526	0.14602
527	0.1347	527	0.17295	527	0.15138	527	0.14133
528	0.13012	528	0.16754	528	0.14539	528	0.13577
529	0.12562	529	0.16187	529	0.14009	529	0.1294
530	0.12035	530	0.1557	530	0.13573	530	0.12487
531	0.11515	531	0.14985	531	0.13009	531	0.12063
532	0.10992	532	0.14347	532	0.12463	532	0.11572
533	0.10599	533	0.13912	533	0.12017	533	0.11115
534	0.10204	534	0.13445	534	0.1156	534	0.10683
535	0.09777	535	0.12878	535	0.11088	535	0.10147
536	0.09415	536	0.12405	536	0.10752	536	0.09746
537	0.08905	537	0.11984	537	0.10303	537	0.09308
538	0.08526	538	0.11482	538	0.09868	538	0.09035
539	0.08239	539	0.11028	539	0.09516	539	0.08583
540	0.07953	540	0.10671	540	0.09111	540	0.08212
541	0.07675	541	0.10202	541	0.08705	541	0.07906
542	0.07275	542	0.09895	542	0.08422	542	0.07664
543	0.06991	543	0.09448	543	0.08119	543	0.07358
544	0.06749	544	0.08997	544	0.07759	544	0.07043
545	0.06401	545	0.08751	545	0.07444	545	0.06667
546	0.06097	546	0.08392	546	0.07119	546	0.06372
547	0.05853	547	0.08004	547	0.06807	547	0.06204
548	0.0559	548	0.07771	548	0.06567	548	0.05962
549	0.05398	549	0.07427	549	0.06303	549	0.0569
550	0.05201	550	0.07126	550	0.06	550	0.05453
551	0.04962	551	0.06859	551	0.05746	551	0.05228
552	0.04741	552	0.06629	552	0.05557	552	0.05034
553	0.04592	553	0.06397	553	0.0534	553	0.04844
554	0.04383	554	0.06138	554	0.05162	554	0.04619
555	0.04178	555	0.05917	555	0.04927	555	0.04449
556	0.04016	556	0.05673	556	0.04731	556	0.0425
557	0.03849	557	0.05426	557	0.04547	557	0.04103
558	0.03703	558	0.05289	558	0.04343	558	0.0397
559	0.03563	559	0.05057	559	0.042	559	0.03778
560	0.03434	560	0.04837	560	0.04039	560	0.03661
561	0.03327	561	0.04662	561	0.03881	561	0.03493
562	0.03149	562	0.04454	562	0.03739	562	0.03328
563	0.03045	563	0.04309	563	0.03592	563	0.03213
564	0.02919	564	0.04145	564	0.03445	564	0.03109
565	0.02774	565	0.04028	565	0.033	565	0.02963
566	0.02723	566	0.03869	566	0.03188	566	0.02857
567	0.02588	567	0.03735	567	0.03054	567	0.02751
568	0.0244	568	0.03599	568	0.02951	568	0.02621
569	0.02324	569	0.03444	569	0.02836	569	0.0253
570	0.02235	570	0.0328	570	0.02718	570	0.02394
571	0.02161	571	0.03195	571	0.02619	571	0.02321
572	0.02069	572	0.03063	572	0.02494	572	0.02182
573	0.01951	573	0.02891	573	0.02407	573	0.02125
574	0.01867	574	0.02802	574	0.02343	574	0.02031
575	0.01796	575	0.02708	575	0.02257	575	0.01914
576	0.01699	576	0.02568	576	0.02123	576	0.01849
577	0.01621	577	0.02439	577	0.02052	577	0.01785
578	0.01567	578	0.02336	578	0.01969	578	0.01666
579	0.01479	579	0.02245	579	0.01865	579	0.01583
580	0.01395	580	0.02128	580	0.01793	580	0.01537
581	0.0134	581	0.02001	581	0.01705	581	0.01448
582	0.01297	582	0.01926	582	0.01632	582	0.01396
583	0.01243	583	0.01849	583	0.01573	583	0.01304
584	0.01132	584	0.0177	584	0.01516	584	0.01221
585	0.01106	585	0.01713	585	0.01424	585	0.01175
586	0.01076	586	0.0163	586	0.01351	586	0.01101
587	0.01019	587	0.01496	587	0.01304	587	0.01046
588	0.00945	588	0.01417	588	0.01249	588	0.00976
589	0.00894	589	0.01371	589	0.01204	589	0.00944
590	0.0088	590	0.01286	590	0.01135	590	0.00915
591	0.00836	591	0.01241	591	0.01084	591	0.00884
592	0.008	592	0.0121	592	0.01039	592	0.00846
593	0.00749	593	0.01136	593	0.01013	593	0.00815
594	0.00701	594	0.01113	594	0.00995	594	0.00779
595	0.00667	595	0.01077	595	0.00932	595	0.00745
596	0.0065	596	0.01004	596	0.00876	596	0.00678
597	0.00641	597	0.00975	597	0.0086	597	0.00656
598	0.00583	598	0.00931	598	0.00839	598	0.00642
599	0.00585	599	0.00865	599	0.00808	599	0.00637
600	0.00569	600	0.0084	600	0.0077	600	0.00603
601	0.00537	601	0.00806	601	0.00725	601	0.00544
602	0.00501	602	0.00741	602	0.00696	602	0.00528
603	0.00498	603	0.00712	603	0.00666	603	0.00506
604	0.00467	604	0.00663	604	0.00648	604	0.005
605	0.00454	605	0.00648	605	0.00614	605	0.00495
606	0.00429	606	0.00644	606	0.00588	606	0.00459
607	0.00408	607	0.00621	607	0.00571	607	0.00413
608	0.00388	608	0.00596	608	0.00548	608	0.00432
609	0.00399	609	0.00592	609	0.00532	609	0.00408
610	0.00363	610	0.00571	610	0.00501	610	0.00395
611	0.00348	611	0.00545	611	0.00495	611	0.00381
612	0.00354	612	0.00495	612	0.00479	612	0.00367
613	0.0031	613	0.00468	613	0.00459	613	0.00326
614	0.00298	614	0.00462	614	0.00443	614	0.00332
615	0.0029	615	0.00442	615	0.00401	615	0.00321
616	0.00275	616	0.00424	616	0.00382	616	0.00323
617	0.00247	617	0.0043	617	0.00369	617	0.00284
618	0.00268	618	0.00398	618	0.00374	618	0.0027
619	0.00259	619	0.00368	619	0.00341	619	0.00263
620	0.00241	620	0.00334	620	0.0032	620	0.00255
621	0.00233	621	0.00355	621	0.00315	621	0.00274
622	0.00241	622	0.00345	622	0.00303	622	0.00239
623	0.0023	623	0.00307	623	0.003	623	0.00222
624	0.00202	624	0.00278	624	0.00279	624	0.00222
625	0.00199	625	0.00288	625	0.00265	625	0.00196
626	0.00201	626	0.00263	626	0.00254	626	0.00195
627	0.00185	627	0.00278	627	0.00253	627	0.00177
628	0.0019	628	0.00289	628	0.00241	628	0.00163
629	0.00185	629	0.00254	629	0.00216	629	0.00168
630	0.00158	630	0.00226	630	0.00229	630	0.00165
631	0.00159	631	0.00233	631	0.00216	631	0.00165
632	0.00162	632	0.00196	632	0.00211	632	0.00158
633	0.0015	633	0.00196	633	0.0021	633	0.00154
634	0.00155	634	0.00197	634	0.00212	634	0.00147
635	0.00134	635	0.0019	635	0.00198	635	0.0014
636	0.00127	636	0.00181	636	0.0019	636	0.00121
637	0.0012	637	0.00176	637	0.00177	637	0.00116
638	0.00125	638	0.00167	638	0.00152	638	0.00129
639	0.00128	639	0.00161	639	0.00169	639	0.00139
640	0.00119	640	0.00142	640	0.00148	640	0.00121
641	0.00127	641	0.0017	641	0.00154	641	0.00126
642	0.00112	642	0.0016	642	0.00141	642	0.00107
643	0.000993022	643	0.0015	643	0.00127	643	0.00102
644	0.000862341	644	0.00164	644	0.00147	644	0.00121
645	0.00109	645	0.00155	645	0.00151	645	0.00107
646	0.00111	646	0.00117	646	0.00153	646	0.00121
647	0.000900977	647	0.00127	647	0.00121	647	0.000985536
648	0.000801688	648	0.0011	648	0.0011	648	0.000838521
649	0.000756233	649	0.00108	649	0.00132	649	0.000864188
650	0.000956943	650	0.00106	650	0.00117	650	0.000776856
651	0.000976119	651	0.00107	651	0.00108	651	0.000774777
652	0.000916744	652	0.00111	652	0.00118	652	0.000837709
653	0.000675268	653	0.000964475	653	0.00109	653	0.000765598
654	0.000807796	654	0.000942308	654	0.00112	654	0.000747307
655	0.000525225	655	0.00113	655	0.00111	655	0.000834297
656	0.000543777	656	0.00108	656	0.00116	656	0.000733304
657	0.000761205	657	0.00124	657	0.00104	657	0.000613044
658	0.000770296	658	0.00118	658	0.000861589	658	0.000865
659	0.000748279	659	0.00102	659	0.00104	659	0.000650196
660	0.000775267	660	0.000775106	660	0.000896934	660	0.000590935
661	0.000664046	661	0.000796758	661	0.00086344	661	0.00060294
662	0.000683932	662	0.000714274	662	0.000891104	662	0.00055968
663	0.000592583	663	0.000826659	663	0.000927097	663	0.000701919
664	0.000645864	664	0.00102	664	0.000710219	664	0.000651934
665	0.000650126	665	0.000803116	665	0.000711514	665	0.00047589
666	0.000467555	666	0.000870134	666	0.000746859	666	0.000533542
667	0.000518805	667	0.000837656	667	0.000571247	667	0.000601445
668	0.000431277	668	0.00083336	668	0.000719564	668	0.000614864
669	0.000444672	669	0.000614761	669	0.000532849	669	0.000365247
670	0.000343081	670	0.000501467	670	0.000560607	670	0.00030571
671	0.000297016	671	0.000619813	671	0.000755001	671	0.000519799
672	0.000401064	672	0.000298986	672	0.000611958	672	0.000313962
673	0.000547569	673	0.000246076	673	0.000548763	673	0.000342878
674	0.000414473	674	0.000415512	674	0.000493989	674	0.00061678
675	0.000424544	675	0.000530112	675	0.000608349	675	0.00048549
676	0.00049987	676	0.000542296	676	0.000516565	676	0.000371192
677	0.000219971	677	0.000480674	677	0.000617602	677	0.000395852
678	0.000220724	678	0.000349181	678	0.00050722	678	4.64925e-05
679	0.000145696	679	0.000342239	679	0.000291082	679	0.000303728
680	0.000308124	680	0.000462304	680	0.00039582	680	0.000279003
681	0.00024953	681	0.000133349	681	0.000438104	681	0.000173543
682	0.000272172	682	8.61955e-05	682	0.000442545	682	0.000374214
683	0.000404019	683	0.0001439	683	0.000316157	683	0.000147275
684	0.000430226	684	0.000291975	684	0.00040313	684	0.000103317
685	7.98009e-05	685	0.000316875	685	0.000364177	685	0.000196919
686	0	686	0.000359371	686	0.000446801	686	0.000105948
687	3.98436e-05	687	0.000353099	687	0.000294506	687	0.000115874
688	0.00010625	688	0.000454485	688	0.000206885	688	0.000198088
689	0.000163025	689	0.000246901	689	0.000151093	689	0.000124126
690	0.000212258	690	1.26819e-05	690	0.000188565	690	9.78096e-05
691	0.000299402	691	0	691	8.53077e-05	691	0.000209898
692	0.000246903	692	0.000120632	692	0.000100204	692	0.000260338
693	9.29826e-05	693	0.000101919	693	0.000186252	693	4.36659e-05
694	0.000205326	694	0.00027632	694	0.000155441	694	3.09137e-05
695	0.000101264	695	0.000322339	695	0.000121022	695	0.000209915
696	9.77838e-05	696	4.94043e-05	696	0	696	2.94517e-05
697	0.000189332	697	0.000276802	697	0.000125556	697	0
698	0.000100241	698	0.000126544	698	0.00028988	698	0.000130104
699	8.36077e-05	699	0.00026979	699	0.000130275	699	0.000263701
700	0.000106804	700	0.000210248	700	0.00017006	700	0.000182006

## Sheet: Fig. 7g
PtON1:BO1b:26mCPy			PtON1:BO1b:mCP			PtON1:BO1b:mCBP			PtON1:BO1b
Device 5			Device 6			Device 7			Device 4
votage	current	brightness	votage	current	brightness	votage	current	brightness	votage	current	brightness
0.1	-1.1015e-06	-0.4504	0.1	0.000575502	-0.0779	0.1	-6.8705e-07	0.4361	0.1	-1.387e-06	-0.71284
0.3	9.36988e-08	0.05762	0.3	0.00236	-0.78179	0.3	3.34992e-06	0.08146	0.3	-7.83587e-08	0.0601
0.5	8.58056e-07	-0.14921	0.5	0.00567	-0.76312	0.5	7.19006e-06	0.2702	0.5	5.2402e-07	-0.69343
0.7	1.54119e-06	0.01826	0.7	0.01749	-0.53436	0.7	1.47339e-05	0.36501	0.7	1.20256e-06	-0.54451
0.9	2.37628e-06	-0.07317	0.9	0.04003	-0.67542	0.9	2.45339e-05	0.58576	0.9	1.65965e-06	-0.31854
1.1	3.06905e-06	0.04461	1.1	0.05589	-0.66561	1.1	4.12151e-05	-0.06142	1.1	2.36498e-06	-0.9046
1.3	5.74593e-06	-0.63626	1.3	0.105	-0.28526	1.3	6.08445e-05	0.71956	1.3	3.60065e-06	-0.69711
1.5	7.90879e-06	-0.15135	1.5	0.1665	-0.42445	1.5	0.000101962	0.34465	1.5	6.93556e-06	-0.74943
1.7	8.45546e-06	-0.50162	1.7	0.2866	-0.69553	1.7	0.000126397	0.30296	1.7	8.80206e-06	-0.58278
1.9	1.26895e-05	-0.19927	1.9	0.32401	-0.26302	1.9	0.00020338	0.33661	1.9	9.6229e-06	-0.97552
2.1	2.94758e-05	-0.78362	2.1	0.31987	-0.57334	2.1	0.000374377	0.28593	2.1	1.38578e-05	-1.38515
2.3	3.62636e-05	-0.38296	2.3	0.39763	-0.56889	2.3	0.00453	0.50132	2.3	2.25473e-05	-1.04393
2.5	5.0276e-05	-0.5851	2.5	0.57791	-0.67871	2.5	0.000745983	0.29654	2.5	3.582e-05	-1.46324
2.7	6.75549e-05	-0.18171	2.7	0.000411777	-0.26295	2.7	0.00144	0.45448	2.7	5.37787e-05	-1.34444
2.9	0.000109216	-0.53809	2.9	0.000527014	-0.34548	2.9	0.000919019	0.78426	2.9	8.18656e-05	-1.3443
3.1	0.000163993	-0.45309	3.1	0.00093621	-0.50951	3.1	0.00107	0.5777	3.1	0.00021413	-1.59607
3.3	0.000290781	-0.32277	3.3	0.00148	-0.72227	3.3	0.00124	0.5308	3.3	0.000583662	-1.4453
3.5	0.000768724	-0.11357	3.5	0.00289	-0.24905	3.5	0.00222	1.14434	3.5	0.00149	-1.158
3.7	0.00217	-0.00354	3.7	0.00628	0.42824	3.7	0.00453	1.03795	3.7	0.00363	-0.59686
3.9	0.0063	1.07357	3.9	0.01433	2.8865	3.9	0.0105	2.37115	3.9	0.00829	0.69113
4.1	0.01655	3.86323	4.1	0.03223	7.03978	4.1	0.02484	6.95436	4.1	0.01759	2.97387
4.3	0.0401	8.81981	4.3	0.07324	15.7284	4.3	0.05254	14.5845	4.3	0.03547	7.06947
4.5	0.08818	21.3974	4.5	0.13389	31.2093	4.5	0.10922	30.2569	4.5	0.06729	14.7803
4.7	0.17562	40.2444	4.7	0.25222	60.6819	4.7	0.20758	55.0464	4.7	0.11852	27.0105
4.9	0.3248	77.8047	4.9	0.42707	103.412	4.9	0.36567	95.8503	4.9	0.20108	45.737
5.1	0.55672	132.302	5.1	0.69377	165.346	5.1	0.60474	153.014	5.1	0.32441	72.2718
5.3	0.89631	207.012	5.3	1.03103	251.966	5.3	0.9472	234.453	5.3	0.49941	107.915
5.5	1.36461	300.966	5.5	1.51721	355.675	5.5	1.41445	331.669	5.5	0.73888	156.057
5.7	2.00844	444.812	5.7	2.15782	492.685	5.7	2.04906	485.526	5.7	1.04907	219.79
5.9	2.86433	612.154	5.9	2.98054	662.643	5.9	2.87491	661.322	5.9	1.46368	291.013
6.1	3.95481	823.681	6.1	4.02444	859.287	6.1	3.9395	878.667	6.1	1.99315	382.856
6.3	5.33838	1076.46	6.3	5.30827	1109.58	6.3	5.25564	1144.47	6.3	2.65944	490.946
6.5	7.01938	1377.67	6.5	6.85571	1397.19	6.5	6.86958	1445.64	6.5	3.48278	619.281
6.7	9.03652	1712.62	6.7	8.6509	1711.11	6.7	8.81013	1795.74	6.7	4.48273	768.676
6.9	11.3676	2078.31	6.9	10.6961	2064.21	6.9	11.043	2185.5	6.9	5.67832	936.897
7.1	14.1182	2504.19	7.1	13.1636	2438.69	7.1	13.6712	2615.52	7.1	7.079	1125.8
7.3	17.2711	2946.49	7.3	15.9922	2863.3	7.3	16.6968	3075.6	7.3	8.71199	1328.77
7.5	20.8319	3427.26	7.5	19.2105	3331.04	7.5	20.1287	3577.75	7.5	10.4835	1551.97
7.7	24.8056	3931.46	7.7	22.6988	3824.44	7.7	23.9526	4116.65	7.7	12.57	1773.66
7.9	29.1742	4459.48	7.9	26.6213	4326	7.9	28.2167	4663.24	7.9	14.9388	2017.33
8.1	33.9781	4986.56	8.1	30.9618	4859.25	8.1	32.9184	5240.78	8.1	17.575	2278.49
8.3	39.2031	5532.39	8.3	35.6986	5404.62	8.3	38.0609	5835.52	8.3	20.4805	2549.2
8.5	44.8641	6087.03	8.5	40.8762	5969.54	8.5	43.6707	6445.09	8.5	23.6224	2827.45
8.7	50.9509	6643.91	8.7	46.4741	6536.87	8.7	49.7034	7066.69	8.7	27.0629	3103.3
8.9	57.4293	7199.63	8.9	52.4699	7119.77	8.9	56.2376	7678.84	8.9	30.7754	3389.22
9.1	64.3742	7744.35	9.1	58.8805	7698.37	9.1	63.2665	8310.66	9.1	34.7498	3676.24
9.3	71.7738	8290.13	9.3	65.5909	8247.8	9.3	70.8019	8946.13	9.3	38.9919	3961.91
9.5	79.6148	8828.4	9.5	72.7005	8788.51	9.5	78.8567	9582.94	9.5	43.4113	4244.24
9.7	87.932	9355.53	9.7	80.2887	9313.76	9.7	87.3858	10218.2	9.7	48.1581	4519.2
9.9	96.6034	9861.76	9.9	88.3738	9825.06	9.9	96.487	10830.2	9.9	53.1583	4795.74
10.1	105.468	10293	10.1	96.8965	10339.8	10.1	105.831	11397.7	10.1	58.3993	5068.86
10.3	115.082	10749.8	10.3	105.428	10774.7	10.3	116.037	12003.3	10.3	63.8932	5334.99
10.5	125.154	11201.1	10.5	114.845	11222.5	10.5	126.684	12602.8	10.5	69.4903	5586.8
10.7	135.84	11614.9	10.7	124.609	11652.4	10.7	137.8	13156.8	10.7	75.4503	5830.82
10.9	146.837	11979.4	10.9	134.91	12038.8	10.9	149.425	13697.7	10.9	81.6661	6075.58
11.1	158.326	12313.8	11.1	145.46	12378.1	11.1	161.43	14199	11.1	88.0838	6310.97
11.3	170.05	12590.4	11.3	156.497	12667.1	11.3	173.819	14653.2	11.3	94.7187	6537.51
11.5	182.066	12802.3	11.5	167.929	12881.7	11.5	186.417	15027.8	11.5	101.359	6740.22
11.7	194.42	12929.2	11.7	179.623	12964.1	11.7	199.251	15333.3	11.7	107.355	6827.14
11.9	206.91	12982.7	11.9	192.023	13036.5	11.9	212.2	15571.5	11.9	114.936	7072.18
12.1	219.544	12962.1	12.1	204.971	13084.9	12.1	225.226	15722.7	12.1	122.306	7263.26
12.3	232.398	12858.3	12.3	218.545	13098.4	12.3	238.228	15772.9	12.3	129.497	7413.82
12.5	245.346	12661.3	12.5	232.774	12988.7	12.5	250.893	15681.1	12.5	136.977	7549.3
12.7	258.34	12330.2	12.7	247.389	12781.7	12.7	263.597	15494.7	12.7	144.514	7675.42
12.9	271.681	11957.6	12.9	262.633	12579	12.9	276.208	15208.3	12.9	152.06	7782.2
13.1	285.555	11525.6	13.1	278.459	12247.5	13.1	288.762	14811.2	13.1	159.574	7869.81
13.3	299.601	11018.6	13.3	294.952	11906.1	13.3	301.433	14314.4	13.3	166.678	7916.29
13.5	314.233	10446.9	13.5	312.251	11460.2	13.5	313.917	13633.2	13.5	174.017	7957.6
13.7	329.512	9768.43	13.7	329.976	10932.3				13.7	181.32	7991.28
			13.9	348.252	10331.7				13.9	188.516	8007.26
									14.1	195.623	8007.27
									14.3	202.168	7967.74
									14.5	209.049	7930.12
									14.7	215.899	7889.46
									14.9	222.738	7839.21
									15.1	229.578	7777.73
									15.3	235.901	7686.08
									15.5	242.794	7597.69
									15.7	249.848	7503.85
									15.9	257.029	7400.74

## Sheet: Fig. 7h
PtON1:BO1b:26mCPy		PtON1:BO1b:mCP		PtON1:BO1b:mCBP		PtON1:BO1b
Device 5		Device 6		Device 7		Device 4
brightness	EQE	brightness	EQE	brightness	EQE	brightness	EQE
-0.4504	0	-0.0779	0	6.95436	27.0511	-0.71284	0
0.05762	0	-0.78179	0	14.5845	26.8389	0.0601	0
-0.14921	0	-0.76312	0	30.2569	26.768	-0.69343	0
0.01826	0	-0.53436	0	55.0464	25.6235	-0.54451	0
-0.07317	0	-0.67542	0	95.8503	25.3271	-0.31854	0
0.04461	0	-0.66561	0	153.014	24.4482	-0.9046	0
-0.63626	0	-0.28526	0	234.453	23.9168	-0.69711	0
-0.15135	0	-0.42445	0	331.669	22.657	-0.74943	0
-0.50162	0	-0.69553	0	485.526	22.8952	-0.58278	0
-0.19927	0	-0.26302	0	661.322	22.2266	-0.97552	0
-0.78362	0	-0.57334	0	878.667	21.5511	-1.38515	0
-0.38296	0	-0.56889	0	1144.47	21.0409	-1.04393	0
-0.5851	0	-0.67871	0	1445.64	20.3336	-1.46324	0
-0.18171	0	-0.26295	0	1795.74	19.6946	-1.34444	0
-0.53809	0	-0.34548	0	2185.5	19.1227	-1.3443	0
-0.45309	0	-0.50951	0	2615.52	18.4857	-1.59607	0
-0.32277	0	-0.72227	0	3075.6	17.7985	-1.4453	0
-0.11357	0	-0.24905	0	3577.75	17.1743	-1.158	0
-0.00354	0	0.42824	6.22067	4116.65	16.6064	-0.59686	0
1.07357	17.4252	2.8865	18.3692	4663.24	15.9686	0.69113	8.35338
3.86323	23.8627	7.03978	19.9254	5240.78	15.383	2.97387	16.9493
8.81981	22.4837	15.7284	19.5889	5835.52	14.8145	7.06947	19.9769
21.3974	24.8054	31.2093	21.262	6445.09	14.2602	14.7803	22.0197
40.2444	23.4249	60.6819	21.9453	7066.69	13.7378	27.0105	22.8464
77.8047	24.4872	103.412	22.0872	7678.84	13.1933	45.737	22.8015
132.302	24.2925	165.346	21.7393	8310.66	12.6925	72.2718	22.3326
207.012	23.6093	251.966	22.2916	8946.13	12.2089	107.915	21.6614
300.966	22.5453	355.675	21.3834	9582.94	11.7421	156.057	21.1725
444.812	22.6393	492.685	20.8269	10218.2	11.2985	219.79	21.0023
612.154	21.8465	662.643	20.2794	10830.2	10.8456	291.013	19.931
823.681	21.2902	859.287	19.4761	11397.7	10.4061	382.856	19.2557
1076.46	20.6127	1109.58	19.0667	12003.3	9.99513	490.946	18.5057
1377.67	20.0628	1397.19	18.5897	12602.8	9.6124	619.281	17.8247
1712.62	19.3734	1711.11	18.0421	13156.8	9.22542	768.676	17.1895
2078.31	18.6891	2064.21	17.6035	13697.7	8.85747	936.897	16.5399
2504.19	18.1315	2438.69	16.8987	14199	8.49879	1125.8	15.9423
2946.49	17.4393	2863.3	16.3316	14653.2	8.14555	1328.77	15.2896
3427.26	16.8176	3331.04	15.8165	15027.8	7.78921	1551.97	14.8401
3931.46	16.2013	3824.44	15.3686	15333.3	7.43565	1773.66	14.1448
4459.48	15.6254	4326	14.8227	15571.5	7.09038	2017.33	13.537
4986.56	15.002	4859.25	14.3157	15722.7	6.7452	2278.49	12.9961
5532.39	14.4258	5404.62	13.8097	15772.9	6.39743	2549.2	12.4774
6087.03	13.8692	5969.54	13.3211	15681.1	6.0391	2827.45	11.9986
6643.91	13.3296	6536.87	12.8301	15494.7	5.67972	3103.3	11.4951
7199.63	12.8151	7119.77	12.3773	15208.3	5.32023	3389.22	11.0397
7744.35	12.2976	7698.37	11.9261	14811.2	4.95605	3676.24	10.6051
8290.13	11.8071	8247.8	11.47	14314.4	4.58848	3961.91	10.1857
8828.4	11.3353	8788.51	11.0267	13633.2	4.19632	4244.24	9.80074
9355.53	10.8759	9313.76	10.5813			4519.2	9.40705
9861.76	10.4354	9825.06	10.141			4795.74	9.0437
10293	9.9762	10339.8	9.73357			5068.86	8.7009
10749.8	9.54856	10774.7	9.32225			5334.99	8.37029
11201.1	9.14878	11222.5	8.91344			5586.8	8.05936
11614.9	8.7404	11652.4	8.52975			5830.82	7.74694
11979.4	8.33966	12038.8	8.1397			6075.58	7.45774
12313.8	7.95037	12378.1	7.76209			6310.97	7.18227
12590.4	7.56851	12667.1	7.38311			6537.51	6.91892
12802.3	7.18796	12881.7	6.99707			6740.22	6.6661
12929.2	6.79792	12964.1	6.5834			6827.14	6.37498
12982.7	6.414	13036.5	6.19265			7072.18	6.16822
12962.1	6.03531	13084.9	5.82302			7263.26	5.95315
12858.3	5.65584	13098.4	5.46694			7413.82	5.73912
12661.3	5.27528	12988.7	5.0898			7549.3	5.52486
12330.2	4.87893	12781.7	4.71279			7675.42	5.32418
11957.6	4.49917	12579	4.36883			7782.2	5.13037
11525.6	4.12589	12247.5	4.01196			7869.81	4.94384
11018.6	3.7595	11906.1	3.68204			7916.29	4.76107
10446.9	3.39846	11460.2	3.34779			7957.6	4.58409
9768.43	3.0304	10932.3	3.02202			7991.28	4.41807
		10331.7	2.70613			8007.26	4.25791
						8007.27	4.10323
						7967.74	3.9508
						7930.12	3.80271
						7889.46	3.66318
						7839.21	3.52808
						7777.73	3.39613
						7686.08	3.26615
						7597.69	3.13694
						7503.85	3.01072
						7400.74	2.88639

## Sheet: Fig. 7i
PtON7-dtb:BO1b:mCBP		PtON-TBBI:BO1b:mCBP		PtON1:BO1b:mCBP
Device 8		Device 9		Device 7
wavelength (nm)	EL Intensity (a.u.)	wavelength (nm)	EL Intensity (a.u.)	wavelength (nm)	EL Intensity (a.u.)
390	0.00396	390	0.00493	390	0.00284
391	0.00435	391	0.00591	391	0.00292
392	0.0039	392	0.00575	392	0.00389
393	0.005	393	0.00577	393	0.00312
394	0.00515	394	0.00547	394	0.00392
395	0.00388	395	0.00635	395	0.004
396	0.00466	396	0.00661	396	0.00342
397	0.00499	397	0.00731	397	0.00362
398	0.00512	398	0.00702	398	0.00395
399	0.00528	399	0.00708	399	0.00391
400	0.00314	400	0.00675	400	0.00571
401	0.0053	401	0.00614	401	0.00601
402	0.0059	402	0.00621	402	0.00551
403	0.0056	403	0.00594	403	0.00507
404	0.00568	404	0.00577	404	0.00519
405	0.00538	405	0.00539	405	0.00533
406	0.00542	406	0.00605	406	0.00657
407	0.00593	407	0.00534	407	0.00719
408	0.00584	408	0.00537	408	0.00687
409	0.00608	409	0.00537	409	0.00745
410	0.0068	410	0.00559	410	0.00757
411	0.00685	411	0.00589	411	0.00775
412	0.00782	412	0.00575	412	0.00823
413	0.00796	413	0.00568	413	0.00942
414	0.00885	414	0.00567	414	0.01134
415	0.01027	415	0.00665	415	0.01312
416	0.01076	416	0.00741	416	0.0155
417	0.01242	417	0.0079	417	0.01634
418	0.01487	418	0.00835	418	0.0183
419	0.01673	419	0.0098	419	0.02135
420	0.01794	420	0.01193	420	0.02328
421	0.02139	421	0.01296	421	0.02649
422	0.02346	422	0.01328	422	0.03034
423	0.02615	423	0.01489	423	0.03435
424	0.03014	424	0.0167	424	0.03942
425	0.03344	425	0.01858	425	0.04473
426	0.03753	426	0.02096	426	0.05118
427	0.04199	427	0.02301	427	0.05795
428	0.04636	428	0.02455	428	0.06658
429	0.05248	429	0.02719	429	0.0758
430	0.06098	430	0.0294	430	0.08651
431	0.06999	431	0.033	431	0.09795
432	0.07717	432	0.03541	432	0.11069
433	0.08677	433	0.03853	433	0.1238
434	0.09768	434	0.04138	434	0.13766
435	0.11119	435	0.04539	435	0.1536
436	0.12534	436	0.0494	436	0.17246
437	0.14264	437	0.05303	437	0.19315
438	0.16209	438	0.05872	438	0.21612
439	0.18956	439	0.0654	439	0.24662
440	0.22313	440	0.07262	440	0.28041
441	0.26515	441	0.08254	441	0.32233
442	0.31782	442	0.09439	442	0.37016
443	0.37956	443	0.10943	443	0.42544
444	0.44944	444	0.12972	444	0.4854
445	0.53205	445	0.15779	445	0.55318
446	0.61772	446	0.19479	446	0.62162
447	0.70609	447	0.24133	447	0.69102
448	0.79135	448	0.30112	448	0.75453
449	0.86417	449	0.37278	449	0.81369
450	0.92738	450	0.46133	450	0.86912
451	0.96504	451	0.55364	451	0.90707
452	0.98892	452	0.65028	452	0.94152
453	1	453	0.75039	453	0.96956
454	0.99261	454	0.83718	454	0.98862
455	0.97225	455	0.90652	455	0.9975
456	0.94224	456	0.9559	456	1
457	0.90683	457	0.98773	457	0.99917
458	0.87073	458	1	458	0.9988
459	0.83177	459	0.9909	459	0.99463
460	0.79082	460	0.97058	460	0.98409
461	0.7534	461	0.93629	461	0.9753
462	0.71959	462	0.89601	462	0.96521
463	0.68474	463	0.84799	463	0.9493
464	0.65492	464	0.79972	464	0.9356
465	0.62811	465	0.75034	465	0.92385
466	0.60194	466	0.69996	466	0.90882
467	0.57928	467	0.65445	467	0.89438
468	0.55906	468	0.61	468	0.87751
469	0.5459	469	0.57098	469	0.86639
470	0.5301	470	0.53579	470	0.85547
471	0.51605	471	0.5031	471	0.84095
472	0.50416	472	0.47314	472	0.82708
473	0.49512	473	0.4465	473	0.81568
474	0.48895	474	0.42663	474	0.80719
475	0.48446	475	0.41076	475	0.79658
476	0.48039	476	0.39755	476	0.78716
477	0.47478	477	0.38976	477	0.77782
478	0.47153	478	0.38598	478	0.76921
479	0.46528	479	0.3826	479	0.75778
480	0.46066	480	0.38495	480	0.74928
481	0.45412	481	0.38905	481	0.74138
482	0.44224	482	0.3903	482	0.72892
483	0.43203	483	0.39393	483	0.71592
484	0.42153	484	0.39722	484	0.70228
485	0.40782	485	0.39606	485	0.68686
486	0.3927	486	0.39523	486	0.67194
487	0.37604	487	0.39095	487	0.65345
488	0.35792	488	0.38402	488	0.63583
489	0.34045	489	0.37379	489	0.61663
490	0.32234	490	0.35951	490	0.5968
491	0.30538	491	0.34459	491	0.57495
492	0.28795	492	0.32946	492	0.55553
493	0.27058	493	0.31278	493	0.53663
494	0.25537	494	0.2948	494	0.5175
495	0.24117	495	0.27733	495	0.49823
496	0.22683	496	0.25961	496	0.48034
497	0.21452	497	0.24278	497	0.46354
498	0.20231	498	0.22466	498	0.4435
499	0.19076	499	0.20833	499	0.42614
500	0.18168	500	0.19538	500	0.411
501	0.17255	501	0.18213	501	0.39684
502	0.16442	502	0.16958	502	0.38083
503	0.15699	503	0.15729	503	0.36632
504	0.1485	504	0.14752	504	0.35252
505	0.14151	505	0.13771	505	0.33937
506	0.13532	506	0.12853	506	0.32643
507	0.12989	507	0.12102	507	0.31374
508	0.12383	508	0.11379	508	0.30104
509	0.11896	509	0.10795	509	0.29036
510	0.11396	510	0.10234	510	0.28019
511	0.10854	511	0.09761	511	0.26778
512	0.10447	512	0.09327	512	0.25826
513	0.10003	513	0.08978	513	0.24827
514	0.09576	514	0.08676	514	0.2387
515	0.09221	515	0.08379	515	0.23026
516	0.08837	516	0.08142	516	0.22343
517	0.08441	517	0.07898	517	0.21531
518	0.08148	518	0.07682	518	0.20808
519	0.07829	519	0.07531	519	0.2
520	0.07504	520	0.07316	520	0.1934
521	0.07124	521	0.07132	521	0.18739
522	0.06785	522	0.0695	522	0.18112
523	0.06533	523	0.06697	523	0.1746
524	0.062	524	0.0649	524	0.16941
525	0.05908	525	0.06245	525	0.16231
526	0.05588	526	0.06003	526	0.15669
527	0.05333	527	0.05744	527	0.15138
528	0.05035	528	0.05478	528	0.14539
529	0.04758	529	0.05209	529	0.14009
530	0.04473	530	0.04943	530	0.13573
531	0.04202	531	0.04701	531	0.13009
532	0.03996	532	0.0445	532	0.12463
533	0.03762	533	0.04168	533	0.12017
534	0.03547	534	0.03928	534	0.1156
535	0.03351	535	0.03652	535	0.11088
536	0.03159	536	0.03474	536	0.10752
537	0.02971	537	0.03252	537	0.10303
538	0.02885	538	0.03031	538	0.09868
539	0.02689	539	0.02866	539	0.09516
540	0.02507	540	0.02698	540	0.09111
541	0.02427	541	0.02521	541	0.08705
542	0.02221	542	0.02349	542	0.08422
543	0.02114	543	0.02218	543	0.08119
544	0.01999	544	0.02109	544	0.07759
545	0.0189	545	0.01979	545	0.07444
546	0.01775	546	0.01828	546	0.07119
547	0.01697	547	0.01726	547	0.06807
548	0.01581	548	0.01659	548	0.06567
549	0.01511	549	0.01555	549	0.06303
550	0.01452	550	0.01484	550	0.06
551	0.01352	551	0.01401	551	0.05746
552	0.01279	552	0.01352	552	0.05557
553	0.01221	553	0.01303	553	0.0534
554	0.01153	554	0.01233	554	0.05162
555	0.01113	555	0.01186	555	0.04927
556	0.01062	556	0.01157	556	0.04731
557	0.01	557	0.01073	557	0.04547
558	0.00928	558	0.01034	558	0.04343
559	0.0088	559	0.01002	559	0.042
560	0.00851	560	0.00954	560	0.04039
561	0.0081	561	0.00932	561	0.03881
562	0.00725	562	0.00866	562	0.03739
563	0.00699	563	0.00827	563	0.03592
564	0.00656	564	0.008	564	0.03445
565	0.0064	565	0.00766	565	0.033
566	0.00614	566	0.00714	566	0.03188
567	0.00576	567	0.00682	567	0.03054
568	0.00539	568	0.0067	568	0.02951
569	0.00538	569	0.0065	569	0.02836
570	0.00496	570	0.00613	570	0.02718
571	0.00443	571	0.0057	571	0.02619
572	0.00431	572	0.00544	572	0.02494
573	0.00424	573	0.00525	573	0.02407
574	0.00417	574	0.00503	574	0.02343
575	0.00389	575	0.00475	575	0.02257
576	0.00372	576	0.00458	576	0.02123
577	0.00381	577	0.00446	577	0.02052
578	0.00345	578	0.00414	578	0.01969
579	0.00316	579	0.00387	579	0.01865
580	0.0031	580	0.00371	580	0.01793
581	0.00286	581	0.0036	581	0.01705
582	0.00308	582	0.00342	582	0.01632
583	0.00271	583	0.0032	583	0.01573
584	0.00266	584	0.00323	584	0.01516
585	0.00261	585	0.00312	585	0.01424
586	0.00238	586	0.00288	586	0.01351
587	0.00242	587	0.00291	587	0.01304
588	0.00224	588	0.00266	588	0.01249
589	0.00222	589	0.00272	589	0.01204
590	0.00215	590	0.00267	590	0.01135
591	0.00206	591	0.00236	591	0.01084
592	0.00184	592	0.00229	592	0.01039
593	0.00163	593	0.00232	593	0.01013
594	0.0019	594	0.00231	594	0.00995
595	0.00202	595	0.00218	595	0.00932
596	0.00189	596	0.00216	596	0.00876
597	0.00176	597	0.00204	597	0.0086
598	0.00148	598	0.00178	598	0.00839
599	0.00138	599	0.00172	599	0.00808
600	0.00135	600	0.00174	600	0.0077
601	0.00147	601	0.00159	601	0.00725
602	0.00132	602	0.00165	602	0.00696
603	0.00125	603	0.00155	603	0.00666
604	0.0012	604	0.00147	604	0.00648
605	0.00108	605	0.00141	605	0.00614
606	0.000961235	606	0.00134	606	0.00588
607	0.000865724	607	0.00135	607	0.00571
608	0.00098277	608	0.00129	608	0.00548
609	0.000918525	609	0.00121	609	0.00532
610	0.0011	610	0.00108	610	0.00501
611	0.000960784	611	0.00108	611	0.00495
612	0.000954387	612	0.000949897	612	0.00479
613	0.000889782	613	0.000993996	613	0.00459
614	0.000861399	614	0.000933606	614	0.00443
615	0.000933483	615	0.000908816	615	0.00401
616	0.000780035	616	0.000789142	616	0.00382
617	0.000609196	617	0.00083314	617	0.00369
618	0.000604962	618	0.00084385	618	0.00374
619	0.000708672	619	0.000773504	619	0.00341
620	0.00070669	620	0.000723171	620	0.0032
621	0.000726152	621	0.000628589	621	0.00315
622	0.00070714	622	0.00058972	622	0.00303
623	0.000626226	623	0.00057725	623	0.003
624	0.000435385	624	0.00050444	624	0.00279
625	0.000435024	625	0.000627684	625	0.00265
626	0.000523687	626	0.000698985	626	0.00254
627	0.00064632	627	0.000577199	627	0.00253
628	0.000587031	628	0.000549896	628	0.00241
629	0.000493592	629	0.000569405	629	0.00216
630	0.000319601	630	0.000362189	630	0.00229
631	0.000443044	631	0.00035178	631	0.00216
632	0.000571172	632	0.000508462	632	0.00211
633	0.000523958	633	0.000490662	633	0.0021
634	0.000451333	634	0.000556784	634	0.00212
635	0.00031023	635	0.000450235	635	0.00198
636	0.000326719	636	0.000474773	636	0.0019
637	0.000334828	637	0.000386677	637	0.00177
638	0.000539636	638	0.000360178	638	0.00152
639	0.000489718	639	0.000399348	639	0.00169
640	0.000309509	640	0.000362843	640	0.00148
641	0.00028473	641	0.000391403	641	0.00154
642	0.000256347	642	0.000321761	642	0.00141
643	0.000538284	643	0.0004086	643	0.00127
644	0.000229676	644	0.000449933	644	0.00147
645	0.000366455	645	0.000487394	645	0.00151
646	0.000437277	646	0.000459587	646	0.00153
647	0.000400965	647	0.000378229	647	0.00121
648	0.000221387	648	0.000500115	648	0.0011
649	0.000243643	649	0.000375011	649	0.00132
650	0.000453586	650	0.000445759	650	0.00117
651	0.000616405	651	0.000349316	651	0.00108
652	0.000509811	652	0.000440329	652	0.00118
653	0.000154439	653	0.000531039	653	0.00109
654	0.00038826	654	0.000477086	654	0.00112
655	0.000328611	655	0.000403522	655	0.00111
656	0.00025004	656	0.0004086	656	0.00116
657	0.000312663	657	0.000299737	657	0.00104
658	0.000466111	658	0.000491366	658	0.000861589
659	0.000427275	659	0.000374408	659	0.00104
660	0.000522876	660	0.000434496	660	0.000896934
661	0.000357084	661	0.000500417	661	0.00086344
662	0.000505216	662	0.000414735	662	0.000891104
663	0.000509451	663	0.000466074	663	0.000927097
664	0.00054369	664	0.00047955	664	0.000710219
665	0.000555855	665	0.00048493	665	0.000711514
666	0.000325548	666	0.00047608	666	0.000746859
667	0.000307256	667	0.000377123	667	0.000571247
668	0.000237876	668	0.0003464	668	0.000719564
669	0.000420518	669	0.000256896	669	0.000532849
670	0.000407362	670	0.000271327	670	0.000560607
671	0.000280135	671	0.000248247	671	0.000755001
672	0.000259861	672	0.000288926	672	0.000611958
673	0.000332576	673	0.000244979	673	0.000548763
674	0.000445386	674	0.000454509	674	0.000493989
675	0.00024103	675	0.000402667	675	0.000608349
676	0.000228145	676	0.000134859	676	0.000516565
677	0.000248959	677	0.000140692	677	0.000617602
678	0.000371501	678	0.0002221	678	0.00050722
679	0.000332215	679	0.000179661	679	0.000291082
680	0.000296354	680	0.00022381	680	0.00039582
681	0.000238236	681	0.000126764	681	0.000438104
682	0.000360148	682	3.04213e-05	682	0.000442545
683	0.000253464	683	5.00819e-05	683	0.000316157
684	0.000186606	684	0.000132596	684	0.00040313
685	9.71326e-05	685	2.76054e-05	685	0.000364177
686	0.00025851	686	2.75551e-05	686	0.000446801
687	0.000213908	687	5.00819e-05	687	0.000294506
688	6.36859e-05	688	5.62668e-05	688	0.000206885
689	9.52675e-05	689	0.000108511	689	0.000151093
690	0.000265538	690	0.000144111	690	0.000188565
691	0.00026689	691	5.73227e-05	691	8.53077e-05
692	0.000183543	692	0.000148084	692	0.000100204
693	0.000228325	693	0.00018117	693	0.000186252
694	5.78921e-05	694	1.85545e-05	694	0.000155441
695	0	695	8.25145e-05	695	0.000121022
696	4.69084e-05	696	7.54246e-05	696	0
697	9.94393e-05	697	9.65938e-05	697	0.000125556
698	6.44337e-05	698	0	698	0.00028988
699	0.000166333	699	0.000104639	699	0.000130275
700	0.000174623	700	0.00011007	700	0.00017006

## Sheet: Fig. 7j
PtON7-dtb:BO1b:mCBP			PtON-TBBI:BO1b:mCBP			PtON1:BO1b:mCBP
Device 8			Device 9			Device 7
votage	current	brightness	votage	current	brightness	votage	current	brightness
0.1	-1.55066e-06	0.36173	0.1	-2.0752e-06	0.57892	0.1	-6.8705e-07	0.4361
0.2	-5.54332e-07	0.62658	0.2	-5.82379e-07	0.05491	0.3	3.34992e-06	0.08146
0.3	1.68216e-07	0.20091	0.3	3.59304e-08	-0.12942	0.5	7.19006e-06	0.2702
0.4	1.27191e-07	0.73722	0.4	3.35234e-07	-0.27661	0.7	1.47339e-05	0.36501
0.5	3.16817e-07	-0.10225	0.5	6.23638e-07	-0.14101	0.9	2.45339e-05	0.58576
0.6	4.3402e-07	0.26903	0.6	1.11799e-06	-0.17825	1.1	4.12151e-05	-0.06142
0.7	4.39043e-07	0.21054	0.7	1.22556e-06	0.86256	1.3	6.08445e-05	0.71956
0.8	8.33349e-07	0.44003	0.8	1.66842e-06	0.24289	1.5	0.000101962	0.34465
0.9	9.80691e-07	0.41859	0.9	2.07738e-06	0.26062	1.7	0.000126397	0.30296
1	1.15608e-06	0.34504	1	3.29546e-06	0.26593	1.9	0.00020338	0.33661
1.1	1.18287e-06	0.30144	1.1	5.2268e-06	0.61788	2.1	0.000374377	0.28593
1.2	1.3976e-06	0.56735	1.2	5.54702e-06	0.68445	2.3	0.00453	0.50132
1.3	1.66382e-06	0.56022	1.3	6.59348e-06	0.78284	2.5	0.000745983	0.29654
1.4	1.88734e-06	0.61414	1.4	7.48129e-06	1.0932	2.7	0.00144	0.45448
1.5	2.14352e-06	0.50334	1.5	8.71486e-06	1.04978	2.9	0.000919019	0.78426
1.6	2.92501e-06	0.39074	1.6	9.79439e-06	1.03022	3.1	0.00107	0.5777
1.7	4.02087e-06	-0.04548	1.7	1.04131e-05	1.01429	3.3	0.00124	0.5308
1.8	5.51773e-06	-0.142	1.8	1.32201e-05	1.62951	3.5	0.00222	1.14434
1.9	6.89946e-06	0.06011	1.9	1.4588e-05	1.3689	3.7	0.00453	1.03795
2	8.63659e-06	0.63359	2	1.89187e-05	1.23682	3.9	0.0105	2.37115
2.1	1.25248e-05	0.46776	2.1	2.31501e-05	1.52389	4.1	0.02484	6.95436
2.2	1.65604e-05	0.4261	2.2	2.76118e-05	1.48489	4.3	0.05254	14.5845
2.3	2.34181e-05	0.43318	2.3	3.39877e-05	1.46175	4.5	0.10922	30.2569
2.4	3.2089e-05	0.84451	2.4	4.14268e-05	1.72514	4.7	0.20758	55.0464
2.5	4.27118e-05	1.19569	2.5	4.951e-05	0.78979	4.9	0.36567	95.8503
2.6	5.64519e-05	1.64064	2.6	5.8268e-05	1.02283	5.1	0.60474	153.014
2.7	7.07649e-05	1.91197	2.7	7.10687e-05	0.52734	5.3	0.9472	234.453
2.8	8.75673e-05	1.18771	2.8	9.47723e-05	0.56812	5.5	1.41445	331.669
2.9	0.000107883	1.45277	2.9	0.000154908	0.76937	5.7	2.04906	485.526
3	0.000132964	1.41916	3	0.000306079	0.1896	5.9	2.87491	661.322
3.1	0.000165237	1.32519	3.1	0.000642887	0.15945	6.1	3.9395	878.667
3.2	0.000211008	1.24374	3.2	0.0013	0.06803	6.3	5.25564	1144.47
3.3	0.000283485	1.27301	3.3	0.00253	0.63811	6.5	6.86958	1445.64
3.4	0.000401041	1.14442	3.4	0.00464	1.06281	6.7	8.81013	1795.74
3.5	0.00059654	1.16748	3.5	0.00807	1.83936	6.9	11.043	2185.5
3.6	0.000924504	1.14265	3.6	0.01279	2.79686	7.1	13.6712	2615.52
3.7	0.00146	1.68435	3.7	0.02389	5.24809	7.3	16.6968	3075.6
3.8	0.00233	2.24543	3.8	0.03308	7.29225	7.5	20.1287	3577.75
3.9	0.00366	2.29603	3.9	0.04723	10.0077	7.7	23.9526	4116.65
4	0.00571	1.93702	4	0.06674	13.3985	7.9	28.2167	4663.24
4.1	0.00875	2.68701	4.1	0.0924	18.823	8.1	32.9184	5240.78
4.2	0.01301	3.17017	4.2	0.12282	24.508	8.3	38.0609	5835.52
4.3	0.01932	3.93519	4.3	0.16242	31.6265	8.5	43.6707	6445.09
4.4	0.02811	5.51315	4.4	0.21	41.0463	8.7	49.7034	7066.69
4.5	0.03808	7.06443	4.5	0.26768	52.0937	8.9	56.2376	7678.84
4.6	0.05599	9.9464	4.6	0.33553	63.9169	9.1	63.2665	8310.66
4.7	0.07684	13.44	4.7	0.41693	78.7142	9.3	70.8019	8946.13
4.8	0.10337	17.1339	4.8	0.51183	95.4015	9.5	78.8567	9582.94
4.9	0.13592	21.7623	4.9	0.62365	115.369	9.7	87.3858	10218.2
5	0.17767	28.4075	5	0.75321	136.341	9.9	96.487	10830.2
5.1	0.22854	39.1225	5.1	0.90279	163.049	10.1	105.831	11397.7
5.2	0.28957	44.5416	5.2	1.06507	192.565	10.3	116.037	12003.3
5.3	0.36277	55.1565	5.3	1.25975	223.409	10.5	126.684	12602.8
5.4	0.44875	65.696	5.4	1.47989	259.352	10.7	137.8	13156.8
5.5	0.54996	82.1412	5.5	1.72941	302.255	10.9	149.425	13697.7
5.6	0.66714	98.9084	5.6	2.01069	345.262	11.1	161.43	14199
5.7	0.80247	118.326	5.7	2.32724	395.527	11.3	173.819	14653.2
5.8	0.95768	140.095	5.8	2.68105	451.292	11.5	186.417	15027.8
5.9	1.12654	162.202	5.9	3.06956	513.09	11.7	199.251	15333.3
6	1.32864	188.728	6	3.501	578.186	11.9	212.2	15571.5
6.1	1.55651	218.197	6.1	3.97664	648.288	12.1	225.226	15722.7
6.2	1.81443	251.721	6.2	4.50101	725.111	12.3	238.228	15772.9
6.3	2.10028	288.99	6.3	5.06809	809.304	12.5	250.893	15681.1
6.4	2.42307	328.909	6.4	5.6882	897.899	12.7	263.597	15494.7
6.5	2.77467	373.485	6.5	6.36672	989.787	12.9	276.208	15208.3
6.6	3.16254	421.334	6.6	7.1007	1092.43	13.1	288.762	14811.2
6.7	3.58875	472.281	6.7	7.8831	1201.83	13.3	301.433	14314.4
6.8	4.05776	526.693	6.8	8.73235	1313.26	13.5	313.917	13633.2
6.9	4.56761	585.269	6.9	9.63263	1433.65
7	5.1213	647.656	7	10.5059	1554.21
7.1	5.73112	713.332	7.1	11.5181	1673.67
7.2	6.37296	786.598	7.2	12.596	1807.04
7.3	7.08072	857.298	7.3	13.7454	1943.84
7.4	7.83972	937.724	7.4	14.9957	2085.52
7.5	8.63945	1019.03	7.5	16.3139	2240.16
7.6	9.5016	1103.22	7.6	17.6641	2403.34
7.7	10.4062	1192.14	7.7	19.1068	2558.12
7.8	11.2786	1261.69	7.8	20.6335	2723.56
7.9	12.2738	1361.12	7.9	22.2302	2893.95
8	13.3545	1457.35	8	23.888	3069.64
8.1	14.497	1555.24	8.1	25.6118	3244.68
8.2	15.6869	1657.88	8.2	27.3732	3421.26
8.3	16.994	1759.14	8.3	29.22	3596.01
8.4	18.3783	1871.43	8.4	31.1358	3775.15
8.5	19.8231	1985.24	8.5	33.1877	3955.21
8.6	21.3261	2100.21	8.6	35.3454	4145.63
8.7	22.772	2205.33	8.7	37.5796	4341.79
8.8	24.3918	2320.17	8.8	39.8739	4539.34
8.9	26.0781	2436.81	8.9	42.2732	4734.53
9	27.8902	2552.52	9	44.7692	4937.01
9.1	29.7767	2677.36	9.1	47.3753	5136.33
9.2	31.7265	2803.21	9.2	49.971	5342.64
9.3	33.7713	2926.64	9.3	52.7065	5536.92
9.4	35.7616	3044.55	9.4	55.4073	5734.02
9.5	37.7019	3136.88	9.5	58.3002	5923.39
9.6	39.4484	3221.08	9.6	61.253	6123.4
9.7	41.5232	3312.66	9.7	64.2721	6317.55
9.8	43.876	3428.55	9.8	67.433	6512.71
9.9	46.4131	3551.29	9.9	70.6681	6710.15
10	49.05	3682.57	10	73.9362	6904.39
10.1	51.7275	3811.53	10.1	77.3676	7092.96
10.2	54.5341	3936.91	10.2	80.8015	7286.36
10.3	57.3772	4061.6	10.3	84.3267	7466.76
10.4	60.3113	4184.35	10.4	87.9449	7647.59
10.5	63.2547	4298.51	10.5	91.5355	7820.49
10.6	66.4045	4414.44	10.6	95.1989	7980.81
10.7	69.5498	4531.57	10.7	98.8152	8126.64
10.8	72.6778	4634.97	10.8	102.564	8266.77
10.9	75.9708	4734.8	10.9	106.088	8355.91
11	79.3916	4838.92	11	110.19	8525.41
11.1	82.9092	4943.01	11.1	114.046	8654.76
11.2	86.4189	5039.64	11.2	118.094	8770.63
11.3	89.9988	5127.32	11.3	122.135	8878.74
11.4	93.6151	5208.58	11.4	126.298	8980.3
11.5	97.3033	5283.97	11.5	130.45	9068.1
11.6	100.941	5346.1	11.6	134.729	9146.67
11.7	104.823	5411.81	11.7	139.107	9220.35
11.8	108.24	5405.9	11.8	143.531	9282.38
11.9	112.381	5510.61	11.9	147.93	9321.06
12	116.33	5560.03	12	152.595	9361.7
12.1	120.213	5586.74	12.1	157.169	9377.38
12.2	124.369	5621.37	12.2	161.535	9340.7
12.3	128.469	5645.46	12.3	166.337	9321.26
12.4	132.772	5669.84	12.4	171.144	9285.75
12.5	137.062	5684.19	12.5	175.97	9219.08
12.6	141.371	5686.56	12.6	180.75	9111.43
12.7	145.628	5670.97	12.7	186.023	9032.13
12.8	149.875	5641.8
12.9	154.308	5612.81

## Sheet: Fig. 7k
PtON7-dtb:BO1b:mCBP		PtON-TBBI:BO1b:mCBP		PtON1:BO1b:mCBP
Device 8		Device 9		Device 7
brightness	EQE	brightness	EQE	brightness	EQE
3.93519	27.5585	1.06281	28.0473	6.95436	27.0511
5.51315	26.5282	1.83936	27.9165	14.5845	26.8389
7.06443	25.0954	2.79686	26.9879	30.2569	26.768
9.9464	24.0319	5.24809	26.8379	55.0464	25.6235
13.44	23.6584	7.29225	27.4183	95.8503	25.3271
17.1339	22.4217	10.0077	25.9468	153.014	24.4482
21.7623	21.6588	13.3985	24.5852	234.453	23.9168
28.4075	21.6279	18.823	24.9452	331.669	22.657
39.1225	23.1556	24.508	24.4351	485.526	22.8952
44.5416	20.8067	31.6265	23.8443	661.322	22.2266
55.1565	20.5666	41.0463	23.9345	878.667	21.5511
65.696	19.803	52.0937	23.8314	1144.47	21.0409
82.1412	20.2036	63.9169	23.327	1445.64	20.3336
98.9084	20.0546	78.7142	23.1189	1795.74	19.6946
118.326	19.9457	95.4015	22.8249	2185.5	19.1227
140.095	19.7878	115.369	22.6529	2615.52	18.4857
162.202	19.4763	136.341	22.166	3075.6	17.7985
188.728	19.2142	163.049	22.1161	3577.75	17.1743
218.197	18.9623	192.565	22.1401	4116.65	16.6064
251.721	18.7661	223.409	21.7167	4663.24	15.9686
288.99	18.6123	259.352	21.4605	5240.78	15.383
328.909	18.3614	302.255	21.4021	5835.52	14.8145
373.485	18.2078	345.262	21.0272	6445.09	14.2602
421.334	18.0213	395.527	20.812	7066.69	13.7378
472.281	17.8013	451.292	20.6125	7678.84	13.1933
526.693	17.5577	513.09	20.4689	8310.66	12.6925
585.269	17.3325	578.186	20.2234	8946.13	12.2089
647.656	17.1064	648.288	19.9632	9582.94	11.7421
713.332	16.8363	725.111	19.7276	10218.2	11.2985
786.598	16.6958	809.304	19.5545	10830.2	10.8456
857.298	16.3776	897.899	19.33	11397.7	10.4061
937.724	16.1797	989.787	19.0373	12003.3	9.99513
1019.03	15.955	1092.43	18.8396	12602.8	9.6124
1103.22	15.7059	1201.83	18.6691	13156.8	9.22542
1192.14	15.4963	1313.26	18.4161	13697.7	8.85747
1261.69	15.1319	1433.65	18.2255	14199	8.49879
1361.12	15.0007	1554.21	18.1158	14653.2	8.14555
1457.35	14.7615	1673.67	17.7938	15027.8	7.78921
1555.24	14.5116	1807.04	17.5676	15333.3	7.43565
1657.88	14.2959	1943.84	17.3173	15571.5	7.09038
1759.14	14.0023	2085.52	17.0305	15722.7	6.7452
1871.43	13.7741	2240.16	16.8151	15772.9	6.39743
1985.24	13.5468	2403.34	16.661	15681.1	6.0391
2100.21	13.3213	2558.12	16.395	15494.7	5.67972
2205.33	13.0999	2723.56	16.1638	15208.3	5.32023
2320.17	12.8668	2893.95	15.9414	14811.2	4.95605
2436.81	12.6398	3069.64	15.7357	14314.4	4.58848
2552.52	12.3798	3244.68	15.5135	13633.2	4.19632
2677.36	12.1626	3421.26	15.3052
2803.21	11.9517	3596.01	15.0702
2926.64	11.7224	3775.15	14.8475
3044.55	11.516	3955.21	14.5939
3136.88	11.2546	4145.63	14.3627
3221.08	11.045	4341.79	14.148
3312.66	10.7915	4539.34	13.9406
3428.55	10.5701	4734.53	13.7148
3551.29	10.35	4937.01	13.504
3682.57	10.1556	5136.33	13.2764
3811.53	9.96719	5342.64	13.0923
3936.91	9.76522	5536.92	12.8642
4061.6	9.57533	5734.02	12.6728
4184.35	9.38479	5923.39	12.4417
4298.51	9.19223	6123.4	12.2418
4414.44	8.99236	6317.55	12.0366
4531.57	8.8135	6512.71	11.8268
4634.97	8.62661	6710.15	11.6275
4734.8	8.43044	6904.39	11.4353
4838.92	8.24459	7092.96	11.2266
4943.01	8.06463	7286.36	11.0426
5039.64	7.88834	7466.76	10.8429
5127.32	7.70636	7647.59	10.6486
5208.58	7.52609	7820.49	10.4622
5283.97	7.34561	7980.81	10.2658
5346.1	7.16417	8126.64	10.0709
5411.81	6.98365	8266.77	9.87003
5405.9	6.75577	8355.91	9.64508
5510.61	6.63286	8525.41	9.47437
5560.03	6.4652	8654.76	9.29297
5586.74	6.28642	8770.63	9.0946
5621.37	6.11402	8878.74	8.90207
5645.46	5.94426	8980.3	8.70711
5669.84	5.77645	9068.1	8.51236
5684.19	5.60981	9146.67	8.31346
5686.56	5.44107	9220.35	8.11667
5670.97	5.26754	9282.38	7.91938
5641.8	5.09193	9321.06	7.71593
5612.81	4.92024	9361.7	7.51267
		9377.38	7.30624
		9340.7	7.08095
		9321.26	6.86223
		9285.75	6.64408
		9219.08	6.41545
		9111.43	6.17288
		9032.13	5.94569
