# Supplementary material for: Double boron–oxygen-fused polycyclic aromatic hydrocarbons: skeletal editing and applications as organic optoelectronic materials
Source: Nat Commun. 2023 Nov 4;14:7089. doi: 10.1038/s41467-023-42973-1 (PMC10625603; doi:10.1038/s41467-023-42973-1)
Supplement: Supplementary file 14 — Source Data [file 41467_2023_42973_MOESM14_ESM.zip › Fig. 8 and Table 2_device performance.xlsx]

## Sheet: Fig. 8a
PtON1:BO1c:mCBP		PtON1:BO1g:mCBP		PtON1:BO2:mCBP		PtON1:BO3a:mCBP
Device 10		Device 11		Device 12		Device 13
wavelength (nm)	EL Intensity (a.u.)	wavelength (nm)	EL Intensity (a.u.)	wavelength (nm)	EL Intensity (a.u.)	wavelength (nm)	EL Intensity (a.u.)
390	0.0217	390	0.0217	390	0.03536	390	0.0322
391	0.02176	391	0.02176	391	0.03561	391	0.03451
392	0.02147	392	0.02147	392	0.03792	392	0.03565
393	0.02221	393	0.02221	393	0.03738	393	0.0346
394	0.02392	394	0.02392	394	0.03778	394	0.03569
395	0.02379	395	0.02379	395	0.03852	395	0.03677
396	0.02199	396	0.02199	396	0.03909	396	0.03668
397	0.02245	397	0.02245	397	0.0409	397	0.04002
398	0.02445	398	0.02445	398	0.04189	398	0.04104
399	0.02308	399	0.02308	399	0.03955	399	0.03989
400	0.02295	400	0.02295	400	0.03955	400	0.03849
401	0.02359	401	0.02359	401	0.04142	401	0.03835
402	0.02384	402	0.02384	402	0.04013	402	0.03766
403	0.02238	403	0.02238	403	0.03622	403	0.03505
404	0.02233	404	0.02233	404	0.03637	404	0.03422
405	0.02205	405	0.02205	405	0.0366	405	0.03469
406	0.02224	406	0.02224	406	0.03652	406	0.03662
407	0.0222	407	0.0222	407	0.03685	407	0.03837
408	0.02284	408	0.02284	408	0.03768	408	0.03951
409	0.02322	409	0.02322	409	0.03887	409	0.03995
410	0.02386	410	0.02386	410	0.03992	410	0.04251
411	0.02495	411	0.02495	411	0.04017	411	0.04522
412	0.02477	412	0.02477	412	0.03992	412	0.04822
413	0.02607	413	0.02607	413	0.04214	413	0.05228
414	0.02788	414	0.02788	414	0.04634	414	0.0549
415	0.02902	415	0.02902	415	0.04884	415	0.0585
416	0.03043	416	0.03043	416	0.05208	416	0.06318
417	0.03385	417	0.03385	417	0.05496	417	0.06682
418	0.03582	418	0.03582	418	0.05636	418	0.06944
419	0.03923	419	0.03923	419	0.063	419	0.07268
420	0.0421	420	0.0421	420	0.06633	420	0.07627
421	0.04518	421	0.04518	421	0.0686	421	0.08052
422	0.04874	422	0.04874	422	0.0695	422	0.08264
423	0.05251	423	0.05251	423	0.07304	423	0.08714
424	0.05764	424	0.05764	424	0.07908	424	0.08981
425	0.0614	425	0.0614	425	0.08036	425	0.09367
426	0.06752	426	0.06752	426	0.08697	426	0.09971
427	0.07431	427	0.07431	427	0.09234	427	0.10611
428	0.08177	428	0.08177	428	0.09806	428	0.11284
429	0.0891	429	0.0891	429	0.10587	429	0.119
430	0.09616	430	0.09616	430	0.11249	430	0.1231
431	0.10623	431	0.10623	431	0.12307	431	0.1336
432	0.11918	432	0.11918	432	0.1335	432	0.14452
433	0.13098	433	0.13098	433	0.1443	433	0.15785
434	0.14421	434	0.14421	434	0.15787	434	0.1693
435	0.15853	435	0.15853	435	0.17415	435	0.18491
436	0.17601	436	0.17601	436	0.19117	436	0.20179
437	0.19319	437	0.19319	437	0.21005	437	0.22029
438	0.21472	438	0.21472	438	0.23099	438	0.24009
439	0.24193	439	0.24193	439	0.2577	439	0.26796
440	0.2728	440	0.2728	440	0.28582	440	0.29675
441	0.30888	441	0.30888	441	0.31928	441	0.33003
442	0.35155	442	0.35155	442	0.35887	442	0.36734
443	0.39919	443	0.39919	443	0.40295	443	0.41077
444	0.45337	444	0.45337	444	0.4523	444	0.46139
445	0.51521	445	0.51521	445	0.50835	445	0.51439
446	0.57892	446	0.57892	446	0.56242	446	0.57254
447	0.64491	447	0.64491	447	0.61943	447	0.62968
448	0.70961	448	0.70961	448	0.67751	448	0.68392
449	0.76998	449	0.76998	449	0.72536	449	0.73578
450	0.8256	450	0.8256	450	0.7768	450	0.78957
451	0.86979	451	0.86979	451	0.8191	451	0.83006
452	0.90822	452	0.90822	452	0.85623	452	0.86801
453	0.94351	453	0.94351	453	0.89271	453	0.90669
454	0.96955	454	0.96955	454	0.9198	454	0.93349
455	0.98385	455	0.98385	455	0.9431	455	0.95223
456	0.99103	456	0.99103	456	0.95885	456	0.96827
457	0.99522	457	0.99522	457	0.97294	457	0.98284
458	1	458	1	458	0.98487	458	0.98645
459	0.9987	459	0.9987	459	0.98948	459	0.99424
460	0.99511	460	0.99511	460	0.99364	460	0.9982
461	0.98975	461	0.98975	461	0.99757	461	0.99797
462	0.98056	462	0.98056	462	1	462	1
463	0.9684	463	0.9684	463	0.99658	463	0.99642
464	0.95743	464	0.95743	464	0.98973	464	0.99259
465	0.9475	465	0.9475	465	0.98518	465	0.98454
466	0.93561	466	0.93561	466	0.98462	466	0.97776
467	0.92499	467	0.92499	467	0.97579	467	0.96647
468	0.91043	468	0.91043	468	0.96318	468	0.95631
469	0.9011	469	0.9011	469	0.95747	469	0.94809
470	0.89214	470	0.89214	470	0.95328	470	0.94256
471	0.8821	471	0.8821	471	0.94619	471	0.93367
472	0.87095	472	0.87095	472	0.94053	472	0.92466
473	0.86287	473	0.86287	473	0.9325	473	0.91758
474	0.85793	474	0.85793	474	0.93516	474	0.91631
475	0.85151	475	0.85151	475	0.93026	475	0.91057
476	0.84611	476	0.84611	476	0.92681	476	0.90986
477	0.84206	477	0.84206	477	0.92956	477	0.90816
478	0.83893	478	0.83893	478	0.93233	478	0.9073
479	0.83243	479	0.83243	479	0.93049	479	0.90357
480	0.82954	480	0.82954	480	0.93485	480	0.90448
481	0.82527	481	0.82527	481	0.93929	481	0.90309
482	0.81726	482	0.81726	482	0.93439	482	0.89915
483	0.8085	483	0.8085	483	0.93408	483	0.89697
484	0.80057	484	0.80057	484	0.9336	484	0.89341
485	0.78898	485	0.78898	485	0.92877	485	0.88598
486	0.77639	486	0.77639	486	0.92144	486	0.87702
487	0.76181	487	0.76181	487	0.91344	487	0.8662
488	0.74333	488	0.74333	488	0.90097	488	0.85222
489	0.72716	489	0.72716	489	0.88635	489	0.83732
490	0.70923	490	0.70923	490	0.87164	490	0.82305
491	0.68755	491	0.68755	491	0.85326	491	0.80488
492	0.66983	492	0.66983	492	0.83448	492	0.78663
493	0.65126	493	0.65126	493	0.81477	493	0.76637
494	0.63141	494	0.63141	494	0.7988	494	0.74825
495	0.61115	495	0.61115	495	0.77835	495	0.72862
496	0.59036	496	0.59036	496	0.75296	496	0.70415
497	0.57045	497	0.57045	497	0.73172	497	0.68514
498	0.55073	498	0.55073	498	0.71164	498	0.66156
499	0.53156	499	0.53156	499	0.69148	499	0.63719
500	0.51496	500	0.51496	500	0.66987	500	0.6197
501	0.49786	501	0.49786	501	0.64949	501	0.60178
502	0.47968	502	0.47968	502	0.63201	502	0.58089
503	0.46089	503	0.46089	503	0.60797	503	0.56051
504	0.44471	504	0.44471	504	0.58914	504	0.54421
505	0.42965	505	0.42965	505	0.57214	505	0.52548
506	0.41507	506	0.41507	506	0.54935	506	0.50845
507	0.40103	507	0.40103	507	0.53394	507	0.49324
508	0.38793	508	0.38793	508	0.5174	508	0.47623
509	0.37388	509	0.37388	509	0.50563	509	0.46227
510	0.35938	510	0.35938	510	0.48858	510	0.44664
511	0.34689	511	0.34689	511	0.47283	511	0.4327
512	0.33664	512	0.33664	512	0.45824	512	0.41788
513	0.32535	513	0.32535	513	0.44449	513	0.40577
514	0.31395	514	0.31395	514	0.43106	514	0.39364
515	0.30298	515	0.30298	515	0.4204	515	0.38216
516	0.29489	516	0.29489	516	0.41062	516	0.3729
517	0.28644	517	0.28644	517	0.39976	517	0.36234
518	0.27865	518	0.27865	518	0.39122	518	0.35208
519	0.27113	519	0.27113	519	0.38197	519	0.34223
520	0.26207	520	0.26207	520	0.373	520	0.33553
521	0.25411	521	0.25411	521	0.365	521	0.3269
522	0.24586	522	0.24586	522	0.35604	522	0.3182
523	0.23911	523	0.23911	523	0.34535	523	0.31038
524	0.23178	524	0.23178	524	0.33678	524	0.30302
525	0.22417	525	0.22417	525	0.32977	525	0.29507
526	0.21824	526	0.21824	526	0.32157	526	0.28629
527	0.21155	527	0.21155	527	0.31206	527	0.27746
528	0.20437	528	0.20437	528	0.30443	528	0.26903
529	0.19829	529	0.19829	529	0.29609	529	0.26027
530	0.1921	530	0.1921	530	0.28738	530	0.25405
531	0.18412	531	0.18412	531	0.27957	531	0.24604
532	0.17791	532	0.17791	532	0.26956	532	0.23774
533	0.17144	533	0.17144	533	0.26147	533	0.23076
534	0.16565	534	0.16565	534	0.25268	534	0.224
535	0.15953	535	0.15953	535	0.24397	535	0.21623
536	0.15432	536	0.15432	536	0.23731	536	0.20867
537	0.14802	537	0.14802	537	0.22785	537	0.19961
538	0.14235	538	0.14235	538	0.21972	538	0.19221
539	0.13739	539	0.13739	539	0.21229	539	0.18612
540	0.13248	540	0.13248	540	0.20488	540	0.18019
541	0.12698	541	0.12698	541	0.19816	541	0.17394
542	0.12275	542	0.12275	542	0.1905	542	0.16785
543	0.11842	543	0.11842	543	0.18435	543	0.16139
544	0.11388	544	0.11388	544	0.17911	544	0.15576
545	0.10946	545	0.10946	545	0.1718	545	0.15052
546	0.10536	546	0.10536	546	0.16505	546	0.14424
547	0.10031	547	0.10031	547	0.1607	547	0.13896
548	0.09657	548	0.09657	548	0.15534	548	0.1342
549	0.09313	549	0.09313	549	0.14972	549	0.12969
550	0.0898	550	0.0898	550	0.14397	550	0.12433
551	0.08645	551	0.08645	551	0.13798	551	0.11983
552	0.08331	552	0.08331	552	0.1339	552	0.11611
553	0.08024	553	0.08024	553	0.12903	553	0.11091
554	0.07688	554	0.07688	554	0.12495	554	0.10695
555	0.07369	555	0.07369	555	0.12093	555	0.104
556	0.0716	556	0.0716	556	0.1166	556	0.1
557	0.06908	557	0.06908	557	0.11257	557	0.09584
558	0.0666	558	0.0666	558	0.1091	558	0.09261
559	0.06408	559	0.06408	559	0.10543	559	0.08931
560	0.06153	560	0.06153	560	0.10099	560	0.08661
561	0.05922	561	0.05922	561	0.09827	561	0.08421
562	0.05706	562	0.05706	562	0.09465	562	0.08151
563	0.05532	563	0.05532	563	0.09207	563	0.07919
564	0.05318	564	0.05318	564	0.08995	564	0.07636
565	0.05104	565	0.05104	565	0.08654	565	0.07291
566	0.04876	566	0.04876	566	0.08344	566	0.07088
567	0.04757	567	0.04757	567	0.08121	567	0.06782
568	0.04589	568	0.04589	568	0.07919	568	0.06614
569	0.04399	569	0.04399	569	0.07685	569	0.06446
570	0.04255	570	0.04255	570	0.07402	570	0.06203
571	0.04083	571	0.04083	571	0.07116	571	0.05986
572	0.03948	572	0.03948	572	0.06836	572	0.05774
573	0.03828	573	0.03828	573	0.06661	573	0.05561
574	0.03702	574	0.03702	574	0.06414	574	0.05443
575	0.03565	575	0.03565	575	0.06144	575	0.05233
576	0.0344	576	0.0344	576	0.05985	576	0.05001
577	0.03342	577	0.03342	577	0.05835	577	0.0483
578	0.03232	578	0.03232	578	0.05568	578	0.04636
579	0.03081	579	0.03081	579	0.05384	579	0.04454
580	0.02925	580	0.02925	580	0.05205	580	0.04226
581	0.0282	581	0.0282	581	0.04982	581	0.04097
582	0.02733	582	0.02733	582	0.04837	582	0.03999
583	0.02585	583	0.02585	583	0.04596	583	0.0383
584	0.02471	584	0.02471	584	0.04372	584	0.03664
585	0.02384	585	0.02384	585	0.04248	585	0.03522
586	0.02293	586	0.02293	586	0.04142	586	0.0336
587	0.02241	587	0.02241	587	0.03942	587	0.03224
588	0.02104	588	0.02104	588	0.03754	588	0.03075
589	0.02014	589	0.02014	589	0.03673	589	0.02993
590	0.01925	590	0.01925	590	0.03568	590	0.02893
591	0.01877	591	0.01877	591	0.0337	591	0.02702
592	0.01779	592	0.01779	592	0.03202	592	0.02622
593	0.01686	593	0.01686	593	0.03054	593	0.02552
594	0.0165	594	0.0165	594	0.02937	594	0.02422
595	0.01544	595	0.01544	595	0.02791	595	0.02285
596	0.01487	596	0.01487	596	0.02655	596	0.02218
597	0.01468	597	0.01468	597	0.02595	597	0.02148
598	0.01405	598	0.01405	598	0.02424	598	0.02029
599	0.01344	599	0.01344	599	0.02409	599	0.01935
600	0.0128	600	0.0128	600	0.02332	600	0.01853
601	0.01234	601	0.01234	601	0.02197	601	0.01771
602	0.01177	602	0.01177	602	0.02055	602	0.0169
603	0.01094	603	0.01094	603	0.01965	603	0.01619
604	0.0106	604	0.0106	604	0.01915	604	0.01566
605	0.01027	605	0.01027	605	0.01843	605	0.01496
606	0.00991	606	0.00991	606	0.01783	606	0.01442
607	0.00942	607	0.00942	607	0.0171	607	0.01402
608	0.0089	608	0.0089	608	0.0166	608	0.01321
609	0.00848	609	0.00848	609	0.01577	609	0.01283
610	0.00829	610	0.00829	610	0.01502	610	0.01213
611	0.00791	611	0.00791	611	0.01457	611	0.01153
612	0.00757	612	0.00757	612	0.01404	612	0.01107
613	0.00733	613	0.00733	613	0.01305	613	0.01074
614	0.00692	614	0.00692	614	0.01242	614	0.01029
615	0.00648	615	0.00648	615	0.01134	615	0.00943
616	0.00635	616	0.00635	616	0.01121	616	0.00906
617	0.00599	617	0.00599	617	0.01075	617	0.00857
618	0.00592	618	0.00592	618	0.01072	618	0.00868
619	0.0056	619	0.0056	619	0.01021	619	0.00793
620	0.00547	620	0.00547	620	0.00952	620	0.00747
621	0.00524	621	0.00524	621	0.00896	621	0.00737
622	0.00465	622	0.00465	622	0.00872	622	0.00716
623	0.00459	623	0.00459	623	0.00846	623	0.00659
624	0.00444	624	0.00444	624	0.00787	624	0.0062
625	0.00409	625	0.00409	625	0.0076	625	0.00588
626	0.00405	626	0.00405	626	0.00732	626	0.00556
627	0.00398	627	0.00398	627	0.00712	627	0.0053
628	0.00361	628	0.00361	628	0.00682	628	0.00549
629	0.00347	629	0.00347	629	0.00612	629	0.00515
630	0.00341	630	0.00341	630	0.00584	630	0.00476
631	0.00349	631	0.00349	631	0.00559	631	0.00457
632	0.00323	632	0.00323	632	0.00526	632	0.00453
633	0.00307	633	0.00307	633	0.00546	633	0.0045
634	0.00308	634	0.00308	634	0.00526	634	0.00417
635	0.00294	635	0.00294	635	0.00492	635	0.00407
636	0.00283	636	0.00283	636	0.00471	636	0.00385
637	0.0026	637	0.0026	637	0.00439	637	0.00378
638	0.00251	638	0.00251	638	0.00414	638	0.00364
639	0.00246	639	0.00246	639	0.00419	639	0.00359
640	0.00253	640	0.00253	640	0.00408	640	0.00366
641	0.0025	641	0.0025	641	0.00425	641	0.00359
642	0.00228	642	0.00228	642	0.00406	642	0.00325
643	0.00241	643	0.00241	643	0.00403	643	0.0032
644	0.00229	644	0.00229	644	0.00371	644	0.00304
645	0.00228	645	0.00228	645	0.00379	645	0.00319
646	0.00249	646	0.00249	646	0.00367	646	0.00312
647	0.0023	647	0.0023	647	0.00358	647	0.00306
648	0.00219	648	0.00219	648	0.00371	648	0.00317
649	0.00216	649	0.00216	649	0.00351	649	0.00296
650	0.00212	650	0.00212	650	0.00332	650	0.00289
651	0.00208	651	0.00208	651	0.00341	651	0.00292
652	0.002	652	0.002	652	0.00347	652	0.00284
653	0.00186	653	0.00186	653	0.00362	653	0.00305
654	0.00177	654	0.00177	654	0.00327	654	0.00294
655	0.00159	655	0.00159	655	0.00355	655	0.00239
656	0.00181	656	0.00181	656	0.00352	656	0.0028
657	0.00188	657	0.00188	657	0.00307	657	0.0027
658	0.0019	658	0.0019	658	0.00307	658	0.0025
659	0.002	659	0.002	659	0.00322	659	0.00281
660	0.00171	660	0.00171	660	0.00292	660	0.00242
661	0.00185	661	0.00185	661	0.00315	661	0.0021
662	0.00172	662	0.00172	662	0.00283	662	0.00249
663	0.00182	663	0.00182	663	0.00272	663	0.00267
664	0.00186	664	0.00186	664	0.00277	664	0.00281
665	0.00181	665	0.00181	665	0.0027	665	0.00257
666	0.00169	666	0.00169	666	0.0026	666	0.00264
667	0.00165	667	0.00165	667	0.00246	667	0.00238
668	0.00151	668	0.00151	668	0.00257	668	0.00208
669	0.00145	669	0.00145	669	0.0022	669	0.00211
670	0.00132	670	0.00132	670	0.00203	670	0.00195
671	0.00137	671	0.00137	671	0.00219	671	0.00203
672	0.000941777	672	0.000941777	672	0.0018	672	0.00206
673	0.00116	673	0.00116	673	0.0018	673	0.00181
674	0.00111	674	0.00111	674	0.0019	674	0.00195
675	0.00107	675	0.00107	675	0.00155	675	0.00213
676	0.000990302	676	0.000990302	676	0.00135	676	0.00178
677	0.000857234	677	0.000857234	677	0.00139	677	0.00123
678	0.000873142	678	0.000873142	678	0.00124	678	0.000983614
679	0.000720865	679	0.000720865	679	0.00128	679	0.00125
680	0.000528468	680	0.000528468	680	0.0011	680	0.00102
681	0.000367786	681	0.000367786	681	0.000825455	681	0.000995545
682	0.000460533	682	0.000460533	682	0.00104	682	0.000844766
683	0.00049325	683	0.00049325	683	0.000816406	683	0.000799329
684	0.000381693	684	0.000381693	684	0.000542668	684	0.000794253
685	0.000242723	685	0.000242723	685	0.000551717	685	0.000837151
686	0.00031626	686	0.00031626	686	0.000608558	686	0.000762016
687	0.000290647	687	0.000290647	687	0.000477627	687	0.000624944
688	0.000170186	688	0.000170186	688	0.000781906	688	0.000648297
689	7.4938e-05	689	7.4938e-05	689	0.000663701	689	0.000321356
690	9.60487e-05	690	9.60487e-05	690	0.00038657	690	0.000280489
691	5.24266e-05	691	5.24266e-05	691	0.000258467	691	0
692	3.90198e-06	692	3.90198e-06	692	0.000290422	692	0.000311711
693	0.000285044	693	0.000285044	693	0.000860238	693	0.000546509
694	9.63488e-05	694	9.63488e-05	694	7.63525e-05	694	0.000173878
695	9.00456e-07	695	9.00456e-07	695	0	695	0.000176416
696	6.43326e-05	696	6.43326e-05	696	0.000219725	696	0.000234798
697	0.000218211	697	0.000218211	697	0.000335385	697	0.000180731
698	0.000117059	698	0.000117059	698	0.000230754	698	0.000299526
699	1.46074e-05	699	1.46074e-05	699	0.000443693	699	0.000369585
700	0	700	0	700	0.00019682	700	0.0003739

## Sheet: Fig. 8b
PtON1:BO1c:mCBP			PtON1:BO1g:mCBP			PtON1:BO2:mCBP			PtON1:BO3a:mCBP
Device 10			Device 11			Device 12			Device 13
votage	current	brightness	votage	current	brightness	votage	current	brightness	votage	current	brightness
0.1	-1.87251e-06	0.12576	0.1	-2.07051e-06	0.13159	0.1	-6.34005e-06	0.58703	0.1	-3.8239e-06	0.25942
0.3	1.69891e-07	0.13887	0.3	2.40215e-07	0.07771	0.3	-1.49443e-06	0.30853	0.3	-8.93332e-07	0.22591
0.5	1.36784e-06	0.81955	0.5	1.73367e-06	0.22404	0.5	2.76742e-06	-0.63256	0.5	9.71003e-07	-0.43675
0.7	2.14471e-06	1.05287	0.7	3.88092e-06	-0.12867	0.7	-3.05209e-07	0.45815	0.7	1.72481e-06	-0.66773
0.9	2.99022e-06	1.09564	0.9	7.32659e-06	-0.73401	0.9	-1.13904e-06	1.36264	0.9	3.22699e-06	0.09567
1.1	3.69551e-06	1.26563	1.1	1.17107e-05	-0.04623	1.1	4.46548e-06	-0.0217	1.1	4.25495e-06	1.1969
1.3	4.11074e-06	1.90973	1.3	1.92696e-05	-0.56202	1.3	5.83456e-06	-0.77101	1.3	5.01086e-06	0.85939
1.5	4.7252e-06	2.06916	1.5	2.94019e-05	0.22459	1.5	6.54442e-06	-0.37426	1.5	5.77304e-06	1.21968
1.7	5.83483e-06	2.00855	1.7	4.41339e-05	0.11302	1.7	7.17476e-06	-1.32987	1.7	5.86805e-06	1.57764
1.9	9.6727e-06	1.87496	1.9	6.78295e-05	-0.50814	1.9	7.89341e-06	-1.0433	1.9	7.02869e-06	0.9614
2.1	1.23063e-05	2.00546	2.1	0.000144557	-0.13959	2.1	8.66773e-06	-1.52306	2.1	8.48901e-06	1.06766
2.3	1.37487e-05	2.19765	2.3	0.0002098	-0.20966	2.3	9.90874e-06	-0.85762	2.3	8.34419e-06	1.05284
2.5	1.34834e-05	2.19274	2.5	0.000271187	-0.16162	2.5	1.2798e-05	-0.48856	2.5	9.37928e-06	0.98061
2.7	2.03036e-05	2.60624	2.7	0.000393077	0.2639	2.7	1.85832e-05	-0.60857	2.7	1.04654e-05	0.7196
2.9	3.21834e-05	2.9009	2.9	0.000580936	0.51743	2.9	2.23937e-05	-0.64324	2.9	1.31592e-05	0.51222
3.1	0.000205756	3.04104	3.1	0.000883778	-0.33415	3.1	2.7888e-05	-0.4198	3.1	1.69249e-05	-0.05593
3.3	0.00178	3.08617	3.3	0.00123	-0.13304	3.3	3.32948e-05	-0.71684	3.3	2.08157e-05	0.0825
3.5	0.00874	5.30275	3.5	0.00182	0.41114	3.5	5.42877e-05	-0.96922	3.5	2.36627e-05	0.48142
3.7	0.0301	11.4241	3.7	0.00309	-0.37474	3.7	0.00022584	-1.5995	3.7	2.72798e-05	0.26562
3.9	0.0825	26.6206	3.9	0.00599	1.75211	3.9	0.00147	-0.63994	3.9	3.46982e-05	0.16811
4.1	0.16912	51.732	4.1	0.0144	4.00819	4.1	0.00431	-0.6677	4.1	8.97229e-05	-0.14451
4.3	0.34832	98.7729	4.3	0.03505	9.33787	4.3	0.00903	0.18822	4.3	0.000865185	-0.72607
4.5	0.60104	164.13	4.5	0.08844	23.0203	4.5	0.017	1.14732	4.5	0.00389	-0.53252
4.7	0.97056	256.229	4.7	0.18872	48.2307	4.7	0.0305	3.87482	4.7	0.00892	0.0706
4.9	1.49157	369.29	4.9	0.41349	105.58	4.9	0.05188	9.64629	4.9	0.01742	0.94341
5.1	2.22473	554.529	5.1	0.77631	191.574	5.1	0.08472	17.9512	5.1	0.03198	3.88588
5.3	3.19156	756.589	5.3	1.33136	322.396	5.3	0.13252	28.4112	5.3	0.05549	8.30547
5.5	4.47123	1027.99	5.5	2.13052	507.172	5.5	0.20248	46.4231	5.5	0.09173	15.1139
5.7	6.106	1349.74	5.7	3.21181	738.372	5.7	0.30181	70.2812	5.7	0.1452	24.3002
5.9	8.14764	1729.4	5.9	4.63533	1032.94	5.9	0.43947	101.957	5.9	0.22382	40.7285
6.1	10.7	2203.2	6.1	6.44822	1388.97	6.1	0.62683	144.595	6.1	0.33593	63.8851
6.3	13.6	2671.75	6.3	8.7129	1826.15	6.3	0.87711	202.985	6.3	0.49196	96.1853
6.5	17.1	3204.61	6.5	11.5	2300.57	6.5	1.20262	270.355	6.5	0.70545	140.181
6.7	21.2	3798.25	6.7	14.7	2836	6.7	1.62782	363.662	6.7	0.99257	198.277
6.9	25.8	4443	6.9	18.6	3453.56	6.9	2.17119	472.729	6.9	1.36687	264.02
7.1	31	5137.77	7.1	23	4125.16	7.1	2.85204	604.546	7.1	1.85952	367.162
7.3	36.8	5862.14	7.3	28	4802.25	7.3	3.69223	759.634	7.3	2.48976	485.918
7.5	43.2	6627.32	7.5	33.6	5551.36	7.5	4.71371	938.933	7.5	3.28593	626.725
7.7	50.2	7420.55	7.7	39.8	6348.67	7.7	5.93483	1145.6	7.7	4.2753	796.6
7.9	57.8	8233.01	7.9	46.6	7152.45	7.9	7.37658	1371.67	7.9	5.48888	994.455
8.1	65.9	9028.64	8.1	54	7990.38	8.1	9.05592	1624.11	8.1	6.95632	1224.32
8.3	74.8	9914.66	8.3	62.1	8881.43	8.3	10.943	1898.04	8.3	8.70341	1488.57
8.5	84.4	10787.5	8.5	70.8	9760	8.5	13.1154	2190.64	8.5	10.7194	1784.12
8.7	94.5	11658.3	8.7	80.1	10690.9	8.7	15.5787	2496.28	8.7	13.109	2097.6
8.9	105.6	12638.2	8.9	90.1	11643.7	8.9	18.3018	2824.66	8.9	15.876	2441.38
9.1	117.3	13569.4	9.1	100.8	12575.2	9.1	21.2887	3169.82	9.1	19.034	2821.31
9.3	129.5	14462.2	9.3	111.8	13301.4	9.3	24.5307	3515.98	9.3	22.6053	3226.74
9.5	143	15499.7	9.5	123.9	14410.6	9.5	28.1123	3882.1	9.5	26.604	3656.53
9.7	156.9	16455.4	9.7	136.8	15436.2	9.7	31.8649	4247.89	9.7	31.0256	4112.76
9.9	171.8	17481.1	9.9	150.2	16397.7	9.9	35.8737	4616.36	9.9	35.905	4575.27
10.1	187.6	18509.4	10.1	164.2	17333.7	10.1	40.2043	4996.09	10.1	41.2343	5057.41
10.3	204.4	19575.3	10.3	179	18310	10.3	45.1866	5392.79	10.3	47.0106	5550.29
10.5	221.5	20507.6	10.5	194.2	19183.2	10.5	50.4278	5804.5	10.5	53.2198	6050.89
10.7	240	21606.2	10.7	210.2	20007.8	10.7	56.2721	6228.28	10.7	59.8195	6556.18
10.9	259	22648.4	10.9	226.5	20882.2	10.9	62.4369	6654.13	10.9	66.8544	7042.3
11.1	278	23568.8	11.1	243	21609.9	11.1	68.3384	7042.33	11.1	74.2494	7526.79
11.3	297.7	24494.8	11.3	259.5	22175.6	11.3	73.9147	7364.51	11.3	81.9834	7994.03
11.5	318	25373.2	11.5	275.7	22566.5	11.5	79.5767	7667.69	11.5	89.9887	8432.84
11.7	337.4	26046.2	11.7	291.1	22683.1	11.7	85.0657	7924.1	11.7	98.1326	8830.25
11.9	356.6	26633.7	11.9	305.8	22573.1	11.9	89.9362	8103.22	11.9	105.953	9102.69
12.1	375.3	27055.9	12.1	319.4	22109	12.1	96.1949	8351.38	12.1	114.526	9407.06
12.3	392.7	27219.7	12.3	331.8	21342.6	12.3	124.842	9221.66	12.3	123	9638.57
12.5	408.7	27096	12.5	343.7	20339.7	12.5	132.718	9805.62	12.5	131.277	9758.87
12.7	422.8	26613.6	12.7	354.8	18994.1	12.7	139.829	9867.46	12.7	139.614	9803.42
12.9	434.5	25712				12.9	146.723	9758.29	12.9	147.983	9769.44
13.1	443.7	24360.4				13.1	152.688	9550.79	13.1	156.302	9650.19
						13.3	158.756	9265.46	13.3	164.643	9449.1
						13.5	165.977	8951.76	13.5	172.852	9141.64
						13.7	173.847	8607.77	13.7	181.454	8796.05
									13.9	190.428	8418.49
									14.1	199.813	8001.22

## Sheet: Fig. 8c
PtON1:BO1c:mCBP		PtON1:BO1g:mCBP		PtON1:BO2:mCBP		PtON1:BO3a:mCBP
Device 10		Device 11		Device 12		Device 13
brightness	EQE	brightness	EQE	brightness	EQE	brightness	EQE
26.6206	27.7136	1.75211	25.0705	0.18822	1.54614	0.0706	0.61895
51.732	26.2716	4.00819	23.8496	1.14732	5.0038	0.94341	4.23536
98.7729	24.3549	9.33787	22.8214	3.87482	9.41718	3.88588	9.50161
164.13	23.4537	23.0203	22.2953	9.64629	13.7834	8.30547	11.7013
256.229	22.6743	48.2307	21.8909	17.9512	15.7088	15.1139	12.8814
369.29	21.2644	105.58	21.8714	28.4112	15.8946	24.3002	13.0844
554.529	21.408	191.574	21.1378	46.4231	16.997	40.7285	14.2275
756.589	20.3604	322.396	20.742	70.2812	17.2636	63.8851	14.8685
1027.99	19.7466	507.172	20.3905	101.957	17.1996	96.1853	15.2862
1349.74	18.9855	738.372	19.6916	144.595	17.1015	140.181	15.5362
1729.4	18.2303	1032.94	19.0876	202.985	17.1569	198.277	15.6181
2203.2	17.6848	1388.97	18.4506	270.355	16.6661	264.02	15.1019
2671.75	16.8728	1826.15	17.9528	363.662	16.5623	367.162	15.4375
3204.61	16.0957	2300.57	17.1354	472.729	16.1415	485.918	15.2589
3798.25	15.3878	2836	16.5252	604.546	15.7146	626.725	14.9121
4443	14.7906	3453.56	15.9041	759.634	15.2526	796.6	14.5678
5137.77	14.2345	4125.16	15.3628	938.933	14.7673	994.455	14.1651
5862.14	13.6816	4802.25	14.6907	1145.6	14.3105	1224.32	13.7605
6627.32	13.176	5551.36	14.152	1371.67	13.7855	1488.57	13.3721
7420.55	12.6959	6348.67	13.6633	1624.11	13.2957	1784.12	13.0129
8233.01	12.2338	7152.45	13.147	1898.04	12.8587	2097.6	12.5104
9028.64	11.767	7990.38	12.6745	2190.64	12.3828	2441.38	12.023
9914.66	11.3843	8881.43	12.2503	2496.28	11.8793	2821.31	11.5889
10787.5	10.9776	9760	11.8079	2824.66	11.442	3226.74	11.1602
11658.3	10.5958	10690.9	11.4324	3169.82	11.0387	3656.53	10.7459
12638.2	10.279	11643.7	11.0694	3515.98	10.6259	4112.76	10.3641
13569.4	9.93558	12575.2	10.6859	3882.1	10.2376	4575.27	9.9628
14462.2	9.59168	13301.4	10.1909	4247.89	9.88305	5057.41	9.58933
15499.7	9.30927	14410.6	9.96247	4616.36	9.54011	5550.29	9.2308
16455.4	9.0077	15436.2	9.66522	4996.09	9.21269	6050.89	8.88925
17481.1	8.73927	16397.7	9.35124	5392.79	8.84777	6556.18	8.56894
18509.4	8.47403	17333.7	9.04223	5804.5	8.53345	7042.3	8.23577
19575.3	8.22542	18310	8.76175	6228.28	8.20549	7526.79	7.92567
20507.6	7.95191	19183.2	8.46113	6654.13	7.90095	7994.03	7.62358
21606.2	7.73208	20007.8	8.1531	7042.33	7.63979	8432.84	7.32665
22648.4	7.51046	20882.2	7.89703	7364.51	7.38657	8830.25	7.03524
23568.8	7.28154	21609.9	7.61735	7667.69	7.14345	9102.69	6.717
24494.8	7.06683	22175.6	7.31971	7924.1	6.90597	9407.06	6.42196
25373.2	6.85296	22566.5	7.01105	8103.22	6.67963	9638.57	6.1267
26046.2	6.63023	22683.1	6.67448	8351.38	6.43629	9758.87	5.81207
26633.7	6.41475	22573.1	6.32283	9221.66	5.47619	9803.42	5.48994
27055.9	6.19174	22109	5.92912	9805.62	5.47742	9769.44	5.16152
27219.7	5.95322	21342.6	5.5097	9867.46	5.23164	9650.19	4.82715
27096	5.69416	20339.7	5.06898	9758.29	4.93065	9449.1	4.4871
26613.6	5.40628	18994.1	4.58556	9550.79	4.63729	9141.64	4.13493
25712	5.08249			9265.46	4.32678	8796.05	3.79002
24360.4	4.71547			8951.76	3.99843	8418.49	3.4564
				8607.77	3.67074	8001.22	3.13077

## Sheet: Fig. 8d
PtON-TBBI:BO2:mCBP		PtON-TBBI:BO3a:mCBP		PtON-TBBI:BO6:mCBP
Device 14		Device 15		Device 16
wavelength (nm)	EL Intensity (a.u.)	wavelength (nm)	EL Intensity (a.u.)	wavelength (nm)	EL Intensity (a.u.)
390	0.01605	390	0.01367	390	0.01186
391	0.0164	391	0.01462	391	0.01148
392	0.01635	392	0.01593	392	0.01186
393	0.01691	393	0.01624	393	0.01184
394	0.01784	394	0.01669	394	0.01206
395	0.01778	395	0.01728	395	0.0128
396	0.01746	396	0.01673	396	0.01348
397	0.01847	397	0.01668	397	0.01315
398	0.01868	398	0.0181	398	0.01267
399	0.01872	399	0.01773	399	0.0129
400	0.0182	400	0.01704	400	0.01265
401	0.0181	401	0.01596	401	0.0126
402	0.01715	402	0.01586	402	0.01298
403	0.01606	403	0.01533	403	0.01132
404	0.01639	404	0.01546	404	0.01142
405	0.01635	405	0.01537	405	0.01163
406	0.01635	406	0.01493	406	0.01194
407	0.01531	407	0.01446	407	0.01163
408	0.01525	408	0.01404	408	0.01091
409	0.01557	409	0.01345	409	0.0107
410	0.01566	410	0.01329	410	0.01061
411	0.01552	411	0.01382	411	0.01117
412	0.01595	412	0.01457	412	0.01156
413	0.01611	413	0.01457	413	0.01211
414	0.01651	414	0.01557	414	0.01227
415	0.01788	415	0.01584	415	0.01244
416	0.01934	416	0.01659	416	0.01338
417	0.0199	417	0.0178	417	0.01427
418	0.0208	418	0.01871	418	0.01448
419	0.02276	419	0.01966	419	0.01562
420	0.02384	420	0.02041	420	0.01721
421	0.02506	421	0.02262	421	0.01832
422	0.02715	422	0.02439	422	0.01936
423	0.02903	423	0.02599	423	0.02128
424	0.03131	424	0.02728	424	0.02328
425	0.03341	425	0.02918	425	0.02491
426	0.03488	426	0.03148	426	0.02713
427	0.03672	427	0.03392	427	0.02892
428	0.03949	428	0.03651	428	0.03104
429	0.04186	429	0.0383	429	0.03286
430	0.04384	430	0.04038	430	0.03467
431	0.04635	431	0.04281	431	0.03763
432	0.0494	432	0.04579	432	0.04084
433	0.05188	433	0.0482	433	0.04409
434	0.05504	434	0.05178	434	0.04693
435	0.05834	435	0.05503	435	0.05037
436	0.06228	436	0.05853	436	0.05399
437	0.06603	437	0.06325	437	0.05856
438	0.0703	438	0.06806	438	0.06301
439	0.07746	439	0.0741	439	0.06913
440	0.08516	440	0.0815	440	0.07619
441	0.09412	441	0.09113	441	0.08548
442	0.10545	442	0.10282	442	0.09632
443	0.12022	443	0.11724	443	0.10961
444	0.14054	444	0.13633	444	0.1285
445	0.16712	445	0.16177	445	0.15421
446	0.20233	446	0.1959	446	0.18598
447	0.24763	447	0.23949	447	0.22712
448	0.30582	448	0.29338	448	0.28045
449	0.37495	449	0.36003	449	0.34403
450	0.45771	450	0.44082	450	0.42198
451	0.54322	451	0.52528	451	0.5052
452	0.63725	452	0.61735	452	0.59273
453	0.73379	453	0.71161	453	0.68788
454	0.81767	454	0.79879	454	0.7748
455	0.88878	455	0.87322	455	0.84837
456	0.94333	456	0.92935	456	0.90993
457	0.98029	457	0.96802	457	0.95651
458	1	458	0.99217	458	0.98763
459	0.99939	459	1	459	1
460	0.98248	460	0.99146	460	0.99612
461	0.95457	461	0.96763	461	0.97926
462	0.91912	462	0.93647	462	0.95202
463	0.87198	463	0.89321	463	0.91733
464	0.82274	464	0.84693	464	0.87688
465	0.77309	465	0.80087	465	0.83102
466	0.72336	466	0.75235	466	0.78711
467	0.67606	467	0.70607	467	0.74271
468	0.62905	468	0.65996	468	0.69643
469	0.58796	469	0.61933	469	0.65452
470	0.54955	470	0.58011	470	0.61552
471	0.51438	471	0.54405	471	0.57836
472	0.48327	472	0.51075	472	0.54528
473	0.45609	473	0.48253	473	0.51321
474	0.43435	474	0.45904	474	0.48879
475	0.41403	475	0.43816	475	0.46668
476	0.39893	476	0.42104	476	0.44981
477	0.38857	477	0.40857	477	0.43491
478	0.37995	478	0.40021	478	0.42492
479	0.3751	479	0.39434	479	0.4174
480	0.37447	480	0.39162	480	0.41501
481	0.37607	481	0.39112	481	0.41336
482	0.37525	482	0.39044	482	0.41183
483	0.37628	483	0.39198	483	0.4133
484	0.37833	484	0.39427	484	0.41478
485	0.37858	485	0.39315	485	0.41466
486	0.37659	486	0.391	486	0.41226
487	0.37123	487	0.38556	487	0.40829
488	0.36451	488	0.37907	488	0.40163
489	0.35634	489	0.3706	489	0.39443
490	0.34433	490	0.36053	490	0.38402
491	0.32986	491	0.34821	491	0.37106
492	0.31668	492	0.33372	492	0.35734
493	0.30244	493	0.31808	493	0.3419
494	0.28619	494	0.30321	494	0.32583
495	0.26963	495	0.28605	495	0.30841
496	0.25264	496	0.26924	496	0.29104
497	0.23651	497	0.25299	497	0.27368
498	0.22055	498	0.23668	498	0.25668
499	0.20566	499	0.22183	499	0.24092
500	0.19177	500	0.20659	500	0.22502
501	0.17992	501	0.1931	501	0.21126
502	0.16829	502	0.18058	502	0.19748
503	0.15669	503	0.1681	503	0.18389
504	0.14601	504	0.15733	504	0.17238
505	0.13654	505	0.14731	505	0.16164
506	0.12764	506	0.13835	506	0.15105
507	0.12027	507	0.12985	507	0.14177
508	0.11363	508	0.12258	508	0.13346
509	0.10765	509	0.11558	509	0.12623
510	0.10173	510	0.10912	510	0.11931
511	0.0974	511	0.1043	511	0.113
512	0.09337	512	0.09911	512	0.10802
513	0.08928	513	0.09504	513	0.10352
514	0.08617	514	0.09179	514	0.09882
515	0.08343	515	0.08891	515	0.09545
516	0.08063	516	0.08627	516	0.09303
517	0.07844	517	0.08403	517	0.09014
518	0.07678	518	0.08168	518	0.08752
519	0.07494	519	0.07979	519	0.08535
520	0.07295	520	0.07738	520	0.08285
521	0.07093	521	0.07524	521	0.08076
522	0.06925	522	0.07326	522	0.07826
523	0.06736	523	0.07119	523	0.07596
524	0.06548	524	0.06924	524	0.07373
525	0.06335	525	0.06713	525	0.07115
526	0.06123	526	0.06467	526	0.06902
527	0.0591	527	0.06288	527	0.06618
528	0.05681	528	0.0604	528	0.0633
529	0.05412	529	0.05766	529	0.06094
530	0.05181	530	0.05498	530	0.05811
531	0.04938	531	0.05218	531	0.05573
532	0.04684	532	0.04965	532	0.05304
533	0.04412	533	0.04763	533	0.05047
534	0.04216	534	0.04516	534	0.04802
535	0.0398	535	0.04245	535	0.0453
536	0.03756	536	0.04007	536	0.04279
537	0.03536	537	0.03772	537	0.04026
538	0.0334	538	0.03539	538	0.03778
539	0.03112	539	0.03326	539	0.03572
540	0.02944	540	0.03115	540	0.03394
541	0.02822	541	0.02955	541	0.03158
542	0.02638	542	0.02791	542	0.02959
543	0.02472	543	0.0262	543	0.02812
544	0.02337	544	0.025	544	0.02623
545	0.022	545	0.0237	545	0.02447
546	0.02088	546	0.02215	546	0.02308
547	0.01975	547	0.02096	547	0.02207
548	0.01872	548	0.01966	548	0.02102
549	0.01792	549	0.01902	549	0.02015
550	0.01701	550	0.01788	550	0.01907
551	0.0162	551	0.01683	551	0.01791
552	0.01535	552	0.01617	552	0.01709
553	0.01464	553	0.01535	553	0.0162
554	0.01401	554	0.0147	554	0.01545
555	0.01354	555	0.0141	555	0.01449
556	0.0129	556	0.01354	556	0.01406
557	0.0124	557	0.0128	557	0.01346
558	0.01188	558	0.01238	558	0.01296
559	0.01138	559	0.01191	559	0.01236
560	0.01088	560	0.01138	560	0.01183
561	0.01044	561	0.0109	561	0.01157
562	0.00991	562	0.01051	562	0.01089
563	0.00952	563	0.00987	563	0.01039
564	0.00927	564	0.00958	564	0.00998
565	0.00894	565	0.00907	565	0.00967
566	0.00871	566	0.00883	566	0.00924
567	0.00807	567	0.00855	567	0.00874
568	0.00772	568	0.008	568	0.00826
569	0.00764	569	0.00784	569	0.00806
570	0.00717	570	0.00765	570	0.00766
571	0.00697	571	0.00724	571	0.00732
572	0.00676	572	0.00679	572	0.00697
573	0.00647	573	0.00649	573	0.00684
574	0.00616	574	0.0064	574	0.00656
575	0.00599	575	0.00617	575	0.00618
576	0.0058	576	0.00583	576	0.00583
577	0.00553	577	0.00574	577	0.00551
578	0.0052	578	0.00538	578	0.00525
579	0.00512	579	0.00518	579	0.00521
580	0.00504	580	0.00485	580	0.00488
581	0.00469	581	0.00448	581	0.00463
582	0.0045	582	0.00455	582	0.00458
583	0.0044	583	0.00439	583	0.00439
584	0.00433	584	0.00417	584	0.00425
585	0.00422	585	0.0042	585	0.00407
586	0.00412	586	0.00401	586	0.00392
587	0.00383	587	0.00392	587	0.00391
588	0.00371	588	0.00382	588	0.00371
589	0.00355	589	0.00352	589	0.00352
590	0.00345	590	0.0035	590	0.00316
591	0.00339	591	0.00341	591	0.00314
592	0.00339	592	0.00337	592	0.00296
593	0.0033	593	0.00323	593	0.00295
594	0.00304	594	0.0032	594	0.00294
595	0.00293	595	0.00295	595	0.00276
596	0.00298	596	0.00285	596	0.00278
597	0.00287	597	0.00279	597	0.00255
598	0.00248	598	0.00253	598	0.00246
599	0.0026	599	0.00261	599	0.00242
600	0.00257	600	0.00246	600	0.00231
601	0.00245	601	0.00245	601	0.00224
602	0.0022	602	0.00242	602	0.00217
603	0.00198	603	0.00231	603	0.0021
604	0.00208	604	0.0021	604	0.00194
605	0.00201	605	0.00192	605	0.00165
606	0.00188	606	0.00192	606	0.00177
607	0.00173	607	0.00184	607	0.00158
608	0.00168	608	0.00191	608	0.00156
609	0.0017	609	0.00178	609	0.00154
610	0.00155	610	0.00157	610	0.00142
611	0.00145	611	0.00144	611	0.00141
612	0.00135	612	0.0013	612	0.00132
613	0.0013	613	0.00136	613	0.00127
614	0.00122	614	0.0012	614	0.00114
615	0.00119	615	0.00109	615	0.00101
616	0.00107	616	0.00118	616	0.00111
617	0.00108	617	0.000987585	617	0.00109
618	0.000996711	618	0.000957738	618	0.000880554
619	0.000923455	619	0.00101	619	0.000780416
620	0.000876564	620	0.000976358	620	0.000822267
621	0.000787569	621	0.00101	621	0.000759795
622	0.000724778	622	0.000904615	622	0.00069526
623	0.000705754	623	0.000757187	623	0.000651348
624	0.000681984	624	0.000818688	624	0.000553273
625	0.000670058	625	0.000735281	625	0.000578504
626	0.000653346	626	0.000783036	626	0.000637822
627	0.000604711	627	0.000657897	627	0.000584994
628	0.000657281	628	0.000694809	628	0.000659051
629	0.000617651	629	0.000709541	629	0.000606647
630	0.000615745	630	0.000706803	630	0.000448162
631	0.000482171	631	0.000683473	631	0.000494561
632	0.00060824	632	0.000703626	632	0.000474849
633	0.000466189	633	0.000680844	633	0.000435667
634	0.000460429	634	0.000642727	634	0.000405644
635	0.000491784	635	0.000655652	635	0.000439731
636	0.000476533	636	0.000674272	636	0.000506752
637	0.000455399	637	0.000726573	637	0.000545509
638	0.000580577	638	0.000766716	638	0.000616897
639	0.000552872	639	0.000745741	639	0.000473939
640	0.000605563	640	0.000668905	640	0.000503659
641	0.000583375	641	0.000833201	641	0.00062272
642	0.000538797	642	0.000775917	642	0.000528223
643	0.000637243	643	0.000727833	643	0.000411285
644	0.000692773	644	0.000725478	644	0.00055958
645	0.000807607	645	0.000842676	645	0.000695745
646	0.000853646	646	0.000842292	646	0.000631878
647	0.000769397	647	0.000970936	647	0.000469511
648	0.000717557	648	0.00105	648	0.0006283
649	0.000689001	649	0.00105	649	0.000625207
650	0.00068097	650	0.001	650	0.000559641
651	0.000790368	651	0.000914528	651	0.000654502
652	0.00085247	652	0.000880902	652	0.000680218
653	0.000772845	653	0.000901713	653	0.000539868
654	0.000817018	654	0.000769016	654	0.000636973
655	0.000794302	655	0.000859051	655	0.000659779
656	0.000874495	656	0.000901768	656	0.000575047
657	0.00083665	657	0.000986216	657	0.00062648
658	0.000857986	658	0.00111	658	0.000784662
659	0.000734553	659	0.00109	659	0.000777505
660	0.000893519	660	0.00102	660	0.000788726
661	0.000820263	661	0.000953192	661	0.00083276
662	0.000932946	662	0.000916992	662	0.000775443
663	0.000952944	663	0.00094684	663	0.00058651
664	0.000790733	664	0.00098638	664	0.000611438
665	0.000772601	665	0.000841307	665	0.00061993
666	0.000804078	666	0.000876904	666	0.000608527
667	0.000640082	667	0.000837254	667	0.000684464
668	0.000653225	668	0.000794646	668	0.000582871
669	0.000721979	669	0.00083928	669	0.000549209
670	0.000691557	670	0.000873728	670	0.000579656
671	0.00064641	671	0.000859762	671	0.000741174
672	0.000513526	672	0.000740264	672	0.000597064
673	0.000519448	673	0.000679584	673	0.000442582
674	0.000546017	674	0.000717975	674	0.000416926
675	0.000533402	675	0.000648368	675	0.000396607
676	0.000503466	676	0.000521422	676	0.000398305
677	0.000557902	677	0.000585771	677	0.000357971
678	0.000471138	678	0.000542178	678	0.000346083
679	0.000370015	679	0.000484565	679	0.000266204
680	0.000334279	680	0.000485167	680	0.00019894
681	0.000322718	681	0.000604829	681	0.000154361
682	0.000274448	682	0.000516821	682	0.000319578
683	0.000279519	683	0.000433687	683	0.000301625
684	0.000242039	684	0.000308767	684	0.000225385
685	0.000201435	685	0.000283192	685	0.00031885
686	0.000206262	686	0.000231439	686	0.000119971
687	0.000226341	687	0.000327607	687	7.27224e-05
688	0.000157911	688	0.000257398	688	0.000138348
689	9.13882e-05	689	0.000255481	689	0.00017286
690	7.90976e-05	690	0.000217912	690	0.000144838
691	0.000133979	691	0.000220759	691	1.93482e-05
692	0.000130247	692	0.000295131	692	8.24875e-05
693	8.88733e-05	693	9.32655e-05	693	0.000122761
694	0	694	8.5215e-05	694	5.03416e-05
695	5.12715e-05	695	5.73942e-05	695	0
696	0.00011244	696	0	696	3.39654e-06
697	0.000113049	697	8.35173e-05	697	0.000144656
698	1.13576e-05	698	0.00017169	698	5.79232e-05
699	3.18824e-05	699	0.000152522	699	0.000145263
700	6.89569e-07	700	0.000164022	700	0.000155877

## Sheet: Fig. 8e
PtON-TBBI:BO2:mCBP			PtON-TBBI:BO3a:mCBP			PtON-TBBI:BO6:mCBP
Device 14			Device 15			Device 16
votage	current	brightness	votage	current	brightness	votage	current	brightness
0.1	-2.85333e-06	0.78042	0.1	-2.73569e-06	-0.27136	0.1	-1.92191e-06	1.48985
0.3	-9.15988e-07	0.40076	0.3	-2.6086e-07	-0.08372	0.3	2.10078e-07	-0.82919
0.5	3.3816e-07	0.96041	0.5	7.75985e-07	0.08445	0.5	1.68093e-06	-0.08172
0.7	1.53485e-06	0.20602	0.7	1.3984e-06	0.11794	0.7	2.60638e-06	3.09109
0.9	2.2188e-06	-0.17581	0.9	2.35023e-06	0.60224	0.9	3.30581e-06	-0.19146
1.1	3.60594e-06	0.3711	1.1	3.31252e-06	0.0859	1.1	4.117e-06	-0.18382
1.3	6.61044e-06	0.36837	1.3	4.0107e-06	-0.42206	1.3	5.0525e-06	-1.16971
1.5	1.09355e-05	0.26809	1.5	4.76747e-06	-0.41678	1.5	5.97293e-06	0.64373
1.7	1.51058e-05	0.28683	1.7	5.61215e-06	0.05788	1.7	7.55303e-06	1.12622
1.9	1.69671e-05	0.45864	1.9	7.54384e-06	0.62117	1.9	8.74596e-06	-0.75421
2.1	2.41682e-05	0.548	2.1	1.18886e-05	0.69833	2.1	9.61071e-06	-0.21039
2.3	3.40419e-05	0.7189	2.3	1.31037e-05	1.29002	2.3	1.45996e-05	0.00246
2.5	6.13833e-05	1.17208	2.5	1.56319e-05	1.14332	2.5	2.01486e-05	0.26463
2.7	0.000106678	1.33388	2.7	1.51133e-05	0.74129	2.7	2.68193e-05	0.15852
2.9	0.000180181	1.13331	2.9	2.05061e-05	0.27719	2.9	3.21067e-05	0.61753
3.1	0.000342567	0.93111	3.1	3.94205e-05	0.27464	3.1	4.74004e-05	-0.97097
3.3	0.00108	1.57412	3.3	0.000162105	0.19765	3.3	7.31851e-05	-0.00381
3.5	0.00512	2.07407	3.5	0.000785146	0.70944	3.5	0.000177296	-1.11038
3.7	0.01883	3.40813	3.7	0.00336	0.91182	3.7	0.000606836	1.26617
3.9	0.05733	9.37209	3.9	0.01229	2.004	3.9	0.00208	1.05414
4.1	0.13455	21.2447	4.1	0.03707	5.66293	4.1	0.00644	3.3397
4.3	0.28785	44.107	4.3	0.10047	15.2228	4.3	0.01771	3.27873
4.5	0.52349	77.7559	4.5	0.20736	31.2314	4.5	0.05031	8.37127
4.7	0.87903	125.6	4.7	0.43358	62.8783	4.7	0.10052	15.8014
4.9	1.39898	191.981	4.9	0.75574	106.643	4.9	0.20567	29.4551
5.1	2.14664	293.997	5.1	1.24958	173.33	5.1	0.39683	55.2578
5.3	3.17149	421.307	5.3	1.97066	271.085	5.3	0.7024	96.5748
5.5	4.53963	586.918	5.5	2.9711	398.292	5.5	1.15884	160.06
5.7	6.30954	782.698	5.7	4.3315	564.166	5.7	1.80736	240.819
5.9	8.56315	1035.22	5.9	6.11466	768.505	5.9	2.68867	349.391
6.1	11.3	1327.22	6.1	8.41075	1037.84	6.1	3.85364	480.709
6.3	14.6	1647.88	6.3	11.2	1340.34	6.3	5.35802	647.271
6.5	18.5	2015.78	6.5	14.6	1674.62	6.5	7.24831	847.753
6.7	23	2394.36	6.7	18.6	2069.73	6.7	9.57632	1082.44
6.9	28.1	2836.09	6.9	23.2	2483.83	6.9	12.4	1314.74
7.1	33.9	3293.36	7.1	28.5	2962.47	7.1	15.7	1637.64
7.3	40.3	3752.3	7.3	34.5	3441.52	7.3	19.6	1965.29
7.5	47.3	4246.31	7.5	41.1	3980.85	7.5	24	2310.71
7.7	55	4761.76	7.7	48.3	4516.54	7.7	29.1	2684.84
7.9	63.4	5285.92	7.9	56.3	5076.54	7.9	34.8	3076.65
8.1	72.4	5787.24	8.1	64.9	5663.67	8.1	41.2	3513.5
8.3	82.2	6335.22	8.3	74.1	6255.12	8.3	48.2	3929.47
8.5	92.7	6897.52	8.5	84	6847.48	8.5	55.9	4369.32
8.7	103.7	7413.19	8.7	94.6	7458.77	8.7	64.2	4797.64
8.9	115.1	7787.47	8.9	106	8095.49	8.9	73.3	5226.55
9.1	128.2	8508.2	9.1	118	8704.24	9.1	83.1	5686.98
9.3	141.6	9053.81	9.3	130.8	9329.36	9.3	93.6	6118.36
9.5	156	9623.34	9.5	144.3	9943.3	9.5	104.9	6551.65
9.7	171.3	10171.5	9.7	158.6	10567.7	9.7	116.3	6791.17
9.9	187.1	10683.5	9.9	173.5	11177.7	9.9	129.6	7369.36
10.1	204	11210.2	10.1	189.4	11811.6	10.1	143.4	7785.38
10.3	221.5	11711.9	10.3	206.1	12420.7	10.3	158	8179.15
10.5	239.8	12184.4	10.5	223.2	12974.5	10.5	173.5	8535.53
10.7	258.8	12645.7	10.7	240.9	13523.3	10.7	189.8	8857.18
10.9	278.3	13069.7	10.9	259.3	14052.3	10.9	206.7	9156.62
11.1	298.8	13466.5	11.1	278	14521.7	11.1	224.5	9427.81
11.3	318.9	13785.5	11.3	297	14949.4	11.3	243	9662.62
11.5	339.4	14077.2	11.5	315.9	15301	11.5	262.1	9856.55
11.7	359.7	14296.6	11.7	334.5	15561.2	11.7	282.1	9985.72
11.9	379.5	14435.2	11.9	352.5	15722.4	11.9	302.2	10055.9
12.1	398.5	14481.5	12.1	369.5	15765.3	12.1	322.7	10071.4
12.3	416.1	14396.4	12.3	385.4	15674	12.3	343.5	9987.46
12.5	431.7	14163.8	12.5	400.4	15482.6	12.5	364.2	9814.76
12.7	444.9	13763.5	12.7	413	15039.6	12.7	384.6	9521.81
			12.9	423.5	14378	12.9	404.7	9220.82
			13.1	431.6	13481.7

## Sheet: Fig. 8f
PtON-TBBI:BO2:mCBP		PtON-TBBI:BO3a:mCBP		PtON-TBBI:BO6:mCBP
Device 14		Device 15		Device 16
brightness	EQE	brightness	EQE	brightness	EQE
3.40813	22.1842	2.004	19.591	3.27873	21.7209
9.37209	20.0359	5.66293	18.3491	8.37127	19.5225
21.2447	19.3518	15.2228	18.2009	15.8014	18.4447
44.107	18.7795	31.2314	18.092	29.4551	16.803
77.7559	18.204	62.8783	17.4201	55.2578	16.3379
125.6	17.5117	106.643	16.9505	96.5748	16.1319
191.981	16.8185	173.33	16.6621	160.06	16.2056
293.997	16.7852	271.085	16.524	240.819	15.6334
421.307	16.2808	398.292	16.1029	349.391	15.2469
586.918	15.8452	564.166	15.6455	480.709	14.6358
782.698	15.2033	768.505	15.0972	647.271	14.1739
1035.22	14.8163	1037.84	14.8224	847.753	13.7227
1327.22	14.3948	1340.34	14.3754	1082.44	13.2621
1647.88	13.8329	1674.62	13.778	1314.74	12.4401
2015.78	13.3541	2069.73	13.3667	1637.64	12.2384
2394.36	12.7586	2483.83	12.8604	1965.29	11.7646
2836.09	12.3696	2962.47	12.4862	2310.71	11.2964
3293.36	11.9064	3441.52	11.9826	2684.84	10.8251
3752.3	11.4113	3980.85	11.6347	3076.65	10.373
4246.31	11.0025	4516.54	11.2326	3513.5	10.0057
4761.76	10.6107	5076.54	10.8313	3929.47	9.56519
5285.92	10.2181	5663.67	10.4827	4369.32	9.17083
5787.24	9.79658	6255.12	10.14	4797.64	8.76797
6335.22	9.44562	6847.48	9.79203	5226.55	8.36599
6897.52	9.11915	7458.77	9.47103	5686.98	8.02947
7413.19	8.76127	8095.49	9.174	6118.36	7.66947
7787.47	8.29205	8704.24	8.86074	6551.65	7.32793
8508.2	8.13375	9329.36	8.56772	6791.17	6.85128
9053.81	7.83626	9943.3	8.27724	7369.36	6.67162
9623.34	7.56036	10567.7	8.00384	7785.38	6.36997
10171.5	7.2773	11177.7	7.73879	8179.15	6.07376
10683.5	6.99813	11811.6	7.49116	8535.53	5.77215
11210.2	6.73477	12420.7	7.23917	8857.18	5.47527
11711.9	6.48029	12974.5	6.98261	9156.62	5.19758
12184.4	6.22723	13523.3	6.74323	9427.81	4.92721
12645.7	5.98853	14052.3	6.5098	9662.62	4.66547
13069.7	5.75563	14521.7	6.27472	9856.55	4.41229
13466.5	5.52353	14949.4	6.04628	9985.72	4.1532
13785.5	5.29796	15301	5.81824	10055.9	3.9042
14077.2	5.0833	15561.2	5.58815	10071.4	3.66182
14296.6	4.87116	15722.4	5.35775	9987.46	3.41142
14435.2	4.66179	15765.3	5.12517	9814.76	3.16189
14481.5	4.45377	15674	4.88528	9521.81	2.9048
14396.4	4.24032	15482.6	4.64484	9220.82	2.67327
14163.8	4.02103	15039.6	4.37429
13763.5	3.79146	14378	4.07818
		13481.7	3.75217
