# Supplementary material for: Double boron–oxygen-fused polycyclic aromatic hydrocarbons: skeletal editing and applications as organic optoelectronic materials
Source: Nat Commun. 2023 Nov 4;14:7089. doi: 10.1038/s41467-023-42973-1 (PMC10625603; doi:10.1038/s41467-023-42973-1)
Supplement: Supplementary file 14 — Source Data [file 41467_2023_42973_MOESM14_ESM.zip › Fig. S20. Photophysical properties-Absorption.xlsx]

## Sheet:  Figure S20(a)
	BO1a		BO2		BO3		BO4a		BO5		BO6
700	-0.000552713	500	-0.00864	400	-0.01091	450	0.000141216	250	4.1704	600	-0.00691
699	-0.00111	499	-0.00864	399	-0.01091	449	-0.000240946	251	4.18721	599	-0.00691
698	-0.00111	498	-0.00864	398	-0.01159	448	3.913e-06	252	4.20792	598	-0.00691
697	-0.000552713	497	-0.00864	397	-0.01159	447	-0.00021041	253	4.22104	597	-0.00691
696	-0.00111	496	-0.00864	396	-0.01159	446	6.72545e-05	254	4.23271	596	-0.00691
695	-0.000552713	495	-0.00864	395	-0.01159	445	-5.69379e-05	255	4.2507	595	-0.00691
694	-0.000552713	494	-0.00864	394	-0.01091	444	-0.000143331	256	4.27517	594	-0.00691
693	-0.00111	493	-0.00864	393	-0.01159	443	0.000209955	257	4.28871	593	-0.00691
692	-0.00111	492	-0.00864	392	-0.01159	442	6.76459e-05	258	4.3114	592	-0.00691
691	-0.000552713	491	-0.00864	391	-0.01159	441	0.000129565	259	4.33697	591	-0.00691
690	-0.00111	490	-0.00864	390	-0.01159	440	0.000239025	260	4.36571	590	-0.00691
689	-0.00111	489	-0.00864	389	-0.01227	439	0.000292902	261	4.38112	589	-0.00691
688	-0.000552713	488	-0.00864	388	-0.01227	438	0.000262578	262	4.4017	588	-0.00691
687	-0.000552713	487	-0.00864	387	-0.01159	437	0.000365686	263	4.41309	587	-0.00691
686	-0.000552713	486	-0.00864	386	-0.01159	436	0.00042647	264	4.41806	586	-0.00691
685	-0.00111	485	-0.00864	385	-0.01159	435	0.000254689	265	4.40594	585	-0.00691
684	-0.00111	484	-0.00864	384	-0.01091	434	0.0003777	266	4.37285	584	-0.00691
683	-0.00111	483	-0.00864	383	-0.01159	433	0.000343636	267	4.35479	583	-0.00691
682	-0.000552713	482	-0.00864	382	-0.01159	432	0.000268881	268	4.28912	582	-0.00691
681	-0.000552713	481	-0.00864	381	-0.01159	431	0.000413689	269	4.23268	581	-0.00691
680	0	480	-0.00864	380	-0.01159	430	0.00034248	270	4.1597	580	-0.00691
679	-0.000552713	479	-0.00864	379	-0.01296	429	0.0004447	271	4.0739	579	-0.00691
678	-0.000552713	478	-0.00864	378	-0.01296	428	0.000695774	272	3.98016	578	-0.00691
677	-0.000552713	477	-0.00864	377	-0.01296	427	0.000749768	273	3.89474	577	-0.00691
676	-0.000552713	476	-0.00864	376	-0.01296	426	0.00063365	274	3.81003	576	-0.00691
675	-0.000552713	475	-0.00864	375	-0.01296	425	0.000910682	275	3.73649	575	-0.00691
674	-0.000552713	474	-0.00864	374	-0.01296	424	0.00088467	276	3.6888	574	-0.00691
673	-0.00111	473	-0.00864	373	-0.01296	423	0.00107	277	3.64435	573	-0.00691
672	-0.00111	472	-0.00925	372	-0.01227	422	0.000967236	278	3.60915	572	-0.00691
671	-0.000552713	471	-0.00925	371	-0.01227	421	0.00077334	279	3.60362	571	-0.00691
670	-0.00111	470	-0.00925	370	-0.01159	420	0.00107	280	3.60798	570	-0.00691
669	-0.00111	469	-0.00925	369	-0.01091	419	0.0011	281	3.61984	569	-0.00691
668	-0.000552713	468	-0.00925	368	-0.00955	418	0.00126	282	3.64611	568	-0.00691
667	-0.000552713	467	-0.00925	367	-0.00818	417	0.00113	283	3.66853	567	-0.00691
666	-0.000552713	466	-0.00925	366	-0.0075	416	0.00134	284	3.72078	566	-0.00691
665	-0.000552713	465	-0.00987	365	-0.00546	415	0.00134	285	3.77202	565	-0.00691
664	-0.00111	464	-0.00925	364	-0.00205	414	0.00107	286	3.82606	564	-0.00518
663	0	463	-0.00925	363	0.00205	413	0.0012	287	3.87824	563	-0.00518
662	-0.000552713	462	-0.00925	362	0.00682	412	0.0012	288	3.954	562	-0.00691
661	-0.000552713	461	-0.00987	361	0.02046	411	0.0012	289	4.02972	561	-0.00691
660	-0.000552713	460	-0.00987	360	0.03546	410	0.0012	290	4.09116	560	-0.00691
659	-0.00111	459	-0.00987	359	0.0566	409	0.000987946	291	4.17713	559	-0.00691
658	-0.000552713	458	-0.00987	358	0.08933	408	0.00117	292	4.25298	558	-0.00691
657	-0.00111	457	-0.00987	357	0.17117	407	0.00104	293	4.32468	557	-0.00691
656	-0.000552713	456	-0.00987	356	0.25573	406	0.00106	294	4.38318	556	-0.00691
655	-0.000552713	455	-0.00987	355	0.37711	405	0.00109	295	4.43605	555	-0.00691
654	-0.00111	454	-0.00987	354	0.5435	404	0.00112	296	4.48182	554	-0.00691
653	-0.00111	453	-0.00987	353	0.89265	403	0.00091954	297	4.5318	553	-0.00691
652	-0.00166	452	-0.00987	352	1.18316	402	0.000984825	298	4.56795	552	-0.00691
651	-0.00111	451	-0.00987	351	1.59579	401	0.000940434	299	4.60459	551	-0.00691
650	-0.000552713	450	-0.00987	350	2.03368	400	0.00101	300	4.62454	550	-0.00691
649	-0.000552713	449	-0.00555	349	2.43789	399	0.000735405	301	4.62799	549	-0.00691
648	-0.00111	448	-0.00555	348	2.85052	398	0.00131	302	4.62887	548	-0.00691
647	-0.000552713	447	-0.00555	347	2.89684	397	0.000878149	303	4.62973	547	-0.00691
646	-0.00111	446	-0.00555	346	2.74947	396	0.000844853	304	4.62204	546	-0.00691
645	-0.000552713	445	-0.00555	345	2.45894	395	0.000790731	305	4.61312	545	-0.00691
644	-0.00111	444	-0.00555	344	1.94105	394	0.00089293	306	4.58548	544	-0.00691
643	-0.00111	443	-0.00555	343	1.65052	393	0.000668025	307	4.57138	543	-0.00691
642	-0.000552713	442	-0.00555	342	1.45263	392	0.000736469	308	4.55286	542	-0.00691
641	-0.000552713	441	-0.00555	341	1.34316	391	0.000635591	309	4.51596	541	-0.00691
640	-0.000552713	440	-0.00555	340	1.31368	390	0.00052519	310	4.47877	540	-0.00691
639	-0.00166	439	-0.00555	339	1.39368	389	0.000485997	311	4.43916	539	-0.00691
638	-0.00111	438	-0.00555	338	1.46526	388	0.000590877	312	4.38836	538	-0.00691
637	-0.000552713	437	-0.00617	337	1.56631	387	0.000900161	313	4.3219	537	-0.00691
636	-0.00111	436	-0.00617	336	1.69684	386	0.00109	314	4.262	536	-0.00691
635	-0.00111	435	-0.00617	335	1.95789	385	0.00114	315	4.18732	535	-0.00691
634	-0.000552713	434	-0.00617	334	2.13894	384	0.00132	316	4.11546	534	-0.00691
633	-0.000552713	433	-0.00617	333	2.27789	383	0.00152	317	4.03439	533	-0.00691
632	-0.000552713	432	-0.00617	332	2.32421	382	0.00193	318	3.93673	532	-0.00691
631	-0.00111	431	-0.00617	331	2.18947	381	0.00195	319	3.83973	531	-0.00691
630	-0.000552713	430	-0.00617	330	1.98736	380	0.00224	320	3.72388	530	-0.00691
629	-0.00111	429	-0.00617	329	1.74737	379	0.00306	321	3.61429	529	-0.00691
628	-0.00111	428	-0.00679	328	1.51158	378	0.00307	322	3.51364	528	-0.00691
627	-0.000552713	427	-0.00679	327	1.23789	377	0.00391	323	3.39708	527	-0.00691
626	-0.000552713	426	-0.00679	326	1.12842	376	0.00488	324	3.27923	526	-0.00691
625	-0.000552713	425	-0.00679	325	1.06105	375	0.00593	325	3.1538	525	-0.00691
624	-0.00111	424	-0.0074	324	1.01895	374	0.00738	326	3.04265	524	-0.00691
623	-0.00166	423	-0.00679	323	0.97684	373	0.0087	327	2.91979	523	-0.00691
622	-0.00111	422	-0.00679	322	0.96	372	0.01091	328	2.79163	522	-0.00691
621	-0.00111	421	-0.00679	321	0.95579	371	0.01298	329	2.67821	521	-0.00864
620	-0.00111	420	-0.0074	320	0.96421	370	0.01583	330	2.56718	520	-0.00864
619	-0.00111	419	-0.00679	319	0.95579	369	0.01995	331	2.45502	519	-0.00864
618	-0.000552713	418	-0.0074	318	0.93052	368	0.0309	332	2.35395	518	-0.00691
617	-0.000552713	417	-0.0074	317	0.88	367	0.03703	333	2.2603	517	-0.00691
616	-0.000552713	416	-0.0074	316	0.7621	366	0.05338	334	2.17334	516	-0.00691
615	0	415	-0.0074	315	0.67368	365	0.07959	335	2.09636	515	-0.00691
614	-0.00111	414	-0.0074	314	0.58947	364	0.1227	336	2.0257	514	-0.00691
613	-0.000552713	413	-0.0074	313	0.51789	363	0.18467	337	1.96106	513	-0.00691
612	-0.00111	412	-0.00802	312	0.43789	362	0.28222	338	1.90226	512	-0.00691
611	-0.000552713	411	-0.0074	311	0.4	361	0.42423	339	1.85186	511	-0.00691
610	-0.00111	410	-0.0074	310	0.3621	360	0.62514	340	1.8044	510	-0.00691
609	-0.00111	409	-0.00802	309	0.33263	359	0.8904	341	1.7565	509	-0.00691
608	-0.00111	408	-0.00802	308	0.29895	358	1.26967	342	1.71675	508	-0.00691
607	-0.000552713	407	-0.00802	307	0.29053	357	1.72539	343	1.68148	507	-0.00691
606	-0.00111	406	-0.00802	306	0.2821	356	2.25404	344	1.65024	506	-0.00691
605	-0.000552713	405	-0.00802	305	0.27368	355	2.67413	345	1.6281	505	-0.00691
604	-0.000552713	404	-0.00802	304	0.26105	354	2.94905	346	1.60651	504	-0.00691
603	-0.00111	403	-0.00802	303	0.24421	353	2.94741	347	1.5889	503	-0.00864
602	-0.00111	402	-0.0074	302	0.24	352	2.68014	348	1.57566	502	-0.00691
601	-0.000552713	401	-0.00802	301	0.23579	351	2.27168	349	1.56504	501	-0.00864
600	-0.000552713	400	-0.01604	300	0.23579	350	1.88039	350	1.55678	500	-0.00691
599	-0.00111	399	-0.01666	299	0.23579	349	1.57072	351	1.54686	499	-0.00864
598	-0.000552713	398	-0.01666	298	0.24	348	1.36465	352	1.54073	498	-0.00864
597	-0.000552713	397	-0.01666	297	0.25263	347	1.34779	353	1.53256	497	-0.00864
596	-0.000552713	396	-0.01728	296	0.26947	346	1.38375	354	1.52387	496	-0.00864
595	-0.00111	395	-0.01728	295	0.29474	345	1.47589	355	1.51394	495	-0.00691
594	-0.00111	394	-0.01789	294	0.32421	344	1.60753	356	1.50522	494	-0.00691
593	-0.00111	393	-0.01851	293	0.36632	343	1.78244	357	1.49263	493	-0.00691
592	-0.00111	392	-0.01913	292	0.45474	342	1.99379	358	1.48053	492	-0.00691
591	-0.000552713	391	-0.01974	291	0.53053	341	2.23006	359	1.46639	491	-0.00691
590	-0.00111	390	-0.02036	290	0.63158	340	2.45831	360	1.44812	490	-0.00691
589	-0.000552713	389	-0.02036	289	0.75368	339	2.60707	361	1.43063	489	-0.00864
588	-0.000552713	388	-0.02036	288	0.96	338	2.62237	362	1.41164	488	-0.00864
587	-0.00111	387	-0.02036	287	1.12421	337	2.48232	363	1.38682	487	-0.00864
586	-0.000552713	386	-0.02036	286	1.30526	336	2.22411	364	1.35881	486	-0.00864
585	-0.00111	385	-0.01974	285	1.50316	335	1.92946	365	1.33358	485	-0.00691
584	-0.00111	384	-0.01913	284	1.83579	334	1.66244	366	1.30266	484	-0.00691
583	-0.00111	383	-0.01851	283	2.06315	333	1.46542	367	1.27297	483	-0.00691
582	-0.00111	382	-0.01913	282	2.2821	332	1.34128	368	1.23917	482	-0.00691
581	-0.00111	381	-0.01851	281	2.46736	331	1.28255	369	1.20606	481	-0.00864
580	-0.00111	380	-0.01913	280	2.65684	330	1.25984	370	1.16989	480	-0.00864
579	-0.00111	379	-0.01974	279	2.72	329	1.26094	371	1.13156	479	-0.00864
578	-0.00111	378	-0.02036	278	2.75789	328	1.27326	372	1.09378	478	-0.00864
577	-0.000552713	377	-0.02036	277	2.77894	327	1.29005	373	1.0534	477	-0.00864
576	-0.00111	376	-0.02036	276	2.83789	326	1.30764	374	1.0111	476	-0.00864
575	-0.000552713	375	-0.02098	275	2.91368	325	1.31488	375	0.96845	475	-0.00864
574	-0.000552713	374	-0.02098	274	3.01473	324	1.29739	376	0.92567	474	-0.00864
573	-0.00111	373	-0.02159	273	3.15789	323	1.24628	377	0.87926	473	-0.00864
572	-0.00111	372	-0.02159	272	3.43157	322	1.16532	378	0.8352	472	-0.00864
571	-0.000552713	371	-0.02221	271	3.65894	321	1.06633	379	0.78989	471	-0.00864
570	-0.000552713	370	-0.02159	270	3.91578	320	0.97116	380	0.74577	470	-0.00864
569	-0.00111	369	-0.02221	269	4.21052	319	0.89702	381	0.70888	469	-0.00864
568	-0.000552713	368	-0.02221	268	4.70315	318	0.8549	382	0.67371	468	-0.00864
567	-0.00111	367	-0.02159	267	5.01473	317	0.84863	383	0.62816	467	-0.00864
566	-0.00166	366	-0.02221	266	5.26315	316	0.87284	384	0.58725	466	-0.00864
565	-0.000552713	365	-0.02159	265	5.43157	315	0.93098	385	0.54728	465	-0.00864
564	-0.00111	364	-0.02159	264	5.54525	314	1.02414	386	0.50985	464	-0.00864
563	-0.00111	363	-0.02098	263	5.56631	313	1.15525	387	0.47417	463	-0.00864
562	-0.000552713	362	-0.02098	262	5.56631	312	1.32916	388	0.44027	462	-0.00864
561	-0.00111	361	-0.02036	261	5.5621	311	1.53981	389	0.40898	461	-0.00864
560	-0.00111	360	-0.02098	260	5.5242	310	1.77875	390	0.37933	460	-0.00864
559	-0.00111	359	-0.02098	259	5.45683	309	2.01041	391	0.35181	459	-0.00864
558	-0.000552713	358	-0.02098	258	5.3642	308	2.21841	392	0.32458	458	-0.00864
557	-0.000552713	357	-0.02036	257	5.2421	307	2.26391	393	0.29945	457	-0.00864
556	-0.000552713	356	-0.02036	256	5.04841	306	2.21272	394	0.27555	456	-0.00864
555	-0.000552713	355	-0.01974	255	4.91368	305	2.07028	395	0.25345	455	-0.00864
554	-0.000552713	354	-0.01913	254	4.77894	304	1.89778	396	0.23232	454	-0.00864
553	-0.000552713	353	-0.01728	253	4.63999	303	1.75071	397	0.21174	453	-0.00864
552	0	352	-0.01542	252	4.43789	302	1.65609	398	0.19266	452	-0.00864
551	-0.00111	351	-0.01357	251	4.28631	301	1.62234	399	0.17554	451	-0.00864
550	-0.000552713	350	-0.01049	250	4.13473	300	1.64454	400	0.15915	450	-0.00864
549	-0.000552713	349	-0.0037	249	3.98736	299	1.71204	401	0.14389	449	-0.01037
548	-0.00111	348	0.00247	248	3.78947	298	1.80616	402	0.12962	448	-0.01037
547	-0.000552713	347	0.01172	247	3.67578	297	1.90447	403	0.11655	447	-0.01037
546	-0.00111	346	0.02406	246	3.58736	296	1.98355	404	0.10452	446	-0.01209
545	-0.00111	345	0.05183	245	3.51157	295	2.02285	405	0.09345	445	-0.01209
544	-0.00111	344	0.07959	244	3.40631	294	2.01445	406	0.08364	444	-0.01037
543	-0.00111	343	0.11599	243	3.32631	293	1.96399	407	0.07506	443	-0.01037
542	-0.00111	342	0.16288	242	3.23368	292	1.88278	408	0.06706	442	-0.01037
541	-0.00111	341	0.25667	241	3.14947	291	1.78836	409	0.05992	441	-0.01037
540	-0.00111	340	0.3449	240	3.04842	290	1.69279	410	0.05355	440	-0.01209
539	-0.00111	339	0.43004	239	3.0021	289	1.61071	411	0.0482	439	-0.01209
538	-0.00111	338	0.53184	238	2.97684	288	1.55297	412	0.04339	438	-0.01209
537	-0.00111	337	0.63488	237	2.97684	287	1.51937	413	0.03941	437	-0.01209
536	-0.000552713	336	0.77309	236	3.02736	286	1.50391	414	0.03588	436	-0.01209
535	-0.00111	335	0.85021	235	3.09052	285	1.49902	415	0.03259	435	-0.01209
534	-0.000552713	334	0.91129	234	3.17473	284	1.49024	416	0.02971	434	-0.01037
533	-0.000552713	333	0.96885	233	3.27999	283	1.47366	417	0.0271	433	-0.01037
532	-0.00111	332	1.04799	232	3.46526	282	1.44735	418	0.02472	432	-0.01037
531	-0.00111	331	1.10314	231	3.57894	281	1.41391	419	0.02263	431	-0.01209
530	-0.00111	330	1.1511	230	3.66315	280	1.37705	420	0.0207	430	-0.01209
529	-0.000552713	329	1.18468	229	3.67157	279	1.34372	421	0.01901	429	-0.01209
528	-0.00111	328	1.20866	228	3.47789	278	1.32048	422	0.01763	428	-0.01209
527	-0.000552713	327	1.21346	227	2.87578	277	1.31089	423	0.01634	427	-0.01209
526	-0.00111	326	1.21585	226	1.77263	276	1.3151	424	0.01524	426	-0.01209
525	-0.00111	325	1.23264	225	0.81263	275	1.3306	425	0.01428	425	-0.01037
524	-0.00111	324	1.283	224	0.54737	274	1.35018	426	0.01337	424	-0.01037
523	-0.000552713	323	1.33097	223	0.51789	273	1.37316	427	0.01246	423	-0.01209
522	-0.00111	322	1.38372	222	0.35368	272	1.39735	428	0.0117	422	-0.01209
521	-0.00111	321	1.45807	221	0.92631	271	1.41967	429	0.01096	421	-0.01209
520	-0.000552713	320	1.50363	220	1.02737	270	1.4441	430	0.01024	420	-0.01209
519	-0.000552713	319	1.542	219	0.93052	269	1.46999	431	0.00959	419	-0.01209
518	-0.00111	318	1.57318	218	0.93474	268	1.4984	432	0.00897	418	-0.01209
517	-0.000552713	317	1.60435	217	1.63368	267	1.52711	433	0.00847	417	-0.01209
516	-0.000552713	316	1.61395	216	1.3221	266	1.55951	434	0.00806	416	-0.01209
515	-0.00166	315	1.61155	215	1.16631	265	1.59242	435	0.0078	415	-0.01209
514	-0.00111	314	1.59956	214	1.19158	264	1.62227	436	0.00764	414	-0.01209
513	-0.000552713	313	1.56598	213	1.51579	263	1.64865	437	0.00756	413	-0.01209
512	-0.000552713	312	1.55159	212	1.79368	262	1.6732	438	0.00752	412	-0.01209
511	-0.000552713	311	1.5396	211	1.01052	261	1.69638	439	0.00748	411	-0.01209
510	-0.00111	310	1.53241	210	1.18316	260	1.72417	440	0.0074	410	-0.01209
509	-0.000552713	309	1.53481	209	3.08631	259	1.76082	441	0.00719	409	-0.01209
508	-0.000552713	308	1.5444	208	1.0821	258	1.81043	442	0.00685	408	-0.01209
507	-0.000552713	307	1.55879	207	1.25473	257	1.88024	443	0.00641	407	-0.01209
506	-0.000552713	306	1.57557	206	1.09052	256	1.97318	444	0.00585	406	-0.01037
505	-0.000552713	305	1.59956	205	1.57473	255	2.09106	445	0.00522	405	-0.01037
504	-0.000552713	304	1.61634	204	1.11579	254	2.23183	446	0.00456	404	-0.01037
503	-0.000552713	303	1.62594	203	1.05263	253	2.38314	447	0.00394	403	-0.01037
502	-0.00111	302	1.63553	202	1.25052	252	2.52668	448	0.00334	402	-0.01037
501	-0.00111	301	1.63313	201	1.51579	251	2.63075	449	0.00281	401	-0.01037
500	-0.000552713	300	1.63313	200	2.62736	250	2.68279	450	0.00236	400	-0.01037
499	-0.000552713	299	1.63073			249	2.6838	451	0.00199	399	-0.01209
498	-0.000552713	298	1.62833			248	2.65754	452	0.00169	398	-0.01037
497	-0.000552713	297	1.63073			247	2.62965	453	0.00145	397	-0.01037
496	-0.000552713	296	1.63553			246	2.61387	454	0.00125	396	-0.01037
495	-0.00111	295	1.64512			245	2.61502	455	0.00109	395	-0.01037
494	-0.000552713	294	1.65471			244	2.6241	456	0.000973137	394	-0.01209
493	-0.000552713	293	1.68829			243	2.6308	457	0.000890226	393	-0.01209
492	-0.00111	292	1.71706			242	2.62527	458	0.000810547	392	-0.01209
491	-0.00111	291	1.75304			241	2.60826	459	0.000744962	391	-0.01209
490	-0.00111	290	1.7986			240	2.58265	460	0.000707257	390	-0.01037
489	-0.00111	289	1.88733			239	2.55824	461	0.000669964	389	-0.01037
488	-0.00111	288	1.95448			238	2.53831	462	0.000638491	388	-0.01037
487	-0.000552713	287	2.03362			237	2.53111	463	0.000600216	387	-0.01037
486	-0.000552713	286	2.11755			236	2.53935	464	0.000574226	386	-0.01037
485	-0.000552713	285	2.24945			235	2.56538	465	0.000548882	385	-0.01209
484	-0.00111	284	2.34058			234	2.61547	466	0.00054239	384	-0.01209
483	-0.000552713	283	2.43171			233	2.70463	467	0.000536365	383	-0.01209
482	-0.000552713	282	2.52763			232	2.81377	468	0.0005044	382	-0.01209
481	-0.00111	281	2.67872			231	2.96466	469	0.000496642	381	-0.01209
480	-0.00111	280	2.78663			230	3.17137	470	0.000485573	380	-0.01037
479	-0.00111	279	2.90654			229	3.34513	471	0.000473341	379	-0.01037
478	-0.00111	278	3.03124			228	3.45323	472	0.000465091	378	-0.00864
477	-0.00111	277	3.2183			227	3.38918	473	0.000450608	377	-0.00691
476	-0.00111	276	3.36219			226	2.9065	474	0.000443341	376	-0.00864
475	-0.00111	275	3.50607			225	2.18122	475	0.000436824	375	-0.00864
474	-0.00111	274	3.66675			224	1.60727	476	0.000425471	374	-0.00864
473	-0.00111	273	4.00752			223	1.36034	477	0.000424152	373	-0.01037
472	-0.00166	272	4.29378			222	1.32857	478	0.000399532	372	-0.00864
471	-0.000552713	271	4.58003			221	1.34023	479	0.000398187	371	-0.00864
470	-0.00111	270	4.87991			220	1.37802	480	0.000398937	370	-0.00864
469	-0.00111	269	5.26158			219	1.40931	481	0.000381481	369	-0.00691
468	-0.00166	268	5.50694			218	1.45457	482	0.000375636	368	-0.00691
467	-0.00111	267	5.65688			217	1.49495	483	0.000371912	367	-0.00691
466	-0.00111	266	5.7114			216	1.51056	484	0.000355826	366	-0.00691
465	-0.00166	265	5.64325			215	1.54314	485	0.000353111	365	-0.00691
464	-0.00166	264	5.54783			214	1.55043	486	0.000320629	364	-0.00691
463	-0.00111	263	5.38426			213	1.57908	487	0.000316207	363	-0.00518
462	-0.00111	262	5.24795			212	1.56652	488	0.00032756	362	-0.00518
461	-0.00111	261	5.04348			211	1.58187	489	0.000325388	361	0.00173
460	-0.00111	260	4.97533			210	1.55803	490	0.000306483	360	0.00173
459	-0.00111	259	4.87991			209	1.56427	491	0.000309302	359	0
458	-0.00111	258	4.75723			208	1.54644	492	0.000295906	358	0.01037
457	-0.00111	257	4.5255			207	1.56146	493	0.000290139	357	0.03801
456	-0.00111	256	4.37556			206	1.52476	494	0.000270949	356	0.09674
455	-0.00111	255	4.18473			205	1.51574	495	0.000267898	355	0.19176
454	-0.00166	254	3.99389			204	1.50488	496	0.000265544	354	0.32997
453	-0.00166	253	3.7758			203	1.52028	497	0.000251269	353	0.50963
452	-0.00111	252	3.66675			202	1.47347	498	0.000246019	352	0.74458
451	-0.00166	251	3.59859			201	1.48842	499	0.000228563	351	0.98644
450	-0.00111	250	3.5577			200	1.46563	500	0.000220442	350	1.12465
449	-0.00166	249	3.53044					501	0.000211236	349	1.06764
448	-0.00111	248	3.53044					502	0.000207925	348	0.88451
447	-0.00111	247	3.47591					503	0.000192977	347	0.71003
446	-0.00111	246	3.40776					504	0.000192253	346	0.55455
445	-0.00111	245	3.29871					505	0.000179323	345	0.44571
444	-0.00111	244	3.25782					506	0.00016722	344	0.38525
443	-0.00166	243	3.24419					507	0.000159616	343	0.3697
442	-0.00111	242	3.28508					508	0.000151444	342	0.38697
441	-0.00166	241	3.39413					509	0.000147875	341	0.42498
440	-0.00111	240	3.54407					510	0.000136522	340	0.46472
439	-0.00166	239	3.61222					511	0.000122712	339	0.48545
438	-0.00166	238	3.62585					512	0.000117721	338	0.51827
437	-0.00166	237	3.59859					513	0.000103601	337	0.55455
436	-0.00166	236	3.68038					514	0.000104997	336	0.58737
435	-0.00166	235	3.81669					515	9.28423e-05	335	0.61329
434	-0.00166	234	3.96663					516	8.71787e-05	334	0.61847
433	-0.00111	233	4.11657					517	7.57738e-05	333	0.60119
432	-0.00166	232	4.41645					518	6.93602e-05	332	0.56491
431	-0.00111	231	4.44372					519	6.58948e-05	331	0.52345
430	-0.00166	230	3.92574					520	6.25586e-05	330	0.47854
429	-0.00166	229	3.50318					521	4.99124e-05	329	0.44744
428	-0.00166	228	3.25782					522	4.38609e-05	328	0.4388
427	-0.00166	227	3.09424					523	4.09127e-05	327	0.45608
426	-0.00166	226	2.01739					524	3.73697e-05	326	0.49408
425	-0.00111	225	1.26769					525	3.05681e-05	325	0.54418
424	-0.00111	224	0.84512					526	2.3689e-05	324	0.61156
423	-0.00166	223	0.7906					527	1.74047e-05	323	0.69621
422	-0.00166	222	0.3953					528	1.04739e-05	322	0.78777
421	-0.00166	221	1.74477					529	6.0257e-06	321	0.89142
420	-0.00166	220	1.82656					530	1.99132e-06	320	1.0089
419	-0.00166	219	1.15864					531	-2.24994e-06	319	1.14365
418	-0.00166	218	1.19953					532	-2.35338e-06	318	1.29913
417	-0.00111	217	3.05335					533	-9.15492e-06	317	1.49607
416	-0.00111	216	2.08555					534	-1.20773e-05	316	1.71029
415	-0.00111	215	1.39037					535	-1.30083e-05	315	1.94524
414	-0.00166	214	1.74477					536	-2.34821e-05	314	2.19228
413	-0.00166	213	2.549					537	-2.04822e-05	313	2.43069
412	-0.00166	212	3.57133					538	-2.52148e-05	312	2.63108
411	-0.00111	211	0.83149					539	-3.31284e-05	311	2.75892
410	-0.00166	210	1.54031					540	-3.18095e-05	310	2.83666
409	-0.00166	209	7.46981					541	-2.75165e-05	309	2.95414
408	-0.00166	208	0.88602					542	-3.32319e-05	308	2.97832
407	-0.00111	207	1.55394					543	-4.2904e-05	307	2.98178
406	-0.00166	206	1.15864					544	-4.4766e-05	306	2.96969
405	-0.00111	205	2.52174					545	-4.43522e-05	305	2.95932
404	-0.00111	204	1.14501					546	-4.27488e-05	304	2.96623
403	-0.00111	203	0.99507					547	-4.32919e-05	303	2.99215
402	-0.00166	202	1.26769					548	-4.70677e-05	302	3.04224
401	-0.00166	201	2.46722					549	-5.2421e-05	301	3.1148
400	-0.00221	200	6.06581					550	-5.90156e-05	300	3.20291
399	-0.000552713									299	3.30138
398	-0.00111									298	3.39294
397	-0.00166									297	3.47241
396	-0.00111									296	3.53287
395	-0.000552713									295	3.58643
394	-0.000552713									294	3.65035
393	-0.000552713									293	3.74709
392	-0.00111									292	3.85766
391	-0.000552713									291	3.97859
390	-0.000552713									290	4.10124
389	-0.000552713									289	4.20317
388	-0.00111									288	4.26882
387	-0.000552713									287	4.29646
386	-0.00111									286	4.29991
385	-0.000552713									285	4.30855
384	-0.000552713									284	4.30337
383	-0.00111									283	4.29991
382	-0.00166									282	4.29991
381	-0.00111									281	4.31028
380	-0.000552713									280	4.33619
379	-0.000552713									279	4.3742
378	-0.000552713									278	4.41912
377	-0.00111									277	4.45885
376	-0.00111									276	4.4934
375	-0.000552713									275	4.50377
374	-0.000552713									274	4.51931
373	-0.00111									273	4.50549
372	-0.00111									272	4.45539
371	-0.00111									271	4.3552
370	-0.000552713									270	4.22563
369	0									269	4.08051
368	-0.00166									268	3.9233
367	-0.00111									267	3.72809
366	-0.00111									266	3.62443
365	-0.000552713									265	3.51733
364	-0.000552713									264	3.35839
363	-0.00166									263	3.15626
362	0									262	2.91959
361	-0.000552713									261	2.68464
360	-0.000552713									260	2.46178
359	0									259	2.24065
358	0.000552713									258	2.08345
357	0.000552713									257	1.9366
356	0.00221									256	1.79149
355	0.00221									255	1.63946
354	0.00276									254	1.48743
353	0.00608									253	1.35096
352	0.00774									252	1.24039
351	0.01161									251	1.1592
350	0.01769									250	1.10564
349	0.02432
348	0.0503
347	0.07019
346	0.09617
345	0.12933
344	0.16913
343	0.21445
342	0.2653
341	0.31449
340	0.37971
339	0.42946
338	0.44162
337	0.43775
336	0.42338
335	0.40127
334	0.37419
333	0.35097
332	0.32831
331	0.33107
330	0.34545
329	0.36479
328	0.38579
327	0.41067
326	0.43277
325	0.44659
324	0.44991
323	0.43498
322	0.41509
321	0.39022
320	0.36755
319	0.34655
318	0.32886
317	0.32002
316	0.31339
315	0.31505
314	0.31947
313	0.32223
312	0.32555
311	0.32665
310	0.32499
309	0.32389
308	0.32223
307	0.32831
306	0.33826
305	0.35539
304	0.37971
303	0.41343
302	0.45544
301	0.50242
300	0.6113
299	0.67155
298	0.73013
297	0.78872
296	0.85378
295	0.9215
294	0.98391
293	1.0835
292	1.15121
291	1.21628
290	1.28001
289	1.37429
288	1.43138
287	1.48051
286	1.52698
285	1.58541
284	1.6186
283	1.64782
282	1.67703
281	1.72085
280	1.75537
279	1.79255
278	1.83504
277	1.90939
276	1.96649
275	2.03554
274	2.11059
273	2.19766
272	2.31775
271	2.39581
270	2.46186
269	2.5159
268	2.57294
267	2.60296
266	2.61797
265	2.62698
264	2.62998
263	2.62398
262	2.60897
261	2.59396
260	2.54892
259	2.5129
258	2.48287
257	2.44384
256	2.40481
255	2.39581
254	2.40181
253	2.42283
252	2.49488
251	2.55493
250	2.62698
249	2.69603
248	2.79811
247	2.84615
246	2.88217
245	2.90919
244	2.94822
243	2.97224
242	3.01127
241	3.0473
240	3.10134
239	3.13436
238	3.17339
237	3.21843
236	3.3175
235	3.41357
234	3.54868
233	3.68678
232	3.89394
231	4.02003
230	4.08308
229	4.06206
228	3.99601
227	3.7168
226	3.13737
225	1.89143
224	1.327
223	1.03578
222	1.07781
221	1.02978
220	1.09583
219	0.95472
218	0.98174
217	1.06881
216	1.08082
215	1.24894
214	1.13786
213	1.10784
212	1.08682
211	1.09883
210	1.08682
209	1.16188
208	0.99075
207	1.0658
206	1.13786
205	1.04779
204	0.99375
203	1.08982
202	0.99075
201	1.00876
200	0.97273
--	0.02432
--	0.0503
--	0.07019
--	0.09617
--	0.12933
--	0.16913
--	0.21445
--	0.2653
--	0.31449
--	0.37971
--	0.42946
--	0.44162
--	0.43775
--	0.42338
--	0.40127
--	0.37419
--	0.35097
--	0.32831
--	0.33107
--	0.34545
--	0.36479
--	0.38579
--	0.41067
--	0.43277
--	0.44659
--	0.44991
--	0.43498
--	0.41509
--	0.39022
--	0.36755
--	0.34655
--	0.32886
--	0.32002
--	0.31339
--	0.31505
--	0.31947
--	0.32223
--	0.32555
--	0.32665
--	0.32499
--	0.32389
--	0.32223
--	0.32831
--	0.33826
--	0.35539
--	0.37971
--	0.41343
--	0.45544
--	0.50242
--	0.6113
--	0.67155
--	0.73013
--	0.78872
--	0.85378
--	0.9215
--	0.98391
--	1.0835
--	1.15121
--	1.21628
--	1.28001
--	1.37429
--	1.43138
--	1.48051
--	1.52698
--	1.58541
--	1.6186
--	1.64782
--	1.67703
--	1.72085
--	1.75537
--	1.79255
--	1.83504
--	1.90939
--	1.96649
--	2.03554
	2.11059
	2.19766
	2.31775
	2.39581
	2.46186
	2.5159
	2.57294
	2.60296
	2.61797
	2.62698
	2.62998
	2.62398
	2.60897
	2.59396
	2.54892
	2.5129
	2.48287
	2.44384
	2.40481
	2.39581
	2.40181
	2.42283
	2.49488
	2.55493
	2.62698
	2.69603
	2.79811
	2.84615
	2.88217
	2.90919
	2.94822
	2.97224
	3.01127
	3.0473
	3.10134
	3.13436
	3.17339
	3.21843
	3.3175
	3.41357
	3.54868
	3.68678
	3.89394
	4.02003
	4.08308
	4.06206
	3.99601
	3.7168
	3.13737
	1.89143
	1.327
	1.03578
	1.07781
	1.02978
	1.09583
	0.95472
	0.98174
	1.06881
	1.08082
	1.24894
	1.13786
	1.10784
	1.08682
	1.09883
	1.08682
	1.16188
	0.99075
	1.0658
	1.13786
	1.04779
	0.99375
	1.08982
	0.99075
	1.00876
	0.97273

## Sheet:  Figure S20(b)
	BO1a		BO1b		BO1c		BO1d		BO1e		BO1f		BO1g
700	-0.000552713	500	-0.01561	550	0.02169	450	-0.000423544	450	-0.000423544	400	-0.03369	480	-0.0056
699	-0.00111	499	-0.01501	549	0.02141	449	-0.00075448	449	-0.00075448	399	-0.03542	479	-0.0056
698	-0.00111	498	-0.01561	548	0.02132	448	-0.000662268	448	-0.000662268	398	-0.03542	478	-0.0056
697	-0.000552713	497	-0.01501	547	0.02121	447	-0.000772398	447	-0.000772398	397	-0.03714	477	-0.0056
696	-0.00111	496	-0.01561	546	0.02114	446	-0.000820684	446	-0.000820684	396	-0.03801	476	-0.0056
695	-0.000552713	495	-0.01561	545	0.02117	445	-0.000757788	445	-0.000757788	395	-0.03973	475	-0.0056
694	-0.000552713	494	-0.01501	544	0.02123	444	-0.000792435	444	-0.000792435	394	-0.0406	474	-0.0056
693	-0.00111	493	-0.01561	543	0.02126	443	-0.000699193	443	-0.000699193	393	-0.04146	473	-0.0056
692	-0.00111	492	-0.01501	542	0.02134	442	-0.000681493	442	-0.000681493	392	-0.04492	472	-0.0056
691	-0.000552713	491	-0.01561	541	0.02127	441	-0.000728752	441	-0.000728752	391	-0.04664	471	-0.0056
690	-0.00111	490	-0.01561	540	0.02128	440	-0.000562441	440	-0.000562441	390	-0.04751	470	-0.0056
689	-0.00111	489	-0.01561	539	0.02125	439	-0.000424363	439	-0.000424363	389	-0.04924	469	-0.0056
688	-0.000552713	488	-0.01561	538	0.02123	438	-0.000422725	438	-0.000422725	388	-0.0501	468	-0.0056
687	-0.000552713	487	-0.01501	537	0.02112	437	-0.000463474	437	-0.000463474	387	-0.05183	467	-0.0056
686	-0.000552713	486	-0.01561	536	0.02098	436	-0.000561399	436	-0.000561399	386	-0.05269	466	-0.0056
685	-0.00111	485	-0.01501	535	0.02091	435	-0.000540604	435	-0.000540604	385	-0.05442	465	-0.0056
684	-0.00111	484	-0.01561	534	0.02085	434	-0.000556861	434	-0.000556861	384	-0.05615	464	-0.0056
683	-0.00111	483	-0.01501	533	0.02075	433	-0.00050526	433	-0.00050526	383	-0.05787	463	-0.0056
682	-0.000552713	482	-0.01501	532	0.02078	432	-0.000613549	432	-0.000613549	382	-0.05874	462	-0.0056
681	-0.000552713	481	-0.01501	531	0.02076	431	-0.000442003	431	-0.000442003	381	-0.06046	461	-0.0056
680	0	480	-0.01561	530	0.02075	430	-0.000241505	430	-0.000241505	380	-0.06046	460	-0.0056
679	-0.000552713	479	-0.01561	529	0.02077	429	-0.000411821	429	-0.000411821	379	-0.06046	459	-0.0056
678	-0.000552713	478	-0.01561	528	0.02087	428	-0.000208436	428	-0.000208436	378	-0.06306	458	-0.0056
677	-0.000552713	477	-0.01561	527	0.02085	427	-0.000245303	427	-0.000245303	377	-0.06392	457	-0.0056
676	-0.000552713	476	-0.01501	526	0.02082	426	-0.000289761	426	-0.000289761	376	-0.06478	456	-0.0056
675	-0.000552713	475	-0.01561	525	0.02082	425	-0.000275799	425	-0.000275799	375	-0.06565	455	-0.0056
674	-0.000552713	474	-0.01561	524	0.02086	424	-0.000287751	424	-0.000287751	374	-0.06565	454	-0.0056
673	-0.00111	473	-0.01501	523	0.02094	423	-1.86699e-05	423	-1.86699e-05	373	-0.06651	453	-0.0056
672	-0.00111	472	-0.01561	522	0.0209	422	-0.000177412	422	-0.000177412	372	-0.06651	452	-0.0056
671	-0.000552713	471	-0.01501	521	0.02088	421	-6.53958e-05	421	-6.53958e-05	371	-0.06651	451	-0.0056
670	-0.00111	470	-0.01561	520	0.02096	420	-6.61782e-05	420	-6.61782e-05	370	-0.06565	450	-0.0056
669	-0.00111	469	-0.01561	519	0.02101	419	1.85033e-05	419	1.85033e-05	369	-0.06478	449	-0.0056
668	-0.000552713	468	-0.01561	518	0.02099	418	-0.000124557	418	-0.000124557	368	-0.06392	448	-0.0056
667	-0.000552713	467	-0.01501	517	0.02098	417	-6.30857e-05	417	-6.30857e-05	367	-0.06219	447	-0.00841
666	-0.000552713	466	-0.01501	516	0.02105	416	6.42167e-05	416	6.42167e-05	366	-0.0596	446	-0.00841
665	-0.000552713	465	-0.01561	515	0.02103	415	-0.000100342	415	-0.000100342	365	-0.05615	445	-0.00841
664	-0.00111	464	-0.01501	514	0.02112	414	-7.09845e-05	414	-7.09845e-05	364	-0.05183	444	-0.0056
663	0	463	-0.01561	513	0.02113	413	-0.000124743	413	-0.000124743	363	-0.04578	443	-0.00841
662	-0.000552713	462	-0.01561	512	0.02104	412	-1.09561e-05	412	-1.09561e-05	362	-0.03023	442	-0.01121
661	-0.000552713	461	-0.01501	511	0.02105	411	1.0677e-05	411	1.0677e-05	361	-0.01987	441	-0.01121
660	-0.000552713	460	-0.01561	510	0.02115	410	-0.000109023	410	-0.000109023	360	-0.00691	440	-0.00841
659	-0.00111	459	-0.01561	509	0.02108	409	-0.000143108	409	-0.000143108	359	0.00864	439	-0.00841
658	-0.000552713	458	-0.01561	508	0.02113	408	-0.000126047	408	-0.000126047	358	0.02591	438	-0.00841
657	-0.00111	457	-0.01501	507	0.02123	407	-0.000218268	407	-0.000218268	357	0.04664	437	-0.01121
656	-0.000552713	456	-0.01501	506	0.0212	406	-4.2071e-05	406	-4.2071e-05	356	0.07083	436	-0.01121
655	-0.000552713	455	-0.01501	505	0.02124	405	-0.000110736	405	-0.000110736	355	0.09761	435	-0.01121
654	-0.00111	454	-0.01501	504	0.0212	404	-0.000253458	404	-0.000253458	354	0.16066	434	-0.00841
653	-0.00111	453	-0.01501	503	0.02121	403	-0.000224003	403	-0.000224003	353	0.19608	433	-0.01121
652	-0.00166	452	-0.01501	502	0.02124	402	-0.000410853	402	-0.000410853	352	0.23063	432	-0.01121
651	-0.00111	451	-0.01501	501	0.02119	401	-0.000298176	401	-0.000298176	351	0.26432	431	-0.00841
650	-0.000552713	450	-0.01501	500	0.02121	400	-0.000401139	400	-0.000401139	350	0.29628	430	-0.01401
649	-0.000552713	449	-0.01561	499	0.02123	399	-0.000215661	399	-0.000215661	349	0.32392	429	-0.01401
648	-0.00111	448	-0.01561	498	0.02127	398	-0.00014579	398	-0.00014579	348	0.34897	428	-0.01401
647	-0.000552713	447	-0.01501	497	0.02124	397	-0.000411374	397	-0.000411374	347	0.36797	427	-0.01681
646	-0.00111	446	-0.01561	496	0.02125	396	-0.000305808	396	-0.000305808	346	0.39648	426	-0.01121
645	-0.000552713	445	-0.01561	495	0.02134	395	-0.000287527	395	-0.000287527	345	0.40425	425	-0.01681
644	-0.00111	444	-0.01561	494	0.02122	394	-0.000133981	394	-0.000133981	344	0.41116	424	-0.01681
643	-0.00111	443	-0.01561	493	0.02138	393	4.9121e-05	393	4.9121e-05	343	0.42153	423	-0.01681
642	-0.000552713	442	-0.01561	492	0.02131	392	-7.36298e-05	392	-7.36298e-05	342	0.43189	422	-0.01681
641	-0.000552713	441	-0.01561	491	0.02119	391	0.000303049	391	0.000303049	341	0.44571	421	-0.01681
640	-0.000552713	440	-0.01561	490	0.0212	390	0.000357795	390	0.000357795	340	0.46903	420	-0.01681
639	-0.00166	439	-0.01501	489	0.02112	389	0.000679416	389	0.000679416	339	0.51136	419	-0.01961
638	-0.00111	438	-0.01561	488	0.02103	388	0.00114	388	0.00114	338	0.53814	418	-0.01961
637	-0.000552713	437	-0.01561	487	0.02095	387	0.00154	387	0.00154	337	0.56664	417	-0.02241
636	-0.00111	436	-0.01561	486	0.02096	386	0.00194	386	0.00194	336	0.59601	416	-0.02241
635	-0.00111	435	-0.01561	485	0.02085	385	0.00211	385	0.00211	335	0.62452	415	-0.02241
634	-0.000552713	434	-0.01561	484	0.02079	384	0.00269	384	0.00269	334	0.65216	414	-0.02522
633	-0.000552713	433	-0.01561	483	0.02075	383	0.00296	383	0.00296	333	0.67807	413	-0.02522
632	-0.000552713	432	-0.01561	482	0.02057	382	0.00328	382	0.00328	332	0.72644	412	-0.02802
631	-0.00111	431	-0.01561	481	0.02059	381	0.0032	381	0.0032	331	0.74976	411	-0.03082
630	-0.000552713	430	-0.01561	480	0.02056	380	0.00337	380	0.00337	330	0.77654	410	-0.03362
629	-0.00111	429	-0.01561	479	0.02064	379	0.00353	379	0.00353	329	0.8085	409	-0.03362
628	-0.00111	428	-0.01621	478	0.02039	378	0.00332	378	0.00332	328	0.84737	408	-0.03642
627	-0.000552713	427	-0.01621	477	0.02053	377	0.00335	377	0.00335	327	0.89402	407	-0.03922
626	-0.000552713	426	-0.01621	476	0.02042	376	0.00352	376	0.00352	326	0.94757	406	-0.03922
625	-0.000552713	425	-0.01561	475	0.02049	375	0.00386	375	0.00386	325	1.00717	405	-0.03922
624	-0.00111	424	-0.01561	474	0.02045	374	0.00442	374	0.00442	324	1.14797	404	-0.04203
623	-0.00166	423	-0.01621	473	0.02055	373	0.00577	373	0.00577	323	1.22484	403	-0.04483
622	-0.00111	422	-0.01621	472	0.02056	372	0.00722	372	0.00722	322	1.52802	402	-0.04763
621	-0.00111	421	-0.01561	471	0.02053	371	0.00964	371	0.00964	321	1.68568	401	-0.05043
620	-0.00111	420	-0.01621	470	0.02061	370	0.01274	370	0.01274	320	1.85546	400	-0.00583
619	-0.00111	419	-0.01621	469	0.02064	369	0.0174	369	0.0174	319	2.02524	399	-0.00486
618	-0.000552713	418	-0.01621	468	0.0207	368	0.02787	368	0.02787	318	2.19502	398	-0.00535
617	-0.000552713	417	-0.01621	467	0.02076	367	0.03129	367	0.03129	317	2.37086	397	-0.00535
616	-0.000552713	416	-0.01561	466	0.02079	366	0.04131	366	0.04131	316	2.54671	396	-0.00535
615	0	415	-0.01621	465	0.02087	365	0.05339	365	0.05339	315	2.72861	395	-0.00583
614	-0.00111	414	-0.01621	464	0.02093	364	0.06869	364	0.06869	314	3.07424	394	-0.00632
613	-0.000552713	413	-0.01681	463	0.02098	363	0.08788	363	0.08788	313	3.23796	393	-0.0068
612	-0.00111	412	-0.01621	462	0.021	362	0.10671	362	0.10671	312	3.40167	392	-0.00729
611	-0.000552713	411	-0.01621	461	0.02096	361	0.13031	361	0.13031	311	3.55326	391	-0.00777
610	-0.00111	410	-0.01681	460	0.02093	360	0.15745	360	0.15745	310	3.69879	390	-0.00826
609	-0.00111	409	-0.01621	459	0.02108	359	0.18637	359	0.18637	309	3.83825	389	-0.00875
608	-0.00111	408	-0.01621	458	0.02103	358	0.21685	358	0.21685	308	3.96559	388	-0.00875
607	-0.000552713	407	-0.01621	457	0.02112	357	0.24842	357	0.24842	307	4.08079	387	-0.00923
606	-0.00111	406	-0.01681	456	0.02102	356	0.28264	356	0.28264	306	4.29302	386	-0.00972
605	-0.000552713	405	-0.01621	455	0.02113	355	0.30902	355	0.30902	305	4.38397	385	-0.01069
604	-0.000552713	404	-0.01681	454	0.02117	354	0.33666	354	0.33666	304	4.47493	384	-0.01118
603	-0.00111	403	-0.01681	453	0.0212	353	0.35942	353	0.35942	303	4.54163	383	-0.01166
602	-0.00111	402	-0.01681	452	0.02116	352	0.37786	352	0.37786	302	4.60226	382	-0.01215
601	-0.000552713	401	-0.01741	451	0.02117	351	0.39221	351	0.39221	301	4.6629	381	-0.01263
600	-0.000552713	400	-0.01801	450	0.02116	350	0.40002	350	0.40002	300	4.69928	380	-0.01263
599	-0.00111	399	-0.01681	449	0.02118	349	0.405	349	0.405	299	4.74173	379	-0.01458
598	-0.000552713	398	-0.01681	448	0.02133	348	0.42703	348	0.42703	298	4.80236	378	-0.01458
597	-0.000552713	397	-0.01741	447	0.0212	347	0.429	347	0.429	297	4.83268	377	-0.01409
596	-0.000552713	396	-0.01741	446	0.02128	346	0.43135	346	0.43135	296	4.863	376	-0.01409
595	-0.00111	395	-0.01741	445	0.02127	345	0.43446	345	0.43446	295	4.88725	375	-0.01409
594	-0.00111	394	-0.01741	444	0.02133	344	0.4394	344	0.4394	294	4.90544	374	-0.01409
593	-0.00111	393	-0.01681	443	0.02127	343	0.44661	343	0.44661	293	4.9297	373	-0.01409
592	-0.00111	392	-0.01801	442	0.02136	342	0.45495	342	0.45495	292	4.94182	372	-0.01409
591	-0.000552713	391	-0.01741	441	0.02141	341	0.46335	341	0.46335	291	4.94182	371	-0.01458
590	-0.00111	390	-0.01741	440	0.02145	340	0.4718	340	0.4718	290	4.96001	370	-0.01458
589	-0.000552713	389	-0.01801	439	0.02152	339	0.47871	339	0.47871	289	4.94182	369	-0.01409
588	-0.000552713	388	-0.01801	438	0.02162	338	0.48249	338	0.48249	288	4.93576	368	-0.01458
587	-0.00111	387	-0.01801	437	0.02151	337	0.48361	337	0.48361	287	4.91757	367	-0.01312
586	-0.000552713	386	-0.01861	436	0.0216	336	0.4812	336	0.4812	286	4.89332	366	-0.01312
585	-0.00111	385	-0.01801	435	0.02152	335	0.47566	335	0.47566	285	4.85693	365	-0.01263
584	-0.00111	384	-0.01861	434	0.02159	334	0.46773	334	0.46773	284	4.80843	364	-0.01069
583	-0.00111	383	-0.01801	433	0.02162	333	0.45825	333	0.45825	283	4.77204	363	-0.0102
582	-0.00111	382	-0.01921	432	0.02167	332	0.44888	332	0.44888	282	4.66896	362	-0.00875
581	-0.00111	381	-0.01921	431	0.02167	331	0.4403	331	0.4403	281	4.61439	361	-0.0068
580	-0.00111	380	-0.01861	430	0.02165	330	0.43403	330	0.43403	280	4.55375	360	-0.00486
579	-0.00111	379	-0.01681	429	0.02173	329	0.431	329	0.431	279	4.48099	359	-0.00243
578	-0.00111	378	-0.01801	428	0.0218	328	0.43303	328	0.43303	278	4.40216	358	0.000485921
577	-0.000552713	377	-0.01861	427	0.02192	327	0.441	327	0.441	277	4.31727	357	0.00486
576	-0.00111	376	-0.01861	426	0.02189	326	0.45516	326	0.45516	276	4.21419	356	0.01652
575	-0.000552713	375	-0.01801	425	0.02191	325	0.47756	325	0.47756	275	4.09899	355	0.02527
574	-0.000552713	374	-0.01861	424	0.02198	324	0.50809	324	0.50809	274	3.89282	354	0.03644
573	-0.00111	373	-0.01981	423	0.02192	323	0.54793	323	0.54793	273	3.79581	353	0.04956
572	-0.00111	372	-0.01861	422	0.02199	322	0.59611	322	0.59611	272	3.71092	352	0.06609
571	-0.000552713	371	-0.01921	421	0.02201	321	0.65231	321	0.65231	271	3.60783	351	0.08601
570	-0.000552713	370	-0.01861	420	0.02205	320	0.71839	320	0.71839	270	3.50475	350	0.10933
569	-0.00111	369	-0.01861	419	0.02214	319	0.79155	319	0.79155	269	3.39561	349	0.1346
568	-0.000552713	368	-0.01981	418	0.02219	318	0.87503	318	0.87503	268	3.2804	348	0.19291
567	-0.00111	367	-0.01981	417	0.0223	317	0.96623	317	0.96623	267	3.18338	347	0.22352
566	-0.00166	366	-0.01981	416	0.02231	316	1.06598	316	1.06598	266	3.00148	346	0.25316
565	-0.000552713	365	-0.01921	415	0.02232	315	1.17273	315	1.17273	265	2.94084	345	0.2794
564	-0.00111	364	-0.01861	414	0.02246	314	1.28579	314	1.28579	264	2.88627	344	0.30079
563	-0.00111	363	-0.01801	413	0.02241	313	1.3991	313	1.3991	263	2.84382	343	0.31682
562	-0.000552713	362	-0.01741	412	0.02244	312	1.51608	312	1.51608	262	2.81957	342	0.32605
561	-0.00111	361	-0.01561	411	0.0224	311	1.63124	311	1.63124	261	2.79531	341	0.32751
560	-0.00111	360	-0.01441	410	0.02243	310	1.74508	310	1.74508	260	2.765	340	0.32411
559	-0.00111	359	-0.01141	409	0.02251	309	1.85623	309	1.85623	259	2.75287	339	0.31536
558	-0.000552713	358	-0.0072	408	0.02246	308	1.98628	308	1.98628	258	2.70436	338	0.30905
557	-0.000552713	357	0.0012	407	0.02243	307	2.06907	307	2.06907	257	2.66192	337	0.30613
556	-0.000552713	356	0.0096	406	0.02243	306	2.16642	306	2.16642	256	2.61341	336	0.30807
555	-0.000552713	355	0.02221	405	0.02251	305	2.25649	305	2.25649	255	2.55883	335	0.31293
554	-0.000552713	354	0.03842	404	0.02248	304	2.33986	304	2.33986	254	2.52245	334	0.32071
553	-0.000552713	353	0.07323	403	0.02262	303	2.41695	303	2.41695	253	2.46788	333	0.33188
552	0	352	0.10325	402	0.02256	302	2.48775	302	2.48775	252	2.41937	332	0.35861
551	-0.00111	351	0.13926	401	0.0225	301	2.5498	301	2.5498	251	2.37086	331	0.3693
550	-0.000552713	350	0.18128	400	0.0226	300	2.61155	300	2.61155	250	2.27385	330	0.37562
549	-0.000552713	349	0.25151	399	0.02258	299	2.67048	299	2.67048	249	2.21321	329	0.37902
548	-0.00111	348	0.30193	398	0.02263	298	2.72456	298	2.72456	248	2.17076	328	0.37805
547	-0.000552713	347	0.34995	397	0.02261	297	2.77918	297	2.77918	247	2.12832	327	0.37222
546	-0.00111	346	0.39197	396	0.02248	296	2.83153	296	2.83153	246	2.098	326	0.36395
545	-0.00111	345	0.43519	395	0.02254	295	2.8838	295	2.8838	245	2.098	325	0.35326
544	-0.00111	344	0.4448	394	0.02243	294	2.93323	294	2.93323	244	2.12226	324	0.33237
543	-0.00111	343	0.43939	393	0.02236	293	2.98321	293	2.98321	243	2.17683	323	0.32411
542	-0.00111	342	0.42319	392	0.02231	292	3.03223	292	3.03223	242	2.32842	322	0.31828
541	-0.00111	341	0.38837	391	0.02237	291	3.08118	291	3.08118	241	2.44363	321	0.31488
540	-0.00111	340	0.36376	390	0.02237	290	3.12972	290	3.12972	240	2.5649	320	0.31536
539	-0.00111	339	0.34755	389	0.02229	289	3.17503	289	3.17503	239	2.72861	319	0.31731
538	-0.00111	338	0.33735	388	0.02229	288	3.22111	288	3.22111	238	2.91052	318	0.32119
537	-0.00111	337	0.33495	387	0.02245	287	3.26383	287	3.26383	237	3.12275	317	0.32605
536	-0.000552713	336	0.34575	386	0.0226	286	3.30507	286	3.30507	236	3.37742	316	0.33723
535	-0.00111	335	0.35956	385	0.02271	285	3.34078	285	3.34078	235	3.65634	315	0.34355
534	-0.000552713	334	0.37757	384	0.02277	284	3.36916	284	3.36916	234	4.28696	314	0.34986
533	-0.000552713	333	0.39557	383	0.02285	283	3.39529	283	3.39529	233	4.62652	313	0.35958
532	-0.00111	332	0.42138	382	0.02293	282	3.41117	282	3.41117	232	4.89332	312	0.36979
531	-0.00111	331	0.43039	381	0.02308	281	3.41719	281	3.41719	231	5.11767	311	0.38436
530	-0.00111	330	0.43159	380	0.0232	280	3.41599	280	3.41599	230	5.16011	310	0.40234
529	-0.000552713	329	0.42379	379	0.0233	279	3.40672	279	3.40672	229	4.70534	309	0.42615
528	-0.00111	328	0.39797	378	0.02324	278	3.38772	278	3.38772	228	3.9474	308	0.48884
527	-0.000552713	327	0.37576	377	0.02334	277	3.36151	277	3.36151	227	1.52196	307	0.53014
526	-0.00111	326	0.35235	376	0.02335	276	3.32666	276	3.32666	226	0.84284	306	0.57436
525	-0.00111	325	0.32654	375	0.02343	275	3.2875	275	3.2875	225	0.95805	305	0.65001
524	-0.00111	324	0.29653	374	0.02373	274	3.23931	274	3.23931	224	0.86709	304	0.73406
523	-0.000552713	323	0.28152	373	0.02334	273	3.18522	273	3.18522	223	0.85497	303	0.82652
522	-0.00111	322	0.27072	372	0.02331	272	3.12481	272	3.12481	222	0.9823	302	0.92738
521	-0.00111	321	0.26232	371	0.02327	271	3.0565	271	3.0565	221	1.06719	301	1.03385
520	-0.000552713	320	0.25931	370	0.0232	270	2.98661	270	2.98661	220	1.08538	300	1.24958
519	-0.000552713	319	0.25691	369	0.02302	269	2.91331	269	2.91331	219	1.33399	299	1.36165
518	-0.00111	318	0.25331	368	0.02575	268	2.84212	268	2.84212	218	1.46739	298	1.46251
517	-0.000552713	317	0.24671	367	0.02334	267	2.77656	267	2.77656	217	1.40069	297	1.56338
516	-0.000552713	316	0.23951	366	0.02338	266	2.71872	266	2.71872	216	1.5159	296	1.65864
515	-0.00166	315	0.2311	365	0.02338	265	2.67088	265	2.67088	215	1.5826	295	1.75109
514	-0.00111	314	0.2209	364	0.02351	264	2.62691	264	2.62691	214	1.34005	294	1.82954
513	-0.000552713	313	0.20529	363	0.02373	263	2.57996	263	2.57996	213	1.55834	293	1.90519
512	-0.000552713	312	0.19689	362	0.02374	262	2.52889	262	2.52889	212	1.37037	292	2.03407
511	-0.000552713	311	0.19028	361	0.02394	261	2.47882	261	2.47882	211	1.42494	291	2.09011
510	-0.00111	310	0.18548	360	0.02443	260	2.43862	260	2.43862	210	1.62504	290	2.14054
509	-0.000552713	309	0.18488	359	0.02404	259	2.41663	259	2.41663	209	1.47345	289	2.19097
508	-0.000552713	308	0.18788	358	0.02425	258	2.41387	258	2.41387	208	1.47345	288	2.2386
507	-0.000552713	307	0.19509	357	0.02487	257	2.43217	257	2.43217	207	1.52196	287	2.28623
506	-0.000552713	306	0.20529	356	0.02522	256	2.47231	256	2.47231	206	1.27335	286	2.32545
505	-0.000552713	305	0.2287	355	0.02613	255	2.52775	255	2.52775	205	1.60685	285	2.36188
504	-0.000552713	304	0.24971	354	0.0277	254	2.59864	254	2.59864	204	1.30973	284	2.45713
503	-0.000552713	303	0.27732	353	0.02828	253	2.67597	253	2.67597	203	1.1824	283	2.50757
502	-0.00111	302	0.31094	352	0.03041	252	2.75547	252	2.75547	202	1.53409	282	2.54959
501	-0.00111	301	0.37156	351	0.03416	251	2.83184	251	2.83184	201	1.29761	281	2.60002
500	-0.000552713	300	0.41958	350	0.03879	250	2.89966	250	2.89966	200	1.41282	280	2.65046
499	-0.000552713	299	0.47541	349	0.04739	249	2.95599	249	2.95599			279	2.69528
498	-0.000552713	298	0.53604	348	0.07514	248	3.00233	248	3.00233			278	2.74011
497	-0.000552713	297	0.64048	347	0.09078	247	3.03731	247	3.03731			277	2.77093
496	-0.000552713	296	0.71611	346	0.11621	246	3.06479	246	3.06479			276	2.82697
495	-0.00111	295	0.79535	345	0.14959	245	3.08551	245	3.08551			275	2.84658
494	-0.000552713	294	0.87398	344	0.19186	244	3.10695	244	3.10695			274	2.84378
493	-0.000552713	293	0.99884	343	0.24182	243	3.12606	243	3.12606			273	2.86619
492	-0.00111	292	1.07217	342	0.2981	242	3.14978	242	3.14978			272	2.883
491	-0.00111	291	1.13757	341	0.35382	241	3.18076	241	3.18076			271	2.89981
490	-0.00111	290	1.19504	340	0.40123	240	3.21937	240	3.21937			270	2.91102
489	-0.00111	289	1.26638	339	0.43013	239	3.26825	239	3.26825			269	2.92783
488	-0.00111	288	1.308	338	0.43324	238	3.3253	238	3.3253			268	2.93623
487	-0.000552713	287	1.33773	337	0.41378	237	3.39335	237	3.39335			267	2.93063
486	-0.000552713	286	1.36944	336	0.38029	236	3.47656	236	3.47656			266	2.91102
485	-0.000552713	285	1.41304	335	0.34506	235	3.57149	235	3.57149			265	2.8774
484	-0.00111	284	1.44277	334	0.31703	234	3.67825	234	3.67825			264	2.83257
483	-0.000552713	283	1.47051	333	0.30093	233	3.80877	233	3.80877			263	2.76253
482	-0.000552713	282	1.49826	332	0.2985	232	3.91116	232	3.91116			262	2.68408
481	-0.00111	281	1.55375	331	0.3075	231	4.03476	231	4.03476			261	2.60563
480	-0.00111	280	1.59537	330	0.32621	230	4.1089	230	4.1089			260	2.45713
479	-0.00111	279	1.64491	329	0.35181	229	4.17492	229	4.17492			259	2.4039
478	-0.00111	278	1.69842	328	0.38063	228	4.16369	228	4.16369			258	2.36188
477	-0.00111	277	1.7876	327	0.40839	227	3.96754	227	3.96754			257	2.32545
476	-0.00111	276	1.85498	326	0.42856	226	3.53495	226	3.53495			256	2.30584
475	-0.00111	275	1.92633	325	0.43693	225	2.9077	225	2.9077			255	2.29183
474	-0.00111	274	1.99173	324	0.43143	224	2.3189	224	2.3189			254	2.29183
473	-0.00111	273	2.08289	323	0.41238	223	2.07463	223	2.07463			253	2.29463
472	-0.00166	272	2.12649	322	0.38585	222	2.02226	222	2.02226			252	2.31985
471	-0.000552713	271	2.16217	321	0.35712	221	2.03441	221	2.03441			251	2.33666
470	-0.00111	270	2.18595	320	0.33206	220	2.02439	220	2.02439			250	2.34506
469	-0.00111	269	2.20379	319	0.3138	219	2.06347	219	2.06347			249	2.35627
468	-0.00166	268	2.20775	318	0.30363	218	2.04808	218	2.04808			248	2.37588
467	-0.00111	267	2.21171	317	0.3015	217	2.05883	217	2.05883			247	2.3983
466	-0.00111	266	2.21171	316	0.30574	216	2.07747	216	2.07747			246	2.43192
465	-0.00166	265	2.19784	315	0.31361	215	2.04433	215	2.04433			245	2.47114
464	-0.00166	264	2.18199	314	0.3244	214	2.08958	214	2.08958			244	2.57201
463	-0.00111	263	2.15622	313	0.33529	213	2.03082	213	2.03082			243	2.62804
462	-0.00111	262	2.12253	312	0.34505	212	2.02893	212	2.02893			242	2.68408
461	-0.00111	261	2.06506	311	0.35327	211	1.99958	211	1.99958			241	2.75972
460	-0.00111	260	2.01551	310	0.36012	210	1.99948	210	1.99948			240	2.85218
459	-0.00111	259	1.96795	309	0.36742	209	1.98424	209	1.98424			239	2.96425
458	-0.00111	258	1.93228	308	0.37959	208	1.97135	208	1.97135			238	3.10154
457	-0.00111	257	1.88868	307	0.3938	207	1.93207	207	1.93207			237	3.24723
456	-0.00111	256	1.87678	306	0.41773	206	1.91577	206	1.91577			236	3.61986
455	-0.00111	255	1.87877	305	0.45123	205	1.91633	205	1.91633			235	3.82999
454	-0.00166	254	1.89858	304	0.49526	204	1.89203	204	1.89203			234	4.03172
453	-0.00166	253	1.96002	303	0.54924	203	1.87692	203	1.87692			233	4.21944
452	-0.00111	252	2.02542	302	0.61193	202	1.84257	202	1.84257			232	4.19982
451	-0.00166	251	2.10469	301	0.68118	201	1.83192	201	1.83192			231	4.13258
450	-0.00111	250	2.18793	300	0.75563	200	1.81142	200	1.81142			230	3.88883
449	-0.00166	249	2.29495	299	0.83117	--	--					229	2.74291
448	-0.00111	248	2.3544	298	0.9051	--	--					228	1.97523
447	-0.00111	247	2.39999	297	0.97621	--	--					227	1.18234
446	-0.00111	246	2.4416	296	1.04359	--	--					226	0.68363
445	-0.00111	245	2.50502	295	1.10259	--	--					225	0.36423
444	-0.00111	244	2.55655	294	1.1625	--	--					224	0.41466
443	-0.00166	243	2.61006	293	1.21647	--	--					223	0.40345
442	-0.00111	242	2.66951	292	1.26813	--	--					222	0.40625
441	-0.00166	241	2.72897	291	1.31712	--	--					221	0.51552
440	-0.00111	240	2.75473	290	1.35855	--	--					220	0.62199
439	-0.00166	239	2.77851	289	1.39295	--	--					219	0.6472
438	-0.00166	238	2.81022	288	1.42091	--	--					218	0.74246
437	-0.00166	237	2.8776	287	1.44236	--	--					217	0.65841
436	-0.00166	236	2.93904	286	1.46105	--	--					216	0.73406
435	-0.00166	235	3.00642	285	1.4788	--	--					215	0.66401
434	-0.00166	234	3.07975	284	1.49729	--	--					214	0.57996
433	-0.00111	233	3.1729	283	1.51836	--	--					213	0.70324
432	-0.00166	232	3.23235	282	1.54684	--	--					212	0.72846
431	-0.00111	231	3.2819	281	1.58485	--	--					211	0.68083
430	-0.00166	230	3.30766	280	1.63416	--	--					210	0.83772
429	-0.00166	229	3.25811	279	1.69901	--	--					209	0.78449
428	-0.00166	228	3.06588	278	1.77776	--	--					208	0.67802
427	-0.00166	227	2.66951	277	1.87045	--	--					207	0.75367
426	-0.00166	226	1.83913	276	1.97504	--	--					206	0.59397
425	-0.00111	225	1.19306	275	2.08479	--	--					205	0.72565
424	-0.00111	224	0.84227	274	2.19596	--	--					204	0.61358
423	-0.00166	223	0.65598	273	2.29849	--	--					203	0.66682
422	-0.00166	222	0.68769	272	2.39443	--	--					202	0.77328
421	-0.00166	221	0.66391	271	2.47568	--	--					201	0.6472
420	-0.00166	220	0.71742	270	2.54205	--	--					200	0.69203
419	-0.00166	219	0.62626	269	2.59393	--	--
418	-0.00166	218	0.65995	268	2.6401	--	--
417	-0.00111	217	0.72733	267	2.68687	--	--
416	-0.00111	216	0.74516	266	2.73544	--	--
415	-0.00111	215	0.85813	265	2.78767	--	--
414	-0.00166	214	0.80858	264	2.84738	--	--
413	-0.00166	213	0.76895	263	2.91352	--	--
412	-0.00166	212	0.77489	262	2.99251	--	--
411	-0.00111	211	0.80462	261	3.088	--	--
410	-0.00166	210	0.79669	260	3.20976	--	--
409	-0.00166	209	0.8502	259	3.36369	--	--
408	-0.00166	208	0.73129	258	3.54426	--	--
407	-0.00111	207	0.77687	257	3.73428	--	--
406	-0.00166	206	0.82642	256	3.89211	--	--
405	-0.00111	205	0.77291	255	3.98957	--	--
404	-0.00111	204	0.72336	254	4.0048	--	--
403	-0.00111	203	0.80858	253	3.95845	--	--
402	-0.00166	202	0.72535	252	3.88223	--	--
401	-0.00166	201	0.72931	251	3.80706	--	--
400	-0.00221	200	0.73724	250	3.74832	--	--
399	-0.000552713	--	--	249	3.69703	--	--
398	-0.00111			248	3.63633	--	--
397	-0.00166			247	3.55118	--	--
396	-0.00111			246	3.43637	--	--
395	-0.000552713			245	3.30265	--	--
394	-0.000552713			244	3.16583	--	--
393	-0.000552713			243	3.05242	--	--
392	-0.00111			242	2.96712	--	--
391	-0.000552713			241	2.91482	--	--
390	-0.000552713			240	2.89097	--	--
389	-0.000552713			239	2.88177	--	--
388	-0.00111			238	2.87681	--	--
387	-0.000552713			237	2.87031	--	--
386	-0.00111			236	2.86632	--	--
385	-0.000552713			235	2.86971	--	--
384	-0.000552713			234	2.89224	--	--
383	-0.00111			233	2.94872	--	--
382	-0.00166			232	3.00264	--	--
381	-0.00111			231	3.07941	--	--
380	-0.000552713			230	3.19229	--	--
379	-0.000552713			229	3.25393	--	--
378	-0.000552713			228	3.27394	--	--
377	-0.00111			227	3.39072	--	--
376	-0.00111			226	3.19962	--	--
375	-0.000552713			225	3.049	--	--
374	-0.000552713			224	2.62467	--	--
373	-0.00111			223	2.42241	--	--
372	-0.00111			222	2.36219	--	--
371	-0.00111			221	2.32831	--	--
370	-0.000552713			220	2.32314	--	--
369	0			219	2.33654	--	--
368	-0.00166			218	2.32884	--	--
367	-0.00111			217	2.27627	--	--
366	-0.00111			216	2.27586	--	--
365	-0.000552713			215	2.25559	--	--
364	-0.000552713			214	2.24257	--	--
363	-0.00166			213	2.23493	--	--
362	0			212	2.1988	--	--
361	-0.000552713			211	2.19274	--	--
360	-0.000552713			210	2.1405	--	--
359	0			209	2.12203	--	--
358	0.000552713			208	2.12933	--	--
357	0.000552713			207	2.10952	--	--
356	0.00221			206	2.07328	--	--
355	0.00221			205	2.04971	--	--
354	0.00276			204	2.00551	--	--
353	0.00608			203	2.00004	--	--
352	0.00774			202	1.97282	--	--
351	0.01161			201	1.95724	--	--
350	0.01769			200	1.92454	--	--
349	0.02432			--	--	--	--
348	0.0503			--	--	--	--
347	0.07019			--	--	--	--
346	0.09617			--	--	--	--
345	0.12933			--	--	--	--
344	0.16913			--	--	--	--
343	0.21445			--	--	--	--
342	0.2653			--	--	--	--
341	0.31449			--	--	--	--
340	0.37971			--	--	--	--
339	0.42946			--	--	--	--
338	0.44162			--	--	--	--
337	0.43775			--	--	--	--
336	0.42338			--	--	--	--
335	0.40127			--	--	--	--
334	0.37419			--	--	--	--
333	0.35097			--	--	--	--
332	0.32831			--	--	--	--
331	0.33107			--	--	--	--
330	0.34545			--	--	--	--
329	0.36479			--	--	--	--
328	0.38579			--	--	--	--
327	0.41067			--	--	--	--
326	0.43277			--	--	--	--
325	0.44659			--	--	--	--
324	0.44991			--	--	--	--
323	0.43498			--	--	--	--
322	0.41509			--	--	--	--
321	0.39022			--	--	--	--
320	0.36755			--	--	--	--
319	0.34655			--	--	--	--
318	0.32886			--	--	--	--
317	0.32002			--	--	--	--
316	0.31339			--	--	--	--
315	0.31505			--	--	--	--
314	0.31947			--	--	--	--
313	0.32223			--	--	--	--
312	0.32555			--	--	--	--
311	0.32665			--	--	--	--
310	0.32499			--	--	--	--
309	0.32389			--	--	--	--
308	0.32223			--	--	--	--
307	0.32831			--	--	--	--
306	0.33826			--	--	--	--
305	0.35539			--	--	--	--
304	0.37971			--	--	--	--
303	0.41343			--	--	--	--
302	0.45544			--	--	--	--
301	0.50242			--	--	--	--
300	0.6113			--	--	--	--
299	0.67155			--	--	--	--
298	0.73013			--	--	--	--
297	0.78872			--	--	--	--
296	0.85378			--	--	--	--
295	0.9215			--	--	--	--
294	0.98391			--	--	--	--
293	1.0835			--	--	--	--
292	1.15121			--	--	--	--
291	1.21628			--	--	--	--
290	1.28001			--	--	--	--
289	1.37429			--	--	--	--
288	1.43138			--	--	--	--
287	1.48051			--	--	--	--
286	1.52698			--	--	--	--
285	1.58541			--	--	--	--
284	1.6186			--	--	--	--
283	1.64782			--	--	--	--
282	1.67703			--	--	--	--
281	1.72085			--	--	--	--
280	1.75537			--	--	--	--
279	1.79255			--	--	--	--
278	1.83504			--	--	--	--
277	1.90939			--	--	--	--
276	1.96649			--	--	--	--
275	2.03554			--	--	--	--
274	2.11059			--	--	--	--
273	2.19766			--	--	--	--
272	2.31775			--	--	--	--
271	2.39581			--	--	--	--
270	2.46186			--	--	--	--
269	2.5159			--	--	--	--
268	2.57294			--	--	--	--
267	2.60296			--	--	--	--
266	2.61797			--	--	--	--
265	2.62698			--	--	--	--
264	2.62998			--	--	--	--
263	2.62398			--	--	--	--
262	2.60897			--	--	--	--
261	2.59396			--	--	--	--
260	2.54892			--	--	--	--
259	2.5129			--	--	--	--
258	2.48287			--	--	--	--
257	2.44384			--	--	--	--
256	2.40481			--	--	--	--
255	2.39581			--	--	--	--
254	2.40181			--	--	--	--
253	2.42283			--	--	--	--
252	2.49488			--	--	--	--
251	2.55493			--	--	--	--
250	2.62698			--	--	--	--
249	2.69603			--	--	--	--
248	2.79811			--	--	--	--
247	2.84615			--	--	--	--
246	2.88217			--	--	--	--
245	2.90919			--	--	--	--
244	2.94822
243	2.97224
242	3.01127
241	3.0473
240	3.10134
239	3.13436
238	3.17339
237	3.21843
236	3.3175
235	3.41357
234	3.54868
233	3.68678
232	3.89394
231	4.02003
230	4.08308
229	4.06206
228	3.99601
227	3.7168
226	3.13737
225	1.89143
224	1.327
223	1.03578
222	1.07781
221	1.02978
220	1.09583
219	0.95472
218	0.98174
217	1.06881
216	1.08082
215	1.24894
214	1.13786
213	1.10784
212	1.08682
211	1.09883
210	1.08682
209	1.16188
208	0.99075
207	1.0658
206	1.13786
205	1.04779
204	0.99375
203	1.08982
202	0.99075
201	1.00876
200	0.97273
--	0.02432
--	0.0503
--	0.07019
--	0.09617
--	0.12933
--	0.16913
--	0.21445
--	0.2653
--	0.31449
--	0.37971
--	0.42946
--	0.44162
--	0.43775
--	0.42338
--	0.40127
--	0.37419
--	0.35097
--	0.32831
--	0.33107
--	0.34545
--	0.36479
--	0.38579
--	0.41067
--	0.43277
--	0.44659
--	0.44991
--	0.43498
--	0.41509
--	0.39022
--	0.36755
--	0.34655
--	0.32886
--	0.32002
--	0.31339
--	0.31505
--	0.31947
--	0.32223
--	0.32555
--	0.32665
--	0.32499
--	0.32389
--	0.32223
--	0.32831
--	0.33826
--	0.35539
--	0.37971
--	0.41343
--	0.45544
--	0.50242
--	0.6113
--	0.67155
--	0.73013
--	0.78872
--	0.85378
--	0.9215
--	0.98391
--	1.0835
--	1.15121
--	1.21628
--	1.28001
--	1.37429
--	1.43138
--	1.48051
--	1.52698
--	1.58541
--	1.6186
--	1.64782
--	1.67703
--	1.72085
--	1.75537
--	1.79255
--	1.83504
--	1.90939
--	1.96649
--	2.03554
	2.11059
	2.19766
	2.31775
	2.39581
	2.46186
	2.5159
	2.57294
	2.60296
	2.61797
	2.62698
	2.62998
	2.62398
	2.60897
	2.59396
	2.54892
	2.5129
	2.48287
	2.44384
	2.40481
	2.39581
	2.40181
	2.42283
	2.49488
	2.55493
	2.62698
	2.69603
	2.79811
	2.84615
	2.88217
	2.90919
	2.94822
	2.97224
	3.01127
	3.0473
	3.10134
	3.13436
	3.17339
	3.21843
	3.3175
	3.41357
	3.54868
	3.68678
	3.89394
	4.02003
	4.08308
	4.06206
	3.99601
	3.7168
	3.13737
	1.89143
	1.327
	1.03578
	1.07781
	1.02978
	1.09583
	0.95472
	0.98174
	1.06881
	1.08082
	1.24894
	1.13786
	1.10784
	1.08682
	1.09883
	1.08682
	1.16188
	0.99075
	1.0658
	1.13786
	1.04779
	0.99375
	1.08982
	0.99075
	1.00876
	0.97273

## Sheet:  Figure S20(c)
	BO3a		BO3b		BO3c		BO3d		BO3e
400	-0.01091	400	0.000650345	400	0.000798	400	-0.02208	400	0.01519
399	-0.01091	399	0.0013	399	0.000798	399	-0.02135	399	0.01608
398	-0.01159	398	0.000650345	398	0.000798	398	-0.02135	398	0.01608
397	-0.01159	397	0.000650345	397	0.000798	397	-0.02135	397	0.01698
396	-0.01159	396	0.000650345	396	0.000798	396	-0.02135	396	0.01877
395	-0.01159	395	0.0013	395	0.0016	395	-0.02061	395	0.01966
394	-0.01091	394	0.0013	394	0.0016	394	-0.01914	394	0.02055
393	-0.01159	393	0.00195	393	0.0016	393	-0.01914	393	0.02323
392	-0.01159	392	0.00195	392	0.0016	392	-0.01693	392	0.0277
391	-0.01159	391	0.0026	391	0.00239	391	-0.01546	391	0.03128
390	-0.01159	390	0.00325	390	0.00239	390	-0.01325	390	0.03574
389	-0.01227	389	0.0039	389	0.00319	389	-0.01104	389	0.042
388	-0.01227	388	0.00455	388	0.00399	388	-0.00515	388	0.05361
387	-0.01159	387	0.00585	387	0.00479	387	0.00147	387	0.06434
386	-0.01159	386	0.00585	386	0.00399	386	0.00957	386	0.07685
385	-0.01159	385	0.00585	385	0.00399	385	0.02282	385	0.09472
384	-0.01091	384	0.00585	384	0.00479	384	0.05373	384	0.13225
383	-0.01159	383	0.0052	383	0.00399	383	0.08686	383	0.16799
382	-0.01159	382	0.0052	382	0.00399	382	0.13249	382	0.21535
381	-0.01159	381	0.00455	381	0.00399	381	0.23996	381	0.32079
380	-0.01159	380	0.0039	380	0.00399	380	0.35772	380	0.43249
379	-0.01296	379	0.0052	379	0.00479	379	0.52849	379	0.56921
378	-0.01296	378	0.0039	378	0.00319	378	0.7287	378	0.75775
377	-0.01296	377	0.00325	377	0.00319	377	0.98779	377	1.00348
376	-0.01296	376	0.0039	376	0.00559	376	1.62325	376	1.52793
375	-0.01296	375	0.00455	375	0.00638	375	2.16748	375	1.99457
374	-0.01296	374	0.00585	374	0.00878	374	2.80923	374	2.55619
373	-0.01296	373	0.00715	373	0.01117	373	3.49188	373	3.18388
372	-0.01227	372	0.0091	372	0.01596	372	4.41361	372	4.14607
371	-0.01227	371	0.01106	371	0.02075	371	4.79425	371	4.68291
370	-0.01159	370	0.01301	370	0.02633	370	4.8729	370	5.02566
369	-0.01091	369	0.01626	369	0.03511	369	4.63696	369	5.11651
368	-0.00955	368	0.02276	368	0.05426	368	3.87252	368	4.79028
367	-0.00818	367	0.02862	367	0.07262	367	3.29054	367	4.36906
366	-0.0075	366	0.03707	366	0.09895	366	2.75575	366	3.89417
365	-0.00546	365	0.05008	365	0.13406	365	2.32792	365	3.43992
364	-0.00205	364	0.08064	364	0.21227	364	1.93469	364	2.89481
363	0.00205	363	0.11316	363	0.28489	363	1.82144	363	2.6553
362	0.00682	362	0.15803	362	0.37745	362	1.79313	362	2.51077
361	0.02046	361	0.25624	361	0.5586	361	1.87177	361	2.43231
360	0.03546	360	0.34793	360	0.71102	360	1.97873	360	2.45295
359	0.0566	359	0.4637	359	0.89057	359	2.13288	359	2.52728
358	0.08933	358	0.60807	358	1.09406	358	2.33106	358	2.6553
357	0.17117	357	0.88512	357	1.45341	357	2.69283	357	2.95676
356	0.25573	356	1.13263	356	1.70074	356	2.93192	356	3.22518
355	0.37711	355	1.41619	355	1.92915	355	3.13325	355	3.51838
354	0.5435	354	1.72107	354	2.11392	354	3.23392	354	3.79919
353	0.89265	353	2.1374	353	2.25068	353	3.14898	353	4.06348
352	1.18316	352	2.29967	352	2.23613	352	2.94135	352	4.07174
351	1.59579	351	2.31279	351	2.13574	351	2.66452	351	3.94785
350	2.03368	350	2.19313	350	1.98298	350	2.37196	350	3.72072
349	2.43789	349	1.89317	349	1.72256	349	1.9976	349	3.30777
348	2.85052	348	1.68992	348	1.56834	348	1.81829	348	3.06413
347	2.89684	347	1.52109	347	1.4505	347	1.69875	347	2.88656
346	2.74947	346	1.39488	346	1.37921	346	1.62954	346	2.78745
345	2.45894	345	1.28998	345	1.35739	345	1.58865	345	2.75854
344	1.94105	344	1.27359	344	1.39085	344	1.5855	344	2.81222
343	1.65052	343	1.29326	343	1.45341	343	1.59494	343	2.89481
342	1.45263	342	1.34079	342	1.53197	342	1.6201	342	2.99392
341	1.34316	341	1.45389	341	1.66582	341	1.68302	341	3.15085
340	1.31368	340	1.56371	340	1.76039	340	1.74908	340	3.27886
339	1.39368	339	1.67025	339	1.82295	339	1.78369	339	3.48534
338	1.46526	338	1.7768	338	1.86223	338	1.83402	338	3.57619
337	1.56631	337	1.85547	337	1.85932	337	1.86233	337	3.64226
336	1.69684	336	1.87186	336	1.77784	336	1.86863	336	3.68356
335	1.95789	335	1.79974	335	1.68037	335	1.8466	335	3.65878
334	2.13894	334	1.67353	334	1.56107	334	1.81829	334	3.58445
333	2.27789	333	1.52437	333	1.43886	333	1.78054	333	3.48534
332	2.32421	332	1.30965	332	1.27883	332	1.73965	332	3.36558
331	2.18947	331	1.19327	331	1.20463	331	1.68302	331	3.2004
330	1.98736	330	1.1064	330	1.15371	330	1.65156	330	3.11781
329	1.74737	329	1.04247	329	1.12316	329	1.62954	329	3.06413
328	1.51158	328	0.98838	328	1.10424	328	1.60752	328	3.04761
327	1.23789	327	0.96708	327	1.10133	327	1.57606	327	3.09716
326	1.12842	326	0.95724	326	1.09988	326	1.55719	326	3.17562
325	1.06105	325	0.95068	325	1.09842	325	1.53831	325	3.28712
324	1.01895	324	0.95068	324	1.08678	324	1.51944	324	3.43579
323	0.97684	323	0.94249	323	1.06642	323	1.49113	323	3.72072
322	0.96	322	0.92774	322	1.03732	322	1.4754	322	3.95611
321	0.95579	321	0.87692	321	0.98058	321	1.46596	321	4.21214
320	0.96421	320	0.82611	320	0.93548	320	1.45967	320	4.62097
319	0.95579	319	0.77038	319	0.89183	319	1.45967	319	4.88526
318	0.93052	318	0.70974	318	0.85255	318	1.46281	318	5.11651
317	0.88	317	0.62614	317	0.80309	317	1.4691	317	5.30234
316	0.7621	316	0.57697	316	0.78126	316	1.4754	316	5.45927
315	0.67368	315	0.53763	315	0.76526	315	1.48483	315	5.47991
314	0.58947	314	0.50649	314	0.75944	314	1.49427	314	5.40145
313	0.51789	313	0.47042	313	0.7638	313	1.50371	313	5.25692
312	0.43789	312	0.45239	312	0.77544	312	1.51629	312	4.9885
311	0.4	311	0.43928	311	0.79581	311	1.52888	311	4.82744
310	0.3621	310	0.42781	310	0.81909	310	1.53517	310	4.70356
309	0.33263	309	0.41306	309	0.86855	309	1.5446	309	4.63336
308	0.29895	308	0.40322	308	0.90784	308	1.56663	308	4.61684
307	0.29053	307	0.39339	307	0.95294	307	1.5855	307	4.67052
306	0.2821	306	0.38519	306	1.00677	306	1.61067	306	4.7655
305	0.27368	305	0.36716	305	1.09842	305	1.64213	305	4.88526
304	0.26105	304	0.35897	304	1.17117	304	1.69246	304	5.08348
303	0.24421	303	0.35077	303	1.25118	303	1.7365	303	5.19497
302	0.24	302	0.34585	302	1.33702	302	1.78369	302	5.25692
301	0.23579	301	0.34257	301	1.47087	301	1.82773	301	5.24866
300	0.23579	300	0.34585	300	1.5567	300	1.8875	300	5.08761
299	0.23579	299	0.35569	299	1.64691	299	1.9284	299	4.91004
298	0.24	298	0.36552	298	1.7342	298	1.96929	298	4.70356
297	0.25263	297	0.39666	297	1.87096	297	2.01019	297	4.5136
296	0.26947	296	0.42453	296	1.96552	296	2.08883	296	4.26995
295	0.29474	295	0.46059	295	2.06154	295	2.15175	295	4.13781
294	0.32421	294	0.50812	294	2.16775	294	2.22725	294	4.03457
293	0.36632	293	0.60155	293	2.29869	293	2.32163	293	3.96437
292	0.45474	292	0.67859	292	2.52419	292	2.52296	292	3.94372
291	0.53053	291	0.7671	291	2.6915	291	2.69598	291	3.9974
290	0.63158	290	0.87365	290	2.89518	290	2.91619	290	4.07174
289	0.75368	289	1.06214	289	3.09159	289	3.19302	289	4.10064
288	0.96	288	1.21294	288	3.38984	288	3.72781	288	3.98089
287	1.12421	287	1.37849	287	3.59352	287	4.19969	287	3.80332
286	1.30526	286	1.55716	286	3.78265	286	4.96849	286	3.59684
285	1.50316	285	1.83089	285	3.96451	285	6.57493	285	3.39862
284	1.83579	284	2.00135	284	4.19729	284	7.97482	284	3.15498
283	2.06315	283	2.1456	283	4.34278	283	9.58126	283	3.03522
282	2.2821	282	2.24886	282	4.48099	282	11.2106	282	2.9485
281	2.46736	281	2.33737	281	4.62648	281	12.9777	281	2.8783
280	2.65684	280	2.37015	280	4.85925	280	13.2875	280	2.79984
279	2.72	279	2.40458	279	5.04839	279	12.9204	279	2.74615
278	2.75789	278	2.44719	278	5.27389	278	12.186	278	2.68421
277	2.77894	277	2.5209	277	5.54304	277	11.0041	277	2.60575
276	2.83789	276	2.68306	276	6.02315	276	10.3386	276	2.4736
275	2.91368	275	2.8354	275	6.40869	275	9.76485	275	2.38275
274	3.01473	274	3.0123	274	6.8306	274	9.30587	274	2.30842
273	3.15789	273	3.22852	273	7.28161	273	8.82394	273	2.2506
272	3.43157	272	3.56759	272	7.9363	272	8.64035	272	2.20518
271	3.65894	271	3.80346	271	8.33638	271	8.45675	271	2.19692
270	3.91578	270	4.01968	270	8.64191	270	8.22726	270	2.19692
269	4.21052	269	4.2015	269	8.87469	269	7.71091	269	2.20518
268	4.70315	268	4.37349	268	9.05654	268	7.33225	268	2.24235
267	5.01473	267	4.41281	267	9.08564	267	6.94211	267	2.28364
266	5.26315	266	4.40789	266	9.07109	266	6.59787	266	2.33733
265	5.43157	265	4.37349	265	9.02017	265	6.15037	265	2.41166
264	5.54525	264	4.30961	264	8.89651	264	5.9553	264	2.57271
263	5.56631	263	4.26047	263	8.79467	263	5.8176	263	2.71311
262	5.56631	262	4.20642	262	8.65646	262	5.72581	262	2.8783
261	5.5621	261	4.14745	261	8.49642	261	5.58811	261	3.07239
260	5.5242	260	4.03442	260	8.17635	260	5.50779	260	3.40275
259	5.45683	259	3.93123	259	7.91447	259	5.34715	259	3.62575
258	5.3642	258	3.81821	258	7.61623	258	5.1406	258	3.857
257	5.2421	257	3.70027	257	7.30343	257	4.77342	257	4.07587
256	5.04841	256	3.50371	256	6.82332	256	4.56688	256	4.39797
255	4.91368	255	3.37594	255	6.48143	255	4.37181	255	4.57967
254	4.77894	254	3.25309	254	6.13954	254	4.21117	254	4.72008
253	4.63999	253	3.14498	253	5.79764	253	4.0161	253	4.81093
252	4.43789	252	3.00739	252	5.31754	252	3.91283	252	4.88939
251	4.28631	251	2.92877	251	4.99747	251	3.77513	251	4.91416
250	4.13473	250	2.87471	250	4.72104	250	3.64891	250	4.91829
249	3.98736	249	2.82557	249	4.44462	249	3.43089	249	4.91004
248	3.78947	248	2.76169	248	4.05908	248	3.28173	248	4.877
247	3.67578	247	2.71255	247	3.81175	247	3.15551	247	4.85222
246	3.58736	246	2.65849	246	3.57897	246	3.04076	246	4.81919
245	3.51157	245	2.60935	245	3.36074	245	2.91454	245	4.78202
244	3.40631	244	2.53564	244	3.08432	244	2.86864	244	4.74485
243	3.32631	243	2.50616	243	2.91701	243	2.83422	243	4.72834
242	3.23368	242	2.49142	242	2.77879	242	2.82274	242	4.73659
241	3.14947	241	2.47667	241	2.64786	241	2.83422	241	4.74485
240	3.04842	240	2.4865	240	2.47327	240	2.92601	240	4.75311
239	3.0021	239	2.50125	239	2.37143	239	2.97191	239	4.73659
238	2.97684	238	2.5209	238	2.28414	238	2.97191	238	4.70769
237	2.97684	237	2.55039	237	2.20412	237	2.84569	237	4.66639
236	3.02736	236	2.6241	236	2.12411	236	2.81127	236	4.61684
235	3.09052	235	2.69289	235	2.08773	235	2.79979	235	4.60032
234	3.17473	234	2.7666	234	2.06591	234	2.81127	234	4.59619
233	3.27999	233	2.85997	233	2.06591	233	2.84569	233	4.61271
232	3.46526	232	2.99756	232	2.08773	232	3.15551	232	4.63748
231	3.57894	231	3.0811	231	2.10956	231	3.3391	231	4.64574
230	3.66315	230	3.14498	230	2.14593	230	3.18993	230	4.61684
229	3.67157	229	3.18921	229	2.29869	229	2.7539	229	4.39797
228	3.47789	228	3.13516	228	2.33506	228	2.23754	228	4.07174
227	2.87578	227	2.98773	227	2.32051	227	1.83593	227	3.49773
226	1.77263	226	2.64867	226	2.32051	226	1.23925	226	2.70073
225	0.81263	225	1.86733	225	2.29869	225	1.18188	225	1.7468
224	0.54737	224	1.29731	224	2.14593	224	1.11303	224	1.37514
223	0.51789	223	1.06143	223	1.97134	223	1.09008	223	1.28842
222	0.35368	222	1.00738	222	1.99317	222	0.57373	222	1.39166
221	0.92631	221	1.20885	221	2.07318	221	2.04247	221	1.55684
220	1.02737	220	1.19411	220	2.07318	220	1.90478	220	1.68486
219	0.93052	219	1.22851	219	2.14593	219	1.52612	219	1.817
218	0.93474	218	1.19903	218	2.09501	218	1.77856	218	1.87895
217	1.63368	217	1.48895	217	2.12411	217	3.47679	217	1.9698
216	1.3221	216	1.35627	216	2.23322	216	2.55883	216	2.07716
215	1.16631	215	1.3661	215	2.19685	215	1.97363	215	2.16388
214	1.19158	214	1.28748	214	2.26232	214	2.26049	214	2.19692
213	1.51579	213	1.47421	213	2.27687	213	2.88012	213	2.23822
212	1.79368	212	1.53318	212	2.40053	212	3.75218	212	2.28364
211	1.01052	211	1.38084	211	2.19685	211	1.54907	211	2.28364
210	1.18316	210	1.34645	210	2.24049	210	2.00805	210	2.34558
209	3.08631	209	1.40541	209	2.20412	209	7.20603	209	2.28777
208	1.0821	208	1.29239	208	2.16048	208	1.9392	208	2.32494
207	1.25473	207	1.2236	207	2.22595	207	2.38671	207	2.34558
206	1.09052	206	1.2236	206	2.23322	206	2.00805	206	2.32081
205	1.57473	205	1.44964	205	2.21867	205	3.14403	205	2.37862
204	1.11579	204	1.18428	204	2.18957	204	1.88183	204	2.37449
203	1.05263	203	1.28256	203	2.27687	203	1.64086	203	2.34971
202	1.25052	202	1.21377	202	2.10228	202	2.23754	202	2.19279
201	1.51579	201	1.32679	201	2.14593	201	2.91454	201	2.28364
200	2.62736	200	1.70026	200	2.17503	200	6.28806	200	2.20518
									--
									--
									--
									--
									--
									--
									--
									--
									--
									--
									--
									--
									--
									--
									--
									--
									--
									--
									--
									--
									--
									--
									--
									--
									--
									--
									--
									--
									--
									--
									--
									--
									--
									--
									--
									--
									--
									--
									--
									--
									--
									--
									--
									--
									--
									--
									--
									--
									--
									--
									--
									--
									--
									--
									--
									--
									--
									--
									--
									--
									--
									--
									--
									--
									--
									--
									--
									--
									--
									--
									--
									--
									--
									--
									--
									--
									--
									--
									--
									--
									--
									--
									--
									--
									--
									--
									--
									--
									--
									--
									--
									--
									--
									--
									--
									--
									--
									--
									--
									--
									--
									--
									--
									--
									--
									--
									--
									--
									--
									--

## Sheet:  Figure S20(c)-magnify
	BO3a		BO3b		BO3c		BO3d		BO3e
400	0.000650345	400	0.000650345	400	0.000798	400	-0.02208	400	0.01519
399	0.0013	399	0.0013	399	0.000798	399	-0.02135	399	0.01608
398	0.000650345	398	0.000650345	398	0.000798	398	-0.02135	398	0.01608
397	0.000650345	397	0.000650345	397	0.000798	397	-0.02135	397	0.01698
396	0.000650345	396	0.000650345	396	0.000798	396	-0.02135	396	0.01877
395	0.0013	395	0.0013	395	0.0016	395	-0.02061	395	0.01966
394	0.0013	394	0.0013	394	0.0016	394	-0.01914	394	0.02055
393	0.00195	393	0.00195	393	0.0016	393	-0.01914	393	0.02323
392	0.00195	392	0.00195	392	0.0016	392	-0.01693	392	0.0277
391	0.0026	391	0.0026	391	0.00239	391	-0.01546	391	0.03128
390	0.00325	390	0.00325	390	0.00239	390	-0.01325	390	0.03574
389	0.0039	389	0.0039	389	0.00319	389	-0.01104	389	0.042
388	0.00455	388	0.00455	388	0.00399	388	-0.00515	388	0.05361
387	0.00585	387	0.00585	387	0.00479	387	0.00147	387	0.06434
386	0.00585	386	0.00585	386	0.00399	386	0.00957	386	0.07685
385	0.00585	385	0.00585	385	0.00399	385	0.02282	385	0.09472
384	0.00585	384	0.00585	384	0.00479	384	0.05373	384	0.13225
383	0.0052	383	0.0052	383	0.00399	383	0.08686	383	0.16799
382	0.0052	382	0.0052	382	0.00399	382	0.13249	382	0.21535
381	0.00455	381	0.00455	381	0.00399	381	0.23996	381	0.32079
380	0.0039	380	0.0039	380	0.00399	380	0.35772	380	0.43249
379	0.0052	379	0.0052	379	0.00479	379	0.52849	379	0.56921
378	0.0039	378	0.0039	378	0.00319	378	0.7287	378	0.75775
377	0.00325	377	0.00325	377	0.00319	377	0.98779	377	1.00348
376	0.0039	376	0.0039	376	0.00559	376	1.62325	376	1.52793
375	0.00455	375	0.00455	375	0.00638	375	2.16748	375	1.99457
374	0.00585	374	0.00585	374	0.00878	374	2.80923	374	2.55619
373	0.00715	373	0.00715	373	0.01117	373	3.49188	373	3.18388
372	0.0091	372	0.0091	372	0.01596	372	4.41361	372	4.14607
371	0.01106	371	0.01106	371	0.02075	371	4.79425	371	4.68291
370	0.01301	370	0.01301	370	0.02633	370	4.8729	370	5.02566
369	0.01626	369	0.01626	369	0.03511	369	4.63696	369	5.11651
368	0.02276	368	0.02276	368	0.05426	368	3.87252	368	4.79028
367	0.02862	367	0.02862	367	0.07262	367	3.29054	367	4.36906
366	0.03707	366	0.03707	366	0.09895	366	2.75575	366	3.89417
365	0.05008	365	0.05008	365	0.13406	365	2.32792	365	3.43992
364	0.08064	364	0.08064	364	0.21227	364	1.93469	364	2.89481
363	0.11316	363	0.11316	363	0.28489	363	1.82144	363	2.6553
362	0.15803	362	0.15803	362	0.37745	362	1.79313	362	2.51077
361	0.25624	361	0.25624	361	0.5586	361	1.87177	361	2.43231
360	0.34793	360	0.34793	360	0.71102	360	1.97873	360	2.45295
359	0.4637	359	0.4637	359	0.89057	359	2.13288	359	2.52728
358	0.60807	358	0.60807	358	1.09406	358	2.33106	358	2.6553
357	0.88512	357	0.88512	357	1.45341	357	2.69283	357	2.95676
356	1.13263	356	1.13263	356	1.70074	356	2.93192	356	3.22518
355	1.41619	355	1.41619	355	1.92915	355	3.13325	355	3.51838
354	1.72107	354	1.72107	354	2.11392	354	3.23392	354	3.79919
353	2.1374	353	2.1374	353	2.25068	353	3.14898	353	4.06348
352	2.29967	352	2.29967	352	2.23613	352	2.94135	352	4.07174
351	2.31279	351	2.31279	351	2.13574	351	2.66452	351	3.94785
350	2.19313	350	2.19313	350	1.98298	350	2.37196	350	3.72072
349	1.89317	349	1.89317	349	1.72256	349	1.9976	349	3.30777
348	1.68992	348	1.68992	348	1.56834	348	1.81829	348	3.06413
347	1.52109	347	1.52109	347	1.4505	347	1.69875	347	2.88656
346	1.39488	346	1.39488	346	1.37921	346	1.62954	346	2.78745
345	1.28998	345	1.28998	345	1.35739	345	1.58865	345	2.75854
344	1.27359	344	1.27359	344	1.39085	344	1.5855	344	2.81222
343	1.29326	343	1.29326	343	1.45341	343	1.59494	343	2.89481
342	1.34079	342	1.34079	342	1.53197	342	1.6201	342	2.99392
341	1.45389	341	1.45389	341	1.66582	341	1.68302	341	3.15085
340	1.56371	340	1.56371	340	1.76039	340	1.74908	340	3.27886
339	1.67025	339	1.67025	339	1.82295	339	1.78369	339	3.48534
338	1.7768	338	1.7768	338	1.86223	338	1.83402	338	3.57619
337	1.85547	337	1.85547	337	1.85932	337	1.86233	337	3.64226
336	1.87186	336	1.87186	336	1.77784	336	1.86863	336	3.68356
335	1.79974	335	1.79974	335	1.68037	335	1.8466	335	3.65878
334	1.67353	334	1.67353	334	1.56107	334	1.81829	334	3.58445
333	1.52437	333	1.52437	333	1.43886	333	1.78054	333	3.48534
332	1.30965	332	1.30965	332	1.27883	332	1.73965	332	3.36558
331	1.19327	331	1.19327	331	1.20463	331	1.68302	331	3.2004
330	1.1064	330	1.1064	330	1.15371	330	1.65156	330	3.11781
329	1.04247	329	1.04247	329	1.12316	329	1.62954	329	3.06413
328	0.98838	328	0.98838	328	1.10424	328	1.60752	328	3.04761
327	0.96708	327	0.96708	327	1.10133	327	1.57606	327	3.09716
326	0.95724	326	0.95724	326	1.09988	326	1.55719	326	3.17562
325	0.95068	325	0.95068	325	1.09842	325	1.53831	325	3.28712
324	0.95068	324	0.95068	324	1.08678	324	1.51944	324	3.43579
323	0.94249	323	0.94249	323	1.06642	323	1.49113	323	3.72072
322	0.92774	322	0.92774	322	1.03732	322	1.4754	322	3.95611
321	0.87692	321	0.87692	321	0.98058	321	1.46596	321	4.21214
320	0.82611	320	0.82611	320	0.93548	320	1.45967	320	4.62097
319	0.77038	319	0.77038	319	0.89183	319	1.45967	319	4.88526
318	0.70974	318	0.70974	318	0.85255	318	1.46281	318	5.11651
317	0.62614	317	0.62614	317	0.80309	317	1.4691	317	5.30234
316	0.57697	316	0.57697	316	0.78126	316	1.4754	316	5.45927
315	0.53763	315	0.53763	315	0.76526	315	1.48483	315	5.47991
314	0.50649	314	0.50649	314	0.75944	314	1.49427	314	5.40145
313	0.47042	313	0.47042	313	0.7638	313	1.50371	313	5.25692
312	0.45239	312	0.45239	312	0.77544	312	1.51629	312	4.9885
311	0.43928	311	0.43928	311	0.79581	311	1.52888	311	4.82744
310	0.42781	310	0.42781	310	0.81909	310	1.53517	310	4.70356
309	0.41306	309	0.41306	309	0.86855	309	1.5446	309	4.63336
308	0.40322	308	0.40322	308	0.90784	308	1.56663	308	4.61684
307	0.39339	307	0.39339	307	0.95294	307	1.5855	307	4.67052
306	0.38519	306	0.38519	306	1.00677	306	1.61067	306	4.7655
305	0.36716	305	0.36716	305	1.09842	305	1.64213	305	4.88526
304	0.35897	304	0.35897	304	1.17117	304	1.69246	304	5.08348
303	0.35077	303	0.35077	303	1.25118	303	1.7365	303	5.19497
302	0.34585	302	0.34585	302	1.33702	302	1.78369	302	5.25692
301	0.34257	301	0.34257	301	1.47087	301	1.82773	301	5.24866
300	0.34585	300	0.34585	300	1.5567	300	1.8875	300	5.08761
299	0.35569	299	0.35569	299	1.64691	299	1.9284	299	4.91004
298	0.36552	298	0.36552	298	1.7342	298	1.96929	298	4.70356
297	0.39666	297	0.39666	297	1.87096	297	2.01019	297	4.5136
296	0.42453	296	0.42453	296	1.96552	296	2.08883	296	4.26995
295	0.46059	295	0.46059	295	2.06154	295	2.15175	295	4.13781
294	0.50812	294	0.50812	294	2.16775	294	2.22725	294	4.03457
293	0.60155	293	0.60155	293	2.29869	293	2.32163	293	3.96437
292	0.67859	292	0.67859	292	2.52419	292	2.52296	292	3.94372
291	0.7671	291	0.7671	291	2.6915	291	2.69598	291	3.9974
290	0.87365	290	0.87365	290	2.89518	290	2.91619	290	4.07174
289	1.06214	289	1.06214	289	3.09159	289	3.19302	289	4.10064
288	1.21294	288	1.21294	288	3.38984	288	3.72781	288	3.98089
287	1.37849	287	1.37849	287	3.59352	287	4.19969	287	3.80332
286	1.55716	286	1.55716	286	3.78265	286	4.96849	286	3.59684
285	1.83089	285	1.83089	285	3.96451	285	6.57493	285	3.39862
284	2.00135	284	2.00135	284	4.19729	284	7.97482	284	3.15498
283	2.1456	283	2.1456	283	4.34278	283	9.58126	283	3.03522
282	2.24886	282	2.24886	282	4.48099	282	11.2106	282	2.9485
281	2.33737	281	2.33737	281	4.62648	281	12.9777	281	2.8783
280	2.37015	280	2.37015	280	4.85925	280	13.2875	280	2.79984
279	2.40458	279	2.40458	279	5.04839	279	12.9204	279	2.74615
278	2.44719	278	2.44719	278	5.27389	278	12.186	278	2.68421
277	2.5209	277	2.5209	277	5.54304	277	11.0041	277	2.60575
276	2.68306	276	2.68306	276	6.02315	276	10.3386	276	2.4736
275	2.8354	275	2.8354	275	6.40869	275	9.76485	275	2.38275
274	3.0123	274	3.0123	274	6.8306	274	9.30587	274	2.30842
273	3.22852	273	3.22852	273	7.28161	273	8.82394	273	2.2506
272	3.56759	272	3.56759	272	7.9363	272	8.64035	272	2.20518
271	3.80346	271	3.80346	271	8.33638	271	8.45675	271	2.19692
270	4.01968	270	4.01968	270	8.64191	270	8.22726	270	2.19692
269	4.2015	269	4.2015	269	8.87469	269	7.71091	269	2.20518
268	4.37349	268	4.37349	268	9.05654	268	7.33225	268	2.24235
267	4.41281	267	4.41281	267	9.08564	267	6.94211	267	2.28364
266	4.40789	266	4.40789	266	9.07109	266	6.59787	266	2.33733
265	4.37349	265	4.37349	265	9.02017	265	6.15037	265	2.41166
264	4.30961	264	4.30961	264	8.89651	264	5.9553	264	2.57271
263	4.26047	263	4.26047	263	8.79467	263	5.8176	263	2.71311
262	4.20642	262	4.20642	262	8.65646	262	5.72581	262	2.8783
261	4.14745	261	4.14745	261	8.49642	261	5.58811	261	3.07239
260	4.03442	260	4.03442	260	8.17635	260	5.50779	260	3.40275
259	3.93123	259	3.93123	259	7.91447	259	5.34715	259	3.62575
258	3.81821	258	3.81821	258	7.61623	258	5.1406	258	3.857
257	3.70027	257	3.70027	257	7.30343	257	4.77342	257	4.07587
256	3.50371	256	3.50371	256	6.82332	256	4.56688	256	4.39797
255	3.37594	255	3.37594	255	6.48143	255	4.37181	255	4.57967
254	3.25309	254	3.25309	254	6.13954	254	4.21117	254	4.72008
253	3.14498	253	3.14498	253	5.79764	253	4.0161	253	4.81093
252	3.00739	252	3.00739	252	5.31754	252	3.91283	252	4.88939
251	2.92877	251	2.92877	251	4.99747	251	3.77513	251	4.91416
250	2.87471	250	2.87471	250	4.72104	250	3.64891	250	4.91829
249	2.82557	249	2.82557	249	4.44462	249	3.43089	249	4.91004
248	2.76169	248	2.76169	248	4.05908	248	3.28173	248	4.877
247	2.71255	247	2.71255	247	3.81175	247	3.15551	247	4.85222
246	2.65849	246	2.65849	246	3.57897	246	3.04076	246	4.81919
245	2.60935	245	2.60935	245	3.36074	245	2.91454	245	4.78202
244	2.53564	244	2.53564	244	3.08432	244	2.86864	244	4.74485
243	2.50616	243	2.50616	243	2.91701	243	2.83422	243	4.72834
242	2.49142	242	2.49142	242	2.77879	242	2.82274	242	4.73659
241	2.47667	241	2.47667	241	2.64786	241	2.83422	241	4.74485
240	2.4865	240	2.4865	240	2.47327	240	2.92601	240	4.75311
239	2.50125	239	2.50125	239	2.37143	239	2.97191	239	4.73659
238	2.5209	238	2.5209	238	2.28414	238	2.97191	238	4.70769
237	2.55039	237	2.55039	237	2.20412	237	2.84569	237	4.66639
236	2.6241	236	2.6241	236	2.12411	236	2.81127	236	4.61684
235	2.69289	235	2.69289	235	2.08773	235	2.79979	235	4.60032
234	2.7666	234	2.7666	234	2.06591	234	2.81127	234	4.59619
233	2.85997	233	2.85997	233	2.06591	233	2.84569	233	4.61271
232	2.99756	232	2.99756	232	2.08773	232	3.15551	232	4.63748
231	3.0811	231	3.0811	231	2.10956	231	3.3391	231	4.64574
230	3.14498	230	3.14498	230	2.14593	230	3.18993	230	4.61684
229	3.18921	229	3.18921	229	2.29869	229	2.7539	229	4.39797
228	3.13516	228	3.13516	228	2.33506	228	2.23754	228	4.07174
227	2.98773	227	2.98773	227	2.32051	227	1.83593	227	3.49773
226	2.64867	226	2.64867	226	2.32051	226	1.23925	226	2.70073
225	1.86733	225	1.86733	225	2.29869	225	1.18188	225	1.7468
224	1.29731	224	1.29731	224	2.14593	224	1.11303	224	1.37514
223	1.06143	223	1.06143	223	1.97134	223	1.09008	223	1.28842
222	1.00738	222	1.00738	222	1.99317	222	0.57373	222	1.39166
221	1.20885	221	1.20885	221	2.07318	221	2.04247	221	1.55684
220	1.19411	220	1.19411	220	2.07318	220	1.90478	220	1.68486
219	1.22851	219	1.22851	219	2.14593	219	1.52612	219	1.817
218	1.19903	218	1.19903	218	2.09501	218	1.77856	218	1.87895
217	1.48895	217	1.48895	217	2.12411	217	3.47679	217	1.9698
216	1.35627	216	1.35627	216	2.23322	216	2.55883	216	2.07716
215	1.3661	215	1.3661	215	2.19685	215	1.97363	215	2.16388
214	1.28748	214	1.28748	214	2.26232	214	2.26049	214	2.19692
213	1.47421	213	1.47421	213	2.27687	213	2.88012	213	2.23822
212	1.53318	212	1.53318	212	2.40053	212	3.75218	212	2.28364
211	1.38084	211	1.38084	211	2.19685	211	1.54907	211	2.28364
210	1.34645	210	1.34645	210	2.24049	210	2.00805	210	2.34558
209	1.40541	209	1.40541	209	2.20412	209	7.20603	209	2.28777
208	1.29239	208	1.29239	208	2.16048	208	1.9392	208	2.32494
207	1.2236	207	1.2236	207	2.22595	207	2.38671	207	2.34558
206	1.2236	206	1.2236	206	2.23322	206	2.00805	206	2.32081
205	1.44964	205	1.44964	205	2.21867	205	3.14403	205	2.37862
204	1.18428	204	1.18428	204	2.18957	204	1.88183	204	2.37449
203	1.28256	203	1.28256	203	2.27687	203	1.64086	203	2.34971
202	1.21377	202	1.21377	202	2.10228	202	2.23754	202	2.19279
201	1.32679	201	1.32679	201	2.14593	201	2.91454	201	2.28364
200	1.70026	200	1.70026	200	2.17503	200	6.28806	200	2.20518

## Sheet:  Figure S20(d)
	BO4a		BO4b		BO4c		BO4d		BO4e
450	0.000141216	450	9.18212e-05	500	-0.01252	500	-0.01202	200	1.69181
449	-0.000240946	449	-0.000191777	499	-0.01178	499	-0.01202	201	1.67599
448	3.913e-06	448	-0.000223661	498	-0.01178	498	-0.01202	202	1.6001
447	-0.00021041	447	-0.000139162	497	-0.01178	497	-0.01202	203	1.78667
446	6.72545e-05	446	-0.000294507	496	-0.01178	496	-0.01202	204	1.68232
445	-5.69379e-05	445	-0.000189304	495	-0.01252	495	-0.01202	205	1.73924
444	-0.000143331	444	-0.000214863	494	-0.01178	494	-0.01202	206	1.7171
443	0.000209955	443	5.11923e-05	493	-0.01178	493	-0.01202	207	1.70129
442	6.76459e-05	442	-8.1337e-05	492	-0.01252	492	-0.01202	208	1.793
441	0.000129565	441	-9.92311e-05	491	-0.01178	491	-0.01202	209	1.7677
440	0.000239025	440	-1.26239e-05	490	-0.01178	490	-0.01202	210	1.79616
439	0.000292902	439	0.00010798	489	-0.01178	489	-0.01202	211	1.7171
438	0.000262578	438	0.000138807	488	-0.01178	488	-0.01117	212	1.70129
437	0.000365686	437	0.000130199	487	-0.01178	487	-0.01202	213	1.59694
436	0.00042647	436	8.69083e-05	486	-0.01178	486	-0.01202	214	1.60959
435	0.000254689	435	5.64503e-05	485	-0.01178	485	-0.01202	215	1.57796
434	0.0003777	434	-4.23081e-05	484	-0.01104	484	-0.01117	216	1.58113
433	0.000343636	433	5.99799e-05	483	-0.01104	483	-0.01117	217	1.40088
432	0.000268881	432	6.149e-05	482	-0.01104	482	-0.01117	218	1.36926
431	0.000413689	431	0.000329917	481	-0.01104	481	-0.01117	219	1.22063
430	0.00034248	430	0.000312909	480	-0.01104	480	-0.01117	220	1.10995
429	0.0004447	429	0.000504894	479	-0.01104	479	-0.01117	221	1.03406
428	0.000695774	428	0.000608824	478	-0.01104	478	-0.01117	222	0.85697
427	0.000749768	427	0.00066484	477	-0.01178	477	-0.01117	223	0.86962
426	0.00063365	426	0.000729272	476	-0.01104	476	-0.01117	224	1.02457
425	0.000910682	425	0.000831199	475	-0.01104	475	-0.01117	225	1.76454
424	0.00088467	424	0.000905682	474	-0.01178	474	-0.01117	226	2.88081
423	0.00107	423	0.000930423	473	-0.01252	473	-0.01117	227	3.64608
422	0.000967236	422	0.00108	472	-0.01178	472	-0.01117	228	3.99076
421	0.00077334	421	0.000980494	471	-0.01178	471	-0.01117	229	4.10144
420	0.00107	420	0.00114	470	-0.01252	470	-0.01117	230	4.08879
419	0.0011	419	0.00108	469	-0.01252	469	-0.01117	231	4.01606
418	0.00126	418	0.00108	468	-0.01252	468	-0.01117	232	3.92752
417	0.00113	417	0.00112	467	-0.01252	467	-0.01031	233	3.84214
416	0.00134	416	0.00123	466	-0.01252	466	-0.01117	234	3.76941
415	0.00134	415	0.00117	465	-0.01252	465	-0.01117	235	3.70932
414	0.00107	414	0.00107	464	-0.01252	464	-0.01117	236	3.65557
413	0.0012	413	0.00107	463	-0.01252	463	-0.01117	237	3.60813
412	0.0012	412	0.00123	462	-0.01252	462	-0.01117	238	3.56386
411	0.0012	411	0.00111	461	-0.01325	461	-0.01117	239	3.52275
410	0.0012	410	0.000920005	460	-0.01252	460	-0.01117	240	3.49429
409	0.000987946	409	0.00118	459	-0.01252	459	-0.01117	241	3.47532
408	0.00117	408	0.000891799	458	-0.01325	458	-0.01117	242	3.46267
407	0.00104	407	0.000932083	457	-0.01252	457	-0.01117	243	3.44686
406	0.00106	406	0.00111	456	-0.01325	456	-0.01117	244	3.42788
405	0.00109	405	0.000846083	455	-0.01325	455	-0.01117	245	3.38361
404	0.00112	404	0.000820237	454	-0.01325	454	-0.01202	246	3.33302
403	0.00091954	403	0.000763262	453	-0.01325	453	-0.01117	247	3.2761
402	0.000984825	402	0.000642071	452	-0.01325	452	-0.01202	248	3.21917
401	0.000940434	401	0.000461951	451	-0.01325	451	-0.01117	249	3.16858
400	0.00101	400	0.000617664	450	-0.01325	450	-0.01202	250	3.12747
399	0.000735405	399	0.000442695	449	-0.00736	449	-0.00601	251	3.08636
398	0.00131	398	0.000430253	448	-0.0081	448	-0.00601	252	3.06106
397	0.000878149	397	0.000211155	447	-0.00736	447	-0.00601	253	3.04841
396	0.000844853	396	3.39817e-05	446	-0.00736	446	-0.00601	254	3.05158
395	0.000790731	395	0.000249038	445	-0.00736	445	-0.00601	255	3.06422
394	0.00089293	394	-0.000125016	444	-0.00736	444	-0.00601	256	3.07687
393	0.000668025	393	-0.000214972	443	-0.00736	443	-0.00515	257	3.08004
392	0.000736469	392	-0.000349748	442	-0.00736	442	-0.00601	258	3.07371
391	0.000635591	391	-0.000356652	441	-0.00736	441	-0.00601	259	3.04525
390	0.00052519	390	-0.000354981	440	-0.00736	440	-0.00515	260	3.0073
389	0.000485997	389	-0.000476074	439	-0.00736	439	-0.00515	261	2.96936
388	0.000590877	388	-0.000374821	438	-0.00736	438	-0.00515	262	2.93773
387	0.000900161	387	-0.000334885	437	-0.00736	437	-0.00515	263	2.90295
386	0.00109	386	-5.62762e-05	436	-0.00736	436	-0.00515	264	2.85868
385	0.00114	385	7.943e-05	435	-0.00736	435	-0.00515	265	2.79543
384	0.00132	384	0.000791766	434	-0.00663	434	-0.00515	266	2.71638
383	0.00152	383	0.00144	433	-0.00663	433	-0.00429	267	2.64048
382	0.00193	382	0.00191	432	-0.00663	432	-0.00515	268	2.57407
381	0.00195	381	0.003	431	-0.00663	431	-0.00429	269	2.51083
380	0.00224	380	0.00411	430	-0.00589	430	-0.00429	270	2.4381
379	0.00306	379	0.00626	429	-0.00589	429	-0.00429	271	2.36537
378	0.00307	378	0.00757	428	-0.00515	428	-0.00429	272	2.27999
377	0.00391	377	0.00947	427	-0.00442	427	-0.00344	273	2.18828
376	0.00488	376	0.01165	426	-0.00368	426	-0.00344	274	2.09341
375	0.00593	375	0.01448	425	-0.00294	425	-0.00258	275	1.97957
374	0.00738	374	0.01761	424	-0.00147	424	-0.00172	276	1.86573
373	0.0087	373	0.02245	423	0.000736179	423	0	277	1.76138
372	0.01091	372	0.02974	422	0.00221	422	0.000858875	278	1.66651
371	0.01298	371	0.04079	421	0.00442	421	0.000858875	279	1.57796
370	0.01583	370	0.05847	420	0.00736	420	0	280	1.49575
369	0.01995	369	0.08643	419	0.01325	419	0	281	1.41985
368	0.0309	368	0.14497	418	0.0184	418	0.000858875	282	1.34712
367	0.03703	367	0.19801	417	0.02577	417	0.000858875	283	1.27755
366	0.05338	366	0.30092	416	0.03607	416	0.00172	284	1.22063
365	0.07959	365	0.45056	415	0.05816	415	0.00258	285	1.16055
364	0.1227	364	0.67124	414	0.08024	414	0.00258	286	1.10679
363	0.18467	363	0.94703	413	0.10895	413	0.00344	287	1.04671
362	0.28222	362	1.38556	412	0.14871	412	0.00429	288	0.98346
361	0.42423	361	1.96763	411	0.23042	411	0.00515	289	0.92338
360	0.62514	360	2.61439	410	0.30625	410	0.00601	290	0.86646
359	0.8904	359	3.30923	409	0.40343	409	0.00601	291	0.81902
358	1.26967	358	3.89154	408	0.5249	408	0.00687	292	0.77791
357	1.72539	357	4.14577	407	0.76415	407	0.00859	293	0.73997
356	2.25404	356	3.97202	406	0.96439	406	0.00945	294	0.70518
355	2.67413	355	3.44784	405	1.21781	405	0.01031	295	0.67672
354	2.94905	354	2.85293	404	1.51581	404	0.01117	296	0.65775
353	2.94741	353	2.31979	403	2.02969	403	0.01374	297	0.6451
352	2.68014	352	1.9396	402	2.39339	402	0.01632	298	0.63878
351	2.27168	351	1.71963	401	2.74535	401	0.0189	299	0.64194
350	1.88039	350	1.64538	400	3.03162	400	0.01031	300	0.6451
349	1.57072	349	1.66474	399	3.39063	399	0.01546	301	0.65775
348	1.36465	348	1.89817	398	3.51969	398	0.0189	302	0.6704
347	1.34779	347	2.02389	397	3.55488	397	0.02491	303	0.68621
346	1.38375	346	2.22507	396	3.50091	396	0.03092	304	0.69886
345	1.47589	345	2.48426	395	3.28739	395	0.04466	305	0.71467
344	1.60753	344	2.79114	394	3.07855	394	0.0584	306	0.72732
343	1.78244	343	3.09772	393	2.84625	393	0.07472	307	0.74945
342	1.99379	342	3.32201	392	2.60926	392	0.09791	308	0.77791
341	2.23006	341	3.37554	391	2.29484	391	0.14773	309	0.81902
340	2.45831	340	3.20444	390	2.1165	390	0.19411	310	0.86013
339	2.60707	339	2.85871	389	1.97337	389	0.25509	311	0.90757
338	2.62237	338	2.45978	388	1.86309	388	0.33582	312	0.96133
337	2.48232	337	2.10085	387	1.77861	387	0.50416	313	1.01192
336	2.22411	336	1.83594	386	1.77158	386	0.65876	314	1.06252
335	1.92946	335	1.67165	385	1.80677	385	0.8563	315	1.10995
334	1.66244	334	1.58852	384	1.88655	384	1.10537	316	1.15422
333	1.46542	333	1.55579	383	2.07427	383	1.45468	317	1.18901
332	1.34128	332	1.54541	382	2.23617	382	2.1395	318	1.22695
331	1.28255	331	1.55142	381	2.41216	381	2.70023	319	1.25858
330	1.25984	330	1.56256	380	2.62803	380	3.48388	320	1.30601
329	1.26094	329	1.58736	379	2.81575	379	4.08367	321	1.36293
328	1.27326	328	1.61253	378	2.88145	378	4.63521	322	1.42934
327	1.29005	327	1.62388	377	2.88614	377	5.02129	323	1.50523
326	1.30764	326	1.59839	376	2.82044	376	5.21202	324	1.57796
325	1.31488	325	1.5327	375	2.61395	375	5.127	325	1.63805
324	1.29739	324	1.43562	374	2.42858	374	4.86731	326	1.68232
323	1.24628	323	1.33483	373	2.22444	373	4.48354	327	1.70446
322	1.16532	322	1.24697	372	2.02265	372	3.8148	328	1.72027
321	1.06633	321	1.19675	371	1.75046	371	3.41493	329	1.7424
320	0.97116	320	1.18066	370	1.60028	370	3.1001	330	1.77086
319	0.89702	319	1.19191	369	1.47592	369	2.88178	331	1.80565
318	0.8549	318	1.22465	368	1.37737	368	2.70023	332	1.84359
317	0.84863	317	1.27379	367	1.27413	367	2.65197	333	1.87522
316	0.87284	316	1.34607	366	1.23424	366	2.6267	334	1.90684
315	0.93098	315	1.45737	365	1.21781	365	2.6267	335	1.95744
314	1.02414	314	1.61895	364	1.21781	364	2.67725	336	2.04598
313	1.15525	313	1.8294	363	1.24597	363	2.77147	337	2.17563
312	1.32916	312	2.07084	362	1.27413	362	2.92085	338	2.34639
311	1.53981	311	2.29724	361	1.30228	361	3.24258	339	2.53297
310	1.77875	310	2.44431	360	1.31871	360	3.48388	340	2.71005
309	2.01041	309	2.46449	359	1.30932	359	3.74148	341	2.85235
308	2.21841	308	2.34907	358	1.28117	358	3.95003	342	2.94406
307	2.26391	307	2.22193	357	1.23893	357	4.12177	343	3.0073
306	2.21272	306	2.05379	356	1.15446	356	4.08496	344	3.06422
305	2.07028	305	1.91231	355	1.09814	355	3.97456	345	3.12431
304	1.89778	304	1.80817	354	1.05121	354	3.75375	346	3.1749
303	1.75071	303	1.75006	353	1.02071	353	3.31213	347	3.18123
302	1.65609	302	1.73473	352	1.01132	352	3.00545	348	3.12747
301	1.62234	301	1.76773	351	1.0254	351	2.69877	349	3.0073
300	1.64454	300	1.84002	350	1.05356	350	2.41663	350	2.85235
299	1.71204	299	1.93586	349	1.08406	349	2.09768	351	2.70057
298	1.80616	298	2.02155	348	1.13569	348	1.95048	352	2.57407
297	1.90447	297	2.07134	347	1.16619	347	1.84007	353	2.49818
296	1.98355	296	2.06831	346	1.19669	346	1.74194	354	2.46972
295	2.02285	295	2.01425	345	1.22016	345	1.65607	355	2.46656
294	2.01445	294	1.92027	344	1.25301	344	1.6438	356	2.48553
293	1.96399	293	1.80507	343	1.26474	343	1.63153	357	2.53297
292	1.88278	292	1.68885	342	1.26709	342	1.63153	358	2.65629
291	1.78836	291	1.58786	341	1.25535	341	1.61926	359	2.89979
290	1.69279	290	1.51483	340	1.21312	340	1.59473	360	3.32353
289	1.61071	289	1.47117	339	1.16384	339	1.5702	361	3.94017
288	1.55297	288	1.45216	338	1.12161	338	1.48432	362	4.70227
287	1.51937	287	1.44945	337	1.07937	337	1.39845	363	5.45173
286	1.50391	286	1.45012	336	1.03948	336	1.27578	364	6.02726
285	1.49902	285	1.44456	335	0.9949	335	1.06725	365	6.26443
284	1.49024	284	1.4289	334	0.97613	334	0.9323	366	6.10948
283	1.47366	283	1.40275	333	0.96205	333	0.8219	367	5.63514
282	1.44735	282	1.37197	332	0.95735	332	0.72377	368	5.01534
281	1.41391	281	1.34325	331	0.95032	331	0.6379	369	4.36075
280	1.37705	280	1.32625	330	0.94093	330	0.60109	370	3.82633
279	1.34372	279	1.3228	329	0.9292	329	0.58883	371	3.41207
278	1.32048	278	1.33312	328	0.91043	328	0.60109	372	3.12747
277	1.31089	277	1.35551	327	0.86819	327	0.66242	373	2.96303
276	1.3151	276	1.38584	326	0.83065	326	0.73603	374	2.88714
275	1.3306	275	1.41685	325	0.79076	325	0.84643	375	2.85868
274	1.35018	274	1.44916	324	0.74852	324	0.99364	376	2.865
273	1.37316	273	1.47958	323	0.68986	323	1.23898	377	2.93141
272	1.39735	272	1.50859	322	0.65232	322	1.39845	378	3.10217
271	1.41967	271	1.54091	321	0.62181	321	1.50886	379	3.45002
270	1.4441	270	1.57525	320	0.58661	320	1.607	380	4.02239
269	1.46999	269	1.61286	319	0.56784	319	1.59473	381	4.85406
268	1.4984	268	1.6504	318	0.55376	318	1.55793	382	5.85649
267	1.52711	267	1.6901	317	0.54438	317	1.52113	383	6.77039
266	1.55951	266	1.7284	316	0.5303	316	1.53339	384	7.39019
265	1.59242	265	1.76538	315	0.52561	315	1.607	385	7.5736
264	1.62227	264	1.80097	314	0.52326	314	1.7542	386	7.36489
263	1.64865	263	1.83747	313	0.52091	313	1.98728	387	6.71663
262	1.6732	262	1.87895	312	0.52326	312	2.49023	388	5.73949
261	1.69638	261	1.92754	311	0.52561	311	2.85825	389	4.66116
260	1.72417	260	1.99018	310	0.52795	310	3.20173	390	3.59865
259	1.76082	259	2.07022	309	0.53265	309	3.49614	391	2.72586
258	1.81043	258	2.17314	308	0.53734	308	3.76601	392	2.70512
257	1.88024	257	2.30378	307	0.54438	307	3.82735	393	2.55402
256	1.97318	256	2.45004	306	0.55376	306	3.85188	394	2.14711
255	2.09106	255	2.60126	305	0.5655	305	3.87642	395	1.63651
254	2.23183	254	2.73078	304	0.58896	304	3.99909	396	1.19997
253	2.38314	253	2.81493	303	0.61243	303	4.23217	397	0.89282
252	2.52668	252	2.84857	302	0.64293	302	4.60019	398	0.66369
251	2.63075	251	2.83492	301	0.67578	301	5.12767	399	0.49085
250	2.68279	250	2.80157	300	0.73444	300	6.15811	400	0.36839
249	2.6838	249	2.76279	299	0.77902	299	6.90641	401	0.2795
248	2.65754	248	2.73317	298	0.82595	298	7.5811	402	0.21629
247	2.62965	247	2.71536	297	0.87288	297	8.08406	403	0.16987
246	2.61387	246	2.70379	296	0.93624	296	8.48887	404	0.13432
245	2.61502	245	2.69635	295	0.97143	295	8.52567	405	0.10765
244	2.6241	244	2.68804	294	1.00194	294	8.42754	406	0.0879
243	2.6308	243	2.67797	293	1.03009	293	8.18219	407	0.07111
242	2.62527	242	2.66435	292	1.06998	292	7.63017	408	0.05926
241	2.60826	241	2.65076	291	1.10518	291	7.18855	409	0.04839
240	2.58265	240	2.64039	290	1.14976	290	6.74694	410	0.03951
239	2.55824	239	2.63863	289	1.20608	289	6.37892	411	0.03259
238	2.53831	238	2.65276	288	1.31167	288	5.92504	412	0.02765
237	2.53111	237	2.69016	287	1.40083	287	5.69196	413	0.02272
236	2.53935	236	2.76613	286	1.50408	286	5.52022	414	0.01877
235	2.56538	235	2.88209	285	1.62609	285	5.36075	415	0.0158
234	2.61547	234	3.04858	284	1.84666	284	5.1522	416	0.01383
233	2.70463	233	3.284	283	2.03203	283	4.98046	417	0.01185
232	2.81377	232	3.54622	282	2.2526	282	4.77193	418	0.00988
231	2.96466	231	3.8706	281	2.5154	281	4.52658	419	0.00988
230	3.17137	230	4.24414	280	2.99173	280	4.10949	420	0.00889
229	3.34513	229	4.51166	279	3.35543	279	3.81509	421	0.0079
228	3.45323	228	4.56567	278	3.73556	278	3.53294	422	0.0079
227	3.38918	227	4.26644	277	4.09222	277	3.26306	423	0.0079
226	2.9065	226	3.52337	276	4.45123	276	2.91958	424	0.0079
225	2.18122	225	2.59071	275	4.55213	275	2.71104	425	0.0079
224	1.60727	224	1.88399	274	4.54743	274	2.5393	426	0.00691
223	1.36034	223	1.60009	273	4.48643	273	2.3921	427	0.00691
222	1.32857	222	1.55864	272	4.36676	272	2.22036	428	0.0079
221	1.34023	221	1.59422	271	4.28932	271	2.09768	429	0.0079
220	1.37802	220	1.63455	270	4.23301	270	1.98728	430	0.0079
219	1.40931	219	1.66816	269	4.18139	269	1.86461	431	0.00691
218	1.45457	218	1.71238	268	4.12976	268	1.7174	432	0.0079
217	1.49495	217	1.74655	267	4.09457	267	1.63153	433	0.0079
216	1.51056	216	1.75742	266	4.04529	266	1.55793	434	0.0079
215	1.54314	215	1.79243	265	3.97255	265	1.50886	435	0.0079
214	1.55043	214	1.79454	264	3.82003	264	1.47206	436	0.0079
213	1.57908	213	1.79991	263	3.70271	263	1.47206	437	0.0079
212	1.56652	212	1.80298	262	3.57835	262	1.48432	438	0.0079
211	1.58187	211	1.78885	261	3.46337	261	1.50886	439	0.0079
210	1.55803	210	1.79811	260	3.33197	260	1.5702	440	0.0079
209	1.56427	209	1.77919	259	3.28035	259	1.63153	441	0.0079
208	1.54644	208	1.76065	258	3.25688	258	1.7174	442	0.00889
207	1.56146	207	1.77383	257	3.25454	257	1.81554	443	0.0079
206	1.52476	206	1.74514	256	3.29912	256	2.01181	444	0.00889
205	1.51574	205	1.70576	255	3.34839	255	2.17129	445	0.00889
204	1.50488	204	1.71508	254	3.40471	254	2.36756	446	0.00889
203	1.52028	203	1.69835	253	3.45868	253	2.58837	447	0.00889
202	1.47347	202	1.68009	252	3.51969	252	2.95639	448	0.00889
201	1.48842	201	1.69588	251	3.52438	251	3.18946	449	0.00889
200	1.46563	200	1.65928	250	3.50795	250	3.4348	450	0.00889
				249	3.47041	249	3.65561	451	0.00889
				248	3.39063	248	4.01136	452	0.00889
				247	3.32962	247	4.24443	453	0.00889
				246	3.27565	246	4.46525	454	0.00889
				245	3.23107	245	4.67378	455	0.00889
				244	3.18649	244	4.94367	456	0.00889
				243	3.16772	243	5.09087	457	0.00988
				242	3.16068	242	5.189	458	0.00988
				241	3.16302	241	5.27488	459	0.00988
				240	3.20291	240	5.38528	460	0.00988
				239	3.25688	239	5.45888	461	0.00988
				238	3.3437	238	5.56929	462	0.00988
				237	3.45633	237	5.63062	463	0.00988
				236	3.67221	236	5.77783	464	0.00988
				235	3.84115	235	5.87597	465	0.00988
				234	4.01713	234	5.9741	466	0.00988
				233	4.17904	233	6.10904	467	0.00988
				232	4.35972	232	6.30532	468	0.00988
				231	4.34799	231	6.42799	469	0.01086
				230	4.1368	230	6.51386	470	0.00988
				229	3.50326	229	6.04771	471	0.01086
				228	2.85095	228	5.32394	472	0.01086
				227	1.99449	227	4.30577	473	0.01086
				226	1.11457	226	2.72331	474	0.01086
				225	0.45052	225	1.74194	475	0.01086
				224	0.27219	224	1.39845	476	0.01086
				223	0.27688	223	1.17765	477	0.01086
				222	0.19476	222	0.74829	478	0.01086
				221	0.61477	221	1.99955	479	0.01086
				220	0.63354	220	2.07315	480	0.01086
				219	0.61477	219	1.69287	481	0.01086
				218	0.74383	218	1.88914	482	0.01086
				217	1.14038	217	3.70468	483	0.01086
				216	0.99724	216	2.68651	484	0.01086
				215	0.96439	215	2.08542	485	0.01086
				214	1.00898	214	2.29396	486	0.01086
				213	1.20373	213	2.96865	487	0.01086
				212	1.46654	212	4.01136	488	0.01086
				211	0.97613	211	1.47206	489	0.01086
				210	1.11457	210	2.01181	490	0.01086
				209	2.22444	209	7.64243	491	0.01185
				208	1.06998	208	1.82781	492	0.01185
				207	1.17323	207	2.4657	493	0.01185
				206	1.09814	206	1.87687	494	0.01185
				205	1.34452	205	3.04226	495	0.01185
				204	1.15915	204	1.93821	496	0.01185
				203	1.05591	203	1.6806	497	0.01185
				202	1.19904	202	2.26942	498	0.01185
				201	1.3891	201	3.00545	499	0.01185
				200	2.00387	200	6.26852	500	0.01185
								501	0.01185
								502	0.01185
								503	0.01185
								504	0.01185
								505	0.01185
								506	0.01185
								507	0.01185
								508	0.01185
								509	0.01185
								510	0.01185
								511	0.01185
								512	0.01185
								513	0.01284
								514	0.01284
								515	0.01284
								516	0.01284
								517	0.01284
								518	0.01284
								519	0.01284
								520	0.01284
								521	0.01284
								522	0.01284
								523	0.01284
								524	0.01284
								525	0.01284
								526	0.01284
								527	0.01284
								528	0.01284
								529	0.01284
								530	0.01284
								531	0.01284
								532	0.01284
								533	0.01284
								534	0.01284
								535	0.01383
								536	0.01284
								537	0.01383
								538	0.01383
								539	0.01383
								540	0.01383
								541	0.01383
								542	0.01383
								543	0.01383
								544	0.01383
								545	0.01383
								546	0.01383
								547	0.01383
								548	0.01481
								549	0.01481
								550	0.01481
								551	0.01481
								552	0.01481
								553	0.01481
								554	0.01481
								555	0.01481
								556	0.01481
								557	0.01481
								558	0.01481
								559	0.01481
								560	0.01481
								561	0.01481
								562	0.01481
								563	0.01481
								564	0.01481
								565	0.01481
								566	0.01481
								567	0.01481
								568	0.01481
								569	0.01481
								570	0.01481
								571	0.01481
								572	0.01481
								573	0.0158
								574	0.01481
								575	0.01481
								576	0.0158
								577	0.01481
								578	0.0158
								579	0.01481
								580	0.01481
								581	0.01481
								582	0.01481
								583	0.01481
								584	0.01481
								585	0.01481
								586	0.01481
								587	0.01481
								588	0.01481
								589	0.01481
								590	0.01481
								591	0.0158
								592	0.0158
								593	0.0158
								594	0.0158
								595	0.0158
								596	0.0158
								597	0.0158
								598	0.0158
								599	0.0158
								600	0.0158
								601	0.0158
								602	0.0158
								603	0.0158
								604	0.0158
								605	0.0158
								606	0.0158
								607	0.0158
								608	0.0158
								609	0.0158
								610	0.0158
								611	0.0158
								612	0.0158
								613	0.0158
								614	0.0158
								615	0.0158
								616	0.0158
								617	0.0158
								618	0.0158
								619	0.0158
								620	0.0158
								621	0.0158
								622	0.0158
								623	0.0158
								624	0.01679
								625	0.01679
								626	0.01679
								627	0.01679
								628	0.01679
								629	0.0158
								630	0.01679
								631	0.01679
								632	0.01679
								633	0.01679
								634	0.01679
								635	0.01679
								636	0.01679
								637	0.0158
								638	0.0158
								639	0.01679
								640	0.01679
								641	0.01679
								642	0.01679
								643	0.01679
								644	0.01679
								645	0.01679
								646	0.01679
								647	0.01679
								648	0.01679
								649	0.01679
								650	0.01679
								651	0.01679
								652	0.01679
								653	0.01679
								654	0.01679
								655	0.01679
								656	0.01679
								657	0.01679
								658	0.01679
								659	0.01679
								660	0.01679
								661	0.01679
								662	0.01679
								663	0.01679
								664	0.01679
								665	0.01679
								666	0.01679
								667	0.01679
								668	0.01679
								669	0.01679
								670	0.01778
								671	0.01679
								672	0.01679
								673	0.01679
								674	0.01679
								675	0.01679
								676	0.01778
								677	0.01679
								678	0.01778
								679	0.01778
								680	0.01778
								681	0.01778
								682	0.01778
								683	0.01679
								684	0.01778
								685	0.01778
								686	0.01778
								687	0.01679
								688	0.01778
								689	0.01778
								690	0.01778
								691	0.01778
								692	0.01778
								693	0.01778
								694	0.01778
								695	0.01778
								696	0.01778
								697	0.01778
								698	0.01778
								699	0.01778
								700	0.01778

## Sheet:  Figure S20(d)-magnify
	BO4a		BO4b		BO4c		BO4d		BO4e
450	0.000141216	450	9.18212e-05	500	-0.01252	500	-0.01202	200	1.69181
449	-0.000240946	449	-0.000191777	499	-0.01178	499	-0.01202	201	1.67599
448	3.913e-06	448	-0.000223661	498	-0.01178	498	-0.01202	202	1.6001
447	-0.00021041	447	-0.000139162	497	-0.01178	497	-0.01202	203	1.78667
446	6.72545e-05	446	-0.000294507	496	-0.01178	496	-0.01202	204	1.68232
445	-5.69379e-05	445	-0.000189304	495	-0.01252	495	-0.01202	205	1.73924
444	-0.000143331	444	-0.000214863	494	-0.01178	494	-0.01202	206	1.7171
443	0.000209955	443	5.11923e-05	493	-0.01178	493	-0.01202	207	1.70129
442	6.76459e-05	442	-8.1337e-05	492	-0.01252	492	-0.01202	208	1.793
441	0.000129565	441	-9.92311e-05	491	-0.01178	491	-0.01202	209	1.7677
440	0.000239025	440	-1.26239e-05	490	-0.01178	490	-0.01202	210	1.79616
439	0.000292902	439	0.00010798	489	-0.01178	489	-0.01202	211	1.7171
438	0.000262578	438	0.000138807	488	-0.01178	488	-0.01117	212	1.70129
437	0.000365686	437	0.000130199	487	-0.01178	487	-0.01202	213	1.59694
436	0.00042647	436	8.69083e-05	486	-0.01178	486	-0.01202	214	1.60959
435	0.000254689	435	5.64503e-05	485	-0.01178	485	-0.01202	215	1.57796
434	0.0003777	434	-4.23081e-05	484	-0.01104	484	-0.01117	216	1.58113
433	0.000343636	433	5.99799e-05	483	-0.01104	483	-0.01117	217	1.40088
432	0.000268881	432	6.149e-05	482	-0.01104	482	-0.01117	218	1.36926
431	0.000413689	431	0.000329917	481	-0.01104	481	-0.01117	219	1.22063
430	0.00034248	430	0.000312909	480	-0.01104	480	-0.01117	220	1.10995
429	0.0004447	429	0.000504894	479	-0.01104	479	-0.01117	221	1.03406
428	0.000695774	428	0.000608824	478	-0.01104	478	-0.01117	222	0.85697
427	0.000749768	427	0.00066484	477	-0.01178	477	-0.01117	223	0.86962
426	0.00063365	426	0.000729272	476	-0.01104	476	-0.01117	224	1.02457
425	0.000910682	425	0.000831199	475	-0.01104	475	-0.01117	225	1.76454
424	0.00088467	424	0.000905682	474	-0.01178	474	-0.01117	226	2.88081
423	0.00107	423	0.000930423	473	-0.01252	473	-0.01117	227	3.64608
422	0.000967236	422	0.00108	472	-0.01178	472	-0.01117	228	3.99076
421	0.00077334	421	0.000980494	471	-0.01178	471	-0.01117	229	4.10144
420	0.00107	420	0.00114	470	-0.01252	470	-0.01117	230	4.08879
419	0.0011	419	0.00108	469	-0.01252	469	-0.01117	231	4.01606
418	0.00126	418	0.00108	468	-0.01252	468	-0.01117	232	3.92752
417	0.00113	417	0.00112	467	-0.01252	467	-0.01031	233	3.84214
416	0.00134	416	0.00123	466	-0.01252	466	-0.01117	234	3.76941
415	0.00134	415	0.00117	465	-0.01252	465	-0.01117	235	3.70932
414	0.00107	414	0.00107	464	-0.01252	464	-0.01117	236	3.65557
413	0.0012	413	0.00107	463	-0.01252	463	-0.01117	237	3.60813
412	0.0012	412	0.00123	462	-0.01252	462	-0.01117	238	3.56386
411	0.0012	411	0.00111	461	-0.01325	461	-0.01117	239	3.52275
410	0.0012	410	0.000920005	460	-0.01252	460	-0.01117	240	3.49429
409	0.000987946	409	0.00118	459	-0.01252	459	-0.01117	241	3.47532
408	0.00117	408	0.000891799	458	-0.01325	458	-0.01117	242	3.46267
407	0.00104	407	0.000932083	457	-0.01252	457	-0.01117	243	3.44686
406	0.00106	406	0.00111	456	-0.01325	456	-0.01117	244	3.42788
405	0.00109	405	0.000846083	455	-0.01325	455	-0.01117	245	3.38361
404	0.00112	404	0.000820237	454	-0.01325	454	-0.01202	246	3.33302
403	0.00091954	403	0.000763262	453	-0.01325	453	-0.01117	247	3.2761
402	0.000984825	402	0.000642071	452	-0.01325	452	-0.01202	248	3.21917
401	0.000940434	401	0.000461951	451	-0.01325	451	-0.01117	249	3.16858
400	0.00101	400	0.000617664	450	-0.01325	450	-0.01202	250	3.12747
399	0.000735405	399	0.000442695	449	-0.00736	449	-0.00601	251	3.08636
398	0.00131	398	0.000430253	448	-0.0081	448	-0.00601	252	3.06106
397	0.000878149	397	0.000211155	447	-0.00736	447	-0.00601	253	3.04841
396	0.000844853	396	3.39817e-05	446	-0.00736	446	-0.00601	254	3.05158
395	0.000790731	395	0.000249038	445	-0.00736	445	-0.00601	255	3.06422
394	0.00089293	394	-0.000125016	444	-0.00736	444	-0.00601	256	3.07687
393	0.000668025	393	-0.000214972	443	-0.00736	443	-0.00515	257	3.08004
392	0.000736469	392	-0.000349748	442	-0.00736	442	-0.00601	258	3.07371
391	0.000635591	391	-0.000356652	441	-0.00736	441	-0.00601	259	3.04525
390	0.00052519	390	-0.000354981	440	-0.00736	440	-0.00515	260	3.0073
389	0.000485997	389	-0.000476074	439	-0.00736	439	-0.00515	261	2.96936
388	0.000590877	388	-0.000374821	438	-0.00736	438	-0.00515	262	2.93773
387	0.000900161	387	-0.000334885	437	-0.00736	437	-0.00515	263	2.90295
386	0.00109	386	-5.62762e-05	436	-0.00736	436	-0.00515	264	2.85868
385	0.00114	385	7.943e-05	435	-0.00736	435	-0.00515	265	2.79543
384	0.00132	384	0.000791766	434	-0.00663	434	-0.00515	266	2.71638
383	0.00152	383	0.00144	433	-0.00663	433	-0.00429	267	2.64048
382	0.00193	382	0.00191	432	-0.00663	432	-0.00515	268	2.57407
381	0.00195	381	0.003	431	-0.00663	431	-0.00429	269	2.51083
380	0.00224	380	0.00411	430	-0.00589	430	-0.00429	270	2.4381
379	0.00306	379	0.00626	429	-0.00589	429	-0.00429	271	2.36537
378	0.00307	378	0.00757	428	-0.00515	428	-0.00429	272	2.27999
377	0.00391	377	0.00947	427	-0.00442	427	-0.00344	273	2.18828
376	0.00488	376	0.01165	426	-0.00368	426	-0.00344	274	2.09341
375	0.00593	375	0.01448	425	-0.00294	425	-0.00258	275	1.97957
374	0.00738	374	0.01761	424	-0.00147	424	-0.00172	276	1.86573
373	0.0087	373	0.02245	423	0.000736179	423	0	277	1.76138
372	0.01091	372	0.02974	422	0.00221	422	0.000858875	278	1.66651
371	0.01298	371	0.04079	421	0.00442	421	0.000858875	279	1.57796
370	0.01583	370	0.05847	420	0.00736	420	0	280	1.49575
369	0.01995	369	0.08643	419	0.01325	419	0	281	1.41985
368	0.0309	368	0.14497	418	0.0184	418	0.000858875	282	1.34712
367	0.03703	367	0.19801	417	0.02577	417	0.000858875	283	1.27755
366	0.05338	366	0.30092	416	0.03607	416	0.00172	284	1.22063
365	0.07959	365	0.45056	415	0.05816	415	0.00258	285	1.16055
364	0.1227	364	0.67124	414	0.08024	414	0.00258	286	1.10679
363	0.18467	363	0.94703	413	0.10895	413	0.00344	287	1.04671
362	0.28222	362	1.38556	412	0.14871	412	0.00429	288	0.98346
361	0.42423	361	1.96763	411	0.23042	411	0.00515	289	0.92338
360	0.62514	360	2.61439	410	0.30625	410	0.00601	290	0.86646
359	0.8904	359	3.30923	409	0.40343	409	0.00601	291	0.81902
358	1.26967	358	3.89154	408	0.5249	408	0.00687	292	0.77791
357	1.72539	357	4.14577	407	0.76415	407	0.00859	293	0.73997
356	2.25404	356	3.97202	406	0.96439	406	0.00945	294	0.70518
355	2.67413	355	3.44784	405	1.21781	405	0.01031	295	0.67672
354	2.94905	354	2.85293	404	1.51581	404	0.01117	296	0.65775
353	2.94741	353	2.31979	403	2.02969	403	0.01374	297	0.6451
352	2.68014	352	1.9396	402	2.39339	402	0.01632	298	0.63878
351	2.27168	351	1.71963	401	2.74535	401	0.0189	299	0.64194
350	1.88039	350	1.64538	400	3.03162	400	0.01031	300	0.6451
349	1.57072	349	1.66474	399	3.39063	399	0.01546	301	0.65775
348	1.36465	348	1.89817	398	3.51969	398	0.0189	302	0.6704
347	1.34779	347	2.02389	397	3.55488	397	0.02491	303	0.68621
346	1.38375	346	2.22507	396	3.50091	396	0.03092	304	0.69886
345	1.47589	345	2.48426	395	3.28739	395	0.04466	305	0.71467
344	1.60753	344	2.79114	394	3.07855	394	0.0584	306	0.72732
343	1.78244	343	3.09772	393	2.84625	393	0.07472	307	0.74945
342	1.99379	342	3.32201	392	2.60926	392	0.09791	308	0.77791
341	2.23006	341	3.37554	391	2.29484	391	0.14773	309	0.81902
340	2.45831	340	3.20444	390	2.1165	390	0.19411	310	0.86013
339	2.60707	339	2.85871	389	1.97337	389	0.25509	311	0.90757
338	2.62237	338	2.45978	388	1.86309	388	0.33582	312	0.96133
337	2.48232	337	2.10085	387	1.77861	387	0.50416	313	1.01192
336	2.22411	336	1.83594	386	1.77158	386	0.65876	314	1.06252
335	1.92946	335	1.67165	385	1.80677	385	0.8563	315	1.10995
334	1.66244	334	1.58852	384	1.88655	384	1.10537	316	1.15422
333	1.46542	333	1.55579	383	2.07427	383	1.45468	317	1.18901
332	1.34128	332	1.54541	382	2.23617	382	2.1395	318	1.22695
331	1.28255	331	1.55142	381	2.41216	381	2.70023	319	1.25858
330	1.25984	330	1.56256	380	2.62803	380	3.48388	320	1.30601
329	1.26094	329	1.58736	379	2.81575	379	4.08367	321	1.36293
328	1.27326	328	1.61253	378	2.88145	378	4.63521	322	1.42934
327	1.29005	327	1.62388	377	2.88614	377	5.02129	323	1.50523
326	1.30764	326	1.59839	376	2.82044	376	5.21202	324	1.57796
325	1.31488	325	1.5327	375	2.61395	375	5.127	325	1.63805
324	1.29739	324	1.43562	374	2.42858	374	4.86731	326	1.68232
323	1.24628	323	1.33483	373	2.22444	373	4.48354	327	1.70446
322	1.16532	322	1.24697	372	2.02265	372	3.8148	328	1.72027
321	1.06633	321	1.19675	371	1.75046	371	3.41493	329	1.7424
320	0.97116	320	1.18066	370	1.60028	370	3.1001	330	1.77086
319	0.89702	319	1.19191	369	1.47592	369	2.88178	331	1.80565
318	0.8549	318	1.22465	368	1.37737	368	2.70023	332	1.84359
317	0.84863	317	1.27379	367	1.27413	367	2.65197	333	1.87522
316	0.87284	316	1.34607	366	1.23424	366	2.6267	334	1.90684
315	0.93098	315	1.45737	365	1.21781	365	2.6267	335	1.95744
314	1.02414	314	1.61895	364	1.21781	364	2.67725	336	2.04598
313	1.15525	313	1.8294	363	1.24597	363	2.77147	337	2.17563
312	1.32916	312	2.07084	362	1.27413	362	2.92085	338	2.34639
311	1.53981	311	2.29724	361	1.30228	361	3.24258	339	2.53297
310	1.77875	310	2.44431	360	1.31871	360	3.48388	340	2.71005
309	2.01041	309	2.46449	359	1.30932	359	3.74148	341	2.85235
308	2.21841	308	2.34907	358	1.28117	358	3.95003	342	2.94406
307	2.26391	307	2.22193	357	1.23893	357	4.12177	343	3.0073
306	2.21272	306	2.05379	356	1.15446	356	4.08496	344	3.06422
305	2.07028	305	1.91231	355	1.09814	355	3.97456	345	3.12431
304	1.89778	304	1.80817	354	1.05121	354	3.75375	346	3.1749
303	1.75071	303	1.75006	353	1.02071	353	3.31213	347	3.18123
302	1.65609	302	1.73473	352	1.01132	352	3.00545	348	3.12747
301	1.62234	301	1.76773	351	1.0254	351	2.69877	349	3.0073
300	1.64454	300	1.84002	350	1.05356	350	2.41663	350	2.85235
299	1.71204	299	1.93586	349	1.08406	349	2.09768	351	2.70057
298	1.80616	298	2.02155	348	1.13569	348	1.95048	352	2.57407
297	1.90447	297	2.07134	347	1.16619	347	1.84007	353	2.49818
296	1.98355	296	2.06831	346	1.19669	346	1.74194	354	2.46972
295	2.02285	295	2.01425	345	1.22016	345	1.65607	355	2.46656
294	2.01445	294	1.92027	344	1.25301	344	1.6438	356	2.48553
293	1.96399	293	1.80507	343	1.26474	343	1.63153	357	2.53297
292	1.88278	292	1.68885	342	1.26709	342	1.63153	358	2.65629
291	1.78836	291	1.58786	341	1.25535	341	1.61926	359	2.89979
290	1.69279	290	1.51483	340	1.21312	340	1.59473	360	3.32353
289	1.61071	289	1.47117	339	1.16384	339	1.5702	361	3.94017
288	1.55297	288	1.45216	338	1.12161	338	1.48432	362	4.70227
287	1.51937	287	1.44945	337	1.07937	337	1.39845	363	5.45173
286	1.50391	286	1.45012	336	1.03948	336	1.27578	364	6.02726
285	1.49902	285	1.44456	335	0.9949	335	1.06725	365	6.26443
284	1.49024	284	1.4289	334	0.97613	334	0.9323	366	6.10948
283	1.47366	283	1.40275	333	0.96205	333	0.8219	367	5.63514
282	1.44735	282	1.37197	332	0.95735	332	0.72377	368	5.01534
281	1.41391	281	1.34325	331	0.95032	331	0.6379	369	4.36075
280	1.37705	280	1.32625	330	0.94093	330	0.60109	370	3.82633
279	1.34372	279	1.3228	329	0.9292	329	0.58883	371	3.41207
278	1.32048	278	1.33312	328	0.91043	328	0.60109	372	3.12747
277	1.31089	277	1.35551	327	0.86819	327	0.66242	373	2.96303
276	1.3151	276	1.38584	326	0.83065	326	0.73603	374	2.88714
275	1.3306	275	1.41685	325	0.79076	325	0.84643	375	2.85868
274	1.35018	274	1.44916	324	0.74852	324	0.99364	376	2.865
273	1.37316	273	1.47958	323	0.68986	323	1.23898	377	2.93141
272	1.39735	272	1.50859	322	0.65232	322	1.39845	378	3.10217
271	1.41967	271	1.54091	321	0.62181	321	1.50886	379	3.45002
270	1.4441	270	1.57525	320	0.58661	320	1.607	380	4.02239
269	1.46999	269	1.61286	319	0.56784	319	1.59473	381	4.85406
268	1.4984	268	1.6504	318	0.55376	318	1.55793	382	5.85649
267	1.52711	267	1.6901	317	0.54438	317	1.52113	383	6.77039
266	1.55951	266	1.7284	316	0.5303	316	1.53339	384	7.39019
265	1.59242	265	1.76538	315	0.52561	315	1.607	385	7.5736
264	1.62227	264	1.80097	314	0.52326	314	1.7542	386	7.36489
263	1.64865	263	1.83747	313	0.52091	313	1.98728	387	6.71663
262	1.6732	262	1.87895	312	0.52326	312	2.49023	388	5.73949
261	1.69638	261	1.92754	311	0.52561	311	2.85825	389	4.66116
260	1.72417	260	1.99018	310	0.52795	310	3.20173	390	3.59865
259	1.76082	259	2.07022	309	0.53265	309	3.49614	391	2.72586
258	1.81043	258	2.17314	308	0.53734	308	3.76601	392	2.70512
257	1.88024	257	2.30378	307	0.54438	307	3.82735	393	2.55402
256	1.97318	256	2.45004	306	0.55376	306	3.85188	394	2.14711
255	2.09106	255	2.60126	305	0.5655	305	3.87642	395	1.63651
254	2.23183	254	2.73078	304	0.58896	304	3.99909	396	1.19997
253	2.38314	253	2.81493	303	0.61243	303	4.23217	397	0.89282
252	2.52668	252	2.84857	302	0.64293	302	4.60019	398	0.66369
251	2.63075	251	2.83492	301	0.67578	301	5.12767	399	0.49085
250	2.68279	250	2.80157	300	0.73444	300	6.15811	400	0.36839
249	2.6838	249	2.76279	299	0.77902	299	6.90641	401	0.2795
248	2.65754	248	2.73317	298	0.82595	298	7.5811	402	0.21629
247	2.62965	247	2.71536	297	0.87288	297	8.08406	403	0.16987
246	2.61387	246	2.70379	296	0.93624	296	8.48887	404	0.13432
245	2.61502	245	2.69635	295	0.97143	295	8.52567	405	0.10765
244	2.6241	244	2.68804	294	1.00194	294	8.42754	406	0.0879
243	2.6308	243	2.67797	293	1.03009	293	8.18219	407	0.07111
242	2.62527	242	2.66435	292	1.06998	292	7.63017	408	0.05926
241	2.60826	241	2.65076	291	1.10518	291	7.18855	409	0.04839
240	2.58265	240	2.64039	290	1.14976	290	6.74694	410	0.03951
239	2.55824	239	2.63863	289	1.20608	289	6.37892	411	0.03259
238	2.53831	238	2.65276	288	1.31167	288	5.92504	412	0.02765
237	2.53111	237	2.69016	287	1.40083	287	5.69196	413	0.02272
236	2.53935	236	2.76613	286	1.50408	286	5.52022	414	0.01877
235	2.56538	235	2.88209	285	1.62609	285	5.36075	415	0.0158
234	2.61547	234	3.04858	284	1.84666	284	5.1522	416	0.01383
233	2.70463	233	3.284	283	2.03203	283	4.98046	417	0.01185
232	2.81377	232	3.54622	282	2.2526	282	4.77193	418	0.00988
231	2.96466	231	3.8706	281	2.5154	281	4.52658	419	0.00988
230	3.17137	230	4.24414	280	2.99173	280	4.10949	420	0.00889
229	3.34513	229	4.51166	279	3.35543	279	3.81509	421	0.0079
228	3.45323	228	4.56567	278	3.73556	278	3.53294	422	0.0079
227	3.38918	227	4.26644	277	4.09222	277	3.26306	423	0.0079
226	2.9065	226	3.52337	276	4.45123	276	2.91958	424	0.0079
225	2.18122	225	2.59071	275	4.55213	275	2.71104	425	0.0079
224	1.60727	224	1.88399	274	4.54743	274	2.5393	426	0.00691
223	1.36034	223	1.60009	273	4.48643	273	2.3921	427	0.00691
222	1.32857	222	1.55864	272	4.36676	272	2.22036	428	0.0079
221	1.34023	221	1.59422	271	4.28932	271	2.09768	429	0.0079
220	1.37802	220	1.63455	270	4.23301	270	1.98728	430	0.0079
219	1.40931	219	1.66816	269	4.18139	269	1.86461	431	0.00691
218	1.45457	218	1.71238	268	4.12976	268	1.7174	432	0.0079
217	1.49495	217	1.74655	267	4.09457	267	1.63153	433	0.0079
216	1.51056	216	1.75742	266	4.04529	266	1.55793	434	0.0079
215	1.54314	215	1.79243	265	3.97255	265	1.50886	435	0.0079
214	1.55043	214	1.79454	264	3.82003	264	1.47206	436	0.0079
213	1.57908	213	1.79991	263	3.70271	263	1.47206	437	0.0079
212	1.56652	212	1.80298	262	3.57835	262	1.48432	438	0.0079
211	1.58187	211	1.78885	261	3.46337	261	1.50886	439	0.0079
210	1.55803	210	1.79811	260	3.33197	260	1.5702	440	0.0079
209	1.56427	209	1.77919	259	3.28035	259	1.63153	441	0.0079
208	1.54644	208	1.76065	258	3.25688	258	1.7174	442	0.00889
207	1.56146	207	1.77383	257	3.25454	257	1.81554	443	0.0079
206	1.52476	206	1.74514	256	3.29912	256	2.01181	444	0.00889
205	1.51574	205	1.70576	255	3.34839	255	2.17129	445	0.00889
204	1.50488	204	1.71508	254	3.40471	254	2.36756	446	0.00889
203	1.52028	203	1.69835	253	3.45868	253	2.58837	447	0.00889
202	1.47347	202	1.68009	252	3.51969	252	2.95639	448	0.00889
201	1.48842	201	1.69588	251	3.52438	251	3.18946	449	0.00889
200	1.46563	200	1.65928	250	3.50795	250	3.4348	450	0.00889
				249	3.47041	249	3.65561	451	0.00889
				248	3.39063	248	4.01136	452	0.00889
				247	3.32962	247	4.24443	453	0.00889
				246	3.27565	246	4.46525	454	0.00889
				245	3.23107	245	4.67378	455	0.00889
				244	3.18649	244	4.94367	456	0.00889
				243	3.16772	243	5.09087	457	0.00988
				242	3.16068	242	5.189	458	0.00988
				241	3.16302	241	5.27488	459	0.00988
				240	3.20291	240	5.38528	460	0.00988
				239	3.25688	239	5.45888	461	0.00988
				238	3.3437	238	5.56929	462	0.00988	0.00988
				237	3.45633	237	5.63062	463	0.00988
				236	3.67221	236	5.77783	464	0.00988
				235	3.84115	235	5.87597	465	0.00988
				234	4.01713	234	5.9741	466	0.00988
				233	4.17904	233	6.10904	467	0.00988
				232	4.35972	232	6.30532	468	0.00988
				231	4.34799	231	6.42799	469	0.01086
				230	4.1368	230	6.51386	470	0.00988
				229	3.50326	229	6.04771	471	0.01086
				228	2.85095	228	5.32394	472	0.01086
				227	1.99449	227	4.30577	473	0.01086
				226	1.11457	226	2.72331	474	0.01086
				225	0.45052	225	1.74194	475	0.01086
				224	0.27219	224	1.39845	476	0.01086
				223	0.27688	223	1.17765	477	0.01086
				222	0.19476	222	0.74829	478	0.01086
				221	0.61477	221	1.99955	479	0.01086
				220	0.63354	220	2.07315	480	0.01086
				219	0.61477	219	1.69287	481	0.01086
				218	0.74383	218	1.88914	482	0.01086
				217	1.14038	217	3.70468	483	0.01086
				216	0.99724	216	2.68651	484	0.01086
				215	0.96439	215	2.08542	485	0.01086
				214	1.00898	214	2.29396	486	0.01086
				213	1.20373	213	2.96865	487	0.01086
				212	1.46654	212	4.01136	488	0.01086
				211	0.97613	211	1.47206	489	0.01086
				210	1.11457	210	2.01181	490	0.01086
				209	2.22444	209	7.64243	491	0.01185
				208	1.06998	208	1.82781	492	0.01185
				207	1.17323	207	2.4657	493	0.01185
				206	1.09814	206	1.87687	494	0.01185
				205	1.34452	205	3.04226	495	0.01185
				204	1.15915	204	1.93821	496	0.01185
				203	1.05591	203	1.6806	497	0.01185
				202	1.19904	202	2.26942	498	0.01185
				201	1.3891	201	3.00545	499	0.01185
				200	2.00387	200	6.26852	500	0.01185
								501	0.01185
								502	0.01185
								503	0.01185
								504	0.01185
								505	0.01185
								506	0.01185
								507	0.01185
								508	0.01185
								509	0.01185
								510	0.01185
								511	0.01185
								512	0.01185
								513	0.01284
								514	0.01284
								515	0.01284
								516	0.01284
								517	0.01284
								518	0.01284
								519	0.01284
								520	0.01284
								521	0.01284
								522	0.01284
								523	0.01284
								524	0.01284
								525	0.01284
								526	0.01284
								527	0.01284
								528	0.01284
								529	0.01284
								530	0.01284
								531	0.01284
								532	0.01284
								533	0.01284
								534	0.01284
								535	0.01383
								536	0.01284
								537	0.01383
								538	0.01383
								539	0.01383
								540	0.01383
								541	0.01383
								542	0.01383
								543	0.01383
								544	0.01383
								545	0.01383
								546	0.01383
								547	0.01383
								548	0.01481
								549	0.01481
								550	0.01481
								551	0.01481
								552	0.01481
								553	0.01481
								554	0.01481
								555	0.01481
								556	0.01481
								557	0.01481
								558	0.01481
								559	0.01481
								560	0.01481
								561	0.01481
								562	0.01481
								563	0.01481
								564	0.01481
								565	0.01481
								566	0.01481
								567	0.01481
								568	0.01481
								569	0.01481
								570	0.01481
								571	0.01481
								572	0.01481
								573	0.0158
								574	0.01481
								575	0.01481
								576	0.0158
								577	0.01481
								578	0.0158
								579	0.01481
								580	0.01481
								581	0.01481
								582	0.01481
								583	0.01481
								584	0.01481
								585	0.01481
								586	0.01481
								587	0.01481
								588	0.01481
								589	0.01481
								590	0.01481
								591	0.0158
								592	0.0158
								593	0.0158
								594	0.0158
								595	0.0158
								596	0.0158
								597	0.0158
								598	0.0158
								599	0.0158
								600	0.0158
								601	0.0158
								602	0.0158
								603	0.0158
								604	0.0158
								605	0.0158
								606	0.0158
								607	0.0158
								608	0.0158
								609	0.0158
								610	0.0158
								611	0.0158
								612	0.0158
								613	0.0158
								614	0.0158
								615	0.0158
								616	0.0158
								617	0.0158
								618	0.0158
								619	0.0158
								620	0.0158
								621	0.0158
								622	0.0158
								623	0.0158
								624	0.01679
								625	0.01679
								626	0.01679
								627	0.01679
								628	0.01679
								629	0.0158
								630	0.01679
								631	0.01679
								632	0.01679
								633	0.01679
								634	0.01679
								635	0.01679
								636	0.01679
								637	0.0158
								638	0.0158
								639	0.01679
								640	0.01679
								641	0.01679
								642	0.01679
								643	0.01679
								644	0.01679
								645	0.01679
								646	0.01679
								647	0.01679
								648	0.01679
								649	0.01679
								650	0.01679
								651	0.01679
								652	0.01679
								653	0.01679
								654	0.01679
								655	0.01679
								656	0.01679
								657	0.01679
								658	0.01679
								659	0.01679
								660	0.01679
								661	0.01679
								662	0.01679
								663	0.01679
								664	0.01679
								665	0.01679
								666	0.01679
								667	0.01679
								668	0.01679
								669	0.01679
								670	0.01778
								671	0.01679
								672	0.01679
								673	0.01679
								674	0.01679
								675	0.01679
								676	0.01778
								677	0.01679
								678	0.01778
								679	0.01778
								680	0.01778
								681	0.01778
								682	0.01778
								683	0.01679
								684	0.01778
								685	0.01778
								686	0.01778
								687	0.01679
								688	0.01778
								689	0.01778
								690	0.01778
								691	0.01778
								692	0.01778
								693	0.01778
								694	0.01778
								695	0.01778
								696	0.01778
								697	0.01778
								698	0.01778
								699	0.01778
								700	0.01778
