# Supplementary material for: Double boron–oxygen-fused polycyclic aromatic hydrocarbons: skeletal editing and applications as organic optoelectronic materials
Source: Nat Commun. 2023 Nov 4;14:7089. doi: 10.1038/s41467-023-42973-1 (PMC10625603; doi:10.1038/s41467-023-42973-1)
Supplement: Supplementary file 14 — Source Data [file 41467_2023_42973_MOESM14_ESM.zip › Fig. S21. Photophysical properties-(RT) PL spectra.xlsx]

## Sheet: Fig. S21(a)
	BO1a		BO2		BO3a		BO4a		BO5
310	0.00327	320	0.000220734	320	0.00196	330	0	340	0
311	0.00321	321	0	321	0.0016	331	3.88975e-05	341	0.00021375
312	0.0033	322	0.000588625	322	0.00145	332	6.4984e-05	342	0.000622659
313	0.00365	323	0.000478258	323	0.00155	333	6.72892e-05	343	0.000451461
314	0.00424	324	0.000717387	324	0.00161	334	0.000277361	344	0.000284033
315	0.00396	325	0.000790965	325	0.00198	335	0.000215082	345	0.00027163
316	0.00352	326	0.00171	326	0.00183	336	0.000488522	346	0.000297962
317	0.00329	327	0.00221	327	0.00191	337	0.000803184	347	0.000176005
318	0.00367	328	0.00368	328	0.00191	338	0.000836544	348	8.91458e-05
319	0.00364	329	0.00508	329	0.00198	339	0.00103	349	0.000178249
320	0.00368	330	0.00677	330	0.00209	340	0.00142	350	0.00034952
321	0.00376	331	0.0103	331	0.00235	341	0.00176	351	0.000389905
322	0.00431	332	0.01554	332	0.0027	342	0.00289	352	0.000208683
323	0.00447	333	0.0232	333	0.00308	343	0.00363	353	0.000188864
324	0.00548	334	0.03653	334	0.00372	344	0.00456	354	0.000412903
325	0.00577	335	0.05564	335	0.00437	345	0.00572	355	0.000477317
326	0.00704	336	0.08057	336	0.0052	346	0.00848	356	0.00048438
327	0.0077	337	0.11379	337	0.00668	347	0.01158	357	0.000687849
328	0.00983	338	0.15523	338	0.00797	348	0.01584	358	0.00098073
329	0.01342	339	0.20948	339	0.01077	349	0.02404	359	0.00118
330	0.01741	340	0.2704	340	0.01494	350	0.03686	360	0.00146
331	0.01906	341	0.32257	341	0.02141	351	0.05596	361	0.00223
332	0.024	342	0.37913	342	0.0345	352	0.08686	362	0.00273
333	0.03295	343	0.42307	343	0.05329	353	0.1274	363	0.00419
334	0.04878	344	0.46954	344	0.0827	354	0.18301	364	0.00539
335	0.07397	345	0.5057	345	0.12833	355	0.26555	365	0.00713
336	0.10885	346	0.5309	346	0.19976	356	0.36834	366	0.00874
337	0.1566	347	0.54943	347	0.29245	357	0.496	367	0.01141
338	0.21843	348	0.57183	348	0.4002	358	0.64215	368	0.01447
339	0.30324	349	0.6008	349	0.54657	359	0.76016	369	0.01893
340	0.39211	350	0.63485	350	0.67424	360	0.82251	370	0.02543
341	0.49402	351	0.67425	351	0.79274	361	0.84229	371	0.03243
342	0.60496	352	0.72351	352	0.90024	362	0.81005	372	0.04407
343	0.69892	353	0.7709	353	0.96996	363	0.75629	373	0.06145
344	0.78236	354	0.81554	354	0.99207	364	0.67815	374	0.08326
345	0.84993	355	0.86796	355	0.98501	365	0.61829	375	0.11469
346	0.89757	356	0.90786	356	0.94464	366	0.56636	376	0.15602
347	0.91855	357	0.94357	357	0.8865	367	0.53153	377	0.20418
348	0.92434	358	0.96974	358	0.81968	368	0.519	378	0.26981
349	0.91082	359	0.97774	359	0.76334	369	0.52798	379	0.33941
350	0.89335	360	0.99159	360	0.71434	370	0.57055	380	0.41591
351	0.87504	361	1	361	0.68888	371	0.64304	381	0.50748
352	0.85691	362	0.9941	362	0.68647	372	0.73655	382	0.58929
353	0.8444	363	0.98392	363	0.69926	373	0.83716	383	0.66721
354	0.84237	364	0.97539	364	0.74799	374	0.92047	384	0.74485
355	0.85341	365	0.95935	365	0.80323	375	0.97955	385	0.80341
356	0.8673	366	0.95298	366	0.86727	376	1	386	0.84627
357	0.8962	367	0.94483	367	0.93297	377	0.97727	387	0.87156
358	0.92396	368	0.93521	368	0.97468	378	0.91953	388	0.88516
359	0.95556	369	0.93661	369	1	379	0.84862	389	0.8776
360	0.97645	370	0.94185	370	0.99587	380	0.77047	390	0.86652
361	0.99476	371	0.93694	371	0.97399	381	0.69254	391	0.85176
362	1	372	0.93566	372	0.93167	382	0.62272	392	0.83203
363	0.99687	373	0.93277	373	0.87135	383	0.56005	393	0.8075
364	0.97383	374	0.94071	374	0.8116	384	0.50312	394	0.78473
365	0.94403	375	0.92473	375	0.74575	385	0.46034	395	0.77556
366	0.90256	376	0.90773	376	0.6832	386	0.42524	396	0.76352
367	0.85676	377	0.88835	377	0.62669	387	0.40376	397	0.76008
368	0.81261	378	0.86822	378	0.57714	388	0.39306	398	0.77214
369	0.76672	379	0.84525	379	0.54091	389	0.39073	399	0.79119
370	0.72411	380	0.82117	380	0.5112	390	0.39833	400	0.81005
371	0.68999	381	0.80463	381	0.49983	391	0.4156	401	0.84429
372	0.66408	382	0.77623	382	0.4947	392	0.43342	402	0.87613
373	0.64119	383	0.75015	383	0.49633	393	0.44935	403	0.90813
374	0.62233	384	0.72274	384	0.50186	394	0.462	404	0.94372
375	0.61068	385	0.69824	385	0.5092	395	0.4643	405	0.96717
376	0.59562	386	0.67937	386	0.50733	396	0.45954	406	0.98061
377	0.58227	387	0.6608	387	0.49947	397	0.44852	407	0.99794
378	0.57077	388	0.65275	388	0.48968	398	0.43164	408	1
379	0.55527	389	0.637	389	0.47726	399	0.40572	409	0.98862
380	0.53497	390	0.6169	390	0.45944	400	0.38042	410	0.9769
381	0.51699	391	0.60615	391	0.43499	401	0.35437	411	0.94574
382	0.49734	392	0.58553	392	0.41343	402	0.3245	412	0.9135
383	0.47454	393	0.56519	393	0.38648	403	0.30034	413	0.88146
384	0.44895	394	0.54689	394	0.35857	404	0.27436	414	0.8384
385	0.42811	395	0.5245	395	0.33248	405	0.25018	415	0.80043
386	0.4016	396	0.50609	396	0.30879	406	0.22944	416	0.76248
387	0.37863	397	0.49139	397	0.287	407	0.21131	417	0.72124
388	0.35627	398	0.46928	398	0.26583	408	0.19651	418	0.68883
389	0.3357	399	0.45239	399	0.24737	409	0.18461	419	0.65972
390	0.31842	400	0.44171	400	0.23593	410	0.17474	420	0.63464
391	0.30285	401	0.41849	401	0.22374	411	0.16649	421	0.61157
392	0.28816	402	0.40299	402	0.21399	412	0.16349	422	0.60019
393	0.27634	403	0.38884	403	0.20674	413	0.16083	423	0.58865
394	0.2654	404	0.36837	404	0.20045	414	0.16059	424	0.5788
395	0.25385	405	0.36077	405	0.19665	415	0.15936	425	0.568
396	0.24435	406	0.34405	406	0.19222	416	0.15911	426	0.56197
397	0.23438	407	0.33081	407	0.18942	417	0.15777	427	0.55594
398	0.22646	408	0.31734	408	0.18284	418	0.15419	428	0.55134
399	0.21729	409	0.30033	409	0.1802	419	0.14953	429	0.53895
400	0.20997	410	0.29371	410	0.17209	420	0.14414	430	0.52605
401	0.20048	411	0.28177	411	0.16669	421	0.13623	431	0.51296
402	0.19415	412	0.26884	412	0.15988	422	0.12689	432	0.49669
403	0.1861	413	0.25618	413	0.15223	423	0.11788	433	0.47584
404	0.17833	414	0.24974	414	0.14205	424	0.10923	434	0.45463
405	0.17	415	0.24382	415	0.13258	425	0.09963	435	0.43587
406	0.16072	416	0.22335	416	0.12296	426	0.09037	436	0.41402
407	0.15321	417	0.21825	417	0.11374	427	0.08275	437	0.39298
408	0.14369	418	0.20946	418	0.10635	428	0.07502	438	0.36945
409	0.138	419	0.19756	419	0.0974	429	0.06849	439	0.3505
410	0.12858	420	0.1916	420	0.09102	430	0.06221	440	0.33216
411	0.12068	421	0.18021	421	0.08236	431	0.05762	441	0.30935
412	0.1153	422	0.1716	422	0.07768	432	0.05265	442	0.2921
413	0.10786	423	0.16347	423	0.07221	433	0.0497	443	0.27917
414	0.10264	424	0.15926	424	0.06695	434	0.04583	444	0.26346
415	0.09698	425	0.15223	425	0.06306	435	0.04379	445	0.25148
416	0.09173	426	0.1414	426	0.05935	436	0.042	446	0.24049
417	0.08677	427	0.13823	427	0.056	437	0.04066	447	0.23223
418	0.08299	428	0.13062	428	0.05398	438	0.03919	448	0.22619
419	0.0784	429	0.12437	429	0.0516	439	0.03833	449	0.21467
420	0.07484	430	0.11828	430	0.04893	440	0.03678	450	0.2104
421	0.07004	431	0.11165	431	0.0463	441	0.0358	451	0.20614
422	0.067	432	0.1049	432	0.04453	442	0.03452	452	0.19805
423	0.0635	433	0.10312	433	0.04199	443	0.0328	453	0.19306
424	0.05985	434	0.0969	434	0.04057	444	0.03138	454	0.18748
425	0.05632	435	0.09598	435	0.03783	445	0.02961	455	0.18476
426	0.05301	436	0.08997	436	0.03612	446	0.02821	456	0.18034
427	0.05085	437	0.08147	437	0.03341	447	0.02644	457	0.1741
428	0.04729	438	0.07744	438	0.03074	448	0.02524	458	0.168
429	0.04473	439	0.07601	439	0.02925	449	0.02257	459	0.16284
430	0.04148	440	0.07258	440	0.02693	450	0.02141	460	0.15627
431	0.03944	441	0.06931	441	0.02477	451	0.01938	461	0.14818
432	0.03633	442	0.06686	442	0.02342	452	0.01859	462	0.14278
433	0.03459	443	0.0641	443	0.02194	453	0.01666	463	0.13704
434	0.03235	444	0.06258	444	0.02014	454	0.01569	464	0.13053
435	0.03063	445	0.05826	445	0.01864	455	0.01441	465	0.1234
436	0.02858	446	0.05366	446	0.01782	456	0.01348	466	0.11596
437	0.02705	447	0.05417	447	0.01639	457	0.01232	467	0.1101
438	0.02549	448	0.05031	448	0.01559	458	0.01163	468	0.10448
439	0.02414	449	0.0484	449	0.01458	459	0.01084	469	0.09859
440	0.02284	450	0.04646	450	0.0137	460	0.01012	470	0.09294
441	0.02129	451	0.04378	451	0.01268	461	0.00971	471	0.08776
442	0.01977	452	0.04225	452	0.01199	462	0.00891	472	0.08214
443	0.01872	453	0.04014	453	0.01164	463	0.00875	473	0.07855
444	0.01791	454	0.03787	454	0.0112	464	0.00818	474	0.07511
445	0.01707	455	0.03692	455	0.01025	465	0.00775	475	0.07023
446	0.01626	456	0.03495	456	0.00992	466	0.00723	476	0.06736
447	0.01521	457	0.0344	457	0.0098	467	0.00707	477	0.06313
448	0.01449	458	0.03239	458	0.00933	468	0.00655	478	0.06226
449	0.01407	459	0.02939	459	0.00903	469	0.00629	479	0.059
450	0.01319	460	0.0287	460	0.00804	470	0.00603	480	0.0563
451	0.01255	461	0.028	461	0.00829	471	0.00589	481	0.05471
452	0.01164	462	0.02682	462	0.0075	472	0.00557	482	0.05141
453	0.01139	463	0.02507	463	0.00736	473	0.00513	483	0.04909
454	0.01064	464	0.02542	464	0.00684	474	0.00483	484	0.04779
455	0.01019	465	0.02253	465	0.00637	475	0.0047	485	0.04556
456	0.00954	466	0.02172	466	0.00621	476	0.00414	486	0.04323
457	0.0092	467	0.02123	467	0.00572	477	0.00394	487	0.04161
458	0.00856	468	0.02132	468	0.00539	478	0.00364	488	0.03864
459	0.00839	469	0.01893	469	0.00514	479	0.00342	489	0.03734
460	0.00783	470	0.01771	470	0.00493	480	0.00318	490	0.03571
461	0.00759	471	0.01805	471	0.0044	481	0.00274	491	0.0342
462	0.00685	472	0.01672	472	0.00413	482	0.00238	492	0.0318
463	0.00658	473	0.01632	473	0.00371	483	0.00229	493	0.03001
464	0.0064	474	0.01527	474	0.00328	484	0.00208	494	0.02837
465	0.00618	475	0.01385	475	0.00316	485	0.00182	495	0.02687
466	0.00539	476	0.01361	476	0.0032	486	0.00167	496	0.02562
467	0.00529	477	0.01345	477	0.00303	487	0.00136	497	0.02353
468	0.00484	478	0.01236	478	0.00274	488	0.00127	498	0.02248
469	0.00479	479	0.01227	479	0.00242	489	0.00136	499	0.02202
470	0.00449	480	0.01118	480	0.00236	490	0.00105	500	0.02065
471	0.00429	481	0.01056	481	0.00234	491	0.00107	501	0.0195
472	0.00381	482	0.01052	482	0.00212	492	0.000805482	502	0.01911
473	0.00352	483	0.0099	483	0.00196	493	0.000871828	503	0.01721
474	0.00344	484	0.00929	484	0.00167	494	0.000741052	504	0.01659
475	0.00307	485	0.00872	485	0.00193	495	0.000656495	505	0.01587
476	0.00313	486	0.00877	486	0.00143	496	0.000607293	506	0.01524
477	0.00276	487	0.00798	487	0.00178	497	0.000522694	507	0.01418
478	0.00251	488	0.00773	488	0.00165	498	0.00044369	508	0.01407
479	0.00244	489	0.00719	489	0.00155	499	0.000383163	509	0.01324
480	0.00227	490	0.00725	490	0.00114	500	0.000357426	510	0.01262
481	0.00191	491	0.00692	491	0.0012			511	0.01184
482	0.00186	492	0.00636	492	0.000913125			512	0.01124
483	0.00169	493	0.00708	493	0.00123			513	0.01169
484	0.00159	494	0.00522	494	0.00101			514	0.01082
485	0.00148	495	0.00585	495	0.000816103			515	0.00994
486	0.00127	496	0.0053	496	0.000882567			516	0.00974
487	0.00118	497	0.00486	497	0.000838533			517	0.00945
488	0.00109	498	0.00487	498	0.000761553			518	0.00872
489	0.000952582	499	0.00427	499	0.000660543			519	0.00826
490	0.00084157	500	0.00443	500	0.000516474			520	0.00825
491	0.000754682			501	0.000629535			521	0.00738
492	0.000748454			502	0.000572988			522	0.00771
493	0.000550958			503	0.000448422			523	0.00708
494	0.000532633			504	0.000456966			524	0.00656
495	0.000547752			505	0.000460652			525	0.00634
496	0.000377159			506	0.000410319			526	0.00661
497	0.000291728			507	0.000413361			527	0.00575
498	0.00022252			508	0.000431219			528	0.00574
499	6.51916e-05			509	0.000454211			529	0.00517
500	0			510	0.000251045			530	0.00456
				511	0.000298878			531	0.00458
				512	0.000362629			532	0.004
				513	0.000442636			533	0.00419
				514	0.000269844			534	0.00331
				515	0.000350114			535	0.00338
				516	0.000258452			536	0.00353
				517	0.000287128			537	0.00313
				518	0.00033214			538	0.00286
				519	0.000356199			539	0.00272
				520	0.000272132			540	0.00249
				521	0.000323307			541	0.00275
				522	0.000221139			542	0.00252
				523	0.000244774			543	0.00245
				524	5.65603e-05			544	0.00213
				525	0.000214067			545	0.00188
				526	5.15359e-05			546	0.00211
				527	0.000314697			547	0.00157
				528	0.000219228			548	0.00181
				529	6.99366e-05			549	0.00145
				530	5.85321e-05			550	0.00148
				531	0
				532	0.000267131
				533	0.000149246
				534	0.000144033
				535	7.78236e-05
				536	0.000152012
				537	0.000282969
				538	0.000297523
				539	0.000148772
				540	0.000124188
				541	0.00020167
				542	0.000164353
				543	0.000243232
				544	0.000277436
				545	0.00017998
				546	0.000174522
				547	0.000229308
				548	5.44885e-05
				549	0.000245613
				550	0.000198633

## Sheet: Fig. S21(b)
	BO1a		BO1b		BO1c		BO1d		BO1e		BO1f		BO1g
310	0.00327	330	0.00375	320	0.00125	330	0.00119	330	0	330	0	330	0
311	0.00321	331	0.00466	321	0.00147	331	0.00106	331	0.000337358	331	0.000407274	331	0.000578889
312	0.0033	332	0.00542	322	0.00158	332	0.000695191	332	0.000652521	332	0.000223243	332	0.00124
313	0.00365	333	0.00686	323	0.00179	333	0.00108	333	0.00131	333	0.000681611	333	0.00285
314	0.00424	334	0.00797	324	0.0023	334	0.000998278	334	0.00183	334	0.000935459	334	0.00509
315	0.00396	335	0.01005	325	0.00338	335	0.00109	335	0.0029	335	0.0015	335	0.00716
316	0.00352	336	0.01239	326	0.00317	336	0.0013	336	0.00385	336	0.00194	336	0.01046
317	0.00329	337	0.0151	327	0.00366	337	0.00139	337	0.00524	337	0.00221	337	0.01418
318	0.00367	338	0.0191	328	0.00449	338	0.00186	338	0.0074	338	0.0035	338	0.01891
319	0.00364	339	0.02636	329	0.00578	339	0.00193	339	0.01181	339	0.00466	339	0.02697
320	0.00368	340	0.0379	330	0.00767	340	0.00259	340	0.01715	340	0.00501	340	0.03822
321	0.00376	341	0.05351	331	0.01071	341	0.00286	341	0.02543	341	0.0072	341	0.05321
322	0.00431	342	0.08187	332	0.014	342	0.0043	342	0.03859	342	0.00957	342	0.07521
323	0.00447	343	0.12	333	0.02151	343	0.00495	343	0.05839	343	0.01332	343	0.10406
324	0.00548	344	0.17033	334	0.03422	344	0.00586	344	0.08395	344	0.01884	344	0.13828
325	0.00577	345	0.23305	335	0.05595	345	0.00719	345	0.11866	345	0.02608	345	0.17777
326	0.00704	346	0.32441	336	0.08964	346	0.00903	346	0.16798	346	0.03684	346	0.22835
327	0.0077	347	0.41921	337	0.13687	347	0.01258	347	0.22558	347	0.05005	347	0.28421
328	0.00983	348	0.52345	338	0.2037	348	0.01532	348	0.29217	348	0.0677	348	0.3465
329	0.01342	349	0.64233	339	0.29811	349	0.02067	349	0.37502	349	0.09428	349	0.40911
330	0.01741	350	0.73842	340	0.40333	350	0.0279	350	0.45481	350	0.12503	350	0.47432
331	0.01906	351	0.83522	341	0.51239	351	0.03665	351	0.53496	351	0.16618	351	0.53148
332	0.024	352	0.91385	342	0.63122	352	0.05062	352	0.61161	352	0.21141	352	0.59167
333	0.03295	353	0.96134	343	0.73057	353	0.06762	353	0.67699	353	0.2607	353	0.65039
334	0.04878	354	0.99974	344	0.81556	354	0.08956	354	0.72644	354	0.32338	354	0.69727
335	0.07397	355	1	345	0.87004	355	0.12153	355	0.76249	355	0.39398	355	0.73682
336	0.10885	356	0.97681	346	0.91312	356	0.15701	356	0.78163	356	0.45788	356	0.76708
337	0.1566	357	0.95395	347	0.92493	357	0.20216	357	0.78881	357	0.52041	357	0.78662
338	0.21843	358	0.92549	348	0.92211	358	0.26027	358	0.78782	358	0.59328	358	0.80935
339	0.30324	359	0.88922	349	0.90454	359	0.32455	359	0.78533	359	0.65044	359	0.823
340	0.39211	360	0.86331	350	0.87919	360	0.3932	360	0.78426	360	0.70108	360	0.8394
341	0.49402	361	0.85054	351	0.84263	361	0.482	361	0.78604	361	0.74935	361	0.85181
342	0.60496	362	0.85672	352	0.83067	362	0.56545	362	0.79916	362	0.78842	362	0.8743
343	0.69892	363	0.86325	353	0.82817	363	0.65243	363	0.81131	363	0.81245	363	0.88904
344	0.78236	364	0.88742	354	0.82945	364	0.74381	364	0.84579	364	0.83913	364	0.91178
345	0.84993	365	0.91413	355	0.85464	365	0.82021	365	0.87541	365	0.8612	365	0.932
346	0.89757	366	0.9363	356	0.88096	366	0.88586	366	0.90562	366	0.87003	366	0.94521
347	0.91855	367	0.96579	357	0.92238	367	0.94828	367	0.9414	367	0.88055	367	0.96969
348	0.92434	368	0.9744	358	0.95553	368	0.98344	368	0.96754	368	0.88961	368	0.97702
349	0.91082	369	0.97125	359	0.98292	369	1	369	0.987	369	0.90075	369	0.98648
350	0.89335	370	0.96735	360	1	370	0.99825	370	1	370	0.91326	370	0.99024
351	0.87504	371	0.94653	361	0.99753	371	0.99405	371	0.99118	371	0.92764	371	1
352	0.85691	372	0.91923	362	0.99192	372	0.98108	372	0.98128	372	0.93656	372	0.99472
353	0.8444	373	0.87535	363	0.96502	373	0.96439	373	0.96146	373	0.95896	373	0.98995
354	0.84237	374	0.83203	364	0.9229	374	0.94616	374	0.92865	374	0.97637	374	0.97744
355	0.85341	375	0.78436	365	0.87984	375	0.92901	375	0.89673	375	0.98663	375	0.96383
356	0.8673	376	0.73289	366	0.83296	376	0.91853	376	0.85404	376	0.99545	376	0.94719
357	0.8962	377	0.69511	367	0.78092	377	0.91284	377	0.82041	377	1	377	0.92864
358	0.92396	378	0.6532	368	0.72513	378	0.91246	378	0.79035	378	0.99547	378	0.90689
359	0.95556	379	0.61791	369	0.68243	379	0.91787	379	0.76353	379	0.97926	379	0.89022
360	0.97645	380	0.59503	370	0.64546	380	0.92189	380	0.73821	380	0.96902	380	0.86152
361	0.99476	381	0.57362	371	0.61532	381	0.93428	381	0.71782	381	0.96295	381	0.84803
362	1	382	0.55836	372	0.5958	382	0.94185	382	0.70259	382	0.94471	382	0.83098
363	0.99687	383	0.54313	373	0.57874	383	0.94491	383	0.68589	383	0.92548	383	0.81643
364	0.97383	384	0.53494	374	0.56965	384	0.94671	384	0.67573	384	0.90944	384	0.80387
365	0.94403	385	0.5244	375	0.5539	385	0.94118	385	0.66557	385	0.88668	385	0.78676
366	0.90256	386	0.5091	376	0.53693	386	0.92828	386	0.64887	386	0.86071	386	0.77036
367	0.85676	387	0.49312	377	0.53058	387	0.90482	387	0.63578	387	0.83769	387	0.7506
368	0.81261	388	0.47841	378	0.51021	388	0.87402	388	0.62239	388	0.80851	388	0.73858
369	0.76672	389	0.45723	379	0.48903	389	0.84441	389	0.60597	389	0.79008	389	0.71866
370	0.72411	390	0.43947	380	0.46671	390	0.81609	390	0.58961	390	0.76748	390	0.6994
371	0.68999	391	0.42151	381	0.44496	391	0.78431	391	0.56465	391	0.75611	391	0.68273
372	0.66408	392	0.4046	382	0.4196	392	0.75113	392	0.54182	392	0.73351	392	0.67253
373	0.64119	393	0.38249	383	0.39942	393	0.71966	393	0.51594	393	0.71507	393	0.64723
374	0.62233	394	0.35685	384	0.3697	394	0.68428	394	0.48824	394	0.69753	394	0.6326
375	0.61068	395	0.33805	385	0.34531	395	0.65735	395	0.46491	395	0.68349	395	0.6162
376	0.59562	396	0.31951	386	0.31994	396	0.62989	396	0.43842	396	0.66322	396	0.59283
377	0.58227	397	0.30053	387	0.30122	397	0.60756	397	0.41495	397	0.64495	397	0.57418
378	0.57077	398	0.28238	388	0.28175	398	0.58718	398	0.39462	398	0.62918	398	0.55899
379	0.55527	399	0.26596	389	0.2621	399	0.56151	399	0.37383	399	0.61234	399	0.53932
380	0.53497	400	0.25455	390	0.24942	400	0.54831	400	0.35312	400	0.59123	400	0.5232
381	0.51699	401	0.24079	391	0.2378	401	0.5326	401	0.33933	401	0.57514	401	0.50477
382	0.49734	402	0.23336	392	0.2272	402	0.52027	402	0.3209	402	0.55981	402	0.49287
383	0.47454	403	0.22182	393	0.21799	403	0.50853	403	0.30738	403	0.54381	403	0.48123
384	0.44895	404	0.21287	394	0.20934	404	0.49459	404	0.29632	404	0.52519	404	0.4677
385	0.42811	405	0.20676	395	0.20024	405	0.48088	405	0.28178	405	0.51168	405	0.45294
386	0.4016	406	0.19603	396	0.19134	406	0.46593	406	0.26989	406	0.49336	406	0.43987
387	0.37863	407	0.19136	397	0.18505	407	0.45006	407	0.26146	407	0.47446	407	0.42795
388	0.35627	408	0.18136	398	0.17705	408	0.43656	408	0.25036	408	0.4528	408	0.41034
389	0.3357	409	0.17591	399	0.17114	409	0.41835	409	0.23948	409	0.44049	409	0.39826
390	0.31842	410	0.16854	400	0.16175	410	0.40113	410	0.22747	410	0.42136	410	0.38483
391	0.30285	411	0.15889	401	0.15326	411	0.38357	411	0.21943	411	0.4021	411	0.37306
392	0.28816	412	0.15249	402	0.14542	412	0.36477	412	0.20941	412	0.3894	412	0.35837
393	0.27634	413	0.14388	403	0.13817	413	0.34446	413	0.19656	413	0.36946	413	0.34497
394	0.2654	414	0.1373	404	0.13076	414	0.32807	414	0.18635	414	0.35419	414	0.33163
395	0.25385	415	0.12967	405	0.12349	415	0.30911	415	0.17754	415	0.3363	415	0.32053
396	0.24435	416	0.12146	406	0.11468	416	0.29133	416	0.16655	416	0.32425	416	0.30873
397	0.23438	417	0.1124	407	0.10901	417	0.2728	417	0.15514	417	0.31146	417	0.29527
398	0.22646	418	0.10662	408	0.10213	418	0.25914	418	0.14692	418	0.29485	418	0.28201
399	0.21729	419	0.09873	409	0.09645	419	0.24463	419	0.13842	419	0.28162	419	0.27196
400	0.20997	420	0.09275	410	0.08929	420	0.22933	420	0.13047	420	0.26792	420	0.25826
401	0.20048	421	0.08645	411	0.08387	421	0.21812	421	0.12193	421	0.25671	421	0.24846
402	0.19415	422	0.08047	412	0.07907	422	0.2062	422	0.11456	422	0.2446	422	0.23679
403	0.1861	423	0.07493	413	0.07416	423	0.19373	423	0.10754	423	0.23274	423	0.22581
404	0.17833	424	0.07055	414	0.07103	424	0.18472	424	0.09981	424	0.22269	424	0.21492
405	0.17	425	0.06647	415	0.06634	425	0.17441	425	0.0951	425	0.20912	425	0.20633
406	0.16072	426	0.06341	416	0.06196	426	0.16488	426	0.08913	426	0.19981	426	0.19416
407	0.15321	427	0.05923	417	0.06018	427	0.15575	427	0.08423	427	0.18857	427	0.18859
408	0.14369	428	0.05513	418	0.05704	428	0.14856	428	0.08015	428	0.17881	428	0.17896
409	0.138	429	0.05218	419	0.05328	429	0.14007	429	0.07536	429	0.16957	429	0.17066
410	0.12858	430	0.04959	420	0.05047	430	0.132	430	0.07103	430	0.16025	430	0.16177
411	0.12068	431	0.04679	421	0.04845	431	0.12552	431	0.06721	431	0.15078	431	0.1551
412	0.1153	432	0.04428	422	0.04398	432	0.11759	432	0.06385	432	0.14373	432	0.14674
413	0.10786	433	0.04141	423	0.04211	433	0.11115	433	0.05965	433	0.13593	433	0.14072
414	0.10264	434	0.03922	424	0.03917	434	0.10406	434	0.05693	434	0.1288	434	0.13452
415	0.09698	435	0.03665	425	0.03683	435	0.09879	435	0.05377	435	0.12181	435	0.1291
416	0.09173	436	0.0351	426	0.03407	436	0.09281	436	0.04962	436	0.11396	436	0.1209
417	0.08677	437	0.03264	427	0.03224	437	0.08772	437	0.04703	437	0.10732	437	0.11829
418	0.08299	438	0.03097	428	0.03005	438	0.08132	438	0.04432	438	0.10041	438	0.11307
419	0.0784	439	0.02929	429	0.02877	439	0.07653	439	0.0409	439	0.09635	439	0.10598
420	0.07484	440	0.02688	430	0.02636	440	0.07126	440	0.03849	440	0.09249	440	0.10179
421	0.07004	441	0.02559	431	0.02404	441	0.06691	441	0.03666	441	0.08672	441	0.09651
422	0.067	442	0.02408	432	0.0226	442	0.06268	442	0.03376	442	0.08317	442	0.09198
423	0.0635	443	0.02263	433	0.02212	443	0.05916	443	0.03191	443	0.07788	443	0.08796
424	0.05985	444	0.02099	434	0.0194	444	0.05524	444	0.03036	444	0.07413	444	0.08363
425	0.05632	445	0.01955	435	0.01864	445	0.05215	445	0.02836	445	0.07107	445	0.08009
426	0.05301	446	0.01805	436	0.01754	446	0.0479	446	0.02645	446	0.06591	446	0.07796
427	0.05085	447	0.01691	437	0.01694	447	0.04638	447	0.02495	447	0.06309	447	0.07288
428	0.04729	448	0.01626	438	0.01489	448	0.04304	448	0.02313	448	0.0598	448	0.07017
429	0.04473	449	0.015	439	0.01477	449	0.04087	449	0.02223	449	0.05609	449	0.06648
430	0.04148	450	0.0144	440	0.01314	450	0.03849	450	0.02128	450	0.05377	450	0.06497
431	0.03944	451	0.0135	441	0.01277	451	0.03748	451	0.01965	451	0.05016	451	0.06003
432	0.03633	452	0.01303	442	0.01231	452	0.03542	452	0.01875	452	0.04846	452	0.05851
433	0.03459	453	0.01206	443	0.01162	453	0.0333	453	0.01719	453	0.0467	453	0.05472
434	0.03235	454	0.01187	444	0.01054	454	0.03184	454	0.01626	454	0.0442	454	0.05374
435	0.03063	455	0.0108	445	0.01002	455	0.03027	455	0.01521	455	0.042	455	0.05184
436	0.02858	456	0.01045	446	0.00995	456	0.0285	456	0.01427	456	0.04081	456	0.04913
437	0.02705	457	0.01027	447	0.00928	457	0.02724	457	0.01367	457	0.03832	457	0.04703
438	0.02549	458	0.00946	448	0.00909	458	0.02534	458	0.01344	458	0.03632	458	0.0456
439	0.02414	459	0.00907	449	0.00787	459	0.02423	459	0.01196	459	0.03438	459	0.04441
440	0.02284	460	0.00837	450	0.00787	460	0.02326	460	0.01156	460	0.03274	460	0.04157
441	0.02129	461	0.00838	451	0.00753	461	0.0213	461	0.01061	461	0.03086	461	0.03947
442	0.01977	462	0.00735	452	0.00723	462	0.01993	462	0.01045	462	0.02911	462	0.03808
443	0.01872	463	0.00741	453	0.0064	463	0.01971	463	0.00947	463	0.02715	463	0.0369
444	0.01791	464	0.00703	454	0.00648	464	0.01814	464	0.00877	464	0.02674	464	0.03439
445	0.01707	465	0.00669	455	0.00559	465	0.01741	465	0.00811	465	0.02542	465	0.03379
446	0.01626	466	0.00628	456	0.00554	466	0.01597	466	0.0082	466	0.0243	466	0.03155
447	0.01521	467	0.00573	457	0.00497	467	0.01523	467	0.0075	467	0.02278	467	0.03063
448	0.01449	468	0.0054	458	0.00538	468	0.01423	468	0.00722	468	0.02126	468	0.02929
449	0.01407	469	0.00514	459	0.00485	469	0.01365	469	0.00657	469	0.01998	469	0.02757
450	0.01319	470	0.00459	460	0.00432	470	0.0129	470	0.00591	470	0.01878	470	0.02667
451	0.01255	471	0.00447	461	0.0041	471	0.01168	471	0.0055	471	0.01779	471	0.02567
452	0.01164	472	0.00404	462	0.00381	472	0.01076	472	0.0049	472	0.0164	472	0.0243
453	0.01139	473	0.00375	463	0.00393	473	0.01035	473	0.00479	473	0.01563	473	0.02344
454	0.01064	474	0.00357	464	0.00367	474	0.00977	474	0.00451	474	0.01546	474	0.02191
455	0.01019	475	0.00342	465	0.00342	475	0.00941	475	0.0043	475	0.01373	475	0.02064
456	0.00954	476	0.00289	466	0.00339	476	0.00851	476	0.0038	476	0.01303	476	0.01955
457	0.0092	477	0.00296	467	0.00292	477	0.00791	477	0.00361	477	0.01216	477	0.01849
458	0.00856	478	0.00253	468	0.0029	478	0.00767	478	0.00312	478	0.0113	478	0.01715
459	0.00839	479	0.00219	469	0.00254	479	0.007	479	0.0033	479	0.01092	479	0.01586
460	0.00783	480	0.0021	470	0.0027	480	0.00674	480	0.00282	480	0.01011	480	0.01543
461	0.00759	481	0.0022	471	0.0023	481	0.00637	481	0.00279	481	0.00952	481	0.01499
462	0.00685	482	0.00167	472	0.00229	482	0.00576	482	0.00248	482	0.00914	482	0.01415
463	0.00658	483	0.00193	473	0.00211	483	0.00569	483	0.00218	483	0.00839	483	0.01234
464	0.0064	484	0.00162	474	0.00182	484	0.00511	484	0.00196	484	0.00741	484	0.01277
465	0.00618	485	0.00141	475	0.00193	485	0.00472	485	0.00186	485	0.00759	485	0.01203
466	0.00539	486	0.0013	476	0.00145	486	0.00451	486	0.00163	486	0.00693	486	0.01114
467	0.00529	487	0.00099234	477	0.00146	487	0.00419	487	0.00153	487	0.00611	487	0.01058
468	0.00484	488	0.0011	478	0.00136	488	0.00394	488	0.00126	488	0.00615	488	0.01007
469	0.00479	489	0.000803599	479	0.0013	489	0.00389	489	0.00122	489	0.00586	489	0.00935
470	0.00449	490	0.000936744	480	0.00124	490	0.00344	490	0.00111	490	0.00536	490	0.00911
471	0.00429	491	0.000732307	481	0.00118	491	0.00331	491	0.00127	491	0.00451	491	0.0083
472	0.00381	492	0.000784142	482	0.000954315	492	0.00328	492	0.000878906	492	0.00462	492	0.00802
473	0.00352	493	0.000452771	483	0.00102	493	0.00283	493	0.000830078	493	0.00436	493	0.00735
474	0.00344	494	0.000573385	484	0.000768725	494	0.00239	494	0.000856712	494	0.00394	494	0.0068
475	0.00307	495	0.000410925	485	0.000803271	495	0.00244	495	0.000621449	495	0.00361	495	0.00651
476	0.00313	496	0.000692961	486	0.000907673	496	0.00243	496	0.000443892	496	0.00341	496	0.00589
477	0.00276	497	0.000193514	487	0.000961103	497	0.00215	497	0.000439453	497	0.0033	497	0.00554
478	0.00251	498	0.00024118	488	0.000594781	498	0.00216	498	0.000568182	498	0.00283	498	0.0048
479	0.00244	499	9.98379e-05	489	0.000601247	499	0.00171	499	0.000221946	499	0.00274	499	0.00487
480	0.00227	500	0	490	0.000404988	500	0.00171	500	0.000408381	500	0.00228	500	0.0047
481	0.00191			491	0.000399761	501	0.00176
482	0.00186			492	0.00030694	502	0.00156
483	0.00169			493	0.000184133	503	0.00152
484	0.00159			494	0.000318943	504	0.00147
485	0.00148			495	0.000454674	505	0.00132
486	0.00127			496	0.000118981	506	0.00127
487	0.00118			497	0.000190723	507	0.00138
488	0.00109			498	4.20378e-05	508	0.00118
489	0.000952582			499	0	509	0.00117
490	0.00084157			500	5.99479e-05	510	0.000918859
491	0.000754682					511	0.000858218
492	0.000748454					512	0.000845048
493	0.000550958					513	0.000718582
494	0.000532633					514	0.000817552
495	0.000547752					515	0.000635205
496	0.000377159					516	0.000735425
497	0.000291728					517	0.000712921
498	0.00022252					518	0.000682077
499	6.51916e-05					519	0.000725368
500	0					520	0.000364689
						521	0.000390131
						522	0.000520455
						523	0.000490385
						524	0.000443381
						525	0.000551884
						526	0.000422388
						527	0.000232146
						528	0.00012301
						529	0.000160627
						530	0.000305655
						531	0.000216091
						532	0.000233617
						533	0.000181182
						534	3.50586e-05
						535	0.000233621
						536	6.35868e-05
						537	6.24984e-05
						538	0.000193557
						539	5.5274e-05
						540	0.000243803
						541	0.000262787
						542	0.000258352
						543	0.000258435
						544	0.00018166
						545	0.000122802
						546	0
						547	5.68645e-05
						548	0.000253426
						549	0.000118101
						550	6.10302e-05

## Sheet: Fig. S21(c)
	BO3a		BO3b		BO3c		BO3d		BO3e
320	0.00196	330	8.23977e-06	330	0	360	0	360	0.000829646
321	0.0016	331	9.64939e-05	331	0.000200822	361	0.000425184	361	0.000949885
322	0.00145	332	0	332	0.000290113	362	0.00118	362	0.00118
323	0.00155	333	0.000180867	333	0.000313791	363	0.0017	363	0.00149
324	0.00161	334	0.000150069	334	0.000398646	364	0.00291	364	0.0019
325	0.00198	335	0.000284286	335	0.000569638	365	0.00342	365	0.00237
326	0.00183	336	0.000506494	336	0.000425726	366	0.00517	366	0.00246
327	0.00191	337	0.000642131	337	0.00031821	367	0.00552	367	0.00291
328	0.00191	338	0.000866567	338	0.000528101	368	0.00575	368	0.00362
329	0.00198	339	0.00125	339	0.000751335	369	0.00653	369	0.0051
330	0.00209	340	0.00181	340	0.000782603	370	0.00818	370	0.00679
331	0.00235	341	0.00213	341	0.00128	371	0.01172	371	0.01036
332	0.0027	342	0.0032	342	0.0015	372	0.02185	372	0.01752
333	0.00308	343	0.00443	343	0.00187	373	0.04581	373	0.03369
334	0.00372	344	0.00605	344	0.00257	374	0.09129	374	0.06848
335	0.00437	345	0.00879	345	0.0031	375	0.16804	375	0.12773
336	0.0052	346	0.01314	346	0.00422	376	0.2802	376	0.2273
337	0.00668	347	0.01994	347	0.0057	377	0.39187	377	0.33537
338	0.00797	348	0.02827	348	0.00687	378	0.49122	378	0.43427
339	0.01077	349	0.04078	349	0.00961	379	0.5569	379	0.5017
340	0.01494	350	0.05841	350	0.01241	380	0.58665	380	0.54852
341	0.02141	351	0.08132	351	0.0172	381	0.59915	381	0.57823
342	0.0345	352	0.11607	352	0.02555	382	0.59141	382	0.58091
343	0.05329	353	0.16348	353	0.04033	383	0.5796	383	0.59074
344	0.0827	354	0.23227	354	0.06874	384	0.56539	384	0.59878
345	0.12833	355	0.33606	355	0.1169	385	0.56712	385	0.60805
346	0.19976	356	0.45181	356	0.18062	386	0.58125	386	0.64002
347	0.29245	357	0.57371	357	0.27309	387	0.61299	387	0.67997
348	0.4002	358	0.69723	358	0.40122	388	0.65541	388	0.7291
349	0.54657	359	0.78156	359	0.54261	389	0.73002	389	0.79963
350	0.67424	360	0.83334	360	0.69551	390	0.80326	390	0.86563
351	0.79274	361	0.85402	361	0.85376	391	0.88041	391	0.92798
352	0.90024	362	0.8391	362	0.95682	392	0.9412	392	0.9654
353	0.96996	363	0.80878	363	1	393	0.97854	393	0.99739
354	0.99207	364	0.76909	364	0.97213	394	1	394	1
355	0.98501	365	0.73197	365	0.9051	395	0.99826	395	0.98955
356	0.94464	366	0.70982	366	0.82171	396	0.98585	396	0.95626
357	0.8865	367	0.70517	367	0.72728	397	0.95588	397	0.92225
358	0.81968	368	0.71994	368	0.65635	398	0.91236	398	0.88093
359	0.76334	369	0.75642	369	0.59211	399	0.86333	399	0.82456
360	0.71434	370	0.81327	370	0.54802	400	0.81135	400	0.76547
361	0.68888	371	0.87254	371	0.52609	401	0.76282	401	0.71312
362	0.68647	372	0.92477	372	0.52476	402	0.71491	402	0.66325
363	0.69926	373	0.97524	373	0.5539	403	0.67037	403	0.62263
364	0.74799	374	0.99711	374	0.61407	404	0.63039	404	0.57891
365	0.80323	375	1	375	0.70281	405	0.59182	405	0.54267
366	0.86727	376	0.97927	376	0.80042	406	0.55711	406	0.51574
367	0.93297	377	0.93939	377	0.88216	407	0.53266	407	0.49525
368	0.97468	378	0.88952	378	0.95354	408	0.52251	408	0.47845
369	1	379	0.8355	379	0.97582	409	0.50784	409	0.4716
370	0.99587	380	0.77692	380	0.9734	410	0.50687	410	0.46408
371	0.97399	381	0.71912	381	0.94409	411	0.5089	411	0.46024
372	0.93167	382	0.66731	382	0.88598	412	0.51798	412	0.46835
373	0.87135	383	0.62555	383	0.81344	413	0.52496	413	0.46643
374	0.8116	384	0.58407	384	0.73843	414	0.52848	414	0.46435
375	0.74575	385	0.55611	385	0.66714	415	0.52714	415	0.4644
376	0.6832	386	0.53352	386	0.5962	416	0.52417	416	0.45851
377	0.62669	387	0.52082	387	0.53579	417	0.52238	417	0.44821
378	0.57714	388	0.51353	388	0.48735	418	0.50643	418	0.43695
379	0.54091	389	0.50965	389	0.44615	419	0.49122	419	0.41874
380	0.5112	390	0.51273	390	0.41136	420	0.46681	420	0.3958
381	0.49983	391	0.51652	391	0.39214	421	0.44025	421	0.37336
382	0.4947	392	0.51513	392	0.38273	422	0.41636	422	0.35371
383	0.49633	393	0.51098	393	0.37729	423	0.39027	423	0.32767
384	0.50186	394	0.5042	394	0.38367	424	0.36144	424	0.30252
385	0.5092	395	0.48927	395	0.39654	425	0.33804	425	0.28178
386	0.50733	396	0.47387	396	0.40907	426	0.31211	426	0.26143
387	0.49947	397	0.45318	397	0.4213	427	0.29398	427	0.24161
388	0.48968	398	0.43267	398	0.43199	428	0.27286	428	0.22622
389	0.47726	399	0.40746	399	0.43419	429	0.25658	429	0.21075
390	0.45944	400	0.38744	400	0.43631	430	0.24344	430	0.19538
391	0.43499	401	0.36251	401	0.4314	431	0.22911	431	0.1862
392	0.41343	402	0.33998	402	0.41339	432	0.21931	432	0.1755
393	0.38648	403	0.31924	403	0.39781	433	0.211	433	0.17087
394	0.35857	404	0.29973	404	0.3739	434	0.20159	434	0.16427
395	0.33248	405	0.28042	405	0.35141	435	0.19809	435	0.15878
396	0.30879	406	0.26301	406	0.32418	436	0.19473	436	0.15477
397	0.287	407	0.25122	407	0.29837	437	0.1886	437	0.14889
398	0.26583	408	0.23857	408	0.27367	438	0.18366	438	0.14219
399	0.24737	409	0.22819	409	0.24987	439	0.17845	439	0.1395
400	0.23593	410	0.2196	410	0.22961	440	0.17525	440	0.13295
401	0.22374	411	0.21205	411	0.2092	441	0.16728	441	0.1314
402	0.21399	412	0.20704	412	0.19448	442	0.16072	442	0.12365
403	0.20674	413	0.20112	413	0.1783	443	0.15366	443	0.1185
404	0.20045	414	0.19652	414	0.16664	444	0.1466	444	0.1113
405	0.19665	415	0.18968	415	0.15727	445	0.13756	445	0.10592
406	0.19222	416	0.18327	416	0.15445	446	0.13034	446	0.09866
407	0.18942	417	0.17718	417	0.14742	447	0.12143	447	0.09582
408	0.18284	418	0.16861	418	0.14505	448	0.11587	448	0.0889
409	0.1802	419	0.16044	419	0.1441	449	0.1074	449	0.08277
410	0.17209	420	0.15203	420	0.14246	450	0.10197	450	0.078
411	0.16669	421	0.1433	421	0.14067	451	0.09422	451	0.07256
412	0.15988	422	0.13435	422	0.13779	452	0.08894	452	0.06709
413	0.15223	423	0.12591	423	0.13478	453	0.08375	453	0.06371
414	0.14205	424	0.11614	424	0.12848	454	0.07955	454	0.05887
415	0.13258	425	0.10811	425	0.12322	455	0.07498	455	0.05631
416	0.12296	426	0.0993	426	0.11508	456	0.07003	456	0.05331
417	0.11374	427	0.0921	427	0.10828	457	0.06586	457	0.04918
418	0.10635	428	0.08527	428	0.10008	458	0.06159	458	0.04636
419	0.0974	429	0.07929	429	0.09327	459	0.06023	459	0.04338
420	0.09102	430	0.07402	430	0.08568	460	0.05534	460	0.04081
421	0.08236	431	0.06968	431	0.07795	461	0.0532	461	0.03901
422	0.07768	432	0.06519	432	0.07278	462	0.05062	462	0.03535
423	0.07221	433	0.06215	433	0.06508	463	0.04848	463	0.03525
424	0.06695	434	0.05903	434	0.05977	464	0.04721	464	0.03404
425	0.06306	435	0.05569	435	0.05509	465	0.04396	465	0.03118
426	0.05935	436	0.05286	436	0.04992	466	0.04217	466	0.02983
427	0.056	437	0.05058	437	0.04699	467	0.04131	467	0.02876
428	0.05398	438	0.04869	438	0.04317	468	0.0393	468	0.02749
429	0.0516	439	0.04551	439	0.04027	469	0.03742	469	0.02656
430	0.04893	440	0.04395	440	0.03824	470	0.03493	470	0.02645
431	0.0463	441	0.04221	441	0.03645	471	0.03359	471	0.02481
432	0.04453	442	0.03941	442	0.03477	472	0.03226	472	0.02311
433	0.04199	443	0.03751	443	0.03349	473	0.03053	473	0.02135
434	0.04057	444	0.03556	444	0.03204	474	0.02814	474	0.02055
435	0.03783	445	0.03319	445	0.03049	475	0.02615	475	0.01849
436	0.03612	446	0.03139	446	0.02997	476	0.02491	476	0.01841
437	0.03341	447	0.02939	447	0.02911	477	0.02259	477	0.01654
438	0.03074	448	0.02767	448	0.02774	478	0.02232	478	0.01628
439	0.02925	449	0.02551	449	0.0263	479	0.02002	479	0.0146
440	0.02693	450	0.02359	450	0.02519	480	0.01911	480	0.01357
441	0.02477	451	0.02269	451	0.02415	481	0.01838	481	0.0123
442	0.02342	452	0.02102	452	0.02277	482	0.01659	482	0.01255
443	0.02194	453	0.01959	453	0.02125	483	0.0158	483	0.01124
444	0.02014	454	0.01862	454	0.0204	484	0.01437	484	0.01008
445	0.01864	455	0.01735	455	0.01921	485	0.01372	485	0.00966
446	0.01782	456	0.0163	456	0.01824	486	0.01258	486	0.0088
447	0.01639	457	0.0155	457	0.01707	487	0.0114	487	0.00845
448	0.01559	458	0.01488	458	0.01622	488	0.01078	488	0.00761
449	0.01458	459	0.01413	459	0.01454	489	0.01084	489	0.00731
450	0.0137	460	0.01325	460	0.01348	490	0.00943	490	0.00679
451	0.01268	461	0.01238	461	0.0128	491	0.00907	491	0.00706
452	0.01199	462	0.01171	462	0.01168	492	0.00857	492	0.00666
453	0.01164	463	0.01125	463	0.01046	493	0.00804	493	0.00587
454	0.0112	464	0.0106	464	0.0103	494	0.00774	494	0.00507
455	0.01025	465	0.01014	465	0.00931	495	0.0073	495	0.00488
456	0.00992	466	0.00967	466	0.00877	496	0.00675	496	0.00547
457	0.0098	467	0.00895	467	0.00817	497	0.00643	497	0.00521
458	0.00933	468	0.00848	468	0.00753	498	0.0059	498	0.00418
459	0.00903	469	0.00799	469	0.00738	499	0.00547	499	0.00415
460	0.00804	470	0.00761	470	0.007	500	0.0049	500	0.00398
461	0.00829	471	0.00727	471	0.00602			501	0.0037
462	0.0075	472	0.00656	472	0.00605			502	0.0036
463	0.00736	473	0.00629	473	0.00554			503	0.00368
464	0.00684	474	0.00593	474	0.00544			504	0.00302
465	0.00637	475	0.00551	475	0.00515			505	0.00302
466	0.00621	476	0.00523	476	0.00486			506	0.00299
467	0.00572	477	0.00458	477	0.00465			507	0.00266
468	0.00539	478	0.0041	478	0.0042			508	0.00249
469	0.00514	479	0.0041	479	0.00389			509	0.00256
470	0.00493	480	0.00376	480	0.00387			510	0.00212
471	0.0044	481	0.00338	481	0.00361			511	0.00186
472	0.00413	482	0.00306	482	0.00328			512	0.00188
473	0.00371	483	0.00299	483	0.00291			513	0.00171
474	0.00328	484	0.00267	484	0.00271			514	0.00172
475	0.00316	485	0.0025	485	0.00251			515	0.00141
476	0.0032	486	0.00228	486	0.00236			516	0.00173
477	0.00303	487	0.00224	487	0.00206			517	0.00106
478	0.00274	488	0.00185	488	0.00178			518	0.00147
479	0.00242	489	0.00189	489	0.00162			519	0.00105
480	0.00236	490	0.00154	490	0.00159			520	0.0012
481	0.00234	491	0.00133	491	0.00141			521	0.00121
482	0.00212	492	0.00136	492	0.00119			522	0.000985956
483	0.00196	493	0.00118	493	0.00113			523	0.000901789
484	0.00167	494	0.00109	494	0.000906916			524	0.000805598
485	0.00193	495	0.00102	495	0.000864169			525	0.000517026
486	0.00143	496	0.000888848	496	0.000678861			526	0.000601193
487	0.00178	497	0.000702296	497	0.000663478			527	0.000745479
488	0.00165	498	0.000781155	498	0.000600904			528	0.000492978
489	0.00155	499	0.000569706	499	0.000415825			529	0.000793574
490	0.00114	500	0.0004372	500	0.000414734			530	0.000589169
491	0.0012							531	0.000264525
492	0.000913125							532	0.000649288
493	0.00123							533	0.00046893
494	0.00101							534	0.000360716
495	0.000816103							535	0.000517026
496	0.000882567							536	0.000144286
497	0.000838533							537	0.000348692
498	0.000761553							538	0.000276549
499	0.000660543							539	0.000144286
500	0.000516474							540	0.00037274
501	0.000629535							541	0.00031262
502	0.000572988							542	0.000300596
503	0.000448422							543	9.61908e-05
504	0.000456966							544	0.000384763
505	0.000460652							545	0.000132262
506	0.000410319							546	0.000192382
507	0.000413361							547	0.000132262
508	0.000431219							548	6.01193e-05
509	0.000454211							549	0
510	0.000251045							550	0.000180358
511	0.000298878
512	0.000362629
513	0.000442636
514	0.000269844
515	0.000350114
516	0.000258452
517	0.000287128
518	0.00033214
519	0.000356199
520	0.000272132
521	0.000323307
522	0.000221139
523	0.000244774
524	5.65603e-05
525	0.000214067
526	5.15359e-05
527	0.000314697
528	0.000219228
529	6.99366e-05
530	5.85321e-05
531	0
532	0.000267131
533	0.000149246
534	0.000144033
535	7.78236e-05
536	0.000152012
537	0.000282969
538	0.000297523
539	0.000148772
540	0.000124188
541	0.00020167
542	0.000164353
543	0.000243232
544	0.000277436
545	0.00017998
546	0.000174522
547	0.000229308
548	5.44885e-05
549	0.000245613
550	0.000198633

## Sheet: Fig. S21(d)
	BO4a		BO4b		BO4c		BO4d		BO4e
330	0	330	0	360	0.0109	320	0	360	0
331	3.88975e-05	331	0.000153962	361	0.01156	321	0	361	0.000195501
332	6.4984e-05	332	0.000189056	362	0.01134	322	2.22361e-05	362	0.000182467
333	6.72892e-05	333	0.000392603	363	0.01185	323	0.000289069	363	0.000221568
334	0.000277361	334	0.000271	364	0.00975	324	0.000333541	364	7.82003e-05
335	0.000215082	335	0.000120258	365	0.00902	325	0.000978387	365	0.000286735
336	0.000488522	336	0.000276415	366	0.00775	326	0.000533665	366	0
337	0.000803184	337	0.000374141	367	0.0061	327	0.00102	367	0.000430102
338	0.000836544	338	0.000863119	368	0.00485	328	0.00138	368	0.000351902
339	0.00103	339	0.000956667	369	0.00373	329	0.00196	369	0.000495269
340	0.00142	340	0.00139	370	0.00336	330	0.00202	370	0.000938404
341	0.00176	341	0.00188	371	0.00198	331	0.00185	371	0.001
342	0.00289	342	0.00258	372	0.00169	332	0.00185	372	0.00152
343	0.00363	343	0.00333	373	0.00199	333	0.00227	373	0.00214
344	0.00456	344	0.00399	374	0.002	334	0.00185	374	0.00207
345	0.00572	345	0.00591	375	0.00213	335	0.00211	375	0.00292
346	0.00848	346	0.00822	376	0.00191	336	0.0022	376	0.0039
347	0.01158	347	0.01244	377	0.00234	337	0.00149	377	0.00576
348	0.01584	348	0.01853	378	0.00279	338	0.00216	378	0.00704
349	0.02404	349	0.02878	379	0.00359	339	0.00229	379	0.00907
350	0.03686	350	0.04402	380	0.00446	340	0.00256	380	0.01039
351	0.05596	351	0.06542	381	0.00544	341	0.00278	381	0.01133
352	0.08686	352	0.09593	382	0.00587	342	0.00231	382	0.01208
353	0.1274	353	0.13769	383	0.00685	343	0.00211	383	0.01438
354	0.18301	354	0.19455	384	0.00789	344	0.00218	384	0.01642
355	0.26555	355	0.27069	385	0.00799	345	0.003	385	0.02223
356	0.36834	356	0.35393	386	0.00871	346	0.00245	386	0.03584
357	0.496	357	0.44707	387	0.00861	347	0.00336	387	0.06248
358	0.64215	358	0.56189	388	0.00888	348	0.00302	388	0.10736
359	0.76016	359	0.66024	389	0.0098	349	0.00305	389	0.18059
360	0.82251	360	0.74749	390	0.01062	350	0.00271	390	0.27326
361	0.84229	361	0.82963	391	0.01212	351	0.0022	391	0.38348
362	0.81005	362	0.87181	392	0.01435	352	0.0026	392	0.47309
363	0.75629	363	0.90032	393	0.01529	353	0.00262	393	0.53522
364	0.67815	364	0.90574	394	0.01895	354	0.00294	394	0.57052
365	0.61829	365	0.89367	395	0.02298	355	0.00331	395	0.57535
366	0.56636	366	0.87464	396	0.02829	356	0.00314	396	0.56356
367	0.53153	367	0.8433	397	0.03615	357	0.00285	397	0.54955
368	0.519	368	0.82548	398	0.04872	358	0.00371	398	0.5247
369	0.52798	369	0.81259	399	0.07002	359	0.0042	399	0.50932
370	0.57055	370	0.81191	400	0.09661	360	0.00329	400	0.49872
371	0.64304	371	0.82457	401	0.14132	361	0.00489	401	0.49509
372	0.73655	372	0.847	402	0.19989	362	0.00409	402	0.50077
373	0.83716	373	0.88737	403	0.27846	363	0.00489	403	0.51934
374	0.92047	374	0.91795	404	0.37859	364	0.00516	404	0.54785
375	0.97955	375	0.94935	405	0.4803	365	0.00623	405	0.58809
376	1	376	0.9788	406	0.59581	366	0.00743	406	0.64571
377	0.97727	377	0.99615	407	0.6944	367	0.00907	407	0.71136
378	0.91953	378	1	408	0.77979	368	0.01207	408	0.77325
379	0.84862	379	0.99368	409	0.8432	369	0.01708	409	0.84104
380	0.77047	380	0.9747	410	0.8828	370	0.02424	410	0.90692
381	0.69254	381	0.95527	411	0.89484	371	0.0346	411	0.94996
382	0.62272	382	0.92185	412	0.89652	372	0.04936	412	0.98224
383	0.56005	383	0.89334	413	0.88709	373	0.07863	413	0.99894
384	0.50312	384	0.84962	414	0.86876	374	0.11665	414	1
385	0.46034	385	0.81124	415	0.84054	375	0.16475	415	0.98474
386	0.42524	386	0.77373	416	0.82215	376	0.23495	416	0.94506
387	0.40376	387	0.74301	417	0.80992	377	0.32149	417	0.88677
388	0.39306	388	0.70987	418	0.79401	378	0.41275	418	0.83515
389	0.39073	389	0.68026	419	0.78994	379	0.49593	419	0.77285
390	0.39833	390	0.65921	420	0.79783	380	0.57591	420	0.71138
391	0.4156	391	0.6464	421	0.81562	381	0.64825	421	0.64466
392	0.43342	392	0.63699	422	0.83824	382	0.68572	422	0.59307
393	0.44935	393	0.63067	423	0.8719	383	0.71167	423	0.54941
394	0.462	394	0.62035	424	0.90851	384	0.722	424	0.50688
395	0.4643	395	0.60925	425	0.9403	385	0.73446	425	0.47718
396	0.45954	396	0.60172	426	0.96809	386	0.73917	426	0.44347
397	0.44852	397	0.59758	427	0.98478	387	0.73675	427	0.43513
398	0.43164	398	0.5839	428	0.9976	388	0.73601	428	0.41677
399	0.40572	399	0.56987	429	1	389	0.71771	429	0.41803
400	0.38042	400	0.5561	430	0.9906	390	0.71198	430	0.41015
401	0.35437	401	0.54076	431	0.97952	391	0.71411	431	0.4175
402	0.3245	402	0.52922	432	0.94781	392	0.71026	432	0.42203
403	0.30034	403	0.50656	433	0.91466	393	0.71193	433	0.42418
404	0.27436	404	0.48675	434	0.88131	394	0.72999	434	0.43573
405	0.25018	405	0.46672	435	0.84794	395	0.75158	435	0.43121
406	0.22944	406	0.44715	436	0.79634	396	0.78313	436	0.43257
407	0.21131	407	0.42625	437	0.75788	397	0.81517	437	0.4304
408	0.19651	408	0.40818	438	0.72335	398	0.85925	438	0.42201
409	0.18461	409	0.39103	439	0.68612	399	0.89796	439	0.41408
410	0.17474	410	0.37	440	0.64521	400	0.94352	440	0.40393
411	0.16649	411	0.35383	441	0.61389	401	0.9672	441	0.39214
412	0.16349	412	0.33814	442	0.58099	402	0.98237	442	0.37743
413	0.16083	413	0.32554	443	0.55399	403	1	443	0.35725
414	0.16059	414	0.30933	444	0.5345	404	0.9978	444	0.33909
415	0.15936	415	0.29703	445	0.51603	405	0.99451	445	0.3153
416	0.15911	416	0.28678	446	0.50436	406	0.98639	446	0.29282
417	0.15777	417	0.27488	447	0.4894	407	0.97443	447	0.27384
418	0.15419	418	0.26794	448	0.47529	408	0.94528	448	0.25351
419	0.14953	419	0.25579	449	0.46433	409	0.93623	449	0.23884
420	0.14414	420	0.24631	450	0.46261	410	0.90183	450	0.22243
421	0.13623	421	0.23562	451	0.4512	411	0.88193	451	0.20642
422	0.12689	422	0.22644	452	0.44285	412	0.85527	452	0.19164
423	0.11788	423	0.21554	453	0.43706	413	0.84123	453	0.18299
424	0.10923	424	0.2054	454	0.43072	414	0.81533	454	0.17205
425	0.09963	425	0.19762	455	0.42119	415	0.79107	455	0.16336
426	0.09037	426	0.1864	456	0.41266	416	0.77479	456	0.15606
427	0.08275	427	0.17958	457	0.40109	417	0.75073	457	0.14947
428	0.07502	428	0.16715	458	0.38719	418	0.73768	458	0.14432
429	0.06849	429	0.1573	459	0.37402	419	0.72968	459	0.14025
430	0.06221	430	0.14788	460	0.35897	420	0.70726	460	0.136
431	0.05762	431	0.14097	461	0.34465	421	0.70428	461	0.13044
432	0.05265	432	0.13322	462	0.33114	422	0.69924	462	0.12867
433	0.0497	433	0.12447	463	0.31559	423	0.69614	463	0.12513
434	0.04583	434	0.11839	464	0.29944	424	0.68096	464	0.12207
435	0.04379	435	0.11215	465	0.28386	425	0.67838	465	0.1169
436	0.042	436	0.10516	466	0.26775	426	0.6635	466	0.11794
437	0.04066	437	0.10029	467	0.25334	427	0.66037	467	0.11312
438	0.03919	438	0.09437	468	0.24268	428	0.64413	468	0.10772
439	0.03833	439	0.08957	469	0.22833	429	0.63059	469	0.10582
440	0.03678	440	0.08616	470	0.21216	430	0.61245	470	0.10279
441	0.0358	441	0.08186	471	0.20052	431	0.58741	471	0.09776
442	0.03452	442	0.07809	472	0.18957	432	0.57242	472	0.09424
443	0.0328	443	0.07386	473	0.17995	433	0.55148	473	0.08843
444	0.03138	444	0.07166	474	0.16991	434	0.53162	474	0.08573
445	0.02961	445	0.06801	475	0.16023	435	0.51496	475	0.08264
446	0.02821	446	0.06496	476	0.15235	436	0.49669	476	0.0773
447	0.02644	447	0.06094	477	0.14588	437	0.4845	477	0.07127
448	0.02524	448	0.05799	478	0.1394	438	0.45615	478	0.06845
449	0.02257	449	0.05559	479	0.13319	439	0.43609	479	0.06295
450	0.02141	450	0.05265	480	0.12784	440	0.41962	480	0.05999
451	0.01938	451	0.05034	481	0.12198	441	0.40841	481	0.05408
452	0.01859	452	0.04831	482	0.11777	442	0.39407	482	0.05217
453	0.01666	453	0.04671	483	0.11278	443	0.37379	483	0.04937
454	0.01569	454	0.04441	484	0.10619	444	0.36114	484	0.0444
455	0.01441	455	0.04134	485	0.10271	445	0.35186	485	0.04163
456	0.01348	456	0.04008	486	0.09951	446	0.33825	486	0.04066
457	0.01232	457	0.03827	487	0.09583	447	0.32769	487	0.03812
458	0.01163	458	0.03713	488	0.09122	448	0.31526	488	0.0351
459	0.01084	459	0.03497	489	0.08788	449	0.30388	489	0.03367
460	0.01012	460	0.03333	490	0.08388	450	0.2961	490	0.03243
461	0.00971	461	0.03083	491	0.07773	451	0.28885	491	0.03089
462	0.00891	462	0.02938	492	0.07551	452	0.27393	492	0.02784
463	0.00875	463	0.02745	493	0.06976	453	0.26906	493	0.02646
464	0.00818	464	0.02675	494	0.06811	454	0.26014	494	0.02644
465	0.00775	465	0.02592	495	0.06282	455	0.24884	495	0.02426
466	0.00723	466	0.02437	496	0.06035	456	0.24186	496	0.02471
467	0.00707	467	0.02281	497	0.05647	457	0.23419	497	0.02373
468	0.00655	468	0.02177	498	0.05381	458	0.22641	498	0.02247
469	0.00629	469	0.0208	499	0.0502	459	0.21647	499	0.02192
470	0.00603	470	0.01966	500	0.04786	460	0.20869	500	0.02053
471	0.00589	471	0.01793	501	0.04561	461	0.20135	501	0.0205
472	0.00557	472	0.01724	502	0.04246	462	0.19043	502	0.0193
473	0.00513	473	0.01681	503	0.03971	463	0.1852	503	0.01834
474	0.00483	474	0.01577	504	0.03649	464	0.17796	504	0.01876
475	0.0047	475	0.01516	505	0.03523	465	0.1643	505	0.01636
476	0.00414	476	0.01418	506	0.03351	466	0.1635	506	0.01662
477	0.00394	477	0.01399	507	0.03178	467	0.15401	507	0.01514
478	0.00364	478	0.01289	508	0.02974	468	0.14574	508	0.01494
479	0.00342	479	0.01176	509	0.02751	469	0.13964	509	0.0138
480	0.00318	480	0.01184	510	0.0265	470	0.13019	510	0.01358
481	0.00274	481	0.01034	511	0.02522	471	0.12603	511	0.01268
482	0.00238	482	0.01005	512	0.02307	472	0.11956	512	0.01204
483	0.00229	483	0.00936	513	0.02304	473	0.11516	513	0.01094
484	0.00208	484	0.00936	514	0.02101	474	0.11076	514	0.01107
485	0.00182	485	0.00842	515	0.02054	475	0.10629	515	0.01023
486	0.00167	486	0.00779	516	0.01888	476	0.1016	516	0.00908
487	0.00136	487	0.00771	517	0.01799	477	0.0935	517	0.00878
488	0.00127	488	0.00699	518	0.01694	478	0.08848	518	0.0086
489	0.00136	489	0.00627	519	0.01593	479	0.08619	519	0.00779
490	0.00105	490	0.00637	520	0.01543	480	0.08467	520	0.00746
491	0.00107	491	0.00579	521	0.01403	481	0.08029	521	0.00734
492	0.000805482	492	0.00561	522	0.01315	482	0.07496	522	0.00731
493	0.000871828	493	0.00496	523	0.01245	483	0.07256	523	0.0058
494	0.000741052	494	0.00466	524	0.01153	484	0.0702	524	0.00609
495	0.000656495	495	0.0044	525	0.01155	485	0.06602	525	0.00529
496	0.000607293	496	0.00408	526	0.01004	486	0.06144	526	0.00564
497	0.000522694	497	0.0041	527	0.01002	487	0.06048	527	0.00469
498	0.00044369	498	0.00365	528	0.00881	488	0.05632	528	0.00495
499	0.000383163	499	0.00358	529	0.00834	489	0.05724	529	0.00447
500	0.000357426	500	0.00349	530	0.00737	490	0.05159	530	0.00441
				531	0.00719	491	0.04852	531	0.00405
				532	0.00661	492	0.04932	532	0.00379
				533	0.00591	493	0.04374	533	0.00378
				534	0.00518	494	0.04303	534	0.00339
				535	0.00427	495	0.04254	535	0.00332
				536	0.00415	496	0.03918	536	0.00309
				537	0.00361	497	0.03729	537	0.00272
				538	0.00355	498	0.03731	538	0.00291
				539	0.00286	499	0.0352	539	0.00295
				540	0.00258	500	0.0334	540	0.00233
				541	0.00229	501	0.03091	541	0.00218
				542	0.00197	502	0.02795	542	0.00224
				543	0.0019	503	0.02913	543	0.00224
				544	0.00163	504	0.02595	544	0.00219
				545	0.00125	505	0.02562	545	0.00201
				546	0.000677171	506	0.02462	546	0.00179
				547	0.000931948	507	0.02346	547	0.0016
				548	0.000435803	508	0.02166	548	0.00159
				549	0.000134093	509	0.02146	549	0.00207
				550	0	510	0.01968	550	0.00147
						511	0.01801
						512	0.01808
						513	0.01861
						514	0.01516
						515	0.0159
						516	0.01597
						517	0.01494
						518	0.01385
						519	0.01299
						520	0.01299
						521	0.01132
						522	0.01241
						523	0.01096
						524	0.00949
						525	0.00849
						526	0.00985
						527	0.00832
						528	0.00821
						529	0.00709
						530	0.00709
						531	0.00669
						532	0.00583
						533	0.00616
						534	0.00623
						535	0.00567
						536	0.0052
						537	0.00523
						538	0.00387
						539	0.00407
						540	0.00476
						541	0.00391
						542	0.00369
						543	0.003
						544	0.00291
						545	0.00265
						546	0.00296
						547	0.00227
						548	0.00227
						549	0.00253
						550	0.00182
