# Supplementary material for: Double boron–oxygen-fused polycyclic aromatic hydrocarbons: skeletal editing and applications as organic optoelectronic materials
Source: Nat Commun. 2023 Nov 4;14:7089. doi: 10.1038/s41467-023-42973-1 (PMC10625603; doi:10.1038/s41467-023-42973-1)
Supplement: Supplementary file 14 — Source Data [file 41467_2023_42973_MOESM14_ESM.zip › Fig. S22. Photophysical properties-(77 K) phosphorescent spectra.xlsx]

## Sheet: Fig. S22(a)
	BO1a		BO2		BO3a		BO4a		BO5		BO6
400	0.16685	320	0.000158947	400	0.000846959	440	3.20478e-05	440	0.00491	400	0.000662057
401	0.21092	321	5.85593e-05	401	0	441	0.000959517	441	0.00213	401	0.00118
402	0.36143	322	0.000401549	402	0.00336	442	0.000299149	442	0.00164	402	0
403	0.63649	323	0.000108753	403	0.0022	443	0.0016	443	0	403	0.000735619
404	0.82779	324	0.000259334	404	0.00199	444	0.00206	444	0.00229	404	0.000662057
405	0.81621	325	0.000125484	405	0.00225	445	0.00177	445	0.00131	405	0.000367809
406	0.73534	326	0.000284431	406	0.00393	446	0	446	0.00131	406	0.00191
407	0.71538	327	0.000301162	407	0.00225	447	9.3323e-05	447	0.0004914	407	0.000956304
408	0.64946	328	6.69249e-05	408	0.00137	448	0.0002798	448	0.00311	408	0.00132
409	0.57747	329	0.000125484	409	0.00361	449	0.00177	449	0.00475	409	0.000882742
410	0.53771	330	0.00013385	410	0.00305	450	0.00363	450	0.0059	410	0.00118
411	0.51158	331	9.20217e-05	411	0.00566	451	0.00229	451	0.00131	411	0.000441371
412	0.48644	332	0.000184043	412	0.00348	452	0.003	452	0.0003276	412	0.000367809
413	0.49068	333	6.69249e-05	413	0.00735	453	0.00448	453	0.00328	413	0.000514933
414	0.48216	334	0.000351356	414	0.00756	454	0.00502	454	0.00213	414	0.00125
415	0.4828	335	0.000142215	415	0.00579	455	0.00413	455	0.00213	415	0.00162
416	0.5013	336	5.85593e-05	416	0.0075	456	0.00433	456	0.00672	416	0.00213
417	0.50376	337	0.000175678	417	0.00714	457	0.00549	457	0.00459	417	0.000220686
418	0.48363	338	0	418	0.00836	458	0.00609	458	0.00246	418	0.000735619
419	0.44599	339	0.000518668	419	0.01193	459	0.00679	459	0.00573	419	0.00132
420	0.43225	340	0.000200775	420	0.01439	460	0.0077	460	0.00377	420	0.0011
421	0.45726	341	0.000393184	421	0.02589	461	0.0096	461	0.00524	421	0.00162
422	0.49192	342	0.000301162	422	0.05214	462	0.00923	462	0.00426	422	0.00272
423	0.53143	343	0.000217506	423	0.09238	463	0.00946	463	0.00344	423	0.00228
424	0.56279	344	0.000284431	424	0.16392	464	0.01009	464	0.01278	424	0.0014
425	0.60827	345	0.000384818	425	0.25566	465	0.01287	465	0.02654	425	0.00235
426	0.6035	346	0.000418281	426	0.3566	466	0.0137	466	0.05373	426	0.0014
427	0.59983	347	0.000451743	427	0.46226	467	0.0133	467	0.10549	427	0.00265
428	0.64226	348	0.000309528	428	0.56317	468	0.01506	468	0.19558	428	0.00243
429	0.71536	349	0.000158947	429	0.62651	469	0.02849	469	0.32842	429	0.00478
430	0.86374	350	8.36561e-05	430	0.65421	470	0.05249	470	0.49025	430	0.00603
431	0.99689	351	0.000192409	431	0.64514	471	0.10021	471	0.62408	431	0.01089
432	1	352	0.000284431	432	0.62882	472	0.19002	472	0.7941	432	0.02369
433	0.89125	353	0.000292796	433	0.63391	473	0.31594	473	0.91417	433	0.05414
434	0.80379	354	0.000167312	434	0.59384	474	0.48531	474	0.96953	434	0.12204
435	0.73544	355	0.000368087	435	0.5792	475	0.66318	475	1	435	0.23025
436	0.6589	356	6.69249e-05	436	0.59088	476	0.82691	476	0.95643	436	0.34331
437	0.61617	357	0.000627421	437	0.60005	477	0.93143	477	0.8855	437	0.46256
438	0.58824	358	0.000510302	438	0.61778	478	1	478	0.79066	438	0.55664
439	0.56342	359	0.000309528	439	0.65429	479	0.98202	479	0.781	439	0.64234
440	0.54124	360	0.000225871	440	0.647	480	0.89114	480	0.69451	440	0.6522
441	0.53823	361	0.000359721	441	0.65821	481	0.8138	481	0.70139	441	0.66213
442	0.5216	362	0.000167312	442	0.67278	482	0.72812	482	0.67125	442	0.62307
443	0.50055	363	0.000259334	443	0.67121	483	0.605	483	0.70516	443	0.55789
444	0.4853	364	0.000184043	444	0.66529	484	0.54265	484	0.71417	444	0.5373
445	0.4765	365	0.000426646	445	0.66844	485	0.49399	485	0.72056	445	0.53288
446	0.45314	366	0.000451743	446	0.62312	486	0.46889	486	0.69206	446	0.52141
447	0.44276	367	0.000250968	447	0.60216	487	0.44526	487	0.71253	447	0.53605
448	0.43016	368	0.000535399	448	0.61041	488	0.42024	488	0.68616	448	0.55355
449	0.42463	369	0.000443377	449	0.57468	489	0.41725	489	0.67387	449	0.57621
450	0.43087	370	0.000192409	450	0.60976	490	0.42452	490	0.65471	450	0.57224
451	0.45061	371	0.000644152	451	0.61856	491	0.43565	491	0.63538	451	0.5551
452	0.47013	372	0.000568862	452	0.64896	492	0.44852	492	0.60688	452	0.59048
453	0.46865	373	0.000627421	453	0.70452	493	0.44625	493	0.61163	453	0.59548
454	0.47343	374	0.000853292	454	0.75758	494	0.44608	494	0.56757	454	0.59048
455	0.47636	375	0.000836561	455	0.79914	495	0.43214	495	0.54808	455	0.59592
456	0.48465	376	0.00171	456	0.86438	496	0.43845	496	0.52891	456	0.58224
457	0.49427	377	0.00417	457	0.90567	497	0.41977	497	0.52482	457	0.57408
458	0.47227	378	0.01285	458	0.95161	498	0.38482	498	0.55201	458	0.54943
459	0.45666	379	0.02683	459	1	499	0.37937	499	0.54922	459	0.52597
460	0.45657	380	0.05098	460	0.99727	500	0.35579	500	0.59869	460	0.50978
461	0.46123	381	0.08849	461	0.9933	501	0.35839	501	0.61589	461	0.50206
462	0.47425	382	0.14714	462	0.97076	502	0.35866	502	0.65733	462	0.49934
463	0.48231	383	0.19755	463	0.93009	503	0.39386	503	0.69664	463	0.54428
464	0.48853	384	0.26984	464	0.84191	504	0.40486	504	0.74152	464	0.57062
465	0.47224	385	0.31461	465	0.82818	505	0.46066	505	0.76708	465	0.61579
466	0.43723	386	0.34327	466	0.78346	506	0.51271	506	0.781	466	0.66301
467	0.40919	387	0.34685	467	0.74126	507	0.55043	507	0.80917	467	0.7034
468	0.38132	388	0.31991	468	0.71752	508	0.58361	508	0.85422	468	0.76541
469	0.35539	389	0.29238	469	0.71862	509	0.62899	509	0.86765	469	0.83375
470	0.33912	390	0.24252	470	0.69608	510	0.66208	510	0.91532	470	0.89208
471	0.31694	391	0.21434	471	0.68254	511	0.69726	511	0.93792	471	0.96337
472	0.30848	392	0.20136	472	0.67911	512	0.76514	512	0.9258	472	1
473	0.29693	393	0.19213	473	0.66835	513	0.80638	513	0.9145	473	0.97131
474	0.28763	394	0.1924	474	0.66738	514	0.84533	514	0.88157	474	0.93416
475	0.27556	395	0.18874	475	0.65613	515	0.9035	515	0.84783	475	0.87958
476	0.26779	396	0.18707	476	0.61166	516	0.95162	516	0.8059	476	0.77725
477	0.25403	397	0.18697	477	0.59233	517	0.96011	517	0.7525	477	0.72142
478	0.24737	398	0.1998	478	0.58901	518	0.9656	518	0.72138	478	0.64212
479	0.24196	399	0.23089	479	0.56317	519	0.90837	519	0.67928	479	0.60622
480	0.23569	400	0.27773	480	0.56097	520	0.86671	520	0.65586	480	0.58761
481	0.22437	401	0.33934	481	0.54902	521	0.76821	521	0.63243	481	0.59225
482	0.21375	402	0.43122	482	0.52934	522	0.711	522	0.60016	482	0.56562
483	0.21839	403	0.51458	483	0.51955	523	0.66621	523	0.59722	483	0.56098
484	0.21924	404	0.59288	484	0.53068	524	0.61849	524	0.58116	484	0.55841
485	0.21762	405	0.68107	485	0.54054	525	0.56018	525	0.58919	485	0.56275
486	0.2114	406	0.73084	486	0.51205	526	0.531	526	0.58231	486	0.54281
487	0.2117	407	0.74508	487	0.53513	527	0.49932	527	0.57265	487	0.51795
488	0.20527	408	0.76191	488	0.54349	528	0.49227	528	0.53989	488	0.49735
489	0.20119	409	0.75306	489	0.54577	529	0.47021	529	0.52826	489	0.47602
490	0.19932	410	0.73253	490	0.55472	530	0.44258	530	0.4932	490	0.44615
491	0.19886	411	0.70146	491	0.55114	531	0.42274	531	0.47437	491	0.42342
492	0.18754	412	0.68022	492	0.53064	532	0.43378	532	0.43784	492	0.41437
493	0.18295	413	0.64907	493	0.52944	533	0.42124	533	0.42768	493	0.40878
494	0.17672	414	0.60678	494	0.52052	534	0.39495	534	0.41802	494	0.39459
495	0.17072	415	0.57888	495	0.48025	535	0.40437	535	0.40246	495	0.4029
496	0.16973	416	0.54536	496	0.45885	536	0.40046	536	0.38591	496	0.39753
497	0.1652	417	0.53226	497	0.44594	537	0.38366	537	0.38051	497	0.38797
498	0.1633	418	0.52556	498	0.42363	538	0.37786	538	0.38378	498	0.38576
499	0.15899	419	0.52907	499	0.40019	539	0.36404	539	0.37854	499	0.39341
500	0.1556	420	0.5401	500	0.3871	540	0.36412	540	0.36888	500	0.39003
501	0.1501	421	0.57638	501	0.37421	541	0.3522	541	0.35856	501	0.40959
502	0.14309	422	0.62136	502	0.3686	542	0.37426	542	0.36773	502	0.41187
503	0.13341	423	0.67699	503	0.35017	543	0.36324	543	0.36413	503	0.40658
504	0.12845	424	0.7434	504	0.34212	544	0.35505	544	0.36675	504	0.40937
505	0.11963	425	0.80068	505	0.31595	545	0.34797	545	0.37002	505	0.40194
506	0.11388	426	0.86655	506	0.3081	546	0.34715	546	0.37412	506	0.38591
507	0.10911	427	0.92028	507	0.28794	547	0.34345	547	0.36495	507	0.37274
508	0.10607	428	0.96894	508	0.29297	548	0.3718	548	0.381	508	0.36847
509	0.09793	429	0.97722	509	0.30456	549	0.38595	549	0.34349	509	0.35906
510	0.09717	430	0.98323	510	0.29748	550	0.37182	550	0.35872	510	0.34471
511	0.09456	431	0.98988	511	0.27704	551	0.38942	551	0.35348	511	0.33669
512	0.09297	432	1	512	0.28655	552	0.4159	552	0.33284	512	0.3222
513	0.08967	433	0.98741	513	0.26372	553	0.41337	553	0.33235	513	0.29962
514	0.0876	434	0.97218	514	0.25201	554	0.43356	554	0.32711	514	0.29256
515	0.08549	435	0.94595	515	0.25061	555	0.41862	555	0.31204	515	0.27527
516	0.08008	436	0.93395	516	0.2546	556	0.42134	556	0.31237	516	0.26313
517	0.07873	437	0.91583	517	0.25642	557	0.43758	557	0.30713	517	0.24879
518	0.07555	438	0.88836	518	0.24007	558	0.41156	558	0.29812	518	0.23341
519	0.07123	439	0.8641	519	0.24632	559	0.41165	559	0.28043	519	0.22164
520	0.07221	440	0.84089	520	0.23441	560	0.41966	560	0.26486	520	0.21421
521	0.06881	441	0.81952	521	0.24199	561	0.41796	561	0.26732	521	0.20744
522	0.06644	442	0.79538	522	0.23605	562	0.4355	562	0.24242	522	0.20465
523	0.06565	443	0.78044	523	0.2255	563	0.41096	563	0.25078	523	0.1917
524	0.06508	444	0.76971	524	0.2268	564	0.41158	564	0.22719	524	0.1803
525	0.06561	445	0.76327	525	0.22732	565	0.37835	565	0.21736	525	0.1803
526	0.06283	446	0.75342	526	0.22418	566	0.35978	566	0.20147	526	0.17361
527	0.06028	447	0.75446	527	0.2239	567	0.35591	567	0.20164	527	0.16265
528	0.05869	448	0.75174	528	0.21174	568	0.32895	568	0.19017	528	0.16198
529	0.05819	449	0.75053	529	0.20636	569	0.31602	569	0.19247	529	0.16132
530	0.05678	450	0.75438	530	0.19937	570	0.26871	570	0.18428	530	0.15102
531	0.0533	451	0.75536	531	0.18883	571	0.26539	571	0.17477	531	0.14779
532	0.05248	452	0.75181	532	0.19254	572	0.2628	572	0.16396	532	0.14028
533	0.04936	453	0.75002	533	0.18575	573	0.24532	573	0.16102	533	0.13565
534	0.04766	454	0.73676	534	0.17345	574	0.23514	574	0.14758	534	0.13484
535	0.04668	455	0.72702	535	0.18247	575	0.23807	575	0.14906	535	0.12616
536	0.04477	456	0.72529	536	0.17355	576	0.2131	576	0.14398	536	0.12564
537	0.04098	457	0.70645	537	0.1702	577	0.21304	577	0.13776	537	0.11946
538	0.04032	458	0.69206	538	0.16405	578	0.21649	578	0.13104	538	0.12535
539	0.03875	459	0.68483	539	0.16189	579	0.1937	579	0.12531	539	0.11505
540	0.03768	460	0.66661	540	0.1544	580	0.1908	580	0.12711	540	0.11365
541	0.03653	461	0.65066	541	0.15985	581	0.18582	581	0.11908	541	0.10284
542	0.03406	462	0.63819	542	0.15823	582	0.18438	582	0.11597	542	0.10534
543	0.03365	463	0.61287	543	0.15322	583	0.18615	583	0.10811	543	0.10718
544	0.03115	464	0.60012	544	0.14784	584	0.17115	584	0.10106	544	0.10321
545	0.03095	465	0.58355	545	0.14693	585	0.17584	585	0.10942	545	0.09578
546	0.02799	466	0.56649	546	0.13329	586	0.16691	586	0.095	546	0.09835
547	0.02749	467	0.55286	547	0.1247	587	0.17018	587	0.08763	547	0.09482
548	0.0268	468	0.54436	548	0.11809	588	0.15823	588	0.09517	548	0.08997
549	0.02431	469	0.52713	549	0.11744	589	0.16886	589	0.08829	549	0.08592
550	0.02337	470	0.51126	550	0.10639	590	0.1611	590	0.0896	550	0.08599
551	0.02129	471	0.49863	551	0.10346	591	0.15041	591	0.09468	551	0.07731
552	0.0214	472	0.47887	552	0.10323	592	0.14741	592	0.08321	552	0.08084
553	0.02117	473	0.46588	553	0.09346	593	0.14613	593	0.07928	553	0.07386
554	0.01929	474	0.4491	554	0.09564	594	0.1521	594	0.08354	554	0.06701
555	0.01894	475	0.43411	555	0.09386	595	0.1397	595	0.07584	555	0.07069
556	0.01726	476	0.42959	556	0.09047	596	0.14637	596	0.07666	556	0.06532
557	0.01809	477	0.41689	557	0.08423	597	0.15207	597	0.07912	557	0.06643
558	0.01685	478	0.40425	558	0.08415	598	0.15567	598	0.07125	558	0.06017
559	0.0156	479	0.40123	559	0.08761	599	0.14309	599	0.07486	559	0.05988
560	0.0146	480	0.39269	560	0.08259	600	0.14744	600	0.06765	560	0.05524
561	0.01348	481	0.38105	561	0.07825	601	0.13918	601	0.0706	561	0.05319
562	0.01348	482	0.37296	562	0.06922	602	0.1449	602	0.05586	562	0.04583
563	0.01292	483	0.36385	563	0.0768	603	0.13604	603	0.06224	563	0.04127
564	0.01101	484	0.35205	564	0.07346	604	0.1345	604	0.05553	564	0.04436
565	0.01118	485	0.33892	565	0.06705	605	0.14201	605	0.05602	565	0.03899
566	0.01128	486	0.32545	566	0.07975	606	0.16248	606	0.04652	566	0.04311
567	0.011	487	0.32177	567	0.07169	607	0.14096	607	0.05651	567	0.03899
568	0.01086	488	0.31932	568	0.07268	608	0.14325	608	0.06323	568	0.04097
569	0.01061	489	0.30136	569	0.07367	609	0.14924	609	0.05733	569	0.03715
570	0.00981	490	0.30125	570	0.07153	610	0.146	610	0.05373	570	0.03207
571	0.00948	491	0.28651	571	0.07133	611	0.13845	611	0.05324	571	0.03178
572	0.0087	492	0.27463	572	0.07364	612	0.14786	612	0.04996	572	0.03259
573	0.00875	493	0.26309	573	0.06731	613	0.13265	613	0.04521	573	0.03104
574	0.00781	494	0.25662	574	0.06685	614	0.13529	614	0.04275	574	0.02744
575	0.00724	495	0.2498	575	0.06516	615	0.14158	615	0.04013	575	0.02979
576	0.00719	496	0.24024	576	0.06388	616	0.12748	616	0.04455	576	0.02641
577	0.00657	497	0.23548	577	0.06203	617	0.12719	617	0.03882	577	0.02619
578	0.00619	498	0.22698	578	0.05529	618	0.11144	618	0.03554	578	0.02457
579	0.00672	499	0.22028	579	0.05743	619	0.12091	619	0.03129	579	0.02464
580	0.00561	500	0.21481	580	0.06597	620	0.12074	620	0.03243	580	0.02376
581	0.00523	501	0.20925	581	0.06274	621	0.11679	621	0.02441	581	0.02251
582	0.00428	502	0.1993	582	0.06035	622	0.11089	622	0.0231	582	0.02199
583	0.00517	503	0.19361	583	0.0594	623	0.10917	623	0.02899	583	0.01964
584	0.00324	504	0.18897	584	0.0529	624	0.09924	624	0.02408	584	0.0231
585	0.00351	505	0.18302	585	0.05489	625	0.09575	625	0.02097	585	0.01986
586	0.00362	506	0.17794	586	0.05597	626	0.08821	626	0.02375	586	0.02074
587	0.00305	507	0.17057	587	0.05686	627	0.09814	627	0.02064	587	0.02023
588	0.00199	508	0.17231	588	0.05458	628	0.09423	628	0.0249	588	0.02133
589	0.00225	509	0.16228	589	0.05185	629	0.09057	629	0.02162	589	0.0164
590	0.00288	510	0.16018	590	0.0436	630	0.08233	630	0.0172	590	0.01802
591	0.0024	511	0.15329	591	0.05047	631	0.08377	631	0.02326	591	0.0156
592	0.0029	512	0.14754	592	0.04718	632	0.07566	632	0.01556	592	0.01537
593	0.00113	513	0.14228	593	0.04901	633	0.07738	633	0.01474	593	0.01824
594	0.00117	514	0.13815	594	0.04709	634	0.07953	634	0.01097	594	0.0153
595	0.000611483	515	0.13393	595	0.04363	635	0.08778	635	0.01196	595	0.01589
596	0.00109	516	0.1283	596	0.04315	636	0.07042	636	0.01327	596	0.01508
597	0.00121	517	0.12574	597	0.04546	637	0.06275	637	0.01196	597	0.01309
598	0.00060477	518	0.12079	598	0.04125	638	0.07118	638	0.01016	598	0.01251
599	0.00084453	519	0.11544	599	0.046	639	0.07013	639	0.00917	599	0.01111
600	0	520	0.11488	600	0.04882	640	0.07041	640	0.00934	600	0.01199
		521	0.11035			641	0.05329	641	0.01114	601	0.01258
		522	0.10588			642	0.06468	642	0.00622	602	0.01184
		523	0.10396			643	0.05662	643	0.00704	603	0.0117
		524	0.09647			644	0.07243	644	0.00426	604	0.00831
		525	0.09381			645	0.07593	645	0.00966	605	0.00986
		526	0.0924			646	0.06369	646	0.00966	606	0.00817
		527	0.08724			647	0.0611	647	0.00606	607	0.00912
		528	0.08576			648	0.06055	648	0.0003276	608	0.00839
		529	0.08142			649	0.07248	649	0.00655	609	0.0089
		530	0.07997			650	0.05709	650	0.00704	610	0.00772
		531	0.07644							611	0.00728
		532	0.07495							612	0.00794
		533	0.07133							613	0.00684
		534	0.07083							614	0.00581
		535	0.06604							615	0.00588
		536	0.06466							616	0.00522
		537	0.06359							617	0.00566
		538	0.05985							618	0.00581
		539	0.06031							619	0.00449
		540	0.05723							620	0.00515
		541	0.05316							621	0.00441
		542	0.05388							622	0.00353
		543	0.05131							623	0.00272
		544	0.04966							624	0.00375
		545	0.04884							625	0.00338
		546	0.04694							626	0.00324
		547	0.04414							627	0.00405
		548	0.04332							628	0.00338
		549	0.04184							629	0.0036
		550	0.04149							630	0.00338
		551	0.04274							631	0.0036
		552	0.04448							632	0.00272
		553	0.04353							633	0.00324
		554	0.04256							634	0.00191
		555	0.04199							635	0.00294
		556	0.04047							636	0.00324
		557	0.03826							637	0.00272
		558	0.03808							638	0.00235
		559	0.03806							639	0.00294
		560	0.03793							640	0.00199
		561	0.03752							641	0.00316
		562	0.03709							642	0.00103
		563	0.03614							643	0.00228
		564	0.03425							644	0.00235
		565	0.03409							645	0.00118
		566	0.03239							646	0.00147
		567	0.032							647	0.00162
		568	0.03095							648	0.00243
		569	0.02942							649	0.00191
		570	0.02764							650	0.0011
		571	0.0272
		572	0.02687
		573	0.02423
		574	0.02437
		575	0.02269
		576	0.02208
		577	0.02256
		578	0.0206
		579	0.02011
		580	0.01929

## Sheet: Fig. S22(b)
	BO1a		BO1b		BO1c		BO1d		BO1e		BO1f		BO1g
400	0.16685	380	0.000125168	360	0.00105	400	0.00358	380	0.000137859	400	0.000872884	380	1.45329e-05
401	0.21092	381	0.000437731	361	0.00105	401	0.00299	381	0.000315362	401	0.000824904	381	0.000487216
402	0.36143	382	1.42449e-05	362	0.00104	402	0.00286	382	0	402	0.000235192	382	9.37651e-05
403	0.63649	383	0	363	0.000741087	403	0.00187	383	0.000175507	403	0.0002459	383	0.000632814
404	0.82779	384	0.000279426	364	0.000291498	404	0.00178	384	0.000516265	404	0.000739899	384	0.000464293
405	0.81621	385	0.000263034	365	0.00108	405	0.000423063	385	0.000205509	405	0.000267317	385	0.000444111
406	0.73534	386	8.45596e-05	366	0.00072543	406	0.00185	386	0.000493894	406	0.0016	386	0.000237294
407	0.71538	387	0.000507152	367	0.000901249	407	0.00139	387	0.000285454	407	0.00238	387	0.000141492
408	0.64946	388	0.000457695	368	0.000950748	408	0.000420951	388	0.000546514	408	0.00087087	388	0.000757352
409	0.57747	389	0.000587266	369	0.000672255	409	0.00134	389	0.00062151	409	0.000991293	389	0.000903613
410	0.53771	390	3.19677e-05	370	0.00104	410	0.002	390	0.00077401	410	2.26257e-05	390	0.000280258
411	0.51158	391	0.00073716	371	0.000927009	411	0.00117	391	0.000851382	411	0.000679624	391	0
412	0.48644	392	0.0004326	372	0.00113	412	0.000550994	392	0.000908802	412	0.000369473	392	0.00101
413	0.49068	393	0.00050648	373	0.000702651	413	0.000996413	393	0.0006886	413	0	393	0.000622224
414	0.48216	394	0.000756526	374	0.00118	414	0.00215	394	0.0004489	414	0.00101	394	0.000828482
415	0.4828	395	0.000628749	375	0.000762255	415	0.00254	395	0.000902389	415	0.00167	395	0.00138
416	0.5013	396	0.000473915	376	0.000813095	416	0	396	0.00135	416	0.000333789	396	0.00183
417	0.50376	397	0.00187	377	0.000645473	417	0.00134	397	0.0017	417	0.000561536	397	0.00289
418	0.48363	398	0.00164	378	0	418	0.00123	398	0.00164	418	0.00162	398	0.00502
419	0.44599	399	0.00236	379	0.000399326	419	0.00191	399	0.0022	419	0.00143	399	0.01025
420	0.43225	400	0.00281	380	0.000970596	420	0.00404	400	0.00324	420	0.001	400	0.02215
421	0.45726	401	0.00359	381	0.0007951	421	0.00326	401	0.00588	421	0.00193	401	0.04269
422	0.49192	402	0.00335	382	0.000647527	422	0.00145	402	0.01077	422	0.00102	402	0.07123
423	0.53143	403	0.00469	383	0.000961085	423	0.00251	403	0.02493	423	0.00283	403	0.11257
424	0.56279	404	0.01173	384	0.000737891	424	0.00268	404	0.05235	424	0.00134	404	0.16352
425	0.60827	405	0.02621	385	0.000894837	425	0.00315	405	0.09017	425	0.00161	405	0.21853
426	0.6035	406	0.05998	386	0.000769163	426	0.00371	406	0.15407	426	0.00148	406	0.29467
427	0.59983	407	0.10987	387	0.00062071	427	0.00333	407	0.21809	427	0.00105	407	0.35306
428	0.64226	408	0.18798	388	0.000890021	428	0.00658	408	0.30552	428	0.00179	408	0.42681
429	0.71536	409	0.27005	389	0.000814873	429	0.00732	409	0.39533	429	0.00287	409	0.46608
430	0.86374	410	0.38129	390	0.000525019	430	0.00878	410	0.47267	430	0.00342	410	0.52343
431	0.99689	411	0.46147	391	0.000930354	431	0.012	411	0.53409	431	0.000987278	411	0.56742
432	1	412	0.52793	392	0.00095227	432	0.01781	412	0.57706	432	0.00322	412	0.60056
433	0.89125	413	0.55918	393	0.00102	433	0.02433	413	0.62691	433	0.00297	413	0.60274
434	0.80379	414	0.56209	394	0.00116	434	0.03337	414	0.64498	434	0.00422	414	0.65182
435	0.73544	415	0.53704	395	0.00176	435	0.03623	415	0.65644	435	0.00448	415	0.67464
436	0.6589	416	0.51077	396	0.00313	436	0.04277	416	0.65949	436	0.00476	416	0.67943
437	0.61617	417	0.46535	397	0.00629	437	0.05761	417	0.67005	437	0.00322	417	0.6812
438	0.58824	418	0.43198	398	0.01548	438	0.06677	418	0.67123	438	0.00566	418	0.68778
439	0.56342	419	0.41269	399	0.0358	439	0.08976	419	0.66387	439	0.00474	419	0.72475
440	0.54124	420	0.39106	400	0.06976	440	0.10337	420	0.65544	440	0.00724	420	0.72704
441	0.53823	421	0.38785	401	0.11861	441	0.12689	421	0.64458	441	0.00507	421	0.70033
442	0.5216	422	0.38805	402	0.18726	442	0.14851	422	0.64113	442	0.00711	422	0.69213
443	0.50055	423	0.39537	403	0.26525	443	0.17244	423	0.63577	443	0.00914	423	0.69439
444	0.4853	424	0.43011	404	0.36756	444	0.19792	424	0.62059	444	0.0114	424	0.70582
445	0.4765	425	0.46333	405	0.45406	445	0.23247	425	0.60637	445	0.01446	425	0.68436
446	0.45314	426	0.54236	406	0.54111	446	0.25877	426	0.60566	446	0.01843	426	0.70059
447	0.44276	427	0.6223	407	0.60072	447	0.28808	427	0.59155	447	0.02762	427	0.69645
448	0.43016	428	0.68996	408	0.64377	448	0.32101	428	0.60304	448	0.03352	428	0.72899
449	0.42463	429	0.7514	409	0.6748	449	0.35323	429	0.61588	449	0.046	429	0.73069
450	0.43087	430	0.79686	410	0.69109	450	0.39074	430	0.62289	450	0.05212	430	0.77157
451	0.45061	431	0.82478	411	0.68893	451	0.42162	431	0.66513	451	0.06823	431	0.79953
452	0.47013	432	0.8308	412	0.67056	452	0.46114	432	0.69723	452	0.08024	432	0.8498
453	0.46865	433	0.83486	413	0.67161	453	0.49825	433	0.74087	453	0.09702	433	0.89576
454	0.47343	434	0.83072	414	0.64842	454	0.5365	434	0.80528	454	0.12348	434	0.92885
455	0.47636	435	0.85697	415	0.64563	455	0.5615	435	0.85388	455	0.15603	435	0.95662
456	0.48465	436	0.88629	416	0.63015	456	0.59241	436	0.90397	456	0.18186	436	0.97803
457	0.49427	437	0.92654	417	0.59251	457	0.62807	437	0.95982	457	0.21794	437	0.99083
458	0.47227	438	0.98881	418	0.5864	458	0.66602	438	0.98162	458	0.25137	438	1
459	0.45666	439	0.99092	419	0.57163	459	0.68149	439	1	459	0.29254	439	0.98451
460	0.45657	440	1	420	0.54996	460	0.73247	440	0.99566	460	0.33311	440	0.99381
461	0.46123	441	0.98396	421	0.54668	461	0.76323	441	0.99989	461	0.38864	441	0.98544
462	0.47425	442	0.94382	422	0.54009	462	0.77264	442	0.98146	462	0.43098	442	0.97986
463	0.48231	443	0.90301	423	0.53049	463	0.79935	443	0.95615	463	0.49789	443	0.96179
464	0.48853	444	0.85209	424	0.53743	464	0.81242	444	0.94106	464	0.54484	444	0.95293
465	0.47224	445	0.80088	425	0.56432	465	0.83981	445	0.92709	465	0.6044	445	0.94383
466	0.43723	446	0.76098	426	0.58917	466	0.85279	446	0.89708	466	0.64922	446	0.92905
467	0.40919	447	0.7302	427	0.62796	467	0.86269	447	0.87182	467	0.70064	447	0.91271
468	0.38132	448	0.71052	428	0.70064	468	0.86888	448	0.84629	468	0.73947	448	0.90259
469	0.35539	449	0.69194	429	0.76823	469	0.87717	449	0.81945	469	0.76356	449	0.8619
470	0.33912	450	0.69148	430	0.84753	470	0.88421	450	0.79682	470	0.81686	450	0.80699
471	0.31694	451	0.69385	431	0.88906	471	0.90123	451	0.77365	471	0.80876	451	0.80013
472	0.30848	452	0.68644	432	0.94843	472	0.89728	452	0.7506	472	0.8394	452	0.82051
473	0.29693	453	0.69278	433	1	473	0.88154	453	0.73067	473	0.8604	453	0.80479
474	0.28763	454	0.70435	434	0.98962	474	0.86231	454	0.71201	474	0.85604	454	0.78378
475	0.27556	455	0.73328	435	0.98108	475	0.8744	455	0.69516	475	0.86516	455	0.76325
476	0.26779	456	0.75361	436	0.9444	476	0.88418	456	0.67969	476	0.86481	456	0.75943
477	0.25403	457	0.7773	437	0.92275	477	0.87846	457	0.67096	477	0.85951	457	0.74725
478	0.24737	458	0.79966	438	0.88488	478	0.87233	458	0.66632	478	0.84858	458	0.757
479	0.24196	459	0.82913	439	0.86092	479	0.87682	459	0.64607	479	0.83962	459	0.74399
480	0.23569	460	0.83165	440	0.81689	480	0.87163	460	0.64503	480	0.81433	460	0.72358
481	0.22437	461	0.85132	441	0.78099	481	0.89611	461	0.65509	481	0.80107	461	0.73608
482	0.21375	462	0.83815	442	0.74459	482	0.88641	462	0.65048	482	0.76819	462	0.73619
483	0.21839	463	0.83339	443	0.72138	483	0.91494	463	0.64956	483	0.77033	463	0.73133
484	0.21924	464	0.79906	444	0.68832	484	0.91422	464	0.64978	484	0.76817	464	0.72716
485	0.21762	465	0.78142	445	0.66163	485	0.91968	465	0.64743	485	0.73275	465	0.72584
486	0.2114	466	0.77458	446	0.62935	486	0.94511	466	0.65917	486	0.74732	466	0.72674
487	0.2117	467	0.75535	447	0.60607	487	0.96333	467	0.65331	487	0.7422	467	0.72654
488	0.20527	468	0.73948	448	0.57854	488	0.95447	468	0.64708	488	0.72886	468	0.71927
489	0.20119	469	0.71944	449	0.55207	489	0.96398	469	0.65621	489	0.74735	469	0.7043
490	0.19932	470	0.70544	450	0.5366	490	0.96978	470	0.64589	490	0.7478	470	0.69983
491	0.19886	471	0.69698	451	0.51333	491	0.98327	471	0.64039	491	0.76257	471	0.6856
492	0.18754	472	0.67798	452	0.50364	492	0.96769	472	0.63144	492	0.78103	472	0.68276
493	0.18295	473	0.65931	453	0.49762	493	0.98708	473	0.62453	493	0.7863	473	0.65755
494	0.17672	474	0.64773	454	0.50397	494	0.98487	474	0.60213	494	0.79331	474	0.64267
495	0.17072	475	0.62237	455	0.51049	495	0.97743	475	0.57966	495	0.81194	475	0.63582
496	0.16973	476	0.6035	456	0.52067	496	0.99353	476	0.56489	496	0.84468	476	0.60906
497	0.1652	477	0.57408	457	0.52448	497	1	477	0.54415	497	0.85404	477	0.59276
498	0.1633	478	0.55743	458	0.52074	498	0.97261	478	0.52411	498	0.86422	478	0.58871
499	0.15899	479	0.5246	459	0.53436	499	0.97675	479	0.49735	499	0.89129	479	0.56201
500	0.1556	480	0.50489	460	0.53055	500	0.9617	480	0.48737	500	0.88776	480	0.54197
501	0.1501	481	0.47866	461	0.53533	501	0.96873	481	0.4779	501	0.90119	481	0.53072
502	0.14309	482	0.46904	462	0.52972	502	0.95786	482	0.4537	502	0.92099	482	0.50197
503	0.13341	483	0.46233	463	0.5226	503	0.9551	483	0.43665	503	0.94148	483	0.48025
504	0.12845	484	0.45227	464	0.52877	504	0.93105	484	0.42192	504	0.96736	484	0.48162
505	0.11963	485	0.45149	465	0.5265	505	0.95019	485	0.39883	505	1	485	0.46649
506	0.11388	486	0.43425	466	0.51412	506	0.89569	486	0.38928	506	0.97084	486	0.45279
507	0.10911	487	0.42885	467	0.49366	507	0.89085	487	0.37749	507	0.97902	487	0.43738
508	0.10607	488	0.42696	468	0.47889	508	0.88061	488	0.36106	508	0.99034	488	0.42051
509	0.09793	489	0.42641	469	0.46036	509	0.87272	489	0.34721	509	0.95474	489	0.40897
510	0.09717	490	0.42253	470	0.44273	510	0.86261	490	0.3364	510	0.95449	490	0.39548
511	0.09456	491	0.43527	471	0.42013	511	0.83922	491	0.32893	511	0.96727	491	0.38202
512	0.09297	492	0.42325	472	0.39736	512	0.82073	492	0.3189	512	0.95651	492	0.37559
513	0.08967	493	0.42481	473	0.39585	513	0.79268	493	0.30972	513	0.92016	493	0.37006
514	0.0876	494	0.4096	474	0.37045	514	0.78449	494	0.30745	514	0.90931	494	0.35786
515	0.08549	495	0.40649	475	0.36213	515	0.76748	495	0.29212	515	0.90758	495	0.35733
516	0.08008	496	0.39548	476	0.34506	516	0.76806	496	0.28988	516	0.88907	496	0.35154
517	0.07873	497	0.39163	477	0.32234	517	0.74806	497	0.28658	517	0.88644	497	0.34636
518	0.07555	498	0.36959	478	0.30683	518	0.7317	498	0.27787	518	0.84769	498	0.33449
519	0.07123	499	0.36709	479	0.29781	519	0.72036	499	0.27138	519	0.83484	499	0.32367
520	0.07221	500	0.34856	480	0.29108	520	0.71758	500	0.27166	520	0.80944	500	0.32637
521	0.06881	501	0.33993	481	0.27828	521	0.69449	501	0.26415	521	0.78991	501	0.3149
522	0.06644	502	0.32902	482	0.26613	522	0.68497	502	0.26386	522	0.76315	502	0.31135
523	0.06565	503	0.31776	483	0.25813	523	0.69429	503	0.25344	523	0.76661	503	0.29849
524	0.06508	504	0.30586	484	0.25205	524	0.69185	504	0.24969	524	0.70877	504	0.3011
525	0.06561	505	0.30539	485	0.24472	525	0.66756	505	0.24825	525	0.7198	505	0.29606
526	0.06283	506	0.29517	486	0.23872	526	0.65194	506	0.24313	526	0.66787	506	0.2916
527	0.06028	507	0.29224	487	0.23752	527	0.66499	507	0.23537	527	0.66763	507	0.27544
528	0.05869	508	0.2768	488	0.23312	528	0.63755	508	0.23566	528	0.67557	508	0.2775
529	0.05819	509	0.26907	489	0.22632	529	0.6419	509	0.22743	529	0.64264	509	0.26207
530	0.05678	510	0.26444	490	0.2268	530	0.62746	510	0.22199	530	0.63924	510	0.26212
531	0.0533	511	0.25663	491	0.22056	531	0.6255	511	0.21615	531	0.63991	511	0.24591
532	0.05248	512	0.24931	492	0.2125	532	0.62118	512	0.20958	532	0.63287	512	0.23497
533	0.04936	513	0.23537	493	0.21041	533	0.61483	513	0.19756	533	0.61577	513	0.23906
534	0.04766	514	0.2297	494	0.21144	534	0.59667	514	0.19302	534	0.61006	514	0.22371
535	0.04668	515	0.22041	495	0.20539	535	0.58475	515	0.19113	535	0.60611	515	0.21301
536	0.04477	516	0.21723	496	0.19878	536	0.57866	516	0.18185	536	0.59756	516	0.21126
537	0.04098	517	0.21331	497	0.19046	537	0.57333	517	0.17779	537	0.60915	517	0.2118
538	0.04032	518	0.20578	498	0.19287	538	0.57003	518	0.17181	538	0.59154	518	0.21199
539	0.03875	519	0.19358	499	0.19656	539	0.5632	519	0.16169	539	0.60244	519	0.1962
540	0.03768	520	0.18578	500	0.18634	540	0.55561	520	0.15908	540	0.59998	520	0.19269
541	0.03653	521	0.18528	501	0.17874	541	0.5281	521	0.1537	541	0.58616	521	0.18556
542	0.03406	522	0.18496	502	0.17068	542	0.53	522	0.14709	542	0.58303	522	0.18886
543	0.03365	523	0.16945	503	0.16721	543	0.52154	523	0.1414	543	0.58695	523	0.17583
544	0.03115	524	0.16817	504	0.16213	544	0.52623	524	0.1367	544	0.58322	524	0.16024
545	0.03095	525	0.1632	505	0.16384	545	0.48592	525	0.13189	545	0.58003	525	0.16544
546	0.02799	526	0.16013	506	0.16257	546	0.47518	526	0.125	546	0.56586	526	0.15995
547	0.02749	527	0.15735	507	0.15591	547	0.46664	527	0.12536	547	0.57078	527	0.15445
548	0.0268	528	0.15602	508	0.15064	548	0.45087	528	0.11921	548	0.57854	528	0.14711
549	0.02431	529	0.14896	509	0.14472	549	0.43624	529	0.11318	549	0.5621	529	0.14753
550	0.02337	530	0.14658	510	0.13923	550	0.42086	530	0.11054	550	0.52724	530	0.14531
551	0.02129	531	0.1466	511	0.1369	551	0.42188	531	0.10384	551	0.52284	531	0.14178
552	0.0214	532	0.13974	512	0.13167	552	0.40544	532	0.1046	552	0.53759	532	0.13593
553	0.02117	533	0.1384	513	0.12532	553	0.398	533	0.09927	553	0.50771	533	0.13136
554	0.01929	534	0.13961	514	0.12723	554	0.37959	534	0.09681	554	0.51517	534	0.12882
555	0.01894	535	0.13358	515	0.12202	555	0.37258	535	0.09021	555	0.49875	535	0.122
556	0.01726	536	0.13158	516	0.11939	556	0.36488	536	0.08945	556	0.47586	536	0.12304
557	0.01809	537	0.13134	517	0.11473	557	0.35426	537	0.08872	557	0.48057	537	0.11951
558	0.01685	538	0.12789	518	0.10569	558	0.35541	538	0.08696	558	0.46462	538	0.11558
559	0.0156	539	0.12445	519	0.10704	559	0.33924	539	0.08649	559	0.43872	539	0.11525
560	0.0146	540	0.11769	520	0.10688	560	0.33126	540	0.08145	560	0.42933	540	0.11075
561	0.01348	541	0.11372	521	0.09901	561	0.32359	541	0.0816	561	0.42981	541	0.10534
562	0.01348	542	0.10942	522	0.09586	562	0.32076	542	0.07911	562	0.42062	542	0.11023
563	0.01292	543	0.10626	523	0.09563	563	0.30327	543	0.08004	563	0.40463	543	0.10413
564	0.01101	544	0.10266	524	0.0906	564	0.30461	544	0.07615	564	0.40015	544	0.10551
565	0.01118	545	0.09989	525	0.09214	565	0.29331	545	0.07417	565	0.37278	545	0.09856
566	0.01128	546	0.09271	526	0.0893	566	0.27916	546	0.06845	566	0.37721	546	0.09966
567	0.011	547	0.09554	527	0.0863	567	0.28631	547	0.06807	567	0.36611	547	0.0936
568	0.01086	548	0.0891	528	0.08468	568	0.28169	548	0.06585	568	0.34945	548	0.08807
569	0.01061	549	0.08233	529	0.08398	569	0.28775	549	0.06773	569	0.34118	549	0.08731
570	0.00981	550	0.08071	530	0.07858	570	0.26801	550	0.06155	570	0.33017	550	0.08195
571	0.00948	551	0.08271	531	0.07815	571	0.25304	551	0.06024	571	0.33152	551	0.08534
572	0.0087	552	0.0748	532	0.07439	572	0.25628	552	0.05704	572	0.31296	552	0.08472
573	0.00875	553	0.07145	533	0.07524	573	0.2552	553	0.05735	573	0.31572	553	0.07733
574	0.00781	554	0.0712	534	0.07338	574	0.25275	554	0.05507	574	0.3103	554	0.07434
575	0.00724	555	0.06667	535	0.06993	575	0.24238	555	0.05266	575	0.29686	555	0.06887
576	0.00719	556	0.06532	536	0.06872	576	0.23078	556	0.05147	576	0.2928	556	0.0699
577	0.00657	557	0.06526	537	0.06898	577	0.22912	557	0.04988	577	0.28672	557	0.06671
578	0.00619	558	0.06412	538	0.06407	578	0.23762	558	0.04959	578	0.28788	558	0.06561
579	0.00672	559	0.06127	539	0.06319	579	0.23049	559	0.04734	579	0.28203	559	0.06531
580	0.00561	560	0.05707	540	0.06309	580	0.22793	560	0.04708	580	0.26579	560	0.06369
581	0.00523	561	0.05395	541	0.06182	581	0.23791	561	0.04345	581	0.25567	561	0.06356
582	0.00428	562	0.05335	542	0.0606	582	0.21686	562	0.04091	582	0.26022	562	0.05745
583	0.00517	563	0.05336	543	0.05897	583	0.20779	563	0.04336	583	0.25769	563	0.05931
584	0.00324	564	0.05341	544	0.05846	584	0.20053	564	0.04049	584	0.26612	564	0.0595
585	0.00351	565	0.04973	545	0.05501	585	0.21179	565	0.03992	585	0.24736	565	0.06133
586	0.00362	566	0.04985	546	0.05113	586	0.21208	566	0.03724	586	0.25041	566	0.05659
587	0.00305	567	0.04744	547	0.0515	587	0.20234	567	0.03707	587	0.23064	567	0.05397
588	0.00199	568	0.04798	548	0.05401	588	0.19475	568	0.03557	588	0.24591	568	0.04925
589	0.00225	569	0.04672	549	0.04817	589	0.1941	569	0.03258	589	0.24101	569	0.05054
590	0.00288	570	0.04401	550	0.04651	590	0.18658	570	0.03455	590	0.23597	570	0.05012
591	0.0024	571	0.04246	551	0.04529	591	0.17802	571	0.03238	591	0.23918	571	0.04432
592	0.0029	572	0.04299	552	0.04164	592	0.18183	572	0.03196	592	0.23539	572	0.04616
593	0.00113	573	0.04144	553	0.04278	593	0.17496	573	0.03237	593	0.21842	573	0.04455
594	0.00117	574	0.03968	554	0.04034	594	0.16672	574	0.02899	594	0.22014	574	0.04439
595	0.000611483	575	0.03832	555	0.04096	595	0.16476	575	0.02885	595	0.20724	575	0.04151
596	0.00109	576	0.03517	556	0.03696	596	0.15554	576	0.02996	596	0.204	576	0.04038
597	0.00121	577	0.03863	557	0.03661	597	0.15657	577	0.02771	597	0.20326	577	0.03776
598	0.00060477	578	0.03657	558	0.03567	598	0.14991	578	0.02599	598	0.19137	578	0.04113
599	0.00084453	579	0.03635	559	0.03471	599	0.13943	579	0.02319	599	0.20078	579	0.03805
600	0	580	0.03639	560	0.03498	600	0.14392	580	0.02684	600	0.19579	580	0.03799
		581	0.03418	561	0.03119	601	0.13259	581	0.02495	601	0.19439	581	0.03465
		582	0.03444	562	0.03325	602	0.14106	582	0.02551	602	0.18875	582	0.03357
		583	0.03149	563	0.03244	603	0.12669	583	0.02407	603	0.18398	583	0.03501
		584	0.02986	564	0.02998	604	0.12315	584	0.02594	604	0.17957	584	0.03514
		585	0.03363	565	0.02724	605	0.11526	585	0.02365	605	0.17574	585	0.03235
		586	0.02788	566	0.02981	606	0.12092	586	0.02132	606	0.1769	586	0.03203
		587	0.03159	567	0.02826	607	0.12359	587	0.02258	607	0.17107	587	0.03008
		588	0.02993	568	0.02982	608	0.12754	588	0.02062	608	0.1723	588	0.02929
		589	0.02842	569	0.02724	609	0.12256	589	0.0195	609	0.16114	589	0.02952
		590	0.02567	570	0.02649	610	0.11488	590	0.02007	610	0.16144	590	0.02966
		591	0.02646	571	0.02591	611	0.11409	591	0.02085	611	0.15732	591	0.02901
		592	0.0233	572	0.02573	612	0.11227	592	0.01817	612	0.15868	592	0.02726
		593	0.02349	573	0.02523	613	0.11103	593	0.02007	613	0.1457	593	0.02801
		594	0.02407	574	0.02558	614	0.10472	594	0.01716	614	0.13714	594	0.02849
		595	0.02453	575	0.02548	615	0.10787	595	0.01809	615	0.14822	595	0.02676
		596	0.0238	576	0.02535	616	0.09906	596	0.01873	616	0.14408	596	0.02847
		597	0.02045	577	0.02379	617	0.09364	597	0.01701	617	0.1264	597	0.02785
		598	0.02151	578	0.0224	618	0.09226	598	0.01732	618	0.13617	598	0.0217
		599	0.01897	579	0.02216	619	0.09082	599	0.01648	619	0.12208	599	0.0257
		600	0.02024	580	0.02006	620	0.08769	600	0.01529	620	0.11294	600	0.02346
		601	0.01879	581	0.02173	621	0.09823			621	0.11928
		602	0.02004	582	0.02181	622	0.08669			622	0.12705
		603	0.01971	583	0.01991	623	0.08902			623	0.11832
		604	0.01811	584	0.01974	624	0.08872			624	0.10392
		605	0.01908	585	0.02047	625	0.08475			625	0.10598
		606	0.01683	586	0.01914	626	0.08767			626	0.11018
		607	0.0175	587	0.01923	627	0.07919			627	0.11282
		608	0.01811	588	0.01874	628	0.07863			628	0.10168
		609	0.02005	589	0.01751	629	0.08372			629	0.1049
		610	0.01887	590	0.01957	630	0.08169			630	0.09935
		611	0.0196	591	0.01753	631	0.07784			631	0.09003
		612	0.0167	592	0.01582	632	0.07148			632	0.10134
		613	0.01594	593	0.01693	633	0.07784			633	0.08833
		614	0.01913	594	0.01372	634	0.08938			634	0.09336
		615	0.01326	595	0.01628	635	0.0788			635	0.09666
		616	0.01405	596	0.01603	636	0.068			636	0.08597
		617	0.01649	597	0.01401	637	0.07172			637	0.09016
		618	0.01368	598	0.01641	638	0.07482			638	0.08003
		619	0.0144	599	0.01408	639	0.07466			639	0.08754
		620	0.01566	600	0.01391	640	0.06221			640	0.08467
		621	0.01391			641	0.06669			641	0.08636
		622	0.01485			642	0.07502			642	0.0762
		623	0.01248			643	0.06788			643	0.07707
		624	0.01276			644	0.05784			644	0.08929
		625	0.01285			645	0.06633			645	0.08438
		626	0.01172			646	0.06371			646	0.07814
		627	0.00889			647	0.07209			647	0.06877
		628	0.01381			648	0.05676			648	0.07837
		629	0.01303			649	0.07164			649	0.06964
		630	0.0163			650	0.05947			650	0.065
		631	0.01452
		632	0.0114
		633	0.01331
		634	0.01094
		635	0.0119
		636	0.01145
		637	0.01224
		638	0.01177
		639	0.01269
		640	0.01005
		641	0.01028
		642	0.01162
		643	0.01287
		644	0.01083
		645	0.01067
		646	0.01126
		647	0.00958
		648	0.01302
		649	0.01241
		650	0.01108
												--	--
												--	--
												--	--
												--	--
												--	--
												--	--
												--	--
												--	--
												--	--
												--	--
												--	--
												--	--
												--	--
												--	--
												--	--
												--	--
												--	--
												--	--
												--	--
												--	--
												--	--
												--	--
												--	--
												--	--
												--	--
												--	--
												--	--
												--	--

## Sheet: Fig. S22(c)
	BO3a		BO3b		BO3c		BO3d		BO3e
400	0.000846959	400	0	400	0.00136	450	0.00367	440	0.000226296
401	0	401	9.98129e-06	401	0.000970525	451	0.00476	441	0.000848608
402	0.00336	402	0.00258	402	0.00105	452	0.00313	442	0.00164
403	0.0022	403	0.0034	403	0.000656472	453	0.00191	443	0.00192
404	0.00199	404	0.00349	404	0.000937263	454	0.0034	444	0
405	0.00225	405	0.00246	405	0.000610278	455	0.00449	445	0.00153
406	0.00393	406	0.00327	406	0.000880333	456	0.00286	446	0.000226296
407	0.00225	407	0.00174	407	0.00108	457	0.00299	447	0.0026
408	0.00137	408	0.00343	408	0	458	0.00422	448	0.00311
409	0.00361	409	0.000932755	409	0.00122	459	0.00395	449	0.00277
410	0.00305	410	0.00343	410	0.000337157	460	0.00327	450	0.00158
411	0.00566	411	0.00317	411	0.000464777	461	0.0034	451	0.00226
412	0.00348	412	0.0034	412	0.000861653	462	0.00163	452	0.00187
413	0.00735	413	0.00331	413	0.000786114	463	0.00299	453	0.00379
414	0.00756	414	0.00266	414	0.000441928	464	0.00299	454	0.00362
415	0.00579	415	0.00304	415	0.000165869	465	0.00204	455	0.00272
416	0.0075	416	0.00358	416	0.00196	466	0.00122	456	0.00238
417	0.00714	417	0.00333	417	0.00128	467	0.00163	457	0.00204
418	0.00836	418	0.0022	418	0.000735439	468	0.00395	458	0.00221
419	0.01193	419	0.00313	419	0.00172	469	0.000408274	459	0.00249
420	0.01439	420	0.00407	420	0.00138	470	0.00191	460	0.00238
421	0.02589	421	0.00372	421	0.00036549	471	0.00163	461	0.00181
422	0.05214	422	0.00511	422	0.000746414	472	0	462	0.00113
423	0.09238	423	0.00422	423	0.00126	473	0.00177	463	0.00181
424	0.16392	424	0.00794	424	0.00176	474	0.00136	464	0.003
425	0.25566	425	0.01132	425	0.00246	475	0.00204	465	0.00419
426	0.3566	426	0.01926	426	0.00101	476	0.00667	466	0.00447
427	0.46226	427	0.03682	427	0.00034216	477	0.01021	467	0.00854
428	0.56317	428	0.07565	428	0.000392688	478	0.02314	468	0.01714
429	0.62651	429	0.13093	429	0.00245	479	0.03538	469	0.0327
430	0.65421	430	0.21961	430	0.00152	480	0.06111	470	0.06732
431	0.64514	431	0.3212	431	0.00177	481	0.09581	471	0.11032
432	0.62882	432	0.4263	432	0.00221	482	0.13922	472	0.18172
433	0.63391	433	0.50913	433	0.00239	483	0.19107	473	0.2552
434	0.59384	434	0.58503	434	0.00314	484	0.23122	474	0.35953
435	0.5792	435	0.62866	435	0.00223	485	0.30784	475	0.46951
436	0.59088	436	0.62573	436	0.00255	486	0.36962	476	0.59487
437	0.60005	437	0.61598	437	0.00305	487	0.44978	477	0.72782
438	0.61778	438	0.59685	438	0.00241	488	0.49129	478	0.83005
439	0.65429	439	0.58964	439	0.00259	489	0.55049	479	0.90586
440	0.647	440	0.59771	440	0.00265	490	0.62439	480	0.99451
441	0.65821	441	0.59679	441	0.00303	491	0.68087	481	0.99847
442	0.67278	442	0.59435	442	0.00493	492	0.7417	482	1
443	0.67121	443	0.58867	443	0.00518	493	0.80716	483	0.96
444	0.66529	444	0.58828	444	0.00377	494	0.87017	484	0.91095
445	0.66844	445	0.57869	445	0.00554	495	0.90433	485	0.84278
446	0.62312	446	0.5787	446	0.00675	496	0.95087	486	0.77783
447	0.60216	447	0.58196	447	0.00776	497	0.98544	487	0.71408
448	0.61041	448	0.58513	448	0.00852	498	1	488	0.67017
449	0.57468	449	0.59193	449	0.00707	499	0.96856	489	0.63866
450	0.60976	450	0.58795	450	0.00941	500	0.92896	490	0.6274
451	0.61856	451	0.58794	451	0.00973	501	0.90514	491	0.5951
452	0.64896	452	0.57763	452	0.01031	502	0.83547	492	0.58622
453	0.70452	453	0.54817	453	0.01185	503	0.79042	493	0.58011
454	0.75758	454	0.56373	454	0.01561	504	0.74211	494	0.57994
455	0.79914	455	0.54493	455	0.01551	505	0.72115	495	0.58797
456	0.86438	456	0.56204	456	0.01761	506	0.66903	496	0.58995
457	0.90567	457	0.58404	457	0.02113	507	0.62493	497	0.59855
458	0.95161	458	0.63727	458	0.0231	508	0.60506	498	0.58622
459	1	459	0.66921	459	0.0263	509	0.57921	499	0.58503
460	0.99727	460	0.72432	460	0.02732	510	0.5528	500	0.58113
461	0.9933	461	0.76371	461	0.03024	511	0.55253	501	0.56664
462	0.97076	462	0.81069	462	0.03463	512	0.5445	502	0.57886
463	0.93009	463	0.85382	463	0.04051	513	0.54124	503	0.58826
464	0.84191	464	0.91231	464	0.04384	514	0.51157	504	0.58944
465	0.82818	465	0.97436	465	0.04707	515	0.50163	505	0.60336
466	0.78346	466	0.99756	466	0.05164	516	0.52382	506	0.60455
467	0.74126	467	1	467	0.05324	517	0.49524	507	0.62893
468	0.71752	468	0.99228	468	0.06042	518	0.50041	508	0.65173
469	0.71862	469	0.9644	469	0.06476	519	0.48748	509	0.67063
470	0.69608	470	0.90941	470	0.06786	520	0.52722	510	0.71368
471	0.68254	471	0.85183	471	0.06833	521	0.5445	511	0.73003
472	0.67911	472	0.77305	472	0.06787	522	0.54028	512	0.78604
473	0.66835	473	0.74267	473	0.07114	523	0.54001	513	0.83101
474	0.66738	474	0.70555	474	0.07241	524	0.57226	514	0.87367
475	0.65613	475	0.66385	475	0.07991	525	0.56505	515	0.91067
476	0.61166	476	0.65669	476	0.09654	526	0.61881	516	0.92442
477	0.59233	477	0.6602	477	0.12058	527	0.6218	517	0.9578
478	0.58901	478	0.64174	478	0.19196	528	0.64507	518	0.94326
479	0.56317	479	0.6264	479	0.29434	529	0.65052	519	0.95763
480	0.56097	480	0.60778	480	0.43566	530	0.6942	520	0.9591
481	0.54902	481	0.59593	481	0.59431	531	0.69638	521	0.93058
482	0.52934	482	0.59459	482	0.76548	532	0.71652	522	0.88906
483	0.51955	483	0.57298	483	0.91012	533	0.74333	523	0.84199
484	0.53068	484	0.55378	484	0.98902	534	0.73367	524	0.7956
485	0.54054	485	0.55484	485	1	535	0.72591	525	0.73608
486	0.51205	486	0.53316	486	0.95678	536	0.71679	526	0.70774
487	0.53513	487	0.51018	487	0.87473	537	0.72537	527	0.65332
488	0.54349	488	0.5109	488	0.76546	538	0.70631	528	0.59742
489	0.54577	489	0.49812	489	0.65883	539	0.66331	529	0.56625
490	0.55472	490	0.49171	490	0.59686	540	0.62139	530	0.53061
491	0.55114	491	0.49269	491	0.52361	541	0.59567	531	0.49706
492	0.53064	492	0.48518	492	0.48262	542	0.5675	532	0.48473
493	0.52944	493	0.50579	493	0.44764	543	0.5313	533	0.46074
494	0.52052	494	0.50935	494	0.42723	544	0.50041	534	0.45768
495	0.48025	495	0.50671	495	0.3884	545	0.46652	535	0.44179
496	0.45885	496	0.51852	496	0.39201	546	0.43168	536	0.43522
497	0.44594	497	0.51219	497	0.3978	547	0.41957	537	0.42227
498	0.42363	498	0.52797	498	0.40456	548	0.39507	538	0.41548
499	0.40019	499	0.50107	499	0.41674	549	0.3752	539	0.39081
500	0.3871	500	0.50077	500	0.42244	550	0.3488	540	0.39206
501	0.37421	501	0.49439	501	0.43833	551	0.34036	541	0.3847
502	0.3686	502	0.49391	502	0.43818	552	0.342	542	0.3847
503	0.35017	503	0.46955	503	0.44031	553	0.30934	543	0.36354
504	0.34212	504	0.46091	504	0.43112	554	0.33533	544	0.36224
505	0.31595	505	0.44145	505	0.41532	555	0.31492	545	0.35766
506	0.3081	506	0.43331	506	0.39185	556	0.29804	546	0.35263
507	0.28794	507	0.4099	507	0.37369	557	0.28375	547	0.35647
508	0.29297	508	0.39304	508	0.35382	558	0.28375	548	0.34272
509	0.30456	509	0.36646	509	0.35363	559	0.26143	549	0.33973
510	0.29748	510	0.36141	510	0.35677	560	0.2549	550	0.34012
511	0.27704	511	0.3357	511	0.3554	561	0.25844	551	0.34408
512	0.28655	512	0.32897	512	0.40001	562	0.26511	552	0.34804
513	0.26372	513	0.32867	513	0.44404	563	0.24837	553	0.33724
514	0.25201	514	0.32017	514	0.48	564	0.24565	554	0.3378
515	0.25061	515	0.31277	515	0.52351	565	0.24619	555	0.34951
516	0.2546	516	0.28684	516	0.55897	566	0.24809	556	0.34736
517	0.25642	517	0.28906	517	0.59474	567	0.24782	557	0.33582
518	0.24007	518	0.28554	518	0.62937	568	0.23775	558	0.33684
519	0.24632	519	0.27669	519	0.6541	569	0.22972	559	0.33232
520	0.23441	520	0.26854	520	0.69962	570	0.24306	560	0.33882
521	0.24199	521	0.26082	521	0.72904	571	0.23843	561	0.32422
522	0.23605	522	0.26313	522	0.77768	572	0.23707	562	0.31359
523	0.2255	523	0.2553	523	0.82168	573	0.22564	563	0.31687
524	0.2268	524	0.24655	524	0.8441	574	0.23068	564	0.30539
525	0.22732	525	0.24	525	0.86799	575	0.23966	565	0.29486
526	0.22418	526	0.22503	526	0.85739	576	0.23789	566	0.28015
527	0.2239	527	0.22673	527	0.81393	577	0.22387	567	0.27286
528	0.21174	528	0.21949	528	0.76968	578	0.22414	568	0.26098
529	0.20636	529	0.22551	529	0.69697	579	0.23299	569	0.2539
530	0.19937	530	0.21926	530	0.65934	580	0.21829	570	0.2431
531	0.18883	531	0.2159	531	0.60334	581	0.20278	571	0.23308
532	0.19254	532	0.21695	532	0.54029	582	0.20958	572	0.22002
533	0.18575	533	0.20702	533	0.49251	583	0.19815	573	0.20661
534	0.17345	534	0.2022	534	0.46934	584	0.18576	574	0.1876
535	0.18247	535	0.19945	535	0.43864	585	0.18427	575	0.18166
536	0.17355	536	0.20422	536	0.40183	586	0.181	576	0.17866
537	0.1702	537	0.1955	537	0.41297	587	0.17365	577	0.16904
538	0.16405	538	0.2	538	0.38961	588	0.16168	578	0.15773
539	0.16189	539	0.19005	539	0.388	589	0.14507	579	0.15371
540	0.1544	540	0.19516	540	0.38186	590	0.1399	580	0.14879
541	0.15985	541	0.1732	541	0.36418	591	0.12942	581	0.1403
542	0.15823	542	0.18239	542	0.35757	592	0.12616	582	0.13238
543	0.15322	543	0.16662	543	0.36385	593	0.1218	583	0.12978
544	0.14784	544	0.16335	544	0.35287	594	0.10724	584	0.12774
545	0.14693	545	0.16302	545	0.34486	595	0.10343	585	0.12944
546	0.13329	546	0.15599	546	0.34923	596	0.10289	586	0.11971
547	0.1247	547	0.1531	547	0.33092	597	0.09921	587	0.11281
548	0.11809	548	0.1473	548	0.32607	598	0.09009	588	0.11111
549	0.11744	549	0.14233	549	0.33151	599	0.08329	589	0.10704
550	0.10639	550	0.13122	550	0.31588	600	0.09186	590	0.10195
551	0.10346	551	0.13022	551	0.32375	601	0.08084	591	0.10183
552	0.10323	552	0.12025	552	0.31292	602	0.07621	592	0.09487
553	0.09346	553	0.11994	553	0.29665	603	0.0788	593	0.09346
554	0.09564	554	0.11023	554	0.30596	604	0.07145	594	0.09544
555	0.09386	555	0.11609	555	0.30382	605	0.06805	595	0.09159
556	0.09047	556	0.10964	556	0.29599	606	0.05797	596	0.09465
557	0.08423	557	0.10275	557	0.30539	607	0.06396	597	0.08967
558	0.08415	558	0.10958	558	0.321	608	0.05484	598	0.08548
559	0.08761	559	0.09609	559	0.33486	609	0.0528	599	0.08458
560	0.08259	560	0.10159	560	0.33234	610	0.05838	600	0.07688
561	0.07825	561	0.09186	561	0.34033	611	0.05566	601	0.07966
562	0.06922	562	0.09159	562	0.36494	612	0.05117	602	0.07762
563	0.0768	563	0.09208	563	0.36245	613	0.05444	603	0.07587
564	0.07346	564	0.08833	564	0.36972	614	0.05199	604	0.07439
565	0.06705	565	0.08575	565	0.38729	615	0.04246	605	0.07134
566	0.07975	566	0.08603	566	0.36817	616	0.04328	606	0.07445
567	0.07169	567	0.07952	567	0.37041	617	0.04886	607	0.06602
568	0.07268	568	0.08264	568	0.37372	618	0.04532	608	0.06382
569	0.07367	569	0.08514	569	0.35891	619	0.0479	609	0.06664
570	0.07153	570	0.07638	570	0.35728	620	0.04287	610	0.06223
571	0.07133	571	0.07398	571	0.35612	621	0.04545	611	0.06653
572	0.07364	572	0.06965	572	0.36243	622	0.04124	612	0.0572
573	0.06731	573	0.0666	573	0.34234	623	0.04205	613	0.05703
574	0.06685	574	0.06572	574	0.34879	624	0.03702	614	0.05646
575	0.06516	575	0.07021	575	0.32836	625	0.04083	615	0.05573
576	0.06388	576	0.06943	576	0.31313	626	0.03865	616	0.05261
577	0.06203	577	0.06576	577	0.29331	627	0.03838	617	0.05063
578	0.05529	578	0.06381	578	0.28555	628	0.03048	618	0.04979
579	0.05743	579	0.07051	579	0.26397	629	0.03402	619	0.04854
580	0.06597	580	0.06101	580	0.25176	630	0.03416	620	0.04271
581	0.06274	581	0.06597	581	0.22905	631	0.03171	621	0.04362
582	0.06035	582	0.05828	582	0.22645	632	0.0294	622	0.04017
583	0.0594	583	0.06517	583	0.20719	633	0.02627	623	0.0396
584	0.0529	584	0.05824	584	0.19971	634	0.02912	624	0.03655
585	0.05489	585	0.05366	585	0.18505	635	0.02667	625	0.03496
586	0.05597	586	0.06051	586	0.17914	636	0.02654	626	0.03434
587	0.05686	587	0.05862	587	0.16942	637	0.02531	627	0.03592
588	0.05458	588	0.05727	588	0.17671	638	0.02354	628	0.03293
589	0.05185	589	0.05327	589	0.16906	639	0.02055	629	0.03078
590	0.0436	590	0.05405	590	0.16634	640	0.02082	630	0.02857
591	0.05047	591	0.05813	591	0.16083	641	0.01293	631	0.02642
592	0.04718	592	0.04737	592	0.15709	642	0.02028	632	0.02625
593	0.04901	593	0.04454	593	0.15887	643	0.01592	633	0.02478
594	0.04709	594	0.04967	594	0.14573	644	0.01837	634	0.02376
595	0.04363	595	0.04359	595	0.13553	645	0.01415	635	0.02059
596	0.04315	596	0.04885	596	0.13939	646	0.01306	636	0.0198
597	0.04546	597	0.037	597	0.13909	647	0.01306	637	0.0189
598	0.04125	598	0.04559	598	0.13541	648	0.0132	638	0.01957
599	0.046	599	0.04233	599	0.13874	649	0.01184	639	0.0181
600	0.04882	600	0.03787	600	0.13643	650	0.01184	640	0.0168
						651	0.00857
						652	0.01048
						653	0.00653
						654	0.00898
						655	0.00531
						656	0.00381
						657	0.00286
						658	0.00313
						659	0.0068
						660	0.00531

## Sheet: Fig. S22(d)
	BO4a		BO4b		BO4c		BO4d		BO4e
440	3.20478e-05	380	0.000940181	530	0.00724	400	0.00115	480	0.01339
441	0.000959517	381	7.98754e-05	531	0.01116	401	0.00115	481	0.01004
442	0.000299149	382	0.000546024	532	0.02564	402	0.000419419	482	0.00711
443	0.0016	383	0.000189354	533	0.03288	403	0.00262	483	0.01255
444	0.00206	384	0.000701202	534	0.04947	404	0.0022	484	0.0046
445	0.00177	385	7.97289e-05	535	0.04947	405	0.000524274	485	0.01548
446	0	386	0.00132	536	0.05279	406	0.00168	486	0.01464
447	9.3323e-05	387	0.000587503	537	0.0552	407	0.00231	487	0.01297
448	0.0002798	388	0.000911183	538	0.06727	408	0.000629129	488	0.00209
449	0.00177	389	0.000351045	539	0.06667	409	0.00105	489	0.00502
450	0.00363	390	0.000311691	540	0.07421	410	0.00262	490	0.00544
451	0.00229	391	0.000512963	541	0.07934	411	0.0021	491	0.0046
452	0.003	392	0	542	0.06998	412	0.00020971	492	0.01255
453	0.00448	393	0.000354077	543	0.09261	413	0.000419419	493	0.01506
454	0.00502	394	0.00117	544	0.08869	414	0.00136	494	0.02134
455	0.00413	395	0.00228	545	0.08597	415	0.00367	495	0.01674
456	0.00433	396	0.00126	546	0.08869	416	0	496	0.0251
457	0.00549	397	0.00318	547	0.09472	417	0.00367	497	0.01674
458	0.00609	398	0.00357	548	0.09261	418	0.000314564	498	0.01674
459	0.00679	399	0.0029	549	0.08899	419	0.00241	499	0.0251
460	0.0077	400	0.00264	550	0.0902	420	0.00157	500	0.0318
461	0.0096	401	0.00397	551	0.09532	421	0.00126	501	0.04561
462	0.00923	402	0.00327	552	0.11011	422	0.00157	502	0.04142
463	0.00946	403	0.00324	553	0.11614	423	0.0021	503	0.04812
464	0.01009	404	0.00223	554	0.11161	424	0.000524274	504	0.06109
465	0.01287	405	0.00235	555	0.11493	425	0.00115	505	0.0569
466	0.0137	406	0.00168	556	0.13424	426	0.00283	506	0.06527
467	0.0133	407	0.00194	557	0.13997	427	0.00472	507	0.059
468	0.01506	408	0.00107	558	0.1276	428	0.0022	508	0.06192
469	0.02849	409	0.00153	559	0.15686	429	0.00398	509	0.07322
470	0.05249	410	0.00132	560	0.17526	430	0.00482	510	0.08661
471	0.10021	411	0.00162	561	0.18582	431	0.00377	511	0.0636
472	0.19002	412	0.00227	562	0.23077	432	0.00472	512	0.07699
473	0.31594	413	0.000388106	563	0.2552	433	0.00262	513	0.08159
474	0.48531	414	0.0015	564	0.30317	434	0.00315	514	0.08787
475	0.66318	415	0.00255	565	0.34329	435	0.00671	515	0.09791
476	0.82691	416	0.000670124	566	0.39698	436	0.00367	516	0.09707
477	0.93143	417	0.00182	567	0.4184	437	0.00357	517	0.12259
478	1	418	0.00236	568	0.52338	438	0.00503	518	0.14393
479	0.98202	419	0.0025	569	0.58974	439	0.0043	519	0.1636
480	0.89114	420	0.00213	570	0.63107	440	0.00325	520	0.2113
481	0.8138	421	0.00277	571	0.71644	441	0.00556	521	0.24017
482	0.72812	422	0.00314	572	0.74419	442	0.00765	522	0.28452
483	0.605	423	0.00655	573	0.7451	443	0.0064	523	0.34435
484	0.54265	424	0.00998	574	0.8006	444	0.00671	524	0.47615
485	0.49399	425	0.02068	575	0.89412	445	0.00524	525	0.55063
486	0.46889	426	0.04475	576	0.91735	446	0.00629	526	0.69331
487	0.44526	427	0.07647	577	0.97798	447	0.00755	527	0.80753
488	0.42024	428	0.11895	578	0.96169	448	0.00891	528	0.9113
489	0.41725	429	0.16625	579	0.98854	449	0.00723	529	0.93515
490	0.42452	430	0.2333	580	1	450	0.00765	530	0.93222
491	0.43565	431	0.29722	581	0.97225	451	0.00503	531	0.9251
492	0.44852	432	0.36394	582	0.96742	452	0.0086	532	1
493	0.44625	433	0.42356	583	0.94691	453	0.01017	533	0.92176
494	0.44608	434	0.47451	584	0.90106	454	0.01049	534	0.85439
495	0.43214	435	0.52748	585	0.87783	455	0.00818	535	0.75649
496	0.43845	436	0.58536	586	0.86244	456	0.00671	536	0.73598
497	0.41977	437	0.63411	587	0.84977	457	0.01132	537	0.64268
498	0.38482	438	0.68225	588	0.75716	458	0.00891	538	0.66569
499	0.37937	439	0.72538	589	0.7451	459	0.00797	539	0.56151
500	0.35579	440	0.76959	590	0.69925	460	0.00692	540	0.48703
501	0.35839	441	0.81134	591	0.74902	461	0.00608	541	0.51674
502	0.35866	442	0.83877	592	0.66124	462	0.01059	542	0.48368
503	0.39386	443	0.85204	593	0.66094	463	0.0065	543	0.48703
504	0.40486	444	0.90667	594	0.64766	464	0.01164	544	0.49205
505	0.46066	445	0.9044	595	0.62383	465	0.00975	545	0.46025
506	0.51271	446	0.92296	596	0.59759	466	0.00703	546	0.49079
507	0.55043	447	0.90266	597	0.55505	467	0.00744	547	0.48285
508	0.58361	448	0.88934	598	0.52368	468	0.00912	548	0.48243
509	0.62899	449	0.88716	599	0.51252	469	0.01049	549	0.50084
510	0.66208	450	0.85487	600	0.49291	470	0.01059	550	0.46234
511	0.69726	451	0.84075	601	0.48145	471	0.00818	551	0.43515
512	0.76514	452	0.83439	602	0.48748	472	0.0108	552	0.39707
513	0.80638	453	0.81586	603	0.47089	473	0.00912	553	0.41506
514	0.84533	454	0.79465	604	0.42534	474	0.00965	554	0.3749
515	0.9035	455	0.7982	605	0.41629	475	0.01007	555	0.38243
516	0.95162	456	0.82637	606	0.40362	476	0.0109	556	0.36862
517	0.96011	457	0.83016	607	0.38974	477	0.01153	557	0.33724
518	0.9656	458	0.83826	608	0.40694	478	0.00954	558	0.33975
519	0.90837	459	0.85857	609	0.40211	479	0.01122	559	0.34519
520	0.86671	460	0.87143	610	0.36169	480	0.00786	560	0.35188
521	0.76821	461	0.90069	611	0.37738	481	0.01237	561	0.34937
522	0.711	462	0.91988	612	0.3635	482	0.0108	562	0.32343
523	0.66621	463	0.93393	613	0.38944	483	0.01311	563	0.3113
524	0.61849	464	0.95573	614	0.38733	484	0.0107	564	0.35188
525	0.56018	465	0.98575	615	0.40211	485	0.01206	565	0.33598
526	0.531	466	0.98306	616	0.39397	486	0.0109	566	0.34477
527	0.49932	467	0.9913	617	0.3991	487	0.01342	567	0.34686
528	0.49227	468	0.97796	618	0.39336	488	0.01185	568	0.38201
529	0.47021	469	0.97459	619	0.40543	489	0.01311	569	0.35272
530	0.44258	470	0.98803	620	0.40995	490	0.01321	570	0.40795
531	0.42274	471	0.97843	621	0.43982	491	0.01132	571	0.40962
532	0.43378	472	0.98557	622	0.41931	492	0.01311	572	0.40962
533	0.42124	473	0.99892	623	0.44465	493	0.01437	573	0.45063
534	0.39495	474	1	624	0.44706	494	0.01604	574	0.42552
535	0.40437	475	0.99162	625	0.46184	495	0.02087	575	0.48828
536	0.40046	476	0.96022	626	0.44404	496	0.01657	576	0.42971
537	0.38366	477	0.96039	627	0.45943	497	0.01615	577	0.46987
538	0.37786	478	0.95309	628	0.48054	498	0.02139	578	0.49121
539	0.36404	479	0.92959	629	0.44072	499	0.02108	579	0.47531
540	0.36412	480	0.89303	630	0.44766	500	0.02108	580	0.46234
541	0.3522	481	0.86322	631	0.43831	501	0.02307	581	0.4251
542	0.37426	482	0.84347	632	0.45249	502	0.02621	582	0.40209
543	0.36324	483	0.81827	633	0.46456	503	0.02758	583	0.4113
544	0.35505	484	0.78744	634	0.43137	504	0.03135	584	0.40502
545	0.34797	485	0.76398	635	0.4178	505	0.0368	585	0.39498
546	0.34715	486	0.7441	636	0.38793	506	0.04152	586	0.35063
547	0.34345	487	0.71704	637	0.38914	507	0.05096	587	0.32301
548	0.3718	488	0.68685	638	0.38582	508	0.05473	588	0.30167
549	0.38595	489	0.66908	639	0.36561	509	0.06774	589	0.25272
550	0.37182	490	0.65947	640	0.35173	510	0.07927	590	0.26109
551	0.38942	491	0.63358	641	0.32338	511	0.09185	591	0.25732
552	0.4159	492	0.62872	642	0.33092	512	0.1015	592	0.21715
553	0.41337	493	0.6207	643	0.31644	513	0.11041	593	0.21715
554	0.43356	494	0.60645	644	0.29623	514	0.12111	594	0.22301
555	0.41862	495	0.59971	645	0.27964	515	0.12331	595	0.22385
556	0.42134	496	0.59747	646	0.25581	516	0.13505	596	0.23347
557	0.43758	497	0.57937	647	0.24223	517	0.13631	597	0.23766
558	0.41156	498	0.57024	648	0.21357	518	0.13652	598	0.22008
559	0.41165	499	0.57272	649	0.22323	519	0.1361	599	0.20209
560	0.41966	500	0.56616	650	0.21026	520	0.13149	600	0.2272
561	0.41796	501	0.56005	651	0.19367	521	0.12761	601	0.19958
562	0.4355	502	0.56229	652	0.19035	522	0.12394	602	0.16611
563	0.41096	503	0.54941	653	0.1819	523	0.11838	603	0.1887
564	0.41158	504	0.55338	654	0.17979	524	0.11324	604	0.15941
565	0.37835	505	0.54337	655	0.1641	525	0.10989	605	0.18828
566	0.35978	506	0.50755	656	0.16471	526	0.11219	606	0.15774
567	0.35591	507	0.52313	657	0.15445	527	0.11136	607	0.17615
568	0.32895	508	0.50652	658	0.13937	528	0.1102	608	0.159
569	0.31602	509	0.50262	659	0.15505	529	0.11691	609	0.16444
570	0.26871	510	0.48046	660	0.13363	530	0.1317	610	0.14519
571	0.26539	511	0.48325	661	0.14087	531	0.13725	611	0.13389
572	0.2628	512	0.47713	662	0.1267	532	0.1599	612	0.13682
573	0.24532	513	0.46147	663	0.1086	533	0.18947	613	0.12343
574	0.23514	514	0.4499	664	0.11584	534	0.2051	614	0.12845
575	0.23807	515	0.42363	665	0.11011	535	0.24746	615	0.1205
576	0.2131	516	0.422	666	0.10287	536	0.28017	616	0.10209
577	0.21304	517	0.42758	667	0.10317	537	0.31834	617	0.12134
578	0.21649	518	0.41016	668	0.08839	538	0.35105	618	0.12343
579	0.1937	519	0.39603	669	0.08205	539	0.37265	619	0.12218
580	0.1908	520	0.38308	670	0.0905	540	0.41522	620	0.11172
581	0.18582	521	0.36753	671	0.08627	541	0.45392	621	0.09874
582	0.18438	522	0.35435	672	0.08839	542	0.45926	622	0.11004
583	0.18615	523	0.33645	673	0.10045	543	0.48904	623	0.10377
584	0.17115	524	0.33071	674	0.0911	544	0.51127	624	0.09707
585	0.17584	525	0.31826	675	0.08839	545	0.53633	625	0.12552
586	0.16691	526	0.31268	676	0.07994	546	0.55332	626	0.11381
587	0.17018	527	0.30012	677	0.08507	547	0.58027	627	0.11883
588	0.15823	528	0.28514	678	0.07813	548	0.58677	628	0.10293
589	0.16886	529	0.28958	679	0.07692	549	0.61728	629	0.10167
590	0.1611	530	0.27636	680	0.07662	550	0.65314	630	0.08787
591	0.15041	531	0.26627	681	0.07964	551	0.68816	631	0.08368
592	0.14741	532	0.26489	682	0.07602	552	0.73335	632	0.0887
593	0.14613	533	0.25471	683	0.07964	553	0.77834	633	0.07406
594	0.1521	534	0.24189	684	0.06878	554	0.80319	634	0.09791
595	0.1397	535	0.23314	685	0.07149	555	0.83307	635	0.07197
596	0.14637	536	0.23141	686	0.08115	556	0.88697	636	0.08075
597	0.15207	537	0.23259	687	0.06697	557	0.92471	637	0.07866
598	0.15567	538	0.21661	688	0.06878	558	0.93499	638	0.06611
599	0.14309	539	0.21849	689	0.0549	559	0.95942	639	0.06234
600	0.14744	540	0.22421	690	0.05581	560	0.97211	640	0.06862
601	0.13918	541	0.21212	691	0.0552	561	1	641	0.06527
602	0.1449	542	0.20735	692	0.05792	562	0.98763	642	0.04519
603	0.13604	543	0.21001	693	0.05671	563	0.97683	643	0.05063
604	0.1345	544	0.20211	694	0.05339	564	0.94202	644	0.04603
605	0.14201	545	0.19629	695	0.04766	565	0.90144	645	0.0272
606	0.16248	546	0.19417	696	0.0552	566	0.90982	646	0.03264
607	0.14096	547	0.18739	697	0.04977	567	0.87092	647	0.02218
608	0.14325	548	0.17509	698	0.04193	568	0.83748	648	0.02929
609	0.14924	549	0.17824	699	0.04465	569	0.78442	649	0.02552
610	0.146	550	0.16908	700	0.04163	570	0.74982	650	0.01925
611	0.13845	551	0.16685	701	0.04766	571	0.70305	651	0.02092
612	0.14786	552	0.15411	702	0.04042	572	0.67401	652	0.02762
613	0.13265	553	0.15845	703	0.02353	573	0.63091	653	0.03347
614	0.13529	554	0.14473	704	0.02775	574	0.61225	654	0.01255
615	0.14158	555	0.14982	705	0.03167	575	0.58865	655	0.0251
616	0.12748	556	0.14523	706	0.02745	576	0.56716	656	0.0205
617	0.12719	557	0.13903	707	0.02172	577	0.5443	657	0.01046
618	0.11144	558	0.13483	708	0.01961	578	0.5377	658	0.01088
619	0.12091	559	0.1274	709	0.02474	579	0.53633	659	0
620	0.12074	560	0.12343	710	0.01237	580	0.51672	660	0.00921
621	0.11679	561	0.1249	711	0.02112	581	0.51672
622	0.11089	562	0.1255	712	0.01659	582	0.49617
623	0.10917	563	0.11458	713	0.01961	583	0.5032
624	0.09924	564	0.12021	714	0.0184	584	0.49858
625	0.09575	565	0.10707	715	0.01056	585	0.51253
626	0.08821	566	0.10678	716	0.00965	586	0.49208
627	0.09814	567	0.10829	717	0.01297	587	0.51127
628	0.09423	568	0.09753	718	0	588	0.49953
629	0.09057	569	0.1054	719	0.000603318	589	0.49523
630	0.08233	570	0.09341	720	0.00392	590	0.49387
631	0.08377	571	0.0884			591	0.46755
632	0.07566	572	0.09132			592	0.45958
633	0.07738	573	0.08442			593	0.4666
634	0.07953	574	0.08688			594	0.45507
635	0.08778	575	0.08232			595	0.45591
636	0.07042	576	0.07621			596	0.44364
637	0.06275	577	0.07875			597	0.44437
638	0.07118	578	0.0779			598	0.43987
639	0.07013	579	0.08162			599	0.45224
640	0.07041	580	0.07308			600	0.4449
641	0.05329	581	0.0666			601	0.45318
642	0.06468	582	0.06805			602	0.45392
643	0.05662	583	0.06938			603	0.45476
644	0.07243	584	0.06928			604	0.46272
645	0.07593	585	0.06427			605	0.45633
646	0.06369	586	0.06287			606	0.46556
647	0.0611	587	0.06005			607	0.45067
648	0.06055	588	0.05464			608	0.44354
649	0.07248	589	0.0579			609	0.45759
650	0.05709	590	0.05478			610	0.44647
		591	0.05706			611	0.42655
		592	0.05386			612	0.4254
		593	0.05536			613	0.419
		594	0.05072			614	0.41271
		595	0.05003			615	0.4039
		596	0.04732			616	0.39939
		597	0.05063			617	0.38608
		598	0.0519			618	0.38545
		599	0.04613			619	0.36448
		600	0.0388			620	0.34225
		601	0.03973			621	0.32746
		602	0.03878			622	0.30806
		603	0.04178			623	0.30681
		604	0.042			624	0.28772
		605	0.04251			625	0.28122
		606	0.04136			626	0.26717
		607	0.03878			627	0.24305
		608	0.03722			628	0.24127
		609	0.03925			629	0.22837
		610	0.04339			630	0.20573
		611	0.03863			631	0.20939
		612	0.03783			632	0.18664
		613	0.0365			633	0.20027
		614	0.03697			634	0.18381
		615	0.03203			635	0.17448
		616	0.03026			636	0.17207
		617	0.03086			637	0.17511
		618	0.02953			638	0.15854
		619	0.02994			639	0.16043
		620	0.02567			640	0.15498
		621	0.02661			641	0.14963
		622	0.03107			642	0.14376
		623	0.03209			643	0.13338
		624	0.02666			644	0.134
		625	0.02513			645	0.12771
		626	0.02556			646	0.1274
		627	0.02223			647	0.11041
		628	0.03064			648	0.11408
		629	0.02645			649	0.11335
		630	0.02254			650	0.11219
		631	0.02923			651	0.10643
		632	0.01889			652	0.09762
		633	0.02463			653	0.09846
		634	0.02373			654	0.09636
		635	0.02347			655	0.09584
		636	0.02821			656	0.10108
		637	0.02367			657	0.10276
		638	0.0241			658	0.095
		639	0.0224			659	0.0885
		640	0.02352			660	0.08493
		641	0.01913			661	0.08745
		642	0.0203			662	0.08357
		643	0.02023			663	0.08367
		644	0.01988			664	0.08441
		645	0.02477			665	0.08514
		646	0.01932			666	0.08609
		647	0.0232			667	0.07633
		648	0.02498			668	0.08451
		649	0.02288			669	0.07424
		650	0.02327			670	0.07371
		651	0.02385			671	0.07675
		652	0.01864			672	0.07025
		653	0.02239			673	0.07099
		654	0.01557			674	0.06711
		655	0.02385			675	0.07162
		656	0.01565			676	0.06249
		657	0.02192			677	0.06595
		658	0.01969			678	0.06092
		659	0.02548			679	0.05956
		660	0.02073			680	0.05589
						681	0.05358
						682	0.05201
						683	0.0497
						684	0.04855
						685	0.04813
						686	0.04089
						687	0.04593
						688	0.03838
						689	0.03901
						690	0.03167
						691	0.03313
						692	0.0345
						693	0.02925
						694	0.02904
						695	0.02978
						696	0.02936
						697	0.02674
						698	0.02391
						699	0.02265
						700	0.02233
						701	0.01971
						702	0.01835
						703	0.01971
						704	0.01971
						705	0.01573
						706	0.01814
						707	0.01374
						708	0.01447
						709	0.01416
						710	0.01311
						711	0.01132
						712	0.01541
						713	0.01437
						714	0.01353
						715	0.01174
						716	0.00975
						717	0.01049
						718	0.00839
						719	0.0086
						720	0.01007
