# Supplementary material for: Double boron–oxygen-fused polycyclic aromatic hydrocarbons: skeletal editing and applications as organic optoelectronic materials
Source: Nat Commun. 2023 Nov 4;14:7089. doi: 10.1038/s41467-023-42973-1 (PMC10625603; doi:10.1038/s41467-023-42973-1)
Supplement: Supplementary file 14 — Source Data [file 41467_2023_42973_MOESM14_ESM.zip › Fig. S23-S42. Photophysical propertie/Fig. S23. Photophysical properties-BO1a.xlsx]

## Sheet: Fig. S23. BO1a
	RT-Abs	RT-Abs-magnify		RT Fluo		77K Phos		77K Fluo+Phos
700	-0.000552713	-0.00338	310	0.00327	400	0.16685	320	0.000433608
699	-0.00111	-0.00675	311	0.00321	401	0.21092	321	0.00155
698	-0.00111	-0.00675	312	0.0033	402	0.36143	322	0.00103
697	-0.000552713	-0.00338	313	0.00365	403	0.63649	323	0.00205
696	-0.00111	-0.00675	314	0.00424	404	0.82779	324	0.00243
695	-0.000552713	-0.00338	315	0.00396	405	0.81621	325	0.00252
694	-0.000552713	-0.00338	316	0.00352	406	0.73534	326	0.00542
693	-0.00111	-0.00675	317	0.00329	407	0.71538	327	0.00474
692	-0.00111	-0.00675	318	0.00367	408	0.64946	328	0.00747
691	-0.000552713	-0.00338	319	0.00364	409	0.57747	329	0.00807
690	-0.00111	-0.00675	320	0.00368	410	0.53771	330	0.01034
689	-0.00111	-0.00675	321	0.00376	411	0.51158	331	0.01129
688	-0.000552713	-0.00338	322	0.00431	412	0.48644	332	0.01433
687	-0.000552713	-0.00338	323	0.00447	413	0.49068	333	0.0196
686	-0.000552713	-0.00338	324	0.00548	414	0.48216	334	0.03272
685	-0.00111	-0.00675	325	0.00577	415	0.4828	335	0.06117
684	-0.00111	-0.00675	326	0.00704	416	0.5013	336	0.09963
683	-0.00111	-0.00675	327	0.0077	417	0.50376	337	0.15173
682	-0.000552713	-0.00338	328	0.00983	418	0.48363	338	0.2066
681	-0.000552713	-0.00338	329	0.01342	419	0.44599	339	0.26937
680	0	0	330	0.01741	420	0.43225	340	0.30234
679	-0.000552713	-0.00338	331	0.01906	421	0.45726	341	0.31375
678	-0.000552713	-0.00338	332	0.024	422	0.49192	342	0.30079
677	-0.000552713	-0.00338	333	0.03295	423	0.53143	343	0.27182
676	-0.000552713	-0.00338	334	0.04878	424	0.56279	344	0.26285
675	-0.000552713	-0.00338	335	0.07397	425	0.60827	345	0.2593
674	-0.000552713	-0.00338	336	0.10885	426	0.6035	346	0.27045
673	-0.00111	-0.00675	337	0.1566	427	0.59983	347	0.27636
672	-0.00111	-0.00675	338	0.21843	428	0.64226	348	0.29225
671	-0.000552713	-0.00338	339	0.30324	429	0.71536	349	0.2932
670	-0.00111	-0.00675	340	0.39211	430	0.86374	350	0.30273
669	-0.00111	-0.00675	341	0.49402	431	0.99689	351	0.31845
668	-0.000552713	-0.00338	342	0.60496	432	1	352	0.35861
667	-0.000552713	-0.00338	343	0.69892	433	0.89125	353	0.41678
666	-0.000552713	-0.00338	344	0.78236	434	0.80379	354	0.46518
665	-0.000552713	-0.00338	345	0.84993	435	0.73544	355	0.533
664	-0.00111	-0.00675	346	0.89757	436	0.6589	356	0.55602
663	0	0	347	0.91855	437	0.61617	357	0.55065
662	-0.000552713	-0.00338	348	0.92434	438	0.58824	358	0.54289
661	-0.000552713	-0.00338	349	0.91082	439	0.56342	359	0.51486
660	-0.000552713	-0.00338	350	0.89335	440	0.54124	360	0.48597
659	-0.00111	-0.00675	351	0.87504	441	0.53823	361	0.45919
658	-0.000552713	-0.00338	352	0.85691	442	0.5216	362	0.43834
657	-0.00111	-0.00675	353	0.8444	443	0.50055	363	0.42527
656	-0.000552713	-0.00338	354	0.84237	444	0.4853	364	0.41358
655	-0.000552713	-0.00338	355	0.85341	445	0.4765	365	0.40973
654	-0.00111	-0.00675	356	0.8673	446	0.45314	366	0.38883
653	-0.00111	-0.00675	357	0.8962	447	0.44276	367	0.38416
652	-0.00166	-0.01013	358	0.92396	448	0.43016	368	0.38796
651	-0.00111	-0.00675	359	0.95556	449	0.42463	369	0.40142
650	-0.000552713	-0.00338	360	0.97645	450	0.43087	370	0.42253
649	-0.000552713	-0.00338	361	0.99476	451	0.45061	371	0.45711
648	-0.00111	-0.00675	362	1	452	0.47013	372	0.46998
647	-0.000552713	-0.00338	363	0.99687	453	0.46865	373	0.45572
646	-0.00111	-0.00675	364	0.97383	454	0.47343	374	0.44401
645	-0.000552713	-0.00338	365	0.94403	455	0.47636	375	0.42765
644	-0.00111	-0.00675	366	0.90256	456	0.48465	376	0.4171
643	-0.00111	-0.00675	367	0.85676	457	0.49427	377	0.397
642	-0.000552713	-0.00338	368	0.81261	458	0.47227	378	0.38594
641	-0.000552713	-0.00338	369	0.76672	459	0.45666	379	0.35838
640	-0.000552713	-0.00338	370	0.72411	460	0.45657	380	0.35576
639	-0.00166	-0.01013	371	0.68999	461	0.46123	381	0.3377
638	-0.00111	-0.00675	372	0.66408	462	0.47425	382	0.33473
637	-0.000552713	-0.00338	373	0.64119	463	0.48231	383	0.32504
636	-0.00111	-0.00675	374	0.62233	464	0.48853	384	0.31365
635	-0.00111	-0.00675	375	0.61068	465	0.47224	385	0.30107
634	-0.000552713	-0.00338	376	0.59562	466	0.43723	386	0.31295
633	-0.000552713	-0.00338	377	0.58227	467	0.40919	387	0.31126
632	-0.000552713	-0.00338	378	0.57077	468	0.38132	388	0.30318
631	-0.00111	-0.00675	379	0.55527	469	0.35539	389	0.29475
630	-0.000552713	-0.00338	380	0.53497	470	0.33912	390	0.2947
629	-0.00111	-0.00675	381	0.51699	471	0.31694	391	0.30329
628	-0.00111	-0.00675	382	0.49734	472	0.30848	392	0.31238
627	-0.000552713	-0.00338	383	0.47454	473	0.29693	393	0.28752
626	-0.000552713	-0.00338	384	0.44895	474	0.28763	394	0.28688
625	-0.000552713	-0.00338	385	0.42811	475	0.27556	395	0.27392
624	-0.00111	-0.00675	386	0.4016	476	0.26779	396	0.25891
623	-0.00166	-0.01013	387	0.37863	477	0.25403	397	0.24839
622	-0.00111	-0.00675	388	0.35627	478	0.24737	398	0.24104
621	-0.00111	-0.00675	389	0.3357	479	0.24196	399	0.24267
620	-0.00111	-0.00675	390	0.31842	480	0.23569	400	0.24174
619	-0.00111	-0.00675	391	0.30285	481	0.22437	401	0.27654
618	-0.000552713	-0.00338	392	0.28816	482	0.21375	402	0.38873
617	-0.000552713	-0.00338	393	0.27634	483	0.21839	403	0.60845
616	-0.000552713	-0.00338	394	0.2654	484	0.21924	404	0.77017
615	0	0	395	0.25385	485	0.21762	405	0.73577
614	-0.00111	-0.00675	396	0.24435	486	0.2114	406	0.69734
613	-0.000552713	-0.00338	397	0.23438	487	0.2117	407	0.68632
612	-0.00111	-0.00675	398	0.22646	488	0.20527	408	0.67271
611	-0.000552713	-0.00338	399	0.21729	489	0.20119	409	0.65948
610	-0.00111	-0.00675	400	0.20997	490	0.19932	410	0.63747
609	-0.00111	-0.00675	401	0.20048	491	0.19886	411	0.61757
608	-0.00111	-0.00675	402	0.19415	492	0.18754	412	0.58189
607	-0.000552713	-0.00338	403	0.1861	493	0.18295	413	0.57241
606	-0.00111	-0.00675	404	0.17833	494	0.17672	414	0.55839
605	-0.000552713	-0.00338	405	0.17	495	0.17072	415	0.54108
604	-0.000552713	-0.00338	406	0.16072	496	0.16973	416	0.54004
603	-0.00111	-0.00675	407	0.15321	497	0.1652	417	0.54853
602	-0.00111	-0.00675	408	0.14369	498	0.1633	418	0.54705
601	-0.000552713	-0.00338	409	0.138	499	0.15899	419	0.49785
600	-0.000552713	-0.00338	410	0.12858	500	0.1556	420	0.48998
599	-0.00111	-0.00675	411	0.12068	501	0.1501	421	0.50984
598	-0.000552713	-0.00338	412	0.1153	502	0.14309	422	0.53921
597	-0.000552713	-0.00338	413	0.10786	503	0.13341	423	0.58055
596	-0.000552713	-0.00338	414	0.10264	504	0.12845	424	0.63095
595	-0.00111	-0.00675	415	0.09698	505	0.11963	425	0.66469
594	-0.00111	-0.00675	416	0.09173	506	0.11388	426	0.67039
593	-0.00111	-0.00675	417	0.08677	507	0.10911	427	0.66624
592	-0.00111	-0.00675	418	0.08299	508	0.10607	428	0.69899
591	-0.000552713	-0.00338	419	0.0784	509	0.09793	429	0.74697
590	-0.00111	-0.00675	420	0.07484	510	0.09717	430	0.88324
589	-0.000552713	-0.00338	421	0.07004	511	0.09456	431	1
588	-0.000552713	-0.00338	422	0.067	512	0.09297	432	0.98861
587	-0.00111	-0.00675	423	0.0635	513	0.08967	433	0.92202
586	-0.000552713	-0.00338	424	0.05985	514	0.0876	434	0.83738
585	-0.00111	-0.00675	425	0.05632	515	0.08549	435	0.79267
584	-0.00111	-0.00675	426	0.05301	516	0.08008	436	0.74654
583	-0.00111	-0.00675	427	0.05085	517	0.07873	437	0.73318
582	-0.00111	-0.00675	428	0.04729	518	0.07555	438	0.70023
581	-0.00111	-0.00675	429	0.04473	519	0.07123	439	0.68021
580	-0.00111	-0.00675	430	0.04148	520	0.07221	440	0.64856
579	-0.00111	-0.00675	431	0.03944	521	0.06881	441	0.63602
578	-0.00111	-0.00675	432	0.03633	522	0.06644	442	0.6034
577	-0.000552713	-0.00338	433	0.03459	523	0.06565	443	0.58794
576	-0.00111	-0.00675	434	0.03235	524	0.06508	444	0.55934
575	-0.000552713	-0.00338	435	0.03063	525	0.06561	445	0.55235
574	-0.000552713	-0.00338	436	0.02858	526	0.06283	446	0.52695
573	-0.00111	-0.00675	437	0.02705	527	0.06028	447	0.50654
572	-0.00111	-0.00675	438	0.02549	528	0.05869	448	0.50327
571	-0.000552713	-0.00338	439	0.02414	529	0.05819	449	0.49763
570	-0.000552713	-0.00338	440	0.02284	530	0.05678	450	0.5025
569	-0.00111	-0.00675	441	0.02129	531	0.0533	451	0.51086
568	-0.000552713	-0.00338	442	0.01977	532	0.05248	452	0.53239
567	-0.00111	-0.00675	443	0.01872	533	0.04936	453	0.54068
566	-0.00166	-0.01013	444	0.01791	534	0.04766	454	0.54343
565	-0.000552713	-0.00338	445	0.01707	535	0.04668	455	0.53702
564	-0.00111	-0.00675	446	0.01626	536	0.04477	456	0.54001
563	-0.00111	-0.00675	447	0.01521	537	0.04098	457	0.52742
562	-0.000552713	-0.00338	448	0.01449	538	0.04032	458	0.51459
561	-0.00111	-0.00675	449	0.01407	539	0.03875	459	0.50103
560	-0.00111	-0.00675	450	0.01319	540	0.03768	460	0.49113
559	-0.00111	-0.00675	451	0.01255	541	0.03653	461	0.48753
558	-0.000552713	-0.00338	452	0.01164	542	0.03406	462	0.49138
557	-0.000552713	-0.00338	453	0.01139	543	0.03365	463	0.48616
556	-0.000552713	-0.00338	454	0.01064	544	0.03115	464	0.49733
555	-0.000552713	-0.00338	455	0.01019	545	0.03095	465	0.46539
554	-0.000552713	-0.00338	456	0.00954	546	0.02799	466	0.44507
553	-0.000552713	-0.00338	457	0.0092	547	0.02749	467	0.41685
552	0	0	458	0.00856	548	0.0268	468	0.39985
551	-0.00111	-0.00675	459	0.00839	549	0.02431	469	0.37769
550	-0.000552713	-0.00338	460	0.00783	550	0.02337	470	0.35718
549	-0.000552713	-0.00338	461	0.00759	551	0.02129	471	0.347
548	-0.00111	-0.00675	462	0.00685	552	0.0214	472	0.32879
547	-0.000552713	-0.00338	463	0.00658	553	0.02117	473	0.32536
546	-0.00111	-0.00675	464	0.0064	554	0.01929	474	0.30217
545	-0.00111	-0.00675	465	0.00618	555	0.01894	475	0.2895
544	-0.00111	-0.00675	466	0.00539	556	0.01726	476	0.27959
543	-0.00111	-0.00675	467	0.00529	557	0.01809	477	0.26423
542	-0.00111	-0.00675	468	0.00484	558	0.01685	478	0.25206
541	-0.00111	-0.00675	469	0.00479	559	0.0156	479	0.25334
540	-0.00111	-0.00675	470	0.00449	560	0.0146	480	0.23703
539	-0.00111	-0.00675	471	0.00429	561	0.01348	481	0.23507
538	-0.00111	-0.00675	472	0.00381	562	0.01348	482	0.22624
537	-0.00111	-0.00675	473	0.00352	563	0.01292	483	0.21917
536	-0.000552713	-0.00338	474	0.00344	564	0.01101	484	0.21674
535	-0.00111	-0.00675	475	0.00307	565	0.01118	485	0.21379
534	-0.000552713	-0.00338	476	0.00313	566	0.01128	486	0.21115
533	-0.000552713	-0.00338	477	0.00276	567	0.011	487	0.21045
532	-0.00111	-0.00675	478	0.00251	568	0.01086	488	0.20972
531	-0.00111	-0.00675	479	0.00244	569	0.01061	489	0.20161
530	-0.00111	-0.00675	480	0.00227	570	0.00981	490	0.19427
529	-0.000552713	-0.00338	481	0.00191	571	0.00948	491	0.19327
528	-0.00111	-0.00675	482	0.00186	572	0.0087	492	0.18994
527	-0.000552713	-0.00338	483	0.00169	573	0.00875	493	0.17728
526	-0.00111	-0.00675	484	0.00159	574	0.00781	494	0.17573
525	-0.00111	-0.00675	485	0.00148	575	0.00724	495	0.16661
524	-0.00111	-0.00675	486	0.00127	576	0.00719	496	0.1613
523	-0.000552713	-0.00338	487	0.00118	577	0.00657	497	0.15937
522	-0.00111	-0.00675	488	0.00109	578	0.00619	498	0.15498
521	-0.00111	-0.00675	489	0.000952582	579	0.00672	499	0.15078
520	-0.000552713	-0.00338	490	0.00084157	580	0.00561	500	0.14668
519	-0.000552713	-0.00338	491	0.000754682	581	0.00523	501	0.13894
518	-0.00111	-0.00675	492	0.000748454	582	0.00428	502	0.13512
517	-0.000552713	-0.00338	493	0.000550958	583	0.00517	503	0.12436
516	-0.000552713	-0.00338	494	0.000532633	584	0.00324	504	0.12094
515	-0.00166	-0.01013	495	0.000547752	585	0.00351	505	0.11115
514	-0.00111	-0.00675	496	0.000377159	586	0.00362	506	0.10889
513	-0.000552713	-0.00338	497	0.000291728	587	0.00305	507	0.10417
512	-0.000552713	-0.00338	498	0.00022252	588	0.00199	508	0.10093
511	-0.000552713	-0.00338	499	6.51916e-05	589	0.00225	509	0.09674
510	-0.00111	-0.00675	500	0	590	0.00288	510	0.09316
509	-0.000552713	-0.00338			591	0.0024	511	0.08872
508	-0.000552713	-0.00338			592	0.0029	512	0.0852
507	-0.000552713	-0.00338			593	0.00113	513	0.08028
506	-0.000552713	-0.00338			594	0.00117	514	0.07718
505	-0.000552713	-0.00338			595	0.000611483	515	0.07413
504	-0.000552713	-0.00338			596	0.00109	516	0.07238
503	-0.000552713	-0.00338			597	0.00121	517	0.06881
502	-0.00111	-0.00675			598	0.00060477	518	0.06641
501	-0.00111	-0.00675			599	0.00084453	519	0.06361
500	-0.000552713	-0.00338			600	0	520	0.06221
499	-0.000552713	-0.00338					521	0.06091
498	-0.000552713	-0.00338					522	0.06109
497	-0.000552713	-0.00338					523	0.05669
496	-0.000552713	-0.00338					524	0.05525
495	-0.00111	-0.00675					525	0.05375
494	-0.000552713	-0.00338					526	0.04981
493	-0.000552713	-0.00338					527	0.04908
492	-0.00111	-0.00675					528	0.04825
491	-0.00111	-0.00675					529	0.04645
490	-0.00111	-0.00675					530	0.04393
489	-0.00111	-0.00675					531	0.04108
488	-0.00111	-0.00675					532	0.04226
487	-0.000552713	-0.00338					533	0.03776
486	-0.000552713	-0.00338					534	0.03586
485	-0.000552713	-0.00338					535	0.03482
484	-0.00111	-0.00675					536	0.03462
483	-0.000552713	-0.00338					537	0.0306
482	-0.000552713	-0.00338					538	0.03099
481	-0.00111	-0.00675					539	0.0287
480	-0.00111	-0.00675					540	0.02693
479	-0.00111	-0.00675					541	0.02835
478	-0.00111	-0.00675					542	0.02588
477	-0.00111	-0.00675					543	0.02452
476	-0.00111	-0.00675					544	0.02245
475	-0.00111	-0.00675					545	0.02115
474	-0.00111	-0.00675					546	0.02016
473	-0.00111	-0.00675					547	0.01871
472	-0.00166	-0.01013					548	0.01845
471	-0.000552713	-0.00338					549	0.01531
470	-0.00111	-0.00675					550	0.01561
469	-0.00111	-0.00675					551	0.01493
468	-0.00166	-0.01013					552	0.01339
467	-0.00111	-0.00675					553	0.01294
466	-0.00111	-0.00675					554	0.01169
465	-0.00166	-0.01013					555	0.01211
464	-0.00166	-0.01013					556	0.01001
463	-0.00111	-0.00675					557	0.00969
462	-0.00111	-0.00675					558	0.01001
461	-0.00111	-0.00675					559	0.00849
460	-0.00111	-0.00675					560	0.00804
459	-0.00111	-0.00675					561	0.00712
458	-0.00111	-0.00675					562	0.0076
457	-0.00111	-0.00675					563	0.0065
456	-0.00111	-0.00675					564	0.00537
455	-0.00111	-0.00675					565	0.00597
454	-0.00166	-0.01013					566	0.00544
453	-0.00166	-0.01013					567	0.00405
452	-0.00111	-0.00675					568	0.004
451	-0.00166	-0.01013					569	0.00407
450	-0.00111	-0.00675					570	0.00255
449	-0.00166	-0.01013					571	0.00267
448	-0.00111	-0.00675					572	0.003
447	-0.00111	-0.00675					573	0.00297
446	-0.00111	-0.00675					574	0.0014
445	-0.00111	-0.00675					575	0.00168
444	-0.00111	-0.00675					576	0.00153
443	-0.00166	-0.01013					577	0.00142
442	-0.00111	-0.00675					578	0.00113
441	-0.00166	-0.01013					579	0.000416931
440	-0.00111	-0.00675					580	0
439	-0.00166	-0.01013
438	-0.00166	-0.01013
437	-0.00166	-0.01013
436	-0.00166	-0.01013
435	-0.00166	-0.01013
434	-0.00166	-0.01013
433	-0.00111	-0.00675
432	-0.00166	-0.01013
431	-0.00111	-0.00675
430	-0.00166	-0.01013
429	-0.00166	-0.01013
428	-0.00166	-0.01013
427	-0.00166	-0.01013
426	-0.00166	-0.01013
425	-0.00111	-0.00675
424	-0.00111	-0.00675
423	-0.00166	-0.01013
422	-0.00166	-0.01013
421	-0.00166	-0.01013
420	-0.00166	-0.01013
419	-0.00166	-0.01013
418	-0.00166	-0.01013
417	-0.00111	-0.00675
416	-0.00111	-0.00675
415	-0.00111	-0.00675
414	-0.00166	-0.01013
413	-0.00166	-0.01013
412	-0.00166	-0.01013
411	-0.00111	-0.00675
410	-0.00166	-0.01013
409	-0.00166	-0.01013
408	-0.00166	-0.01013
407	-0.00111	-0.00675
406	-0.00166	-0.01013
405	-0.00111	-0.00675
404	-0.00111	-0.00675
403	-0.00111	-0.00675
402	-0.00166	-0.01013
401	-0.00166	-0.01013
400	-0.00221	-0.01351
399	-0.000552713	-0.00338
398	-0.00111	-0.00675
397	-0.00166	-0.01013
396	-0.00111	-0.00675
395	-0.000552713	-0.00338
394	-0.000552713	-0.00338
393	-0.000552713	-0.00338
392	-0.00111	-0.00675
391	-0.000552713	-0.00338
390	-0.000552713	-0.00338
389	-0.000552713	-0.00338
388	-0.00111	-0.00675
387	-0.000552713	-0.00338
386	-0.00111	-0.00675
385	-0.000552713	-0.00338
384	-0.000552713	-0.00338
383	-0.00111	-0.00675
382	-0.00166	-0.01013
381	-0.00111	-0.00675
380	-0.000552713	-0.00338
379	-0.000552713	-0.00338
378	-0.000552713	-0.00338
377	-0.00111	-0.00675
376	-0.00111	-0.00675
375	-0.000552713	-0.00338
374	-0.000552713	-0.00338
373	-0.00111	-0.00675
372	-0.00111	-0.00675
371	-0.00111	-0.00675
370	-0.000552713	-0.00338
369	0	0
368	-0.00166	-0.01013
367	-0.00111	-0.00675
366	-0.00111	-0.00675
365	-0.000552713	-0.00338
364	-0.000552713	-0.00338
363	-0.00166	-0.01013
362	0	0
361	-0.000552713	-0.00338
360	-0.000552713	-0.00338
359	0	0
358	0.000552713	0.00338
357	0.000552713	0.00338
356	0.00221	0.01351
355	0.00221	0.01351
354	0.00276	0.01689
353	0.00608	0.03715
352	0.00774	0.04728
351	0.01161	0.07092
350	0.01769	0.10807
349	0.02432	0.14859
348	0.0503	0.30731
347	0.07019	0.42889
346	0.09617	0.58761
345	0.12933	0.79024
344	0.16913	1.03338
343	0.21445	1.3103
342	0.2653	1.621
341	0.31449	1.92155
340	0.37971	2.32005
339	0.42946	2.62399
338	0.44162	2.69828
337	0.43775	2.67464
336	0.42338	2.58684
335	0.40127	2.45176
334	0.37419	2.28628
333	0.35097	2.14444
332	0.32831	2.00598
331	0.33107	2.02287
330	0.34545	2.11067
329	0.36479	2.22887
328	0.38579	2.3572
327	0.41067	2.50917
326	0.43277	2.64425
325	0.44659	2.72868
324	0.44991	2.74894
323	0.43498	2.65776
322	0.41509	2.53618
321	0.39022	2.38421
320	0.36755	2.24575
319	0.34655	2.11743
318	0.32886	2.00936
317	0.32002	1.95533
316	0.31339	1.9148
315	0.31505	1.92493
314	0.31947	1.95195
313	0.32223	1.96883
312	0.32555	1.9891
311	0.32665	1.99585
310	0.32499	1.98572
309	0.32389	1.97896
308	0.32223	1.96883
307	0.32831	2.00598
306	0.33826	2.06677
305	0.35539	2.17146
304	0.37971	2.32005
303	0.41343	2.52605
302	0.45544	2.78271
301	0.50242	3.06976
300	0.6113	3.73504
299	0.67155	4.10314
298	0.73013	4.46111
297	0.78872	4.81908
296	0.85378	5.21662
295	0.9215	5.63038
294	0.98391	6.01169
293	1.0835	6.62016
292	1.15121	7.03392
291	1.21628	7.43145
290	1.28001	7.82087
289	1.37429	8.39689
288	1.43138	8.74574
287	1.48051	9.04592
286	1.52698	9.32988
285	1.58541	9.68685
284	1.6186	9.88967
283	1.64782	10.0681
282	1.67703	10.2466
281	1.72085	10.5144
280	1.75537	10.7253
279	1.79255	10.9525
278	1.83504	11.2121
277	1.90939	11.6664
276	1.96649	12.0153
275	2.03554	12.4371
274	2.11059	12.8957
273	2.19766	13.4277
272	2.31775	14.1614
271	2.39581	14.6384
270	2.46186	15.0419
269	2.5159	15.3721
268	2.57294	15.7207
267	2.60296	15.9041
266	2.61797	15.9958
265	2.62698	16.0509
264	2.62998	16.0692
263	2.62398	16.0325
262	2.60897	15.9408
261	2.59396	15.8491
260	2.54892	15.5739
259	2.5129	15.3538
258	2.48287	15.1703
257	2.44384	14.9319
256	2.40481	14.6934
255	2.39581	14.6384
254	2.40181	14.6751
253	2.42283	14.8035
252	2.49488	15.2437
251	2.55493	15.6106
250	2.62698	16.0509
249	2.69603	16.4728
248	2.79811	17.0965
247	2.84615	17.3899
246	2.88217	17.6101
245	2.90919	17.7752
244	2.94822	18.0136
243	2.97224	18.1604
242	3.01127	18.3989
241	3.0473	18.619
240	3.10134	18.9492
239	3.13436	19.151
238	3.17339	19.3894
237	3.21843	19.6646
236	3.3175	20.2699
235	3.41357	20.8569
234	3.54868	21.6824
233	3.68678	22.5262
232	3.89394	23.7919
231	4.02003	24.5624
230	4.08308	24.9476
229	4.06206	24.8192
228	3.99601	24.4156
227	3.7168	22.7097
226	3.13737	19.1693
225	1.89143	11.5566
224	1.327	8.10797
223	1.03578	6.32862
222	1.07781	6.58544
221	1.02978	6.29194
220	1.09583	6.6955
219	0.95472	5.83334
218	0.98174	5.99843
217	1.06881	6.5304
216	1.08082	6.60378
215	1.24894	7.63104
214	1.13786	6.95231
213	1.10784	6.76887
212	1.08682	6.64047
211	1.09883	6.71384
210	1.08682	6.64047
209	1.16188	7.09906
208	0.99075	6.05347
207	1.0658	6.51206
206	1.13786	6.95231
205	1.04779	6.402
204	0.99375	6.07181
203	1.08982	6.65881
202	0.99075	6.05347
201	1.00876	6.16353
200	0.97273	5.9434
