# Supplementary material for: Double boron–oxygen-fused polycyclic aromatic hydrocarbons: skeletal editing and applications as organic optoelectronic materials
Source: Nat Commun. 2023 Nov 4;14:7089. doi: 10.1038/s41467-023-42973-1 (PMC10625603; doi:10.1038/s41467-023-42973-1)
Supplement: Supplementary file 14 — Source Data [file 41467_2023_42973_MOESM14_ESM.zip › Fig. S23-S42. Photophysical propertie/Fig. S24. Photophysical properties-BO1b.xlsx]

## Sheet: Fig. S24. BO1b
	RT-Abs	RT-Abs-magnify		RT Fluo		77K Phos		77K Fluo+Phos
500	-0.01561	-0.07891	330	0.00375	380	0.00288	320	0.00255
499	-0.01501	-0.07587	331	0.00466	381	0.000820621	321	0.00249
498	-0.01561	-0.07891	332	0.00542	382	0.00212	322	0.0033
497	-0.01501	-0.07587	333	0.00686	383	0.00113	323	0.00401
496	-0.01561	-0.07891	334	0.00797	384	0.00109	324	0.00481
495	-0.01561	-0.07891	335	0.01005	385	0.00115	325	0.00566
494	-0.01501	-0.07587	336	0.01239	386	0.00221	326	0.00544
493	-0.01561	-0.07891	337	0.0151	387	0.00114	327	0.00547
492	-0.01501	-0.07587	338	0.0191	388	0.00191	328	0.00555
491	-0.01561	-0.07891	339	0.02636	389	0.00086661	329	0.00566
490	-0.01561	-0.07891	340	0.0379	390	0.00109	330	0.00629
489	-0.01561	-0.07891	341	0.05351	391	0.000283766	331	0.0076
488	-0.01561	-0.07891	342	0.08187	392	0.00134	332	0.01012
487	-0.01501	-0.07587	343	0.12	393	0.000897503	333	0.01254
486	-0.01561	-0.07891	344	0.17033	394	0.00213	334	0.0154
485	-0.01501	-0.07587	345	0.23305	395	0.00195	335	0.01813
484	-0.01561	-0.07891	346	0.32441	396	0	336	0.02084
483	-0.01501	-0.07587	347	0.41921	397	0.00229	337	0.02245
482	-0.01501	-0.07587	348	0.52345	398	0.00131	338	0.02467
481	-0.01501	-0.07587	349	0.64233	399	0.00191	339	0.02767
480	-0.01561	-0.07891	350	0.73842	400	0.0012	340	0.0318
479	-0.01561	-0.07891	351	0.83522	401	0.00236	341	0.04171
478	-0.01561	-0.07891	352	0.91385	402	0.00237	342	0.05561
477	-0.01561	-0.07891	353	0.96134	403	0.00459	343	0.0761
476	-0.01501	-0.07587	354	0.99974	404	0.00381	344	0.09861
475	-0.01561	-0.07891	355	1	405	0.00702	345	0.13511
474	-0.01561	-0.07891	356	0.97681	406	0.01348	346	0.18857
473	-0.01501	-0.07587	357	0.95395	407	0.03847	347	0.2635
472	-0.01561	-0.07891	358	0.92549	408	0.10757	348	0.34757
471	-0.01501	-0.07587	359	0.88922	409	0.25374	349	0.4146
470	-0.01561	-0.07891	360	0.86331	410	0.47321	350	0.45228
469	-0.01561	-0.07891	361	0.85054	411	0.68902	351	0.44578
468	-0.01561	-0.07891	362	0.85672	412	0.777	352	0.42481
467	-0.01501	-0.07587	363	0.86325	413	0.78834	353	0.40603
466	-0.01501	-0.07587	364	0.88742	414	0.75448	354	0.39705
465	-0.01561	-0.07891	365	0.91413	415	0.66762	355	0.39781
464	-0.01501	-0.07587	366	0.9363	416	0.62565	356	0.40774
463	-0.01561	-0.07891	367	0.96579	417	0.55235	357	0.41378
462	-0.01561	-0.07891	368	0.9744	418	0.51752	358	0.44225
461	-0.01501	-0.07587	369	0.97125	419	0.49609	359	0.47892
460	-0.01561	-0.07891	370	0.96735	420	0.47962	360	0.54555
459	-0.01561	-0.07891	371	0.94653	421	0.46818	361	0.65716
458	-0.01561	-0.07891	372	0.91923	422	0.48041	362	0.75534
457	-0.01501	-0.07587	373	0.87535	423	0.45972	363	0.82233
456	-0.01501	-0.07587	374	0.83203	424	0.44138	364	0.84107
455	-0.01501	-0.07587	375	0.78436	425	0.47489	365	0.82837
454	-0.01501	-0.07587	376	0.73289	426	0.48086	366	0.77214
453	-0.01501	-0.07587	377	0.69511	427	0.5068	367	0.69387
452	-0.01501	-0.07587	378	0.6532	428	0.52222	368	0.62955
451	-0.01501	-0.07587	379	0.61791	429	0.5002	369	0.57531
450	-0.01501	-0.07587	380	0.59503	430	0.50599	370	0.51069
449	-0.01561	-0.07891	381	0.57362	431	0.50285	371	0.4986
448	-0.01561	-0.07891	382	0.55836	432	0.51428	372	0.4856
447	-0.01501	-0.07587	383	0.54313	433	0.55705	373	0.46874
446	-0.01561	-0.07891	384	0.53494	434	0.58643	374	0.45723
445	-0.01561	-0.07891	385	0.5244	435	0.6289	375	0.46193
444	-0.01561	-0.07891	386	0.5091	436	0.67186	376	0.46329
443	-0.01561	-0.07891	387	0.49312	437	0.77906	377	0.48045
442	-0.01561	-0.07891	388	0.47841	438	0.89569	378	0.49372
441	-0.01561	-0.07891	389	0.45723	439	0.99362	379	0.51579
440	-0.01561	-0.07891	390	0.43947	440	1	380	0.52841
439	-0.01501	-0.07587	391	0.42151	441	0.95896	381	0.53456
438	-0.01561	-0.07891	392	0.4046	442	0.86838	382	0.52919
437	-0.01561	-0.07891	393	0.38249	443	0.78507	383	0.51014
436	-0.01561	-0.07891	394	0.35685	444	0.69497	384	0.47614
435	-0.01561	-0.07891	395	0.33805	445	0.65539	385	0.45088
434	-0.01561	-0.07891	396	0.31951	446	0.61911	386	0.41736
433	-0.01561	-0.07891	397	0.30053	447	0.57387	387	0.39703
432	-0.01561	-0.07891	398	0.28238	448	0.56981	388	0.37037
431	-0.01561	-0.07891	399	0.26596	449	0.52821	389	0.34961
430	-0.01561	-0.07891	400	0.25455	450	0.54367	390	0.34053
429	-0.01561	-0.07891	401	0.24079	451	0.52616	391	0.32707
428	-0.01621	-0.08194	402	0.23336	452	0.51852	392	0.31947
427	-0.01621	-0.08194	403	0.22182	453	0.50945	393	0.3015
426	-0.01621	-0.08194	404	0.21287	454	0.48454	394	0.30094
425	-0.01561	-0.07891	405	0.20676	455	0.46975	395	0.29002
424	-0.01561	-0.07891	406	0.19603	456	0.48567	396	0.28995
423	-0.01621	-0.08194	407	0.19136	457	0.47584	397	0.28232
422	-0.01621	-0.08194	408	0.18136	458	0.46642	398	0.28465
421	-0.01561	-0.07891	409	0.17591	459	0.47115	399	0.28134
420	-0.01621	-0.08194	410	0.16854	460	0.46393	400	0.27944
419	-0.01621	-0.08194	411	0.15889	461	0.47335	401	0.27935
418	-0.01621	-0.08194	412	0.15249	462	0.46483	402	0.27162
417	-0.01621	-0.08194	413	0.14388	463	0.45481	403	0.26433
416	-0.01561	-0.07891	414	0.1373	464	0.45484	404	0.26453
415	-0.01621	-0.08194	415	0.12967	465	0.46419	405	0.25497
414	-0.01621	-0.08194	416	0.12146	466	0.44842	406	0.25125
413	-0.01681	-0.08498	417	0.1124	467	0.46812	407	0.25556
412	-0.01621	-0.08194	418	0.10662	468	0.46842	408	0.2857
411	-0.01621	-0.08194	419	0.09873	469	0.47056	409	0.39945
410	-0.01681	-0.08498	420	0.09275	470	0.45592	410	0.62875
409	-0.01621	-0.08194	421	0.08645	471	0.46838	411	0.85584
408	-0.01621	-0.08194	422	0.08047	472	0.46955	412	0.91337
407	-0.01621	-0.08194	423	0.07493	473	0.48061	413	0.86781
406	-0.01681	-0.08498	424	0.07055	474	0.477	414	0.80357
405	-0.01621	-0.08194	425	0.06647	475	0.44918	415	0.72617
404	-0.01681	-0.08498	426	0.06341	476	0.41915	416	0.67063
403	-0.01681	-0.08498	427	0.05923	477	0.39051	417	0.62044
402	-0.01681	-0.08498	428	0.05513	478	0.33935	418	0.57336
401	-0.01741	-0.08801	429	0.05218	479	0.33413	419	0.55773
400	-0.01801	-0.09105	430	0.04959	480	0.31451	420	0.55209
399	-0.01681	-0.08498	431	0.04679	481	0.29123	421	0.53498
398	-0.01681	-0.08498	432	0.04428	482	0.29333	422	0.52737
397	-0.01741	-0.08801	433	0.04141	483	0.27148	423	0.52245
396	-0.01741	-0.08801	434	0.03922	484	0.25861	424	0.51936
395	-0.01741	-0.08801	435	0.03665	485	0.25751	425	0.53629
394	-0.01741	-0.08801	436	0.0351	486	0.2421	426	0.54864
393	-0.01681	-0.08498	437	0.03264	487	0.24077	427	0.55699
392	-0.01801	-0.09105	438	0.03097	488	0.2405	428	0.58299
391	-0.01741	-0.08801	439	0.02929	489	0.22457	429	0.58622
390	-0.01741	-0.08801	440	0.02688	490	0.22226	430	0.57218
389	-0.01801	-0.09105	441	0.02559	491	0.21585	431	0.58428
388	-0.01801	-0.09105	442	0.02408	492	0.20351	432	0.57564
387	-0.01801	-0.09105	443	0.02263	493	0.20385	433	0.60862
386	-0.01861	-0.09408	444	0.02099	494	0.2048	434	0.64379
385	-0.01801	-0.09105	445	0.01955	495	0.19076	435	0.64459
384	-0.01861	-0.09408	446	0.01805	496	0.19715	436	0.6915
383	-0.01801	-0.09105	447	0.01691	497	0.19405	437	0.78233
382	-0.01921	-0.09712	448	0.01626	498	0.18135	438	0.90802
381	-0.01921	-0.09712	449	0.015	499	0.17743	439	1
380	-0.01861	-0.09408	450	0.0144	500	0.17213	440	0.99697
379	-0.01681	-0.08498	451	0.0135	501	0.16206	441	0.9282
378	-0.01801	-0.09105	452	0.01303	502	0.17559	442	0.83277
377	-0.01861	-0.09408	453	0.01206	503	0.16441	443	0.75504
376	-0.01861	-0.09408	454	0.01187	504	0.15993	444	0.69613
375	-0.01801	-0.09105	455	0.0108	505	0.16132	445	0.65071
374	-0.01861	-0.09408	456	0.01045	506	0.1596	446	0.61877
373	-0.01981	-0.10015	457	0.01027	507	0.15167	447	0.5836
372	-0.01861	-0.09408	458	0.00946	508	0.152	448	0.56721
371	-0.01921	-0.09712	459	0.00907	509	0.15428	449	0.5604
370	-0.01861	-0.09408	460	0.00837	510	0.14919	450	0.54591
369	-0.01861	-0.09408	461	0.00838	511	0.14545	451	0.53105
368	-0.01981	-0.10015	462	0.00735	512	0.13682	452	0.51848
367	-0.01981	-0.10015	463	0.00741	513	0.13729	453	0.5081
366	-0.01981	-0.10015	464	0.00703	514	0.13322	454	0.50478
365	-0.01921	-0.09712	465	0.00669	515	0.11442	455	0.49649
364	-0.01861	-0.09408	466	0.00628	516	0.11348	456	0.4829
363	-0.01801	-0.09105	467	0.00573	517	0.10706	457	0.47596
362	-0.01741	-0.08801	468	0.0054	518	0.10158	458	0.47436
361	-0.01561	-0.07891	469	0.00514	519	0.09836	459	0.47589
360	-0.01441	-0.07284	470	0.00459	520	0.08915	460	0.47173
359	-0.01141	-0.05766	471	0.00447	521	0.09009	461	0.45666
358	-0.0072	-0.03642	472	0.00404	522	0.08862	462	0.4451
357	0.0012	0.00607	473	0.00375	523	0.08663	463	0.43464
356	0.0096	0.04856	474	0.00357	524	0.08865	464	0.42535
355	0.02221	0.11229	475	0.00342	525	0.08094	465	0.43306
354	0.03842	0.19424	476	0.00289	526	0.07926	466	0.43374
353	0.07323	0.37026	477	0.00296	527	0.07215	467	0.42405
352	0.10325	0.52201	478	0.00253	528	0.07565	468	0.41978
351	0.13926	0.7041	479	0.00219	529	0.07297	469	0.41507
350	0.18128	0.91655	480	0.0021	530	0.06702	470	0.41925
349	0.25151	1.27164	481	0.0022	531	0.07057	471	0.42301
348	0.30193	1.52657	482	0.00167	532	0.07051	472	0.42466
347	0.34995	1.76936	483	0.00193	533	0.05968	473	0.42149
346	0.39197	1.98181	484	0.00162	534	0.06454	474	0.40931
345	0.43519	2.20032	485	0.00141	535	0.05694	475	0.39002
344	0.4448	2.24888	486	0.0013	536	0.06082	476	0.35571
343	0.43939	2.22157	487	0.00099234	537	0.05241	477	0.33142
342	0.42319	2.13963	488	0.0011	538	0.05465	478	0.3134
341	0.38837	1.9636	489	0.000803599	539	0.05692	479	0.29366
340	0.36376	1.83917	490	0.000936744	540	0.05617	480	0.27911
339	0.34755	1.75722	491	0.000732307	541	0.05346	481	0.26105
338	0.33735	1.70563	492	0.000784142	542	0.05041	482	0.25338
337	0.33495	1.69349	493	0.000452771	543	0.04887	483	0.24178
336	0.34575	1.74812	494	0.000573385	544	0.04686	484	0.23222
335	0.35956	1.81792	495	0.000410925	545	0.05191	485	0.22456
334	0.37757	1.90897	496	0.000692961	546	0.0432	486	0.2219
333	0.39557	2.00002	497	0.000193514	547	0.04552	487	0.21624
332	0.42138	2.13052	498	0.00024118	548	0.04223	488	0.20818
331	0.43039	2.17605	499	9.98379e-05	549	0.04457	489	0.20187
330	0.43159	2.18212	500	0	550	0.0415	490	0.1964
329	0.42379	2.14266			551	0.03962	491	0.18676
328	0.39797	2.01216			552	0.04047	492	0.18631
327	0.37576	1.89987			553	0.03838	493	0.18245
326	0.35235	1.7815			554	0.03921	494	0.17379
325	0.32654	1.651			555	0.03896	495	0.1766
324	0.29653	1.49926			556	0.03429	496	0.16629
323	0.28152	1.42338			557	0.03483	497	0.16347
322	0.27072	1.36875			558	0.03359	498	0.1586
321	0.26232	1.32626			559	0.0292	499	0.15252
320	0.25931	1.31109			560	0.02853	500	0.15144
319	0.25691	1.29895			561	0.02869	501	0.14813
318	0.25331	1.28074			562	0.028	502	0.14111
317	0.24671	1.24736			563	0.02865	503	0.14085
316	0.23951	1.21094			564	0.03242	504	0.13841
315	0.2311	1.16845			565	0.02946	505	0.13018
314	0.2209	1.11685			566	0.02611	506	0.12768
313	0.20529	1.03795			567	0.02783	507	0.12296
312	0.19689	0.99546			568	0.02492	508	0.12239
311	0.19028	0.96207			569	0.02629	509	0.12122
310	0.18548	0.93779			570	0.02183	510	0.11684
309	0.18488	0.93476			571	0.0206	511	0.11358
308	0.18788				572	0.02251	512	0.10986
307	0.19509				573	0.0205	513	0.10523
306	0.20529				574	0.0175	514	0.09964
305	0.2287				575	0.01828	515	0.09313
304	0.24971				576	0.02549	516	0.08704
303	0.27732				577	0.0211	517	0.08083
302	0.31094				578	0.02077	518	0.0803
301	0.37156				579	0.01883	519	0.07519
300	0.41958				580	0.01825	520	0.06994
299	0.47541				581	0.01726	521	0.06843
298	0.53604				582	0.01769	522	0.06455
297	0.64048				583	0.02042	523	0.06313
296	0.71611				584	0.0154	524	0.05874
295	0.79535				585	0.01751	525	0.05666
294	0.87398				586	0.01859	526	0.05364
293	0.99884				587	0.02099	527	0.05254
292	1.07217				588	0.0184	528	0.05158
291	1.13757				589	0.0153	529	0.04938
290	1.19504				590	0.01661	530	0.04708
289	1.26638				591	0.02066	531	0.0458
288	1.308				592	0.01611	532	0.04427
287	1.33773				593	0.01908	533	0.04217
286	1.36944				594	0.02024	534	0.03987
285	1.41304				595	0.01671	535	0.03959
284	1.44277				596	0.01456	536	0.03724
283	1.47051				597	0.02004	537	0.03668
282	1.49826				598	0.01592	538	0.03509
281	1.55375				599	0.01466	539	0.03327
280	1.59537				600	0.01708	540	0.03076
279	1.64491						541	0.03025
278	1.69842						542	0.02961
277	1.7876						543	0.02762
276	1.85498						544	0.02713
275	1.92633						545	0.02569
274	1.99173						546	0.02369
273	2.08289						547	0.02352
272	2.12649						548	0.02248
271	2.16217						549	0.02192
270	2.18595						550	0.02132
269	2.20379						551	0.02076
268	2.20775						552	0.01986
267	2.21171						553	0.01809
266	2.21171						554	0.01753
265	2.19784						555	0.01682
264	2.18199						556	0.01538
263	2.15622						557	0.01537
262	2.12253						558	0.01475
261	2.06506						559	0.01361
260	2.01551						560	0.01303
259	1.96795						561	0.01188
258	1.93228						562	0.0112
257	1.88868						563	0.01043
256	1.87678						564	0.01012
255	1.87877						565	0.00912
254	1.89858						566	0.00889
253	1.96002						567	0.00866
252	2.02542						568	0.00854
251	2.10469						569	0.00772
250	2.18793						570	0.00702
249	2.29495						571	0.00725
248	2.3544						572	0.00629
247	2.39999						573	0.00632
246	2.4416						574	0.00593
245	2.50502						575	0.00513
244	2.55655						576	0.0055
243	2.61006						577	0.00488
242	2.66951						578	0.00475
241	2.72897						579	0.00431
240	2.75473						580	0.00399
239	2.77851						581	0.0038
238	2.81022						582	0.00343
237	2.8776						583	0.00292
236	2.93904						584	0.00317
235	3.00642						585	0.00279
234	3.07975						586	0.00258
233	3.1729						587	0.00201
232	3.23235						588	0.00215
231	3.2819						589	0.00157
230	3.30766						590	0.00149
229	3.25811						591	0.00162
228	3.06588						592	0.00139
227	2.66951						593	0.00124
226	1.83913						594	0.000824979
225	1.19306						595	0.000807574
224	0.84227						596	0.000783208
223	0.65598						597	0.000386383
222	0.68769						598	0.000647452
221	0.66391						599	0.000292398
220	0.71742						600	0
219	0.62626
218	0.65995
217	0.72733
216	0.74516
215	0.85813
214	0.80858
213	0.76895
212	0.77489
211	0.80462
210	0.79669
209	0.8502
208	0.73129
207	0.77687
206	0.82642
205	0.77291
204	0.72336
203	0.80858
202	0.72535
201	0.72931
200	0.73724
