# Supplementary material for: Double boron–oxygen-fused polycyclic aromatic hydrocarbons: skeletal editing and applications as organic optoelectronic materials
Source: Nat Commun. 2023 Nov 4;14:7089. doi: 10.1038/s41467-023-42973-1 (PMC10625603; doi:10.1038/s41467-023-42973-1)
Supplement: Supplementary file 14 — Source Data [file 41467_2023_42973_MOESM14_ESM.zip › Fig. S23-S42. Photophysical propertie/Fig. S25. Photophysical properties-BO1c.xlsx]

## Sheet: Fig. S25. BO1c
	RT-Abs	RT-Abs-magnify		RT Fluo		77K Phos		77K Fluo+Phos
550	0.02169	0.18873	320	0.00125	360	0.00105	320	0.000539986
549	0.02141	0.18628	321	0.00147	361	0.00105	321	0.00106
548	0.02132	0.1855	322	0.00158	362	0.00104	322	0.000969692
547	0.02121	0.18455	323	0.00179	363	0.000741087	323	0.000669278
546	0.02114	0.18391	324	0.0023	364	0.000291498	324	0.00131
545	0.02117	0.18422	325	0.00338	365	0.00108	325	0.00205
544	0.02123	0.18471	326	0.00317	366	0.00072543	326	0.00322
543	0.02126	0.18498	327	0.00366	367	0.000901249	327	0.00441
542	0.02134	0.18568	328	0.00449	368	0.000950748	328	0.00666
541	0.02127	0.18507	329	0.00578	369	0.000672255	329	0.00834
540	0.02128	0.18511	330	0.00767	370	0.00104	330	0.01056
539	0.02125	0.1849	331	0.01071	371	0.000927009	331	0.0114
538	0.02123	0.18469	332	0.014	372	0.00113	332	0.0137
537	0.02112	0.18378	333	0.02151	373	0.000702651	333	0.01463
536	0.02098	0.18251	334	0.03422	374	0.00118	334	0.01954
535	0.02091	0.18193	335	0.05595	375	0.000762255	335	0.03492
534	0.02085	0.1814	336	0.08964	376	0.000813095	336	0.07111
533	0.02075	0.18052	337	0.13687	377	0.000645473	337	0.13374
532	0.02078	0.18078	338	0.2037	378	0	338	0.22442
531	0.02076	0.18064	339	0.29811	379	0.000399326	339	0.35398
530	0.02075	0.18049	340	0.40333	380	0.000970596	340	0.46018
529	0.02077	0.18071	341	0.51239	381	0.0007951	341	0.49881
528	0.02087	0.18158	342	0.63122	382	0.000647527	342	0.45706
527	0.02085	0.18138	343	0.73057	383	0.000961085	343	0.4051
526	0.02082	0.18111	344	0.81556	384	0.000737891	344	0.37651
525	0.02082	0.18114	345	0.87004	385	0.000894837	345	0.37154
524	0.02086	0.18146	346	0.91312	386	0.000769163	346	0.37172
523	0.02094	0.18218	347	0.92493	387	0.00062071	347	0.34523
522	0.0209	0.18184	348	0.92211	388	0.000890021	348	0.30507
521	0.02088	0.18165	349	0.90454	389	0.000814873	349	0.26162
520	0.02096	0.18239	350	0.87919	390	0.000525019	350	0.23703
519	0.02101	0.18275	351	0.84263	391	0.000930354	351	0.26632
518	0.02099	0.18258	352	0.83067	392	0.00095227	352	0.36016
517	0.02098	0.18248	353	0.82817	393	0.00102	353	0.52136
516	0.02105	0.18309	354	0.82945	394	0.00116	354	0.73853
515	0.02103	0.18292	355	0.85464	395	0.00176	355	0.93228
514	0.02112	0.1837	356	0.88096	396	0.00313	356	1
513	0.02113	0.18385	357	0.92238	397	0.00629	357	0.91943
512	0.02104	0.18305	358	0.95553	398	0.01548	358	0.77583
511	0.02105	0.18312	359	0.98292	399	0.0358	359	0.6521
510	0.02115	0.18399	360	1	400	0.06976	360	0.55179
509	0.02108	0.18343	361	0.99753	401	0.11861	361	0.50099
508	0.02113	0.18383	362	0.99192	402	0.18726	362	0.46024
507	0.02123	0.1847	363	0.96502	403	0.26525	363	0.4229
506	0.0212	0.18446	364	0.9229	404	0.36756	364	0.36246
505	0.02124	0.18478	365	0.87984	405	0.45406	365	0.32141
504	0.0212	0.18446	366	0.83296	406	0.54111	366	0.29176
503	0.02121	0.18455	367	0.78092	407	0.60072	367	0.27988
502	0.02124	0.18479	368	0.72513	408	0.64377	368	0.29174
501	0.02119	0.18431	369	0.68243	409	0.6748	369	0.34287
500	0.02121	0.18455	370	0.64546	410	0.69109	370	0.43367
499	0.02123	0.18471	371	0.61532	411	0.68893	371	0.53225
498	0.02127	0.18504	372	0.5958	412	0.67056	372	0.56471
497	0.02124	0.1848	373	0.57874	413	0.67161	373	0.56017
496	0.02125	0.18488	374	0.56965	414	0.64842	374	0.51125
495	0.02134	0.18567	375	0.5539	415	0.64563	375	0.46483
494	0.02122	0.18465	376	0.53693	416	0.63015	376	0.39788
493	0.02138	0.18599	377	0.53058	417	0.59251	377	0.3586
492	0.02131	0.18544	378	0.51021	418	0.5864	378	0.31592
491	0.02119	0.18433	379	0.48903	419	0.57163	379	0.28899
490	0.0212	0.18441	380	0.46671	420	0.54996	380	0.25924
489	0.02112	0.18376	381	0.44496	421	0.54668	381	0.23565
488	0.02103	0.18295	382	0.4196	422	0.54009	382	0.2149
487	0.02095	0.18229	383	0.39942	423	0.53049	383	0.19324
486	0.02096	0.18234	384	0.3697	424	0.53743	384	0.18158
485	0.02085	0.1814	385	0.34531	425	0.56432	385	0.17623
484	0.02079	0.18085	386	0.31994	426	0.58917	386	0.18291
483	0.02075	0.18053	387	0.30122	427	0.62796	387	0.19771
482	0.02057	0.179	388	0.28175	428	0.70064	388	0.21665
481	0.02059	0.17914	389	0.2621	429	0.76823	389	0.23003
480	0.02056	0.17884	390	0.24942	430	0.84753	390	0.23561
479	0.02064	0.17958	391	0.2378	431	0.88906	391	0.23678
478	0.02039	0.17741	392	0.2272	432	0.94843	392	0.22984
477	0.02053	0.17864	393	0.21799	433	1	393	0.21891
476	0.02042	0.17765	394	0.20934	434	0.98962	394	0.21119
475	0.02049	0.1783	395	0.20024	435	0.98108	395	0.19854
474	0.02045	0.17787	396	0.19134	436	0.9444	396	0.18448
473	0.02055	0.17879	397	0.18505	437	0.92275	397	0.17435
472	0.02056	0.17883	398	0.17705	438	0.88488	398	0.16284
471	0.02053	0.17865	399	0.17114	439	0.86092	399	0.15676
470	0.02061	0.17934	400	0.16175	440	0.81689	400	0.14734
469	0.02064	0.17954	401	0.15326	441	0.78099	401	0.15423
468	0.0207	0.18011	402	0.14542	442	0.74459	402	0.1775
467	0.02076	0.18063	403	0.13817	443	0.72138	403	0.24943
466	0.02079	0.18087	404	0.13076	444	0.68832	404	0.38838
465	0.02087	0.18155	405	0.12349	445	0.66163	405	0.46406
464	0.02093	0.18212	406	0.11468	446	0.62935	406	0.4767
463	0.02098	0.18253	407	0.10901	447	0.60607	407	0.50035
462	0.021	0.18268	408	0.10213	448	0.57854	408	0.52503
461	0.02096	0.18238	409	0.09645	449	0.55207	409	0.55902
460	0.02093	0.18207	410	0.08929	450	0.5366	410	0.53923
459	0.02108	0.18337	411	0.08387	451	0.51333	411	0.51953
458	0.02103	0.183	412	0.07907	452	0.50364	412	0.51436
457	0.02112	0.18379	413	0.07416	453	0.49762	413	0.52018
456	0.02102	0.18286	414	0.07103	454	0.50397	414	0.50104
455	0.02113	0.1838	415	0.06634	455	0.51049	415	0.48668
454	0.02117	0.1842	416	0.06196	456	0.52067	416	0.47902
453	0.0212	0.1844	417	0.06018	457	0.52448	417	0.46936
452	0.02116	0.18409	418	0.05704	458	0.52074	418	0.47731
451	0.02117	0.18415	419	0.05328	459	0.53436	419	0.45111
450	0.02116	0.18413	420	0.05047	460	0.53055	420	0.42829
449	0.02118	0.18425	421	0.04845	461	0.53533	421	0.39761
448	0.02133	0.18557	422	0.04398	462	0.52972	422	0.40924
447	0.0212	0.18444	423	0.04211	463	0.5226	423	0.39128
446	0.02128	0.18511	424	0.03917	464	0.52877	424	0.3911
445	0.02127	0.18502	425	0.03683	465	0.5265	425	0.40053
444	0.02133	0.18555	426	0.03407	466	0.51412	426	0.42978
443	0.02127	0.18508	427	0.03224	467	0.49366	427	0.45349
442	0.02136	0.18584	428	0.03005	468	0.47889	428	0.47978
441	0.02141	0.18623	429	0.02877	469	0.46036	429	0.52031
440	0.02145	0.18662	430	0.02636	470	0.44273	430	0.62158
439	0.02152	0.18725	431	0.02404	471	0.42013	431	0.73293
438	0.02162	0.18812	432	0.0226	472	0.39736	432	0.77188
437	0.02151	0.1871	433	0.02212	473	0.39585	433	0.78431
436	0.0216	0.1879	434	0.0194	474	0.37045	434	0.74333
435	0.02152	0.18719	435	0.01864	475	0.36213	435	0.73637
434	0.02159	0.18784	436	0.01754	476	0.34506	436	0.64454
433	0.02162	0.1881	437	0.01694	477	0.32234	437	0.61925
432	0.02167	0.18852	438	0.01489	478	0.30683	438	0.60248
431	0.02167	0.18854	439	0.01477	479	0.29781	439	0.58528
430	0.02165	0.1884	440	0.01314	480	0.29108	440	0.56395
429	0.02173	0.18909	441	0.01277	481	0.27828	441	0.5482
428	0.0218	0.18963	442	0.01231	482	0.26613	442	0.51725
427	0.02192	0.19069	443	0.01162	483	0.25813	443	0.48822
426	0.02189	0.19047	444	0.01054	484	0.25205	444	0.44646
425	0.02191	0.1906	445	0.01002	485	0.24472	445	0.4405
424	0.02198	0.19121	446	0.00995	486	0.23872	446	0.4219
423	0.02192	0.19067	447	0.00928	487	0.23752	447	0.39819
422	0.02199	0.19129	448	0.00909	488	0.23312	448	0.37672
421	0.02201	0.19148	449	0.00787	489	0.22632	449	0.36487
420	0.02205	0.19181	450	0.00787	490	0.2268	450	0.34884
419	0.02214	0.19266	451	0.00753	491	0.22056	451	0.3416
418	0.02219	0.19301	452	0.00723	492	0.2125	452	0.344
417	0.0223	0.19403	453	0.0064	493	0.21041	453	0.34041
416	0.02231	0.19413	454	0.00648	494	0.21144	454	0.33776
415	0.02232	0.19418	455	0.00559	495	0.20539	455	0.3451
414	0.02246	0.19541	456	0.00554	496	0.19878	456	0.35182
413	0.02241	0.19494	457	0.00497	497	0.19046	457	0.34604
412	0.02244	0.19522	458	0.00538	498	0.19287	458	0.34403
411	0.0224	0.19489	459	0.00485	499	0.19656	459	0.34087
410	0.02243	0.19513	460	0.00432	500	0.18634	460	0.33037
409	0.02251	0.1958	461	0.0041	501	0.17874	461	0.3369
408	0.02246	0.19537	462	0.00381	502	0.17068	462	0.34428
407	0.02243	0.1951	463	0.00393	503	0.16721	463	0.34795
406	0.02243	0.19516	464	0.00367	504	0.16213	464	0.33948
405	0.02251	0.1958	465	0.00342	505	0.16384	465	0.33479
404	0.02248	0.1956	466	0.00339	506	0.16257	466	0.29369
403	0.02262	0.19682	467	0.00292	507	0.15591	467	0.28247
402	0.02256	0.19629	468	0.0029	508	0.15064	468	0.27386
401	0.0225	0.19574	469	0.00254	509	0.14472	469	0.25931
400	0.0226	0.19658	470	0.0027	510	0.13923	470	0.24415
399	0.02258	0.19647	471	0.0023	511	0.1369	471	0.2389
398	0.02263	0.19691	472	0.00229	512	0.13167	472	0.22753
397	0.02261	0.19667	473	0.00211	513	0.12532	473	0.22629
396	0.02248	0.19562	474	0.00182	514	0.12723	474	0.20291
395	0.02254	0.19607	475	0.00193	515	0.12202	475	0.19261
394	0.02243	0.19516	476	0.00145	516	0.11939	476	0.18791
393	0.02236	0.1945	477	0.00146	517	0.11473	477	0.18115
392	0.02231	0.19413	478	0.00136	518	0.10569	478	0.17421
391	0.02237	0.19459	479	0.0013	519	0.10704	479	0.16662
390	0.02237	0.19465	480	0.00124	520	0.10688	480	0.15756
389	0.02229	0.19388	481	0.00118	521	0.09901	481	0.15538
388	0.02229	0.19394	482	0.000954315	522	0.09586	482	0.15314
387	0.02245	0.19535	483	0.00102	523	0.09563	483	0.14668
386	0.0226	0.1966	484	0.000768725	524	0.0906	484	0.14255
385	0.02271	0.19759	485	0.000803271	525	0.09214	485	0.14052
384	0.02277	0.19812	486	0.000907673	526	0.0893	486	0.13891
383	0.02285	0.19876	487	0.000961103	527	0.0863	487	0.13747
382	0.02293	0.19951	488	0.000594781	528	0.08468	488	0.13533
381	0.02308	0.20079	489	0.000601247	529	0.08398	489	0.13232
380	0.0232	0.20182	490	0.000404988	530	0.07858	490	0.12806
379	0.0233	0.20268	491	0.000399761	531	0.07815	491	0.12809
378	0.02324	0.20218	492	0.00030694	532	0.07439	492	0.12772
377	0.02334	0.20306	493	0.000184133	533	0.07524	493	0.12232
376	0.02335	0.20316	494	0.000318943	534	0.07338	494	0.12179
375	0.02343	0.20385	495	0.000454674	535	0.06993	495	0.12036
374	0.02373	0.20644	496	0.000118981	536	0.06872	496	0.11841
373	0.02334	0.20305	497	0.000190723	537	0.06898	497	0.11268
372	0.02331	0.20284	498	4.20378e-05	538	0.06407	498	0.10993
371	0.02327	0.20246	499	0	539	0.06319	499	0.10822
370	0.0232	0.20181	500	5.99479e-05	540	0.06309	500	0.10458
369	0.02302	0.20023			541	0.06182	501	0.1011
368	0.02575	0.22406			542	0.0606	502	0.09637
367	0.02334	0.20308			543	0.05897	503	0.09408
366	0.02338	0.20342			544	0.05846	504	0.0907
365	0.02338	0.20337			545	0.05501	505	0.0873
364	0.02351	0.20451			546	0.05113	506	0.08167
363	0.02373	0.20644			547	0.0515	507	0.07704
362	0.02374	0.20657			548	0.05401	508	0.07589
361	0.02394	0.20827			549	0.04817	509	0.0727
360	0.02443	0.21256			550	0.04651	510	0.06967
359	0.02404	0.20914			551	0.04529	511	0.06667
358	0.02425	0.21094			552	0.04164	512	0.0643
357	0.02487	0.21634			553	0.04278	513	0.06152
356	0.02522	0.21944			554	0.04034	514	0.05929
355	0.02613	0.22735			555	0.04096	515	0.05679
354	0.0277	0.241			556	0.03696	516	0.05441
353	0.02828	0.246			557	0.03661	517	0.05225
352	0.03041	0.26458			558	0.03567	518	0.04904
351	0.03416	0.29722			559	0.03471	519	0.04899
350	0.03879	0.33745			560	0.03498	520	0.0465
349	0.04739	0.41226			561	0.03119	521	0.04661
348	0.07514	0.65375			562	0.03325	522	0.04329
347	0.09078	0.78982			563	0.03244	523	0.04035
346	0.11621	1.01102			564	0.02998	524	0.03991
345	0.14959	1.30144			565	0.02724	525	0.03805
344	0.19186	1.66918			566	0.02981	526	0.03705
343	0.24182	2.10381			567	0.02826	527	0.03547
342	0.2981	2.59348			568	0.02982	528	0.0341
341	0.35382	3.0782			569	0.02724	529	0.03353
340	0.40123	3.49074			570	0.02649	530	0.03309
339	0.43013	3.74215			571	0.02591	531	0.03061
338	0.43324	3.76919			572	0.02573	532	0.03032
337	0.41378	3.59989			573	0.02523	533	0.02866
336	0.38029	3.30852			574	0.02558	534	0.02862
335	0.34506	3.00198			575	0.02548	535	0.02711
334	0.31703	2.75814			576	0.02535	536	0.02576
333	0.30093	2.61805			577	0.02379	537	0.02641
332	0.2985	2.59699			578	0.0224	538	0.02698
331	0.3075	2.67526			579	0.02216	539	0.02744
330	0.32621	2.83802			580	0.02006	540	0.03197
329	0.35181	3.06076			581	0.02173	541	0.0402
328	0.38063	3.31147			582	0.02181	542	0.0364
327	0.40839	3.55302			583	0.01991	543	0.03306
326	0.42856	3.72845			584	0.01974	544	0.03326
325	0.43693	3.8013			585	0.02047	545	0.04223
324	0.43143	3.75347			586	0.01914	546	0.03677
323	0.41238	3.5877			587	0.01923	547	0.02546
322	0.38585	3.35689			588	0.01874	548	0.02255
321	0.35712	3.10693			589	0.01751	549	0.02014
320	0.33206	2.88891			590	0.01957	550	0.01726
319	0.3138	2.73008			591	0.01753	551	0.01644
318	0.30363	2.64159			592	0.01582	552	0.01414
317	0.3015	2.62302			593	0.01693	553	0.01267
316	0.30574	2.65998			594	0.01372	554	0.01169
315	0.31361	2.72841			595	0.01628	555	0.01128
314	0.3244	2.82229			596	0.01603	556	0.01
313	0.33529	2.91702			597	0.01401	557	0.01011
312	0.34505	3.00194			598	0.01641	558	0.00886
311	0.35327	3.07341			599	0.01408	559	0.00812
310	0.36012	3.13302			600	0.01391	560	0.00788
309	0.36742	3.19651			--	--	561	0.00742
308	0.37959	3.30245			--	--	562	0.00678
307	0.3938	3.42604			--	--	563	0.00675
306	0.41773	3.63421			--	--	564	0.00568
305	0.45123	3.92568			--	--	565	0.00546
304	0.49526	4.30876			--	--	566	0.00545
303	0.54924	4.77841			--	--	567	0.00467
302	0.61193	5.32382			--	--	568	0.00418
301	0.68118	5.9263			--	--	569	0.00407
300	0.75563	6.57396			--	--	570	0.00378
299	0.83117	7.23115			--	--	571	0.00343
298	0.9051	7.87433			--	--	572	0.00308
297	0.97621	8.49305			--	--	573	0.00366
296	1.04359	9.07919					574	0.00348
295	1.10259	9.59255					575	0.00283
294	1.1625	10.1137					576	0.00338
293	1.21647	10.5833					577	0.00573
292	1.26813	11.0327					578	0.00408
291	1.31712	11.459					579	0.00552
290	1.35855	11.8194					580	0.00471
289	1.39295	12.1187					581	0.00393
288	1.42091	12.3619					582	0.0039
287	1.44236	12.5485					583	0.00481
286	1.46105	12.7111					584	0.00524
285	1.4788	12.8656					585	0.00429
284	1.49729	13.0264					586	0.0044
283	1.51836	13.2097					587	0.00489
282	1.54684	13.4575					588	0.0043
281	1.58485	13.7882					589	0.00229
280	1.63416	14.2172					590	0.00183
279	1.69901	14.7814					591	0.00211
278	1.77776	15.4665					592	0.00318
277	1.87045	16.2729					593	0.00294
276	1.97504	17.1829					594	0.000977298
275	2.08479	18.1377					595	0.000707305
274	2.19596	19.1049					596	0.000635053
273	2.29849	19.9969					597	0.000167319
272	2.39443	20.8315					598	0.000300414
271	2.47568	21.5385					599	0.000692094
270	2.54205	22.1159					600	0
269	2.59393	22.5672
268	2.6401	22.9689
267	2.68687	23.3758
266	2.73544	23.7983
265	2.78767	24.2528
264	2.84738	24.7722
263	2.91352	25.3477
262	2.99251	26.0349
261	3.088	26.8656
260	3.20976	27.9249
259	3.36369	29.2641
258	3.54426	30.8351
257	3.73428	32.4882
256	3.89211	33.8613
255	3.98957	34.7092
254	4.0048	34.8417
253	3.95845	34.4385
252	3.88223	33.7754
251	3.80706	33.1214
250	3.74832	32.6104
249	3.69703	32.1642
248	3.63633	31.6361
247	3.55118	30.8953
246	3.43637	29.8965
245	3.30265	28.7331
244	3.16583	27.5427
243	3.05242	26.556
242	2.96712	25.8139
241	2.91482	25.3589
240	2.89097	25.1514
239	2.88177	25.0714
238	2.87681	25.0283
237	2.87031	24.9717
236	2.86632	24.937
235	2.86971	24.9665
234	2.89224	25.1624
233	2.94872	25.6539
232	3.00264	26.1229
231	3.07941	26.7909
230	3.19229	27.773
229	3.25393	28.3092
228	3.27394	28.4833
227	3.39072	29.4993
226	3.19962	27.8367
225	3.049	26.5263
224	2.62467	22.8347
223	2.42241	21.0749
222	2.36219	20.5511
221	2.32831	20.2563
220	2.32314	20.2113
219	2.33654	20.3279
218	2.32884	20.2609
217	2.27627	19.8035
216	2.27586	19.8
215	2.25559	19.6236
214	2.24257	19.5104
213	2.23493	19.4439
212	2.1988	19.1296
211	2.19274	19.0768
210	2.1405	18.6224
209	2.12203	18.4617
208	2.12933	18.5252
207	2.10952	18.3528
206	2.07328	18.0376
205	2.04971	17.8325
204	2.00551	17.448
203	2.00004	17.4003
202	1.97282	17.1636
201	1.95724	17.028
200	1.92454	16.7435
