# Supplementary material for: Double boron–oxygen-fused polycyclic aromatic hydrocarbons: skeletal editing and applications as organic optoelectronic materials
Source: Nat Commun. 2023 Nov 4;14:7089. doi: 10.1038/s41467-023-42973-1 (PMC10625603; doi:10.1038/s41467-023-42973-1)
Supplement: Supplementary file 14 — Source Data [file 41467_2023_42973_MOESM14_ESM.zip › Fig. S23-S42. Photophysical propertie/Fig. S26. Photophysical properties-BO1d.xlsx]

## Sheet: Fig. S26. BO1d
	RT Abs		RT excited		RT Fluo		77K Phos		77K excited		77K Fluo+Phos
450	-0.000423544	250	0.96295	330	0.00119	400	0.00358	250	0.00253	330	0
449	-0.00075448	251	0.95655	331	0.00106	401	0.00299	251	0.00441	331	0.000306607
448	-0.000662268	252	0.96505	332	0.000695191	402	0.00286	252	0.00206	332	0.000379361
447	-0.000772398	253	0.9447	333	0.00108	403	0.00187	253	0.00293	333	0.000943205
446	-0.000820684	254	0.94015	334	0.000998278	404	0.00178	254	0.00279	334	0.00138
445	-0.000757788	255	0.93083	335	0.00109	405	0.000423063	255	0	335	0.0023
444	-0.000792435	256	0.92442	336	0.0013	406	0.00185	256	0.0037	336	0.00298
443	-0.000699193	257	0.92731	337	0.00139	407	0.00139	257	0.00531	337	0.00352
442	-0.000681493	258	0.92443	338	0.00186	408	0.000420951	258	0.00726	338	0.00405
441	-0.000728752	259	0.90776	339	0.00193	409	0.00134	259	0.00748	339	0.00507
440	-0.000562441	260	0.91265	340	0.00259	410	0.002	260	0.0137	340	0.00655
439	-0.000424363	261	0.90734	341	0.00286	411	0.00117	261	0.0187	341	0.00735
438	-0.000422725	262	0.91066	342	0.0043	412	0.000550994	262	0.03013	342	0.00889
437	-0.000463474	263	0.91651	343	0.00495	413	0.000996413	263	0.03781	343	0.01031
436	-0.000561399	264	0.93278	344	0.00586	414	0.00215	264	0.03427	344	0.011
435	-0.000540604	265	0.94174	345	0.00719	415	0.00254	265	0.03398	345	0.01181
434	-0.000556861	266	0.9478	346	0.00903	416	0	266	0.03654	346	0.01325
433	-0.00050526	267	0.95491	347	0.01258	417	0.00134	267	0.04366	347	0.0144
432	-0.000613549	268	0.95969	348	0.01532	418	0.00123	268	0.04874	348	0.01567
431	-0.000442003	269	0.96724	349	0.02067	419	0.00191	269	0.05712	349	0.01667
430	-0.000241505	270	0.98152	350	0.0279	420	0.00404	270	0.06338	350	0.01838
429	-0.000411821	271	0.98364	351	0.03665	421	0.00326	271	0.07345	351	0.02006
428	-0.000208436	272	0.97921	352	0.05062	422	0.00145	272	0.08559	352	0.02437
427	-0.000245303	273	0.97281	353	0.06762	423	0.00251	273	0.09554	353	0.02965
426	-0.000289761	274	0.98073	354	0.08956	424	0.00268	274	0.10665	354	0.04034
425	-0.000275799	275	0.98178	355	0.12153	425	0.00315	275	0.11819	355	0.05341
424	-0.000287751	276	0.97186	356	0.15701	426	0.00371	276	0.12455	356	0.07454
423	-1.86699e-05	277	0.97203	357	0.20216	427	0.00333	277	0.14054	357	0.09808
422	-0.000177412	278	0.97149	358	0.26027	428	0.00658	278	0.15492	358	0.136
421	-6.53958e-05	279	0.97139	359	0.32455	429	0.00732	279	0.17301	359	0.17966
420	-6.61782e-05	280	0.97667	360	0.3932	430	0.00878	280	0.18628	360	0.23599
419	1.85033e-05	281	0.97627	361	0.482	431	0.012	281	0.21678	361	0.30431
418	-0.000124557	282	0.97273	362	0.56545	432	0.01781	282	0.2203	362	0.36979
417	-6.30857e-05	283	0.97563	363	0.65243	433	0.02433	283	0.23372	363	0.43578
416	6.42167e-05	284	0.98223	364	0.74381	434	0.03337	284	0.25585	364	0.51084
415	-0.000100342	285	0.98324	365	0.82021	435	0.03623	285	0.26268	365	0.57698
414	-7.09845e-05	286	0.98234	366	0.88586	436	0.04277	286	0.29247	366	0.63303
413	-0.000124743	287	0.99303	367	0.94828	437	0.05761	287	0.31539	367	0.6745
412	-1.09561e-05	288	0.98845	368	0.98344	438	0.06677	288	0.34056	368	0.70489
411	1.0677e-05	289	0.99798	369	1	439	0.08976	289	0.35242	369	0.72274
410	-0.000109023	290	0.99748	370	0.99825	440	0.10337	290	0.37861	370	0.72608
409	-0.000143108	291	0.9929	371	0.99405	441	0.12689	291	0.39388	371	0.75697
408	-0.000126047	292	1	372	0.98108	442	0.14851	292	0.41814	372	0.76725
407	-0.000218268	293	0.99199	373	0.96439	443	0.17244	293	0.42426	373	0.78409
406	-4.2071e-05	294	0.995	374	0.94616	444	0.19792	294	0.43112	374	0.78879
405	-0.000110736	295	0.99264	375	0.92901	445	0.23247	295	0.44593	375	0.81399
404	-0.000253458	296	0.99228	376	0.91853	446	0.25877	296	0.46327	376	0.82815
403	-0.000224003	297	0.99224	377	0.91284	447	0.28808	297	0.49438	377	0.85138
402	-0.000410853	298	0.99391	378	0.91246	448	0.32101	298	0.51271	378	0.8846
401	-0.000298176	299	0.98245	379	0.91787	449	0.35323	299	0.52212	379	0.89994
400	-0.000401139	300	0.98807	380	0.92189	450	0.39074	300	0.55351	380	0.93878
399	-0.000215661	301	0.98567	381	0.93428	451	0.42162	301	0.57471	381	0.97931
398	-0.00014579	302	0.98306	382	0.94185	452	0.46114	302	0.58441	382	0.98506
397	-0.000411374	303	0.97437	383	0.94491	453	0.49825	303	0.58957	383	1
396	-0.000305808	304	0.96675	384	0.94671	454	0.5365	304	0.61309	384	0.99986
395	-0.000287527	305	0.96462	385	0.94118	455	0.5615	305	0.59888	385	0.99792
394	-0.000133981	306	0.95239	386	0.92828	456	0.59241	306	0.60797	386	0.99376
393	4.9121e-05	307	0.93837	387	0.90482	457	0.62807	307	0.60352	387	0.96365
392	-7.36298e-05	308	0.92494	388	0.87402	458	0.66602	308	0.62093	388	0.94352
391	0.000303049	309	0.90558	389	0.84441	459	0.68149	309	0.64676	389	0.92384
390	0.000357795	310	0.87561	390	0.81609	460	0.73247	310	0.6828	390	0.91395
389	0.000679416	311	0.84694	391	0.78431	461	0.76323	311	0.70559	391	0.88852
388	0.00114	312	0.8191	392	0.75113	462	0.77264	312	0.72485	392	0.87741
387	0.00154	313	0.78385	393	0.71966	463	0.79935	313	0.75269	393	0.8478
386	0.00194	314	0.74005	394	0.68428	464	0.81242	314	0.77668	394	0.82219
385	0.00211	315	0.69766	395	0.65735	465	0.83981	315	0.80749	395	0.80843
384	0.00269	316	0.65293	396	0.62989	466	0.85279	316	0.82408	396	0.78327
383	0.00296	317	0.60622	397	0.60756	467	0.86269	317	0.84386	397	0.76848
382	0.00328	318	0.56398	398	0.58718	468	0.86888	318	0.85252	398	0.75062
381	0.0032	319	0.52669	399	0.56151	469	0.87717	319	0.86101	399	0.74016
380	0.00337	320	0.48557	400	0.54831	470	0.88421	320	0.83728	400	0.73054
379	0.00353	321	0.44938	401	0.5326	471	0.90123	321	0.87035	401	0.72382
378	0.00332	322	0.41556	402	0.52027	472	0.89728	322	0.87478	402	0.7057
377	0.00335	323	0.39122	403	0.50853	473	0.88154	323	0.87684	403	0.70171
376	0.00352	324	0.36718	404	0.49459	474	0.86231	324	0.91596	404	0.68593
375	0.00386	325	0.35133	405	0.48088	475	0.8744	325	0.912	405	0.66091
374	0.00442	326	0.33964	406	0.46593	476	0.88418	326	0.93248	406	0.66082
373	0.00577	327	0.33395	407	0.45006	477	0.87846	327	0.94212	407	0.6494
372	0.00722	328	0.33186	408	0.43656	478	0.87233	328	0.94415	408	0.63127
371	0.00964	329	0.33219	409	0.41835	479	0.87682	329	0.95644	409	0.61769
370	0.01274	330	0.3369	410	0.40113	480	0.87163	330	0.96295	410	0.59645
369	0.0174	331	0.34176	411	0.38357	481	0.89611	331	0.95988	411	0.58514
368	0.02787	332	0.34861	412	0.36477	482	0.88641	332	0.96071	412	0.5662
367	0.03129	333	0.3564	413	0.34446	483	0.91494	333	0.97831	413	0.53958
366	0.04131	334	0.35895	414	0.32807	484	0.91422	334	0.96698	414	0.51805
365	0.05339	335	0.36411	415	0.30911	485	0.91968	335	0.94823	415	0.49109
364	0.06869	336	0.36758	416	0.29133	486	0.94511	336	0.95667	416	0.47867
363	0.08788	337	0.36665	417	0.2728	487	0.96333	337	0.96046	417	0.46016
362	0.10671	338	0.36496	418	0.25914	488	0.95447	338	0.94679	418	0.43401
361	0.13031	339	0.36096	419	0.24463	489	0.96398	339	0.98634	419	0.41191
360	0.15745	340	0.3558	420	0.22933	490	0.96978	340	0.99074	420	0.39763
359	0.18637	341	0.34867	421	0.21812	491	0.98327	341	0.98137	421	0.37656
358	0.21685	342	0.34146	422	0.2062	492	0.96769	342	0.995	422	0.36557
357	0.24842	343	0.33397	423	0.19373	493	0.98708	343	1	423	0.35308
356	0.28264	344	0.33229	424	0.18472	494	0.98487	344	0.9834	424	0.33697
355	0.30902	345	0.32802	425	0.17441	495	0.97743	345	0.98577	425	0.33059
354	0.33666	346	0.32847	426	0.16488	496	0.99353	346	0.98048	426	0.31566
353	0.35942	347	0.32411	427	0.15575	497	1	347	0.94298	427	0.30502
352	0.37786	348	0.32487	428	0.14856	498	0.97261	348	0.92475	428	0.30021
351	0.39221	349	0.32149	429	0.14007	499	0.97675	349	0.89791	429	0.28737
350	0.40002	350	0.31873	430	0.132	500	0.9617	350	0.89337	430	0.2793
349	0.405	351	0.31297	431	0.12552	501	0.96873	351	0.85934	431	0.27353
348	0.42703	352	0.30231	432	0.11759	502	0.95786	352	0.85815	432	0.26091
347	0.429	353	0.2901	433	0.11115	503	0.9551	353	0.85311	433	0.25268
346	0.43135	354	0.27244	434	0.10406	504	0.93105	354	0.8695	434	0.24984
345	0.43446	355	0.25293	435	0.09879	505	0.95019	355	0.87536	435	0.23953
344	0.4394	356	0.23093	436	0.09281	506	0.89569	356	0.86755	436	0.23019
343	0.44661	357	0.20801	437	0.08772	507	0.89085	357	0.86876	437	0.22314
342	0.45495	358	0.18075	438	0.08132	508	0.88061	358	0.86612	438	0.21714
341	0.46335	359	0.15571	439	0.07653	509	0.87272	359	0.85514	439	0.21369
340	0.4718	360	0.13208	440	0.07126	510	0.86261	360	0.83374	440	0.20681
339	0.47871	361	0.10946	441	0.06691	511	0.83922	361	0.80331	441	0.20864
338	0.48249	362	0.08906	442	0.06268	512	0.82073	362	0.77039	442	0.20403
337	0.48361	363	0.07148	443	0.05916	513	0.79268	363	0.70854	443	0.20044
336	0.4812	364	0.05465	444	0.05524	514	0.78449	364	0.61582	444	0.20381
335	0.47566	365	0.04215	445	0.05215	515	0.76748	365	0.525	445	0.20429
334	0.46773	366	0.03199	446	0.0479	516	0.76806	366	0.4385	446	0.20412
333	0.45825	367	0.02301	447	0.04638	517	0.74806	367	0.36376	447	0.20512
332	0.44888	368	0.0169	448	0.04304	518	0.7317	368	0.30401	448	0.2086
331	0.4403	369	0.01218	449	0.04087	519	0.72036	369	0.25454	449	0.21934
330	0.43403	370	0.00821	450	0.03849	520	0.71758	370	0.21837	450	0.22679
329	0.431	371	0.00547	451	0.03748	521	0.69449	371	0.20383	451	0.22849
328	0.43303	372	0.0038	452	0.03542	522	0.68497	372	0.18266	452	0.23645
327	0.441	373	0.00235	453	0.0333	523	0.69429	373	0.1806	453	0.24855
326	0.45516	374	0.00138	454	0.03184	524	0.69185	374	0.17537	454	0.25089
325	0.47756	375	0.000842642	455	0.03027	525	0.66756	375	0.17447	455	0.26732
324	0.50809	376	0.000469679	456	0.0285	526	0.65194	376	0.18674	456	0.27949
323	0.54793	377	0.000285249	457	0.02724	527	0.66499	377	0.19619	457	0.28935
322	0.59611	378	0.000134563	458	0.02534	528	0.63755	378	0.19566	458	0.30294
321	0.65231	379	0.000183239	459	0.02423	529	0.6419	379	0.18598	459	0.31047
320	0.71839	380	0	460	0.02326	530	0.62746	380	0.19011	460	0.31334
319	0.79155			461	0.0213	531	0.6255	381	0.21586	461	0.31721
318	0.87503			462	0.01993	532	0.62118	382	0.21663	462	0.32519
317	0.96623			463	0.01971	533	0.61483	383	0.18797	463	0.32392
316	1.06598			464	0.01814	534	0.59667	384	0.13624	464	0.3226
315	1.17273			465	0.01741	535	0.58475	385	0.10664	465	0.32882
314	1.28579			466	0.01597	536	0.57866	386	0.09661	466	0.32365
313	1.3991			467	0.01523	537	0.57333	387	0.09256	467	0.32904
312	1.51608			468	0.01423	538	0.57003	388	0.0925	468	0.32308
311	1.63124			469	0.01365	539	0.5632	389	0.09343	469	0.32561
310	1.74508			470	0.0129	540	0.55561	390	0.09148	470	0.32095
309	1.85623			471	0.01168	541	0.5281	391	0.09243	471	0.31404
308	1.98628			472	0.01076	542	0.53	392	0.09478	472	0.30151
307	2.06907			473	0.01035	543	0.52154	393	0.09891	473	0.3005
306	2.16642			474	0.00977	544	0.52623	394	0.10181	474	0.29258
305	2.25649			475	0.00941	545	0.48592	395	0.10677	475	0.29397
304	2.33986			476	0.00851	546	0.47518	396	0.10928	476	0.29197
303	2.41695			477	0.00791	547	0.46664	397	0.10997	477	0.28852
302	2.48775			478	0.00767	548	0.45087	398	0.11034	478	0.28557
301	2.5498			479	0.007	549	0.43624	399	0.11115	479	0.27871
300	2.61155			480	0.00674	550	0.42086	400	0.10745	480	0.27571
299	2.67048			481	0.00637	551	0.42188			481	0.27617
298	2.72456			482	0.00576	552	0.40544			482	0.27768
297	2.77918			483	0.00569	553	0.398			483	0.2772
296	2.83153			484	0.00511	554	0.37959			484	0.27831
295	2.8838			485	0.00472	555	0.37258			485	0.28744
294	2.93323			486	0.00451	556	0.36488			486	0.28647
293	2.98321			487	0.00419	557	0.35426			487	0.29088
292	3.03223			488	0.00394	558	0.35541			488	0.29358
291	3.08118			489	0.00389	559	0.33924			489	0.29687
290	3.12972			490	0.00344	560	0.33126			490	0.29754
289	3.17503			491	0.00331	561	0.32359			491	0.30054
288	3.22111			492	0.00328	562	0.32076			492	0.30637
287	3.26383			493	0.00283	563	0.30327			493	0.3075
286	3.30507			494	0.00239	564	0.30461			494	0.30887
285	3.34078			495	0.00244	565	0.29331			495	0.31162
284	3.36916			496	0.00243	566	0.27916			496	0.30659
283	3.39529			497	0.00215	567	0.28631			497	0.30158
282	3.41117			498	0.00216	568	0.28169			498	0.30584
281	3.41719			499	0.00171	569	0.28775			499	0.29738
280	3.41599			500	0.00171	570	0.26801			500	0.29364
279	3.40672			501	0.00176	571	0.25304			501	0.2832
278	3.38772			502	0.00156	572	0.25628			502	0.27869
277	3.36151			503	0.00152	573	0.2552			503	0.27278
276	3.32666			504	0.00147	574	0.25275			504	0.26533
275	3.2875			505	0.00132	575	0.24238			505	0.26107
274	3.23931			506	0.00127	576	0.23078			506	0.25467
273	3.18522			507	0.00138	577	0.22912			507	0.25239
272	3.12481			508	0.00118	578	0.23762			508	0.23904
271	3.0565			509	0.00117	579	0.23049			509	0.23052
270	2.98661			510	0.000918859	580	0.22793			510	0.22409
269	2.91331			511	0.000858218	581	0.23791			511	0.22033
268	2.84212			512	0.000845048	582	0.21686			512	0.21175
267	2.77656			513	0.000718582	583	0.20779			513	0.21117
266	2.71872			514	0.000817552	584	0.20053			514	0.20346
265	2.67088			515	0.000635205	585	0.21179			515	0.20044
264	2.62691			516	0.000735425	586	0.21208			516	0.19114
263	2.57996			517	0.000712921	587	0.20234			517	0.18436
262	2.52889			518	0.000682077	588	0.19475			518	0.17962
261	2.47882			519	0.000725368	589	0.1941			519	0.17537
260	2.43862			520	0.000364689	590	0.18658			520	0.16915
259	2.41663			521	0.000390131	591	0.17802			521	0.16788
258	2.41387			522	0.000520455	592	0.18183			522	0.16429
257	2.43217			523	0.000490385	593	0.17496			523	0.16182
256	2.47231			524	0.000443381	594	0.16672			524	0.15904
255	2.52775			525	0.000551884	595	0.16476			525	0.15711
254	2.59864			526	0.000422388	596	0.15554			526	0.15473
253	2.67597			527	0.000232146	597	0.15657			527	0.15227
252	2.75547			528	0.00012301	598	0.14991			528	0.1514
251	2.83184			529	0.000160627	599	0.13943			529	0.15156
250	2.89966			530	0.000305655	600	0.14392			530	0.14975
249	2.95599			531	0.000216091	601	0.13259			531	0.14618
248	3.00233			532	0.000233617	602	0.14106			532	0.14352
247	3.03731			533	0.000181182	603	0.12669			533	0.14223
246	3.06479			534	3.50586e-05	604	0.12315			534	0.13941
245	3.08551			535	0.000233621	605	0.11526			535	0.13607
244	3.10695			536	6.35868e-05	606	0.12092			536	0.13147
243	3.12606			537	6.24984e-05	607	0.12359			537	0.13064
242	3.14978			538	0.000193557	608	0.12754			538	0.12792
241	3.18076			539	5.5274e-05	609	0.12256			539	0.12347
240	3.21937			540	0.000243803	610	0.11488			540	0.1191
239	3.26825			541	0.000262787	611	0.11409			541	0.11435
238	3.3253			542	0.000258352	612	0.11227			542	0.11236
237	3.39335			543	0.000258435	613	0.11103			543	0.10947
236	3.47656			544	0.00018166	614	0.10472			544	0.10522
235	3.57149			545	0.000122802	615	0.10787			545	0.1002
234	3.67825			546	0	616	0.09906			546	0.09715
233	3.80877			547	5.68645e-05	617	0.09364			547	0.09407
232	3.91116			548	0.000253426	618	0.09226			548	0.09125
231	4.03476			549	0.000118101	619	0.09082			549	0.08785
230	4.1089			550	6.10302e-05	620	0.08769			550	0.0837
229	4.17492					621	0.09823			551	0.07974
228	4.16369					622	0.08669			552	0.07775
227	3.96754					623	0.08902			553	0.07436
226	3.53495					624	0.08872			554	0.07176
225	2.9077					625	0.08475			555	0.06895
224	2.3189					626	0.08767			556	0.06628
223	2.07463					627	0.07919			557	0.06293
222	2.02226					628	0.07863			558	0.06077
221	2.03441					629	0.08372			559	0.05748
220	2.02439					630	0.08169			560	0.05701
219	2.06347					631	0.07784			561	0.05472
218	2.04808					632	0.07148			562	0.05247
217	2.05883					633	0.07784			563	0.05072
216	2.07747					634	0.08938			564	0.04901
215	2.04433					635	0.0788			565	0.0475
214	2.08958					636	0.068			566	0.04449
213	2.03082					637	0.07172			567	0.04387
212	2.02893					638	0.07482			568	0.0425
211	1.99958					639	0.07466			569	0.04153
210	1.99948					640	0.06221			570	0.04023
209	1.98424					641	0.06669			571	0.03898
208	1.97135					642	0.07502			572	0.03763
207	1.93207					643	0.06788			573	0.03612
206	1.91577					644	0.05784			574	0.0347
205	1.91633					645	0.06633			575	0.03407
204	1.89203					646	0.06371			576	0.03122
203	1.87692					647	0.07209			577	0.03121
202	1.84257					648	0.05676			578	0.03055
201	1.83192					649	0.07164			579	0.02898
200	1.81142					650	0.05947			580	0.02893
										581	0.02774
										582	0.02593
										583	0.02531
										584	0.025
										585	0.02418
										586	0.02284
										587	0.02242
										588	0.02157
										589	0.01961
										590	0.02007
										591	0.01883
										592	0.01814
										593	0.01656
										594	0.01648
										595	0.01526
										596	0.01442
										597	0.01377
										598	0.01303
										599	0.0124
										600	0.01212
										601	0.01145
										602	0.01053
										603	0.00986
										604	0.00927
										605	0.00879
										606	0.00812
										607	0.00824
										608	0.00758
										609	0.00711
										610	0.00718
										611	0.00663
										612	0.00633
										613	0.0059
										614	0.00529
										615	0.00486
										616	0.00459
										617	0.00457
										618	0.00417
										619	0.00424
										620	0.00321
										621	0.00379
										622	0.00347
										623	0.00299
										624	0.00264
										625	0.00282
										626	0.00257
										627	0.00208
										628	0.00184
										629	0.0019
										630	0.0021
