# Supplementary material for: Double boron–oxygen-fused polycyclic aromatic hydrocarbons: skeletal editing and applications as organic optoelectronic materials
Source: Nat Commun. 2023 Nov 4;14:7089. doi: 10.1038/s41467-023-42973-1 (PMC10625603; doi:10.1038/s41467-023-42973-1)
Supplement: Supplementary file 14 — Source Data [file 41467_2023_42973_MOESM14_ESM.zip › Fig. S23-S42. Photophysical propertie/Fig. S27. Photophysical properties-BO1e.xlsx]

## Sheet: Fig. S27.BO1e
	RT-Abs	RT-Abs-magnify		RT Fluo		77K Phos		77K Fluo+Phos
450	-0.000423544	-0.00288	330	0	380	0.000137859	320	0.000405183
449	-0.00075448	-0.00513	331	0.000337358	381	0.000315362	321	0
448	-0.000662268	-0.0045	332	0.000652521	382	0	322	6.39763e-05
447	-0.000772398	-0.00525	333	0.00131	383	0.000175507	323	8.10366e-05
446	-0.000820684	-0.00558	334	0.00183	384	0.000516265	324	0.000584316
445	-0.000757788	-0.00515	335	0.0029	385	0.000205509	325	0.000955379
444	-0.000792435	-0.00539	336	0.00385	386	0.000493894	326	0.00101
443	-0.000699193	-0.00475	337	0.00524	387	0.000285454	327	0.0011
442	-0.000681493	-0.00463	338	0.0074	388	0.000546514	328	0.00118
441	-0.000728752	-0.00496	339	0.01181	389	0.00062151	329	0.0015
440	-0.000562441	-0.00382	340	0.01715	390	0.00077401	330	0.0013
439	-0.000424363	-0.00289	341	0.02543	391	0.000851382	331	0.00167
438	-0.000422725	-0.00287	342	0.03859	392	0.000908802	332	0.00173
437	-0.000463474	-0.00315	343	0.05839	393	0.0006886	333	0.00209
436	-0.000561399	-0.00382	344	0.08395	394	0.0004489	334	0.00292
435	-0.000540604	-0.00368	345	0.11866	395	0.000902389	335	0.00374
434	-0.000556861	-0.00379	346	0.16798	396	0.00135	336	0.00438
433	-0.00050526	-0.00344	347	0.22558	397	0.0017	337	0.00507
432	-0.000613549	-0.00417	348	0.29217	398	0.00164	338	0.00603
431	-0.000442003	-0.00301	349	0.37502	399	0.0022	339	0.00774
430	-0.000241505	-0.00164	350	0.45481	400	0.00324	340	0.00963
429	-0.000411821	-0.0028	351	0.53496	401	0.00588	341	0.01288
428	-0.000208436	-0.00142	352	0.61161	402	0.01077	342	0.01924
427	-0.000245303	-0.00167	353	0.67699	403	0.02493	343	0.03053
426	-0.000289761	-0.00197	354	0.72644	404	0.05235	344	0.04903
425	-0.000275799	-0.00188	355	0.76249	405	0.09017	345	0.07411
424	-0.000287751	-0.00196	356	0.78163	406	0.15407	346	0.11784
423	-1.86699e-05	-0.000126956	357	0.78881	407	0.21809	347	0.17188
422	-0.000177412	-0.00121	358	0.78782	408	0.30552	348	0.25196
421	-6.53958e-05	-0.000444691	359	0.78533	409	0.39533	349	0.33839
420	-6.61782e-05	-0.000450012	360	0.78426	410	0.47267	350	0.42553
419	1.85033e-05	0.000125823	361	0.78604	411	0.53409	351	0.48422
418	-0.000124557	-0.000846987	362	0.79916	412	0.57706	352	0.51237
417	-6.30857e-05	-0.000428983	363	0.81131	413	0.62691	353	0.49975
416	6.42167e-05	0.000436673	364	0.84579	414	0.64498	354	0.47795
415	-0.000100342	-0.000682329	365	0.87541	415	0.65644	355	0.45618
414	-7.09845e-05	-0.000482695	366	0.90562	416	0.65949	356	0.44783
413	-0.000124743	-0.000848254	367	0.9414	417	0.67005	357	0.4411
412	-1.09561e-05	-7.45018e-05	368	0.96754	418	0.67123	358	0.44989
411	1.0677e-05	7.26037e-05	369	0.987	419	0.66387	359	0.46526
410	-0.000109023	-0.000741354	370	1	420	0.65544	360	0.49298
409	-0.000143108	-0.000973132	371	0.99118	421	0.64458	361	0.53904
408	-0.000126047	-0.000857119	372	0.98128	422	0.64113	362	0.59916
407	-0.000218268	-0.00148	373	0.96146	423	0.63577	363	0.6661
406	-4.2071e-05	-0.000286083	374	0.92865	424	0.62059	364	0.74751
405	-0.000110736	-0.000753007	375	0.89673	425	0.60637	365	0.81114
404	-0.000253458	-0.00172	376	0.85404	426	0.60566	366	0.84504
403	-0.000224003	-0.00152	377	0.82041	427	0.59155	367	0.84466
402	-0.000410853	-0.00279	378	0.79035	428	0.60304	368	0.80735
401	-0.000298176	-0.00203	379	0.76353	429	0.61588	369	0.76785
400	-0.000401139	-0.00273	380	0.73821	430	0.62289	370	0.70913
399	-0.000215661	-0.00147	381	0.71782	431	0.66513	371	0.6782
398	-0.00014579	-0.000991369	382	0.70259	432	0.69723	372	0.62204
397	-0.000411374	-0.0028	383	0.68589	433	0.74087	373	0.58311
396	-0.000305808	-0.00208	384	0.67573	434	0.80528	374	0.55121
395	-0.000287527	-0.00196	385	0.66557	435	0.85388	375	0.52839
394	-0.000133981	-0.000911074	386	0.64887	436	0.90397	376	0.51795
393	4.9121e-05	0.000334023	387	0.63578	437	0.95982	377	0.5082
392	-7.36298e-05	-0.000500683	388	0.62239	438	0.98162	378	0.504
391	0.000303049	0.00206	389	0.60597	439	1	379	0.5142
390	0.000357795	0.00243	390	0.58961	440	0.99566	380	0.51046
389	0.000679416	0.00462	391	0.56465	441	0.99989	381	0.52771
388	0.00114	0.00777	392	0.54182	442	0.98146	382	0.54353
387	0.00154	0.01045	393	0.51594	443	0.95615	383	0.53479
386	0.00194	0.0132	394	0.48824	444	0.94106	384	0.52412
385	0.00211	0.01437	395	0.46491	445	0.92709	385	0.50656
384	0.00269	0.01832	396	0.43842	446	0.89708	386	0.49811
383	0.00296	0.02014	397	0.41495	447	0.87182	387	0.46268
382	0.00328	0.02233	398	0.39462	448	0.84629	388	0.44964
381	0.0032	0.02178	399	0.37383	449	0.81945	389	0.41579
380	0.00337	0.0229	400	0.35312	450	0.79682	390	0.39108
379	0.00353	0.02402	401	0.33933	451	0.77365	391	0.3793
378	0.00332	0.02256	402	0.3209	452	0.7506	392	0.35968
377	0.00335	0.02278	403	0.30738	453	0.73067	393	0.35128
376	0.00352	0.02397	404	0.29632	454	0.71201	394	0.32413
375	0.00386	0.02625	405	0.28178	455	0.69516	395	0.31132
374	0.00442	0.03005	406	0.26989	456	0.67969	396	0.29672
373	0.00577	0.03924	407	0.26146	457	0.67096	397	0.28594
372	0.00722	0.04908	408	0.25036	458	0.66632	398	0.27939
371	0.00964	0.06553	409	0.23948	459	0.64607	399	0.27372
370	0.01274	0.0866	410	0.22747	460	0.64503	400	0.26463
369	0.0174	0.11829	411	0.21943	461	0.65509	401	0.26751
368	0.02787	0.18949	412	0.20941	462	0.65048	402	0.25976
367	0.03129	0.21274	413	0.19656	463	0.64956	403	0.25726
366	0.04131	0.28089	414	0.18635	464	0.64978	404	0.25885
365	0.05339	0.36304	415	0.17754	465	0.64743	405	0.26643
364	0.06869	0.46709	416	0.16655	466	0.65917	406	0.28997
363	0.08788	0.59758	417	0.15514	467	0.65331	407	0.36791
362	0.10671	0.72561	418	0.14692	468	0.64708	408	0.49237
361	0.13031	0.88608	419	0.13842	469	0.65621	409	0.57593
360	0.15745	1.07069	420	0.13047	470	0.64589	410	0.63149
359	0.18637	1.2673	421	0.12193	471	0.64039	411	0.66788
358	0.21685	1.47457	422	0.11456	472	0.63144	412	0.69714
357	0.24842	1.68923	423	0.10754	473	0.62453	413	0.71464
356	0.28264	1.92196	424	0.09981	474	0.60213	414	0.71513
355	0.30902	2.10134	425	0.0951	475	0.57966	415	0.70791
354	0.33666	2.28928	426	0.08913	476	0.56489	416	0.69287
353	0.35942	2.44408	427	0.08423	477	0.54415	417	0.70696
352	0.37786	2.56943	428	0.08015	478	0.52411	418	0.68731
351	0.39221	2.66706	429	0.07536	479	0.49735	419	0.68066
350	0.40002	2.72011	430	0.07103	480	0.48737	420	0.66856
349	0.405	2.75403	431	0.06721	481	0.4779	421	0.66569
348	0.42703	2.90379	432	0.06385	482	0.4537	422	0.65809
347	0.429	2.91718	433	0.05965	483	0.43665	423	0.65561
346	0.43135	2.9332	434	0.05693	484	0.42192	424	0.63568
345	0.43446	2.95435	435	0.05377	485	0.39883	425	0.62622
344	0.4394	2.98789	436	0.04962	486	0.38928	426	0.62435
343	0.44661	3.03698	437	0.04703	487	0.37749	427	0.6066
342	0.45495	3.09365	438	0.04432	488	0.36106	428	0.61567
341	0.46335	3.15075	439	0.0409	489	0.34721	429	0.62456
340	0.4718	3.20822	440	0.03849	490	0.3364	430	0.64974
339	0.47871	3.25523	441	0.03666	491	0.32893	431	0.67382
338	0.48249	3.28092	442	0.03376	492	0.3189	432	0.7045
337	0.48361	3.28856	443	0.03191	493	0.30972	433	0.73867
336	0.4812	3.27217	444	0.03036	494	0.30745	434	0.80308
335	0.47566	3.2345	445	0.02836	495	0.29212	435	0.86308
334	0.46773	3.18055	446	0.02645	496	0.28988	436	0.93403
333	0.45825	3.11609	447	0.02495	497	0.28658	437	0.97502
332	0.44888	3.05236	448	0.02313	498	0.27787	438	1
331	0.4403	2.99402	449	0.02223	499	0.27138	439	0.98598
330	0.43403	2.95141	450	0.02128	500	0.27166	440	0.98042
329	0.431	2.93081	451	0.01965	501	0.26415	441	0.96152
328	0.43303	2.94462	452	0.01875	502	0.26386	442	0.94548
327	0.441	2.99879	453	0.01719	503	0.25344	443	0.92079
326	0.45516	3.09512	454	0.01626	504	0.24969	444	0.90527
325	0.47756	3.2474	455	0.01521	505	0.24825	445	0.88619
324	0.50809	3.45503	456	0.01427	506	0.24313	446	0.86126
323	0.54793	3.7259	457	0.01367	507	0.23537	447	0.83241
322	0.59611	4.05358	458	0.01344	508	0.23566	448	0.81243
321	0.65231	4.43574	459	0.01196	509	0.22743	449	0.79791
320	0.71839	4.88507	460	0.01156	510	0.22199	450	0.7701
319	0.79155	5.38255	461	0.01061	511	0.21615	451	0.74963
318	0.87503	5.95022	462	0.01045	512	0.20958	452	0.73093
317	0.96623	6.57036	463	0.00947	513	0.19756	453	0.69899
316	1.06598	7.24869	464	0.00877	514	0.19302	454	0.68158
315	1.17273	7.97459	465	0.00811	515	0.19113	455	0.6634
314	1.28579	8.74341	466	0.0082	516	0.18185	456	0.66279
313	1.3991	9.51388	467	0.0075	517	0.17779	457	0.64215
312	1.51608	10.3093	468	0.00722	518	0.17181	458	0.63603
311	1.63124	11.0924	469	0.00657	519	0.16169	459	0.62519
310	1.74508	11.8666	470	0.00591	520	0.15908	460	0.6134
309	1.85623	12.6224	471	0.0055	521	0.1537	461	0.60948
308	1.98628	13.5067	472	0.0049	522	0.14709	462	0.61314
307	2.06907	14.0697	473	0.00479	523	0.1414	463	0.6071
306	2.16642	14.7317	474	0.00451	524	0.1367	464	0.61544
305	2.25649	15.3441	475	0.0043	525	0.13189	465	0.60692
304	2.33986	15.911	476	0.0038	526	0.125	466	0.6021
303	2.41695	16.4353	477	0.00361	527	0.12536	467	0.6001
302	2.48775	16.9167	478	0.00312	528	0.11921	468	0.59754
301	2.5498	17.3386	479	0.0033	529	0.11318	469	0.59521
300	2.61155	17.7585	480	0.00282	530	0.11054	470	0.58113
299	2.67048	18.1593	481	0.00279	531	0.10384	471	0.57034
298	2.72456	18.527	482	0.00248	532	0.1046	472	0.55782
297	2.77918	18.8984	483	0.00218	533	0.09927	473	0.53756
296	2.83153	19.2544	484	0.00196	534	0.09681	474	0.52076
295	2.8838	19.6099	485	0.00186	535	0.09021	475	0.51097
294	2.93323	19.9459	486	0.00163	536	0.08945	476	0.48974
293	2.98321	20.2858	487	0.00153	537	0.08872	477	0.47362
292	3.03223	20.6192	488	0.00126	538	0.08696	478	0.45134
291	3.08118	20.952	489	0.00122	539	0.08649	479	0.43865
290	3.12972	21.2821	490	0.00111	540	0.08145	480	0.42056
289	3.17503	21.5902	491	0.00127	541	0.0816	481	0.40537
288	3.22111	21.9036	492	0.000878906	542	0.07911	482	0.39076
287	3.26383	22.194	493	0.000830078	543	0.08004	483	0.37639
286	3.30507	22.4745	494	0.000856712	544	0.07615	484	0.35853
285	3.34078	22.7173	495	0.000621449	545	0.07417	485	0.34736
284	3.36916	22.9103	496	0.000443892	546	0.06845	486	0.33337
283	3.39529	23.088	497	0.000439453	547	0.06807	487	0.32373
282	3.41117	23.1959	498	0.000568182	548	0.06585	488	0.30762
281	3.41719	23.2369	499	0.000221946	549	0.06773	489	0.29555
280	3.41599	23.2287	500	0.000408381	550	0.06155	490	0.28575
279	3.40672	23.1657			551	0.06024	491	0.27636
278	3.38772	23.0365			552	0.05704	492	0.26693
277	3.36151	22.8583			553	0.05735	493	0.26236
276	3.32666	22.6213			554	0.05507	494	0.2593
275	3.2875	22.355			555	0.05266	495	0.25252
274	3.23931	22.0273			556	0.05147	496	0.24691
273	3.18522	21.6595			557	0.04988	497	0.24145
272	3.12481	21.2487			558	0.04959	498	0.23481
271	3.0565	20.7842			559	0.04734	499	0.23237
270	2.98661	20.3089			560	0.04708	500	0.22587
269	2.91331	19.8105			561	0.04345	501	0.2221
268	2.84212	19.3264			562	0.04091	502	0.21981
267	2.77656	18.8806			563	0.04336	503	0.20803
266	2.71872	18.4873			564	0.04049	504	0.20434
265	2.67088	18.162			565	0.03992	505	0.20112
264	2.62691	17.863			566	0.03724	506	0.19328
263	2.57996	17.5437			567	0.03707	507	0.18602
262	2.52889	17.1965			568	0.03557	508	0.17998
261	2.47882	16.856			569	0.03258	509	0.17268
260	2.43862	16.5826			570	0.03455	510	0.16816
259	2.41663	16.4331			571	0.03238	511	0.16483
258	2.41387	16.4143			572	0.03196	512	0.15761
257	2.43217	16.5388			573	0.03237	513	0.15463
256	2.47231	16.8117			574	0.02899	514	0.1473
255	2.52775	17.1887			575	0.02885	515	0.13705
254	2.59864	17.6707			576	0.02996	516	0.13432
253	2.67597	18.1966			577	0.02771	517	0.1285
252	2.75547	18.7372			578	0.02599	518	0.12231
251	2.83184	19.2565			579	0.02319	519	0.11879
250	2.89966	19.7177			580	0.02684	520	0.11311
249	2.95599	20.1007			581	0.02495	521	0.10654
248	3.00233	20.4158			582	0.02551	522	0.10484
247	3.03731	20.6537			583	0.02407	523	0.09901
246	3.06479	20.8406			584	0.02594	524	0.09533
245	3.08551	20.9814			585	0.02365	525	0.09072
244	3.10695	21.1273			586	0.02132	526	0.08724
243	3.12606	21.2572			587	0.02258	527	0.08491
242	3.14978	21.4185			588	0.02062	528	0.08016
241	3.18076	21.6291			589	0.0195	529	0.0768
240	3.21937	21.8917			590	0.02007	530	0.0736
239	3.26825	22.2241			591	0.02085	531	0.06972
238	3.3253	22.612			592	0.01817	532	0.06691
237	3.39335	23.0748			593	0.02007	533	0.06509
236	3.47656	23.6406			594	0.01716	534	0.06178
235	3.57149	24.2861			595	0.01809	535	0.0592
234	3.67825	25.0121			596	0.01873	536	0.05783
233	3.80877	25.8997			597	0.01701	537	0.05597
232	3.91116	26.5959			598	0.01732	538	0.05429
231	4.03476	27.4364			599	0.01648	539	0.05138
230	4.1089	27.9405			600	0.01529	540	0.04945
229	4.17492	28.3895					541	0.0495
228	4.16369	28.3131					542	0.04762
227	3.96754	26.9793					543	0.0452
226	3.53495	24.0376					544	0.04222
225	2.9077	19.7723					545	0.0428
224	2.3189	15.7685					546	0.04007
223	2.07463	14.1075					547	0.03896
222	2.02226	13.7514					548	0.03652
221	2.03441	13.834					549	0.03506
220	2.02439	13.7659					550	0.03367
219	2.06347	14.0316					551	0.03177
218	2.04808	13.9269					552	0.0306
217	2.05883	14.0001					553	0.02959
216	2.07747	14.1268					554	0.02776
215	2.04433	13.9014					555	0.02626
214	2.08958	14.2091					556	0.02583
213	2.03082	13.8096					557	0.02421
212	2.02893	13.7967					558	0.02303
211	1.99958	13.5971					559	0.0216
210	1.99948	13.5964					560	0.02115
209	1.98424	13.4928					561	0.0199
208	1.97135	13.4052					562	0.01914
207	1.93207	13.1381					563	0.01826
206	1.91577	13.0272					564	0.01714
205	1.91633	13.031					565	0.01651
204	1.89203	12.8658					566	0.01549
203	1.87692	12.763					567	0.01475
202	1.84257	12.5295					568	0.01427
201	1.83192	12.4571					569	0.01273
200	1.81142	12.3176					570	0.01278
							571	0.01219
							572	0.01154
							573	0.01096
							574	0.01068
							575	0.00998
							576	0.0096
							577	0.00846
							578	0.00829
							579	0.0077
							580	0.00763
