# Supplementary material for: Double boron–oxygen-fused polycyclic aromatic hydrocarbons: skeletal editing and applications as organic optoelectronic materials
Source: Nat Commun. 2023 Nov 4;14:7089. doi: 10.1038/s41467-023-42973-1 (PMC10625603; doi:10.1038/s41467-023-42973-1)
Supplement: Supplementary file 14 — Source Data [file 41467_2023_42973_MOESM14_ESM.zip › Fig. S23-S42. Photophysical propertie/Fig. S28. Photophysical properties-BO1f.xlsx]

## Sheet: Fig. S28. BO1f
	RT-Abs		RT Fluo		77K Phos		77K Fluo+Phos
400	-0.03369	330	0	400	0.000872884	330	0.00259
399	-0.03542	331	0.000407274	401	0.000824904	331	0.00145
398	-0.03542	332	0.000223243	402	0.000235192	332	0.00143
397	-0.03714	333	0.000681611	403	0.0002459	333	0.000804725
396	-0.03801	334	0.000935459	404	0.000739899	334	0.000735181
395	-0.03973	335	0.0015	405	0.000267317	335	0.000444586
394	-0.0406	336	0.00194	406	0.0016	336	2.73209e-05
393	-0.04146	337	0.00221	407	0.00238	337	0
392	-0.04492	338	0.0035	408	0.00087087	338	0.00068799
391	-0.04664	339	0.00466	409	0.000991293	339	0.000588641
390	-0.04751	340	0.00501	410	2.26257e-05	340	0.0018
389	-0.04924	341	0.0072	411	0.000679624	341	0.00278
388	-0.0501	342	0.00957	412	0.000369473	342	0.00537
387	-0.05183	343	0.01332	413	0	343	0.00818
386	-0.05269	344	0.01884	414	0.00101	344	0.01243
385	-0.05442	345	0.02608	415	0.00167	345	0.01703
384	-0.05615	346	0.03684	416	0.000333789	346	0.0234
383	-0.05787	347	0.05005	417	0.000561536	347	0.03166
382	-0.05874	348	0.0677	418	0.00162	348	0.0415
381	-0.06046	349	0.09428	419	0.00143	349	0.05624
380	-0.06046	350	0.12503	420	0.001	350	0.07541
379	-0.06046	351	0.16618	421	0.00193	351	0.10286
378	-0.06306	352	0.21141	422	0.00102	352	0.13654
377	-0.06392	353	0.2607	423	0.00283	353	0.16162
376	-0.06478	354	0.32338	424	0.00134	354	0.19381
375	-0.06565	355	0.39398	425	0.00161	355	0.21611
374	-0.06565	356	0.45788	426	0.00148	356	0.24307
373	-0.06651	357	0.52041	427	0.00105	357	0.25435
372	-0.06651	358	0.59328	428	0.00179	358	0.27363
371	-0.06651	359	0.65044	429	0.00287	359	0.28595
370	-0.06565	360	0.70108	430	0.00342	360	0.31783
369	-0.06478	361	0.74935	431	0.000987278	361	0.35095
368	-0.06392	362	0.78842	432	0.00322	362	0.39229
367	-0.06219	363	0.81245	433	0.00297	363	0.4768
366	-0.0596	364	0.83913	434	0.00422	364	0.53797
365	-0.05615	365	0.8612	435	0.00448	365	0.61027
364	-0.05183	366	0.87003	436	0.00476	366	0.66643
363	-0.04578	367	0.88055	437	0.00322	367	0.72803
362	-0.03023	368	0.88961	438	0.00566	368	0.7955
361	-0.01987	369	0.90075	439	0.00474	369	0.83924
360	-0.00691	370	0.91326	440	0.00724	370	0.8784
359	0.00864	371	0.92764	441	0.00507	371	0.94018
358	0.02591	372	0.93656	442	0.00711	372	0.9516
357	0.04664	373	0.95896	443	0.00914	373	1
356	0.07083	374	0.97637	444	0.0114	374	0.92477
355	0.09761	375	0.98663	445	0.01446	375	0.92829
354	0.16066	376	0.99545	446	0.01843	376	0.92455
353	0.19608	377	1	447	0.02762	377	0.87732
352	0.23063	378	0.99547	448	0.03352	378	0.89591
351	0.26432	379	0.97926	449	0.046	379	0.87617
350	0.29628	380	0.96902	450	0.05212	380	0.88036
349	0.32392	381	0.96295	451	0.06823	381	0.87471
348	0.34897	382	0.94471	452	0.08024	382	0.88086
347	0.36797	383	0.92548	453	0.09702	383	0.86323
346	0.39648	384	0.90944	454	0.12348	384	0.86103
345	0.40425	385	0.88668	455	0.15603	385	0.86686
344	0.41116	386	0.86071	456	0.18186	386	0.90086
343	0.42153	387	0.83769	457	0.21794	387	0.86281
342	0.43189	388	0.80851	458	0.25137	388	0.909
341	0.44571	389	0.79008	459	0.29254	389	0.8648
340	0.46903	390	0.76748	460	0.33311	390	0.86821
339	0.51136	391	0.75611	461	0.38864	391	0.85979
338	0.53814	392	0.73351	462	0.43098	392	0.86197
337	0.56664	393	0.71507	463	0.49789	393	0.82179
336	0.59601	394	0.69753	464	0.54484	394	0.73066
335	0.62452	395	0.68349	465	0.6044	395	0.71644
334	0.65216	396	0.66322	466	0.64922	396	0.68562
333	0.67807	397	0.64495	467	0.70064	397	0.6688
332	0.72644	398	0.62918	468	0.73947	398	0.65311
331	0.74976	399	0.61234	469	0.76356	399	0.62891
330	0.77654	400	0.59123	470	0.81686	400	0.59253
329	0.8085	401	0.57514	471	0.80876	401	0.602
328	0.84737	402	0.55981	472	0.8394	402	0.58538
327	0.89402	403	0.54381	473	0.8604	403	0.5833
326	0.94757	404	0.52519	474	0.85604	404	0.56999
325	1.00717	405	0.51168	475	0.86516	405	0.55998
324	1.14797	406	0.49336	476	0.86481	406	0.54632
323	1.22484	407	0.47446	477	0.85951	407	0.54428
322	1.52802	408	0.4528	478	0.84858	408	0.52224
321	1.68568	409	0.44049	479	0.83962	409	0.49713
320	1.85546	410	0.42136	480	0.81433	410	0.51108
319	2.02524	411	0.4021	481	0.80107	411	0.50121
318	2.19502	412	0.3894	482	0.76819	412	0.47141
317	2.37086	413	0.36946	483	0.77033	413	0.44193
316	2.54671	414	0.35419	484	0.76817	414	0.42687
315	2.72861	415	0.3363	485	0.73275	415	0.41228
314	3.07424	416	0.32425	486	0.74732	416	0.39534
313	3.23796	417	0.31146	487	0.7422	417	0.37823
312	3.40167	418	0.29485	488	0.72886	418	0.35541
311	3.55326	419	0.28162	489	0.74735	419	0.3338
310	3.69879	420	0.26792	490	0.7478	420	0.31552
309	3.83825	421	0.25671	491	0.76257	421	0.30035
308	3.96559	422	0.2446	492	0.78103	422	0.30436
307	4.08079	423	0.23274	493	0.7863	423	0.28112
306	4.29302	424	0.22269	494	0.79331	424	0.26675
305	4.38397	425	0.20912	495	0.81194	425	0.25758
304	4.47493	426	0.19981	496	0.84468	426	0.25364
303	4.54163	427	0.18857	497	0.85404	427	0.24785
302	4.60226	428	0.17881	498	0.86422	428	0.23125
301	4.6629	429	0.16957	499	0.89129	429	0.22518
300	4.69928	430	0.16025	500	0.88776	430	0.21448
299	4.74173	431	0.15078	501	0.90119	431	0.20219
298	4.80236	432	0.14373	502	0.92099	432	0.20906
297	4.83268	433	0.13593	503	0.94148	433	0.20048
296	4.863	434	0.1288	504	0.96736	434	0.18861
295	4.88725	435	0.12181	505	1	435	0.1865
294	4.90544	436	0.11396	506	0.97084	436	0.17138
293	4.9297	437	0.10732	507	0.97902	437	0.16728
292	4.94182	438	0.10041	508	0.99034	438	0.15857
291	4.94182	439	0.09635	509	0.95474	439	0.1568
290	4.96001	440	0.09249	510	0.95449	440	0.15344
289	4.94182	441	0.08672	511	0.96727	441	0.14041
288	4.93576	442	0.08317	512	0.95651	442	0.13552
287	4.91757	443	0.07788	513	0.92016	443	0.12795
286	4.89332	444	0.07413	514	0.90931	444	0.12027
285	4.85693	445	0.07107	515	0.90758	445	0.11832
284	4.80843	446	0.06591	516	0.88907	446	0.11188
283	4.77204	447	0.06309	517	0.88644	447	0.10644
282	4.66896	448	0.0598	518	0.84769	448	0.10545
281	4.61439	449	0.05609	519	0.83484	449	0.1096
280	4.55375	450	0.05377	520	0.80944	450	0.11219
279	4.48099	451	0.05016	521	0.78991	451	0.11277
278	4.40216	452	0.04846	522	0.76315	452	0.11837
277	4.31727	453	0.0467	523	0.76661	453	0.12946
276	4.21419	454	0.0442	524	0.70877	454	0.13752
275	4.09899	455	0.042	525	0.7198	455	0.15541
274	3.89282	456	0.04081	526	0.66787	456	0.16844
273	3.79581	457	0.03832	527	0.66763	457	0.17963
272	3.71092	458	0.03632	528	0.67557	458	0.20369
271	3.60783	459	0.03438	529	0.64264	459	0.22323
270	3.50475	460	0.03274	530	0.63924	460	0.24182
269	3.39561	461	0.03086	531	0.63991	461	0.26316
268	3.2804	462	0.02911	532	0.63287	462	0.28888
267	3.18338	463	0.02715	533	0.61577	463	0.29208
266	3.00148	464	0.02674	534	0.61006	464	0.30624
265	2.94084	465	0.02542	535	0.60611	465	0.31733
264	2.88627	466	0.0243	536	0.59756	466	0.34023
263	2.84382	467	0.02278	537	0.60915	467	0.33799
262	2.81957	468	0.02126	538	0.59154	468	0.3352
261	2.79531	469	0.01998	539	0.60244	469	0.31533
260	2.765	470	0.01878	540	0.59998	470	0.30202
259	2.75287	471	0.01779	541	0.58616	471	0.28925
258	2.70436	472	0.0164	542	0.58303	472	0.28186
257	2.66192	473	0.01563	543	0.58695	473	0.27978
256	2.61341	474	0.01546	544	0.58322	474	0.27515
255	2.55883	475	0.01373	545	0.58003	475	0.26323
254	2.52245	476	0.01303	546	0.56586	476	0.25516
253	2.46788	477	0.01216	547	0.57078	477	0.25344
252	2.41937	478	0.0113	548	0.57854	478	0.24998
251	2.37086	479	0.01092	549	0.5621	479	0.24008
250	2.27385	480	0.01011	550	0.52724	480	0.23322
249	2.21321	481	0.00952	551	0.52284	481	0.23297
248	2.17076	482	0.00914	552	0.53759	482	0.23669
247	2.12832	483	0.00839	553	0.50771	483	0.22327
246	2.098	484	0.00741	554	0.51517	484	0.2305
245	2.098	485	0.00759	555	0.49875	485	0.22854
244	2.12226	486	0.00693	556	0.47586	486	0.23128
243	2.17683	487	0.00611	557	0.48057	487	0.23122
242	2.32842	488	0.00615	558	0.46462	488	0.25145
241	2.44363	489	0.00586	559	0.43872	489	0.24277
240	2.5649	490	0.00536	560	0.42933	490	0.24502
239	2.72861	491	0.00451	561	0.42981	491	0.24967
238	2.91052	492	0.00462	562	0.42062	492	0.264
237	3.12275	493	0.00436	563	0.40463	493	0.28087
236	3.37742	494	0.00394	564	0.40015	494	0.27981
235	3.65634	495	0.00361	565	0.37278	495	0.28507
234	4.28696	496	0.00341	566	0.37721	496	0.29527
233	4.62652	497	0.0033	567	0.36611	497	0.29833
232	4.89332	498	0.00283	568	0.34945	498	0.29537
231	5.11767	499	0.00274	569	0.34118	499	0.28907
230	5.16011	500	0.00228	570	0.33017	500	0.29335
229	4.70534			571	0.33152	501	0.29647
228	3.9474			572	0.31296	502	0.28115
227	1.52196			573	0.31572	503	0.28597
226	0.84284			574	0.3103	504	0.28948
225	0.95805			575	0.29686	505	0.27464
224	0.86709			576	0.2928	506	0.26911
223	0.85497			577	0.28672	507	0.26329
222	0.9823			578	0.28788	508	0.25038
221	1.06719			579	0.28203	509	0.24189
220	1.08538			580	0.26579	510	0.23814
219	1.33399			581	0.25567	511	0.22209
218	1.46739			582	0.26022	512	0.22618
217	1.40069			583	0.25769	513	0.21433
216	1.5159			584	0.26612	514	0.1994
215	1.5826			585	0.24736	515	0.19466
214	1.34005			586	0.25041	516	0.18856
213	1.55834			587	0.23064	517	0.18574
212	1.37037			588	0.24591	518	0.18098
211	1.42494			589	0.24101	519	0.17457
210	1.62504			590	0.23597	520	0.16698
209	1.47345			591	0.23918	521	0.16521
208	1.47345			592	0.23539	522	0.16127
207	1.52196			593	0.21842	523	0.16105
206	1.27335			594	0.22014	524	0.15212
205	1.60685			595	0.20724	525	0.14669
204	1.30973			596	0.204	526	0.14215
203	1.1824			597	0.20326	527	0.14766
202	1.53409			598	0.19137	528	0.14591
201	1.29761			599	0.20078	529	0.14597
200	1.41282			600	0.19579	530	0.13718
				601	0.19439	531	0.13871
				602	0.18875	532	0.13903
				603	0.18398	533	0.14013
				604	0.17957	534	0.13273
				605	0.17574	535	0.13262
				606	0.1769	536	0.12769
				607	0.17107	537	0.12546
				608	0.1723	538	0.12399
				609	0.16114	539	0.11977
				610	0.16144	540	0.12072
				611	0.15732	541	0.12177
				612	0.15868	542	0.1173
				613	0.1457	543	0.11117
				614	0.13714	544	0.10886
				615	0.14822	545	0.11191
				616	0.14408	546	0.10551
				617	0.1264	547	0.10324
				618	0.13617	548	0.10224
				619	0.12208	549	0.09532
				620	0.11294	550	0.09243
				621	0.11928	551	0.08885
				622	0.12705	552	0.08744
				623	0.11832	553	0.08195
				624	0.10392	554	0.08309
				625	0.10598	555	0.07521
				626	0.11018	556	0.07162
				627	0.11282	557	0.07081
				628	0.10168	558	0.06908
				629	0.1049	559	0.06409
				630	0.09935	560	0.06289
				631	0.09003	561	0.06157
				632	0.10134	562	0.05783
				633	0.08833	563	0.05577
				634	0.09336	564	0.05407
				635	0.09666	565	0.05204
				636	0.08597	566	0.05016
				637	0.09016	567	0.04808
				638	0.08003	568	0.04627
				639	0.08754	569	0.04665
				640	0.08467	570	0.04415
				641	0.08636	571	0.0438
				642	0.0762	572	0.04088
				643	0.07707	573	0.03994
				644	0.08929	574	0.04146
				645	0.08438	575	0.03803
				646	0.07814	576	0.0386
				647	0.06877	577	0.03499
				648	0.07837	578	0.03522
				649	0.06964	579	0.03168
				650	0.065	580	0.03173
						581	0.03235
						582	0.03001
						583	0.03031
						584	0.02894
						585	0.02815
						586	0.02696
						587	0.02584
						588	0.02604
						589	0.02428
						590	0.02411
						591	0.02217
						592	0.02164
						593	0.02114
						594	0.02095
						595	0.01978
						596	0.01799
						597	0.01789
						598	0.0165
						599	0.01722
						600	0.01564
						601	0.01533
						602	0.01491
						603	0.01327
						604	0.01275
						605	0.0122
						606	0.01132
						607	0.01129
						608	0.01079
						609	0.01081
						610	0.00964
						611	0.00986
						612	0.00897
						613	0.00888
						614	0.00788
						615	0.00793
						616	0.00731
						617	0.00733
						618	0.0066
						619	0.00633
						620	0.00629
