# Supplementary material for: Double boron–oxygen-fused polycyclic aromatic hydrocarbons: skeletal editing and applications as organic optoelectronic materials
Source: Nat Commun. 2023 Nov 4;14:7089. doi: 10.1038/s41467-023-42973-1 (PMC10625603; doi:10.1038/s41467-023-42973-1)
Supplement: Supplementary file 14 — Source Data [file 41467_2023_42973_MOESM14_ESM.zip › Fig. S23-S42. Photophysical propertie/Fig. S29. Photophysical properties-BO1g.xlsx]

## Sheet: Sheet1
	RT-Abs		RT Fluo		77K Phos		77K Fluo+Phos
480	-0.0056	330	0	380	1.45329e-05	320	0
479	-0.0056	331	0.000578889	381	0.000487216	321	0.00128
478	-0.0056	332	0.00124	382	9.37651e-05	322	0.00247
477	-0.0056	333	0.00285	383	0.000632814	323	0.0035
476	-0.0056	334	0.00509	384	0.000464293	324	0.00511
475	-0.0056	335	0.00716	385	0.000444111	325	0.00736
474	-0.0056	336	0.01046	386	0.000237294	326	0.0097
473	-0.0056	337	0.01418	387	0.000141492	327	0.01148
472	-0.0056	338	0.01891	388	0.000757352	328	0.01488
471	-0.0056	339	0.02697	389	0.000903613	329	0.01871
470	-0.0056	340	0.03822	390	0.000280258	330	0.0189
469	-0.0056	341	0.05321	391	0	331	0.0232
468	-0.0056	342	0.07521	392	0.00101	332	0.02596
467	-0.0056	343	0.10406	393	0.000622224	333	0.02886
466	-0.0056	344	0.13828	394	0.000828482	334	0.03347
465	-0.0056	345	0.17777	395	0.00138	335	0.03964
464	-0.0056	346	0.22835	396	0.00183	336	0.04626
463	-0.0056	347	0.28421	397	0.00289	337	0.06155
462	-0.0056	348	0.3465	398	0.00502	338	0.08563
461	-0.0056	349	0.40911	399	0.01025	339	0.12319
460	-0.0056	350	0.47432	400	0.02215	340	0.16093
459	-0.0056	351	0.53148	401	0.04269	341	0.21584
458	-0.0056	352	0.59167	402	0.07123	342	0.27534
457	-0.0056	353	0.65039	403	0.11257	343	0.32586
456	-0.0056	354	0.69727	404	0.16352	344	0.37504
455	-0.0056	355	0.73682	405	0.21853	345	0.41473
454	-0.0056	356	0.76708	406	0.29467	346	0.46576
453	-0.0056	357	0.78662	407	0.35306	347	0.51375
452	-0.0056	358	0.80935	408	0.42681	348	0.56132
451	-0.0056	359	0.823	409	0.46608	349	0.60719
450	-0.0056	360	0.8394	410	0.52343	350	0.64607
449	-0.0056	361	0.85181	411	0.56742	351	0.65133
448	-0.0056	362	0.8743	412	0.60056	352	0.66804
447	-0.00841	363	0.88904	413	0.60274	353	0.6884
446	-0.00841	364	0.91178	414	0.65182	354	0.70816
445	-0.00841	365	0.932	415	0.67464	355	0.73497
444	-0.0056	366	0.94521	416	0.67943	356	0.77189
443	-0.00841	367	0.96969	417	0.6812	357	0.81652
442	-0.01121	368	0.97702	418	0.68778	358	0.8584
441	-0.01121	369	0.98648	419	0.72475	359	0.88255
440	-0.00841	370	0.99024	420	0.72704	360	0.91769
439	-0.00841	371	1	421	0.70033	361	0.94908
438	-0.00841	372	0.99472	422	0.69213	362	0.95725
437	-0.01121	373	0.98995	423	0.69439	363	0.97405
436	-0.01121	374	0.97744	424	0.70582	364	0.97624
435	-0.01121	375	0.96383	425	0.68436	365	0.98691
434	-0.00841	376	0.94719	426	0.70059	366	0.99826
433	-0.01121	377	0.92864	427	0.69645	367	0.9669
432	-0.01121	378	0.90689	428	0.72899	368	0.98344
431	-0.00841	379	0.89022	429	0.73069	369	0.98299
430	-0.01401	380	0.86152	430	0.77157	370	0.97769
429	-0.01401	381	0.84803	431	0.79953	371	0.94874
428	-0.01401	382	0.83098	432	0.8498	372	0.9531
427	-0.01681	383	0.81643	433	0.89576	373	0.93378
426	-0.01121	384	0.80387	434	0.92885	374	0.90891
425	-0.01681	385	0.78676	435	0.95662	375	0.92141
424	-0.01681	386	0.77036	436	0.97803	376	0.89835
423	-0.01681	387	0.7506	437	0.99083	377	0.8913
422	-0.01681	388	0.73858	438	1	378	0.87062
421	-0.01681	389	0.71866	439	0.98451	379	0.86032
420	-0.01681	390	0.6994	440	0.99381	380	0.85438
419	-0.01961	391	0.68273	441	0.98544	381	0.84835
418	-0.01961	392	0.67253	442	0.97986	382	0.82723
417	-0.02241	393	0.64723	443	0.96179	383	0.80433
416	-0.02241	394	0.6326	444	0.95293	384	0.79929
415	-0.02241	395	0.6162	445	0.94383	385	0.78495
414	-0.02522	396	0.59283	446	0.92905	386	0.77077
413	-0.02522	397	0.57418	447	0.91271	387	0.75959
412	-0.02802	398	0.55899	448	0.90259	388	0.74992
411	-0.03082	399	0.53932	449	0.8619	389	0.72739
410	-0.03362	400	0.5232	450	0.80699	390	0.71863
409	-0.03362	401	0.50477	451	0.80013	391	0.70372
408	-0.03642	402	0.49287	452	0.82051	392	0.69236
407	-0.03922	403	0.48123	453	0.80479	393	0.66581
406	-0.03922	404	0.4677	454	0.78378	394	0.64068
405	-0.03922	405	0.45294	455	0.76325	395	0.61607
404	-0.04203	406	0.43987	456	0.75943	396	0.59487
403	-0.04483	407	0.42795	457	0.74725	397	0.58493
402	-0.04763	408	0.41034	458	0.757	398	0.56065
401	-0.05043	409	0.39826	459	0.74399	399	0.54665
400	-0.00583	410	0.38483	460	0.72358	400	0.53781
399	-0.00486	411	0.37306	461	0.73608	401	0.5216
398	-0.00535	412	0.35837	462	0.73619	402	0.50265
397	-0.00535	413	0.34497	463	0.73133	403	0.50403
396	-0.00535	414	0.33163	464	0.72716	404	0.537
395	-0.00583	415	0.32053	465	0.72584	405	0.58344
394	-0.00632	416	0.30873	466	0.72674	406	0.62627
393	-0.0068	417	0.29527	467	0.72654	407	0.67733
392	-0.00729	418	0.28201	468	0.71927	408	0.71505
391	-0.00777	419	0.27196	469	0.7043	409	0.73187
390	-0.00826	420	0.25826	470	0.69983	410	0.74365
389	-0.00875	421	0.24846	471	0.6856	411	0.75348
388	-0.00875	422	0.23679	472	0.68276	412	0.7475
387	-0.00923	423	0.22581	473	0.65755	413	0.74619
386	-0.00972	424	0.21492	474	0.64267	414	0.75226
385	-0.01069	425	0.20633	475	0.63582	415	0.76364
384	-0.01118	426	0.19416	476	0.60906	416	0.76486
383	-0.01166	427	0.18859	477	0.59276	417	0.7738
382	-0.01215	428	0.17896	478	0.58871	418	0.76892
381	-0.01263	429	0.17066	479	0.56201	419	0.774
380	-0.01263	430	0.16177	480	0.54197	420	0.77811
379	-0.01458	431	0.1551	481	0.53072	421	0.7811
378	-0.01458	432	0.14674	482	0.50197	422	0.7774
377	-0.01409	433	0.14072	483	0.48025	423	0.77586
376	-0.01409	434	0.13452	484	0.48162	424	0.77341
375	-0.01409	435	0.1291	485	0.46649	425	0.77342
374	-0.01409	436	0.1209	486	0.45279	426	0.77455
373	-0.01409	437	0.11829	487	0.43738	427	0.76871
372	-0.01409	438	0.11307	488	0.42051	428	0.78248
371	-0.01458	439	0.10598	489	0.40897	429	0.79413
370	-0.01458	440	0.10179	490	0.39548	430	0.81244
369	-0.01409	441	0.09651	491	0.38202	431	0.83535
368	-0.01458	442	0.09198	492	0.37559	432	0.85283
367	-0.01312	443	0.08796	493	0.37006	433	0.92482
366	-0.01312	444	0.08363	494	0.35786	434	0.95546
365	-0.01263	445	0.08009	495	0.35733	435	0.97948
364	-0.01069	446	0.07796	496	0.35154	436	0.97657
363	-0.0102	447	0.07288	497	0.34636	437	1
362	-0.00875	448	0.07017	498	0.33449	438	0.997
361	-0.0068	449	0.06648	499	0.32367	439	0.98695
360	-0.00486	450	0.06497	500	0.32637	440	0.97412
359	-0.00243	451	0.06003	501	0.3149	441	0.96511
358	0.000485921	452	0.05851	502	0.31135	442	0.9621
357	0.00486	453	0.05472	503	0.29849	443	0.95174
356	0.01652	454	0.05374	504	0.3011	444	0.94621
355	0.02527	455	0.05184	505	0.29606	445	0.92711
354	0.03644	456	0.04913	506	0.2916	446	0.92488
353	0.04956	457	0.04703	507	0.27544	447	0.9116
352	0.06609	458	0.0456	508	0.2775	448	0.89617
351	0.08601	459	0.04441	509	0.26207	449	0.87506
350	0.10933	460	0.04157	510	0.26212	450	0.85194
349	0.1346	461	0.03947	511	0.24591	451	0.84048
348	0.19291	462	0.03808	512	0.23497	452	0.83657
347	0.22352	463	0.0369	513	0.23906	453	0.82423
346	0.25316	464	0.03439	514	0.22371	454	0.81218
345	0.2794	465	0.03379	515	0.21301	455	0.80092
344	0.30079	466	0.03155	516	0.21126	456	0.78238
343	0.31682	467	0.03063	517	0.2118	457	0.7574
342	0.32605	468	0.02929	518	0.21199	458	0.75183
341	0.32751	469	0.02757	519	0.1962	459	0.74355
340	0.32411	470	0.02667	520	0.19269	460	0.7378
339	0.31536	471	0.02567	521	0.18556	461	0.72796
338	0.30905	472	0.0243	522	0.18886	462	0.72906
337	0.30613	473	0.02344	523	0.17583	463	0.72429
336	0.30807	474	0.02191	524	0.16024	464	0.72616
335	0.31293	475	0.02064	525	0.16544	465	0.71319
334	0.32071	476	0.01955	526	0.15995	466	0.71057
333	0.33188	477	0.01849	527	0.15445	467	0.70365
332	0.35861	478	0.01715	528	0.14711	468	0.68627
331	0.3693	479	0.01586	529	0.14753	469	0.68605
330	0.37562	480	0.01543	530	0.14531	470	0.67494
329	0.37902	481	0.01499	531	0.14178	471	0.65772
328	0.37805	482	0.01415	532	0.13593	472	0.64546
327	0.37222	483	0.01234	533	0.13136	473	0.62072
326	0.36395	484	0.01277	534	0.12882	474	0.60682
325	0.35326	485	0.01203	535	0.122	475	0.59741
324	0.33237	486	0.01114	536	0.12304	476	0.58917
323	0.32411	487	0.01058	537	0.11951	477	0.57237
322	0.31828	488	0.01007	538	0.11558	478	0.54605
321	0.31488	489	0.00935	539	0.11525	479	0.54485
320	0.31536	490	0.00911	540	0.11075	480	0.53002
319	0.31731	491	0.0083	541	0.10534	481	0.51414
318	0.32119	492	0.00802	542	0.11023	482	0.50068
317	0.32605	493	0.00735	543	0.10413	483	0.48197
316	0.33723	494	0.0068	544	0.10551	484	0.46423
315	0.34355	495	0.00651	545	0.09856	485	0.44195
314	0.34986	496	0.00589	546	0.09966	486	0.43277
313	0.35958	497	0.00554	547	0.0936	487	0.42586
312	0.36979	498	0.0048	548	0.08807	488	0.41604
311	0.38436	499	0.00487	549	0.08731	489	0.39975
310	0.40234	500	0.0047	550	0.08195	490	0.39093
309	0.42615			551	0.08534	491	0.37394
308	0.48884			552	0.08472	492	0.36412
307	0.53014			553	0.07733	493	0.35863
306	0.57436			554	0.07434	494	0.34701
305	0.65001			555	0.06887	495	0.33966
304	0.73406			556	0.0699	496	0.33518
303	0.82652			557	0.06671	497	0.32968
302	0.92738			558	0.06561	498	0.31838
301	1.03385			559	0.06531	499	0.31348
300	1.24958			560	0.06369	500	0.30456
299	1.36165			561	0.06356	501	0.2967
298	1.46251			562	0.05745	502	0.29536
297	1.56338			563	0.05931	503	0.28817
296	1.65864			564	0.0595	504	0.27944
295	1.75109			565	0.06133	505	0.27091
294	1.82954			566	0.05659	506	0.26541
293	1.90519			567	0.05397	507	0.25886
292	2.03407			568	0.04925	508	0.24963
291	2.09011			569	0.05054	509	0.23766
290	2.14054			570	0.05012	510	0.22841
289	2.19097			571	0.04432	511	0.22508
288	2.2386			572	0.04616	512	0.21927
287	2.28623			573	0.04455	513	0.2079
286	2.32545			574	0.04439	514	0.20536
285	2.36188			575	0.04151	515	0.19602
284	2.45713			576	0.04038	516	0.18888
283	2.50757			577	0.03776	517	0.18065
282	2.54959			578	0.04113	518	0.17414
281	2.60002			579	0.03805	519	0.17045
280	2.65046			580	0.03799	520	0.15987
279	2.69528			581	0.03465	521	0.15415
278	2.74011			582	0.03357	522	0.14728
277	2.77093			583	0.03501	523	0.14613
276	2.82697			584	0.03514	524	0.13729
275	2.84658			585	0.03235	525	0.13036
274	2.84378			586	0.03203	526	0.12569
273	2.86619			587	0.03008	527	0.12068
272	2.883			588	0.02929	528	0.11614
271	2.89981			589	0.02952	529	0.11167
270	2.91102			590	0.02966	530	0.10448
269	2.92783			591	0.02901	531	0.10402
268	2.93623			592	0.02726	532	0.09814
267	2.93063			593	0.02801	533	0.09483
266	2.91102			594	0.02849	534	0.09095
265	2.8774			595	0.02676	535	0.08677
264	2.83257			596	0.02847	536	0.08604
263	2.76253			597	0.02785	537	0.0827
262	2.68408			598	0.0217	538	0.07832
261	2.60563			599	0.0257	539	0.07651
260	2.45713			600	0.02346	540	0.07344
259	2.4039					541	0.07163
258	2.36188					542	0.06683
257	2.32545					543	0.0657
256	2.30584					544	0.06345
255	2.29183					545	0.06017
254	2.29183					546	0.05799
253	2.29463					547	0.05554
252	2.31985					548	0.0539
251	2.33666					549	0.05335
250	2.34506					550	0.04905
249	2.35627					551	0.04711
248	2.37588					552	0.04398
247	2.3983					553	0.04389
246	2.43192					554	0.04188
245	2.47114					555	0.03928
244	2.57201					556	0.03716
243	2.62804					557	0.03716
242	2.68408					558	0.03403
241	2.75972					559	0.03426
240	2.85218					560	0.03082
239	2.96425					561	0.03086
238	3.10154					562	0.02835
237	3.24723					563	0.02626
236	3.61986					564	0.02609
235	3.82999					565	0.02415
234	4.03172					566	0.02365
233	4.21944					567	0.02199
232	4.19982					568	0.02022
231	4.13258					569	0.01975
230	3.88883					570	0.01861
229	2.74291					571	0.01798
228	1.97523					572	0.01672
227	1.18234					573	0.0154
226	0.68363					574	0.01462
225	0.36423					575	0.01257
224	0.41466					576	0.01204
223	0.40345					577	0.01196
222	0.40625					578	0.01166
221	0.51552					579	0.01081
220	0.62199					580	0.00985
219	0.6472					581	0.0081
218	0.74246					582	0.00761
217	0.65841					583	0.00849
216	0.73406					584	0.00787
215	0.66401					585	0.00652
214	0.57996					586	0.00592
213	0.70324					587	0.00507
212	0.72846					588	0.00444
211	0.68083					589	0.00459
210	0.83772					590	0.00378
209	0.78449
208	0.67802
207	0.75367
206	0.59397
205	0.72565
204	0.61358
203	0.66682
202	0.77328
201	0.6472
200	0.69203
