# Supplementary material for: Double boron–oxygen-fused polycyclic aromatic hydrocarbons: skeletal editing and applications as organic optoelectronic materials
Source: Nat Commun. 2023 Nov 4;14:7089. doi: 10.1038/s41467-023-42973-1 (PMC10625603; doi:10.1038/s41467-023-42973-1)
Supplement: Supplementary file 14 — Source Data [file 41467_2023_42973_MOESM14_ESM.zip › Fig. S23-S42. Photophysical propertie/Fig. S30. Photophysical properties-BO2.xlsx]

## Sheet: Fig. S30. BO2
	RT-Abs	RT-Abs-magnify		RT Fluo		77K Phos		77K Fluo+Phos
500	-0.00864	-0.03066	320	0.000220734	320	0.000158947	330	0
499	-0.00864	-0.03066	321	0	321	5.85593e-05	331	0.00298
498	-0.00864	-0.03066	322	0.000588625	322	0.000401549	332	0.01733
497	-0.00864	-0.03066	323	0.000478258	323	0.000108753	333	0.04841
496	-0.00864	-0.03066	324	0.000717387	324	0.000259334	334	0.08884
495	-0.00864	-0.03066	325	0.000790965	325	0.000125484	335	0.14019
494	-0.00864	-0.03066	326	0.00171	326	0.000284431	336	0.21087
493	-0.00864	-0.03066	327	0.00221	327	0.000301162	337	0.30328
492	-0.00864	-0.03066	328	0.00368	328	6.69249e-05	338	0.38102
491	-0.00864	-0.03066	329	0.00508	329	0.000125484	339	0.4453
490	-0.00864	-0.03066	330	0.00677	330	0.00013385	340	0.4577
489	-0.00864	-0.03066	331	0.0103	331	9.20217e-05	341	0.43553
488	-0.00864	-0.03066	332	0.01554	332	0.000184043	342	0.3991
487	-0.00864	-0.03066	333	0.0232	333	6.69249e-05	343	0.36593
486	-0.00864	-0.03066	334	0.03653	334	0.000351356	344	0.34447
485	-0.00864	-0.03066	335	0.05564	335	0.000142215	345	0.32559
484	-0.00864	-0.03066	336	0.08057	336	5.85593e-05	346	0.30774
483	-0.00864	-0.03066	337	0.11379	337	0.000175678	347	0.31819
482	-0.00864	-0.03066	338	0.15523	338	0	348	0.38443
481	-0.00864	-0.03066	339	0.20948	339	0.000518668	349	0.51952
480	-0.00864	-0.03066	340	0.2704	340	0.000200775	350	0.67594
479	-0.00864	-0.03066	341	0.32257	341	0.000393184	351	0.82864
478	-0.00864	-0.03066	342	0.37913	342	0.000301162	352	0.94029
477	-0.00864	-0.03066	343	0.42307	343	0.000217506	353	0.99519
476	-0.00864	-0.03066	344	0.46954	344	0.000284431	354	1
475	-0.00864	-0.03066	345	0.5057	345	0.000384818	355	0.94838
474	-0.00864	-0.03066	346	0.5309	346	0.000418281	356	0.86568
473	-0.00864	-0.03066	347	0.54943	347	0.000451743	357	0.77406
472	-0.00925	-0.03285	348	0.57183	348	0.000309528	358	0.69487
471	-0.00925	-0.03285	349	0.6008	349	0.000158947	359	0.63092
470	-0.00925	-0.03285	350	0.63485	350	8.36561e-05	360	0.56303
469	-0.00925	-0.03285	351	0.67425	351	0.000192409	361	0.51653
468	-0.00925	-0.03285	352	0.72351	352	0.000284431	362	0.47864
467	-0.00925	-0.03285	353	0.7709	353	0.000292796	363	0.4581
466	-0.00925	-0.03285	354	0.81554	354	0.000167312	364	0.45894
465	-0.00987	-0.03504	355	0.86796	355	0.000368087	365	0.49788
464	-0.00925	-0.03285	356	0.90786	356	6.69249e-05	366	0.56923
463	-0.00925	-0.03285	357	0.94357	357	0.000627421	367	0.65369
462	-0.00925	-0.03285	358	0.96974	358	0.000510302	368	0.71369
461	-0.00987	-0.03504	359	0.97774	359	0.000309528	369	0.76457
460	-0.00987	-0.03504	360	0.99159	360	0.000225871	370	0.77515
459	-0.00987	-0.03504	361	1	361	0.000359721	371	0.75062
458	-0.00987	-0.03504	362	0.9941	362	0.000167312	372	0.71895
457	-0.00987	-0.03504	363	0.98392	363	0.000259334	373	0.66212
456	-0.00987	-0.03504	364	0.97539	364	0.000184043	374	0.60049
455	-0.00987	-0.03504	365	0.95935	365	0.000426646	375	0.54621
454	-0.00987	-0.03504	366	0.95298	366	0.000451743	376	0.48484
453	-0.00987	-0.03504	367	0.94483	367	0.000250968	377	0.44568
452	-0.00987	-0.03504	368	0.93521	368	0.000535399	378	0.39887
451	-0.00987	-0.03504	369	0.93661	369	0.000443377	379	0.35202
450	-0.00987	-0.03504	370	0.94185	370	0.000192409	380	0.32921
449	-0.00555	-0.01971	371	0.93694	371	0.000644152	381	0.32246
448	-0.00555	-0.01971	372	0.93566	372	0.000568862	382	0.31291
447	-0.00555	-0.01971	373	0.93277	373	0.000627421	383	0.33683
446	-0.00555	-0.01971	374	0.94071	374	0.000853292	384	0.34645
445	-0.00555	-0.01971	375	0.92473	375	0.000836561	385	0.37146
444	-0.00555	-0.01971	376	0.90773	376	0.00171	386	0.38839
443	-0.00555	-0.01971	377	0.88835	377	0.00417	387	0.3933
442	-0.00555	-0.01971	378	0.86822	378	0.01285	388	0.39124
441	-0.00555	-0.01971	379	0.84525	379	0.02683	389	0.38148
440	-0.00555	-0.01971	380	0.82117	380	0.05098	390	0.36728
439	-0.00555	-0.01971	381	0.80463	381	0.08849	391	0.34761
438	-0.00555	-0.01971	382	0.77623	382	0.14714	392	0.32232
437	-0.00617	-0.0219	383	0.75015	383	0.19755	393	0.29774
436	-0.00617	-0.0219	384	0.72274	384	0.26984	394	0.27353
435	-0.00617	-0.0219	385	0.69824	385	0.31461	395	0.24789
434	-0.00617	-0.0219	386	0.67937	386	0.34327	396	0.23236
433	-0.00617	-0.0219	387	0.6608	387	0.34685	397	0.21492
432	-0.00617	-0.0219	388	0.65275	388	0.31991	398	0.19427
431	-0.00617	-0.0219	389	0.637	389	0.29238	399	0.17694
430	-0.00617	-0.0219	390	0.6169	390	0.24252	400	0.16817
429	-0.00617	-0.0219	391	0.60615	391	0.21434	401	0.16584
428	-0.00679	-0.02409	392	0.58553	392	0.20136	402	0.16267
427	-0.00679	-0.02409	393	0.56519	393	0.19213	403	0.15627
426	-0.00679	-0.02409	394	0.54689	394	0.1924	404	0.15469
425	-0.00679	-0.02409	395	0.5245	395	0.18874	405	0.15284
424	-0.0074	-0.02628	396	0.50609	396	0.18707	406	0.15174
423	-0.00679	-0.02409	397	0.49139	397	0.18697	407	0.1511
422	-0.00679	-0.02409	398	0.46928	398	0.1998	408	0.14549
421	-0.00679	-0.02409	399	0.45239	399	0.23089	409	0.13649
420	-0.0074	-0.02628	400	0.44171	400	0.27773	410	0.13478
419	-0.00679	-0.02409	401	0.41849	401	0.33934	411	0.1275
418	-0.0074	-0.02628	402	0.40299	402	0.43122	412	0.12138
417	-0.0074	-0.02628	403	0.38884	403	0.51458	413	0.11749
416	-0.0074	-0.02628	404	0.36837	404	0.59288	414	0.11236
415	-0.0074	-0.02628	405	0.36077	405	0.68107	415	0.10565
414	-0.0074	-0.02628	406	0.34405	406	0.73084	416	0.10243
413	-0.0074	-0.02628	407	0.33081	407	0.74508	417	0.09326
412	-0.00802	-0.02847	408	0.31734	408	0.76191	418	0.08827
411	-0.0074	-0.02628	409	0.30033	409	0.75306	419	0.08278
410	-0.0074	-0.02628	410	0.29371	410	0.73253	420	0.07957
409	-0.00802	-0.02847	411	0.28177	411	0.70146	421	0.07458
408	-0.00802	-0.02847	412	0.26884	412	0.68022	422	0.07181
407	-0.00802	-0.02847	413	0.25618	413	0.64907	423	0.06965
406	-0.00802	-0.02847	414	0.24974	414	0.60678	424	0.06856
405	-0.00802	-0.02847	415	0.24382	415	0.57888	425	0.0723
404	-0.00802	-0.02847	416	0.22335	416	0.54536	426	0.07907
403	-0.00802	-0.02847	417	0.21825	417	0.53226	427	0.1022
402	-0.0074	-0.02628	418	0.20946	418	0.52556	428	0.19131
401	-0.00802	-0.02847	419	0.19756	419	0.52907	429	0.35119
400	-0.01604	-0.05695	420	0.1916	420	0.5401	430	0.49019
399	-0.01666	-0.05914	421	0.18021	421	0.57638	431	0.47985
398	-0.01666	-0.05914	422	0.1716	422	0.62136	432	0.42203
397	-0.01666	-0.05914	423	0.16347	423	0.67699	433	0.36993
396	-0.01728	-0.06133	424	0.15926	424	0.7434	434	0.33984
395	-0.01728	-0.06133	425	0.15223	425	0.80068	435	0.32417
394	-0.01789	-0.06352	426	0.1414	426	0.86655	436	0.33811
393	-0.01851	-0.06571	427	0.13823	427	0.92028	437	0.36359
392	-0.01913	-0.0679	428	0.13062	428	0.96894	438	0.38625
391	-0.01974	-0.07009	429	0.12437	429	0.97722	439	0.39027
390	-0.02036	-0.07228	430	0.11828	430	0.98323	440	0.38983
389	-0.02036	-0.07228	431	0.11165	431	0.98988	441	0.4058
388	-0.02036	-0.07228	432	0.1049	432	1	442	0.42768
387	-0.02036	-0.07228	433	0.10312	433	0.98741	443	0.42472
386	-0.02036	-0.07228	434	0.0969	434	0.97218	444	0.41067
385	-0.01974	-0.07009	435	0.09598	435	0.94595	445	0.41922
384	-0.01913	-0.0679	436	0.08997	436	0.93395	446	0.41681
383	-0.01851	-0.06571	437	0.08147	437	0.91583	447	0.40255
382	-0.01913	-0.0679	438	0.07744	438	0.88836	448	0.38446
381	-0.01851	-0.06571	439	0.07601	439	0.8641	449	0.37251
380	-0.01913	-0.0679	440	0.07258	440	0.84089	450	0.35803
379	-0.01974	-0.07009	441	0.06931	441	0.81952	451	0.35068
378	-0.02036	-0.07228	442	0.06686	442	0.79538	452	0.35155
377	-0.02036	-0.07228	443	0.0641	443	0.78044	453	0.3564
376	-0.02036	-0.07228	444	0.06258	444	0.76971	454	0.37598
375	-0.02098	-0.07447	445	0.05826	445	0.76327	455	0.40019
374	-0.02098	-0.07447	446	0.05366	446	0.75342	456	0.41547
373	-0.02159	-0.07666	447	0.05417	447	0.75446	457	0.4245
372	-0.02159	-0.07666	448	0.05031	448	0.75174	458	0.43905
371	-0.02221	-0.07885	449	0.0484	449	0.75053	459	0.47338
370	-0.02159	-0.07666	450	0.04646	450	0.75438	460	0.53768
369	-0.02221	-0.07885	451	0.04378	451	0.75536	461	0.60442
368	-0.02221	-0.07885	452	0.04225	452	0.75181	462	0.64013
367	-0.02159	-0.07666	453	0.04014	453	0.75002	463	0.61971
366	-0.02221	-0.07885	454	0.03787	454	0.73676	464	0.55833
365	-0.02159	-0.07666	455	0.03692	455	0.72702	465	0.50797
364	-0.02159	-0.07666	456	0.03495	456	0.72529	466	0.46428
363	-0.02098	-0.07447	457	0.0344	457	0.70645	467	0.4367
362	-0.02098	-0.07447	458	0.03239	458	0.69206	468	0.41607
361	-0.02036	-0.07228	459	0.02939	459	0.68483	469	0.40483
360	-0.02098	-0.07447	460	0.0287	460	0.66661	470	0.40438
359	-0.02098	-0.07447	461	0.028	461	0.65066	471	0.39986
358	-0.02098	-0.07447	462	0.02682	462	0.63819	472	0.3953
357	-0.02036	-0.07228	463	0.02507	463	0.61287	473	0.3797
356	-0.02036	-0.07228	464	0.02542	464	0.60012	474	0.37952
355	-0.01974	-0.07009	465	0.02253	465	0.58355	475	0.37367
354	-0.01913	-0.0679	466	0.02172	466	0.56649	476	0.36306
353	-0.01728	-0.06133	467	0.02123	467	0.55286	477	0.354
352	-0.01542	-0.05476	468	0.02132	468	0.54436	478	0.35044
351	-0.01357	-0.04819	469	0.01893	469	0.52713	479	0.33122
350	-0.01049	-0.03724	470	0.01771	470	0.51126	480	0.30918
349	-0.0037	-0.01314	471	0.01805	471	0.49863	481	0.29814
348	0.00247	0.00876	472	0.01672	472	0.47887	482	0.29386
347	0.01172	0.04162	473	0.01632	473	0.46588	483	0.28784
346	0.02406	0.08542	474	0.01527	474	0.4491	484	0.28002
345	0.05183	0.18399	475	0.01385	475	0.43411	485	0.27099
344	0.07959	0.28255	476	0.01361	476	0.42959	486	0.26373
343	0.11599	0.41178	477	0.01345	477	0.41689	487	0.2576
342	0.16288	0.57824	478	0.01236	478	0.40425	488	0.27085
341	0.25667	0.91117	479	0.01227	479	0.40123	489	0.26646
340	0.3449	1.22438	480	0.01118	480	0.39269	490	0.2709
339	0.43004	1.52664	481	0.01056	481	0.38105	491	0.27311
338	0.53184	1.88805	482	0.01052	482	0.37296	492	0.27852
337	0.63488	2.25383	483	0.0099	483	0.36385	493	0.26693
336	0.77309	2.74446	484	0.00929	484	0.35205	494	0.26856
335	0.85021	3.01824	485	0.00872	485	0.33892	495	0.26817
334	0.91129	3.23508	486	0.00877	486	0.32545	496	0.26659
333	0.96885	3.43941	487	0.00798	487	0.32177	497	0.26717
332	1.04799	3.72035	488	0.00773	488	0.31932	498	0.2608
331	1.10314	3.91615	489	0.00719	489	0.30136	499	0.25021
330	1.1511	4.08642	490	0.00725	490	0.30125	500	0.23531
329	1.18468	4.20561	491	0.00692	491	0.28651	501	0.22334
328	1.20866	4.29074	492	0.00636	492	0.27463	502	0.21149
327	1.21346	4.30777	493	0.00708	493	0.26309	503	0.20047
326	1.21585	4.31628	494	0.00522	494	0.25662	504	0.19254
325	1.23264	4.37588	495	0.00585	495	0.2498	505	0.18423
324	1.283	4.55466	496	0.0053	496	0.24024	506	0.17849
323	1.33097	4.72493	497	0.00486	497	0.23548	507	0.17282
322	1.38372	4.91222	498	0.00487	498	0.22698	508	0.17288
321	1.45807	5.17614	499	0.00427	499	0.22028	509	0.1698
320	1.50363	5.33789	500	0.00443	500	0.21481	510	0.15942
319	1.542	5.4741			501	0.20925	511	0.15506
318	1.57318	5.58478			502	0.1993	512	0.15103
317	1.60435	5.69545			503	0.19361	513	0.1429
316	1.61395	5.7295			504	0.18897	514	0.14115
315	1.61155	5.72099			505	0.18302	515	0.13716
314	1.59956	5.67842			506	0.17794	516	0.13181
313	1.56598	5.55924			507	0.17057	517	0.12514
312	1.55159	5.50816			508	0.17231	518	0.1201
311	1.5396	5.46559			509	0.16228	519	0.11498
310	1.53241	5.44005			510	0.16018	520	0.11348
309	1.53481	5.44856			511	0.15329	521	0.10825
308	1.5444	5.48262			512	0.14754	522	0.10305
307	1.55879	5.5337			513	0.14228	523	0.09929
306	1.57557	5.59329			514	0.13815	524	0.095
305	1.59956	5.67842			515	0.13393	525	0.09177
304	1.61634	5.73802			516	0.1283	526	0.09014
303	1.62594	5.77207			517	0.12574	527	0.08677
302	1.63553	5.80613			518	0.12079	528	0.08549
301	1.63313	5.79761			519	0.11544	529	0.08253
300	1.63313	5.79761			520	0.11488	530	0.0807
299	1.63073	5.7891			521	0.11035	531	0.08024
298	1.62833	5.78059			522	0.10588	532	0.0749
297	1.63073	5.7891			523	0.10396	533	0.07595
296	1.63553	5.80613			524	0.09647	534	0.07491
295	1.64512	5.84018			525	0.09381	535	0.07046
294	1.65471	5.87423			526	0.0924	536	0.07055
293	1.68829	5.99342			527	0.08724	537	0.06908
292	1.71706	6.09558			528	0.08576	538	0.06797
291	1.75304	6.22328			529	0.08142	539	0.06485
290	1.7986	6.38504			530	0.07997	540	0.06355
289	1.88733	6.70003			531	0.07644	541	0.06009
288	1.95448	6.9384			532	0.07495	542	0.05674
287	2.03362	7.21935			533	0.07133	543	0.05418
286	2.11755	7.51731			534	0.07083	544	0.0497
285	2.24945	7.98555			535	0.06604	545	0.04723
284	2.34058	8.30906			536	0.06466	546	0.04427
283	2.43171	8.63257			537	0.06359	547	0.04379
282	2.52763	8.9731			538	0.05985	548	0.04114
281	2.67872	9.50945			539	0.06031	549	0.03972
280	2.78663	9.89255			540	0.05723	550	0.03795
279	2.90654	10.3182			541	0.05316	551	0.03694
278	3.03124	10.7609			542	0.05388	552	0.03482
277	3.2183	11.425			543	0.05131	553	0.03356
276	3.36219	11.9358			544	0.04966	554	0.03235
275	3.50607	12.4466			545	0.04884	555	0.03169
274	3.66675	13.017			546	0.04694	556	0.02953
273	4.00752	14.2267			547	0.04414	557	0.02983
272	4.29378	15.2429			548	0.04332	558	0.0274
271	4.58003	16.2591			549	0.04184	559	0.02707
270	4.87991	17.3237			550	0.04149	560	0.02675
269	5.26158	18.6786			551	0.04274	561	0.02512
268	5.50694	19.5496			552	0.04448	562	0.02331
267	5.65688	20.0819			553	0.04353	563	0.02286
266	5.7114	20.2755			554	0.04256	564	0.02102
265	5.64325	20.0335			555	0.04199	565	0.02114
264	5.54783	19.6948			556	0.04047	566	0.0211
263	5.38426	19.1141			557	0.03826	567	0.01889
262	5.24795	18.6302			558	0.03808	568	0.01778
261	5.04348	17.9044			559	0.03806	569	0.01831
260	4.97533	17.6624			560	0.03793	570	0.0175
259	4.87991	17.3237			561	0.03752	571	0.01669
258	4.75723	16.8882			562	0.03709	572	0.01653
257	4.5255	16.0655			563	0.03614	573	0.01655
256	4.37556	15.5332			564	0.03425	574	0.01574
255	4.18473	14.8558			565	0.03409	575	0.0146
254	3.99389	14.1783			566	0.03239	576	0.01462
253	3.7758	13.4041			567	0.032	577	0.01327
252	3.66675	13.017			568	0.03095	578	0.01289
251	3.59859	12.775			569	0.02942	579	0.01269
250	3.5577	12.6298			570	0.02764	580	0.0124
249	3.53044	12.533			571	0.0272	581	0.01209
248	3.53044	12.533			572	0.02687	582	0.01162
247	3.47591	12.3395			573	0.02423	583	0.01102
246	3.40776	12.0975			574	0.02437	584	0.00947
245	3.29871	11.7104			575	0.02269	585	0.00928
244	3.25782	11.5653			576	0.02208	586	0.00927
243	3.24419	11.5169			577	0.02256	587	0.00898
242	3.28508	11.662			578	0.0206	588	0.00818
241	3.39413	12.0491			579	0.02011	589	0.00733
240	3.54407	12.5814			580	0.01929	590	0.0069
239	3.61222	12.8234					591	0.00706
238	3.62585	12.8718					592	0.00672
237	3.59859	12.775					593	0.00668
236	3.68038	13.0654					594	0.00608
235	3.81669	13.5493					595	0.00581
234	3.96663	14.0815					596	0.00533
233	4.11657	14.6138					597	0.00482
232	4.41645	15.6784					598	0.00528
231	4.44372	15.7752					599	0.00468
230	3.92574	13.9364					600	0.0045
229	3.50318	12.4363
228	3.25782	11.5653
227	3.09424	10.9846
226	2.01739	7.16174
225	1.26769	4.50029
224	0.84512	3.00019
223	0.7906	2.80663
222	0.3953	1.40331
221	1.74477	6.19394
220	1.82656	6.48428
219	1.15864	4.11316
218	1.19953	4.25833
217	3.05335	10.8394
216	2.08555	7.4037
215	1.39037	4.9358
214	1.74477	6.19394
213	2.549	9.04896
212	3.57133	12.6782
211	0.83149	2.9518
210	1.54031	5.46809
209	7.46981	26.5178
208	0.88602	3.14536
207	1.55394	5.51648
206	1.15864	4.11316
205	2.52174	8.95218
204	1.14501	4.06477
203	0.99507	3.53248
202	1.26769	4.50029
201	2.46722	8.75862
200	6.06581	21.5336
			--	--
			--	--
			--	--
			--	--
			--	--
			--	--
			--	--
			--	--
			--	--
			--	--
			--	--
			--	--
			--	--
			--	--
			--	--
			--	--
			--	--
			--	--
			--	--
			--	--
			--	--
			--	--
			--	--
			--	--
			--	--
			--	--
			--	--
			--	--
			--	--
			--	--
			--	--
			--	--
			--	--
			--	--
			--	--
			--	--
			--	--
			--	--
			--	--
			--	--
			--	--
			--	--
			--	--
			--	--
			--	--
			--	--
			--	--
			--	--
			--	--
			--	--
			--	--
			--	--
			--	--
			--	--
			--	--
			--	--
			--	--
			--	--
			--	--
			--	--
			--	--
			--	--
			--	--
			--	--
			--	--
			--	--
			--	--
			--	--
			--	--
			--	--
			--	--
			--	--
			--	--
			--	--
			--	--
			--	--
			--	--
			--	--
