# Supplementary material for: Double boron–oxygen-fused polycyclic aromatic hydrocarbons: skeletal editing and applications as organic optoelectronic materials
Source: Nat Commun. 2023 Nov 4;14:7089. doi: 10.1038/s41467-023-42973-1 (PMC10625603; doi:10.1038/s41467-023-42973-1)
Supplement: Supplementary file 14 — Source Data [file 41467_2023_42973_MOESM14_ESM.zip › Fig. S23-S42. Photophysical propertie/Fig. S31. Photophysical properties-BO3a.xlsx]

## Sheet: Fig. S31. BO3a
	RT-Abs		RT Fluo		77K Phos		77K Fluo+Phos
400	-0.01091	320	0.00196	400	0.000846959	320	0.00505
399	-0.01091	321	0.0016	401	0	321	0.00533
398	-0.01159	322	0.00145	402	0.00336	322	0.00594
397	-0.01159	323	0.00155	403	0.0022	323	0.00619
396	-0.01159	324	0.00161	404	0.00199	324	0.00647
395	-0.01159	325	0.00198	405	0.00225	325	0.00827
394	-0.01091	326	0.00183	406	0.00393	326	0.00951
393	-0.01159	327	0.00191	407	0.00225	327	0.01073
392	-0.01159	328	0.00191	408	0.00137	328	0.00921
391	-0.01159	329	0.00198	409	0.00361	329	0.00773
390	-0.01159	330	0.00209	410	0.00305	330	0.00662
389	-0.01227	331	0.00235	411	0.00566	331	0.00723
388	-0.01227	332	0.0027	412	0.00348	332	0.00793
387	-0.01159	333	0.00308	413	0.00735	333	0.01112
386	-0.01159	334	0.00372	414	0.00756	334	0.01535
385	-0.01159	335	0.00437	415	0.00579	335	0.01947
384	-0.01091	336	0.0052	416	0.0075	336	0.02162
383	-0.01159	337	0.00668	417	0.00714	337	0.02268
382	-0.01159	338	0.00797	418	0.00836	338	0.02332
381	-0.01159	339	0.01077	419	0.01193	339	0.02563
380	-0.01159	340	0.01494	420	0.01439	340	0.02932
379	-0.01296	341	0.02141	421	0.02589	341	0.03151
378	-0.01296	342	0.0345	422	0.05214	342	0.03283
377	-0.01296	343	0.05329	423	0.09238	343	0.03581
376	-0.01296	344	0.0827	424	0.16392	344	0.04483
375	-0.01296	345	0.12833	425	0.25566	345	0.06804
374	-0.01296	346	0.19976	426	0.3566	346	0.10676
373	-0.01296	347	0.29245	427	0.46226	347	0.15677
372	-0.01227	348	0.4002	428	0.56317	348	0.2409
371	-0.01227	349	0.54657	429	0.62651	349	0.36268
370	-0.01159	350	0.67424	430	0.65421	350	0.43602
369	-0.01091	351	0.79274	431	0.64514	351	0.45769
368	-0.00955	352	0.90024	432	0.62882	352	0.41223
367	-0.00818	353	0.96996	433	0.63391	353	0.35078
366	-0.0075	354	0.99207	434	0.59384	354	0.30466
365	-0.00546	355	0.98501	435	0.5792	355	0.30395
364	-0.00205	356	0.94464	436	0.59088	356	0.31885
363	0.00205	357	0.8865	437	0.60005	357	0.32715
362	0.00682	358	0.81968	438	0.61778	358	0.32126
361	0.02046	359	0.76334	439	0.65429	359	0.29438
360	0.03546	360	0.71434	440	0.647	360	0.28396
359	0.0566	361	0.68888	441	0.65821	361	0.34749
358	0.08933	362	0.68647	442	0.67278	362	0.5078
357	0.17117	363	0.69926	443	0.67121	363	0.75267
356	0.25573	364	0.74799	444	0.66529	364	0.93329
355	0.37711	365	0.80323	445	0.66844	365	1
354	0.5435	366	0.86727	446	0.62312	366	0.984
353	0.89265	367	0.93297	447	0.60216	367	0.83662
352	1.18316	368	0.97468	448	0.61041	368	0.70471
351	1.59579	369	1	449	0.57468	369	0.57593
350	2.03368	370	0.99587	450	0.60976	370	0.46914
349	2.43789	371	0.97399	451	0.61856	371	0.40136
348	2.85052	372	0.93167	452	0.64896	372	0.39612
347	2.89684	373	0.87135	453	0.70452	373	0.38691
346	2.74947	374	0.8116	454	0.75758	374	0.37175
345	2.45894	375	0.74575	455	0.79914	375	0.33919
344	1.94105	376	0.6832	456	0.86438	376	0.31323
343	1.65052	377	0.62669	457	0.90567	377	0.29521
342	1.45263	378	0.57714	458	0.95161	378	0.31696
341	1.34316	379	0.54091	459	1	379	0.38448
340	1.31368	380	0.5112	460	0.99727	380	0.46754
339	1.39368	381	0.49983	461	0.9933	381	0.5426
338	1.46526	382	0.4947	462	0.97076	382	0.56044
337	1.56631	383	0.49633	463	0.93009	383	0.51772
336	1.69684	384	0.50186	464	0.84191	384	0.49052
335	1.95789	385	0.5092	465	0.82818	385	0.44396
334	2.13894	386	0.50733	466	0.78346	386	0.39445
333	2.27789	387	0.49947	467	0.74126	387	0.35387
332	2.32421	388	0.48968	468	0.71752	388	0.32377
331	2.18947	389	0.47726	469	0.71862	389	0.29529
330	1.98736	390	0.45944	470	0.69608	390	0.28154
329	1.74737	391	0.43499	471	0.68254	391	0.26323
328	1.51158	392	0.41343	472	0.67911	392	0.24721
327	1.23789	393	0.38648	473	0.66835	393	0.23905
326	1.12842	394	0.35857	474	0.66738	394	0.23056
325	1.06105	395	0.33248	475	0.65613	395	0.22032
324	1.01895	396	0.30879	476	0.61166	396	0.20799
323	0.97684	397	0.287	477	0.59233	397	0.2071
322	0.96	398	0.26583	478	0.58901	398	0.21149
321	0.95579	399	0.24737	479	0.56317	399	0.22251
320	0.96421	400	0.23593	480	0.56097	400	0.23424
319	0.95579	401	0.22374	481	0.54902	401	0.24791
318	0.93052	402	0.21399	482	0.52934	402	0.25381
317	0.88	403	0.20674	483	0.51955	403	0.24999
316	0.7621	404	0.20045	484	0.53068	404	0.25293
315	0.67368	405	0.19665	485	0.54054	405	0.24723
314	0.58947	406	0.19222	486	0.51205	406	0.23341
313	0.51789	407	0.18942	487	0.53513	407	0.22288
312	0.43789	408	0.18284	488	0.54349	408	0.20675
311	0.4	409	0.1802	489	0.54577	409	0.19358
310	0.3621	410	0.17209	490	0.55472	410	0.18314
309	0.33263	411	0.16669	491	0.55114	411	0.17492
308	0.29895	412	0.15988	492	0.53064	412	0.1768
307	0.29053	413	0.15223	493	0.52944	413	0.16873
306	0.2821	414	0.14205	494	0.52052	414	0.15289
305	0.27368	415	0.13258	495	0.48025	415	0.15457
304	0.26105	416	0.12296	496	0.45885	416	0.14785
303	0.24421	417	0.11374	497	0.44594	417	0.14069
302	0.24	418	0.10635	498	0.42363	418	0.13711
301	0.23579	419	0.0974	499	0.40019	419	0.12896
300	0.23579	420	0.09102	500	0.3871	420	0.12611
299	0.23579	421	0.08236	501	0.37421	421	0.12329
298	0.24	422	0.07768	502	0.3686	422	0.12539
297	0.25263	423	0.07221	503	0.35017	423	0.12528
296	0.26947	424	0.06695	504	0.34212	424	0.12782
295	0.29474	425	0.06306	505	0.31595	425	0.13111
294	0.32421	426	0.05935	506	0.3081	426	0.14015
293	0.36632	427	0.056	507	0.28794	427	0.15444
292	0.45474	428	0.05398	508	0.29297	428	0.16726
291	0.53053	429	0.0516	509	0.30456	429	0.16923
290	0.63158	430	0.04893	510	0.29748	430	0.15991
289	0.75368	431	0.0463	511	0.27704	431	0.15626
288	0.96	432	0.04453	512	0.28655	432	0.14909
287	1.12421	433	0.04199	513	0.26372	433	0.14052
286	1.30526	434	0.04057	514	0.25201	434	0.13752
285	1.50316	435	0.03783	515	0.25061	435	0.14101
284	1.83579	436	0.03612	516	0.2546	436	0.13885
283	2.06315	437	0.03341	517	0.25642	437	0.13844
282	2.2821	438	0.03074	518	0.24007	438	0.13535
281	2.46736	439	0.02925	519	0.24632	439	0.13444
280	2.65684	440	0.02693	520	0.23441	440	0.13254
279	2.72	441	0.02477	521	0.24199	441	0.13005
278	2.75789	442	0.02342	522	0.23605	442	0.12693
277	2.77894	443	0.02194	523	0.2255	443	0.12859
276	2.83789	444	0.02014	524	0.2268	444	0.12762
275	2.91368	445	0.01864	525	0.22732	445	0.12578
274	3.01473	446	0.01782	526	0.22418	446	0.11687
273	3.15789	447	0.01639	527	0.2239	447	0.11051
272	3.43157	448	0.01559	528	0.21174	448	0.10757
271	3.65894	449	0.01458	529	0.20636	449	0.1052
270	3.91578	450	0.0137	530	0.19937	450	0.1052
269	4.21052	451	0.01268	531	0.18883	451	0.10819
268	4.70315	452	0.01199	532	0.19254	452	0.1118
267	5.01473	453	0.01164	533	0.18575	453	0.11588
266	5.26315	454	0.0112	534	0.17345	454	0.11728
265	5.43157	455	0.01025	535	0.18247	455	0.11346
264	5.54525	456	0.00992	536	0.17355	456	0.11463
263	5.56631	457	0.0098	537	0.1702	457	0.11951
262	5.56631	458	0.00933	538	0.16405	458	0.12387
261	5.5621	459	0.00903	539	0.16189	459	0.12797
260	5.5242	460	0.00804	540	0.1544	460	0.13278
259	5.45683	461	0.00829	541	0.15985	461	0.12913
258	5.3642	462	0.0075	542	0.15823	462	0.12037
257	5.2421	463	0.00736	543	0.15322	463	0.11161
256	5.04841	464	0.00684	544	0.14784	464	0.1012
255	4.91368	465	0.00637	545	0.14693	465	0.09633
254	4.77894	466	0.00621	546	0.13329	466	0.09523
253	4.63999	467	0.00572	547	0.1247	467	0.08808
252	4.43789	468	0.00539	548	0.11809	468	0.08121
251	4.28631	469	0.00514	549	0.11744	469	0.08357
250	4.13473	470	0.00493	550	0.10639	470	0.08097
249	3.98736	471	0.0044	551	0.10346	471	0.08029
248	3.78947	472	0.00413	552	0.10323	472	0.07686
247	3.67578	473	0.00371	553	0.09346	473	0.07304
246	3.58736	474	0.00328	554	0.09564	474	0.07226
245	3.51157	475	0.00316	555	0.09386	475	0.07101
244	3.40631	476	0.0032	556	0.09047	476	0.06906
243	3.32631	477	0.00303	557	0.08423	477	0.06485
242	3.23368	478	0.00274	558	0.08415	478	0.0626
241	3.14947	479	0.00242	559	0.08761	479	0.06093
240	3.04842	480	0.00236	560	0.08259	480	0.06103
239	3.0021	481	0.00234	561	0.07825	481	0.05856
238	2.97684	482	0.00212	562	0.06922	482	0.0548
237	2.97684	483	0.00196	563	0.0768	483	0.05053
236	3.02736	484	0.00167	564	0.07346	484	0.0508
235	3.09052	485	0.00193	565	0.06705	485	0.05313
234	3.17473	486	0.00143	566	0.07975	486	0.05175
233	3.27999	487	0.00178	567	0.07169	487	0.05208
232	3.46526	488	0.00165	568	0.07268	488	0.05309
231	3.57894	489	0.00155	569	0.07367	489	0.05388
230	3.66315	490	0.00114	570	0.07153	490	0.05217
229	3.67157	491	0.0012	571	0.07133	491	0.04986
228	3.47789	492	0.000913125	572	0.07364	492	0.0479
227	2.87578	493	0.00123	573	0.06731	493	0.04709
226	1.77263	494	0.00101	574	0.06685	494	0.0458
225	0.81263	495	0.000816103	575	0.06516	495	0.04419
224	0.54737	496	0.000882567	576	0.06388	496	0.04368
223	0.51789	497	0.000838533	577	0.06203	497	0.04271
222	0.35368	498	0.000761553	578	0.05529	498	0.04111
221	0.92631	499	0.000660543	579	0.05743	499	0.03787
220	1.02737	500	0.000516474	580	0.06597	500	0.03647
219	0.93052	501	0.000629535	581	0.06274	501	0.0351
218	0.93474	502	0.000572988	582	0.06035	502	0.03418
217	1.63368	503	0.000448422	583	0.0594	503	0.03285
216	1.3221	504	0.000456966	584	0.0529	504	0.03144
215	1.16631	505	0.000460652	585	0.05489	505	0.03151
214	1.19158	506	0.000410319	586	0.05597	506	0.03195
213	1.51579	507	0.000413361	587	0.05686	507	0.02954
212	1.79368	508	0.000431219	588	0.05458	508	0.02931
211	1.01052	509	0.000454211	589	0.05185	509	0.02929
210	1.18316	510	0.000251045	590	0.0436	510	0.02853
209	3.08631	511	0.000298878	591	0.05047	511	0.02847
208	1.0821	512	0.000362629	592	0.04718	512	0.02737
207	1.25473	513	0.000442636	593	0.04901	513	0.02598
206	1.09052	514	0.000269844	594	0.04709	514	0.0246
205	1.57473	515	0.000350114	595	0.04363	515	0.02394
204	1.11579	516	0.000258452	596	0.04315	516	0.02432
203	1.05263	517	0.000287128	597	0.04546	517	0.02306
202	1.25052	518	0.00033214	598	0.04125	518	0.02279
201	1.51579	519	0.000356199	599	0.046	519	0.02197
200	2.62736	520	0.000272132	600	0.04882	520	0.02047
		521	0.000323307			521	0.02078
		522	0.000221139			522	0.02026
		523	0.000244774			523	0.01961
		524	5.65603e-05			524	0.01916
		525	0.000214067			525	0.01816
		526	5.15359e-05			526	0.0176
		527	0.000314697			527	0.01715
		528	0.000219228			528	0.01626
		529	6.99366e-05			529	0.01633
		530	5.85321e-05			530	0.01596
		531	0			531	0.01529
		532	0.000267131			532	0.01469
		533	0.000149246			533	0.01376
		534	0.000144033			534	0.0131
		535	7.78236e-05			535	0.01319
		536	0.000152012			536	0.01243
		537	0.000282969			537	0.01215
		538	0.000297523			538	0.01139
		539	0.000148772			539	0.01109
		540	0.000124188			540	0.01044
		541	0.00020167			541	0.01026
		542	0.000164353			542	0.00936
		543	0.000243232			543	0.00908
		544	0.000277436			544	0.00868
		545	0.00017998			545	0.00812
		546	0.000174522			546	0.0082
		547	0.000229308			547	0.0075
		548	5.44885e-05			548	0.00726
		549	0.000245613			549	0.00657
		550	0.000198633			550	0.00596
						551	0.00617
						552	0.00649
						553	0.00584
						554	0.00568
						555	0.00547
						556	0.00522
						557	0.00486
						558	0.00486
						559	0.00489
						560	0.00435
						561	0.00424
						562	0.00397
						563	0.00365
						564	0.00361
						565	0.00339
						566	0.0029
						567	0.00269
						568	0.00304
						569	0.00282
						570	0.0028
						571	0.00251
						572	0.00243
						573	0.00216
						574	0.00211
						575	0.00176
						576	0.00189
						577	0.00166
						578	0.00188
						579	0.00153
						580	0.00137
						581	0.00133
						582	0.00125
						583	0.00114
						584	0.00101
						585	0.000993256
						586	0.000678429
						587	0.000775981
						588	0.000549838
						589	0.000611916
						590	0.000501062
						591	0.000345866
						592	0.000430115
						593	0.000407944
						594	0.000195104
						595	0
						596	0.000177367
						597	5.76443e-05
						598	0.000124157
						599	4.43418e-06
						600	3.54734e-05
