# Supplementary material for: Double boron–oxygen-fused polycyclic aromatic hydrocarbons: skeletal editing and applications as organic optoelectronic materials
Source: Nat Commun. 2023 Nov 4;14:7089. doi: 10.1038/s41467-023-42973-1 (PMC10625603; doi:10.1038/s41467-023-42973-1)
Supplement: Supplementary file 14 — Source Data [file 41467_2023_42973_MOESM14_ESM.zip › Fig. S23-S42. Photophysical propertie/Fig. S32. Photophysical properties-BO3b.xlsx]

## Sheet: Fig. S32. BO3b
	RT-Abs		RT Fluo		77K Phos		77K Fluo+Phos
400	0.000650345	330	8.23977e-06	400	0	330	4.33926e-05
399	0.0013	331	9.64939e-05	401	9.98129e-06	331	4.67905e-05
398	0.000650345	332	0	402	0.00258	332	0.000139522
397	0.000650345	333	0.000180867	403	0.0034	333	4.2764e-06
396	0.000650345	334	0.000150069	404	0.00349	334	0
395	0.0013	335	0.000284286	405	0.00246	335	2.20106e-05
394	0.0013	336	0.000506494	406	0.00327	336	0.000154712
393	0.00195	337	0.000642131	407	0.00174	337	7.59316e-05
392	0.00195	338	0.000866567	408	0.00343	338	0.000542848
391	0.0026	339	0.00125	409	0.000932755	339	0.000725229
390	0.00325	340	0.00181	410	0.00343	340	0.000746203
389	0.0039	341	0.00213	411	0.00317	341	0.000577765
388	0.00455	342	0.0032	412	0.0034	342	0.00089304
387	0.00585	343	0.00443	413	0.00331	343	0.00106
386	0.00585	344	0.00605	414	0.00266	344	0.00115
385	0.00585	345	0.00879	415	0.00304	345	0.00151
384	0.00585	346	0.01314	416	0.00358	346	0.00219
383	0.0052	347	0.01994	417	0.00333	347	0.00437
382	0.0052	348	0.02827	418	0.0022	348	0.00889
381	0.00455	349	0.04078	419	0.00313	349	0.0228
380	0.0039	350	0.05841	420	0.00407	350	0.04336
379	0.0052	351	0.08132	421	0.00372	351	0.07223
378	0.0039	352	0.11607	422	0.00511	352	0.11015
377	0.00325	353	0.16348	423	0.00422	353	0.16609
376	0.0039	354	0.23227	424	0.00794	354	0.25918
375	0.00455	355	0.33606	425	0.01132	355	0.38028
374	0.00585	356	0.45181	426	0.01926	356	0.44456
373	0.00715	357	0.57371	427	0.03682	357	0.41601
372	0.0091	358	0.69723	428	0.07565	358	0.34023
371	0.01106	359	0.78156	429	0.13093	359	0.28939
370	0.01301	360	0.83334	430	0.21961	360	0.28411
369	0.01626	361	0.85402	431	0.3212	361	0.28879
368	0.02276	362	0.8391	432	0.4263	362	0.28278
367	0.02862	363	0.80878	433	0.50913	363	0.2641
366	0.03707	364	0.76909	434	0.58503	364	0.23939
365	0.05008	365	0.73197	435	0.62866	365	0.22606
364	0.08064	366	0.70982	436	0.62573	366	0.28722
363	0.11316	367	0.70517	437	0.61598	367	0.50515
362	0.15803	368	0.71994	438	0.59685	368	0.78034
361	0.25624	369	0.75642	439	0.58964	369	0.97474
360	0.34793	370	0.81327	440	0.59771	370	1
359	0.4637	371	0.87254	441	0.59679	371	0.8957
358	0.60807	372	0.92477	442	0.59435	372	0.75541
357	0.88512	373	0.97524	443	0.58867	373	0.59751
356	1.13263	374	0.99711	444	0.58828	374	0.46929
355	1.41619	375	1	445	0.57869	375	0.37169
354	1.72107	376	0.97927	446	0.5787	376	0.30316
353	2.1374	377	0.93939	447	0.58196	377	0.27239
352	2.29967	378	0.88952	448	0.58513	378	0.2513
351	2.31279	379	0.8355	449	0.59193	379	0.2353
350	2.19313	380	0.77692	450	0.58795	380	0.22403
349	1.89317	381	0.71912	451	0.58794	381	0.20505
348	1.68992	382	0.66731	452	0.57763	382	0.19226
347	1.52109	383	0.62555	453	0.54817	383	0.19216
346	1.39488	384	0.58407	454	0.56373	384	0.22597
345	1.28998	385	0.55611	455	0.54493	385	0.28859
344	1.27359	386	0.53352	456	0.56204	386	0.37051
343	1.29326	387	0.52082	457	0.58404	387	0.41379
342	1.34079	388	0.51353	458	0.63727	388	0.42178
341	1.45389	389	0.50965	459	0.66921	389	0.40207
340	1.56371	390	0.51273	460	0.72432	390	0.36701
339	1.67025	391	0.51652	461	0.76371	391	0.31778
338	1.7768	392	0.51513	462	0.81069	392	0.28225
337	1.85547	393	0.51098	463	0.85382	393	0.24234
336	1.87186	394	0.5042	464	0.91231	394	0.2088
335	1.79974	395	0.48927	465	0.97436	395	0.18145
334	1.67353	396	0.47387	466	0.99756	396	0.15886
333	1.52437	397	0.45318	467	1	397	0.14148
332	1.30965	398	0.43267	468	0.99228	398	0.12836
331	1.19327	399	0.40746	469	0.9644	399	0.12082
330	1.1064	400	0.38744	470	0.90941	400	0.11333
329	1.04247	401	0.36251	471	0.85183	401	0.10541
328	0.98838	402	0.33998	472	0.77305	402	0.09809
327	0.96708	403	0.31924	473	0.74267	403	0.09552
326	0.95724	404	0.29973	474	0.70555	404	0.09659
325	0.95068	405	0.28042	475	0.66385	405	0.10522
324	0.95068	406	0.26301	476	0.65669	406	0.11467
323	0.94249	407	0.25122	477	0.6602	407	0.12676
322	0.92774	408	0.23857	478	0.64174	408	0.13524
321	0.87692	409	0.22819	479	0.6264	409	0.14172
320	0.82611	410	0.2196	480	0.60778	410	0.13936
319	0.77038	411	0.21205	481	0.59593	411	0.1371
318	0.70974	412	0.20704	482	0.59459	412	0.13059
317	0.62614	413	0.20112	483	0.57298	413	0.11817
316	0.57697	414	0.19652	484	0.55378	414	0.10876
315	0.53763	415	0.18968	485	0.55484	415	0.09674
314	0.50649	416	0.18327	486	0.53316	416	0.0869
313	0.47042	417	0.17718	487	0.51018	417	0.07559
312	0.45239	418	0.16861	488	0.5109	418	0.06863
311	0.43928	419	0.16044	489	0.49812	419	0.06064
310	0.42781	420	0.15203	490	0.49171	420	0.05579
309	0.41306	421	0.1433	491	0.49269	421	0.05063
308	0.40322	422	0.13435	492	0.48518	422	0.04734
307	0.39339	423	0.12591	493	0.50579	423	0.0435
306	0.38519	424	0.11614	494	0.50935	424	0.04069
305	0.36716	425	0.10811	495	0.50671	425	0.03818
304	0.35897	426	0.0993	496	0.51852	426	0.03836
303	0.35077	427	0.0921	497	0.51219	427	0.03892
302	0.34585	428	0.08527	498	0.52797	428	0.04006
301	0.34257	429	0.07929	499	0.50107	429	0.04203
300	0.34585	430	0.07402	500	0.50077	430	0.04663
299	0.35569	431	0.06968	501	0.49439	431	0.05507
298	0.36552	432	0.06519	502	0.49391	432	0.06796
297	0.39666	433	0.06215	503	0.46955	433	0.07692
296	0.42453	434	0.05903	504	0.46091	434	0.07777
295	0.46059	435	0.05569	505	0.44145	435	0.0788
294	0.50812	436	0.05286	506	0.43331	436	0.0686
293	0.60155	437	0.05058	507	0.4099	437	0.0628
292	0.67859	438	0.04869	508	0.39304	438	0.05867
291	0.7671	439	0.04551	509	0.36646	439	0.05615
290	0.87365	440	0.04395	510	0.36141	440	0.05535
289	1.06214	441	0.04221	511	0.3357	441	0.05669
288	1.21294	442	0.03941	512	0.32897	442	0.05528
287	1.37849	443	0.03751	513	0.32867	443	0.05148
286	1.55716	444	0.03556	514	0.32017	444	0.04619
285	1.83089	445	0.03319	515	0.31277	445	0.04336
284	2.00135	446	0.03139	516	0.28684	446	0.0429
283	2.1456	447	0.02939	517	0.28906	447	0.04234
282	2.24886	448	0.02767	518	0.28554	448	0.04369
281	2.33737	449	0.02551	519	0.27669	449	0.04555
280	2.37015	450	0.02359	520	0.26854	450	0.04668
279	2.40458	451	0.02269	521	0.26082	451	0.04474
278	2.44719	452	0.02102	522	0.26313	452	0.04205
277	2.5209	453	0.01959	523	0.2553	453	0.03871
276	2.68306	454	0.01862	524	0.24655	454	0.03545
275	2.8354	455	0.01735	525	0.24	455	0.03497
274	3.0123	456	0.0163	526	0.22503	456	0.03676
273	3.22852	457	0.0155	527	0.22673	457	0.04017
272	3.56759	458	0.01488	528	0.21949	458	0.04478
271	3.80346	459	0.01413	529	0.22551	459	0.04857
270	4.01968	460	0.01325	530	0.21926	460	0.0492
269	4.2015	461	0.01238	531	0.2159	461	0.04892
268	4.37349	462	0.01171	532	0.21695	462	0.04808
267	4.41281	463	0.01125	533	0.20702	463	0.04961
266	4.40789	464	0.0106	534	0.2022	464	0.05367
265	4.37349	465	0.01014	535	0.19945	465	0.05991
264	4.30961	466	0.00967	536	0.20422	466	0.06532
263	4.26047	467	0.00895	537	0.1955	467	0.06653
262	4.20642	468	0.00848	538	0.2	468	0.06299
261	4.14745	469	0.00799	539	0.19005	469	0.05659
260	4.03442	470	0.00761	540	0.19516	470	0.05215
259	3.93123	471	0.00727	541	0.1732	471	0.04708
258	3.81821	472	0.00656	542	0.18239	472	0.04247
257	3.70027	473	0.00629	543	0.16662	473	0.0399
256	3.50371	474	0.00593	544	0.16335	474	0.0384
255	3.37594	475	0.00551	545	0.16302	475	0.03696
254	3.25309	476	0.00523	546	0.15599	476	0.03618
253	3.14498	477	0.00458	547	0.1531	477	0.03594
252	3.00739	478	0.0041	548	0.1473	478	0.03586
251	2.92877	479	0.0041	549	0.14233	479	0.03357
250	2.87471	480	0.00376	550	0.13122	480	0.03355
249	2.82557	481	0.00338	551	0.13022	481	0.03291
248	2.76169	482	0.00306	552	0.12025	482	0.03178
247	2.71255	483	0.00299	553	0.11994	483	0.03022
246	2.65849	484	0.00267	554	0.11023	484	0.03001
245	2.60935	485	0.0025	555	0.11609	485	0.03027
244	2.53564	486	0.00228	556	0.10964	486	0.03073
243	2.50616	487	0.00224	557	0.10275	487	0.02937
242	2.49142	488	0.00185	558	0.10958	488	0.02824
241	2.47667	489	0.00189	559	0.09609	489	0.02667
240	2.4865	490	0.00154	560	0.10159	490	0.02572
239	2.50125	491	0.00133	561	0.09186	491	0.02575
238	2.5209	492	0.00136	562	0.09159	492	0.02604
237	2.55039	493	0.00118	563	0.09208	493	0.02733
236	2.6241	494	0.00109	564	0.08833	494	0.02755
235	2.69289	495	0.00102	565	0.08575	495	0.02815
234	2.7666	496	0.000888848	566	0.08603	496	0.02923
233	2.85997	497	0.000702296	567	0.07952	497	0.02812
232	2.99756	498	0.000781155	568	0.08264	498	0.02778
231	3.0811	499	0.000569706	569	0.08514	499	0.02689
230	3.14498	500	0.0004372	570	0.07638	500	0.02512
229	3.18921			571	0.07398	501	0.0261
228	3.13516			572	0.06965	502	0.02462
227	2.98773			573	0.0666	503	0.02482
226	2.64867			574	0.06572	504	0.02347
225	1.86733			575	0.07021	505	0.02361
224	1.29731			576	0.06943	506	0.02201
223	1.06143			577	0.06576	507	0.01985
222	1.00738			578	0.06381	508	0.0195
221	1.20885			579	0.07051	509	0.0193
220	1.19411			580	0.06101	510	0.01804
219	1.22851			581	0.06597	511	0.01771
218	1.19903			582	0.05828	512	0.01715
217	1.48895			583	0.06517	513	0.01647
216	1.35627			584	0.05824	514	0.01585
215	1.3661			585	0.05366	515	0.01544
214	1.28748			586	0.06051	516	0.01586
213	1.47421			587	0.05862	517	0.01512
212	1.53318			588	0.05727	518	0.01433
211	1.38084			589	0.05327	519	0.01426
210	1.34645			590	0.05405	520	0.01345
209	1.40541			591	0.05813	521	0.01293
208	1.29239			592	0.04737	522	0.0133
207	1.2236			593	0.04454	523	0.01264
206	1.2236			594	0.04967	524	0.01169
205	1.44964			595	0.04359	525	0.01156
204	1.18428			596	0.04885	526	0.01165
203	1.28256			597	0.037	527	0.01116
202	1.21377			598	0.04559	528	0.01097
201	1.32679			599	0.04233	529	0.0103
200	1.70026			600	0.03787	530	0.01072
						531	0.01084
						532	0.01071
						533	0.00999
						534	0.00999
						535	0.01024
						536	0.00994
						537	0.00996
						538	0.01005
						539	0.01071
						540	0.01145
						541	0.01396
						542	0.0127
						543	0.01165
						544	0.01167
						545	0.01517
						546	0.01278
						547	0.00963
						548	0.00899
						549	0.00854
						550	0.0072
						551	0.00649
						552	0.00598
						553	0.00577
						554	0.00478
						555	0.00475
						556	0.0046
						557	0.00472
						558	0.00438
						559	0.00418
						560	0.0043
						561	0.0042
						562	0.00409
						563	0.00338
						564	0.00344
						565	0.00321
						566	0.00321
						567	0.00359
						568	0.00341
						569	0.00329
						570	0.00295
						571	0.00258
						572	0.00231
						573	0.00245
						574	0.00239
						575	0.00222
						576	0.00191
						577	0.00362
						578	0.00258
						579	0.00328
						580	0.00253
						581	0.00244
						582	0.00297
						583	0.00275
						584	0.00283
						585	0.00281
						586	0.00206
						587	0.0028
						588	0.00295
						589	0.0024
						590	0.00193
						591	0.00234
						592	0.00194
						593	0.00197
						594	0.00147
						595	0.00164
						596	0.0013
						597	0.00141
						598	0.00142
						599	0.00148
						600	0.00149
