# Supplementary material for: Double boron–oxygen-fused polycyclic aromatic hydrocarbons: skeletal editing and applications as organic optoelectronic materials
Source: Nat Commun. 2023 Nov 4;14:7089. doi: 10.1038/s41467-023-42973-1 (PMC10625603; doi:10.1038/s41467-023-42973-1)
Supplement: Supplementary file 14 — Source Data [file 41467_2023_42973_MOESM14_ESM.zip › Fig. S23-S42. Photophysical propertie/Fig. S33. Photophysical properties-BO3c.xlsx]

## Sheet: Fig. S33. BO3c
	RT-Abs		RT Fluo		77K Phos		77K Fluo+Phos
400	0.000798	330	0	400	0.00136	330	1.92428e-05
399	0.000798	331	0.000200822	401	0.000970525	331	0.000123154
398	0.000798	332	0.000290113	402	0.00105	332	0.000115457
397	0.000798	333	0.000313791	403	0.000656472	333	0.00026555
396	0.000798	334	0.000398646	404	0.000937263	334	0.000296338
395	0.0016	335	0.000569638	405	0.000610278	335	0.000354067
394	0.0016	336	0.000425726	406	0.000880333	336	0.000654254
393	0.0016	337	0.00031821	407	0.00108	337	0.000381007
392	0.0016	338	0.000528101	408	0	338	0.000330975
391	0.00239	339	0.000751335	409	0.00122	339	5.38797e-05
390	0.00239	340	0.000782603	410	0.000337157	340	0
389	0.00319	341	0.00128	411	0.000464777	341	3.84855e-05
388	0.00399	342	0.0015	412	0.000861653	342	0.000180882
387	0.00479	343	0.00187	413	0.000786114	343	0.000384855
386	0.00399	344	0.00257	414	0.000441928	344	0.000738922
385	0.00399	345	0.0031	415	0.000165869	345	0.00114
384	0.00479	346	0.00422	416	0.00196	346	0.00161
383	0.00399	347	0.0057	417	0.00128	347	0.0016
382	0.00399	348	0.00687	418	0.000735439	348	0.0017
381	0.00399	349	0.00961	419	0.00172	349	0.00157
380	0.00399	350	0.01241	420	0.00138	350	0.00177
379	0.00479	351	0.0172	421	0.00036549	351	0.00232
378	0.00319	352	0.02555	422	0.000746414	352	0.00329
377	0.00319	353	0.04033	423	0.00126	353	0.0043
376	0.00559	354	0.06874	424	0.00176	354	0.00633
375	0.00638	355	0.1169	425	0.00246	355	0.01066
374	0.00878	356	0.18062	426	0.00101	356	0.01579
373	0.01117	357	0.27309	427	0.00034216	357	0.01942
372	0.01596	358	0.40122	428	0.000392688	358	0.03025
371	0.02075	359	0.54261	429	0.00245	359	0.06465
370	0.02633	360	0.69551	430	0.00152	360	0.16425
369	0.03511	361	0.85376	431	0.00177	361	0.33686
368	0.05426	362	0.95682	432	0.00221	362	0.39221
367	0.07262	363	1	433	0.00239	363	0.32251
366	0.09895	364	0.97213	434	0.00314	364	0.2261
365	0.13406	365	0.9051	435	0.00223	365	0.18104
364	0.21227	366	0.82171	436	0.00255	366	0.18019
363	0.28489	367	0.72728	437	0.00305	367	0.22013
362	0.37745	368	0.65635	438	0.00241	368	0.26029
361	0.5586	369	0.59211	439	0.00259	369	0.27167
360	0.71102	370	0.54802	440	0.00265	370	0.25125
359	0.89057	371	0.52609	441	0.00303	371	0.22286
358	1.09406	372	0.52476	442	0.00493	372	0.21081
357	1.45341	373	0.5539	443	0.00518	373	0.2938
356	1.70074	374	0.61407	444	0.00377	374	0.50978
355	1.92915	375	0.70281	445	0.00554	375	0.78565
354	2.11392	376	0.80042	446	0.00675	376	0.98888
353	2.25068	377	0.88216	447	0.00776	377	1
352	2.23613	378	0.95354	448	0.00852	378	0.91293
351	2.13574	379	0.97582	449	0.00707	379	0.78823
350	1.98298	380	0.9734	450	0.00941	380	0.66438
349	1.72256	381	0.94409	451	0.00973	381	0.52702
348	1.56834	382	0.88598	452	0.01031	382	0.41519
347	1.4505	383	0.81344	453	0.01185	383	0.33135
346	1.37921	384	0.73843	454	0.01561	384	0.27757
345	1.35739	385	0.66714	455	0.01551	385	0.259
344	1.39085	386	0.5962	456	0.01761	386	0.25498
343	1.45341	387	0.53579	457	0.02113	387	0.24857
342	1.53197	388	0.48735	458	0.0231	388	0.23406
341	1.66582	389	0.44615	459	0.0263	389	0.21981
340	1.76039	390	0.41136	460	0.02732	390	0.20888
339	1.82295	391	0.39214	461	0.03024	391	0.21001
338	1.86223	392	0.38273	462	0.03463	392	0.23288
337	1.85932	393	0.37729	463	0.04051	393	0.28337
336	1.77784	394	0.38367	464	0.04384	394	0.35459
335	1.68037	395	0.39654	465	0.04707	395	0.41247
334	1.56107	396	0.40907	466	0.05164	396	0.43987
333	1.43886	397	0.4213	467	0.05324	397	0.43904
332	1.27883	398	0.43199	468	0.06042	398	0.42201
331	1.20463	399	0.43419	469	0.06476	399	0.39688
330	1.15371	400	0.43631	470	0.06786	400	0.36712
329	1.12316	401	0.4314	471	0.06833	401	0.32904
328	1.10424	402	0.41339	472	0.06787	402	0.28903
327	1.10133	403	0.39781	473	0.07114	403	0.25482
326	1.09988	404	0.3739	474	0.07241	404	0.22244
325	1.09842	405	0.35141	475	0.07991	405	0.20171
324	1.08678	406	0.32418	476	0.09654	406	0.18253
323	1.06642	407	0.29837	477	0.12058	407	0.16941
322	1.03732	408	0.27367	478	0.19196	408	0.1557
321	0.98058	409	0.24987	479	0.29434	409	0.14414
320	0.93548	410	0.22961	480	0.43566	410	0.13515
319	0.89183	411	0.2092	481	0.59431	411	0.12622
318	0.85255	412	0.19448	482	0.76548	412	0.11892
317	0.80309	413	0.1783	483	0.91012	413	0.11725
316	0.78126	414	0.16664	484	0.98902	414	0.11572
315	0.76526	415	0.15727	485	1	415	0.12431
314	0.75944	416	0.15445	486	0.95678	416	0.13287
313	0.7638	417	0.14742	487	0.87473	417	0.14053
312	0.77544	418	0.14505	488	0.76546	418	0.14619
311	0.79581	419	0.1441	489	0.65883	419	0.14547
310	0.81909	420	0.14246	490	0.59686	420	0.14401
309	0.86855	421	0.14067	491	0.52361	421	0.13588
308	0.90784	422	0.13779	492	0.48262	422	0.13155
307	0.95294	423	0.13478	493	0.44764	423	0.12045
306	1.00677	424	0.12848	494	0.42723	424	0.11174
305	1.09842	425	0.12322	495	0.3884	425	0.10214
304	1.17117	426	0.11508	496	0.39201	426	0.09425
303	1.25118	427	0.10828	497	0.3978	427	0.08846
302	1.33702	428	0.10008	498	0.40456	428	0.08074
301	1.47087	429	0.09327	499	0.41674	429	0.07498
300	1.5567	430	0.08568	500	0.42244	430	0.06914
299	1.64691	431	0.07795	501	0.43833	431	0.06606
298	1.7342	432	0.07278	502	0.43818	432	0.06069
297	1.87096	433	0.06508	503	0.44031	433	0.05813
296	1.96552	434	0.05977	504	0.43112	434	0.0548
295	2.06154	435	0.05509	505	0.41532	435	0.05197
294	2.16775	436	0.04992	506	0.39185	436	0.05059
293	2.29869	437	0.04699	507	0.37369	437	0.05011
292	2.52419	438	0.04317	508	0.35382	438	0.04888
291	2.6915	439	0.04027	509	0.35363	439	0.04847
290	2.89518	440	0.03824	510	0.35677	440	0.04882
289	3.09159	441	0.03645	511	0.3554	441	0.04834
288	3.38984	442	0.03477	512	0.40001	442	0.04679
287	3.59352	443	0.03349	513	0.44404	443	0.04567
286	3.78265	444	0.03204	514	0.48	444	0.04353
285	3.96451	445	0.03049	515	0.52351	445	0.04216
284	4.19729	446	0.02997	516	0.55897	446	0.03901
283	4.34278	447	0.02911	517	0.59474	447	0.03746
282	4.48099	448	0.02774	518	0.62937	448	0.03535
281	4.62648	449	0.0263	519	0.6541	449	0.03363
280	4.85925	450	0.02519	520	0.69962	450	0.03164
279	5.04839	451	0.02415	521	0.72904	451	0.03
278	5.27389	452	0.02277	522	0.77768	452	0.02846
277	5.54304	453	0.02125	523	0.82168	453	0.02773
276	6.02315	454	0.0204	524	0.8441	454	0.02622
275	6.40869	455	0.01921	525	0.86799	455	0.02556
274	6.8306	456	0.01824	526	0.85739	456	0.02453
273	7.28161	457	0.01707	527	0.81393	457	0.02337
272	7.9363	458	0.01622	528	0.76968	458	0.02371
271	8.33638	459	0.01454	529	0.69697	459	0.02262
270	8.64191	460	0.01348	530	0.65934	460	0.02142
269	8.87469	461	0.0128	531	0.60334	461	0.02169
268	9.05654	462	0.01168	532	0.54029	462	0.02114
267	9.08564	463	0.01046	533	0.49251	463	0.02087
266	9.07109	464	0.0103	534	0.46934	464	0.02057
265	9.02017	465	0.00931	535	0.43864	465	0.01998
264	8.89651	466	0.00877	536	0.40183	466	0.02023
263	8.79467	467	0.00817	537	0.41297	467	0.01967
262	8.65646	468	0.00753	538	0.38961	468	0.02034
261	8.49642	469	0.00738	539	0.388	469	0.02028
260	8.17635	470	0.007	540	0.38186	470	0.01994
259	7.91447	471	0.00602	541	0.36418	471	0.01988
258	7.61623	472	0.00605	542	0.35757	472	0.01879
257	7.30343	473	0.00554	543	0.36385	473	0.01889
256	6.82332	474	0.00544	544	0.35287	474	0.01757
255	6.48143	475	0.00515	545	0.34486	475	0.01702
254	6.13954	476	0.00486	546	0.34923	476	0.0167
253	5.79764	477	0.00465	547	0.33092	477	0.01666
252	5.31754	478	0.0042	548	0.32607	478	0.01664
251	4.99747	479	0.00389	549	0.33151	479	0.01813
250	4.72104	480	0.00387	550	0.31588	480	0.02428
249	4.44462	481	0.00361	551	0.32375	481	0.0391
248	4.05908	482	0.00328	552	0.31292	482	0.06187
247	3.81175	483	0.00291	553	0.29665	483	0.08095
246	3.57897	484	0.00271	554	0.30596	484	0.0823
245	3.36074	485	0.00251	555	0.30382	485	0.07389
244	3.08432	486	0.00236	556	0.29599	486	0.06459
243	2.91701	487	0.00206	557	0.30539	487	0.05725
242	2.77879	488	0.00178	558	0.321	488	0.0494
241	2.64786	489	0.00162	559	0.33486	489	0.04295
240	2.47327	490	0.00159	560	0.33234	490	0.03866
239	2.37143	491	0.00141	561	0.34033	491	0.03498
238	2.28414	492	0.00119	562	0.36494	492	0.03229
237	2.20412	493	0.00113	563	0.36245	493	0.03085
236	2.12411	494	0.000906916	564	0.36972	494	0.0303
235	2.08773	495	0.000864169	565	0.38729	495	0.02816
234	2.06591	496	0.000678861	566	0.36817	496	0.02732
233	2.06591	497	0.000663478	567	0.37041	497	0.02582
232	2.08773	498	0.000600904	568	0.37372	498	0.02639
231	2.10956	499	0.000415825	569	0.35891	499	0.02871
230	2.14593	500	0.000414734	570	0.35728	500	0.03033
229	2.29869			571	0.35612	501	0.03096
228	2.33506			572	0.36243	502	0.03112
227	2.32051			573	0.34234	503	0.03011
226	2.32051			574	0.34879	504	0.02898
225	2.29869			575	0.32836	505	0.02759
224	2.14593			576	0.31313	506	0.02559
223	1.97134			577	0.29331	507	0.02394
222	1.99317			578	0.28555	508	0.02189
221	2.07318			579	0.26397	509	0.02094
220	2.07318			580	0.25176	510	0.02002
219	2.14593			581	0.22905	511	0.0196
218	2.09501			582	0.22645	512	0.02165
217	2.12411			583	0.20719	513	0.0242
216	2.23322			584	0.19971	514	0.02711
215	2.19685			585	0.18505	515	0.03217
214	2.26232			586	0.17914	516	0.03394
213	2.27687			587	0.16942	517	0.03451
212	2.40053			588	0.17671	518	0.03352
211	2.19685			589	0.16906	519	0.0335
210	2.24049			590	0.16634	520	0.03316
209	2.20412			591	0.16083	521	0.03511
208	2.16048			592	0.15709	522	0.038
207	2.22595			593	0.15887	523	0.04184
206	2.23322			594	0.14573	524	0.04542
205	2.21867			595	0.13553	525	0.0474
204	2.18957			596	0.13939	526	0.0449
203	2.27687			597	0.13909	527	0.04149
202	2.10228			598	0.13541	528	0.03673
201	2.14593			599	0.13874	529	0.03342
200	2.17503			600	0.13643	530	0.02989
				601	0.13121	531	0.02699
				602	0.13047	532	0.0245
				603	0.12145	533	0.02204
				604	0.13081	534	0.02072
				605	0.13554	535	0.01972
				606	0.11912	536	0.01913
				607	0.12891	537	0.01844
				608	0.12729	538	0.01795
				609	0.12289	539	0.01643
				610	0.11793	540	0.01604
				611	0.12262	541	0.01604
				612	0.12544	542	0.01522
				613	0.13268	543	0.01509
				614	0.12009	544	0.01496
				615	0.1305	545	0.01475
				616	0.11973	546	0.014
				617	0.11808	547	0.01404
				618	0.11658	548	0.01325
				619	0.11383	549	0.01321
				620	0.12482	550	0.01308
				621	0.1234	551	0.0125
				622	0.1165	552	0.01242
				623	0.11584	553	0.01157
				624	0.10531	554	0.01131
				625	0.11459	555	0.01136
				626	0.11948	556	0.01081
				627	0.10295	557	0.01083
				628	0.10025	558	0.01132
				629	0.09797	559	0.01147
				630	0.10517	560	0.01248
				631	0.09243	561	0.01263
				632	0.09787	562	0.01282
				633	0.08767	563	0.01341
				634	0.08963	564	0.01321
				635	0.07921	565	0.01273
				636	0.08177	566	0.01197
				637	0.08042	567	0.01178
				638	0.08207	568	0.01141
				639	0.0699	569	0.01148
				640	0.06274	570	0.01101
				641	0.06922	571	0.01163
				642	0.06131	572	0.01131
				643	0.06419	573	0.01142
				644	0.06371	574	0.01073
				645	0.05687	575	0.00993
				646	0.05392	576	0.00942
				647	0.05768	577	0.00849
				648	0.05167	578	0.00788
				649	0.05138	579	0.0074
				650	0.05972	580	0.00698
				651	0.057	581	0.00642
				652	0.05959	582	0.00563
				653	0.05872	583	0.0054
				654	0.04251	584	0.0051
				655	0.04142	585	0.00466
				656	0.05025	586	0.0047
				657	0.04429	587	0.00433
				658	0.04799	588	0.00421
				659	0.05669	589	0.00411
				660	0.04354	590	0.00403
						591	0.00368
						592	0.00339
						593	0.00335
						594	0.00321
						595	0.00329
						596	0.00308
						597	0.00286
						598	0.00292
						599	0.00277
						600	0.0027
		--	--
		--	--
		--	--
		--	--
		--	--
		--	--
		--	--
		--	--
		--	--
		--	--
		--	--
		--	--
		--	--
		--	--
		--	--
		--	--
		--	--
		--	--
		--	--
		--	--
		--	--
		--	--
		--	--
		--	--
		--	--
		--	--
		--	--
		--	--
		--	--
		--	--
		--	--
		--	--
		--	--
		--	--
		--	--
		--	--
		--	--
		--	--
		--	--
		--	--
		--	--
		--	--
		--	--
		--	--
		--	--
		--	--
		--	--
		--	--
		--	--
		--	--
		--	--
		--	--
		--	--
		--	--
		--	--
		--	--
		--	--
		--	--
		--	--
		--	--
		--	--
		--	--
		--	--
		--	--
		--	--
		--	--
		--	--
		--	--
		--	--
		--	--
		--	--
		--	--
		--	--
		--	--
		--	--
		--	--
		--	--
		--	--
