# Supplementary material for: Double boron–oxygen-fused polycyclic aromatic hydrocarbons: skeletal editing and applications as organic optoelectronic materials
Source: Nat Commun. 2023 Nov 4;14:7089. doi: 10.1038/s41467-023-42973-1 (PMC10625603; doi:10.1038/s41467-023-42973-1)
Supplement: Supplementary file 14 — Source Data [file 41467_2023_42973_MOESM14_ESM.zip › Fig. S23-S42. Photophysical propertie/Fig. S34. Photophysical properties-BO3d.xlsx]

## Sheet: Fig. S33. BO3d
	RT-Abs		RT Fluo		77K Phos		77K Fluo+Phos
400	-0.02208	360	0	450	0.00367	330	0.000109444
399	-0.02135	361	0.000425184	451	0.00476	331	0
398	-0.02135	362	0.00118	452	0.00313	332	0
397	-0.02135	363	0.0017	453	0.00191	333	6.33626e-05
396	-0.02135	364	0.00291	454	0.0034	334	5.18421e-05
395	-0.02061	365	0.00342	455	0.00449	335	6.33626e-05
394	-0.01914	366	0.00517	456	0.00286	336	0.000144006
393	-0.01914	367	0.00552	457	0.00299	337	0.000207368
392	-0.01693	368	0.00575	458	0.00422	338	0.000149766
391	-0.01546	369	0.00653	459	0.00395	339	9.7924e-05
390	-0.01325	370	0.00818	460	0.00327	340	0.000109444
389	-0.01104	371	0.01172	461	0.0034	341	0.00023617
388	-0.00515	372	0.02185	462	0.00163	342	7.48831e-05
387	0.00147	373	0.04581	463	0.00299	343	0.000144006
386	0.00957	374	0.09129	464	0.00299	344	6.91228e-05
385	0.02282	375	0.16804	465	0.00204	345	0.000144006
384	0.05373	376	0.2802	466	0.00122	346	0.000195848
383	0.08686	377	0.39187	467	0.00163	347	0.000195848
382	0.13249	378	0.49122	468	0.00395	348	0.000178567
381	0.23996	379	0.5569	469	0.000408274	349	0.00025345
380	0.35772	380	0.58665	470	0.00191	350	0.000264971
379	0.52849	381	0.59915	471	0.00163	351	0.000362895
378	0.7287	382	0.59141	472	0	352	0.000259211
377	0.98779	383	0.5796	473	0.00177	353	0.000351374
376	1.62325	384	0.56539	474	0.00136	354	0.000368655
375	2.16748	385	0.56712	475	0.00204	355	0.000224649
374	2.80923	386	0.58125	476	0.00667	356	0.000322573
373	3.49188	387	0.61299	477	0.01021	357	0.000374415
372	4.41361	388	0.65541	478	0.02314	358	0.000420497
371	4.79425	389	0.73002	479	0.03538	359	0.000345614
370	4.8729	390	0.80326	480	0.06111	360	0.000282252
369	4.63696	391	0.88041	481	0.09581	361	0.000380176
368	3.87252	392	0.9412	482	0.13922	362	0.000501141
367	3.29054	393	0.97854	483	0.19107	363	0.000541462
366	2.75575	394	1	484	0.23122	364	0.000639386
365	2.32792	395	0.99826	485	0.30784	365	0.000760351
364	1.93469	396	0.98585	486	0.36962	366	0.00164
363	1.82144	397	0.95588	487	0.44978	367	0.00296
362	1.79313	398	0.91236	488	0.49129	368	0.00544
361	1.87177	399	0.86333	489	0.55049	369	0.00961
360	1.97873	400	0.81135	490	0.62439	370	0.01608
359	2.13288	401	0.76282	491	0.68087	371	0.02675
358	2.33106	402	0.71491	492	0.7417	372	0.05541
357	2.69283	403	0.67037	493	0.80716	373	0.13795
356	2.93192	404	0.63039	494	0.87017	374	0.21953
355	3.13325	405	0.59182	495	0.90433	375	0.22438
354	3.23392	406	0.55711	496	0.95087	376	0.18513
353	3.14898	407	0.53266	497	0.98544	377	0.1546
352	2.94135	408	0.52251	498	1	378	0.15322
351	2.66452	409	0.50784	499	0.96856	379	0.15977
350	2.37196	410	0.50687	500	0.92896	380	0.17204
349	1.9976	411	0.5089	501	0.90514	381	0.17198
348	1.81829	412	0.51798	502	0.83547	382	0.14401
347	1.69875	413	0.52496	503	0.79042	383	0.14288
346	1.62954	414	0.52848	504	0.74211	384	0.15652
345	1.58865	415	0.52714	505	0.72115	385	0.25795
344	1.5855	416	0.52417	506	0.66903	386	0.47631
343	1.59494	417	0.52238	507	0.62493	387	0.72658
342	1.6201	418	0.50643	508	0.60506	388	0.91663
341	1.68302	419	0.49122	509	0.57921	389	0.94898
340	1.74908	420	0.46681	510	0.5528	390	0.90377
339	1.78369	421	0.44025	511	0.55253	391	0.75872
338	1.83402	422	0.41636	512	0.5445	392	0.65054
337	1.86233	423	0.39027	513	0.54124	393	0.54083
336	1.86863	424	0.36144	514	0.51157	394	0.39401
335	1.8466	425	0.33804	515	0.50163	395	0.32836
334	1.81829	426	0.31211	516	0.52382	396	0.29212
333	1.78054	427	0.29398	517	0.49524	397	0.28877
332	1.73965	428	0.27286	518	0.50041	398	0.30313
331	1.68302	429	0.25658	519	0.48748	399	0.35764
330	1.65156	430	0.24344	520	0.52722	400	0.36183
329	1.62954	431	0.22911	521	0.5445	401	0.40059
328	1.60752	432	0.21931	522	0.54028	402	0.42591
327	1.57606	433	0.211	523	0.54001	403	0.46599
326	1.55719	434	0.20159	524	0.57226	404	0.5038
325	1.53831	435	0.19809	525	0.56505	405	0.56605
324	1.51944	436	0.19473	526	0.61881	406	0.64276
323	1.49113	437	0.1886	527	0.6218	407	0.74772
322	1.4754	438	0.18366	528	0.64507	408	0.8805
321	1.46596	439	0.17845	529	0.65052	409	0.94851
320	1.45967	440	0.17525	530	0.6942	410	0.98613
319	1.45967	441	0.16728	531	0.69638	411	1
318	1.46281	442	0.16072	532	0.71652	412	0.97307
317	1.4691	443	0.15366	533	0.74333	413	0.92414
316	1.4754	444	0.1466	534	0.73367	414	0.8839
315	1.48483	445	0.13756	535	0.72591	415	0.80276
314	1.49427	446	0.13034	536	0.71679	416	0.73705
313	1.50371	447	0.12143	537	0.72537	417	0.68431
312	1.51629	448	0.11587	538	0.70631	418	0.64905
311	1.52888	449	0.1074	539	0.66331	419	0.63341
310	1.53517	450	0.10197	540	0.62139	420	0.62164
309	1.5446	451	0.09422	541	0.59567	421	0.61731
308	1.56663	452	0.08894	542	0.5675	422	0.64077
307	1.5855	453	0.08375	543	0.5313	423	0.65031
306	1.61067	454	0.07955	544	0.50041	424	0.66075
305	1.64213	455	0.07498	545	0.46652	425	0.67061
304	1.69246	456	0.07003	546	0.43168	426	0.68195
303	1.7365	457	0.06586	547	0.41957	427	0.68906
302	1.78369	458	0.06159	548	0.39507	428	0.69711
301	1.82773	459	0.06023	549	0.3752	429	0.69936
300	1.8875	460	0.05534	550	0.3488	430	0.71275
299	1.9284	461	0.0532	551	0.34036	431	0.71214
298	1.96929	462	0.05062	552	0.342	432	0.70988
297	2.01019	463	0.04848	553	0.30934	433	0.6966
296	2.08883	464	0.04721	554	0.33533	434	0.68069
295	2.15175	465	0.04396	555	0.31492	435	0.64764
294	2.22725	466	0.04217	556	0.29804	436	0.59365
293	2.32163	467	0.04131	557	0.28375	437	0.57032
292	2.52296	468	0.0393	558	0.28375	438	0.53204
291	2.69598	469	0.03742	559	0.26143	439	0.50023
290	2.91619	470	0.03493	560	0.2549	440	0.47824
289	3.19302	471	0.03359	561	0.25844	441	0.44651
288	3.72781	472	0.03226	562	0.26511	442	0.42522
287	4.19969	473	0.03053	563	0.24837	443	0.40666
286	4.96849	474	0.02814	564	0.24565	444	0.38757
285	6.57493	475	0.02615	565	0.24619	445	0.38177
284	7.97482	476	0.02491	566	0.24809	446	0.36934
283	9.58126	477	0.02259	567	0.24782	447	0.36231
282	11.2106	478	0.02232	568	0.23775	448	0.35318
281	12.9777	479	0.02002	569	0.22972	449	0.34984
280	13.2875	480	0.01911	570	0.24306	450	0.34683
279	12.9204	481	0.01838	571	0.23843	451	0.34201
278	12.186	482	0.01659	572	0.23707	452	0.33254
277	11.0041	483	0.0158	573	0.22564	453	0.32618
276	10.3386	484	0.01437	574	0.23068	454	0.32311
275	9.76485	485	0.01372	575	0.23966	455	0.31513
274	9.30587	486	0.01258	576	0.23789	456	0.30946
273	8.82394	487	0.0114	577	0.22387	457	0.2994
272	8.64035	488	0.01078	578	0.22414	458	0.2909
271	8.45675	489	0.01084	579	0.23299	459	0.28359
270	8.22726	490	0.00943	580	0.21829	460	0.27193
269	7.71091	491	0.00907	581	0.20278	461	0.26017
268	7.33225	492	0.00857	582	0.20958	462	0.24979
267	6.94211	493	0.00804	583	0.19815	463	0.23906
266	6.59787	494	0.00774	584	0.18576	464	0.22332
265	6.15037	495	0.0073	585	0.18427	465	0.21256
264	5.9553	496	0.00675	586	0.181	466	0.19881
263	5.8176	497	0.00643	587	0.17365	467	0.18742
262	5.72581	498	0.0059	588	0.16168	468	0.1773
261	5.58811	499	0.00547	589	0.14507	469	0.16508
260	5.50779	500	0.0049	590	0.1399	470	0.15652
259	5.34715			591	0.12942	471	0.1511
258	5.1406			592	0.12616	472	0.14283
257	4.77342			593	0.1218	473	0.13395
256	4.56688			594	0.10724	474	0.12875
255	4.37181			595	0.10343	475	0.12532
254	4.21117			596	0.10289	476	0.11937
253	4.0161			597	0.09921	477	0.11569
252	3.91283			598	0.09009	478	0.11015
251	3.77513			599	0.08329	479	0.10526
250	3.64891			600	0.09186	480	0.10137
249	3.43089			601	0.08084	481	0.0991
248	3.28173			602	0.07621	482	0.09614
247	3.15551			603	0.0788	483	0.09399
246	3.04076			604	0.07145	484	0.09231
245	2.91454			605	0.06805	485	0.09339
244	2.86864			606	0.05797	486	0.09332
243	2.83422			607	0.06396	487	0.093
242	2.82274			608	0.05484	488	0.09151
241	2.83422			609	0.0528	489	0.08938
240	2.92601			610	0.05838	490	0.08471
239	2.97191			611	0.05566	491	0.0835
238	2.97191			612	0.05117	492	0.08196
237	2.84569			613	0.05444	493	0.08502
236	2.81127			614	0.05199	494	0.09225
235	2.79979			615	0.04246	495	0.09707
234	2.81127			616	0.04328	496	0.09928
233	2.84569			617	0.04886	497	0.0991
232	3.15551			618	0.04532	498	0.09407
231	3.3391			619	0.0479	499	0.08711
230	3.18993			620	0.04287	500	0.07874
229	2.7539			621	0.04545	501	0.07074
228	2.23754			622	0.04124	502	0.06341
227	1.83593			623	0.04205	503	0.05883
226	1.23925			624	0.03702	504	0.05576
225	1.18188			625	0.04083	505	0.05205
224	1.11303			626	0.03865	506	0.04985
223	1.09008			627	0.03838	507	0.04987
222	0.57373			628	0.03048	508	0.0496
221	2.04247			629	0.03402	509	0.05026
220	1.90478			630	0.03416	510	0.0485
219	1.52612			631	0.03171	511	0.04621
218	1.77856			632	0.0294	512	0.04444
217	3.47679			633	0.02627	513	0.0418
216	2.55883			634	0.02912	514	0.04047
215	1.97363			635	0.02667	515	0.03794
214	2.26049			636	0.02654	516	0.0363
213	2.88012			637	0.02531	517	0.03416
212	3.75218			638	0.02354	518	0.03468
211	1.54907			639	0.02055	519	0.03366
210	2.00805			640	0.02082	520	0.03391
209	7.20603			641	0.01293	521	0.03301
208	1.9392			642	0.02028	522	0.03351
207	2.38671			643	0.01592	523	0.03313
206	2.00805			644	0.01837	524	0.0327
205	3.14403			645	0.01415	525	0.032
204	1.88183			646	0.01306	526	0.03145
203	1.64086			647	0.01306	527	0.03176
202	2.23754			648	0.0132	528	0.03252
201	2.91454			649	0.01184	529	0.03247
200	6.28806			650	0.01184	530	0.03355
				651	0.00857	531	0.03629
				652	0.01048	532	0.03779
				653	0.00653	533	0.03884
				654	0.00898	534	0.03866
				655	0.00531	535	0.03998
				656	0.00381	536	0.03799
				657	0.00286	537	0.03725
				658	0.00313	538	0.03537
				659	0.0068	539	0.03366
				660	0.00531	540	0.03054
						541	0.02823
						542	0.02628
						543	0.02328
						544	0.02213
						545	0.02121
						546	0.02057
						547	0.02018
						548	0.0189
						549	0.018
						550	0.01753
						551	0.01676
						552	0.01638
						553	0.01594
						554	0.01508
						555	0.01484
						556	0.0135
						557	0.01392
						558	0.01309
						559	0.01308
						560	0.01249
						561	0.01204
						562	0.01118
						563	0.0112
						564	0.01124
						565	0.01135
						566	0.01063
						567	0.01032
						568	0.00944
						569	0.00994
						570	0.01014
						571	0.00953
						572	0.00983
						573	0.0101
						574	0.01003
						575	0.01065
						576	0.01052
						577	0.00995
						578	0.01015
						579	0.00971
						580	0.00987
						581	0.00996
						582	0.00994
						583	0.00886
						584	0.00862
						585	0.00829
						586	0.00772
						587	0.00745
						588	0.00727
						589	0.00654
						590	0.00612
						591	0.00554
						592	0.00555
						593	0.00552
						594	0.00499
						595	0.00464
						596	0.0043
						597	0.00431
						598	0.00422
						599	0.00385
						600	0.004
