# Supplementary material for: Double boron–oxygen-fused polycyclic aromatic hydrocarbons: skeletal editing and applications as organic optoelectronic materials
Source: Nat Commun. 2023 Nov 4;14:7089. doi: 10.1038/s41467-023-42973-1 (PMC10625603; doi:10.1038/s41467-023-42973-1)
Supplement: Supplementary file 14 — Source Data [file 41467_2023_42973_MOESM14_ESM.zip › Fig. S23-S42. Photophysical propertie/Fig. S35. Photophysical properties-BO3e.xlsx]

## Sheet: Fig. S35. BO3e
	RT-Abs		RT Fluo		77K Phos		77K Fluo+Phos
400	0.01519	360	0.000829646	440	0.000226296	320	0.000208348
399	0.01608	361	0.000949885	441	0.000848608	321	0
398	0.01608	362	0.00118	442	0.00164	322	0.000243072
397	0.01698	363	0.00149	443	0.00192	323	0.000590319
396	0.01877	364	0.0019	444	0	324	0.000347246
395	0.01966	365	0.00237	445	0.00153	325	0.000347246
394	0.02055	366	0.00246	446	0.000226296	326	0.000277797
393	0.02323	367	0.00291	447	0.0026	327	0.000277797
392	0.0277	368	0.00362	448	0.00311	328	0.000590319
391	0.03128	369	0.0051	449	0.00277	329	0.000277797
390	0.03574	370	0.00679	450	0.00158	330	0.000486145
389	0.042	371	0.01036	451	0.00226	331	0.000312522
388	0.05361	372	0.01752	452	0.00187	332	0.000173623
387	0.06434	373	0.03369	453	0.00379	333	0.000347246
386	0.07685	374	0.06848	454	0.00362	334	0.000381971
385	0.09472	375	0.12773	455	0.00272	335	0.000208348
384	0.13225	376	0.2273	456	0.00238	336	0.000555594
383	0.16799	377	0.33537	457	0.00204	337	0.00045142
382	0.21535	378	0.43427	458	0.00221	338	0.000347246
381	0.32079	379	0.5017	459	0.00249	339	0.000416696
380	0.43249	380	0.54852	460	0.00238	340	0.000625043
379	0.56921	381	0.57823	461	0.00181	341	0.00045142
378	0.75775	382	0.58091	462	0.00113	342	0.000416696
377	1.00348	383	0.59074	463	0.00181	343	0.000486145
376	1.52793	384	0.59878	464	0.003	344	0.000416696
375	1.99457	385	0.60805	465	0.00419	345	0.000381971
374	2.55619	386	0.64002	466	0.00447	346	0.000277797
373	3.18388	387	0.67997	467	0.00854	347	0.000625043
372	4.14607	388	0.7291	468	0.01714	348	0.00045142
371	4.68291	389	0.79963	469	0.0327	349	0.000590319
370	5.02566	390	0.86563	470	0.06732	350	0.000625043
369	5.11651	391	0.92798	471	0.11032	351	0.000868116
368	4.79028	392	0.9654	472	0.18172	352	0.000798667
367	4.36906	393	0.99739	473	0.2552	353	0.000590319
366	3.89417	394	1	474	0.35953	354	0.00052087
365	3.43992	395	0.98955	475	0.46951	355	0.000555594
364	2.89481	396	0.95626	476	0.59487	356	0.000381971
363	2.6553	397	0.92225	477	0.72782	357	0.000937565
362	2.51077	398	0.88093	478	0.83005	358	0.00090284
361	2.43231	399	0.82456	479	0.90586	359	0.000763942
360	2.45295	400	0.76547	480	0.99451	360	0.00115
359	2.52728	401	0.71312	481	0.99847	361	0.000937565
358	2.6553	402	0.66325	482	1	362	0.00149
357	2.95676	403	0.62263	483	0.96	363	0.00191
356	3.22518	404	0.57891	484	0.91095	364	0.00271
355	3.51838	405	0.54267	485	0.84278	365	0.00438
354	3.79919	406	0.51574	486	0.77783	366	0.00948
353	4.06348	407	0.49525	487	0.71408	367	0.01233
352	4.07174	408	0.47845	488	0.67017	368	0.01729
351	3.94785	409	0.4716	489	0.63866	369	0.0284
350	3.72072	410	0.46408	490	0.6274	370	0.06271
349	3.30777	411	0.46024	491	0.5951	371	0.14932
348	3.06413	412	0.46835	492	0.58622	372	0.32075
347	2.88656	413	0.46643	493	0.58011	373	0.50955
346	2.78745	414	0.46435	494	0.57994	374	0.55691
345	2.75854	415	0.4644	495	0.58797	375	0.48177
344	2.81222	416	0.45851	496	0.58995	376	0.40749
343	2.89481	417	0.44821	497	0.59855	377	0.34089
342	2.99392	418	0.43695	498	0.58622	378	0.31124
341	3.15085	419	0.41874	499	0.58503	379	0.31447
340	3.27886	420	0.3958	500	0.58113	380	0.30908
339	3.48534	421	0.37336	501	0.56664	381	0.30151
338	3.57619	422	0.35371	502	0.57886	382	0.28144
337	3.64226	423	0.32767	503	0.58826	383	0.26755
336	3.68356	424	0.30252	504	0.58944	384	0.28269
335	3.65878	425	0.28178	505	0.60336	385	0.36551
334	3.58445	426	0.26143	506	0.60455	386	0.53997
333	3.48534	427	0.24161	507	0.62893	387	0.74141
332	3.36558	428	0.22622	508	0.65173	388	0.88874
331	3.2004	429	0.21075	509	0.67063	389	0.99469
330	3.11781	430	0.19538	510	0.71368	390	1
329	3.06413	431	0.1862	511	0.73003	391	0.97441
328	3.04761	432	0.1755	512	0.78604	392	0.89902
327	3.09716	433	0.17087	513	0.83101	393	0.76762
326	3.17562	434	0.16427	514	0.87367	394	0.64407
325	3.28712	435	0.15878	515	0.91067	395	0.54695
324	3.43579	436	0.15477	516	0.92442	396	0.45389
323	3.72072	437	0.14889	517	0.9578	397	0.38746
322	3.95611	438	0.14219	518	0.94326	398	0.34009
321	4.21214	439	0.1395	519	0.95763	399	0.31023
320	4.62097	440	0.13295	520	0.9591	400	0.28492
319	4.88526	441	0.1314	521	0.93058	401	0.26641
318	5.11651	442	0.12365	522	0.88906	402	0.25269
317	5.30234	443	0.1185	523	0.84199	403	0.22627
316	5.45927	444	0.1113	524	0.7956	404	0.21432
315	5.47991	445	0.10592	525	0.73608	405	0.20856
314	5.40145	446	0.09866	526	0.70774	406	0.22193
313	5.25692	447	0.09582	527	0.65332	407	0.25474
312	4.9885	448	0.0889	528	0.59742	408	0.30124
311	4.82744	449	0.08277	529	0.56625	409	0.33777
310	4.70356	450	0.078	530	0.53061	410	0.36506
309	4.63336	451	0.07256	531	0.49706	411	0.37926
308	4.61684	452	0.06709	532	0.48473	412	0.38381
307	4.67052	453	0.06371	533	0.46074	413	0.362
306	4.7655	454	0.05887	534	0.45768	414	0.35311
305	4.88526	455	0.05631	535	0.44179	415	0.31752
304	5.08348	456	0.05331	536	0.43522	416	0.28551
303	5.19497	457	0.04918	537	0.42227	417	0.25602
302	5.25692	458	0.04636	538	0.41548	418	0.21817
301	5.24866	459	0.04338	539	0.39081	419	0.19449
300	5.08761	460	0.04081	540	0.39206	420	0.17279
299	4.91004	461	0.03901	541	0.3847	421	0.15345
298	4.70356	462	0.03535	542	0.3847	422	0.14338
297	4.5136	463	0.03525	543	0.36354	423	0.12511
296	4.26995	464	0.03404	544	0.36224	424	0.10751
295	4.13781	465	0.03118	545	0.35766	425	0.10084
294	4.03457	466	0.02983	546	0.35263	426	0.09167
293	3.96437	467	0.02876	547	0.35647	427	0.08327
292	3.94372	468	0.02749	548	0.34272	428	0.08268
291	3.9974	469	0.02656	549	0.33973	429	0.08428
290	4.07174	470	0.02645	550	0.34012	430	0.08744
289	4.10064	471	0.02481	551	0.34408	431	0.09365
288	3.98089	472	0.02311	552	0.34804	432	0.09938
287	3.80332	473	0.02135	553	0.33724	433	0.1024
286	3.59684	474	0.02055	554	0.3378	434	0.10282
285	3.39862	475	0.01849	555	0.34951	435	0.09935
284	3.15498	476	0.01841	556	0.34736	436	0.09844
283	3.03522	477	0.01654	557	0.33582	437	0.09223
282	2.9485	478	0.01628	558	0.33684	438	0.0832
281	2.8783	479	0.0146	559	0.33232	439	0.07757
280	2.79984	480	0.01357	560	0.33882	440	0.07216
279	2.74615	481	0.0123	561	0.32422	441	0.06754
278	2.68421	482	0.01255	562	0.31359	442	0.06098
277	2.60575	483	0.01124	563	0.31687	443	0.05483
276	2.4736	484	0.01008	564	0.30539	444	0.05056
275	2.38275	485	0.00966	565	0.29486	445	0.04636
274	2.30842	486	0.0088	566	0.28015	446	0.04268
273	2.2506	487	0.00845	567	0.27286	447	0.03531
272	2.20518	488	0.00761	568	0.26098	448	0.03406
271	2.19692	489	0.00731	569	0.2539	449	0.03202
270	2.19692	490	0.00679	570	0.2431	450	0.02886
269	2.20518	491	0.00706	571	0.23308	451	0.02486
268	2.24235	492	0.00666	572	0.22002	452	0.02531
267	2.28364	493	0.00587	573	0.20661	453	0.02327
266	2.33733	494	0.00507	574	0.1876	454	0.02212
265	2.41166	495	0.00488	575	0.18166	455	0.02323
264	2.57271	496	0.00547	576	0.17866	456	0.02299
263	2.71311	497	0.00521	577	0.16904	457	0.02229
262	2.8783	498	0.00418	578	0.15773	458	0.0225
261	3.07239	499	0.00415	579	0.15371	459	0.02066
260	3.40275	500	0.00398	580	0.14879	460	0.02358
259	3.62575	501	0.0037	581	0.1403	461	0.02087
258	3.857	502	0.0036	582	0.13238	462	0.02035
257	4.07587	503	0.00368	583	0.12978	463	0.01969
256	4.39797	504	0.00302	584	0.12774	464	0.01854
255	4.57967	505	0.00302	585	0.12944	465	0.01892
254	4.72008	506	0.00299	586	0.11971	466	0.01663
253	4.81093	507	0.00266	587	0.11281	467	0.01681
252	4.88939	508	0.00249	588	0.11111	468	0.01472
251	4.91416	509	0.00256	589	0.10704	469	0.0142
250	4.91829	510	0.00212	590	0.10195	470	0.01445
249	4.91004	511	0.00186	591	0.10183	471	0.01233
248	4.877	512	0.00188	592	0.09487	472	0.01177
247	4.85222	513	0.00171	593	0.09346	473	0.01073
246	4.81919	514	0.00172	594	0.09544	474	0.01219
245	4.78202	515	0.00141	595	0.09159	475	0.01233
244	4.74485	516	0.00173	596	0.09465	476	0.01504
243	4.72834	517	0.00106	597	0.08967	477	0.01962
242	4.73659	518	0.00147	598	0.08548	478	0.02372
241	4.74485	519	0.00105	599	0.08458	479	0.02153
240	4.75311	520	0.0012	600	0.07688	480	0.0216
239	4.73659	521	0.00121	601	0.07966	481	0.02007
238	4.70769	522	0.000985956	602	0.07762	482	0.01861
237	4.66639	523	0.000901789	603	0.07587	483	0.01476
236	4.61684	524	0.000805598	604	0.07439	484	0.01379
235	4.60032	525	0.000517026	605	0.07134	485	0.01125
234	4.59619	526	0.000601193	606	0.07445	486	0.01101
233	4.61271	527	0.000745479	607	0.06602	487	0.01132
232	4.63748	528	0.000492978	608	0.06382	488	0.00979
231	4.64574	529	0.000793574	609	0.06664	489	0.01073
230	4.61684	530	0.000589169	610	0.06223	490	0.00931
229	4.39797	531	0.000264525	611	0.06653	491	0.01
228	4.07174	532	0.000649288	612	0.0572	492	0.00868
227	3.49773	533	0.00046893	613	0.05703	493	0.00806
226	2.70073	534	0.000360716	614	0.05646	494	0.00951
225	1.7468	535	0.000517026	615	0.05573	495	0.01031
224	1.37514	536	0.000144286	616	0.05261	496	0.01073
223	1.28842	537	0.000348692	617	0.05063	497	0.0084
222	1.39166	538	0.000276549	618	0.04979	498	0.00979
221	1.55684	539	0.000144286	619	0.04854	499	0.01035
220	1.68486	540	0.00037274	620	0.04271	500	0.00934
219	1.817	541	0.00031262	621	0.04362	501	0.00872
218	1.87895	542	0.000300596	622	0.04017	502	0.00743
217	1.9698	543	9.61908e-05	623	0.0396	503	0.00649
216	2.07716	544	0.000384763	624	0.03655	504	0.00774
215	2.16388	545	0.000132262	625	0.03496	505	0.00726
214	2.19692	546	0.000192382	626	0.03434	506	0.00757
213	2.23822	547	0.000132262	627	0.03592	507	0.00747
212	2.28364	548	6.01193e-05	628	0.03293	508	0.00913
211	2.28364	549	0	629	0.03078	509	0.00927
210	2.34558	550	0.000180358	630	0.02857	510	0.00986
209	2.28777			631	0.02642	511	0.0091
208	2.32494			632	0.02625	512	0.00917
207	2.34558			633	0.02478	513	0.01004
206	2.32081			634	0.02376	514	0.0101
205	2.37862			635	0.02059	515	0.01135
204	2.37449			636	0.0198	516	0.01149
203	2.34971			637	0.0189	517	0.01389
202	2.19279			638	0.01957	518	0.01288
201	2.28364			639	0.0181	519	0.01195
200	2.20518			640	0.0168	520	0.01233
						521	0.01184
						522	0.01045
						523	0.00958
						524	0.00927
						525	0.0075
						526	0.00705
						527	0.0067
						528	0.00656
						529	0.00597
						530	0.00646
						531	0.00514
						532	0.005
						533	0.00552
						534	0.00507
						535	0.00583
						536	0.0049
						537	0.00528
						538	0.00483
						539	0.00458
						540	0.00483
						541	0.00458
						542	0.00434
						543	0.00438
						544	0.00413
						545	0.00434
						546	0.00396
						547	0.00358
						548	0.00389
						549	0.00358
						550	0.00368
						551	0.00424
						552	0.00462
						553	0.00431
						554	0.00385
						555	0.0041
						556	0.00444
						557	0.00351
						558	0.00372
						559	0.00358
						560	0.00385
						561	0.00469
						562	0.00372
						563	0.00344
						564	0.00382
						565	0.00351
						566	0.00316
						567	0.00361
						568	0.00354
						569	0.00229
						570	0.00257
						571	0.00285
						572	0.00309
						573	0.00323
						574	0.0025
						575	0.00163
						576	0.00191
						577	0.00201
						578	0.00188
						579	0.00253
						580	0.00188
