# Supplementary material for: Double boron–oxygen-fused polycyclic aromatic hydrocarbons: skeletal editing and applications as organic optoelectronic materials
Source: Nat Commun. 2023 Nov 4;14:7089. doi: 10.1038/s41467-023-42973-1 (PMC10625603; doi:10.1038/s41467-023-42973-1)
Supplement: Supplementary file 14 — Source Data [file 41467_2023_42973_MOESM14_ESM.zip › Fig. S23-S42. Photophysical propertie/Fig. S36. Photophysical properties-BO4a.xlsx]

## Sheet: Fig. S36. BO4a
	RT-Abs		RT Fluo		77K Phos		77K Fluo+Phos
450	0.000141216	330	0	440	3.20478e-05	330	0.000614764
449	-0.000240946	331	3.88975e-05	441	0.000959517	331	0.00153
448	3.913e-06	332	6.4984e-05	442	0.000299149	332	0.00134
447	-0.00021041	333	6.72892e-05	443	0.0016	333	0.00118
446	6.72545e-05	334	0.000277361	444	0.00206	334	0.00134
445	-5.69379e-05	335	0.000215082	445	0.00177	335	0.000788159
444	-0.000143331	336	0.000488522	446	0	336	0.000551711
443	0.000209955	337	0.000803184	447	9.3323e-05	337	0
442	6.76459e-05	338	0.000836544	448	0.0002798	338	0.000898501
441	0.000129565	339	0.00103	449	0.00177	339	0.000677816
440	0.000239025	340	0.00142	450	0.00363	340	0.00064629
439	0.000292902	341	0.00176	451	0.00229	341	0.00216
438	0.000262578	342	0.00289	452	0.003	342	0.00238
437	0.000365686	343	0.00363	453	0.00448	343	0.0034
436	0.00042647	344	0.00456	454	0.00502	344	0.00282
435	0.000254689	345	0.00572	455	0.00413	345	0.003
434	0.0003777	346	0.00848	456	0.00433	346	0.00317
433	0.000343636	347	0.01158	457	0.00549	347	0.00426
432	0.000268881	348	0.01584	458	0.00609	348	0.0052
431	0.000413689	349	0.02404	459	0.00679	349	0.00556
430	0.00034248	350	0.03686	460	0.0077	350	0.00735
429	0.0004447	351	0.05596	461	0.0096	351	0.0116
428	0.000695774	352	0.08686	462	0.00923	352	0.03373
427	0.000749768	353	0.1274	463	0.00946	353	0.06887
426	0.00063365	354	0.18301	464	0.01009	354	0.12316
425	0.000910682	355	0.26555	465	0.01287	355	0.19863
424	0.00088467	356	0.36834	466	0.0137	356	0.31977
423	0.00107	357	0.496	467	0.0133	357	0.3952
422	0.000967236	358	0.64215	468	0.01506	358	0.35883
421	0.00077334	359	0.76016	469	0.02849	359	0.26539
420	0.00107	360	0.82251	470	0.05249	360	0.20262
419	0.0011	361	0.84229	471	0.10021	361	0.1658
418	0.00126	362	0.81005	472	0.19002	362	0.16911
417	0.00113	363	0.75629	473	0.31594	363	0.21151
416	0.00134	364	0.67815	474	0.48531	364	0.23744
415	0.00134	365	0.61829	475	0.66318	365	0.22675
414	0.00107	366	0.56636	476	0.82691	366	0.19263
413	0.0012	367	0.53153	477	0.93143	367	0.15877
412	0.0012	368	0.519	478	1	368	0.16143
411	0.0012	369	0.52798	479	0.98202	369	0.24658
410	0.0012	370	0.57055	480	0.89114	370	0.52384
409	0.000987946	371	0.64304	481	0.8138	371	0.81956
408	0.00117	372	0.73655	482	0.72812	372	0.987
407	0.00104	373	0.83716	483	0.605	373	1
406	0.00106	374	0.92047	484	0.54265	374	0.87087
405	0.00109	375	0.97955	485	0.49399	375	0.67146
404	0.00112	376	1	486	0.46889	376	0.49808
403	0.00091954	377	0.97727	487	0.44526	377	0.49235
402	0.000984825	378	0.91953	488	0.42024	378	0.36131
401	0.000940434	379	0.84862	489	0.41725	379	0.31098
400	0.00101	380	0.77047	490	0.42452	380	0.26843
399	0.000735405	381	0.69254	491	0.43565	381	0.27458
398	0.00131	382	0.62272	492	0.44852	382	0.26383
397	0.000878149	383	0.56005	493	0.44625	383	0.24838
396	0.000844853	384	0.50312	494	0.44608	384	0.22184
395	0.000790731	385	0.46034	495	0.43214	385	0.20085
394	0.00089293	386	0.42524	496	0.43845	386	0.19561
393	0.000668025	387	0.40376	497	0.41977	387	0.22313
392	0.000736469	388	0.39306	498	0.38482	388	0.30272
391	0.000635591	389	0.39073	499	0.37937	389	0.44764
390	0.00052519	390	0.39833	500	0.35579	390	0.51656
389	0.000485997	391	0.4156	501	0.35839	391	0.56516
388	0.000590877	392	0.43342	502	0.35866	392	0.56489
387	0.000900161	393	0.44935	503	0.39386	393	0.53473
386	0.00109	394	0.462	504	0.40486	394	0.46659
385	0.00114	395	0.4643	505	0.46066	395	0.40519
384	0.00132	396	0.45954	506	0.51271	396	0.35371
383	0.00152	397	0.44852	507	0.55043	397	0.30127
382	0.00193	398	0.43164	508	0.58361	398	0.25521
381	0.00195	399	0.40572	509	0.62899	399	0.21231
380	0.00224	400	0.38042	510	0.66208	400	0.18993
379	0.00306	401	0.35437	511	0.69726	401	0.16849
378	0.00307	402	0.3245	512	0.76514	402	0.16231
377	0.00391	403	0.30034	513	0.80638	403	0.15484
376	0.00488	404	0.27436	514	0.84533	404	0.13282
375	0.00593	405	0.25018	515	0.9035	405	0.11677
374	0.00738	406	0.22944	516	0.95162	406	0.11116
373	0.0087	407	0.21131	517	0.96011	407	0.10423
372	0.01091	408	0.19651	518	0.9656	408	0.1093
371	0.01298	409	0.18461	519	0.90837	409	0.11294
370	0.01583	410	0.17474	520	0.86671	410	0.13826
369	0.01995	411	0.16649	521	0.76821	411	0.15631
368	0.0309	412	0.16349	522	0.711	412	0.16775
367	0.03703	413	0.16083	523	0.66621	413	0.18567
366	0.05338	414	0.16059	524	0.61849	414	0.17752
365	0.07959	415	0.15936	525	0.56018	415	0.16655
364	0.1227	416	0.15911	526	0.531	416	0.159
363	0.18467	417	0.15777	527	0.49932	417	0.14286
362	0.28222	418	0.15419	528	0.49227	418	0.12956
361	0.42423	419	0.14953	529	0.47021	419	0.11315
360	0.62514	420	0.14414	530	0.44258	420	0.10412
359	0.8904	421	0.13623	531	0.42274	421	0.09335
358	1.26967	422	0.12689	532	0.43378	422	0.08134
357	1.72539	423	0.11788	533	0.42124	423	0.07662
356	2.25404	424	0.10923	534	0.39495	424	0.06636
355	2.67413	425	0.09963	535	0.40437	425	0.06137
354	2.94905	426	0.09037	536	0.40046	426	0.05648
353	2.94741	427	0.08275	537	0.38366	427	0.04822
352	2.68014	428	0.07502	538	0.37786	428	0.04991
351	2.27168	429	0.06849	539	0.36404	429	0.04912
350	1.88039	430	0.06221	540	0.36412	430	0.04461
349	1.57072	431	0.05762	541	0.3522	431	0.04448
348	1.36465	432	0.05265	542	0.37426	432	0.04557
347	1.34779	433	0.0497	543	0.36324	433	0.04928
346	1.38375	434	0.04583	544	0.35505	434	0.05132
345	1.47589	435	0.04379	545	0.34797	435	0.05175
344	1.60753	436	0.042	546	0.34715	436	0.0541
343	1.78244	437	0.04066	547	0.34345	437	0.05092
342	1.99379	438	0.03919	548	0.3718	438	0.04723
341	2.23006	439	0.03833	549	0.38595	439	0.04879
340	2.45831	440	0.03678	550	0.37182	440	0.04171
339	2.60707	441	0.0358	551	0.38942	441	0.0372
338	2.62237	442	0.03452	552	0.4159	442	0.03283
337	2.48232	443	0.0328	553	0.41337	443	0.03238
336	2.22411	444	0.03138	554	0.43356	444	0.02915
335	1.92946	445	0.02961	555	0.41862	445	0.02989
334	1.66244	446	0.02821	556	0.42134	446	0.02896
333	1.46542	447	0.02644	557	0.43758	447	0.02557
332	1.34128	448	0.02524	558	0.41156	448	0.02316
331	1.28255	449	0.02257	559	0.41165	449	0.02199
330	1.25984	450	0.02141	560	0.41966	450	0.02062
329	1.26094	451	0.01938	561	0.41796	451	0.02106
328	1.27326	452	0.01859	562	0.4355	452	0.0198
327	1.29005	453	0.01666	563	0.41096	453	0.01868
326	1.30764	454	0.01569	564	0.41158	454	0.01578
325	1.31488	455	0.01441	565	0.37835	455	0.01783
324	1.29739	456	0.01348	566	0.35978	456	0.01591
323	1.24628	457	0.01232	567	0.35591	457	0.01594
322	1.16532	458	0.01163	568	0.32895	458	0.01676
321	1.06633	459	0.01084	569	0.31602	459	0.01643
320	0.97116	460	0.01012	570	0.26871	460	0.01516
319	0.89702	461	0.00971	571	0.26539	461	0.01561
318	0.8549	462	0.00891	572	0.2628	462	0.01759
317	0.84863	463	0.00875	573	0.24532	463	0.01737
316	0.87284	464	0.00818	574	0.23514	464	0.01649
315	0.93098	465	0.00775	575	0.23807	465	0.0145
314	1.02414	466	0.00723	576	0.2131	466	0.01469
313	1.15525	467	0.00707	577	0.21304	467	0.01427
312	1.32916	468	0.00655	578	0.21649	468	0.01332
311	1.53981	469	0.00629	579	0.1937	469	0.01354
310	1.77875	470	0.00603	580	0.1908	470	0.01357
309	2.01041	471	0.00589	581	0.18582	471	0.01378
308	2.21841	472	0.00557	582	0.18438	472	0.01524
307	2.26391	473	0.00513	583	0.18615	473	0.01786
306	2.21272	474	0.00483	584	0.17115	474	0.02798
305	2.07028	475	0.0047	585	0.17584	475	0.05255
304	1.89778	476	0.00414	586	0.16691	476	0.08079
303	1.75071	477	0.00394	587	0.17018	477	0.09464
302	1.65609	478	0.00364	588	0.15823	478	0.08291
301	1.62234	479	0.00342	589	0.16886	479	0.06863
300	1.64454	480	0.00318	590	0.1611	480	0.05861
299	1.71204	481	0.00274	591	0.15041	481	0.0535
298	1.80616	482	0.00238	592	0.14741	482	0.04606
297	1.90447	483	0.00229	593	0.14613	483	0.03987
296	1.98355	484	0.00208	594	0.1521	484	0.03329
295	2.02285	485	0.00182	595	0.1397	485	0.03209
294	2.01445	486	0.00167	596	0.14637	486	0.02998
293	1.96399	487	0.00136	597	0.15207	487	0.0306
292	1.88278	488	0.00127	598	0.15567	488	0.02639
291	1.78836	489	0.00136	599	0.14309	489	0.02683
290	1.69279	490	0.00105	600	0.14744	490	0.02662
289	1.61071	491	0.00107	601	0.13918	491	0.0287
288	1.55297	492	0.000805482	602	0.1449	492	0.03101
287	1.51937	493	0.000871828	603	0.13604	493	0.03288
286	1.50391	494	0.000741052	604	0.1345	494	0.03295
285	1.49902	495	0.000656495	605	0.14201	495	0.02965
284	1.49024	496	0.000607293	606	0.16248	496	0.02658
283	1.47366	497	0.000522694	607	0.14096	497	0.02614
282	1.44735	498	0.00044369	608	0.14325	498	0.02543
281	1.41391	499	0.000383163	609	0.14924	499	0.02361
280	1.37705	500	0.000357426	610	0.146	500	0.0218
279	1.34372			611	0.13845	501	0.02221
278	1.32048			612	0.14786	502	0.02128
277	1.31089			613	0.13265	503	0.02104
276	1.3151			614	0.13529	504	0.02194
275	1.3306			615	0.14158	505	0.02707
274	1.35018			616	0.12748	506	0.03134
273	1.37316			617	0.12719	507	0.03425
272	1.39735			618	0.11144	508	0.03782
271	1.41967			619	0.12091	509	0.03919
270	1.4441			620	0.12074	510	0.03826
269	1.46999			621	0.11679	511	0.03737
268	1.4984			622	0.11089	512	0.03714
267	1.52711			623	0.10917	513	0.04031
266	1.55951			624	0.09924	514	0.04292
265	1.59242			625	0.09575	515	0.0485
264	1.62227			626	0.08821	516	0.05577
263	1.64865			627	0.09814	517	0.05763
262	1.6732			628	0.09423	518	0.05197
261	1.69638			629	0.09057	519	0.04425
260	1.72417			630	0.08233	520	0.04098
259	1.76082			631	0.08377	521	0.03592
258	1.81043			632	0.07566	522	0.03452
257	1.88024			633	0.07738	523	0.02987
256	1.97318			634	0.07953	524	0.02858
255	2.09106			635	0.08778	525	0.02618
254	2.23183			636	0.07042	526	0.02443
253	2.38314			637	0.06275	527	0.02511
252	2.52668			638	0.07118	528	0.02319
251	2.63075			639	0.07013	529	0.0212
250	2.68279			640	0.07041	530	0.02005
249	2.6838			641	0.05329	531	0.01975
248	2.65754			642	0.06468	532	0.01999
247	2.62965			643	0.05662	533	0.01762
246	2.61387			644	0.07243	534	0.01882
245	2.61502			645	0.07593	535	0.01712
244	2.6241			646	0.06369	536	0.01854
243	2.6308			647	0.0611	537	0.01753
242	2.62527			648	0.06055	538	0.01748
241	2.60826			649	0.07248	539	0.01573
240	2.58265			650	0.05709	540	0.01527
239	2.55824					541	0.01403
238	2.53831					542	0.01444
237	2.53111					543	0.01427
236	2.53935					544	0.01416
235	2.56538					545	0.01319
234	2.61547					546	0.01431
233	2.70463					547	0.01376
232	2.81377					548	0.0122
231	2.96466					549	0.01381
230	3.17137					550	0.01266
229	3.34513					551	0.01371
228	3.45323					552	0.01625
227	3.38918					553	0.01665
226	2.9065					554	0.01616
225	2.18122					555	0.01534
224	1.60727					556	0.01447
223	1.36034					557	0.01296
222	1.32857					558	0.01376
221	1.34023					559	0.01392
220	1.37802					560	0.01341
219	1.40931					561	0.01529
218	1.45457					562	0.01505
217	1.49495					563	0.01453
216	1.51056					564	0.01308
215	1.54314					565	0.012
214	1.55043					566	0.0113
213	1.57908					567	0.01089
212	1.56652					568	0.00993
211	1.58187					569	0.0085
210	1.55803					570	0.00839
209	1.56427					571	0.00758
208	1.54644					572	0.00673
207	1.56146					573	0.00678
206	1.52476					574	0.00613
205	1.51574					575	0.00549
204	1.50488					576	0.00579
203	1.52028					577	0.00567
202	1.47347					578	0.00553
201	1.48842					579	0.00544
200	1.46563					580	0.00484
						581	0.00457
						582	0.004
						583	0.00418
						584	0.00435
						585	0.00405
						586	0.0046
						587	0.00318
						588	0.00386
						589	0.00293
						590	0.00337
						591	0.00292
						592	0.0029
						593	0.00298
						594	0.00238
						595	0.00263
						596	0.00314
						597	0.00257
						598	0.00232
						599	0.00241
						600	0.00281
