# Supplementary material for: Double boron–oxygen-fused polycyclic aromatic hydrocarbons: skeletal editing and applications as organic optoelectronic materials
Source: Nat Commun. 2023 Nov 4;14:7089. doi: 10.1038/s41467-023-42973-1 (PMC10625603; doi:10.1038/s41467-023-42973-1)
Supplement: Supplementary file 14 — Source Data [file 41467_2023_42973_MOESM14_ESM.zip › Fig. S23-S42. Photophysical propertie/Fig. S37. Photophysical properties-BO4b.xlsx]

## Sheet: Fig. S37. BO4b
	RT-Abs		RT Fluo		77K Phos		77K Fluo+Phos
450	9.18212e-05	330	0	380	0.000940181	330	0.000541909
449	-0.000191777	331	0.000153962	381	7.98754e-05	331	0.000796212
448	-0.000223661	332	0.000189056	382	0.000546024	332	0.000650896
447	-0.000139162	333	0.000392603	383	0.000189354	333	0.00077502
446	-0.000294507	334	0.000271	384	0.000701202	334	0.000372373
445	-0.000189304	335	0.000120258	385	7.97289e-05	335	9.38501e-05
444	-0.000214863	336	0.000276415	386	0.00132	336	0
443	5.11923e-05	337	0.000374141	387	0.000587503	337	0.000151371
442	-8.1337e-05	338	0.000863119	388	0.000911183	338	0.000511634
441	-9.92311e-05	339	0.000956667	389	0.000351045	339	0.00114
440	-1.26239e-05	340	0.00139	390	0.000311691	340	0.0018
439	0.00010798	341	0.00188	391	0.000512963	341	0.00224
438	0.000138807	342	0.00258	392	0	342	0.00252
437	0.000130199	343	0.00333	393	0.000354077	343	0.0027
436	8.69083e-05	344	0.00399	394	0.00117	344	0.00275
435	5.64503e-05	345	0.00591	395	0.00228	345	0.00317
434	-4.23081e-05	346	0.00822	396	0.00126	346	0.00416
433	5.99799e-05	347	0.01244	397	0.00318	347	0.00538
432	6.149e-05	348	0.01853	398	0.00357	348	0.00883
431	0.000329917	349	0.02878	399	0.0029	349	0.01703
430	0.000312909	350	0.04402	400	0.00264	350	0.03545
429	0.000504894	351	0.06542	401	0.00397	351	0.06553
428	0.000608824	352	0.09593	402	0.00327	352	0.11073
427	0.00066484	353	0.13769	403	0.00324	353	0.16026
426	0.000729272	354	0.19455	404	0.00223	354	0.22945
425	0.000831199	355	0.27069	405	0.00235	355	0.32102
424	0.000905682	356	0.35393	406	0.00168	356	0.40283
423	0.000930423	357	0.44707	407	0.00194	357	0.45291
422	0.00108	358	0.56189	408	0.00107	358	0.43495
421	0.000980494	359	0.66024	409	0.00153	359	0.38664
420	0.00114	360	0.74749	410	0.00132	360	0.32616
419	0.00108	361	0.82963	411	0.00162	361	0.27906
418	0.00108	362	0.87181	412	0.00227	362	0.25697
417	0.00112	363	0.90032	413	0.000388106	363	0.23702
416	0.00123	364	0.90574	414	0.0015	364	0.22027
415	0.00117	365	0.89367	415	0.00255	365	0.20673
414	0.00107	366	0.87464	416	0.000670124	366	0.21305
413	0.00107	367	0.8433	417	0.00182	367	0.27718
412	0.00123	368	0.82548	418	0.00236	368	0.4219
411	0.00111	369	0.81259	419	0.0025	369	0.61621
410	0.000920005	370	0.81191	420	0.00213	370	0.83093
409	0.00118	371	0.82457	421	0.00277	371	0.94785
408	0.000891799	372	0.847	422	0.00314	372	1
407	0.000932083	373	0.88737	423	0.00655	373	0.97139
406	0.00111	374	0.91795	424	0.00998	374	0.88923
405	0.000846083	375	0.94935	425	0.02068	375	0.78978
404	0.000820237	376	0.9788	426	0.04475	376	0.68811
403	0.000763262	377	0.99615	427	0.07647	377	0.60753
402	0.000642071	378	1	428	0.11895	378	0.55219
401	0.000461951	379	0.99368	429	0.16625	379	0.51571
400	0.000617664	380	0.9747	430	0.2333	380	0.51454
399	0.000442695	381	0.95527	431	0.29722	381	0.5049
398	0.000430253	382	0.92185	432	0.36394	382	0.48755
397	0.000211155	383	0.89334	433	0.42356	383	0.48459
396	3.39817e-05	384	0.84962	434	0.47451	384	0.51301
395	0.000249038	385	0.81124	435	0.52748	385	0.54634
394	-0.000125016	386	0.77373	436	0.58536	386	0.618
393	-0.000214972	387	0.74301	437	0.63411	387	0.7091
392	-0.000349748	388	0.70987	438	0.68225	388	0.80372
391	-0.000356652	389	0.68026	439	0.72538	389	0.85596
390	-0.000354981	390	0.65921	440	0.76959	390	0.89472
389	-0.000476074	391	0.6464	441	0.81134	391	0.90184
388	-0.000374821	392	0.63699	442	0.83877	392	0.86279
387	-0.000334885	393	0.63067	443	0.85204	393	0.83434
386	-5.62762e-05	394	0.62035	444	0.90667	394	0.76211
385	7.943e-05	395	0.60925	445	0.9044	395	0.71932
384	0.000791766	396	0.60172	446	0.92296	396	0.67645
383	0.00144	397	0.59758	447	0.90266	397	0.62935
382	0.00191	398	0.5839	448	0.88934	398	0.61188
381	0.003	399	0.56987	449	0.88716	399	0.57837
380	0.00411	400	0.5561	450	0.85487	400	0.56756
379	0.00626	401	0.54076	451	0.84075	401	0.54818
378	0.00757	402	0.52922	452	0.83439	402	0.53518
377	0.00947	403	0.50656	453	0.81586	403	0.52499
376	0.01165	404	0.48675	454	0.79465	404	0.52643
375	0.01448	405	0.46672	455	0.7982	405	0.52231
374	0.01761	406	0.44715	456	0.82637	406	0.53168
373	0.02245	407	0.42625	457	0.83016	407	0.54305
372	0.02974	408	0.40818	458	0.83826	408	0.54921
371	0.04079	409	0.39103	459	0.85857	409	0.56083
370	0.05847	410	0.37	460	0.87143	410	0.58084
369	0.08643	411	0.35383	461	0.90069	411	0.57852
368	0.14497	412	0.33814	462	0.91988	412	0.57451
367	0.19801	413	0.32554	463	0.93393	413	0.57177
366	0.30092	414	0.30933	464	0.95573	414	0.56152
365	0.45056	415	0.29703	465	0.98575	415	0.52579
364	0.67124	416	0.28678	466	0.98306	416	0.50075
363	0.94703	417	0.27488	467	0.9913	417	0.47937
362	1.38556	418	0.26794	468	0.97796	418	0.45905
361	1.96763	419	0.25579	469	0.97459	419	0.43684
360	2.61439	420	0.24631	470	0.98803	420	0.41771
359	3.30923	421	0.23562	471	0.97843	421	0.40215
358	3.89154	422	0.22644	472	0.98557	422	0.38521
357	4.14577	423	0.21554	473	0.99892	423	0.36713
356	3.97202	424	0.2054	474	1	424	0.36141
355	3.44784	425	0.19762	475	0.99162	425	0.35123
354	2.85293	426	0.1864	476	0.96022	426	0.34062
353	2.31979	427	0.17958	477	0.96039	427	0.33835
352	1.9396	428	0.16715	478	0.95309	428	0.3396
351	1.71963	429	0.1573	479	0.92959	429	0.34365
350	1.64538	430	0.14788	480	0.89303	430	0.36368
349	1.66474	431	0.14097	481	0.86322	431	0.3695
348	1.89817	432	0.13322	482	0.84347	432	0.36802
347	2.02389	433	0.12447	483	0.81827	433	0.38007
346	2.22507	434	0.11839	484	0.78744	434	0.38422
345	2.48426	435	0.11215	485	0.76398	435	0.40812
344	2.79114	436	0.10516	486	0.7441	436	0.39259
343	3.09772	437	0.10029	487	0.71704	437	0.38472
342	3.32201	438	0.09437	488	0.68685	438	0.38926
341	3.37554	439	0.08957	489	0.66908	439	0.3875
340	3.20444	440	0.08616	490	0.65947	440	0.38614
339	2.85871	441	0.08186	491	0.63358	441	0.38588
338	2.45978	442	0.07809	492	0.62872	442	0.38925
337	2.10085	443	0.07386	493	0.6207	443	0.37813
336	1.83594	444	0.07166	494	0.60645	444	0.37313
335	1.67165	445	0.06801	495	0.59971	445	0.36757
334	1.58852	446	0.06496	496	0.59747	446	0.36049
333	1.55579	447	0.06094	497	0.57937	447	0.35932
332	1.54541	448	0.05799	498	0.57024	448	0.34279
331	1.55142	449	0.05559	499	0.57272	449	0.33756
330	1.56256	450	0.05265	500	0.56616	450	0.32434
329	1.58736	451	0.05034	501	0.56005	451	0.31728
328	1.61253	452	0.04831	502	0.56229	452	0.30773
327	1.62388	453	0.04671	503	0.54941	453	0.29818
326	1.59839	454	0.04441	504	0.55338	454	0.28721
325	1.5327	455	0.04134	505	0.54337	455	0.28661
324	1.43562	456	0.04008	506	0.50755	456	0.28321
323	1.33483	457	0.03827	507	0.52313	457	0.27887
322	1.24697	458	0.03713	508	0.50652	458	0.27861
321	1.19675	459	0.03497	509	0.50262	459	0.27516
320	1.18066	460	0.03333	510	0.48046	460	0.2746
319	1.19191	461	0.03083	511	0.48325	461	0.27733
318	1.22465	462	0.02938	512	0.47713	462	0.27939
317	1.27379	463	0.02745	513	0.46147	463	0.27977
316	1.34607	464	0.02675	514	0.4499	464	0.27319
315	1.45737	465	0.02592	515	0.42363	465	0.2719
314	1.61895	466	0.02437	516	0.422	466	0.26921
313	1.8294	467	0.02281	517	0.42758	467	0.2692
312	2.07084	468	0.02177	518	0.41016	468	0.26418
311	2.29724	469	0.0208	519	0.39603	469	0.2613
310	2.44431	470	0.01966	520	0.38308	470	0.26021
309	2.46449	471	0.01793	521	0.36753	471	0.2593
308	2.34907	472	0.01724	522	0.35435	472	0.25805
307	2.22193	473	0.01681	523	0.33645	473	0.25249
306	2.05379	474	0.01577	524	0.33071	474	0.2475
305	1.91231	475	0.01516	525	0.31826	475	0.24259
304	1.80817	476	0.01418	526	0.31268	476	0.23687
303	1.75006	477	0.01399	527	0.30012	477	0.23235
302	1.73473	478	0.01289	528	0.28514	478	0.22567
301	1.76773	479	0.01176	529	0.28958	479	0.21776
300	1.84002	480	0.01184	530	0.27636	480	0.21144
299	1.93586	481	0.01034	531	0.26627	481	0.20314
298	2.02155	482	0.01005	532	0.26489	482	0.19427
297	2.07134	483	0.00936	533	0.25471	483	0.1919
296	2.06831	484	0.00936	534	0.24189	484	0.18497
295	2.01425	485	0.00842	535	0.23314	485	0.17734
294	1.92027	486	0.00779	536	0.23141	486	0.16928
293	1.80507	487	0.00771	537	0.23259	487	0.16536
292	1.68885	488	0.00699	538	0.21661	488	0.15824
291	1.58786	489	0.00627	539	0.21849	489	0.15359
290	1.51483	490	0.00637	540	0.22421	490	0.14746
289	1.47117	491	0.00579	541	0.21212	491	0.14683
288	1.45216	492	0.00561	542	0.20735	492	0.14148
287	1.44945	493	0.00496	543	0.21001	493	0.13795
286	1.45012	494	0.00466	544	0.20211	494	0.13309
285	1.44456	495	0.0044	545	0.19629	495	0.13093
284	1.4289	496	0.00408	546	0.19417	496	0.1262
283	1.40275	497	0.0041	547	0.18739	497	0.12556
282	1.37197	498	0.00365	548	0.17509	498	0.12213
281	1.34325	499	0.00358	549	0.17824	499	0.11924
280	1.32625	500	0.00349	550	0.16908	500	0.11722
279	1.3228			551	0.16685	501	0.11289
278	1.33312			552	0.15411	502	0.1094
277	1.35551			553	0.15845	503	0.10526
276	1.38584			554	0.14473	504	0.1025
275	1.41685			555	0.14982	505	0.1003
274	1.44916			556	0.14523	506	0.0974
273	1.47958			557	0.13903	507	0.09331
272	1.50859			558	0.13483	508	0.09298
271	1.54091			559	0.1274	509	0.08976
270	1.57525			560	0.12343	510	0.08689
269	1.61286			561	0.1249	511	0.08583
268	1.6504			562	0.1255	512	0.08242
267	1.6901			563	0.11458	513	0.0794
266	1.7284			564	0.12021	514	0.07734
265	1.76538			565	0.10707	515	0.07465
264	1.80097			566	0.10678	516	0.07086
263	1.83747			567	0.10829	517	0.06887
262	1.87895			568	0.09753	518	0.06534
261	1.92754			569	0.1054	519	0.06392
260	1.99018			570	0.09341	520	0.06153
259	2.07022			571	0.0884	521	0.05921
258	2.17314			572	0.09132	522	0.0565
257	2.30378			573	0.08442	523	0.05405
256	2.45004			574	0.08688	524	0.05223
255	2.60126			575	0.08232	525	0.05075
254	2.73078			576	0.07621	526	0.04828
253	2.81493			577	0.07875	527	0.04536
252	2.84857			578	0.0779	528	0.04349
251	2.83492			579	0.08162	529	0.04164
250	2.80157			580	0.07308	530	0.03997
249	2.76279			581	0.0666	531	0.03878
248	2.73317			582	0.06805	532	0.03654
247	2.71536			583	0.06938	533	0.03577
246	2.70379			584	0.06928	534	0.03452
245	2.69635			585	0.06427	535	0.03304
244	2.68804			586	0.06287	536	0.03254
243	2.67797			587	0.06005	537	0.0321
242	2.66435			588	0.05464	538	0.03064
241	2.65076			589	0.0579	539	0.0314
240	2.64039			590	0.05478	540	0.03265
239	2.63863			591	0.05706	541	0.03787
238	2.65276			592	0.05386	542	0.03615
237	2.69016			593	0.05536	543	0.03351
236	2.76613			594	0.05072	544	0.03237
235	2.88209			595	0.05003	545	0.03942
234	3.04858			596	0.04732	546	0.03415
233	3.284			597	0.05063	547	0.0275
232	3.54622			598	0.0519	548	0.02519
231	3.8706			599	0.04613	549	0.02393
230	4.24414			600	0.0388	550	0.02137
229	4.51166			601	0.03973	551	0.02033
228	4.56567			602	0.03878	552	0.01916
227	4.26644			603	0.04178	553	0.01786
226	3.52337			604	0.042	554	0.01668
225	2.59071			605	0.04251	555	0.01554
224	1.88399			606	0.04136	556	0.01496
223	1.60009			607	0.03878	557	0.01471
222	1.55864			608	0.03722	558	0.01372
221	1.59422			609	0.03925	559	0.01331
220	1.63455			610	0.04339	560	0.01242
219	1.66816			611	0.03863	561	0.01172
218	1.71238			612	0.03783	562	0.01166
217	1.74655			613	0.0365	563	0.0115
216	1.75742			614	0.03697	564	0.01052
215	1.79243			615	0.03203	565	0.01012
214	1.79454			616	0.03026	566	0.00973
213	1.79991			617	0.03086	567	0.00938
212	1.80298			618	0.02953	568	0.00873
211	1.78885			619	0.02994	569	0.00834
210	1.79811			620	0.02567	570	0.00805
209	1.77919			621	0.02661	571	0.0079
208	1.76065			622	0.03107	572	0.00744
207	1.77383			623	0.03209	573	0.00701
206	1.74514			624	0.02666	574	0.00657
205	1.70576			625	0.02513	575	0.00636
204	1.71508			626	0.02556	576	0.00616
203	1.69835			627	0.02223	577	0.00717
202	1.68009			628	0.03064	578	0.00582
201	1.69588			629	0.02645	579	0.00648
200	1.65928			630	0.02254	580	0.00551
				631	0.02923	581	0.00536
				632	0.01889	582	0.0052
				633	0.02463	583	0.00542
				634	0.02373	584	0.00553
				635	0.02347	585	0.00478
				636	0.02821	586	0.00415
				637	0.02367	587	0.00417
				638	0.0241	588	0.0035
				639	0.0224	589	0.00308
				640	0.02352	590	0.00315
				641	0.01913	591	0.00298
				642	0.0203	592	0.0027
				643	0.02023	593	0.00272
				644	0.01988	594	0.00214
				645	0.02477	595	0.00211
				646	0.01932	596	0.00175
				647	0.0232	597	0.00147
				648	0.02498	598	0.00151
				649	0.02288	599	0.00118
				650	0.02327	600	0.00104
				651	0.02385
				652	0.01864
				653	0.02239
				654	0.01557
				655	0.02385
				656	0.01565
				657	0.02192
				658	0.01969
				659	0.02548
				660	0.02073
