# Supplementary material for: Double boron–oxygen-fused polycyclic aromatic hydrocarbons: skeletal editing and applications as organic optoelectronic materials
Source: Nat Commun. 2023 Nov 4;14:7089. doi: 10.1038/s41467-023-42973-1 (PMC10625603; doi:10.1038/s41467-023-42973-1)
Supplement: Supplementary file 14 — Source Data [file 41467_2023_42973_MOESM14_ESM.zip › Fig. S23-S42. Photophysical propertie/Fig. S38. Photophysical properties-BO4c.xlsx]

## Sheet: Fig. S38. BO4c
	RT-Abs		RT Fluo		77K Phos
500	-0.01252	360	0.0109	530	0.00724
499	-0.01178	361	0.01156	531	0.01116
498	-0.01178	362	0.01134	532	0.02564
497	-0.01178	363	0.01185	533	0.03288
496	-0.01178	364	0.00975	534	0.04947
495	-0.01252	365	0.00902	535	0.04947
494	-0.01178	366	0.00775	536	0.05279
493	-0.01178	367	0.0061	537	0.0552
492	-0.01252	368	0.00485	538	0.06727
491	-0.01178	369	0.00373	539	0.06667
490	-0.01178	370	0.00336	540	0.07421
489	-0.01178	371	0.00198	541	0.07934
488	-0.01178	372	0.00169	542	0.06998
487	-0.01178	373	0.00199	543	0.09261
486	-0.01178	374	0.002	544	0.08869
485	-0.01178	375	0.00213	545	0.08597
484	-0.01104	376	0.00191	546	0.08869
483	-0.01104	377	0.00234	547	0.09472
482	-0.01104	378	0.00279	548	0.09261
481	-0.01104	379	0.00359	549	0.08899
480	-0.01104	380	0.00446	550	0.0902
479	-0.01104	381	0.00544	551	0.09532
478	-0.01104	382	0.00587	552	0.11011
477	-0.01178	383	0.00685	553	0.11614
476	-0.01104	384	0.00789	554	0.11161
475	-0.01104	385	0.00799	555	0.11493
474	-0.01178	386	0.00871	556	0.13424
473	-0.01252	387	0.00861	557	0.13997
472	-0.01178	388	0.00888	558	0.1276
471	-0.01178	389	0.0098	559	0.15686
470	-0.01252	390	0.01062	560	0.17526
469	-0.01252	391	0.01212	561	0.18582
468	-0.01252	392	0.01435	562	0.23077
467	-0.01252	393	0.01529	563	0.2552
466	-0.01252	394	0.01895	564	0.30317
465	-0.01252	395	0.02298	565	0.34329
464	-0.01252	396	0.02829	566	0.39698
463	-0.01252	397	0.03615	567	0.4184
462	-0.01252	398	0.04872	568	0.52338
461	-0.01325	399	0.07002	569	0.58974
460	-0.01252	400	0.09661	570	0.63107
459	-0.01252	401	0.14132	571	0.71644
458	-0.01325	402	0.19989	572	0.74419
457	-0.01252	403	0.27846	573	0.7451
456	-0.01325	404	0.37859	574	0.8006
455	-0.01325	405	0.4803	575	0.89412
454	-0.01325	406	0.59581	576	0.91735
453	-0.01325	407	0.6944	577	0.97798
452	-0.01325	408	0.77979	578	0.96169
451	-0.01325	409	0.8432	579	0.98854
450	-0.01325	410	0.8828	580	1
449	-0.00736	411	0.89484	581	0.97225
448	-0.0081	412	0.89652	582	0.96742
447	-0.00736	413	0.88709	583	0.94691
446	-0.00736	414	0.86876	584	0.90106
445	-0.00736	415	0.84054	585	0.87783
444	-0.00736	416	0.82215	586	0.86244
443	-0.00736	417	0.80992	587	0.84977
442	-0.00736	418	0.79401	588	0.75716
441	-0.00736	419	0.78994	589	0.7451
440	-0.00736	420	0.79783	590	0.69925
439	-0.00736	421	0.81562	591	0.74902
438	-0.00736	422	0.83824	592	0.66124
437	-0.00736	423	0.8719	593	0.66094
436	-0.00736	424	0.90851	594	0.64766
435	-0.00736	425	0.9403	595	0.62383
434	-0.00663	426	0.96809	596	0.59759
433	-0.00663	427	0.98478	597	0.55505
432	-0.00663	428	0.9976	598	0.52368
431	-0.00663	429	1	599	0.51252
430	-0.00589	430	0.9906	600	0.49291
429	-0.00589	431	0.97952	601	0.48145
428	-0.00515	432	0.94781	602	0.48748
427	-0.00442	433	0.91466	603	0.47089
426	-0.00368	434	0.88131	604	0.42534
425	-0.00294	435	0.84794	605	0.41629
424	-0.00147	436	0.79634	606	0.40362
423	0.000736179	437	0.75788	607	0.38974
422	0.00221	438	0.72335	608	0.40694
421	0.00442	439	0.68612	609	0.40211
420	0.00736	440	0.64521	610	0.36169
419	0.01325	441	0.61389	611	0.37738
418	0.0184	442	0.58099	612	0.3635
417	0.02577	443	0.55399	613	0.38944
416	0.03607	444	0.5345	614	0.38733
415	0.05816	445	0.51603	615	0.40211
414	0.08024	446	0.50436	616	0.39397
413	0.10895	447	0.4894	617	0.3991
412	0.14871	448	0.47529	618	0.39336
411	0.23042	449	0.46433	619	0.40543
410	0.30625	450	0.46261	620	0.40995
409	0.40343	451	0.4512	621	0.43982
408	0.5249	452	0.44285	622	0.41931
407	0.76415	453	0.43706	623	0.44465
406	0.96439	454	0.43072	624	0.44706
405	1.21781	455	0.42119	625	0.46184
404	1.51581	456	0.41266	626	0.44404
403	2.02969	457	0.40109	627	0.45943
402	2.39339	458	0.38719	628	0.48054
401	2.74535	459	0.37402	629	0.44072
400	3.03162	460	0.35897	630	0.44766
399	3.39063	461	0.34465	631	0.43831
398	3.51969	462	0.33114	632	0.45249
397	3.55488	463	0.31559	633	0.46456
396	3.50091	464	0.29944	634	0.43137
395	3.28739	465	0.28386	635	0.4178
394	3.07855	466	0.26775	636	0.38793
393	2.84625	467	0.25334	637	0.38914
392	2.60926	468	0.24268	638	0.38582
391	2.29484	469	0.22833	639	0.36561
390	2.1165	470	0.21216	640	0.35173
389	1.97337	471	0.20052	641	0.32338
388	1.86309	472	0.18957	642	0.33092
387	1.77861	473	0.17995	643	0.31644
386	1.77158	474	0.16991	644	0.29623
385	1.80677	475	0.16023	645	0.27964
384	1.88655	476	0.15235	646	0.25581
383	2.07427	477	0.14588	647	0.24223
382	2.23617	478	0.1394	648	0.21357
381	2.41216	479	0.13319	649	0.22323
380	2.62803	480	0.12784	650	0.21026
379	2.81575	481	0.12198	651	0.19367
378	2.88145	482	0.11777	652	0.19035
377	2.88614	483	0.11278	653	0.1819
376	2.82044	484	0.10619	654	0.17979
375	2.61395	485	0.10271	655	0.1641
374	2.42858	486	0.09951	656	0.16471
373	2.22444	487	0.09583	657	0.15445
372	2.02265	488	0.09122	658	0.13937
371	1.75046	489	0.08788	659	0.15505
370	1.60028	490	0.08388	660	0.13363
369	1.47592	491	0.07773	661	0.14087
368	1.37737	492	0.07551	662	0.1267
367	1.27413	493	0.06976	663	0.1086
366	1.23424	494	0.06811	664	0.11584
365	1.21781	495	0.06282	665	0.11011
364	1.21781	496	0.06035	666	0.10287
363	1.24597	497	0.05647	667	0.10317
362	1.27413	498	0.05381	668	0.08839
361	1.30228	499	0.0502	669	0.08205
360	1.31871	500	0.04786	670	0.0905
359	1.30932	501	0.04561	671	0.08627
358	1.28117	502	0.04246	672	0.08839
357	1.23893	503	0.03971	673	0.10045
356	1.15446	504	0.03649	674	0.0911
355	1.09814	505	0.03523	675	0.08839
354	1.05121	506	0.03351	676	0.07994
353	1.02071	507	0.03178	677	0.08507
352	1.01132	508	0.02974	678	0.07813
351	1.0254	509	0.02751	679	0.07692
350	1.05356	510	0.0265	680	0.07662
349	1.08406	511	0.02522	681	0.07964
348	1.13569	512	0.02307	682	0.07602
347	1.16619	513	0.02304	683	0.07964
346	1.19669	514	0.02101	684	0.06878
345	1.22016	515	0.02054	685	0.07149
344	1.25301	516	0.01888	686	0.08115
343	1.26474	517	0.01799	687	0.06697
342	1.26709	518	0.01694	688	0.06878
341	1.25535	519	0.01593	689	0.0549
340	1.21312	520	0.01543	690	0.05581
339	1.16384	521	0.01403	691	0.0552
338	1.12161	522	0.01315	692	0.05792
337	1.07937	523	0.01245	693	0.05671
336	1.03948	524	0.01153	694	0.05339
335	0.9949	525	0.01155	695	0.04766
334	0.97613	526	0.01004	696	0.0552
333	0.96205	527	0.01002	697	0.04977
332	0.95735	528	0.00881	698	0.04193
331	0.95032	529	0.00834	699	0.04465
330	0.94093	530	0.00737	700	0.04163
329	0.9292	531	0.00719	701	0.04766
328	0.91043	532	0.00661	702	0.04042
327	0.86819	533	0.00591	703	0.02353
326	0.83065	534	0.00518	704	0.02775
325	0.79076	535	0.00427	705	0.03167
324	0.74852	536	0.00415	706	0.02745
323	0.68986	537	0.00361	707	0.02172
322	0.65232	538	0.00355	708	0.01961
321	0.62181	539	0.00286	709	0.02474
320	0.58661	540	0.00258	710	0.01237
319	0.56784	541	0.00229	711	0.02112
318	0.55376	542	0.00197	712	0.01659
317	0.54438	543	0.0019	713	0.01961
316	0.5303	544	0.00163	714	0.0184
315	0.52561	545	0.00125	715	0.01056
314	0.52326	546	0.000677171	716	0.00965
313	0.52091	547	0.000931948	717	0.01297
312	0.52326	548	0.000435803	718	0
311	0.52561	549	0.000134093	719	0.000603318
310	0.52795	550	0	720	0.00392
309	0.53265
308	0.53734
307	0.54438
306	0.55376
305	0.5655
304	0.58896
303	0.61243
302	0.64293
301	0.67578
300	0.73444
299	0.77902
298	0.82595
297	0.87288
296	0.93624
295	0.97143
294	1.00194
293	1.03009
292	1.06998
291	1.10518
290	1.14976
289	1.20608
288	1.31167
287	1.40083
286	1.50408
285	1.62609
284	1.84666
283	2.03203
282	2.2526
281	2.5154
280	2.99173
279	3.35543
278	3.73556
277	4.09222
276	4.45123
275	4.55213
274	4.54743
273	4.48643
272	4.36676
271	4.28932
270	4.23301
269	4.18139
268	4.12976
267	4.09457
266	4.04529
265	3.97255
264	3.82003
263	3.70271
262	3.57835
261	3.46337
260	3.33197
259	3.28035
258	3.25688
257	3.25454
256	3.29912
255	3.34839
254	3.40471
253	3.45868
252	3.51969
251	3.52438
250	3.50795
249	3.47041
248	3.39063
247	3.32962
246	3.27565
245	3.23107
244	3.18649
243	3.16772
242	3.16068
241	3.16302
240	3.20291
239	3.25688
238	3.3437
237	3.45633
236	3.67221
235	3.84115
234	4.01713
233	4.17904
232	4.35972
231	4.34799
230	4.1368
229	3.50326
228	2.85095
227	1.99449
226	1.11457
225	0.45052
224	0.27219
223	0.27688
222	0.19476
221	0.61477
220	0.63354
219	0.61477
218	0.74383
217	1.14038
216	0.99724
215	0.96439
214	1.00898
213	1.20373
212	1.46654
211	0.97613
210	1.11457
209	2.22444
208	1.06998
207	1.17323
206	1.09814
205	1.34452
204	1.15915
203	1.05591
202	1.19904
201	1.3891
200	2.00387
