# Supplementary material for: Double boron–oxygen-fused polycyclic aromatic hydrocarbons: skeletal editing and applications as organic optoelectronic materials
Source: Nat Commun. 2023 Nov 4;14:7089. doi: 10.1038/s41467-023-42973-1 (PMC10625603; doi:10.1038/s41467-023-42973-1)
Supplement: Supplementary file 14 — Source Data [file 41467_2023_42973_MOESM14_ESM.zip › Fig. S23-S42. Photophysical propertie/Fig. S39. Photophysical properties-BO4d.xlsx]

## Sheet: Fig. S39. BO4d
	RT-Abs		RT Fluo		77K Phos
500	-0.01202	320	0	400	0.00115
499	-0.01202	321	0	401	0.00115
498	-0.01202	322	2.22361e-05	402	0.000419419
497	-0.01202	323	0.000289069	403	0.00262
496	-0.01202	324	0.000333541	404	0.0022
495	-0.01202	325	0.000978387	405	0.000524274
494	-0.01202	326	0.000533665	406	0.00168
493	-0.01202	327	0.00102	407	0.00231
492	-0.01202	328	0.00138	408	0.000629129
491	-0.01202	329	0.00196	409	0.00105
490	-0.01202	330	0.00202	410	0.00262
489	-0.01202	331	0.00185	411	0.0021
488	-0.01117	332	0.00185	412	0.00020971
487	-0.01202	333	0.00227	413	0.000419419
486	-0.01202	334	0.00185	414	0.00136
485	-0.01202	335	0.00211	415	0.00367
484	-0.01117	336	0.0022	416	0
483	-0.01117	337	0.00149	417	0.00367
482	-0.01117	338	0.00216	418	0.000314564
481	-0.01117	339	0.00229	419	0.00241
480	-0.01117	340	0.00256	420	0.00157
479	-0.01117	341	0.00278	421	0.00126
478	-0.01117	342	0.00231	422	0.00157
477	-0.01117	343	0.00211	423	0.0021
476	-0.01117	344	0.00218	424	0.000524274
475	-0.01117	345	0.003	425	0.00115
474	-0.01117	346	0.00245	426	0.00283
473	-0.01117	347	0.00336	427	0.00472
472	-0.01117	348	0.00302	428	0.0022
471	-0.01117	349	0.00305	429	0.00398
470	-0.01117	350	0.00271	430	0.00482
469	-0.01117	351	0.0022	431	0.00377
468	-0.01117	352	0.0026	432	0.00472
467	-0.01031	353	0.00262	433	0.00262
466	-0.01117	354	0.00294	434	0.00315
465	-0.01117	355	0.00331	435	0.00671
464	-0.01117	356	0.00314	436	0.00367
463	-0.01117	357	0.00285	437	0.00357
462	-0.01117	358	0.00371	438	0.00503
461	-0.01117	359	0.0042	439	0.0043
460	-0.01117	360	0.00329	440	0.00325
459	-0.01117	361	0.00489	441	0.00556
458	-0.01117	362	0.00409	442	0.00765
457	-0.01117	363	0.00489	443	0.0064
456	-0.01117	364	0.00516	444	0.00671
455	-0.01117	365	0.00623	445	0.00524
454	-0.01202	366	0.00743	446	0.00629
453	-0.01117	367	0.00907	447	0.00755
452	-0.01202	368	0.01207	448	0.00891
451	-0.01117	369	0.01708	449	0.00723
450	-0.01202	370	0.02424	450	0.00765
449	-0.00601	371	0.0346	451	0.00503
448	-0.00601	372	0.04936	452	0.0086
447	-0.00601	373	0.07863	453	0.01017
446	-0.00601	374	0.11665	454	0.01049
445	-0.00601	375	0.16475	455	0.00818
444	-0.00601	376	0.23495	456	0.00671
443	-0.00515	377	0.32149	457	0.01132
442	-0.00601	378	0.41275	458	0.00891
441	-0.00601	379	0.49593	459	0.00797
440	-0.00515	380	0.57591	460	0.00692
439	-0.00515	381	0.64825	461	0.00608
438	-0.00515	382	0.68572	462	0.01059
437	-0.00515	383	0.71167	463	0.0065
436	-0.00515	384	0.722	464	0.01164
435	-0.00515	385	0.73446	465	0.00975
434	-0.00515	386	0.73917	466	0.00703
433	-0.00429	387	0.73675	467	0.00744
432	-0.00515	388	0.73601	468	0.00912
431	-0.00429	389	0.71771	469	0.01049
430	-0.00429	390	0.71198	470	0.01059
429	-0.00429	391	0.71411	471	0.00818
428	-0.00429	392	0.71026	472	0.0108
427	-0.00344	393	0.71193	473	0.00912
426	-0.00344	394	0.72999	474	0.00965
425	-0.00258	395	0.75158	475	0.01007
424	-0.00172	396	0.78313	476	0.0109
423	0	397	0.81517	477	0.01153
422	0.000858875	398	0.85925	478	0.00954
421	0.000858875	399	0.89796	479	0.01122
420	0	400	0.94352	480	0.00786
419	0	401	0.9672	481	0.01237
418	0.000858875	402	0.98237	482	0.0108
417	0.000858875	403	1	483	0.01311
416	0.00172	404	0.9978	484	0.0107
415	0.00258	405	0.99451	485	0.01206
414	0.00258	406	0.98639	486	0.0109
413	0.00344	407	0.97443	487	0.01342
412	0.00429	408	0.94528	488	0.01185
411	0.00515	409	0.93623	489	0.01311
410	0.00601	410	0.90183	490	0.01321
409	0.00601	411	0.88193	491	0.01132
408	0.00687	412	0.85527	492	0.01311
407	0.00859	413	0.84123	493	0.01437
406	0.00945	414	0.81533	494	0.01604
405	0.01031	415	0.79107	495	0.02087
404	0.01117	416	0.77479	496	0.01657
403	0.01374	417	0.75073	497	0.01615
402	0.01632	418	0.73768	498	0.02139
401	0.0189	419	0.72968	499	0.02108
400	0.01031	420	0.70726	500	0.02108
399	0.01546	421	0.70428	501	0.02307
398	0.0189	422	0.69924	502	0.02621
397	0.02491	423	0.69614	503	0.02758
396	0.03092	424	0.68096	504	0.03135
395	0.04466	425	0.67838	505	0.0368
394	0.0584	426	0.6635	506	0.04152
393	0.07472	427	0.66037	507	0.05096
392	0.09791	428	0.64413	508	0.05473
391	0.14773	429	0.63059	509	0.06774
390	0.19411	430	0.61245	510	0.07927
389	0.25509	431	0.58741	511	0.09185
388	0.33582	432	0.57242	512	0.1015
387	0.50416	433	0.55148	513	0.11041
386	0.65876	434	0.53162	514	0.12111
385	0.8563	435	0.51496	515	0.12331
384	1.10537	436	0.49669	516	0.13505
383	1.45468	437	0.4845	517	0.13631
382	2.1395	438	0.45615	518	0.13652
381	2.70023	439	0.43609	519	0.1361
380	3.48388	440	0.41962	520	0.13149
379	4.08367	441	0.40841	521	0.12761
378	4.63521	442	0.39407	522	0.12394
377	5.02129	443	0.37379	523	0.11838
376	5.21202	444	0.36114	524	0.11324
375	5.127	445	0.35186	525	0.10989
374	4.86731	446	0.33825	526	0.11219
373	4.48354	447	0.32769	527	0.11136
372	3.8148	448	0.31526	528	0.1102
371	3.41493	449	0.30388	529	0.11691
370	3.1001	450	0.2961	530	0.1317
369	2.88178	451	0.28885	531	0.13725
368	2.70023	452	0.27393	532	0.1599
367	2.65197	453	0.26906	533	0.18947
366	2.6267	454	0.26014	534	0.2051
365	2.6267	455	0.24884	535	0.24746
364	2.67725	456	0.24186	536	0.28017
363	2.77147	457	0.23419	537	0.31834
362	2.92085	458	0.22641	538	0.35105
361	3.24258	459	0.21647	539	0.37265
360	3.48388	460	0.20869	540	0.41522
359	3.74148	461	0.20135	541	0.45392
358	3.95003	462	0.19043	542	0.45926
357	4.12177	463	0.1852	543	0.48904
356	4.08496	464	0.17796	544	0.51127
355	3.97456	465	0.1643	545	0.53633
354	3.75375	466	0.1635	546	0.55332
353	3.31213	467	0.15401	547	0.58027
352	3.00545	468	0.14574	548	0.58677
351	2.69877	469	0.13964	549	0.61728
350	2.41663	470	0.13019	550	0.65314
349	2.09768	471	0.12603	551	0.68816
348	1.95048	472	0.11956	552	0.73335
347	1.84007	473	0.11516	553	0.77834
346	1.74194	474	0.11076	554	0.80319
345	1.65607	475	0.10629	555	0.83307
344	1.6438	476	0.1016	556	0.88697
343	1.63153	477	0.0935	557	0.92471
342	1.63153	478	0.08848	558	0.93499
341	1.61926	479	0.08619	559	0.95942
340	1.59473	480	0.08467	560	0.97211
339	1.5702	481	0.08029	561	1
338	1.48432	482	0.07496	562	0.98763
337	1.39845	483	0.07256	563	0.97683
336	1.27578	484	0.0702	564	0.94202
335	1.06725	485	0.06602	565	0.90144
334	0.9323	486	0.06144	566	0.90982
333	0.8219	487	0.06048	567	0.87092
332	0.72377	488	0.05632	568	0.83748
331	0.6379	489	0.05724	569	0.78442
330	0.60109	490	0.05159	570	0.74982
329	0.58883	491	0.04852	571	0.70305
328	0.60109	492	0.04932	572	0.67401
327	0.66242	493	0.04374	573	0.63091
326	0.73603	494	0.04303	574	0.61225
325	0.84643	495	0.04254	575	0.58865
324	0.99364	496	0.03918	576	0.56716
323	1.23898	497	0.03729	577	0.5443
322	1.39845	498	0.03731	578	0.5377
321	1.50886	499	0.0352	579	0.53633
320	1.607	500	0.0334	580	0.51672
319	1.59473	501	0.03091	581	0.51672
318	1.55793	502	0.02795	582	0.49617
317	1.52113	503	0.02913	583	0.5032
316	1.53339	504	0.02595	584	0.49858
315	1.607	505	0.02562	585	0.51253
314	1.7542	506	0.02462	586	0.49208
313	1.98728	507	0.02346	587	0.51127
312	2.49023	508	0.02166	588	0.49953
311	2.85825	509	0.02146	589	0.49523
310	3.20173	510	0.01968	590	0.49387
309	3.49614	511	0.01801	591	0.46755
308	3.76601	512	0.01808	592	0.45958
307	3.82735	513	0.01861	593	0.4666
306	3.85188	514	0.01516	594	0.45507
305	3.87642	515	0.0159	595	0.45591
304	3.99909	516	0.01597	596	0.44364
303	4.23217	517	0.01494	597	0.44437
302	4.60019	518	0.01385	598	0.43987
301	5.12767	519	0.01299	599	0.45224
300	6.15811	520	0.01299	600	0.4449
299	6.90641	521	0.01132	601	0.45318
298	7.5811	522	0.01241	602	0.45392
297	8.08406	523	0.01096	603	0.45476
296	8.48887	524	0.00949	604	0.46272
295	8.52567	525	0.00849	605	0.45633
294	8.42754	526	0.00985	606	0.46556
293	8.18219	527	0.00832	607	0.45067
292	7.63017	528	0.00821	608	0.44354
291	7.18855	529	0.00709	609	0.45759
290	6.74694	530	0.00709	610	0.44647
289	6.37892	531	0.00669	611	0.42655
288	5.92504	532	0.00583	612	0.4254
287	5.69196	533	0.00616	613	0.419
286	5.52022	534	0.00623	614	0.41271
285	5.36075	535	0.00567	615	0.4039
284	5.1522	536	0.0052	616	0.39939
283	4.98046	537	0.00523	617	0.38608
282	4.77193	538	0.00387	618	0.38545
281	4.52658	539	0.00407	619	0.36448
280	4.10949	540	0.00476	620	0.34225
279	3.81509	541	0.00391	621	0.32746
278	3.53294	542	0.00369	622	0.30806
277	3.26306	543	0.003	623	0.30681
276	2.91958	544	0.00291	624	0.28772
275	2.71104	545	0.00265	625	0.28122
274	2.5393	546	0.00296	626	0.26717
273	2.3921	547	0.00227	627	0.24305
272	2.22036	548	0.00227	628	0.24127
271	2.09768	549	0.00253	629	0.22837
270	1.98728	550	0.00182	630	0.20573
269	1.86461			631	0.20939
268	1.7174			632	0.18664
267	1.63153			633	0.20027
266	1.55793			634	0.18381
265	1.50886			635	0.17448
264	1.47206			636	0.17207
263	1.47206			637	0.17511
262	1.48432			638	0.15854
261	1.50886			639	0.16043
260	1.5702			640	0.15498
259	1.63153			641	0.14963
258	1.7174			642	0.14376
257	1.81554			643	0.13338
256	2.01181			644	0.134
255	2.17129			645	0.12771
254	2.36756			646	0.1274
253	2.58837			647	0.11041
252	2.95639			648	0.11408
251	3.18946			649	0.11335
250	3.4348			650	0.11219
249	3.65561			651	0.10643
248	4.01136			652	0.09762
247	4.24443			653	0.09846
246	4.46525			654	0.09636
245	4.67378			655	0.09584
244	4.94367			656	0.10108
243	5.09087			657	0.10276
242	5.189			658	0.095
241	5.27488			659	0.0885
240	5.38528			660	0.08493
239	5.45888			661	0.08745
238	5.56929			662	0.08357
237	5.63062			663	0.08367
236	5.77783			664	0.08441
235	5.87597			665	0.08514
234	5.9741			666	0.08609
233	6.10904			667	0.07633
232	6.30532			668	0.08451
231	6.42799			669	0.07424
230	6.51386			670	0.07371
229	6.04771			671	0.07675
228	5.32394			672	0.07025
227	4.30577			673	0.07099
226	2.72331			674	0.06711
225	1.74194			675	0.07162
224	1.39845			676	0.06249
223	1.17765			677	0.06595
222	0.74829			678	0.06092
221	1.99955			679	0.05956
220	2.07315			680	0.05589
219	1.69287			681	0.05358
218	1.88914			682	0.05201
217	3.70468			683	0.0497
216	2.68651			684	0.04855
215	2.08542			685	0.04813
214	2.29396			686	0.04089
213	2.96865			687	0.04593
212	4.01136			688	0.03838
211	1.47206			689	0.03901
210	2.01181			690	0.03167
209	7.64243			691	0.03313
208	1.82781			692	0.0345
207	2.4657			693	0.02925
206	1.87687			694	0.02904
205	3.04226			695	0.02978
204	1.93821			696	0.02936
203	1.6806			697	0.02674
202	2.26942			698	0.02391
201	3.00545			699	0.02265
200	6.26852			700	0.02233
				701	0.01971
				702	0.01835
				703	0.01971
				704	0.01971
				705	0.01573
				706	0.01814
				707	0.01374
				708	0.01447
				709	0.01416
				710	0.01311
				711	0.01132
				712	0.01541
				713	0.01437
				714	0.01353
				715	0.01174
				716	0.00975
				717	0.01049
				718	0.00839
				719	0.0086
				720	0.01007
