# Supplementary material for: Double boron–oxygen-fused polycyclic aromatic hydrocarbons: skeletal editing and applications as organic optoelectronic materials
Source: Nat Commun. 2023 Nov 4;14:7089. doi: 10.1038/s41467-023-42973-1 (PMC10625603; doi:10.1038/s41467-023-42973-1)
Supplement: Supplementary file 14 — Source Data [file 41467_2023_42973_MOESM14_ESM.zip › Fig. S23-S42. Photophysical propertie/Fig. S40. Photophysical properties-BO4e.xlsx]

## Sheet: Fig. S40. BO4e
	RT-Abs		RT Fluo		77K Phos		77K Fluo+Phos
200	1.69181	360	0	480	0.01339	330	0.000157695
201	1.67599	361	0.000195501	481	0.01004	331	0.000187262
202	1.6001	362	0.000182467	482	0.00711	332	0.000404092
203	1.78667	363	0.000221568	483	0.01255	333	0.000177406
204	1.68232	364	7.82003e-05	484	0.0046	334	7.88473e-05
205	1.73924	365	0.000286735	485	0.01548	335	0.000137983
206	1.7171	366	0	486	0.01464	336	8.87032e-05
207	1.70129	367	0.000430102	487	0.01297	337	8.87032e-05
208	1.793	368	0.000351902	488	0.00209	338	0.000108415
209	1.7677	369	0.000495269	489	0.00502	339	4.92795e-05
210	1.79616	370	0.000938404	490	0.00544	340	0.000187262
211	1.7171	371	0.001	491	0.0046	341	0.000305533
212	1.70129	372	0.00152	492	0.01255	342	0.000157695
213	1.59694	373	0.00214	493	0.01506	343	0.000256254
214	1.60959	374	0.00207	494	0.02134	344	0.000246398
215	1.57796	375	0.00292	495	0.01674	345	0.000266109
216	1.58113	376	0.0039	496	0.0251	346	0.000502651
217	1.40088	377	0.00576	497	0.01674	347	0.000256254
218	1.36926	378	0.00704	498	0.01674	348	0.000374524
219	1.22063	379	0.00907	499	0.0251	349	0.000325245
220	1.10995	380	0.01039	500	0.0318	350	0.000473084
221	1.03406	381	0.01133	501	0.04561	351	0.000611066
222	0.85697	382	0.01208	502	0.04142	352	0.000325245
223	0.86962	383	0.01438	503	0.04812	353	0.000364669
224	1.02457	384	0.01642	504	0.06109	354	0.00016755
225	1.76454	385	0.02223	505	0.0569	355	0.000443516
226	2.88081	386	0.03584	506	0.06527	356	0.000404092
227	3.64608	387	0.06248	507	0.059	357	0.00021683
228	3.99076	388	0.10736	508	0.06192	358	0.000374524
229	4.10144	389	0.18059	509	0.07322	359	0.000137983
230	4.08879	390	0.27326	510	0.08661	360	0.000285821
231	4.01606	391	0.38348	511	0.0636	361	0.000226686
232	3.92752	392	0.47309	512	0.07699	362	0.000206974
233	3.84214	393	0.53522	513	0.08159	363	0.000108415
234	3.76941	394	0.57052	514	0.08787	364	6.89913e-05
235	3.70932	395	0.57535	515	0.09791	365	0.000177406
236	3.65557	396	0.56356	516	0.09707	366	0
237	3.60813	397	0.54955	517	0.12259	367	0.000197118
238	3.56386	398	0.5247	518	0.14393	368	0.000206974
239	3.52275	399	0.50932	519	0.1636	369	0.000157695
240	3.49429	400	0.49872	520	0.2113	370	0.000197118
241	3.47532	401	0.49509	521	0.24017	371	0.000413948
242	3.46267	402	0.50077	522	0.28452	372	0.000670202
243	3.44686	403	0.51934	523	0.34435	373	0.0011
244	3.42788	404	0.54785	524	0.47615	374	0.000896888
245	3.38361	405	0.58809	525	0.55063	375	0.000837752
246	3.33302	406	0.64571	526	0.69331	376	0.000808184
247	3.2761	407	0.71136	527	0.80753	377	0.000680058
248	3.21917	408	0.77325	528	0.9113	378	0.000936311
249	3.16858	409	0.84104	529	0.93515	379	0.00081804
250	3.12747	410	0.90692	530	0.93222	380	0.0011
251	3.08636	411	0.94996	531	0.9251	381	0.00135
252	3.06106	412	0.98224	532	1	382	0.00101
253	3.04841	413	0.99894	533	0.92176	383	0.00102
254	3.05158	414	1	534	0.85439	384	0.00166
255	3.06422	415	0.98474	535	0.75649	385	0.0026
256	3.07687	416	0.94506	536	0.73598	386	0.00528
257	3.08004	417	0.88677	537	0.64268	387	0.00971
258	3.07371	418	0.83515	538	0.66569	388	0.01637
259	3.04525	419	0.77285	539	0.56151	389	0.03362
260	3.0073	420	0.71138	540	0.48703	390	0.07144
261	2.96936	421	0.64466	541	0.51674	391	0.15762
262	2.93773	422	0.59307	542	0.48368	392	0.27311
263	2.90295	423	0.54941	543	0.48703	393	0.32987
264	2.85868	424	0.50688	544	0.49205	394	0.31878
265	2.79543	425	0.47718	545	0.46025	395	0.28844
266	2.71638	426	0.44347	546	0.49079	396	0.25401
267	2.64048	427	0.43513	547	0.48285	397	0.23712
268	2.57407	428	0.41677	548	0.48243	398	0.22366
269	2.51083	429	0.41803	549	0.50084	399	0.23412
270	2.4381	430	0.41015	550	0.46234	400	0.24682
271	2.36537	431	0.4175	551	0.43515	401	0.24789
272	2.27999	432	0.42203	552	0.39707	402	0.23889
273	2.18828	433	0.42418	553	0.41506	403	0.22791
274	2.09341	434	0.43573	554	0.3749	404	0.2254
275	1.97957	435	0.43121	555	0.38243	405	0.22859
276	1.86573	436	0.43257	556	0.36862	406	0.26431
277	1.76138	437	0.4304	557	0.33724	407	0.3351
278	1.66651	438	0.42201	558	0.33975	408	0.45413
279	1.57796	439	0.41408	559	0.34519	409	0.61205
280	1.49575	440	0.40393	560	0.35188	410	0.75885
281	1.41985	441	0.39214	561	0.34937	411	0.84757
282	1.34712	442	0.37743	562	0.32343	412	0.91621
283	1.27755	443	0.35725	563	0.3113	413	0.94716
284	1.22063	444	0.33909	564	0.35188	414	0.9731
285	1.16055	445	0.3153	565	0.33598	415	1
286	1.10679	446	0.29282	566	0.34477	416	0.91368
287	1.04671	447	0.27384	567	0.34686	417	0.83367
288	0.98346	448	0.25351	568	0.38201	418	0.74144
289	0.92338	449	0.23884	569	0.35272	419	0.60799
290	0.86646	450	0.22243	570	0.40795	420	0.52176
291	0.81902	451	0.20642	571	0.40962	421	0.4364
292	0.77791	452	0.19164	572	0.40962	422	0.38037
293	0.73997	453	0.18299	573	0.45063	423	0.343
294	0.70518	454	0.17205	574	0.42552	424	0.30353
295	0.67672	455	0.16336	575	0.48828	425	0.28505
296	0.65775	456	0.15606	576	0.42971	426	0.2617
297	0.6451	457	0.14947	577	0.46987	427	0.26192
298	0.63878	458	0.14432	578	0.49121	428	0.25662
299	0.64194	459	0.14025	579	0.47531	429	0.26597
300	0.6451	460	0.136	580	0.46234	430	0.26844
301	0.65775	461	0.13044	581	0.4251	431	0.28142
302	0.6704	462	0.12867	582	0.40209	432	0.30949
303	0.68621	463	0.12513	583	0.4113	433	0.32161
304	0.69886	464	0.12207	584	0.40502	434	0.3318
305	0.71467	465	0.1169	585	0.39498	435	0.35543
306	0.72732	466	0.11794	586	0.35063	436	0.37287
307	0.74945	467	0.11312	587	0.32301	437	0.38029
308	0.77791	468	0.10772	588	0.30167	438	0.39233
309	0.81902	469	0.10582	589	0.25272	439	0.38514
310	0.86013	470	0.10279	590	0.26109	440	0.38069
311	0.90757	471	0.09776	591	0.25732	441	0.36447
312	0.96133	472	0.09424	592	0.21715	442	0.34641
313	1.01192	473	0.08843	593	0.21715	443	0.32224
314	1.06252	474	0.08573	594	0.22301	444	0.3049
315	1.10995	475	0.08264	595	0.22385	445	0.2828
316	1.15422	476	0.0773	596	0.23347	446	0.24634
317	1.18901	477	0.07127	597	0.23766	447	0.22103
318	1.22695	478	0.06845	598	0.22008	448	0.20106
319	1.25858	479	0.06295	599	0.20209	449	0.17337
320	1.30601	480	0.05999	600	0.2272	450	0.1527
321	1.36293	481	0.05408	601	0.19958	451	0.13777
322	1.42934	482	0.05217	602	0.16611	452	0.12501
323	1.50523	483	0.04937	603	0.1887	453	0.11591
324	1.57796	484	0.0444	604	0.15941	454	0.11045
325	1.63805	485	0.04163	605	0.18828	455	0.10413
326	1.68232	486	0.04066	606	0.15774	456	0.10055
327	1.70446	487	0.03812	607	0.17615	457	0.09875
328	1.72027	488	0.0351	608	0.159	458	0.09775
329	1.7424	489	0.03367	609	0.16444	459	0.09955
330	1.77086	490	0.03243	610	0.14519	460	0.09758
331	1.80565	491	0.03089	611	0.13389	461	0.09815
332	1.84359	492	0.02784	612	0.13682	462	0.10128
333	1.87522	493	0.02646	613	0.12343	463	0.0992
334	1.90684	494	0.02644	614	0.12845	464	0.10219
335	1.95744	495	0.02426	615	0.1205	465	0.10236
336	2.04598	496	0.02471	616	0.10209	466	0.10014
337	2.17563	497	0.02373	617	0.12134	467	0.09748
338	2.34639	498	0.02247	618	0.12343	468	0.09502
339	2.53297	499	0.02192	619	0.12218	469	0.09005
340	2.71005	500	0.02053	620	0.11172	470	0.08901
341	2.85235	501	0.0205	621	0.09874	471	0.08818
342	2.94406	502	0.0193	622	0.11004	472	0.08439
343	3.0073	503	0.01834	623	0.10377	473	0.0821
344	3.06422	504	0.01876	624	0.09707	474	0.07543
345	3.12431	505	0.01636	625	0.12552	475	0.07341
346	3.1749	506	0.01662	626	0.11381	476	0.06634
347	3.18123	507	0.01514	627	0.11883	477	0.06248
348	3.12747	508	0.01494	628	0.10293	478	0.05598
349	3.0073	509	0.0138	629	0.10167	479	0.05265
350	2.85235	510	0.01358	630	0.08787	480	0.04842
351	2.70057	511	0.01268	631	0.08368	481	0.04249
352	2.57407	512	0.01204	632	0.0887	482	0.04003
353	2.49818	513	0.01094	633	0.07406	483	0.03664
354	2.46972	514	0.01107	634	0.09791	484	0.03282
355	2.46656	515	0.01023	635	0.07197	485	0.02947
356	2.48553	516	0.00908	636	0.08075	486	0.02821
357	2.53297	517	0.00878	637	0.07866	487	0.02602
358	2.65629	518	0.0086	638	0.06611	488	0.02547
359	2.89979	519	0.00779	639	0.06234	489	0.02325
360	3.32353	520	0.00746	640	0.06862	490	0.02306
361	3.94017	521	0.00734	641	0.06527	491	0.02309
362	4.70227	522	0.00731	642	0.04519	492	0.02159
363	5.45173	523	0.0058	643	0.05063	493	0.02161
364	6.02726	524	0.00609	644	0.04603	494	0.0209
365	6.26443	525	0.00529	645	0.0272	495	0.02111
366	6.10948	526	0.00564	646	0.03264	496	0.01977
367	5.63514	527	0.00469	647	0.02218	497	0.01953
368	5.01534	528	0.00495	648	0.02929	498	0.01906
369	4.36075	529	0.00447	649	0.02552	499	0.01865
370	3.82633	530	0.00441	650	0.01925	500	0.01943
371	3.41207	531	0.00405	651	0.02092	501	0.01837
372	3.12747	532	0.00379	652	0.02762	502	0.01814
373	2.96303	533	0.00378	653	0.03347	503	0.01736
374	2.88714	534	0.00339	654	0.01255	504	0.0164
375	2.85868	535	0.00332	655	0.0251	505	0.01599
376	2.865	536	0.00309	656	0.0205	506	0.01535
377	2.93141	537	0.00272	657	0.01046	507	0.01462
378	3.10217	538	0.00291	658	0.01088	508	0.01391
379	3.45002	539	0.00295	659	0	509	0.01362
380	4.02239	540	0.00233	660	0.00921	510	0.01307
381	4.85406	541	0.00218			511	0.01228
382	5.85649	542	0.00224			512	0.01139
383	6.77039	543	0.00224			513	0.01091
384	7.39019	544	0.00219			514	0.01055
385	7.5736	545	0.00201			515	0.00971
386	7.36489	546	0.00179			516	0.00925
387	6.71663	547	0.0016			517	0.00863
388	5.73949	548	0.00159			518	0.00788
389	4.66116	549	0.00207			519	0.00714
390	3.59865	550	0.00147			520	0.00692
391	2.72586					521	0.00656
392	2.70512					522	0.00595
393	2.55402					523	0.00588
394	2.14711					524	0.00573
395	1.63651					525	0.00575
396	1.19997					526	0.00623
397	0.89282					527	0.00656
398	0.66369					528	0.00623
399	0.49085					529	0.00634
400	0.36839					530	0.00626
401	0.2795					531	0.00581
402	0.21629					532	0.00518
403	0.16987					533	0.00513
404	0.13432					534	0.00513
405	0.10765					535	0.00458
406	0.0879					536	0.00399
407	0.07111					537	0.00431
408	0.05926					538	0.00429
409	0.04839					539	0.00372
410	0.03951					540	0.00386
411	0.03259					541	0.00376
412	0.02765					542	0.00337
413	0.02272					543	0.00335
414	0.01877					544	0.00327
415	0.0158					545	0.00297
416	0.01383					546	0.0032
417	0.01185					547	0.00329
418	0.00988					548	0.00308
419	0.00988					549	0.00309
420	0.00889					550	0.0029
421	0.0079					551	0.00282
422	0.0079					552	0.0022
423	0.0079					553	0.00233
424	0.0079					554	0.00236
425	0.0079					555	0.00224
426	0.00691					556	0.00194
427	0.00691					557	0.00175
428	0.0079					558	0.00218
429	0.0079					559	0.00195
430	0.0079					560	0.00193
431	0.00691					561	0.00157
432	0.0079					562	0.00174
433	0.0079					563	0.00164
434	0.0079					564	0.00187
435	0.0079					565	0.00179
436	0.0079					566	0.00183
437	0.0079					567	0.00179
438	0.0079					568	0.0019
439	0.0079					569	0.00159
440	0.0079					570	0.00171
441	0.0079					571	0.00172
442	0.00889					572	0.0016
443	0.0079					573	0.00182
444	0.00889					574	0.00133
445	0.00889					575	0.00154
446	0.00889					576	0.00141
447	0.00889					577	0.00151
448	0.00889					578	0.00146
449	0.00889					579	0.00163
450	0.00889					580	0.0016
451	0.00889					581	0.00143
452	0.00889					582	0.00128
453	0.00889					583	0.0014
454	0.00889					584	0.00107
455	0.00889					585	0.00113
456	0.00889					586	0.00109
457	0.00988					587	0.000847608
458	0.00988					588	0.000906743
459	0.00988					589	0.000956023
460	0.00988					590	0.00111
461	0.00988					591	0.00107
462	0.00988					592	0.000946167
463	0.00988					593	0.00109
464	0.00988					594	0.000739193
465	0.00988					595	0.000906743
466	0.00988					596	0.000680058
467	0.00988					597	0.00081804
468	0.00988					598	0.000660346
469	0.01086					599	0.000877176
470	0.00988					600	0.000522363
471	0.01086
472	0.01086
473	0.01086
474	0.01086
475	0.01086
476	0.01086
477	0.01086
478	0.01086
479	0.01086
480	0.01086
481	0.01086
482	0.01086
483	0.01086
484	0.01086
485	0.01086
486	0.01086
487	0.01086
488	0.01086
489	0.01086
490	0.01086
491	0.01185
492	0.01185
493	0.01185
494	0.01185
495	0.01185
496	0.01185
497	0.01185
498	0.01185
499	0.01185
500	0.01185
501	0.01185
502	0.01185
503	0.01185
504	0.01185
505	0.01185
506	0.01185
507	0.01185
508	0.01185
509	0.01185
510	0.01185
511	0.01185
512	0.01185
513	0.01284
514	0.01284
515	0.01284
516	0.01284
517	0.01284
518	0.01284
519	0.01284
520	0.01284
521	0.01284
522	0.01284
523	0.01284
524	0.01284
525	0.01284
526	0.01284
527	0.01284
528	0.01284
529	0.01284
530	0.01284
531	0.01284
532	0.01284
533	0.01284
534	0.01284
535	0.01383
536	0.01284
537	0.01383
538	0.01383
539	0.01383
540	0.01383
541	0.01383
542	0.01383
543	0.01383
544	0.01383
545	0.01383
546	0.01383
547	0.01383
548	0.01481
549	0.01481
550	0.01481
551	0.01481
552	0.01481
553	0.01481
554	0.01481
555	0.01481
556	0.01481
557	0.01481
558	0.01481
559	0.01481
560	0.01481
561	0.01481
562	0.01481
563	0.01481
564	0.01481
565	0.01481
566	0.01481
567	0.01481
568	0.01481
569	0.01481
570	0.01481
571	0.01481
572	0.01481
573	0.0158
574	0.01481
575	0.01481
576	0.0158
577	0.01481
578	0.0158
579	0.01481
580	0.01481
581	0.01481
582	0.01481
583	0.01481
584	0.01481
585	0.01481
586	0.01481
587	0.01481
588	0.01481
589	0.01481
590	0.01481
591	0.0158
592	0.0158
593	0.0158
594	0.0158
595	0.0158
596	0.0158
597	0.0158
598	0.0158
599	0.0158
600	0.0158
601	0.0158
602	0.0158
603	0.0158
604	0.0158
605	0.0158
606	0.0158
607	0.0158
608	0.0158
609	0.0158
610	0.0158
611	0.0158
612	0.0158
613	0.0158
614	0.0158
615	0.0158
616	0.0158
617	0.0158
618	0.0158
619	0.0158
620	0.0158
621	0.0158
622	0.0158
623	0.0158
624	0.01679
625	0.01679
626	0.01679
627	0.01679
628	0.01679
629	0.0158
630	0.01679
631	0.01679
632	0.01679
633	0.01679
634	0.01679
635	0.01679
636	0.01679
637	0.0158
638	0.0158
639	0.01679
640	0.01679
641	0.01679
642	0.01679
643	0.01679
644	0.01679
645	0.01679
646	0.01679
647	0.01679
648	0.01679
649	0.01679
650	0.01679
651	0.01679
652	0.01679
653	0.01679
654	0.01679
655	0.01679
656	0.01679
657	0.01679
658	0.01679
659	0.01679
660	0.01679
661	0.01679
662	0.01679
663	0.01679
664	0.01679
665	0.01679
666	0.01679
667	0.01679
668	0.01679
669	0.01679
670	0.01778
671	0.01679
672	0.01679
673	0.01679
674	0.01679
675	0.01679
676	0.01778
677	0.01679
678	0.01778
679	0.01778
680	0.01778
681	0.01778
682	0.01778
683	0.01679
684	0.01778
685	0.01778
686	0.01778
687	0.01679
688	0.01778
689	0.01778
690	0.01778
691	0.01778
692	0.01778
693	0.01778
694	0.01778
695	0.01778
696	0.01778
697	0.01778
698	0.01778
699	0.01778
700	0.01778
