# Supplementary material for: Double boron–oxygen-fused polycyclic aromatic hydrocarbons: skeletal editing and applications as organic optoelectronic materials
Source: Nat Commun. 2023 Nov 4;14:7089. doi: 10.1038/s41467-023-42973-1 (PMC10625603; doi:10.1038/s41467-023-42973-1)
Supplement: Supplementary file 14 — Source Data [file 41467_2023_42973_MOESM14_ESM.zip › Fig. S23-S42. Photophysical propertie/Fig. S41. Photophysical properties-BO5.xlsx]

## Sheet: Fig. S41. BO5
	RT-Abs		RT Fluo		77K Phos		77K Fluo+Phos
250	4.1704	340	0	440	0.00491	330	0
251	4.18721	341	0.00021375	441	0.00213	331	0.000309937
252	4.20792	342	0.000622659	442	0.00164	332	0.000592255
253	4.22104	343	0.000451461	443	0	333	0.00080246
254	4.23271	344	0.000284033	444	0.00229	334	0.000917535
255	4.2507	345	0.00027163	445	0.00131	335	0.000834681
256	4.27517	346	0.000297962	446	0.00131	336	0.00104
257	4.28871	347	0.000176005	447	0.0004914	337	0.00117
258	4.3114	348	8.91458e-05	448	0.00311	338	0.00123
259	4.33697	349	0.000178249	449	0.00475	339	0.00129
260	4.36571	350	0.00034952	450	0.0059	340	0.00142
261	4.38112	351	0.000389905	451	0.00131	341	0.00146
262	4.4017	352	0.000208683	452	0.0003276	342	0.00184
263	4.41309	353	0.000188864	453	0.00328	343	0.00199
264	4.41806	354	0.000412903	454	0.00213	344	0.0022
265	4.40594	355	0.000477317	455	0.00213	345	0.00258
266	4.37285	356	0.00048438	456	0.00672	346	0.00309
267	4.35479	357	0.000687849	457	0.00459	347	0.00341
268	4.28912	358	0.00098073	458	0.00246	348	0.00347
269	4.23268	359	0.00118	459	0.00573	349	0.00352
270	4.1597	360	0.00146	460	0.00377	350	0.00373
271	4.0739	361	0.00223	461	0.00524	351	0.00382
272	3.98016	362	0.00273	462	0.00426	352	0.00386
273	3.89474	363	0.00419	463	0.00344	353	0.00371
274	3.81003	364	0.00539	464	0.01278	354	0.00416
275	3.73649	365	0.00713	465	0.02654	355	0.00442
276	3.6888	366	0.00874	466	0.05373	356	0.00536
277	3.64435	367	0.01141	467	0.10549	357	0.0067
278	3.60915	368	0.01447	468	0.19558	358	0.0086
279	3.60362	369	0.01893	469	0.32842	359	0.01157
280	3.60798	370	0.02543	470	0.49025	360	0.01585
281	3.61984	371	0.03243	471	0.62408	361	0.02208
282	3.64611	372	0.04407	472	0.7941	362	0.02848
283	3.66853	373	0.06145	473	0.91417	363	0.03614
284	3.72078	374	0.08326	474	0.96953	364	0.04557
285	3.77202	375	0.11469	475	1	365	0.05316
286	3.82606	376	0.15602	476	0.95643	366	0.05977
287	3.87824	377	0.20418	477	0.8855	367	0.06419
288	3.954	378	0.26981	478	0.79066	368	0.06537
289	4.02972	379	0.33941	479	0.781	369	0.06384
290	4.09116	380	0.41591	480	0.69451	370	0.05919
291	4.17713	381	0.50748	481	0.70139	371	0.0561
292	4.25298	382	0.58929	482	0.67125	372	0.05432
293	4.32468	383	0.66721	483	0.70516	373	0.05505
294	4.38318	384	0.74485	484	0.71417	374	0.05698
295	4.43605	385	0.80341	485	0.72056	375	0.06786
296	4.48182	386	0.84627	486	0.69206	376	0.0876
297	4.5318	387	0.87156	487	0.71253	377	0.12094
298	4.56795	388	0.88516	488	0.68616	378	0.17641
299	4.60459	389	0.8776	489	0.67387	379	0.24228
300	4.62454	390	0.86652	490	0.65471	380	0.32329
301	4.62799	391	0.85176	491	0.63538	381	0.44985
302	4.62887	392	0.83203	492	0.60688	382	0.54971
303	4.62973	393	0.8075	493	0.61163	383	0.66758
304	4.62204	394	0.78473	494	0.56757	384	0.72467
305	4.61312	395	0.77556	495	0.54808	385	0.74302
306	4.58548	396	0.76352	496	0.52891	386	0.71761
307	4.57138	397	0.76008	497	0.52482	387	0.66967
308	4.55286	398	0.77214	498	0.55201	388	0.62567
309	4.51596	399	0.79119	499	0.54922	389	0.54535
310	4.47877	400	0.81005	500	0.59869	390	0.49839
311	4.43916	401	0.84429	501	0.61589	391	0.44226
312	4.38836	402	0.87613	502	0.65733	392	0.41198
313	4.3219	403	0.90813	503	0.69664	393	0.39289
314	4.262	404	0.94372	504	0.74152	394	0.38259
315	4.18732	405	0.96717	505	0.76708	395	0.39391
316	4.11546	406	0.98061	506	0.781	396	0.42921
317	4.03439	407	0.99794	507	0.80917	397	0.48231
318	3.93673	408	1	508	0.85422	398	0.54287
319	3.83973	409	0.98862	509	0.86765	399	0.64971
320	3.72388	410	0.9769	510	0.91532	400	0.74062
321	3.61429	411	0.94574	511	0.93792	401	0.83808
322	3.51364	412	0.9135	512	0.9258	402	0.92062
323	3.39708	413	0.88146	513	0.9145	403	0.964
324	3.27923	414	0.8384	514	0.88157	404	1
325	3.1538	415	0.80043	515	0.84783	405	0.96574
326	3.04265	416	0.76248	516	0.8059	406	0.91286
327	2.91979	417	0.72124	517	0.7525	407	0.86173
328	2.79163	418	0.68883	518	0.72138	408	0.77695
329	2.67821	419	0.65972	519	0.67928	409	0.69806
330	2.56718	420	0.63464	520	0.65586	410	0.61882
331	2.45502	421	0.61157	521	0.63243	411	0.5566
332	2.35395	422	0.60019	522	0.60016	412	0.51305
333	2.2603	423	0.58865	523	0.59722	413	0.44937
334	2.17334	424	0.5788	524	0.58116	414	0.4054
335	2.09636	425	0.568	525	0.58919	415	0.36263
336	2.0257	426	0.56197	526	0.58231	416	0.34048
337	1.96106	427	0.55594	527	0.57265	417	0.33531
338	1.90226	428	0.55134	528	0.53989	418	0.32945
339	1.85186	429	0.53895	529	0.52826	419	0.3375
340	1.8044	430	0.52605	530	0.4932	420	0.35075
341	1.7565	431	0.51296	531	0.47437	421	0.3876
342	1.71675	432	0.49669	532	0.43784	422	0.41281
343	1.68148	433	0.47584	533	0.42768	423	0.43592
344	1.65024	434	0.45463	534	0.41802	424	0.46286
345	1.6281	435	0.43587	535	0.40246	425	0.47234
346	1.60651	436	0.41402	536	0.38591	426	0.47989
347	1.5889	437	0.39298	537	0.38051	427	0.48435
348	1.57566	438	0.36945	538	0.38378	428	0.4678
349	1.56504	439	0.3505	539	0.37854	429	0.44269
350	1.55678	440	0.33216	540	0.36888	430	0.40502
351	1.54686	441	0.30935	541	0.35856	431	0.37398
352	1.54073	442	0.2921	542	0.36773	432	0.32825
353	1.53256	443	0.27917	543	0.36413	433	0.30711
354	1.52387	444	0.26346	544	0.36675	434	0.26907
355	1.51394	445	0.25148	545	0.37002	435	0.26548
356	1.50522	446	0.24049	546	0.37412	436	0.23153
357	1.49263	447	0.23223	547	0.36495	437	0.20258
358	1.48053	448	0.22619	548	0.381	438	0.19163
359	1.46639	449	0.21467	549	0.34349	439	0.17563
360	1.44812	450	0.2104	550	0.35872	440	0.16197
361	1.43063	451	0.20614	551	0.35348	441	0.15632
362	1.41164	452	0.19805	552	0.33284	442	0.15189
363	1.38682	453	0.19306	553	0.33235	443	0.15079
364	1.35881	454	0.18748	554	0.32711	444	0.14866
365	1.33358	455	0.18476	555	0.31204	445	0.14939
366	1.30266	456	0.18034	556	0.31237	446	0.15259
367	1.27297	457	0.1741	557	0.30713	447	0.1566
368	1.23917	458	0.168	558	0.29812	448	0.15707
369	1.20606	459	0.16284	559	0.28043	449	0.15961
370	1.16989	460	0.15627	560	0.26486	450	0.15728
371	1.13156	461	0.14818	561	0.26732	451	0.15605
372	1.09378	462	0.14278	562	0.24242	452	0.15257
373	1.0534	463	0.13704	563	0.25078	453	0.1465
374	1.0111	464	0.13053	564	0.22719	454	0.14391
375	0.96845	465	0.1234	565	0.21736	455	0.13672
376	0.92567	466	0.11596	566	0.20147	456	0.12655
377	0.87926	467	0.1101	567	0.20164	457	0.11863
378	0.8352	468	0.10448	568	0.19017	458	0.10801
379	0.78989	469	0.09859	569	0.19247	459	0.10124
380	0.74577	470	0.09294	570	0.18428	460	0.09388
381	0.70888	471	0.08776	571	0.17477	461	0.08962
382	0.67371	472	0.08214	572	0.16396	462	0.07829
383	0.62816	473	0.07855	573	0.16102	463	0.0744
384	0.58725	474	0.07511	574	0.14758	464	0.06737
385	0.54728	475	0.07023	575	0.14906	465	0.06239
386	0.50985	476	0.06736	576	0.14398	466	0.05876
387	0.47417	477	0.06313	577	0.13776	467	0.05938
388	0.44027	478	0.06226	578	0.13104	468	0.06031
389	0.40898	479	0.059	579	0.12531	469	0.075
390	0.37933	480	0.0563	580	0.12711	470	0.11212
391	0.35181	481	0.05471	581	0.11908	471	0.16568
392	0.32458	482	0.05141	582	0.11597	472	0.21954
393	0.29945	483	0.04909	583	0.10811	473	0.24501
394	0.27555	484	0.04779	584	0.10106	474	0.23749
395	0.25345	485	0.04556	585	0.10942	475	0.22334
396	0.23232	486	0.04323	586	0.095	476	0.1973
397	0.21174	487	0.04161	587	0.08763	477	0.17638
398	0.19266	488	0.03864	588	0.09517	478	0.15951
399	0.17554	489	0.03734	589	0.08829	479	0.14547
400	0.15915	490	0.03571	590	0.0896	480	0.13295
401	0.14389	491	0.0342	591	0.09468	481	0.12409
402	0.12962	492	0.0318	592	0.08321	482	0.12118
403	0.11655	493	0.03001	593	0.07928	483	0.1166
404	0.10452	494	0.02837	594	0.08354	484	0.11172
405	0.09345	495	0.02687	595	0.07584	485	0.10655
406	0.08364	496	0.02562	596	0.07666	486	0.09866
407	0.07506	497	0.02353	597	0.07912	487	0.09899
408	0.06706	498	0.02248	598	0.07125	488	0.09809
409	0.05992	499	0.02202	599	0.07486	489	0.09849
410	0.05355	500	0.02065	600	0.06765	490	0.09878
411	0.0482	501	0.0195	601	0.0706	491	0.09785
412	0.04339	502	0.01911	602	0.05586	492	0.09334
413	0.03941	503	0.01721	603	0.06224	493	0.09003
414	0.03588	504	0.01659	604	0.05553	494	0.08758
415	0.03259	505	0.01587	605	0.05602	495	0.08277
416	0.02971	506	0.01524	606	0.04652	496	0.07809
417	0.0271	507	0.01418	607	0.05651	497	0.07362
418	0.02472	508	0.01407	608	0.06323	498	0.07317
419	0.02263	509	0.01324	609	0.05733	499	0.07603
420	0.0207	510	0.01262	610	0.05373	500	0.08134
421	0.01901	511	0.01184	611	0.05324	501	0.09262
422	0.01763	512	0.01124	612	0.04996	502	0.10248
423	0.01634	513	0.01169	613	0.04521	503	0.11047
424	0.01524	514	0.01082	614	0.04275	504	0.11162
425	0.01428	515	0.00994	615	0.04013	505	0.11309
426	0.01337	516	0.00974	616	0.04455	506	0.11497
427	0.01246	517	0.00945	617	0.03882	507	0.12042
428	0.0117	518	0.00872	618	0.03554	508	0.13232
429	0.01096	519	0.00826	619	0.03129	509	0.1452
430	0.01024	520	0.00825	620	0.03243	510	0.15301
431	0.00959	521	0.00738	621	0.02441	511	0.15393
432	0.00897	522	0.00771	622	0.0231	512	0.15242
433	0.00847	523	0.00708	623	0.02899	513	0.14309
434	0.00806	524	0.00656	624	0.02408	514	0.13079
435	0.0078	525	0.00634	625	0.02097	515	0.11958
436	0.00764	526	0.00661	626	0.02375	516	0.10932
437	0.00756	527	0.00575	627	0.02064	517	0.09955
438	0.00752	528	0.00574	628	0.0249	518	0.0934
439	0.00748	529	0.00517	629	0.02162	519	0.084
440	0.0074	530	0.00456	630	0.0172	520	0.07947
441	0.00719	531	0.00458	631	0.02326	521	0.07216
442	0.00685	532	0.004	632	0.01556	522	0.06933
443	0.00641	533	0.00419	633	0.01474	523	0.0679
444	0.00585	534	0.00331	634	0.01097	524	0.06767
445	0.00522	535	0.00338	635	0.01196	525	0.06381
446	0.00456	536	0.00353	636	0.01327	526	0.06221
447	0.00394	537	0.00313	637	0.01196	527	0.05868
448	0.00334	538	0.00286	638	0.01016	528	0.05762
449	0.00281	539	0.00272	639	0.00917	529	0.05541
450	0.00236	540	0.00249	640	0.00934	530	0.05319
451	0.00199	541	0.00275	641	0.01114	531	0.05316
452	0.00169	542	0.00252	642	0.00622	532	0.04988
453	0.00145	543	0.00245	643	0.00704	533	0.05039
454	0.00125	544	0.00213	644	0.00426	534	0.04746
455	0.00109	545	0.00188	645	0.00966	535	0.04773
456	0.000973137	546	0.00211	646	0.00966	536	0.04712
457	0.000890226	547	0.00157	647	0.00606	537	0.04584
458	0.000810547	548	0.00181	648	0.0003276	538	0.04639
459	0.000744962	549	0.00145	649	0.00655	539	0.04669
460	0.000707257	550	0.00148	650	0.00704	540	0.04839
461	0.000669964					541	0.0527
462	0.000638491					542	0.05284
463	0.000600216					543	0.05226
464	0.000574226					544	0.05446
465	0.000548882					545	0.06266
466	0.00054239					546	0.06171
467	0.000536365					547	0.05456
468	0.0005044					548	0.05222
469	0.000496642					549	0.04997
470	0.000485573					550	0.04783
471	0.000473341					551	0.04469
472	0.000465091					552	0.04349
473	0.000450608					553	0.0435
474	0.000443341					554	0.04283
475	0.000436824					555	0.04161
476	0.000425471					556	0.04055
477	0.000424152					557	0.03844
478	0.000399532					558	0.03713
479	0.000398187					559	0.03494
480	0.000398937					560	0.03284
481	0.000381481					561	0.03001
482	0.000375636					562	0.02843
483	0.000371912					563	0.02681
484	0.000355826					564	0.02454
485	0.000353111					565	0.02272
486	0.000320629					566	0.02094
487	0.000316207					567	0.01958
488	0.00032756					568	0.01893
489	0.000325388					569	0.01855
490	0.000306483					570	0.01781
491	0.000309302					571	0.01705
492	0.000295906					572	0.01589
493	0.000290139					573	0.01573
494	0.000270949					574	0.01529
495	0.000267898					575	0.01494
496	0.000265544					576	0.01413
497	0.000251269					577	0.01466
498	0.000246019					578	0.01382
499	0.000228563					579	0.014
500	0.000220442					580	0.01333
501	0.000211236					581	0.01226
502	0.000207925					582	0.0125
503	0.000192977					583	0.01225
504	0.000192253					584	0.01239
505	0.000179323					585	0.01192
506	0.00016722					586	0.01109
507	0.000159616					587	0.01144
508	0.000151444					588	0.01109
509	0.000147875					589	0.01035
510	0.000136522					590	0.01024
511	0.000122712					591	0.00979
512	0.000117721					592	0.00959
513	0.000103601					593	0.00963
514	0.000104997					594	0.00905
515	9.28423e-05					595	0.00877
516	8.71787e-05					596	0.00861
517	7.57738e-05					597	0.00861
518	6.93602e-05					598	0.00863
519	6.58948e-05					599	0.00846
520	6.25586e-05					600	0.00829
521	4.99124e-05
522	4.38609e-05
523	4.09127e-05
524	3.73697e-05
525	3.05681e-05
526	2.3689e-05
527	1.74047e-05
528	1.04739e-05
529	6.0257e-06
530	1.99132e-06
531	-2.24994e-06
532	-2.35338e-06
533	-9.15492e-06
534	-1.20773e-05
535	-1.30083e-05
536	-2.34821e-05
537	-2.04822e-05
538	-2.52148e-05
539	-3.31284e-05
540	-3.18095e-05
541	-2.75165e-05
542	-3.32319e-05
543	-4.2904e-05
544	-4.4766e-05
545	-4.43522e-05
546	-4.27488e-05
547	-4.32919e-05
548	-4.70677e-05
549	-5.2421e-05
550	-5.90156e-05
