# Supplementary material for: Double boron–oxygen-fused polycyclic aromatic hydrocarbons: skeletal editing and applications as organic optoelectronic materials
Source: Nat Commun. 2023 Nov 4;14:7089. doi: 10.1038/s41467-023-42973-1 (PMC10625603; doi:10.1038/s41467-023-42973-1)
Supplement: Supplementary file 14 — Source Data [file 41467_2023_42973_MOESM14_ESM.zip › Fig. S23-S42. Photophysical propertie/Fig. S42. Photophysical properties-BO6.xlsx]

## Sheet: Fig. S42. BO6
	RT-Abs		RT Fluo		77K Phos		77K Fluo+Phos
600	-0.00691	320	0.000726262	400	0.000662057	350	0.40436
599	-0.00691	321	0.00112	401	0.00118	351	0.6524
598	-0.00691	322	0.00104	402	0	352	0.81826
597	-0.00691	323	0.00131	403	0.000735619	353	0.76761
596	-0.00691	324	0.00137	404	0.000662057	354	0.55757
595	-0.00691	325	0.00171	405	0.000367809	355	0.33096
594	-0.00691	326	0.00145	406	0.00191	356	0.19668
593	-0.00691	327	0.00105	407	0.000956304	357	0.13145
592	-0.00691	328	0.00132	408	0.00132	358	0.10728
591	-0.00691	329	0.00177	409	0.000882742	359	0.11013
590	-0.00691	330	0.00125	410	0.00118	360	0.11992
589	-0.00691	331	0.0018	411	0.000441371	361	0.122
588	-0.00691	332	0.00172	412	0.000367809	362	0.1185
587	-0.00691	333	0.00201	413	0.000514933	363	0.11711
586	-0.00691	334	0.00229	414	0.00125	364	0.14318
585	-0.00691	335	0.00239	415	0.00162	365	0.2216
584	-0.00691	336	0.00303	416	0.00213	366	0.41016
583	-0.00691	337	0.00349	417	0.000220686	367	0.71525
582	-0.00691	338	0.00454	418	0.000735619	368	0.97465
581	-0.00691	339	0.00626	419	0.00132	369	1
580	-0.00691	340	0.00823	420	0.0011	370	0.81367
579	-0.00691	341	0.01016	421	0.00162	371	0.60759
578	-0.00691	342	0.01504	422	0.00272	372	0.44292
577	-0.00691	343	0.01933	423	0.00228	373	0.31523
576	-0.00691	344	0.02969	424	0.0014	374	0.23108
575	-0.00691	345	0.04367	425	0.00235	375	0.17412
574	-0.00691	346	0.07144	426	0.0014	376	0.14867
573	-0.00691	347	0.11103	427	0.00265	377	0.14003
572	-0.00691	348	0.16426	428	0.00243	378	0.13346
571	-0.00691	349	0.23971	429	0.00478	379	0.1297
570	-0.00691	350	0.33968	430	0.00603	380	0.1293
569	-0.00691	351	0.46102	431	0.01089	381	0.13877
568	-0.00691	352	0.61124	432	0.02369	382	0.16527
567	-0.00691	353	0.71778	433	0.05414	383	0.2163
566	-0.00691	354	0.76105	434	0.12204	384	0.30374
565	-0.00691	355	0.73371	435	0.23025	385	0.38814
564	-0.00518	356	0.66758	436	0.34331	386	0.4469
563	-0.00518	357	0.57296	437	0.46256	387	0.44718
562	-0.00691	358	0.49397	438	0.55664	388	0.40379
561	-0.00691	359	0.43112	439	0.64234	389	0.34126
560	-0.00691	360	0.38468	440	0.6522	390	0.29512
559	-0.00691	361	0.35214	441	0.66213	391	0.24692
558	-0.00691	362	0.34988	442	0.62307	392	0.20053
557	-0.00691	363	0.36981	443	0.55789	393	0.1632
556	-0.00691	364	0.43997	444	0.5373	394	0.13131
555	-0.00691	365	0.55084	445	0.53288	395	0.11387
554	-0.00691	366	0.69723	446	0.52141	396	0.10114
553	-0.00691	367	0.85274	447	0.53605	397	0.09018
552	-0.00691	368	0.9603	448	0.55355	398	0.08263
551	-0.00691	369	1	449	0.57621	399	0.07812
550	-0.00691	370	0.96442	450	0.57224	400	0.07647
549	-0.00691	371	0.89449	451	0.5551	401	0.07543
548	-0.00691	372	0.79788	452	0.59048	402	0.07765
547	-0.00691	373	0.6882	453	0.59548	403	0.08583
546	-0.00691	374	0.58723	454	0.59048	404	0.09874
545	-0.00691	375	0.50183	455	0.59592	405	0.1126
544	-0.00691	376	0.4278	456	0.58224	406	0.12658
543	-0.00691	377	0.36916	457	0.57408	407	0.1344
542	-0.00691	378	0.32768	458	0.54943	408	0.13607
541	-0.00691	379	0.29866	459	0.52597	409	0.13205
540	-0.00691	380	0.28573	460	0.50978	410	0.12215
539	-0.00691	381	0.29025	461	0.50206	411	0.1108
538	-0.00691	382	0.30997	462	0.49934	412	0.10081
537	-0.00691	383	0.3436	463	0.54428	413	0.08613
536	-0.00691	384	0.3873	464	0.57062	414	0.07611
535	-0.00691	385	0.41943	465	0.61579	415	0.06603
534	-0.00691	386	0.44069	466	0.66301	416	0.05639
533	-0.00691	387	0.44736	467	0.7034	417	0.0487
532	-0.00691	388	0.44334	468	0.76541	418	0.04481
531	-0.00691	389	0.4189	469	0.83375	419	0.03929
530	-0.00691	390	0.39354	470	0.89208	420	0.03665
529	-0.00691	391	0.35862	471	0.96337	421	0.03325
528	-0.00691	392	0.32228	472	1	422	0.03296
527	-0.00691	393	0.28885	473	0.97131	423	0.03017
526	-0.00691	394	0.25093	474	0.93416	424	0.03022
525	-0.00691	395	0.22476	475	0.87958	425	0.03083
524	-0.00691	396	0.19555	476	0.77725	426	0.03223
523	-0.00691	397	0.17658	477	0.72142	427	0.03312
522	-0.00691	398	0.158	478	0.64212	428	0.0345
521	-0.00864	399	0.14445	479	0.60622	429	0.03468
520	-0.00864	400	0.13782	480	0.58761	430	0.03547
519	-0.00864	401	0.1323	481	0.59225	431	0.03409
518	-0.00691	402	0.12959	482	0.56562	432	0.03324
517	-0.00691	403	0.13101	483	0.56098	433	0.03213
516	-0.00691	404	0.13788	484	0.55841	434	0.03483
515	-0.00691	405	0.14074	485	0.56275	435	0.03911
514	-0.00691	406	0.14376	486	0.54281	436	0.06311
513	-0.00691	407	0.14914	487	0.51795	437	0.11633
512	-0.00691	408	0.14843	488	0.49735	438	0.19565
511	-0.00691	409	0.14702	489	0.47602	439	0.22928
510	-0.00691	410	0.14271	490	0.44615	440	0.20544
509	-0.00691	411	0.13744	491	0.42342	441	0.1695
508	-0.00691	412	0.12928	492	0.41437	442	0.14388
507	-0.00691	413	0.1195	493	0.40878	443	0.13021
506	-0.00691	414	0.10831	494	0.39459	444	0.12299
505	-0.00691	415	0.10055	495	0.4029	445	0.12043
504	-0.00691	416	0.09084	496	0.39753	446	0.12378
503	-0.00864	417	0.08013	497	0.38797	447	0.13222
502	-0.00691	418	0.0717	498	0.38576	448	0.13735
501	-0.00864	419	0.06373	499	0.39341	449	0.14275
500	-0.00691	420	0.05697	500	0.39003	450	0.14603
499	-0.00864	421	0.05129	501	0.40959	451	0.15047
498	-0.00864	422	0.04767	502	0.41187	452	0.14812
497	-0.00864	423	0.04439	503	0.40658	453	0.14774
496	-0.00864	424	0.04059	504	0.40937	454	0.14463
495	-0.00691	425	0.0395	505	0.40194	455	0.14359
494	-0.00691	426	0.03757	506	0.38591	456	0.1459
493	-0.00691	427	0.03782	507	0.37274	457	0.14834
492	-0.00691	428	0.0372	508	0.36847	458	0.14529
491	-0.00691	429	0.03637	509	0.35906	459	0.13164
490	-0.00691	430	0.03618	510	0.34471	460	0.1178
489	-0.00864	431	0.03551	511	0.33669	461	0.10814
488	-0.00864	432	0.03364	512	0.3222	462	0.10338
487	-0.00864	433	0.03302	513	0.29962	463	0.10953
486	-0.00864	434	0.03142	514	0.29256	464	0.12511
485	-0.00691	435	0.02914	515	0.27527	465	0.14839
484	-0.00691	436	0.02774	516	0.26313	466	0.16524
483	-0.00691	437	0.02577	517	0.24879	467	0.16978
482	-0.00691	438	0.02283	518	0.23341	468	0.16564
481	-0.00864	439	0.02147	519	0.22164	469	0.16468
480	-0.00864	440	0.01933	520	0.21421	470	0.18361
479	-0.00864	441	0.01777	521	0.20744	471	0.21758
478	-0.00864	442	0.01596	522	0.20465	472	0.25636
477	-0.00864	443	0.01464	523	0.1917	473	0.26877
476	-0.00864	444	0.01341	524	0.1803	474	0.23761
475	-0.00864	445	0.01227	525	0.1803	475	0.19622
474	-0.00864	446	0.01112	526	0.17361	476	0.16777
473	-0.00864	447	0.0101	527	0.16265	477	0.14774
472	-0.00864	448	0.00933	528	0.16198	478	0.13723
471	-0.00864	449	0.00869	529	0.16132	479	0.13301
470	-0.00864	450	0.00857	530	0.15102	480	0.13013
469	-0.00864	451	0.0081	531	0.14779	481	0.13066
468	-0.00864	452	0.00729	532	0.14028	482	0.13331
467	-0.00864	453	0.00763	533	0.13565	483	0.13188
466	-0.00864	454	0.0073	534	0.13484	484	0.1322
465	-0.00864	455	0.0072	535	0.12616	485	0.12757
464	-0.00864	456	0.00706	536	0.12564	486	0.12635
463	-0.00864	457	0.00703	537	0.11946	487	0.12217
462	-0.00864	458	0.0067	538	0.12535	488	0.11696
461	-0.00864	459	0.00631	539	0.11505	489	0.10872
460	-0.00864	460	0.00604	540	0.11365	490	0.10302
459	-0.00864	461	0.00614	541	0.10284	491	0.09586
458	-0.00864	462	0.00534	542	0.10534	492	0.09326
457	-0.00864	463	0.00519	543	0.10718	493	0.09033
456	-0.00864	464	0.00505	544	0.10321	494	0.08847
455	-0.00864	465	0.00431	545	0.09578	495	0.09047
454	-0.00864	466	0.00432	546	0.09835	496	0.08996
453	-0.00864	467	0.004	547	0.09482	497	0.08792
452	-0.00864	468	0.00362	548	0.08997	498	0.08747
451	-0.00864	469	0.00305	549	0.08592	499	0.08782
450	-0.00864	470	0.00275	550	0.08599	500	0.08891
449	-0.01037	471	0.0024	551	0.07731	501	0.0944
448	-0.01037	472	0.00235	552	0.08084	502	0.09855
447	-0.01037	473	0.00239	553	0.07386	503	0.1006
446	-0.01209	474	0.00191	554	0.06701	504	0.09712
445	-0.01209	475	0.00181	555	0.07069	505	0.09239
444	-0.01037	476	0.00187	556	0.06532	506	0.08606
443	-0.01037	477	0.0015	557	0.06643	507	0.08216
442	-0.01037	478	0.00122	558	0.06017	508	0.07993
441	-0.01037	479	0.00144	559	0.05988	509	0.07977
440	-0.01209	480	0.00103	560	0.05524	510	0.07871
439	-0.01209	481	0.00112	561	0.05319	511	0.07879
438	-0.01209	482	0.000936644	562	0.04583	512	0.07527
437	-0.01209	483	0.000821186	563	0.04127	513	0.07039
436	-0.01209	484	0.000724175	564	0.04436	514	0.06661
435	-0.01209	485	0.000869666	565	0.03899	515	0.0634
434	-0.01037	486	0.000740953	566	0.04311	516	0.05968
433	-0.01037	487	0.00081097	567	0.03899	517	0.05655
432	-0.01037	488	0.000506687	568	0.04097	518	0.05322
431	-0.01209	489	0.000388339	569	0.03715	519	0.0523
430	-0.01209	490	0.000412256	570	0.03207	520	0.05046
429	-0.01209	491	0.000456349	571	0.03178	521	0.04785
428	-0.01209	492	0.000520374	572	0.03259	522	0.04582
427	-0.01209	493	0.00051251	573	0.03104	523	0.04437
426	-0.01209	494	0.000385798	574	0.02744	524	0.04285
425	-0.01037	495	0.000522983	575	0.02979	525	0.04207
424	-0.01037	496	9.04416e-05	576	0.02641	526	0.03881
423	-0.01209	497	0.000268497	577	0.02619	527	0.03909
422	-0.01209	498	0.000186497	578	0.02457	528	0.03675
421	-0.01209	499	1.6216e-05	579	0.02464	529	0.03445
420	-0.01209	500	0	580	0.02376	530	0.03365
419	-0.01209			581	0.02251	531	0.03327
418	-0.01209			582	0.02199	532	0.03141
417	-0.01209			583	0.01964	533	0.03067
416	-0.01209			584	0.0231	534	0.02895
415	-0.01209			585	0.01986	535	0.02923
414	-0.01209			586	0.02074	536	0.02751
413	-0.01209			587	0.02023	537	0.02749
412	-0.01209			588	0.02133	538	0.02716
411	-0.01209			589	0.0164	539	0.02621
410	-0.01209			590	0.01802	540	0.02524
409	-0.01209			591	0.0156	541	0.02404
408	-0.01209			592	0.01537	542	0.02352
407	-0.01209			593	0.01824	543	0.02262
406	-0.01037			594	0.0153	544	0.02263
405	-0.01037			595	0.01589	545	0.02229
404	-0.01037			596	0.01508	546	0.02188
403	-0.01037			597	0.01309	547	0.02211
402	-0.01037			598	0.01251	548	0.02109
401	-0.01037			599	0.01111	549	0.02009
400	-0.01037			600	0.01199	550	0.01849
399	-0.01209			601	0.01258	551	0.01767
398	-0.01037			602	0.01184	552	0.01727
397	-0.01037			603	0.0117	553	0.01674
396	-0.01037			604	0.00831	554	0.01619
395	-0.01037			605	0.00986	555	0.01663
394	-0.01209			606	0.00817	556	0.01553
393	-0.01209			607	0.00912	557	0.01418
392	-0.01209			608	0.00839	558	0.01366
391	-0.01209			609	0.0089	559	0.01201
390	-0.01037			610	0.00772	560	0.01233
389	-0.01037			611	0.00728	561	0.01191
388	-0.01037			612	0.00794	562	0.01084
387	-0.01037			613	0.00684	563	0.01026
386	-0.01037			614	0.00581	564	0.00997
385	-0.01209			615	0.00588	565	0.0096
384	-0.01209			616	0.00522	566	0.00854
383	-0.01209			617	0.00566	567	0.00865
382	-0.01209			618	0.00581	568	0.00786
381	-0.01209			619	0.00449	569	0.00761
380	-0.01037			620	0.00515	570	0.00792
379	-0.01037			621	0.00441	571	0.00731
378	-0.00864			622	0.00353	572	0.00673
377	-0.00691			623	0.00272	573	0.00648
376	-0.00864			624	0.00375	574	0.00678
375	-0.00864			625	0.00338	575	0.00659
374	-0.00864			626	0.00324	576	0.00582
373	-0.01037			627	0.00405	577	0.00586
372	-0.00864			628	0.00338	578	0.00576
371	-0.00864			629	0.0036	579	0.00497
370	-0.00864			630	0.00338	580	0.00495
369	-0.00691			631	0.0036	581	0.00471
368	-0.00691			632	0.00272	582	0.00465
367	-0.00691			633	0.00324	583	0.00474
366	-0.00691			634	0.00191	584	0.00461
365	-0.00691			635	0.00294	585	0.0046
364	-0.00691			636	0.00324	586	0.00379
363	-0.00518			637	0.00272	587	0.00387
362	-0.00518			638	0.00235	588	0.00372
361	0.00173			639	0.00294	589	0.00349
360	0.00173			640	0.00199	590	0.00349
359	0			641	0.00316	591	0.00332
358	0.01037			642	0.00103	592	0.00343
357	0.03801			643	0.00228	593	0.00335
356	0.09674			644	0.00235	594	0.00266
355	0.19176			645	0.00118	595	0.00307
354	0.32997			646	0.00147	596	0.00273
353	0.50963			647	0.00162	597	0.00245
352	0.74458			648	0.00243	598	0.00238
351	0.98644			649	0.00191	599	0.00245
350	1.12465			650	0.0011	600	0.00218
349	1.06764					601	0.00232
348	0.88451					602	0.00212
347	0.71003					603	0.00176
346	0.55455					604	0.00168
345	0.44571					605	0.0015
344	0.38525					606	0.00163
343	0.3697					607	0.0016
342	0.38697					608	0.00135
341	0.42498					609	0.00132
340	0.46472					610	0.00132
339	0.48545					611	0.0014
338	0.51827					612	0.00126
337	0.55455					613	0.00121
336	0.58737					614	0.00135
335	0.61329					615	0.0012
334	0.61847					616	0.00116
333	0.60119					617	0.00102
332	0.56491					618	0.000854747
331	0.52345					619	0.000942935
330	0.47854					620	0.001
329	0.44744					621	0.000949719
328	0.4388					622	0.000752992
327	0.45608					623	0.000644452
326	0.49408					624	0.000793694
325	0.54418					625	0.000698722
324	0.61156					626	0.000834396
323	0.69621					627	0.000624101
322	0.78777					628	0.000651236
321	0.89142					629	0.000305267
320	1.0089					630	0.000576615
319	1.14365					631	0.000332402
318	1.29913					632	0.000312051
317	1.49607					633	0.000488427
316	1.71029					634	0.000210295
315	1.94524					635	0.000339185
314	2.19228					636	0.000217079
313	2.43069					637	0.000108539
312	2.63108					638	0.000223862
311	2.75892					639	0.000149242
310	2.83666					640	0
309	2.95414
308	2.97832
307	2.98178
306	2.96969
305	2.95932
304	2.96623
303	2.99215
302	3.04224
301	3.1148
300	3.20291
299	3.30138
298	3.39294
297	3.47241
296	3.53287
295	3.58643
294	3.65035
293	3.74709
292	3.85766
291	3.97859
290	4.10124
289	4.20317
288	4.26882
287	4.29646
286	4.29991
285	4.30855
284	4.30337
283	4.29991
282	4.29991
281	4.31028
280	4.33619
279	4.3742
278	4.41912
277	4.45885
276	4.4934
275	4.50377
274	4.51931
273	4.50549
272	4.45539
271	4.3552
270	4.22563
269	4.08051
268	3.9233
267	3.72809
266	3.62443
265	3.51733
264	3.35839
263	3.15626
262	2.91959
261	2.68464
260	2.46178
259	2.24065
258	2.08345
257	1.9366
256	1.79149
255	1.63946
254	1.48743
253	1.35096
252	1.24039
251	1.1592
250	1.10564
