# Supplementary material for: Double boron–oxygen-fused polycyclic aromatic hydrocarbons: skeletal editing and applications as organic optoelectronic materials
Source: Nat Commun. 2023 Nov 4;14:7089. doi: 10.1038/s41467-023-42973-1 (PMC10625603; doi:10.1038/s41467-023-42973-1)
Supplement: Supplementary file 14 — Source Data [file 41467_2023_42973_MOESM14_ESM.zip › Fig. S43. Photophysical properties-PL decay 77K.xlsx]

## Sheet: Fig. S43(a)
	BO1c		BO1f
0.02546	0	0.02546	0
0.05091	0	0.05091	0
0.07637	0	0.07637	0
0.10182	0	0.10182	0
0.12728	0	0.12728	0
0.15273	0	0.15273	0
0.17819	0	0.17819	0
0.20364	0	0.20364	0
0.2291	0	0.2291	0
0.25455	0	0.25455	0
0.28001	0	0.28001	0
0.30546	0	0.30546	0
0.33092	0	0.33092	0
0.35637	0	0.35637	0
0.38183	0	0.38183	0
0.40728	0	0.40728	0
0.43274	0	0.43274	0
0.45819	0	0.45819	0
0.48365	0	0.48365	0
0.5091	0	0.5091	0
0.53456	0	0.53456	0
0.56001	0	0.56001	0
0.58547	0	0.58547	0
0.61092	0	0.61092	0
0.63638	0	0.63638	0
0.66183	0	0.66183	0
0.68729	0	0.68729	0
0.71274	0	0.71274	0
0.7382	0	0.7382	0
0.76365	0	0.76365	0
0.78911	0	0.78911	0
0.81456	0	0.81456	0
0.84002	0	0.84002	0
0.86547	0	0.86547	0
0.89093	0	0.89093	0
0.91638	0	0.91638	0
0.94184	0	0.94184	0
0.96729	0	0.96729	0
0.99275	0	0.99275	0
1.0182	0	1.0182	0
1.04366	0	1.04366	0
1.06911	0	1.06911	0
1.09457	0	1.09457	0
1.12002	0	1.12002	0
1.14548	0	1.14548	0
1.17093	0	1.17093	0
1.19639	0	1.19639	0
1.22184	0	1.22184	0
1.2473	0	1.2473	0
1.27275	0	1.27275	0
1.29821	0	1.29821	0
1.32366	0	1.32366	0
1.34912	0	1.34912	0
1.37457	0	1.37457	0
1.40003	0	1.40003	0
1.42548	0	1.42548	0
1.45094	0	1.45094	0
1.47639	0	1.47639	0
1.50185	0	1.50185	0
1.5273	0	1.5273	0
1.55276	0	1.55276	0
1.57821	0	1.57821	0
1.60367	0	1.60367	0
1.62912	0	1.62912	0
1.65458	0	1.65458	0
1.68003	0	1.68003	0
1.70549	0	1.70549	0
1.73094	0	1.73094	0
1.7564	0	1.7564	0
1.78185	0	1.78185	0
1.80731	0	1.80731	0
1.83276	0	1.83276	0
1.85822	0	1.85822	0
1.88367	0	1.88367	0
1.90913	0	1.90913	0
1.93458	0	1.93458	0
1.96004	0	1.96004	0
1.98549	0	1.98549	0
2.01095	0	2.01095	0
2.0364	0	2.0364	0
2.06186	0	2.06186	0
2.08731	0	2.08731	0
2.11277	0	2.11277	0
2.13822	0	2.13822	0
2.16368	0	2.16368	0
2.18913	0	2.18913	0
2.21459	0	2.21459	0
2.24004	0	2.24004	0
2.2655	0	2.2655	0
2.29095	0	2.29095	0
2.31641	0	2.31641	0
2.34186	0	2.34186	0
2.36732	0	2.36732	0
2.39277	0	2.39277	0
2.41823	0	2.41823	0
2.44368	0	2.44368	0
2.46914	0	2.46914	0
2.49459	0	2.49459	0
2.52005	0	2.52005	0
2.5455	0	2.5455	0
2.57096	0	2.57096	0
2.59641	0	2.59641	0
2.62187	0	2.62187	0
2.64732	0	2.64732	0
2.67278	0	2.67278	0
2.69823	0	2.69823	0
2.72369	0	2.72369	0
2.74914	0	2.74914	0
2.7746	0	2.7746	0
2.80005	0	2.80005	0
2.82551	0	2.82551	0
2.85096	0	2.85096	0
2.87642	0	2.87642	0
2.90187	0	2.90187	0
2.92733	0	2.92733	0
2.95278	0	2.95278	0
2.97824	0	2.97824	0
3.00369	0	3.00369	0
3.02915	0	3.02915	0
3.0546	0	3.0546	0
3.08006	0	3.08006	0
3.10551	0	3.10551	0
3.13097	0	3.13097	0
3.15642	0	3.15642	0
3.18188	0	3.18188	0
3.20733	0	3.20733	0
3.23279	0	3.23279	0
3.25824	0	3.25824	0
3.2837	0	3.2837	0
3.30915	0	3.30915	0
3.33461	0	3.33461	0
3.36006	0	3.36006	0
3.38552	0	3.38552	0
3.41097	0	3.41097	0
3.43643	0	3.43643	0
3.46188	0	3.46188	0
3.48734	0	3.48734	0
3.51279	0	3.51279	0
3.53825	0	3.53825	0
3.5637	0	3.5637	0
3.58916	0	3.58916	0
3.61461	0	3.61461	0
3.64007	0	3.64007	0
3.66552	0	3.66552	0
3.69098	0	3.69098	0
3.71643	0	3.71643	0
3.74189	0	3.74189	0
3.76734	0	3.76734	0
3.7928	0	3.7928	0
3.81825	0	3.81825	0
3.84371	0	3.84371	0
3.86916	0	3.86916	0
3.89462	0	3.89462	0
3.92007	0	3.92007	0
3.94553	0	3.94553	0
3.97098	0	3.97098	0
3.99644	0	3.99644	0
4.02189	0	4.02189	0
4.04735	0	4.04735	0
4.0728	0	4.0728	0
4.09826	0	4.09826	0
4.12371	0	4.12371	0
4.14917	0	4.14917	0
4.17462	0	4.17462	0
4.20008	0	4.20008	0
4.22553	0	4.22553	0
4.25099	0	4.25099	0
4.27644	0	4.27644	0
4.3019	0	4.3019	0
4.32735	0	4.32735	0
4.35281	0	4.35281	0
4.37826	0	4.37826	0
4.40372	0	4.40372	0
4.42917	0	4.42917	0
4.45463	0	4.45463	0
4.48008	0	4.48008	0
4.50554	0	4.50554	0
4.53099	0	4.53099	0
4.55645	0	4.55645	0
4.5819	0	4.5819	0
4.60736	0	4.60736	0
4.63281	0	4.63281	0
4.65827	0	4.65827	0
4.68372	0	4.68372	0
4.70918	0	4.70918	0
4.73463	0	4.73463	0
4.76009	0	4.76009	0
4.78554	0	4.78554	0
4.811	0	4.811	0
4.83645	0	4.83645	0
4.86191	0	4.86191	0
4.88736	0	4.88736	0
4.91282	0	4.91282	0
4.93827	0	4.93827	0
4.96373	0	4.96373	0
4.98918	0	4.98918	0
5.01464	0	5.01464	0
5.04009	0	5.04009	0
5.06555	0	5.06555	0
5.091	0	5.091	0
5.11646	0	5.11646	0
5.14191	1	5.14191	0
5.16737	0	5.16737	0
5.19282	2	5.19282	0
5.21828	0	5.21828	0
5.24373	0	5.24373	2
5.26919	1	5.26919	0
5.29464	0	5.29464	0
5.3201	2	5.3201	0
5.34555	0	5.34555	1
5.37101	0	5.37101	1
5.39646	2	5.39646	1
5.42192	0	5.42192	0
5.44737	2	5.44737	0
5.47283	1	5.47283	1
5.49828	0	5.49828	0
5.52374	1	5.52374	3
5.54919	0	5.54919	1
5.57465	0	5.57465	0
5.6001	3	5.6001	1
5.62556	3	5.62556	3
5.65101	1	5.65101	1
5.67647	2	5.67647	3
5.70192	0	5.70192	1
5.72738	2	5.72738	1
5.75283	2	5.75283	2
5.77829	2	5.77829	1
5.80374	2	5.80374	1
5.8292	3	5.8292	3
5.85465	5	5.85465	1
5.88011	11	5.88011	5
5.90556	8	5.90556	3
5.93102	5	5.93102	7
5.95647	14	5.95647	2
5.98193	15	5.98193	3
6.00738	10	6.00738	9
6.03284	12	6.03284	15
6.05829	29	6.05829	19
6.08375	29	6.08375	14
6.1092	40	6.1092	26
6.13466	49	6.13466	30
6.16011	52	6.16011	26
6.18557	68	6.18557	32
6.21102	73	6.21102	29
6.23648	78	6.23648	43
6.26193	110	6.26193	47
6.28739	101	6.28739	59
6.31284	124	6.31284	70
6.3383	142	6.3383	84
6.36375	179	6.36375	84
6.38921	183	6.38921	106
6.41466	184	6.41466	131
6.44012	212	6.44012	145
6.46557	229	6.46557	178
6.49103	272	6.49103	188
6.51648	288	6.51648	195
6.54194	353	6.54194	230
6.56739	364	6.56739	219
6.59285	406	6.59285	268
6.6183	443	6.6183	294
6.64376	496	6.64376	311
6.66921	479	6.66921	366
6.69467	549	6.69467	396
6.72012	522	6.72012	441
6.74558	622	6.74558	446
6.77103	630	6.77103	448
6.79649	677	6.79649	506
6.82194	741	6.82194	586
6.8474	773	6.8474	589
6.87285	821	6.87285	640
6.89831	826	6.89831	716
6.92376	929	6.92376	737
6.94922	963	6.94922	770
6.97467	996	6.97467	847
7.00013	1087	7.00013	906
7.02558	1174	7.02558	936
7.05104	1157	7.05104	995
7.07649	1209	7.07649	1029
7.10195	1267	7.10195	1104
7.1274	1308	7.1274	1156
7.15286	1466	7.15286	1212
7.17831	1450	7.17831	1299
7.20377	1521	7.20377	1288
7.22922	1539	7.22922	1383
7.25468	1563	7.25468	1372
7.28013	1625	7.28013	1512
7.30559	1637	7.30559	1580
7.33104	1800	7.33104	1647
7.3565	1718	7.3565	1621
7.38195	1831	7.38195	1681
7.40741	1908	7.40741	1748
7.43286	1965	7.43286	1777
7.45832	1886	7.45832	1922
7.48377	2031	7.48377	1934
7.50923	2085	7.50923	2054
7.53468	2115	7.53468	2075
7.56014	2110	7.56014	2018
7.58559	2139	7.58559	2103
7.61105	2212	7.61105	2168
7.6365	2221	7.6365	2202
7.66196	2366	7.66196	2268
7.68741	2297	7.68741	2276
7.71287	2391	7.71287	2289
7.73832	2370	7.73832	2327
7.76378	2446	7.76378	2460
7.78923	2509	7.78923	2378
7.81469	2613	7.81469	2618
7.84014	2540	7.84014	2507
7.8656	2554	7.8656	2551
7.89105	2616	7.89105	2631
7.91651	2534	7.91651	2676
7.94196	2756	7.94196	2632
7.96742	2766	7.96742	2729
7.99287	2713	7.99287	2723
8.01833	2706	8.01833	2644
8.04378	2811	8.04378	2745
8.06924	2836	8.06924	2864
8.09469	2757	8.09469	2739
8.12015	2828	8.12015	2834
8.1456	2879	8.1456	2790
8.17106	2857	8.17106	2893
8.19651	2813	8.19651	2888
8.22197	2806	8.22197	2904
8.24742	3000	8.24742	2938
8.27288	2889	8.27288	2906
8.29833	2879	8.29833	2976
8.32379	2843	8.32379	2929
8.34924	2910	8.34924	2980
8.3747	2829	8.3747	2802
8.40015	2906	8.40015	2952
8.42561	2902	8.42561	2910
8.45106	2988	8.45106	2931
8.47652	2893	8.47652	2872
8.50197	2895	8.50197	2904
8.52743	2982	8.52743	2865
8.55288	2969	8.55288	2912
8.57834	2959	8.57834	2933
8.60379	2881	8.60379	2881
8.62925	2885	8.62925	2902
8.6547	2918	8.6547	2868
8.68016	2933	8.68016	2864
8.70561	2873	8.70561	2846
8.73107	2981	8.73107	2789
8.75652	2931	8.75652	2880
8.78198	2913	8.78198	2805
8.80743	2902	8.80743	2833
8.83289	2882	8.83289	2726
8.85834	2925	8.85834	2802
8.8838	2859	8.8838	2709
8.90925	2889	8.90925	2695
8.93471	2874	8.93471	2794
8.96016	2900	8.96016	2731
8.98562	2835	8.98562	2698
9.01107	2781	9.01107	2666
9.03653	2926	9.03653	2668
9.06198	2878	9.06198	2781
9.08744	2946	9.08744	2687
9.11289	2801	9.11289	2634
9.13835	2870	9.13835	2625
9.1638	2779	9.1638	2565
9.18926	2734	9.18926	2482
9.21471	2729	9.21471	2491
9.24017	2769	9.24017	2419
9.26562	2832	9.26562	2486
9.29108	2793	9.29108	2433
9.31653	2669	9.31653	2419
9.34199	2782	9.34199	2405
9.36744	2693	9.36744	2410
9.3929	2629	9.3929	2425
9.41835	2671	9.41835	2281
9.44381	2737	9.44381	2347
9.46926	2717	9.46926	2295
9.49472	2672	9.49472	2278
9.52017	2692	9.52017	2152
9.54563	2592	9.54563	2327
9.57108	2683	9.57108	2211
9.59654	2639	9.59654	2311
9.62199	2708	9.62199	2157
9.64745	2500	9.64745	2160
9.6729	2576	9.6729	2162
9.69836	2575	9.69836	2098
9.72381	2546	9.72381	2024
9.74927	2496	9.74927	2085
9.77472	2635	9.77472	2024
9.80018	2578	9.80018	2008
9.82563	2446	9.82563	2016
9.85109	2564	9.85109	1991
9.87654	2525	9.87654	2025
9.902	2569	9.902	1952
9.92745	2578	9.92745	1939
9.95291	2405	9.95291	1877
9.97836	2573	9.97836	1901
10.0038	2526	10.0038	1881
10.0293	2442	10.0293	1964
10.0547	2404	10.0547	1901
10.0802	2455	10.0802	1914
10.1056	2415	10.1056	1749
10.1311	2452	10.1311	1826
10.1565	2381	10.1565	1734
10.182	2455	10.182	1830
10.2075	2418	10.2075	1698
10.2329	2457	10.2329	1751
10.2584	2389	10.2584	1675
10.2838	2383	10.2838	1738
10.3093	2400	10.3093	1724
10.3347	2283	10.3347	1730
10.3602	2385	10.3602	1673
10.3856	2376	10.3856	1684
10.4111	2343	10.4111	1669
10.4366	2299	10.4366	1644
10.462	2403	10.462	1647
10.4875	2304	10.4875	1597
10.5129	2339	10.5129	1567
10.5384	2259	10.5384	1527
10.5638	2466	10.5638	1519
10.5893	2325	10.5893	1540
10.6147	2255	10.6147	1482
10.6402	2205	10.6402	1512
10.6656	2292	10.6656	1403
10.6911	2241	10.6911	1495
10.7166	2127	10.7166	1426
10.742	2217	10.742	1427
10.7675	2257	10.7675	1477
10.7929	2199	10.7929	1337
10.8184	2214	10.8184	1404
10.8438	2164	10.8438	1354
10.8693	2187	10.8693	1395
10.8947	2147	10.8947	1330
10.9202	2186	10.9202	1423
10.9457	2185	10.9457	1341
10.9711	2134	10.9711	1300
10.9966	2049	10.9966	1340
11.022	2217	11.022	1333
11.0475	2119	11.0475	1349
11.0729	2164	11.0729	1235
11.0984	2034	11.0984	1315
11.1238	2100	11.1238	1246
11.1493	2056	11.1493	1295
11.1747	2062	11.1747	1227
11.2002	2003	11.2002	1250
11.2257	2127	11.2257	1134
11.2511	2121	11.2511	1118
11.2766	1924	11.2766	1189
11.302	2152	11.302	1167
11.3275	2052	11.3275	1165
11.3529	2000	11.3529	1192
11.3784	2113	11.3784	1179
11.4038	2025	11.4038	1125
11.4293	2004	11.4293	1134
11.4548	2064	11.4548	1054
11.4802	1950	11.4802	1060
11.5057	1948	11.5057	1027
11.5311	2024	11.5311	1027
11.5566	1953	11.5566	1092
11.582	2006	11.582	1025
11.6075	1936	11.6075	1097
11.6329	2041	11.6329	1112
11.6584	1989	11.6584	1063
11.6838	1800	11.6838	1004
11.7093	1927	11.7093	999
11.7348	1937	11.7348	1023
11.7602	1916	11.7602	1069
11.7857	1919	11.7857	983
11.8111	1969	11.8111	988
11.8366	1929	11.8366	1004
11.862	1913	11.862	984
11.8875	1864	11.8875	904
11.9129	1875	11.9129	917
11.9384	1850	11.9384	933
11.9639	1911	11.9639	960
11.9893	1801	11.9893	961
12.0148	1831	12.0148	950
12.0402	1803	12.0402	929
12.0657	1816	12.0657	912
12.0911	1773	12.0911	885
12.1166	1780	12.1166	883
12.142	1786	12.142	880
12.1675	1803	12.1675	864
12.1929	1922	12.1929	883
12.2184	1799	12.2184	826
12.2439	1813	12.2439	795
12.2693	1782	12.2693	852
12.2948	1767	12.2948	807
12.3202	1770	12.3202	818
12.3457	1732	12.3457	809
12.3711	1721	12.3711	802
12.3966	1739	12.3966	706
12.422	1739	12.422	779
12.4475	1731	12.4475	808
12.473	1639	12.473	784
12.4984	1684	12.4984	741
12.5239	1803	12.5239	766
12.5493	1730	12.5493	751
12.5748	1645	12.5748	806
12.6002	1677	12.6002	774
12.6257	1677	12.6257	703
12.6511	1631	12.6511	734
12.6766	1645	12.6766	729
12.702	1656	12.702	703
12.7275	1692	12.7275	754
12.753	1705	12.753	694
12.7784	1687	12.7784	697
12.8039	1689	12.8039	690
12.8293	1684	12.8293	672
12.8548	1679	12.8548	689
12.8802	1665	12.8802	672
12.9057	1625	12.9057	676
12.9312	1591	12.9312	713
12.9566	1549	12.9566	685
12.9821	1587	12.9821	627
13.0075	1606	13.0075	675
13.033	1581	13.033	617
13.0584	1611	13.0584	619
13.0839	1647	13.0839	599
13.1093	1602	13.1093	650
13.1348	1586	13.1348	599
13.1602	1617	13.1602	571
13.1857	1534	13.1857	607
13.2111	1551	13.2111	574
13.2366	1572	13.2366	613
13.2621	1521	13.2621	630
13.2875	1466	13.2875	621
13.313	1440	13.313	608
13.3384	1524	13.3384	600
13.3639	1569	13.3639	617
13.3893	1472	13.3893	546
13.4148	1505	13.4148	587
13.4403	1484	13.4403	556
13.4657	1511	13.4657	538
13.4912	1520	13.4912	579
13.5166	1452	13.5166	565
13.5421	1424	13.5421	545
13.5675	1540	13.5675	586
13.593	1482	13.593	520
13.6184	1423	13.6184	547
13.6439	1447	13.6439	528
13.6693	1458	13.6693	517
13.6948	1446	13.6948	543
13.7203	1426	13.7203	518
13.7457	1403	13.7457	547
13.7712	1372	13.7712	481
13.7966	1422	13.7966	502
13.8221	1423	13.8221	513
13.8475	1440	13.8475	512
13.873	1424	13.873	504
13.8984	1421	13.8984	483
13.9239	1427	13.9239	499
13.9494	1425	13.9494	459
13.9748	1383	13.9748	507
14.0003	1326	14.0003	489
14.0257	1440	14.0257	502
14.0512	1339	14.0512	428
14.0766	1414	14.0766	445
14.1021	1336	14.1021	465
14.1275	1370	14.1275	447
14.153	1361	14.153	441
14.1784	1314	14.1784	459
14.2039	1295	14.2039	448
14.2294	1314	14.2294	432
14.2548	1338	14.2548	438
14.2803	1267	14.2803	438
14.3057	1322	14.3057	418
14.3312	1310	14.3312	430
14.3566	1312	14.3566	410
14.3821	1351	14.3821	427
14.4075	1289	14.4075	432
14.433	1251	14.433	406
14.4584	1255	14.4584	444
14.4839	1325	14.4839	406
14.5094	1247	14.5094	405
14.5348	1267	14.5348	364
14.5603	1303	14.5603	395
14.5857	1232	14.5857	362
14.6112	1278	14.6112	429
14.6366	1240	14.6366	360
14.6621	1260	14.6621	379
14.6875	1261	14.6875	384
14.713	1217	14.713	398
14.7385	1270	14.7385	378
14.7639	1269	14.7639	383
14.7894	1275	14.7894	386
14.8148	1156	14.8148	348
14.8403	1229	14.8403	315
14.8657	1235	14.8657	366
14.8912	1252	14.8912	373
14.9166	1227	14.9166	368
14.9421	1178	14.9421	339
14.9675	1217	14.9675	375
14.993	1211	14.993	373
15.0185	1138	15.0185	336
15.0439	1231	15.0439	352
15.0694	1184	15.0694	355
15.0948	1225	15.0948	362
15.1203	1145	15.1203	316
15.1457	1172	15.1457	304
15.1712	1171	15.1712	300
15.1966	1216	15.1966	386
15.2221	1224	15.2221	313
15.2476	1141	15.2476	321
15.273	1148	15.273	313
15.2985	1114	15.2985	294
15.3239	1085	15.3239	331
15.3494	1168	15.3494	304
15.3748	1132	15.3748	296
15.4003	1125	15.4003	309
15.4257	1083	15.4257	305
15.4512	1124	15.4512	284
15.4766	1064	15.4766	309
15.5021	1070	15.5021	298
15.5276	1110	15.5276	325
15.553	1126	15.553	273
15.5785	1128	15.5785	274
15.6039	1127	15.6039	287
15.6294	1087	15.6294	320
15.6548	1127	15.6548	292
15.6803	1066	15.6803	298
15.7057	1126	15.7057	266
15.7312	1098	15.7312	280
15.7567	1076	15.7567	267
15.7821	1037	15.7821	273
15.8076	1083	15.8076	283
15.833	1104	15.833	272
15.8585	1099	15.8585	289
15.8839	1069	15.8839	274
15.9094	1053	15.9094	265
15.9348	1061	15.9348	275
15.9603	1028	15.9603	254
15.9857	1043	15.9857	283
16.0112	1047	16.0112	276
16.0367	1043	16.0367	264
16.0621	1039	16.0621	264
16.0876	1080	16.0876	238
16.113	1039	16.113	241
16.1385	1051	16.1385	274
16.1639	1060	16.1639	218
16.1894	983	16.1894	225
16.2148	1024	16.2148	226
16.2403	1044	16.2403	218
16.2658	1060	16.2658	219
16.2912	1008	16.2912	283
16.3167	963	16.3167	214
16.3421	966	16.3421	236
16.3676	989	16.3676	256
16.393	989	16.393	253
16.4185	989	16.4185	247
16.4439	956	16.4439	247
16.4694	960	16.4694	217
16.4948	967	16.4948	230
16.5203	931	16.5203	227
16.5458	945	16.5458	200
16.5712	956	16.5712	232
16.5967	956	16.5967	215
16.6221	951	16.6221	221
16.6476	967	16.6476	192
16.673	949	16.673	208
16.6985	957	16.6985	192
16.7239	923	16.7239	202
16.7494	932	16.7494	171
16.7749	937	16.7749	199
16.8003	993	16.8003	210
16.8258	914	16.8258	240
16.8512	996	16.8512	227
16.8767	918	16.8767	190
16.9021	918	16.9021	188
16.9276	958	16.9276	191
16.953	887	16.953	191
16.9785	853	16.9785	195
17.0039	856	17.0039	200
17.0294	910	17.0294	226
17.0549	951	17.0549	183
17.0803	892	17.0803	185
17.1058	906	17.1058	173
17.1312	890	17.1312	192
17.1567	879	17.1567	163
17.1821	915	17.1821	193
17.2076	894	17.2076	176
17.233	883	17.233	181
17.2585	930	17.2585	156
17.284	912	17.284	179
17.3094	831	17.3094	187
17.3349	839	17.3349	164
17.3603	893	17.3603	173
17.3858	867	17.3858	175
17.4112	887	17.4112	187
17.4367	854	17.4367	183
17.4621	824	17.4621	171
17.4876	824	17.4876	176
17.513	827	17.513	168
17.5385	836	17.5385	147
17.564	872	17.564	150
17.5894	823	17.5894	139
17.6149	819	17.6149	152
17.6403	797	17.6403	146
17.6658	843	17.6658	151
17.6912	828	17.6912	167
17.7167	870	17.7167	167
17.7421	814	17.7421	159
17.7676	831	17.7676	168
17.7931	778	17.7931	131
17.8185	861	17.8185	149
17.844	821	17.844	162
17.8694	821	17.8694	150
17.8949	837	17.8949	135
17.9203	805	17.9203	124
17.9458	827	17.9458	167
17.9712	783	17.9712	159
17.9967	755	17.9967	135
18.0221	836	18.0221	162
18.0476	722	18.0476	127
18.0731	755	18.0731	146
18.0985	763	18.0985	137
18.124	773	18.124	135
18.1494	852	18.1494	125
18.1749	751	18.1749	119
18.2003	792	18.2003	121
18.2258	779	18.2258	129
18.2512	748	18.2512	137
18.2767	842	18.2767	135
18.3022	766	18.3022	134
18.3276	707	18.3276	106
18.3531	730	18.3531	126
18.3785	729	18.3785	114
18.404	733	18.404	125
18.4294	725	18.4294	126
18.4549	678	18.4549	126
18.4803	718	18.4803	113
18.5058	747	18.5058	107
18.5312	743	18.5312	107
18.5567	726	18.5567	125
18.5822	712	18.5822	128
18.6076	745	18.6076	126
18.6331	687	18.6331	120
18.6585	713	18.6585	111
18.684	713	18.684	115
18.7094	704	18.7094	129
18.7349	686	18.7349	137
18.7603	659	18.7603	114
18.7858	702	18.7858	129
18.8113	675	18.8113	122
18.8367	740	18.8367	114
18.8622	667	18.8622	111
18.8876	665	18.8876	123
18.9131	671	18.9131	101
18.9385	709	18.9385	111
18.964	666	18.964	110
18.9894	706	18.9894	113
19.0149	693	19.0149	94
19.0404	654	19.0404	111
19.0658	622	19.0658	104
19.0913	718	19.0913	99
19.1167	685	19.1167	102
19.1422	693	19.1422	87
19.1676	671	19.1676	116
19.1931	684	19.1931	107
19.2185	638	19.2185	96
19.244	640	19.244	99
19.2694	647	19.2694	88
19.2949	657	19.2949	99
19.3204	689	19.3204	105
19.3458	683	19.3458	121
19.3713	633	19.3713	95
19.3967	640	19.3967	97
19.4222	633	19.4222	76
19.4476	599	19.4476	100
19.4731	649	19.4731	89
19.4985	633	19.4985	92
19.524	608	19.524	90
19.5495	621	19.5495	101
19.5749	618	19.5749	86
19.6004	587	19.6004	95
19.6258	605	19.6258	81
19.6513	592	19.6513	88
19.6767	600	19.6767	96
19.7022	641	19.7022	96
19.7276	593	19.7276	91
19.7531	600	19.7531	82
19.7785	635	19.7785	88
19.804	579	19.804	83
19.8295	583	19.8295	81
19.8549	594	19.8549	87
19.8804	629	19.8804	97
19.9058	591	19.9058	81
19.9313	573	19.9313	79
19.9567	590	19.9567	82
19.9822	615	19.9822	81
20.0076	566	20.0076	92
20.0331	567	20.0331	79
20.0586	588	20.0586	113
20.084	564	20.084	73
20.1095	589	20.1095	100
20.1349	584	20.1349	80
20.1604	566	20.1604	80
20.1858	569	20.1858	79
20.2113	541	20.2113	89
20.2367	582	20.2367	96
20.2622	603	20.2622	85
20.2876	523	20.2876	69
20.3131	563	20.3131	76
20.3386	530	20.3386	75
20.364	575	20.364	91
20.3895	582	20.3895	72
20.4149	578	20.4149	91
20.4404	550	20.4404	91
20.4658	530	20.4658	77
20.4913	543	20.4913	81
20.5167	567	20.5167	63
20.5422	564	20.5422	72
20.5677	522	20.5677	78
20.5931	560	20.5931	67
20.6186	557	20.6186	64
20.644	554	20.644	66
20.6695	581	20.6695	64
20.6949	516	20.6949	58
20.7204	515	20.7204	61
20.7458	507	20.7458	76
20.7713	514	20.7713	73
20.7967	546	20.7967	73
20.8222	547	20.8222	66
20.8477	552	20.8477	76
20.8731	545	20.8731	66
20.8986	547	20.8986	61
20.924	505	20.924	77
20.9495	482	20.9495	67
20.9749	483	20.9749	48
21.0004	528	21.0004	65
21.0258	517	21.0258	64
21.0513	492	21.0513	70
21.0768	528	21.0768	67
21.1022	521	21.1022	65
21.1277	488	21.1277	48
21.1531	524	21.1531	55
21.1786	487	21.1786	48
21.204	462	21.204	64
21.2295	493	21.2295	39
21.2549	501	21.2549	58
21.2804	502	21.2804	47
21.3058	481	21.3058	68
21.3313	488	21.3313	55
21.3568	550	21.3568	59
21.3822	482	21.3822	56
21.4077	493	21.4077	57
21.4331	470	21.4331	51
21.4586	516	21.4586	57
21.484	495	21.484	53
21.5095	534	21.5095	58
21.5349	442	21.5349	55
21.5604	490	21.5604	57
21.5859	468	21.5859	58
21.6113	485	21.6113	56
21.6368	480	21.6368	50
21.6622	473	21.6622	68
21.6877	480	21.6877	66
21.7131	465	21.7131	54
21.7386	475	21.7386	62
21.764	441	21.764	68
21.7895	479	21.7895	56
21.8149	455	21.8149	62
21.8404	467	21.8404	45
21.8658	464	21.8658	48
21.8913	466	21.8913	52
21.9168	444	21.9168	53
21.9422	434	21.9422	46
21.9677	455	21.9677	57
21.9931	416	21.9931	46
22.0186	458	22.0186	53
22.044	427	22.044	47
22.0695	458	22.0695	47
22.095	445	22.095	48
22.1204	448	22.1204	50
22.1459	443	22.1459	37
22.1713	411	22.1713	52
22.1968	411	22.1968	39
22.2222	446	22.2222	54
22.2477	413	22.2477	43
22.2731	449	22.2731	46
22.2986	389	22.2986	51
22.324	419	22.324	58
22.3495	422	22.3495	38
22.3749	401	22.3749	40
22.4004	434	22.4004	41
22.4259	407	22.4259	52
22.4513	419	22.4513	33
22.4768	377	22.4768	45
22.5022	440	22.5022	43
22.5277	391	22.5277	56
22.5531	397	22.5531	46
22.5786	419	22.5786	41
22.6041	422	22.6041	43
22.6295	409	22.6295	50
22.655	439	22.655	36
22.6804	412	22.6804	36
22.7059	416	22.7059	46
22.7313	408	22.7313	30
22.7568	399	22.7568	57
22.7822	406	22.7822	43
22.8077	410	22.8077	39
22.8331	397	22.8331	37
22.8586	374	22.8586	48
22.884	411	22.884	48
22.9095	360	22.9095	35
22.935	374	22.935	37
22.9604	354	22.9604	49
22.9859	398	22.9859	37
23.0113	392	23.0113	47
23.0368	380	23.0368	38
23.0622	356	23.0622	37
23.0877	377	23.0877	44
23.1132	400	23.1132	34
23.1386	368	23.1386	43
23.1641	387	23.1641	41
23.1895	374	23.1895	33
23.215	346	23.215	27
23.2404	387	23.2404	32
23.2659	374	23.2659	34
23.2913	380	23.2913	41
23.3168	350	23.3168	41
23.3422	369	23.3422	43
23.3677	383	23.3677	40
23.3931	365	23.3931	31
23.4186	367	23.4186	31
23.4441	317	23.4441	42
23.4695	355	23.4695	31
23.495	372	23.495	32
23.5204	363	23.5204	33
23.5459	379	23.5459	38
23.5713	347	23.5713	28
23.5968	342	23.5968	30
23.6223	353	23.6223	39
23.6477	323	23.6477	38
23.6732	398	23.6732	31
23.6986	354	23.6986	33
23.7241	312	23.7241	37
23.7495	359	23.7495	36
23.775	364	23.775	30
23.8004	340	23.8004	33
23.8259	336	23.8259	43
23.8513	360	23.8513	28
23.8768	365	23.8768	39
23.9022	297	23.9022	30
23.9277	366	23.9277	39
23.9532	346	23.9532	29
23.9786	347	23.9786	41
24.0041	304	24.0041	30
24.0295	333	24.0295	38
24.055	348	24.055	38
24.0804	332	24.0804	24
24.1059	355	24.1059	28
24.1314	328	24.1314	34
24.1568	302	24.1568	29
24.1823	323	24.1823	39
24.2077	323	24.2077	32
24.2332	303	24.2332	26
24.2586	333	24.2586	28
24.2841	329	24.2841	30
24.3095	365	24.3095	29
24.335	334	24.335	25
24.3604	324	24.3604	30
24.3859	332	24.3859	23
24.4113	316	24.4113	35
24.4368	317	24.4368	33
24.4623	339	24.4623	27
24.4877	330	24.4877	23
24.5132	323	24.5132	34
24.5386	318	24.5386	37
24.5641	323	24.5641	26
24.5895	307	24.5895	27
24.615	312	24.615	25
24.6405	310	24.6405	29
24.6659	320	24.6659	22
24.6914	307	24.6914	28
24.7168	323	24.7168	24
24.7423	322	24.7423	28
24.7677	310	24.7677	21
24.7932	297	24.7932	27
24.8186	308	24.8186	30
24.8441	276	24.8441	19
24.8695	283	24.8695	31
24.895	317	24.895	25
24.9204	297	24.9204	30
24.9459	307	24.9459	25
24.9714	307	24.9714	32
24.9968	273	24.9968	22
25.0223	291	25.0223	21
25.0477	285	25.0477	26
25.0732	289	25.0732	32
25.0986	289	25.0986	24
25.1241	284	25.1241	37
25.1496	304	25.1496	34
25.175	306	25.175	23
25.2005	319	25.2005	26
25.2259	297	25.2259	23
25.2514	280	25.2514	22
25.2768	283	25.2768	23
25.3023	253	25.3023	21
25.3277	283	25.3277	21
25.3532	312	25.3532	19
25.3786	274	25.3786	18
25.4041	286	25.4041	33
25.4295	289	25.4295	23
25.455	265	25.455	21
25.4805	267	25.4805	23
25.5059	300	25.5059	34
25.5314	277	25.5314	26
25.5568	286	25.5568	22
25.5823	273	25.5823	28
25.6077	282	25.6077	20
25.6332	293	25.6332	19
25.6587	282	25.6587	25
25.6841	277	25.6841	23
25.7096	260	25.7096	28
25.735	286	25.735	21
25.7605	265	25.7605	15
25.7859	280	25.7859	37
25.8114	259	25.8114	23
25.8368	266	25.8368	22
25.8623	259	25.8623	21
25.8878	284	25.8878	16
25.9132	259	25.9132	21
25.9387	260	25.9387	22
25.9641	248	25.9641	21
25.9896	275	25.9896	25
26.015	242	26.015	26
26.0405	255	26.0405	23
26.0659	287	26.0659	18
26.0914	266	26.0914	21
26.1168	213	26.1168	29
26.1423	233	26.1423	19
26.1678	261	26.1678	23
26.1932	248	26.1932	17
26.2187	248	26.2187	16
26.2441	241	26.2441	14
26.2696	284	26.2696	16
26.295	273	26.295	24
26.3205	227	26.3205	14
26.3459	267	26.3459	25
26.3714	251	26.3714	23
26.3969	256	26.3969	18
26.4223	217	26.4223	13
26.4478	241	26.4478	19
26.4732	201	26.4732	20
26.4987	227	26.4987	20
26.5241	246	26.5241	19
26.5496	208	26.5496	9
26.575	250	26.575	18
26.6005	216	26.6005	23
26.6259	265	26.6259	23
26.6514	254	26.6514	24
26.6769	238	26.6769	16
26.7023	217	26.7023	19
26.7278	219	26.7278	16
26.7532	236	26.7532	16
26.7787	255	26.7787	16
26.8041	263	26.8041	14
26.8296	202	26.8296	18
26.855	241	26.855	17
26.8805	223	26.8805	14
26.906	231	26.906	28
26.9314	206	26.9314	27
26.9569	242	26.9569	9
26.9823	241	26.9823	20
27.0078	221	27.0078	22
27.0332	226	27.0332	14
27.0587	242	27.0587	22
27.0841	224	27.0841	18
27.1096	237	27.1096	16
27.135	230	27.135	13
27.1605	231	27.1605	16
27.1859	255	27.1859	18
27.2114	245	27.2114	16
27.2369	230	27.2369	16
27.2623	227	27.2623	20
27.2878	242	27.2878	18
27.3132	213	27.3132	15
27.3387	236	27.3387	19
27.3641	230	27.3641	15
27.3896	232	27.3896	11
27.4151	227	27.4151	15
27.4405	229	27.4405	15
27.466	250	27.466	17
27.4914	199	27.4914	14
27.5169	225	27.5169	12
27.5423	193	27.5423	13
27.5678	219	27.5678	11
27.5932	215	27.5932	15
27.6187	204	27.6187	14
27.6441	216	27.6441	14
27.6696	206	27.6696	17
27.695	221	27.695	20
27.7205	225	27.7205	15
27.746	233	27.746	17
27.7714	219	27.7714	24
27.7969	224	27.7969	10
27.8223	205	27.8223	10
27.8478	223	27.8478	18
27.8732	202	27.8732	8
27.8987	185	27.8987	17
27.9242	201	27.9242	11
27.9496	214	27.9496	14
27.9751	184	27.9751	13
28.0005	204	28.0005	9
28.026	192	28.026	15
28.0514	199	28.0514	12
28.0769	212	28.0769	12
28.1023	196	28.1023	15
28.1278	200	28.1278	13
28.1532	204	28.1532	17
28.1787	184	28.1787	12
28.2041	197	28.2041	14
28.2296	205	28.2296	14
28.2551	193	28.2551	6
28.2805	195	28.2805	10
28.306	177	28.306	11
28.3314	170	28.3314	12
28.3569	185	28.3569	12
28.3823	186	28.3823	14
28.4078	202	28.4078	12
28.4333	199	28.4333	10
28.4587	200	28.4587	9
28.4842	195	28.4842	19
28.5096	187	28.5096	10
28.5351	184	28.5351	14
28.5605	176	28.5605	10
28.586	195	28.586	12
28.6114	174	28.6114	10
28.6369	168	28.6369	6
28.6623	209	28.6623	9
28.6878	165	28.6878	9
28.7132	174	28.7132	12
28.7387	184	28.7387	8
28.7642	183	28.7642	12
28.7896	184	28.7896	7
28.8151	185	28.8151	11
28.8405	159	28.8405	12
28.866	182	28.866	13
28.8914	173	28.8914	16
28.9169	153	28.9169	13
28.9424	183	28.9424	12
28.9678	170	28.9678	8
28.9933	157	28.9933	15
29.0187	197	29.0187	18
29.0442	166	29.0442	13
29.0696	171	29.0696	9
29.0951	197	29.0951	9
29.1205	179	29.1205	15
29.146	163	29.146	16
29.1714	185	29.1714	6
29.1969	165	29.1969	8
29.2223	171	29.2223	6
29.2478	161	29.2478	9
29.2733	166	29.2733	12
29.2987	174	29.2987	7
29.3242	177	29.3242	9
29.3496	182	29.3496	11
29.3751	171	29.3751	15
29.4005	166	29.4005	12
29.426	152	29.426	12
29.4515	151	29.4515	8
29.4769	181	29.4769	8
29.5024	170	29.5024	13
29.5278	182	29.5278	7
29.5533	162	29.5533	11
29.5787	166	29.5787	15
29.6042	144	29.6042	9
29.6296	143	29.6296	11
29.6551	168	29.6551	7
29.6805	168	29.6805	10
29.706	168	29.706	7
29.7314	163	29.7314	12
29.7569	183	29.7569	12
29.7824	156	29.7824	8
29.8078	140	29.8078	10
29.8333	144	29.8333	6
29.8587	161	29.8587	9
29.8842	151	29.8842	8
29.9096	146	29.9096	10
29.9351	165	29.9351	14
29.9606	161	29.9606	8
29.986	146	29.986	9
30.0115	168	30.0115	4
30.0369	150	30.0369	8
30.0624	145	30.0624	7
30.0878	153	30.0878	11
30.1133	147	30.1133	15
30.1387	159	30.1387	7
30.1642	154	30.1642	10
30.1896	145	30.1896	6
30.2151	170	30.2151	8
30.2405	163	30.2405	7
30.266	153	30.266	8
30.2915	158	30.2915	9
30.3169	145	30.3169	9
30.3424	160	30.3424	10
30.3678	149	30.3678	9
30.3933	161	30.3933	5
30.4187	134	30.4187	12
30.4442	165	30.4442	4
30.4697	152	30.4697	5
30.4951	128	30.4951	7
30.5206	154	30.5206	8
30.546	136	30.546	10
30.5715	133	30.5715	7
30.5969	159	30.5969	10
30.6224	162	30.6224	4
30.6478	131	30.6478	7
30.6733	127	30.6733	6
30.6987	151	30.6987	13
30.7242	142	30.7242	8
30.7496	150	30.7496	4
30.7751	139	30.7751	10
30.8006	141	30.8006	8
30.826	122	30.826	5
30.8515	140	30.8515	5
30.8769	129	30.8769	6
30.9024	141	30.9024	10
30.9278	122	30.9278	11
30.9533	128	30.9533	7
30.9788	130	30.9788	9
31.0042	136	31.0042	10
31.0297	127	31.0297	7
31.0551	108	31.0551	6
31.0806	127	31.0806	7
31.106	149	31.106	11
31.1315	127	31.1315	7
31.1569	140	31.1569	6
31.1824	116	31.1824	6
31.2078	114	31.2078	6
31.2333	148	31.2333	5
31.2587	140	31.2587	10
31.2842	119	31.2842	7
31.3097	127	31.3097	9
31.3351	144	31.3351	8
31.3606	120	31.3606	9
31.386	118	31.386	11
31.4115	117	31.4115	5
31.4369	116	31.4369	9
31.4624	118	31.4624	13
31.4879	126	31.4879	10
31.5133	116	31.5133	6
31.5388	111	31.5388	8
31.5642	142	31.5642	6
31.5897	143	31.5897	5
31.6151	112	31.6151	9
31.6406	116	31.6406	10
31.666	138	31.666	11
31.6915	140	31.6915	8
31.7169	117	31.7169	6
31.7424	130	31.7424	15
31.7678	122	31.7678	8
31.7933	113	31.7933	6
31.8188	128	31.8188	8
31.8442	107	31.8442	6
31.8697	149	31.8697	7
31.8951	125	31.8951	7
31.9206	125	31.9206	11
31.946	107	31.946	9
31.9715	117	31.9715	14
31.9969	122	31.9969	5
32.0224	123	32.0224	4
32.0479	112	32.0479	5
32.0733	95	32.0733	2
32.0988	149	32.0988	7
32.1242	113	32.1242	10
32.1497	117	32.1497	8
32.1751	119	32.1751	7
32.2006	114	32.2006	8
32.226	111	32.226	6
32.2515	117	32.2515	9
32.2769	135	32.2769	11
32.3024	111	32.3024	5
32.3279	112	32.3279	7
32.3533	103	32.3533	5
32.3788	106	32.3788	7
32.4042	115	32.4042	5
32.4297	121	32.4297	5
32.4551	115	32.4551	6
32.4806	99	32.4806	8
32.5061	101	32.5061	7
32.5315	113	32.5315	3
32.557	111	32.557	7
32.5824	105	32.5824	2
32.6079	106	32.6079	5
32.6333	102	32.6333	6
32.6588	101	32.6588	7
32.6842	102	32.6842	3
32.7097	101	32.7097	3
32.7351	107	32.7351	4
32.7606	92	32.7606	4
32.7861	106	32.7861	10
32.8115	94	32.8115	7
32.837	100	32.837	6
32.8624	93	32.8624	5
32.8879	124	32.8879	6
32.9133	104	32.9133	8
32.9388	104	32.9388	7
32.9642	106	32.9642	8
32.9897	136	32.9897	3
33.0151	118	33.0151	5
33.0406	100	33.0406	2
33.0661	116	33.0661	8
33.0915	102	33.0915	4
33.117	99	33.117	4
33.1424	103	33.1424	2
33.1679	92	33.1679	7
33.1933	94	33.1933	9
33.2188	82	33.2188	3
33.2442	103	33.2442	5
33.2697	102	33.2697	7
33.2951	119	33.2951	6
33.3206	111	33.3206	6
33.3461	104	33.3461	5
33.3715	95	33.3715	7
33.397	95	33.397	9
33.4224	97	33.4224	6
33.4479	102	33.4479	2
33.4733	88	33.4733	4
33.4988	107	33.4988	7
33.5243	101	33.5243	6
33.5497	89	33.5497	6
33.5752	115	33.5752	4
33.6006	81	33.6006	5
33.6261	80	33.6261	2
33.6515	95	33.6515	4
33.677	77	33.677	3
33.7024	99	33.7024	2
33.7279	88	33.7279	2
33.7533	111	33.7533	9
33.7788	104	33.7788	1
33.8043	75	33.8043	6
33.8297	96	33.8297	9
33.8552	96	33.8552	4
33.8806	93	33.8806	5
33.9061	90	33.9061	2
33.9315	82	33.9315	6
33.957	83	33.957	3
33.9824	73	33.9824	7
34.0079	102	34.0079	6
34.0333	103	34.0333	7
34.0588	93	34.0588	6
34.0843	94	34.0843	6
34.1097	99	34.1097	3
34.1352	73	34.1352	3
34.1606	88	34.1606	2
34.1861	87	34.1861	11
34.2115	81	34.2115	1
34.237	83	34.237	5
34.2624	82	34.2624	5
34.2879	101	34.2879	6
34.3133	93	34.3133	4
34.3388	81	34.3388	4
34.3643	64	34.3643	4
34.3897	98	34.3897	3
34.4152	104	34.4152	5
34.4406	77	34.4406	8
34.4661	92	34.4661	7
34.4915	88	34.4915	4
34.517	67	34.517	4
34.5425	86	34.5425	5
34.5679	81	34.5679	8
34.5934	84	34.5934	6
34.6188	89	34.6188	8
34.6443	97	34.6443	5
34.6697	88	34.6697	2
34.6952	96	34.6952	3
34.7206	72	34.7206	4
34.7461	75	34.7461	2
34.7715	81	34.7715	7
34.797	80	34.797	3
34.8225	88	34.8225	4
34.8479	70	34.8479	8
34.8734	88	34.8734	9
34.8988	73	34.8988	2
34.9243	81	34.9243	2
34.9497	73	34.9497	3
34.9752	81	34.9752	3
35.0006	94	35.0006	3
35.0261	87	35.0261	6
35.0515	91	35.0515	8
35.077	81	35.077	5
35.1025	73	35.1025	5
35.1279	82	35.1279	4
35.1534	67	35.1534	5
35.1788	89	35.1788	4
35.2043	77	35.2043	8
35.2297	78	35.2297	7
35.2552	80	35.2552	6
35.2806	62	35.2806	5
35.3061	69	35.3061	5
35.3316	61	35.3316	4
35.357	78	35.357	4
35.3825	71	35.3825	7
35.4079	78	35.4079	1
35.4334	83	35.4334	3
35.4588	87	35.4588	2
35.4843	62	35.4843	3
35.5097	96	35.5097	3
35.5352	73	35.5352	3
35.5607	69	35.5607	5
35.5861	74	35.5861	2
35.6116	80	35.6116	5
35.637	85	35.637	5
35.6625	57	35.6625	3
35.6879	67	35.6879	3
35.7134	84	35.7134	2
35.7388	68	35.7388	0
35.7643	70	35.7643	4
35.7897	69	35.7897	3
35.8152	66	35.8152	3
35.8406	81	35.8406	6
35.8661	74	35.8661	4
35.8916	96	35.8916	5
35.917	75	35.917	1
35.9425	70	35.9425	3
35.9679	61	35.9679	5
35.9934	78	35.9934	1
36.0188	65	36.0188	3
36.0443	61	36.0443	2
36.0697	74	36.0697	2
36.0952	63	36.0952	3
36.1207	62	36.1207	1
36.1461	58	36.1461	5
36.1716	71	36.1716	3
36.197	72	36.197	1
36.2225	67	36.2225	5
36.2479	58	36.2479	1
36.2734	51	36.2734	3
36.2988	62	36.2988	4
36.3243	76	36.3243	1
36.3498	72	36.3498	1
36.3752	69	36.3752	4
36.4007	61	36.4007	1
36.4261	67	36.4261	8
36.4516	69	36.4516	3
36.477	61	36.477	8
36.5025	76	36.5025	6
36.5279	63	36.5279	4
36.5534	66	36.5534	1
36.5789	81	36.5789	0
36.6043	66	36.6043	3
36.6298	66	36.6298	0
36.6552	65	36.6552	4
36.6807	58	36.6807	4
36.7061	62	36.7061	2
36.7316	53	36.7316	2
36.757	75	36.757	2
36.7825	56	36.7825	5
36.8079	55	36.8079	1
36.8334	79	36.8334	2
36.8588	65	36.8588	2
36.8843	67	36.8843	4
36.9098	64	36.9098	3
36.9352	47	36.9352	3
36.9607	63	36.9607	5
36.9861	59	36.9861	1
37.0116	54	37.0116	6
37.037	61	37.037	1
37.0625	65	37.0625	4
37.0879	75	37.0879	3
37.1134	61	37.1134	3
37.1389	61	37.1389	1
37.1643	60	37.1643	2
37.1898	55	37.1898	1
37.2152	55	37.2152	3
37.2407	49	37.2407	2
37.2661	60	37.2661	1
37.2916	63	37.2916	3
37.317	69	37.317	2
37.3425	57	37.3425	1
37.368	61	37.368	3
37.3934	54	37.3934	7
37.4189	65	37.4189	4
37.4443	50	37.4443	3
37.4698	51	37.4698	4
37.4952	61	37.4952	6
37.5207	66	37.5207	2
37.5461	58	37.5461	1
37.5716	59	37.5716	2
37.5971	60	37.5971	4
37.6225	57	37.6225	2
37.648	51	37.648	2
37.6734	61	37.6734	6
37.6989	63	37.6989	0
37.7243	53	37.7243	4
37.7498	43	37.7498	3
37.7752	41	37.7752	2
37.8007	55	37.8007	3
37.8261	52	37.8261	3
37.8516	63	37.8516	6
37.877	57	37.877	4
37.9025	61	37.9025	1
37.928	52	37.928	6
37.9534	60	37.9534	6
37.9789	64	37.9789	2
38.0043	54	38.0043	1
38.0298	56	38.0298	1
38.0552	60	38.0552	3
38.0807	54	38.0807	4
38.1061	56	38.1061	0
38.1316	53	38.1316	4
38.1571	51	38.1571	4
38.1825	58	38.1825	3
38.208	41	38.208	1
38.2334	62	38.2334	3
38.2589	45	38.2589	1
38.2843	51	38.2843	5
38.3098	59	38.3098	3
38.3353	46	38.3353	2
38.3607	57	38.3607	4
38.3862	40	38.3862	2
38.4116	53	38.4116	1
38.4371	41	38.4371	2
38.4625	59	38.4625	1
38.488	59	38.488	8
38.5134	55	38.5134	3
38.5389	43	38.5389	0
38.5643	58	38.5643	3
38.5898	48	38.5898	2
38.6153	50	38.6153	3
38.6407	53	38.6407	1
38.6662	53	38.6662	2
38.6916	50	38.6916	2
38.7171	39	38.7171	2
38.7425	42	38.7425	3
38.768	48	38.768	3
38.7934	39	38.7934	2
38.8189	49	38.8189	4
38.8443	62	38.8443	1
38.8698	57	38.8698	0
38.8953	51	38.8953	4
38.9207	45	38.9207	0
38.9462	55	38.9462	2
38.9716	43	38.9716	2
38.9971	45	38.9971	2
39.0225	51	39.0225	1
39.048	56	39.048	3
39.0734	51	39.0734	5
39.0989	43	39.0989	2
39.1243	45	39.1243	2
39.1498	51	39.1498	0
39.1753	49	39.1753	2
39.2007	50	39.2007	1
39.2262	48	39.2262	1
39.2516	38	39.2516	6
39.2771	58	39.2771	3
39.3025	38	39.3025	1
39.328	48	39.328	2
39.3535	39	39.3535	1
39.3789	48	39.3789	2
39.4044	43	39.4044	2
39.4298	57	39.4298	3
39.4553	48	39.4553	2
39.4807	36	39.4807	2
39.5062	47	39.5062	2
39.5316	50	39.5316	0
39.5571	39	39.5571	2
39.5825	40	39.5825	1
39.608	42	39.608	1
39.6335	41	39.6335	1
39.6589	41	39.6589	4
39.6844	36	39.6844	3
39.7098	42	39.7098	1
39.7353	52	39.7353	3
39.7607	36	39.7607	4
39.7862	42	39.7862	1
39.8116	40	39.8116	3
39.8371	34	39.8371	3
39.8625	40	39.8625	1
39.888	39	39.888	2
39.9135	50	39.9135	0
39.9389	41	39.9389	4
39.9644	44	39.9644	1
39.9898	45	39.9898	0
40.0153	43	40.0153	1
40.0407	42	40.0407	4
40.0662	45	40.0662	2
40.0916	42	40.0916	1
40.1171	47	40.1171	0
40.1425	31	40.1425	3
40.168	47	40.168	3
40.1935	48	40.1935	3
40.2189	50	40.2189	2
40.2444	44	40.2444	4
40.2698	36	40.2698	1
40.2953	38	40.2953	3
40.3207	29	40.3207	1
40.3462	43	40.3462	2
40.3717	30	40.3717	1
40.3971	34	40.3971	2
40.4226	36	40.4226	2
40.448	32	40.448	1
40.4735	36	40.4735	1
40.4989	37	40.4989	3
40.5244	35	40.5244	3
40.5498	40	40.5498	3
40.5753	34	40.5753	2
40.6007	34	40.6007	4
40.6262	38	40.6262	2
40.6516	38	40.6516	2
40.6771	37	40.6771	2
40.7026	46	40.7026	3
40.728	31	40.728	2
40.7535	38	40.7535	5
40.7789	44	40.7789	2
40.8044	40	40.8044	4
40.8298	32	40.8298	1
40.8553	38	40.8553	0
40.8807	40	40.8807	0
40.9062	30	40.9062	0
40.9317	41	40.9317	3
40.9571	28	40.9571	2
40.9826	47	40.9826	2
41.008	39	41.008	4
41.0335	38	41.0335	2
41.0589	35	41.0589	3
41.0844	36	41.0844	4
41.1098	30	41.1098	1
41.1353	36	41.1353	4
41.1608	31	41.1608	1
41.1862	33	41.1862	0
41.2117	37	41.2117	1
41.2371	34	41.2371	4
41.2626	44	41.2626	1
41.288	41	41.288	5
41.3135	41	41.3135	1
41.3389	38	41.3389	1
41.3644	30	41.3644	1
41.3899	35	41.3899	5
41.4153	23	41.4153	4
41.4408	37	41.4408	2
41.4662	42	41.4662	2
41.4917	36	41.4917	2
41.5171	42	41.5171	0
41.5426	35	41.5426	0
41.568	38	41.568	1
41.5935	52	41.5935	1
41.6189	29	41.6189	2
41.6444	31	41.6444	0
41.6698	34	41.6698	4
41.6953	41	41.6953	1
41.7208	44	41.7208	2
41.7462	40	41.7462	2
41.7717	30	41.7717	1
41.7971	32	41.7971	3
41.8226	26	41.8226	1
41.848	29	41.848	1
41.8735	28	41.8735	4
41.8989	29	41.8989	1
41.9244	34	41.9244	1
41.9499	32	41.9499	0
41.9753	38	41.9753	0
42.0008	44	42.0008	2
42.0262	33	42.0262	0
42.0517	49	42.0517	3
42.0771	40	42.0771	1
42.1026	25	42.1026	2
42.128	27	42.128	3
42.1535	31	42.1535	1
42.179	33	42.179	3
42.2044	36	42.2044	1
42.2299	29	42.2299	1
42.2553	27	42.2553	3
42.2808	19	42.2808	1
42.3062	38	42.3062	2
42.3317	36	42.3317	1
42.3571	31	42.3571	2
42.3826	36	42.3826	1
42.4081	39	42.4081	0
42.4335	32	42.4335	1
42.459	23	42.459	1
42.4844	28	42.4844	0
42.5099	33	42.5099	0
42.5353	38	42.5353	2
42.5608	26	42.5608	1
42.5862	29	42.5862	3
42.6117	39	42.6117	2
42.6371	21	42.6371	2
42.6626	27	42.6626	3
42.688	28	42.688	0
42.7135	35	42.7135	1
42.739	18	42.739	1
42.7644	24	42.7644	4
42.7899	35	42.7899	5
42.8153	28	42.8153	0
42.8408	29	42.8408	7
42.8662	26	42.8662	3
42.8917	26	42.8917	1
42.9171	31	42.9171	3
42.9426	31	42.9426	1
42.9681	36	42.9681	2
42.9935	32	42.9935	1
43.019	26	43.019	1
43.0444	33	43.0444	1
43.0699	24	43.0699	1
43.0953	36	43.0953	0
43.1208	26	43.1208	2
43.1462	23	43.1462	1
43.1717	27	43.1717	2
43.1972	32	43.1972	0
43.2226	26	43.2226	2
43.2481	26	43.2481	1
43.2735	18	43.2735	5
43.299	19	43.299	4
43.3244	27	43.3244	1
43.3499	30	43.3499	3
43.3753	28	43.3753	4
43.4008	25	43.4008	0
43.4263	22	43.4263	0
43.4517	22	43.4517	2
43.4772	26	43.4772	1
43.5026	24	43.5026	1
43.5281	17	43.5281	1
43.5535	24	43.5535	1
43.579	20	43.579	1
43.6044	20	43.6044	4
43.6299	20	43.6299	2
43.6553	30	43.6553	1
43.6808	23	43.6808	0
43.7062	15	43.7062	2
43.7317	26	43.7317	3
43.7572	24	43.7572	1
43.7826	18	43.7826	1
43.8081	30	43.8081	2
43.8335	31	43.8335	2
43.859	20	43.859	0
43.8844	22	43.8844	2
43.9099	35	43.9099	1
43.9353	22	43.9353	1
43.9608	20	43.9608	1
43.9863	32	43.9863	1
44.0117	39	44.0117	0
44.0372	20	44.0372	1
44.0626	17	44.0626	0
44.0881	28	44.0881	0
44.1135	26	44.1135	0
44.139	20	44.139	0
44.1644	35	44.1644	2
44.1899	28	44.1899	1
44.2154	21	44.2154	1
44.2408	22	44.2408	0
44.2663	27	44.2663	2
44.2917	23	44.2917	0
44.3172	23	44.3172	0
44.3426	24	44.3426	0
44.3681	21	44.3681	2
44.3935	31	44.3935	1
44.419	20	44.419	0
44.4445	26	44.4445	6
44.4699	21	44.4699	1
44.4954	29	44.4954	1
44.5208	30	44.5208	3
44.5463	17	44.5463	2
44.5717	25	44.5717	4
44.5972	22	44.5972	1
44.6226	21	44.6226	1
44.6481	19	44.6481	1
44.6735	26	44.6735	4
44.699	18	44.699	3
44.7244	19	44.7244	2
44.7499	25	44.7499	1
44.7754	26	44.7754	4
44.8008	25	44.8008	0
44.8263	16	44.8263	2
44.8517	22	44.8517	0
44.8772	17	44.8772	1
44.9026	17	44.9026	1
44.9281	23	44.9281	3
44.9535	24	44.9535	2
44.979	17	44.979	2
45.0045	24	45.0045	0
45.0299	22	45.0299	0
45.0554	20	45.0554	1
45.0808	31	45.0808	0
45.1063	21	45.1063	1
45.1317	17	45.1317	2
45.1572	17	45.1572	1
45.1826	24	45.1826	3
45.2081	13	45.2081	1
45.2336	23	45.2336	0
45.259	31	45.259	2
45.2845	21	45.2845	0
45.3099	16	45.3099	1
45.3354	24	45.3354	0
45.3608	19	45.3608	2
45.3863	23	45.3863	1
45.4117	18	45.4117	1
45.4372	15	45.4372	1
45.4626	20	45.4626	1
45.4881	17	45.4881	1
45.5136	16	45.5136	0
45.539	25	45.539	3
45.5645	16	45.5645	2
45.5899	20	45.5899	0
45.6154	25	45.6154	1
45.6408	15	45.6408	0
45.6663	15	45.6663	1
45.6917	17	45.6917	3
45.7172	13	45.7172	3
45.7426	14	45.7426	2
45.7681	18	45.7681	2
45.7936	20	45.7936	0
45.819	20	45.819	0
45.8445	19	45.8445	1
45.8699	29	45.8699	1
45.8954	15	45.8954	0
45.9208	28	45.9208	0
45.9463	22	45.9463	0
45.9718	25	45.9718	1
45.9972	17	45.9972	0
46.0227	32	46.0227	2
46.0481	20	46.0481	0
46.0736	13	46.0736	1
46.099	9	46.099	1
46.1245	16	46.1245	1
46.1499	20	46.1499	0
46.1754	25	46.1754	4
46.2008	26	46.2008	0
46.2263	25	46.2263	3
46.2518	16	46.2518	0
46.2772	19	46.2772	2
46.3027	19	46.3027	1
46.3281	12	46.3281	0
46.3536	14	46.3536	0
46.379	15	46.379	1
46.4045	25	46.4045	0
46.4299	14	46.4299	2
46.4554	16	46.4554	1
46.4808	13	46.4808	0
46.5063	19	46.5063	1
46.5318	20	46.5318	1
46.5572	23	46.5572	0
46.5827	16	46.5827	0
46.6081	18	46.6081	4
46.6336	16	46.6336	1
46.659	17	46.659	0
46.6845	19	46.6845	0
46.7099	11	46.7099	0
46.7354	19	46.7354	1
46.7608	18	46.7608	1
46.7863	21	46.7863	2
46.8118	18	46.8118	1
46.8372	16	46.8372	2
46.8627	18	46.8627	1
46.8881	14	46.8881	2
46.9136	20	46.9136	2
46.939	17	46.939	2
46.9645	20	46.9645	0
46.99	11	46.99	1
47.0154	23	47.0154	1
47.0409	14	47.0409	1
47.0663	17	47.0663	1
47.0918	8	47.0918	3
47.1172	21	47.1172	2
47.1427	20	47.1427	0
47.1681	19	47.1681	0
47.1936	12	47.1936	0
47.219	20	47.219	0
47.2445	20	47.2445	0
47.27	10	47.27	2
47.2954	16	47.2954	0
47.3209	12	47.3209	1
47.3463	24	47.3463	1
47.3718	15	47.3718	2
47.3972	13	47.3972	1
47.4227	12	47.4227	2
47.4481	12	47.4481	1
47.4736	13	47.4736	0
47.499	22	47.499	1
47.5245	17	47.5245	0
47.55	20	47.55	3
47.5754	22	47.5754	1
47.6009	19	47.6009	1
47.6263	15	47.6263	0
47.6518	13	47.6518	1
47.6772	19	47.6772	1
47.7027	11	47.7027	2
47.7281	10	47.7281	2
47.7536	19	47.7536	0
47.779	16	47.779	1
47.8045	20	47.8045	0
47.83	16	47.83	3
47.8554	10	47.8554	1
47.8809	16	47.8809	2
47.9063	18	47.9063	0
47.9318	12	47.9318	3
47.9572	19	47.9572	2
47.9827	18	47.9827	1
48.0082	12	48.0082	1
48.0336	15	48.0336	1
48.0591	10	48.0591	0
48.0845	22	48.0845	0
48.11	17	48.11	0
48.1354	17	48.1354	0
48.1609	14	48.1609	0
48.1863	18	48.1863	2
48.2118	14	48.2118	2
48.2372	12	48.2372	0
48.2627	10	48.2627	1
48.2882	23	48.2882	1
48.3136	13	48.3136	2
48.3391	14	48.3391	0
48.3645	10	48.3645	2
48.39	11	48.39	0
48.4154	11	48.4154	0
48.4409	11	48.4409	2
48.4663	11	48.4663	0
48.4918	15	48.4918	2
48.5172	10	48.5172	2
48.5427	16	48.5427	2
48.5682	14	48.5682	2
48.5936	11	48.5936	0
48.6191	14	48.6191	0
48.6445	11	48.6445	0
48.67	9	48.67	1
48.6954	13	48.6954	1
48.7209	13	48.7209	2
48.7463	13	48.7463	1
48.7718	8	48.7718	2
48.7972	9	48.7972	1
48.8227	14	48.8227	4
48.8482	18	48.8482	1
48.8736	15	48.8736	3
48.8991	12	48.8991	0
48.9245	14	48.9245	3
48.95	7	48.95	0
48.9754	17	48.9754	4
49.0009	7	49.0009	1
49.0264	14	49.0264	1
49.0518	9	49.0518	1
49.0773	10	49.0773	0
49.1027	14	49.1027	1
49.1282	17	49.1282	1
49.1536	15	49.1536	1
49.1791	13	49.1791	0
49.2045	15	49.2045	2
49.23	5	49.23	0
49.2554	13	49.2554	0
49.2809	12	49.2809	1
49.3064	11	49.3064	1
49.3318	11	49.3318	3
49.3573	9	49.3573	2
49.3827	11	49.3827	3
49.4082	16	49.4082	1
49.4336	19	49.4336	0
49.4591	14	49.4591	2
49.4845	8	49.4845	1
49.51	7	49.51	0
49.5354	10	49.5354	1
49.5609	9	49.5609	0
49.5864	9	49.5864	3
49.6118	14	49.6118	1
49.6373	1	49.6373	2
49.6627	21	49.6627	1
49.6882	11	49.6882	1
49.7136	17	49.7136	1
49.7391	13	49.7391	0
49.7645	14	49.7645	1
49.79	12	49.79	0
49.8154	20	49.8154	0
49.8409	9	49.8409	0
49.8664	6	49.8664	1
49.8918	8	49.8918	0
49.9173	11	49.9173	1
49.9427	7	49.9427	1
49.9682	5	49.9682	1
49.9936	10	49.9936	3
50.0191	15	50.0191	2
50.0446	19	50.0446	0
50.07	13	50.07	0
50.0955	13	50.0955	2
50.1209	6	50.1209	2
50.1464	4	50.1464	1
50.1718	7	50.1718	0
50.1973	12	50.1973	1
50.2227	7	50.2227	0
50.2482	8	50.2482	0
50.2736	10	50.2736	1
50.2991	13	50.2991	1
50.3246	9	50.3246	1
50.35	9	50.35	0
50.3755	6	50.3755	1
50.4009	9	50.4009	1
50.4264	3	50.4264	0
50.4518	8	50.4518	0
50.4773	11	50.4773	0
50.5027	9	50.5027	0
50.5282	12	50.5282	0
50.5536	15	50.5536	1
50.5791	12	50.5791	0
50.6046	11	50.6046	2
50.63	14	50.63	2
50.6555	9	50.6555	2
50.6809	8	50.6809	0
50.7064	10	50.7064	1
50.7318	7	50.7318	0
50.7573	15	50.7573	0
50.7827	12	50.7827	2
50.8082	6	50.8082	2
50.8336	6	50.8336	2
50.8591	13	50.8591	3
50.8846	7	50.8846	1
[truncated: 2,097 more rows]

## Sheet: Fig. S43(b)
	BO2
0.52234	0
1.04467	0
1.56701	0
2.08935	0
2.61168	0
3.13402	0
3.65636	0
4.17869	0
4.70103	0
5.22337	0
5.7457	0
6.26804	0
6.79038	0
7.31272	0
7.83505	0
8.35739	0
8.87973	0
9.40206	0
9.9244	0
10.4467	0
10.9691	0
11.4914	0
12.0137	0
12.5361	0
13.0584	0
13.5808	0
14.1031	0
14.6254	0
15.1478	0
15.6701	0
16.1924	0
16.7148	0
17.2371	0
17.7595	0
18.2818	0
18.8041	0
19.3265	0
19.8488	0
20.3711	0
20.8935	0
21.4158	0
21.9382	0
22.4605	0
22.9828	0
23.5052	0
24.0275	0
24.5498	0
25.0722	0
25.5945	0
26.1168	0
26.6392	0
27.1615	0
27.6838	0
28.2062	0
28.7285	0
29.2509	0
29.7732	0
30.2955	0
30.8179	0
31.3402	0
31.8625	0
32.3849	0
32.9072	0
33.4296	0
33.9519	0
34.4742	0
34.9966	0
35.5189	0
36.0412	0
36.5636	0
37.0859	0
37.6082	0
38.1306	0
38.6529	0
39.1753	0
39.6976	0
40.2199	0
40.7423	0
41.2646	0
41.7869	0
42.3093	0
42.8316	0
43.3539	0
43.8763	0
44.3986	0
44.921	0
45.4433	0
45.9656	0
46.488	0
47.0103	0
47.5326	0
48.055	0
48.5773	0
49.0997	0
49.622	0
50.1443	0
50.6667	0
51.189	0
51.7113	0
52.2337	0
52.756	0
53.2784	35
53.8007	33
54.323	28
54.8454	32
55.3677	32
55.89	37
56.4124	35
56.9347	26
57.4571	35
57.9794	40
58.5017	33
59.0241	39
59.5464	45
60.0687	45
60.5911	44
61.1134	46
61.6357	40
62.1581	50
62.6804	58
63.2028	62
63.7251	82
64.2474	73
64.7698	80
65.2921	119
65.8144	153
66.3368	141
66.8591	161
67.3815	193
67.9038	233
68.4261	267
68.9485	288
69.4708	319
69.9931	373
70.5155	443
71.0378	534
71.5601	562
72.0825	616
72.6048	706
73.1272	724
73.6495	770
74.1718	922
74.6942	957
75.2165	1005
75.7388	1163
76.2612	1223
76.7835	1324
77.3059	1451
77.8282	1478
78.3505	1588
78.8729	1662
79.3952	1826
79.9175	1915
80.4399	1949
80.9622	2101
81.4845	2086
82.0069	2245
82.5292	2262
83.0516	2314
83.5739	2459
84.0962	2577
84.6186	2550
85.1409	2625
85.6632	2699
86.1856	2795
86.7079	2740
87.2302	2785
87.7526	2772
88.2749	2880
88.7973	2853
89.3196	2886
89.8419	2895
90.3643	2859
90.8866	2929
91.4089	2854
91.9313	3000
92.4536	2937
92.9759	2783
93.4983	2851
94.0206	2846
94.543	2760
95.0653	2795
95.5876	2802
96.11	2714
96.6323	2744
97.1546	2745
97.677	2662
98.1993	2663
98.7217	2543
99.244	2588
99.7663	2616
100.289	2479
100.811	2601
101.333	2442
101.856	2497
102.378	2392
102.9	2431
103.423	2304
103.945	2357
104.467	2315
104.99	2279
105.512	2234
106.034	2368
106.557	2231
107.079	2120
107.601	2184
108.124	2121
108.646	2136
109.168	2153
109.691	2045
110.213	2010
110.735	2025
111.258	2043
111.78	1994
112.302	1873
112.825	2000
113.347	1897
113.869	1905
114.392	1957
114.914	1840
115.436	1839
115.959	1733
116.481	1761
117.003	1791
117.526	1766
118.048	1723
118.57	1660
119.093	1684
119.615	1693
120.137	1597
120.66	1643
121.182	1539
121.704	1678
122.227	1565
122.749	1526
123.271	1492
123.794	1585
124.316	1589
124.838	1473
125.361	1478
125.883	1470
126.406	1385
126.928	1392
127.45	1431
127.973	1312
128.495	1335
129.017	1381
129.54	1400
130.062	1397
130.584	1298
131.107	1317
131.629	1324
132.151	1331
132.674	1261
133.196	1298
133.718	1232
134.241	1213
134.763	1224
135.285	1194
135.808	1192
136.33	1209
136.852	1139
137.375	1187
137.897	1117
138.419	1178
138.942	1205
139.464	1091
139.986	1109
140.509	1107
141.031	1048
141.553	1050
142.076	1074
142.598	1032
143.12	1006
143.643	1035
144.165	1019
144.687	1047
145.21	977
145.732	1005
146.254	967
146.777	966
147.299	939
147.821	905
148.344	947
148.866	885
149.388	924
149.911	951
150.433	891
150.955	868
151.478	902
152	859
152.522	895
153.045	838
153.567	840
154.089	839
154.612	828
155.134	859
155.656	795
156.179	799
156.701	751
157.223	785
157.746	754
158.268	774
158.79	752
159.313	738
159.835	734
160.357	740
160.88	754
161.402	728
161.924	683
162.447	682
162.969	699
163.491	685
164.014	702
164.536	681
165.058	673
165.581	685
166.103	675
166.625	616
167.148	602
167.67	607
168.192	621
168.715	655
169.237	585
169.759	608
170.282	579
170.804	595
171.326	614
171.849	624
172.371	560
172.893	575
173.416	518
173.938	573
174.46	577
174.983	538
175.505	542
176.028	561
176.55	538
177.072	519
177.595	573
178.117	538
178.639	506
179.162	508
179.684	492
180.206	474
180.729	477
181.251	521
181.773	471
182.296	465
182.818	466
183.34	502
183.863	458
184.385	446
184.907	480
185.43	461
185.952	440
186.474	481
186.997	459
187.519	409
188.041	427
188.564	400
189.086	473
189.608	424
190.131	401
190.653	424
191.175	403
191.698	418
192.22	385
192.742	410
193.265	367
193.787	361
194.309	397
194.832	378
195.354	353
195.876	356
196.399	354
196.921	360
197.443	365
197.966	364
198.488	365
199.01	351
199.533	406
200.055	334
200.577	319
201.1	318
201.622	326
202.144	281
202.667	340
203.189	331
203.711	329
204.234	322
204.756	343
205.278	319
205.801	291
206.323	322
206.845	310
207.368	315
207.89	314
208.412	297
208.935	330
209.457	307
209.979	265
210.502	299
211.024	269
211.546	282
212.069	291
212.591	289
213.113	266
213.636	288
214.158	270
214.68	279
215.203	260
215.725	272
216.247	251
216.77	272
217.292	241
217.814	291
218.337	225
218.859	247
219.381	248
219.904	241
220.426	219
220.948	266
221.471	243
221.993	223
222.515	230
223.038	269
223.56	265
224.082	212
224.605	232
225.127	253
225.649	242
226.172	221
226.694	249
227.217	220
227.739	242
228.261	202
228.784	220
229.306	195
229.828	212
230.351	210
230.873	186
231.395	217
231.918	211
232.44	201
232.962	219
233.485	164
234.007	167
234.529	167
235.052	178
235.574	216
236.096	173
236.619	186
237.141	193
237.663	171
238.186	169
238.708	194
239.23	166
239.753	198
240.275	183
240.797	155
241.32	187
241.842	180
242.364	159
242.887	159
243.409	182
243.931	175
244.454	153
244.976	160
245.498	164
246.021	160
246.543	153
247.065	166
247.588	168
248.11	147
248.632	178
249.155	175
249.677	147
250.199	183
250.722	156
251.244	152
251.766	154
252.289	161
252.811	160
253.333	166
253.856	150
254.378	155
254.9	130
255.423	139
255.945	157
256.467	150
256.99	156
257.512	144
258.034	133
258.557	139
259.079	139
259.601	128
260.124	149
260.646	153
261.168	129
261.691	130
262.213	144
262.735	133
263.258	130
263.78	126
264.302	124
264.825	119
265.347	147
265.869	140
266.392	121
266.914	129
267.436	120
267.959	131
268.481	118
269.003	107
269.526	107
270.048	119
270.57	116
271.093	114
271.615	118
272.137	105
272.66	113
273.182	122
273.704	124
274.227	136
274.749	120
275.271	115
275.794	110
276.316	140
276.839	91
277.361	97
277.883	92
278.406	120
278.928	119
279.45	110
279.973	100
280.495	96
281.017	95
281.54	95
282.062	110
282.584	103
283.107	113
283.629	92
284.151	99
284.674	99
285.196	88
285.718	98
286.241	117
286.763	111
287.285	91
287.808	76
288.33	81
288.852	103
289.375	94
289.897	106
290.419	89
290.942	105
291.464	83
291.986	107
292.509	90
293.031	76
293.553	80
294.076	93
294.598	92
295.12	105
295.643	89
296.165	102
296.687	93
297.21	90
297.732	96
298.254	78
298.777	63
299.299	93
299.821	88
300.344	75
300.866	91
301.388	79
301.911	78
302.433	82
302.955	74
303.478	85
304	87
304.522	104
305.045	66
305.567	77
306.089	79
306.612	92
307.134	84
307.656	84
308.179	84
308.701	69
309.223	85
309.746	73
310.268	72
310.79	80
311.313	77
311.835	76
312.357	75
312.88	69
313.402	76
313.924	72
314.447	70
314.969	69
315.491	82
316.014	68
316.536	78
317.058	82
317.581	58
318.103	80
318.625	75
319.148	61
319.67	74
320.192	78
320.715	69
321.237	58
321.759	77
322.282	65
322.804	65
323.326	58
323.849	80
324.371	71
324.893	63
325.416	65
325.938	65
326.461	70
326.983	70
327.505	69
328.028	52
328.55	67
329.072	60
329.595	53
330.117	64
330.639	52
331.162	62
331.684	62
332.206	72
332.729	58
333.251	60
333.773	50
334.296	57
334.818	63
335.34	57
335.863	47
336.385	59
336.907	75
337.43	64
337.952	60
338.474	57
338.997	58
339.519	50
340.041	66
340.564	58
341.086	53
341.608	55
342.131	55
342.653	48
343.175	50
343.698	65
344.22	67
344.742	54
345.265	61
345.787	55
346.309	58
346.832	55
347.354	58
347.876	63
348.399	51
348.921	63
349.443	61
349.966	48
350.488	40
351.01	50
351.533	57
352.055	52
352.577	61
353.1	52
353.622	64
354.144	49
354.667	59
355.189	49
355.711	50
356.234	44
356.756	58
357.278	52
357.801	51
358.323	52
358.845	46
359.368	53
359.89	54
360.412	57
360.935	62
361.457	51
361.979	56
362.502	52
363.024	44
363.546	51
364.069	50
364.591	65
365.113	55
365.636	52
366.158	50
366.68	48
367.203	54
367.725	48
368.247	52
368.77	40
369.292	57
369.814	52
370.337	55
370.859	47
371.381	50
371.904	61
372.426	51
372.948	51
373.471	54
373.993	49
374.515	50
375.038	46
375.56	55
376.082	41
376.605	48
377.127	46
377.65	44
378.172	44
378.694	52
379.217	42
379.739	63
380.261	45
380.784	47
381.306	58
381.828	55
382.351	52
382.873	46
383.395	54
383.918	55
384.44	46
384.962	52
385.485	49
386.007	56
386.529	45
387.052	48
387.574	48
388.096	34
388.619	48
389.141	42
389.663	47
390.186	53
390.708	51
391.23	38
391.753	41
392.275	34
392.797	50
393.32	38
393.842	54
394.364	59
394.887	46
395.409	46
395.931	52
396.454	51
396.976	35
397.498	54
398.021	48
398.543	52
399.065	45
399.588	29
400.11	49
400.632	42
401.155	43
401.677	45
402.199	39
402.722	46
403.244	49
403.766	49
404.289	36
404.811	40
405.333	44
405.856	43
406.378	39
406.9	51
407.423	36
407.945	56
408.467	54
408.99	40
409.512	38
410.034	45
410.557	41
411.079	40
411.601	35
412.124	38
412.646	55
413.168	50
413.691	40
414.213	49
414.735	42
415.258	36
415.78	46
416.302	53
416.825	44
417.347	42
417.869	49
418.392	38
418.914	41
419.436	19
419.959	47
420.481	35
421.003	37
421.526	48
422.048	44
422.57	36
423.093	52
423.615	38
424.137	50
424.66	43
425.182	40
425.704	41
426.227	46
426.749	44
427.272	36
427.794	42
428.316	52
428.839	41
429.361	52
429.883	35
430.406	61
430.928	40
431.45	36
431.973	39
432.495	36
433.017	40
433.54	34
434.062	34
434.584	40
435.107	38
435.629	34
436.151	34
436.674	39
437.196	44
437.718	40
438.241	33
438.763	53
439.285	44
439.808	48
440.33	46
440.852	42
441.375	36
441.897	40
442.419	45
442.942	34
443.464	36
443.986	45
444.509	42
445.031	36
445.553	28
446.076	37
446.598	42
447.12	36
447.643	35
448.165	43
448.687	45
449.21	43
449.732	37
450.254	35
450.777	38
451.299	39
451.821	41
452.344	41
452.866	37
453.388	30
453.911	45
454.433	37
454.955	43
455.478	35
456	37
456.522	41
457.045	42
457.567	37
458.089	44
458.612	39
459.134	42
459.656	39
460.179	44
460.701	31
461.223	39
461.746	28
462.268	36
462.79	33
463.313	38
463.835	39
464.357	45
464.88	38
465.402	35
465.924	36
466.447	36
466.969	32
467.491	45
468.014	44
468.536	42
469.058	34
469.581	50
470.103	46
470.625	30
471.148	34
471.67	31
472.192	45
472.715	37
473.237	36
473.759	36
474.282	33
474.804	41
475.326	32
475.849	42
476.371	38
476.894	35
477.416	36
477.938	54
478.461	38
478.983	39
479.505	40
480.028	32
480.55	39
481.072	31
481.595	35
482.117	40
482.639	40
483.162	32
483.684	34
484.206	43
484.729	43
485.251	35
485.773	40
486.296	35
486.818	34
487.34	44
487.863	37
488.385	49
488.907	36
489.43	32
489.952	28
490.474	41
490.997	39
491.519	32
492.041	28
492.564	36
493.086	46
493.608	38
494.131	32
494.653	37
495.175	41
495.698	40
496.22	32
496.742	37
497.265	28
497.787	46
498.309	42
498.832	41
499.354	34
499.876	43
500.399	27
500.921	36
501.443	31
501.966	36
502.488	34
503.01	52
503.533	43
504.055	39
504.577	47
505.1	44
505.622	37
506.144	24
506.667	39
507.189	40
507.711	47
508.234	45
508.756	37
509.278	40
509.801	43
510.323	43
510.845	47
511.368	37
511.89	46
512.412	32
512.935	32
513.457	38
513.979	40
514.502	36
515.024	47
515.546	44
516.069	42
516.591	37
517.113	44
517.636	42
518.158	37
518.68	41
519.203	36
519.725	60
520.247	44
520.77	42
521.292	30
521.814	38
522.337	29
522.859	42
523.381	39
523.904	36
524.426	31
524.948	35
525.471	38
525.993	35
526.515	31
527.038	39
527.56	40
528.082	34
528.605	40
529.127	35
529.65	43
530.172	29
530.694	37
531.217	31
531.739	29
532.261	44
532.784	35
533.306	30
533.828	36
534.351	27
534.873	45
535.395	41
535.918	20
536.44	36
536.962	28
537.485	30
538.007	36
538.529	46
539.052	45
539.574	38
540.096	44
540.619	28
541.141	31
541.663	27
542.186	26
542.708	33
543.23	36
543.753	36
544.275	32
544.797	31
545.32	42
545.842	40
546.364	36
546.887	33
547.409	38
547.931	36
548.454	37
548.976	29
549.498	40
550.021	30
550.543	29
551.065	34
551.588	35
552.11	38
552.632	35
553.155	31
553.677	23
554.199	42
554.722	30
555.244	36
555.766	30
556.289	26
556.811	39
557.333	41
557.856	30
558.378	31
558.9	29
559.423	35
559.945	23
560.467	35
560.99	30
561.512	32
562.034	35
562.557	41
563.079	34
563.601	32
564.124	35
564.646	37
565.168	39
565.691	39
566.213	35
566.735	33
567.258	30
567.78	41
568.302	43
568.825	27
569.347	37
569.869	25
570.392	41
570.914	43
571.436	36
571.959	29
572.481	33
573.003	38
573.526	36
574.048	42
574.57	30
575.093	31
575.615	39
576.137	26
576.66	40
577.182	40
577.705	40
578.227	37
578.749	35
579.272	31
579.794	25
580.316	27
580.839	36
581.361	41
581.883	44
582.406	38
582.928	41
583.45	36
583.973	41
584.495	43
585.017	39
585.54	37
586.062	34
586.584	35
587.107	44
587.629	42
588.151	36
588.674	28
589.196	30
589.718	49
590.241	31
590.763	39
591.285	34
591.808	42
592.33	37
592.852	36
593.375	32
593.897	26
594.419	37
594.942	37
595.464	49
595.986	39
596.509	41
597.031	37
597.553	27
598.076	30
598.598	42
599.12	24
599.643	40
600.165	35
600.687	33
601.21	41
601.732	36
602.254	29
602.777	40
603.299	27
603.821	44
604.344	36
604.866	32
605.388	34
605.911	38
606.433	33
606.955	37
607.478	40
608	45
608.522	45
609.045	30
609.567	32
610.089	42
610.612	30
611.134	42
611.656	38
612.179	38
612.701	30
613.223	46
613.746	31
614.268	28
614.79	35
615.313	37
615.835	28
616.357	41
616.88	40
617.402	28
617.924	30
618.447	38
618.969	38
619.491	30
620.014	31
620.536	26
621.058	29
621.581	33
622.103	30
622.625	34
623.148	37
623.67	32
624.192	51
624.715	30
625.237	37
625.759	40
626.282	33
626.804	31
627.327	39
627.849	28
628.371	34
628.894	36
629.416	40
629.938	34
630.461	33
630.983	32
631.505	34
632.028	20
632.55	35
633.072	31
633.595	36
634.117	34
634.639	37
635.162	39
635.684	33
636.206	32
636.729	35
637.251	29
637.773	31
638.296	39
638.818	29
639.34	44
639.863	30
640.385	42
640.907	36
641.43	32
641.952	37
642.474	36
642.997	35
643.519	35
644.041	43
644.564	32
645.086	30
645.608	35
646.131	30
646.653	50
647.175	36
647.698	31
648.22	46
648.742	40
649.265	43
649.787	39
650.309	31
650.832	44
651.354	30
651.876	31
652.399	32
652.921	45
653.443	30
653.966	38
654.488	26
655.01	30
655.533	38
656.055	30
656.577	40
657.1	37
657.622	31
658.144	40
658.667	30
659.189	53
659.711	37
660.234	38
660.756	42
661.278	27
661.801	32
662.323	24
662.845	32
663.368	46
663.89	31
664.412	26
664.935	36
665.457	52
665.979	34
666.502	33
667.024	43
667.546	29
668.069	35
668.591	31
669.113	31
669.636	37
670.158	30
670.68	26
671.203	36
671.725	35
672.247	48
672.77	37
673.292	39
673.814	30
674.337	34
674.859	32
675.381	30
675.904	41
676.426	54
676.948	33
677.471	37
677.993	40
678.515	37
679.038	34
679.56	23
680.083	33
680.605	38
681.127	30
681.65	36
682.172	33
682.694	32
683.217	29
683.739	30
684.261	27
684.784	32
685.306	30
685.828	41
686.351	25
686.873	36
687.395	41
687.918	36
688.44	33
688.962	27
689.485	41
690.007	35
690.529	37
691.052	29
691.574	37
692.096	39
692.619	36
693.141	29
693.663	38
694.186	29
694.708	34
695.23	23
695.753	31
696.275	39
696.797	30
697.32	37
697.842	25
698.364	40
698.887	38
699.409	43
699.931	44
700.454	30
700.976	40
701.498	49
702.021	30
702.543	38
703.065	31
703.588	42
704.11	38
704.632	32
705.155	34
705.677	38
706.199	34
706.722	39
707.244	31
707.766	32
708.289	25
708.811	29
709.333	28
709.856	27
710.378	49
710.9	42
711.423	33
711.945	41
712.467	41
712.99	29
713.512	33
714.034	20
714.557	38
715.079	31
715.601	36
716.124	26
716.646	36
717.168	37
717.691	34
718.213	31
718.735	37
719.258	28
719.78	37
720.302	33
720.825	47
721.347	23
721.869	39
722.392	43
722.914	36
723.436	23
723.959	27
724.481	35
725.003	32
725.526	34
726.048	29
726.57	32
727.093	40
727.615	25
728.138	27
728.66	33
729.182	39
729.705	30
730.227	29
730.749	35
731.272	31
731.794	42
732.316	29
732.839	45
733.361	44
733.883	37
734.406	42
734.928	30
735.45	29
735.973	32
736.495	30
737.017	30
737.54	40
738.062	44
738.584	30
739.107	44
739.629	38
740.151	32
740.674	39
741.196	32
741.718	40
742.241	29
742.763	35
743.285	35
743.808	39
744.33	38
744.852	47
745.375	37
745.897	35
746.419	37
746.942	38
747.464	38
747.986	34
748.509	38
749.031	35
749.553	33
750.076	38
750.598	40
751.12	37
751.643	33
752.165	31
752.687	35
753.21	21
753.732	39
754.254	34
754.777	33
755.299	31
755.821	54
756.344	19
756.866	20
757.388	24
757.911	36
758.433	41
758.955	38
759.478	33
760	32
760.522	37
761.045	22
761.567	34
762.089	39
762.612	25
763.134	37
763.656	40
764.179	39
764.701	36
765.223	27
765.746	33
766.268	48
766.79	34
767.313	36
767.835	38
768.357	35
768.88	30
769.402	42
769.924	36
770.447	38
770.969	25
771.491	37
772.014	34
772.536	29
773.058	37
773.581	36
774.103	35
774.625	34
775.148	37
775.67	45
776.192	34
776.715	37
777.237	52
777.76	28
778.282	35
778.804	31
779.327	33
779.849	31
780.371	37
780.894	36
781.416	41
781.938	35
782.461	36
782.983	36
783.505	28
784.028	31
784.55	31
785.072	37
785.595	28
786.117	39
786.639	42
787.162	33
787.684	33
788.206	31
788.729	34
789.251	27
789.773	46
790.296	29
790.818	30
791.34	41
791.863	35
792.385	32
792.907	29
793.43	26
793.952	20
794.474	36
794.997	41
795.519	27
796.041	38
796.564	23
797.086	34
797.608	35
798.131	29
798.653	34
799.175	39
799.698	36
800.22	30
800.742	41
801.265	26
801.787	33
802.309	34
802.832	31
803.354	42
803.876	29
804.399	49
804.921	41
805.443	33
805.966	40
806.488	30
807.01	32
807.533	29
808.055	33
808.577	42
809.1	42
809.622	31
810.144	28
810.667	33
811.189	32
811.711	28
812.234	35
812.756	51
813.278	36
813.801	38
814.323	30
814.845	47
815.368	29
815.89	39
816.412	33
816.935	50
817.457	34
817.979	34
818.502	35
819.024	33
819.546	26
820.069	39
820.591	41
821.113	35
821.636	27
822.158	29
822.68	35
823.203	37
823.725	30
824.247	36
824.77	35
825.292	40
825.814	36
826.337	38
826.859	29
827.381	41
827.904	35
828.426	37
828.948	27
829.471	35
829.993	35
830.516	30
831.038	31
831.56	33
832.083	42
832.605	29
833.127	39
833.65	39
834.172	36
834.694	28
835.217	33
835.739	28
836.261	33
836.784	35
837.306	35
837.828	38
838.351	44
838.873	35
839.395	25
839.918	34
840.44	30
840.962	25
841.485	49
842.007	27
842.529	34
843.052	32
843.574	39
844.096	31
844.619	34
845.141	34
845.663	41
846.186	27
846.708	36
847.23	35
847.753	32
848.275	29
848.797	37
849.32	41
849.842	64
850.364	32
850.887	31
851.409	23
851.931	32
852.454	38
852.976	37
853.498	28
854.021	37
854.543	31
855.065	30
855.588	35
856.11	36
856.632	31
857.155	23
857.677	45
858.199	38
858.722	37
859.244	37
859.766	39
860.289	27
860.811	28
861.333	35
861.856	45
862.378	31
862.9	39
863.423	24
863.945	34
864.467	32
864.99	29
865.512	37
866.034	47
866.557	34
867.079	27
867.601	34
868.124	28
868.646	27
869.168	24
869.691	41
870.213	40
870.735	33
871.258	25
871.78	42
872.302	31
872.825	34
873.347	30
873.869	36
874.392	27
874.914	27
875.436	34
875.959	40
876.481	28
877.003	36
877.526	30
878.048	37
878.571	40
879.093	33
879.615	33
880.138	37
880.66	30
881.182	44
881.705	37
882.227	35
882.749	40
883.272	37
883.794	26
884.316	39
884.839	21
885.361	31
885.883	34
886.406	46
886.928	22
887.45	35
887.973	28
888.495	32
889.017	41
889.54	42
890.062	24
890.584	30
891.107	33
891.629	24
892.151	27
892.674	40
893.196	40
893.718	27
894.241	33
894.763	32
895.285	28
895.808	33
896.33	43
896.852	39
897.375	22
897.897	30
898.419	41
898.942	34
899.464	38
899.986	33
900.509	39
901.031	32
901.553	27
902.076	33
902.598	31
903.12	27
903.643	28
904.165	32
904.687	40
905.21	36
905.732	40
906.254	30
906.777	45
907.299	42
907.821	42
908.344	35
908.866	33
909.388	29
909.911	29
910.433	43
910.955	37
911.478	42
912	40
912.522	29
913.045	43
913.567	32
914.089	30
914.612	26
915.134	29
915.656	39
916.179	27
916.701	38
917.223	43
917.746	40
918.268	43
918.79	48
919.313	39
919.835	25
920.357	27
920.88	45
921.402	35
921.924	36
922.447	37
922.969	34
923.491	35
924.014	21
924.536	34
925.058	33
925.581	41
926.103	33
926.625	37
927.148	39
927.67	34
928.192	33
928.715	23
929.237	35
929.76	45
930.282	40
930.804	37
931.327	29
931.849	41
932.371	42
932.894	38
933.416	30
933.938	27
934.461	43
934.983	49
935.505	31
936.028	30
936.55	23
937.072	36
937.595	23
938.117	37
938.639	36
939.162	33
939.684	28
940.206	20
940.729	27
941.251	39
941.773	26
942.296	52
942.818	40
943.34	36
943.863	36
944.385	31
944.907	37
945.43	38
945.952	45
946.474	41
946.997	35
947.519	33
948.041	24
948.564	35
949.086	28
949.608	34
950.131	32
950.653	32
951.175	25
951.698	30
952.22	39
952.742	41
953.265	40
953.787	33
954.309	33
954.832	45
955.354	32
955.876	43
956.399	36
956.921	42
957.443	43
957.966	34
958.488	35
959.01	41
959.533	35
960.055	29
960.577	38
961.1	36
961.622	42
962.144	19
962.667	43
963.189	25
963.711	38
964.234	32
964.756	27
965.278	41
965.801	26
966.323	32
966.845	30
967.368	43
967.89	22
968.412	35
968.935	35
969.457	27
969.979	37
970.502	32
971.024	36
971.546	41
972.069	33
972.591	29
973.113	41
973.636	38
974.158	32
974.68	39
975.203	37
975.725	38
976.247	40
976.77	42
977.292	37
977.814	27
978.337	42
978.859	26
979.381	33
979.904	51
980.426	43
980.949	27
981.471	27
981.993	34
982.516	37
983.038	26
983.56	41
984.083	37
984.605	35
985.127	41
985.65	40
986.172	38
986.694	26
987.217	46
987.739	44
988.261	31
988.784	39
989.306	32
989.828	25
990.351	24
990.873	30
991.395	32
991.918	34
992.44	48
992.962	29
993.485	41
994.007	31
994.529	36
995.052	20
995.574	40
996.096	28
996.619	37
997.141	35
997.663	41
998.186	25
998.708	34
999.23	42
999.753	29
1000.27	35
1000.8	35
1001.32	29
1001.84	34
1002.36	38
1002.89	33
1003.41	39
1003.93	28
1004.45	39
1004.98	41
1005.5	30
1006.02	33
1006.54	24
1007.07	38
1007.59	38
1008.11	36
1008.63	21
1009.15	28
1009.68	32
1010.2	44
1010.72	40
1011.24	29
1011.77	24
1012.29	31
1012.81	35
1013.33	33
1013.86	37
1014.38	31
1014.9	35
1015.42	28
1015.95	34
1016.47	35
1016.99	18
1017.51	36
1018.03	32
1018.56	38
1019.08	35
1019.6	36
1020.12	29
1020.65	36
1021.17	33
1021.69	27
1022.21	46
1022.74	32
1023.26	28
1023.78	28
1024.3	35
1024.82	27
1025.35	42
1025.87	32
1026.39	43
1026.91	26
1027.44	31
1027.96	34
1028.48	37
1029	36
1029.53	31
1030.05	46
1030.57	33
1031.09	45
1031.62	41
1032.14	35
1032.66	29
1033.18	34
1033.7	31
1034.23	45
1034.75	34
1035.27	32
1035.79	34
1036.32	34
1036.84	31
1037.36	39
1037.88	29
1038.41	34
1038.93	22
1039.45	34
1039.97	42
1040.49	24
1041.02	33
1041.54	41
1042.06	29
1042.58	33
1043.11	29
1043.63	32
1044.15	34
[truncated: 2,097 more rows]

## Sheet: Fig. S43(c)
	BO3b		BO3c		BO3d		BO3e
0.02546	0	0.02546	0	0.05091	0	0.05091	0
0.05091	0	0.05091	0	0.10182	0	0.10182	0
0.07637	0	0.07637	0	0.15273	0	0.15273	0
0.10182	0	0.10182	0	0.20364	0	0.20364	0
0.12728	0	0.12728	0	0.25455	0	0.25455	0
0.15273	0	0.15273	0	0.30546	0	0.30546	0
0.17819	0	0.17819	0	0.35637	0	0.35637	0
0.20364	0	0.20364	0	0.40728	0	0.40728	0
0.2291	0	0.2291	0	0.45819	0	0.45819	0
0.25455	0	0.25455	0	0.5091	0	0.5091	0
0.28001	0	0.28001	0	0.56001	0	0.56001	0
0.30546	0	0.30546	0	0.61092	0	0.61092	0
0.33092	0	0.33092	0	0.66183	0	0.66183	0
0.35637	0	0.35637	0	0.71274	0	0.71274	0
0.38183	0	0.38183	0	0.76365	0	0.76365	0
0.40728	0	0.40728	0	0.81456	0	0.81456	0
0.43274	0	0.43274	0	0.86547	0	0.86547	0
0.45819	0	0.45819	0	0.91638	0	0.91638	0
0.48365	0	0.48365	0	0.96729	0	0.96729	0
0.5091	0	0.5091	0	1.0182	0	1.0182	0
0.53456	0	0.53456	0	1.06911	0	1.06911	0
0.56001	0	0.56001	0	1.12002	0	1.12002	0
0.58547	0	0.58547	0	1.17093	0	1.17093	0
0.61092	0	0.61092	0	1.22184	0	1.22184	0
0.63638	0	0.63638	0	1.27275	0	1.27275	0
0.66183	0	0.66183	0	1.32366	0	1.32366	0
0.68729	0	0.68729	0	1.37457	0	1.37457	0
0.71274	0	0.71274	0	1.42548	0	1.42548	0
0.7382	0	0.7382	0	1.47639	0	1.47639	0
0.76365	0	0.76365	0	1.5273	0	1.5273	0
0.78911	0	0.78911	0	1.57821	0	1.57821	0
0.81456	0	0.81456	0	1.62912	0	1.62912	0
0.84002	0	0.84002	0	1.68003	0	1.68003	0
0.86547	0	0.86547	0	1.73094	0	1.73094	0
0.89093	0	0.89093	0	1.78185	0	1.78185	0
0.91638	0	0.91638	0	1.83276	0	1.83276	0
0.94184	0	0.94184	0	1.88367	0	1.88367	0
0.96729	0	0.96729	0	1.93458	0	1.93458	0
0.99275	0	0.99275	0	1.98549	0	1.98549	0
1.0182	0	1.0182	0	2.0364	0	2.0364	0
1.04366	0	1.04366	0	2.08731	0	2.08731	0
1.06911	0	1.06911	0	2.13822	0	2.13822	0
1.09457	0	1.09457	0	2.18913	0	2.18913	0
1.12002	0	1.12002	0	2.24004	0	2.24004	0
1.14548	0	1.14548	0	2.29095	0	2.29095	0
1.17093	0	1.17093	0	2.34186	0	2.34186	0
1.19639	0	1.19639	0	2.39277	0	2.39277	0
1.22184	0	1.22184	0	2.44368	0	2.44368	0
1.2473	0	1.2473	0	2.49459	0	2.49459	0
1.27275	0	1.27275	0	2.5455	0	2.5455	0
1.29821	0	1.29821	0	2.59641	0	2.59641	0
1.32366	0	1.32366	0	2.64732	0	2.64732	0
1.34912	0	1.34912	0	2.69823	0	2.69823	0
1.37457	0	1.37457	0	2.74914	0	2.74914	0
1.40003	0	1.40003	0	2.80005	0	2.80005	0
1.42548	0	1.42548	0	2.85096	0	2.85096	0
1.45094	0	1.45094	0	2.90187	0	2.90187	0
1.47639	0	1.47639	0	2.95278	0	2.95278	0
1.50185	0	1.50185	0	3.00369	0	3.00369	0
1.5273	0	1.5273	0	3.0546	0	3.0546	0
1.55276	0	1.55276	0	3.10551	0	3.10551	0
1.57821	0	1.57821	0	3.15642	0	3.15642	0
1.60367	0	1.60367	0	3.20733	0	3.20733	0
1.62912	0	1.62912	0	3.25824	0	3.25824	0
1.65458	0	1.65458	0	3.30915	0	3.30915	0
1.68003	0	1.68003	0	3.36006	0	3.36006	0
1.70549	0	1.70549	0	3.41097	0	3.41097	0
1.73094	0	1.73094	0	3.46188	0	3.46188	0
1.7564	0	1.7564	0	3.51279	0	3.51279	0
1.78185	0	1.78185	0	3.5637	0	3.5637	0
1.80731	0	1.80731	0	3.61461	0	3.61461	0
1.83276	0	1.83276	0	3.66552	0	3.66552	0
1.85822	0	1.85822	0	3.71643	0	3.71643	0
1.88367	0	1.88367	0	3.76734	0	3.76734	0
1.90913	0	1.90913	0	3.81825	0	3.81825	0
1.93458	0	1.93458	0	3.86916	0	3.86916	0
1.96004	0	1.96004	0	3.92007	0	3.92007	0
1.98549	0	1.98549	0	3.97098	0	3.97098	0
2.01095	0	2.01095	0	4.02189	0	4.02189	0
2.0364	0	2.0364	0	4.0728	0	4.0728	0
2.06186	0	2.06186	0	4.12371	0	4.12371	0
2.08731	0	2.08731	0	4.17462	0	4.17462	0
2.11277	0	2.11277	0	4.22553	0	4.22553	0
2.13822	0	2.13822	0	4.27644	0	4.27644	0
2.16368	0	2.16368	0	4.32735	0	4.32735	0
2.18913	0	2.18913	0	4.37826	0	4.37826	0
2.21459	0	2.21459	0	4.42917	0	4.42917	0
2.24004	0	2.24004	0	4.48008	0	4.48008	0
2.2655	0	2.2655	0	4.53099	0	4.53099	0
2.29095	0	2.29095	0	4.5819	0	4.5819	0
2.31641	0	2.31641	0	4.63281	0	4.63281	0
2.34186	0	2.34186	0	4.68372	0	4.68372	0
2.36732	0	2.36732	0	4.73463	0	4.73463	0
2.39277	0	2.39277	0	4.78554	0	4.78554	0
2.41823	0	2.41823	0	4.83645	0	4.83645	0
2.44368	0	2.44368	0	4.88736	0	4.88736	0
2.46914	0	2.46914	0	4.93827	0	4.93827	0
2.49459	0	2.49459	0	4.98918	0	4.98918	0
2.52005	0	2.52005	0	5.04009	0	5.04009	0
2.5455	0	2.5455	0	5.091	0	5.091	0
2.57096	0	2.57096	0	5.14191	0	5.14191	0
2.59641	0	2.59641	0	5.19282	1	5.19282	0
2.62187	0	2.62187	0	5.24373	0	5.24373	1
2.64732	0	2.64732	0	5.29464	0	5.29464	0
2.67278	0	2.67278	0	5.34555	1	5.34555	0
2.69823	0	2.69823	0	5.39646	3	5.39646	0
2.72369	0	2.72369	0	5.44737	0	5.44737	1
2.74914	0	2.74914	0	5.49828	2	5.49828	2
2.7746	0	2.7746	0	5.54919	1	5.54919	0
2.80005	0	2.80005	0	5.6001	0	5.6001	1
2.82551	0	2.82551	0	5.65101	2	5.65101	2
2.85096	0	2.85096	0	5.70192	1	5.70192	8
2.87642	0	2.87642	0	5.75283	1	5.75283	4
2.90187	0	2.90187	0	5.80374	4	5.80374	3
2.92733	0	2.92733	0	5.85465	4	5.85465	9
2.95278	0	2.95278	0	5.90556	11	5.90556	14
2.97824	0	2.97824	0	5.95647	17	5.95647	16
3.00369	0	3.00369	0	6.00738	12	6.00738	24
3.02915	0	3.02915	0	6.05829	19	6.05829	24
3.0546	0	3.0546	0	6.1092	20	6.1092	44
3.08006	0	3.08006	0	6.16011	34	6.16011	47
3.10551	0	3.10551	0	6.21102	38	6.21102	62
3.13097	0	3.13097	0	6.26193	57	6.26193	86
3.15642	0	3.15642	0	6.31284	79	6.31284	100
3.18188	0	3.18188	0	6.36375	91	6.36375	107
3.20733	0	3.20733	0	6.41466	108	6.41466	130
3.23279	0	3.23279	0	6.46557	131	6.46557	183
3.25824	0	3.25824	0	6.51648	153	6.51648	212
3.2837	0	3.2837	0	6.56739	174	6.56739	258
3.30915	0	3.30915	0	6.6183	204	6.6183	273
3.33461	0	3.33461	0	6.66921	217	6.66921	327
3.36006	0	3.36006	0	6.72012	283	6.72012	413
3.38552	0	3.38552	0	6.77103	302	6.77103	427
3.41097	0	3.41097	0	6.82194	354	6.82194	503
3.43643	0	3.43643	0	6.87285	430	6.87285	631
3.46188	0	3.46188	0	6.92376	485	6.92376	626
3.48734	0	3.48734	0	6.97467	534	6.97467	775
3.51279	0	3.51279	0	7.02558	639	7.02558	802
3.53825	0	3.53825	0	7.07649	683	7.07649	913
3.5637	0	3.5637	0	7.1274	746	7.1274	947
3.58916	0	3.58916	0	7.17831	806	7.17831	1100
3.61461	0	3.61461	0	7.22922	813	7.22922	1161
3.64007	0	3.64007	0	7.28013	926	7.28013	1263
3.66552	0	3.66552	0	7.33104	1081	7.33104	1438
3.69098	0	3.69098	0	7.38195	1090	7.38195	1424
3.71643	0	3.71643	0	7.43286	1230	7.43286	1585
3.74189	0	3.74189	0	7.48377	1314	7.48377	1712
3.76734	0	3.76734	0	7.53468	1431	7.53468	1728
3.7928	0	3.7928	0	7.58559	1394	7.58559	1873
3.81825	0	3.81825	0	7.6365	1602	7.6365	2020
3.84371	0	3.84371	0	7.68741	1590	7.68741	2113
3.86916	0	3.86916	0	7.73832	1782	7.73832	2225
3.89462	0	3.89462	0	7.78923	1846	7.78923	2293
3.92007	0	3.92007	0	7.84014	2004	7.84014	2337
3.94553	0	3.94553	0	7.89105	2021	7.89105	2450
3.97098	0	3.97098	0	7.94196	2064	7.94196	2614
3.99644	0	3.99644	0	7.99287	2166	7.99287	2648
4.02189	0	4.02189	0	8.04378	2303	8.04378	2742
4.04735	0	4.04735	0	8.09469	2305	8.09469	2780
4.0728	0	4.0728	0	8.1456	2453	8.1456	2894
4.09826	0	4.09826	0	8.19651	2487	8.19651	2825
4.12371	0	4.12371	0	8.24742	2489	8.24742	2972
4.14917	0	4.14917	0	8.29833	2614	8.29833	2950
4.17462	0	4.17462	0	8.34924	2580	8.34924	2989
4.20008	0	4.20008	0	8.40015	2610	8.40015	2931
4.22553	0	4.22553	0	8.45106	2653	8.45106	3000
4.25099	0	4.25099	0	8.50197	2755	8.50197	2931
4.27644	0	4.27644	0	8.55288	2795	8.55288	2971
4.3019	0	4.3019	0	8.60379	2826	8.60379	2975
4.32735	0	4.32735	0	8.6547	2884	8.6547	2922
4.35281	0	4.35281	0	8.70561	2885	8.70561	2914
4.37826	0	4.37826	0	8.75652	2995	8.75652	2920
4.40372	0	4.40372	0	8.80743	2857	8.80743	2873
4.42917	0	4.42917	0	8.85834	3000	8.85834	2866
4.45463	0	4.45463	0	8.90925	2894	8.90925	2833
4.48008	0	4.48008	0	8.96016	2949	8.96016	2886
4.50554	0	4.50554	0	9.01107	2886	9.01107	2887
4.53099	0	4.53099	0	9.06198	2965	9.06198	2755
4.55645	0	4.55645	0	9.11289	2842	9.11289	2782
4.5819	0	4.5819	0	9.1638	2931	9.1638	2679
4.60736	0	4.60736	0	9.21471	2920	9.21471	2615
4.63281	0	4.63281	0	9.26562	2878	9.26562	2532
4.65827	0	4.65827	0	9.31653	2804	9.31653	2532
4.68372	0	4.68372	0	9.36744	2878	9.36744	2347
4.70918	0	4.70918	0	9.41835	2769	9.41835	2401
4.73463	0	4.73463	0	9.46926	2833	9.46926	2422
4.76009	0	4.76009	0	9.52017	2764	9.52017	2320
4.78554	0	4.78554	0	9.57108	2745	9.57108	2295
4.811	0	4.811	0	9.62199	2716	9.62199	2171
4.83645	0	4.83645	0	9.6729	2713	9.6729	2138
4.86191	0	4.86191	0	9.72381	2655	9.72381	2142
4.88736	0	4.88736	0	9.77472	2681	9.77472	2113
4.91282	0	4.91282	0	9.82563	2572	9.82563	2008
4.93827	0	4.93827	0	9.87654	2685	9.87654	2031
4.96373	0	4.96373	0	9.92745	2656	9.92745	2010
4.98918	0	4.98918	0	9.97836	2685	9.97836	1949
5.01464	0	5.01464	0	10.0293	2523	10.0293	1847
5.04009	0	5.04009	0	10.0802	2551	10.0802	1801
5.06555	0	5.06555	0	10.1311	2568	10.1311	1719
5.091	0	5.091	0	10.182	2471	10.182	1751
5.11646	0	5.11646	0	10.2329	2404	10.2329	1617
5.14191	2	5.14191	0	10.2838	2468	10.2838	1677
5.16737	0	5.16737	0	10.3347	2448	10.3347	1584
5.19282	0	5.19282	2	10.3856	2379	10.3856	1530
5.21828	0	5.21828	0	10.4366	2442	10.4366	1546
5.24373	0	5.24373	2	10.4875	2389	10.4875	1490
5.26919	0	5.26919	2	10.5384	2393	10.5384	1459
5.29464	0	5.29464	0	10.5893	2330	10.5893	1404
5.3201	0	5.3201	1	10.6402	2246	10.6402	1341
5.34555	0	5.34555	0	10.6911	2223	10.6911	1413
5.37101	1	5.37101	0	10.742	2232	10.742	1375
5.39646	1	5.39646	0	10.7929	2236	10.7929	1293
5.42192	0	5.42192	1	10.8438	2113	10.8438	1277
5.44737	0	5.44737	1	10.8947	2196	10.8947	1197
5.47283	0	5.47283	0	10.9457	2157	10.9457	1177
5.49828	1	5.49828	2	10.9966	2152	10.9966	1207
5.52374	1	5.52374	1	11.0475	2195	11.0475	1129
5.54919	3	5.54919	2	11.0984	2042	11.0984	1160
5.57465	0	5.57465	0	11.1493	2154	11.1493	1134
5.6001	0	5.6001	0	11.2002	1972	11.2002	1024
5.62556	1	5.62556	2	11.2511	2063	11.2511	1038
5.65101	1	5.65101	1	11.302	2019	11.302	980
5.67647	2	5.67647	2	11.3529	2078	11.3529	975
5.70192	0	5.70192	2	11.4038	1968	11.4038	990
5.72738	0	5.72738	3	11.4548	2009	11.4548	938
5.75283	3	5.75283	4	11.5057	1932	11.5057	904
5.77829	3	5.77829	1	11.5566	1862	11.5566	898
5.80374	3	5.80374	6	11.6075	1796	11.6075	826
5.8292	2	5.8292	2	11.6584	1841	11.6584	789
5.85465	2	5.85465	5	11.7093	1875	11.7093	826
5.88011	3	5.88011	5	11.7602	1929	11.7602	765
5.90556	3	5.90556	5	11.8111	1752	11.8111	794
5.93102	6	5.93102	2	11.862	1846	11.862	733
5.95647	5	5.95647	4	11.9129	1730	11.9129	729
5.98193	4	5.98193	7	11.9639	1783	11.9639	732
6.00738	14	6.00738	10	12.0148	1673	12.0148	685
6.03284	16	6.03284	16	12.0657	1655	12.0657	697
6.05829	8	6.05829	17	12.1166	1701	12.1166	703
6.08375	13	6.08375	15	12.1675	1667	12.1675	668
6.1092	19	6.1092	15	12.2184	1663	12.2184	642
6.13466	22	6.13466	30	12.2693	1571	12.2693	627
6.16011	29	6.16011	39	12.3202	1551	12.3202	626
6.18557	21	6.18557	57	12.3711	1609	12.3711	575
6.21102	41	6.21102	48	12.422	1525	12.422	563
6.23648	40	6.23648	73	12.473	1532	12.473	611
6.26193	46	6.26193	56	12.5239	1479	12.5239	604
6.28739	74	6.28739	90	12.5748	1545	12.5748	574
6.31284	72	6.31284	91	12.6257	1477	12.6257	567
6.3383	101	6.3383	121	12.6766	1466	12.6766	550
6.36375	90	6.36375	154	12.7275	1465	12.7275	542
6.38921	116	6.38921	145	12.7784	1449	12.7784	500
6.41466	139	6.41466	164	12.8293	1450	12.8293	519
6.44012	146	6.44012	211	12.8802	1424	12.8802	530
6.46557	134	6.46557	189	12.9312	1384	12.9312	506
6.49103	179	6.49103	241	12.9821	1326	12.9821	446
6.51648	199	6.51648	256	13.033	1303	13.033	468
6.54194	211	6.54194	296	13.0839	1381	13.0839	440
6.56739	268	6.56739	323	13.1348	1326	13.1348	407
6.59285	241	6.59285	388	13.1857	1292	13.1857	407
6.6183	299	6.6183	399	13.2366	1363	13.2366	412
6.64376	312	6.64376	482	13.2875	1275	13.2875	436
6.66921	356	6.66921	501	13.3384	1211	13.3384	393
6.69467	401	6.69467	499	13.3893	1235	13.3893	370
6.72012	433	6.72012	603	13.4403	1227	13.4403	389
6.74558	422	6.74558	621	13.4912	1201	13.4912	363
6.77103	527	6.77103	697	13.5421	1208	13.5421	376
6.79649	542	6.79649	761	13.593	1248	13.593	381
6.82194	591	6.82194	762	13.6439	1219	13.6439	344
6.8474	632	6.8474	871	13.6948	1160	13.6948	339
6.87285	649	6.87285	920	13.7457	1134	13.7457	320
6.89831	724	6.89831	936	13.7966	1098	13.7966	282
6.92376	754	6.92376	1031	13.8475	1099	13.8475	295
6.94922	844	6.94922	1107	13.8984	1103	13.8984	343
6.97467	827	6.97467	1180	13.9494	1123	13.9494	322
7.00013	841	7.00013	1146	14.0003	1072	14.0003	322
7.02558	980	7.02558	1245	14.0512	1047	14.0512	292
7.05104	981	7.05104	1329	14.1021	1041	14.1021	298
7.07649	1059	7.07649	1426	14.153	1027	14.153	296
7.10195	1115	7.10195	1464	14.2039	1038	14.2039	256
7.1274	1175	7.1274	1519	14.2548	983	14.2548	251
7.15286	1207	7.15286	1661	14.3057	988	14.3057	237
7.17831	1243	7.17831	1701	14.3566	954	14.3566	283
7.20377	1359	7.20377	1856	14.4075	1017	14.4075	255
7.22922	1419	7.22922	1861	14.4584	972	14.4584	245
7.25468	1399	7.25468	1941	14.5094	997	14.5094	232
7.28013	1499	7.28013	2006	14.5603	974	14.5603	249
7.30559	1539	7.30559	2068	14.6112	949	14.6112	250
7.33104	1603	7.33104	2074	14.6621	949	14.6621	239
7.3565	1670	7.3565	2284	14.713	872	14.713	216
7.38195	1750	7.38195	2290	14.7639	917	14.7639	235
7.40741	1824	7.40741	2377	14.8148	862	14.8148	209
7.43286	1786	7.43286	2553	14.8657	883	14.8657	197
7.45832	1900	7.45832	2480	14.9166	868	14.9166	211
7.48377	1943	7.48377	2567	14.9675	850	14.9675	195
7.50923	1921	7.50923	2647	15.0185	834	15.0185	203
7.53468	2007	7.53468	2842	15.0694	833	15.0694	184
7.56014	2126	7.56014	2788	15.1203	828	15.1203	192
7.58559	2082	7.58559	2908	15.1712	811	15.1712	160
7.61105	2050	7.61105	2893	15.2221	800	15.2221	167
7.6365	2225	7.6365	3013	15.273	765	15.273	165
7.66196	2276	7.66196	3037	15.3239	829	15.3239	160
7.68741	2277	7.68741	3173	15.3748	815	15.3748	165
7.71287	2307	7.71287	3148	15.4257	747	15.4257	158
7.73832	2376	7.73832	3189	15.4766	751	15.4766	135
7.76378	2448	7.76378	3202	15.5276	752	15.5276	151
7.78923	2396	7.78923	3342	15.5785	754	15.5785	181
7.81469	2496	7.81469	3330	15.6294	748	15.6294	140
7.84014	2520	7.84014	3462	15.6803	687	15.6803	144
7.8656	2540	7.8656	3533	15.7312	668	15.7312	146
7.89105	2552	7.89105	3556	15.7821	702	15.7821	123
7.91651	2686	7.91651	3566	15.833	702	15.833	138
7.94196	2662	7.94196	3611	15.8839	677	15.8839	137
7.96742	2644	7.96742	3656	15.9348	696	15.9348	124
7.99287	2623	7.99287	3570	15.9857	662	15.9857	122
8.01833	2615	8.01833	3675	16.0367	629	16.0367	138
8.04378	2679	8.04378	3676	16.0876	647	16.0876	115
8.06924	2773	8.06924	3699	16.1385	613	16.1385	126
8.09469	2737	8.09469	3807	16.1894	599	16.1894	109
8.12015	2796	8.12015	3754	16.2403	597	16.2403	125
8.1456	2820	8.1456	3756	16.2912	643	16.2912	123
8.17106	2841	8.17106	3780	16.3421	535	16.3421	111
8.19651	2779	8.19651	3778	16.393	555	16.393	87
8.22197	2830	8.22197	3795	16.4439	542	16.4439	99
8.24742	2874	8.24742	3885	16.4948	554	16.4948	119
8.27288	2834	8.27288	3864	16.5458	543	16.5458	105
8.29833	3000	8.29833	3793	16.5967	568	16.5967	84
8.32379	2841	8.32379	3795	16.6476	543	16.6476	92
8.34924	2816	8.34924	3932	16.6985	537	16.6985	93
8.3747	2825	8.3747	3809	16.7494	561	16.7494	93
8.40015	2909	8.40015	3839	16.8003	548	16.8003	99
8.42561	2953	8.42561	3877	16.8512	518	16.8512	92
8.45106	2879	8.45106	3782	16.9021	488	16.9021	95
8.47652	2784	8.47652	3811	16.953	495	16.953	91
8.50197	2842	8.50197	3767	17.0039	525	17.0039	83
8.52743	2945	8.52743	3872	17.0549	475	17.0549	74
8.55288	2811	8.55288	3621	17.1058	489	17.1058	80
8.57834	2839	8.57834	3813	17.1567	437	17.1567	63
8.60379	2771	8.60379	3729	17.2076	449	17.2076	71
8.62925	2866	8.62925	3555	17.2585	488	17.2585	67
8.6547	2748	8.6547	3681	17.3094	484	17.3094	79
8.68016	2769	8.68016	3551	17.3603	436	17.3603	84
8.70561	2785	8.70561	3552	17.4112	434	17.4112	64
8.73107	2731	8.73107	3603	17.4621	399	17.4621	68
8.75652	2720	8.75652	3478	17.513	412	17.513	64
8.78198	2643	8.78198	3584	17.564	414	17.564	59
8.80743	2696	8.80743	3457	17.6149	393	17.6149	65
8.83289	2732	8.83289	3433	17.6658	439	17.6658	65
8.85834	2672	8.85834	3456	17.7167	396	17.7167	69
8.8838	2680	8.8838	3331	17.7676	407	17.7676	61
8.90925	2668	8.90925	3248	17.8185	408	17.8185	61
8.93471	2570	8.93471	3251	17.8694	424	17.8694	55
8.96016	2642	8.96016	3310	17.9203	370	17.9203	50
8.98562	2495	8.98562	3264	17.9712	347	17.9712	59
9.01107	2596	9.01107	3246	18.0221	385	18.0221	57
9.03653	2619	9.03653	3183	18.0731	351	18.0731	42
9.06198	2532	9.06198	3098	18.124	388	18.124	45
9.08744	2532	9.08744	3098	18.1749	357	18.1749	64
9.11289	2525	9.11289	3098	18.2258	352	18.2258	32
9.13835	2544	9.13835	3025	18.2767	338	18.2767	55
9.1638	2413	9.1638	2994	18.3276	345	18.3276	46
9.18926	2446	9.18926	2960	18.3785	317	18.3785	42
9.21471	2388	9.21471	2767	18.4294	299	18.4294	38
9.24017	2392	9.24017	2927	18.4803	328	18.4803	39
9.26562	2475	9.26562	2841	18.5312	315	18.5312	28
9.29108	2330	9.29108	2840	18.5822	301	18.5822	49
9.31653	2340	9.31653	2777	18.6331	309	18.6331	34
9.34199	2274	9.34199	2768	18.684	266	18.684	42
9.36744	2274	9.36744	2662	18.7349	314	18.7349	38
9.3929	2337	9.3929	2676	18.7858	316	18.7858	34
9.41835	2202	9.41835	2579	18.8367	293	18.8367	31
9.44381	2362	9.44381	2554	18.8876	297	18.8876	49
9.46926	2214	9.46926	2451	18.9385	267	18.9385	38
9.49472	2124	9.49472	2501	18.9894	291	18.9894	25
9.52017	2136	9.52017	2440	19.0404	301	19.0404	25
9.54563	2132	9.54563	2406	19.0913	304	19.0913	31
9.57108	2120	9.57108	2367	19.1422	274	19.1422	43
9.59654	2098	9.59654	2360	19.1931	289	19.1931	36
9.62199	2070	9.62199	2319	19.244	303	19.244	39
9.64745	2044	9.64745	2265	19.2949	264	19.2949	31
9.6729	2014	9.6729	2225	19.3458	269	19.3458	30
9.69836	2068	9.69836	2204	19.3967	258	19.3967	44
9.72381	1965	9.72381	2204	19.4476	247	19.4476	34
9.74927	1960	9.74927	2065	19.4985	232	19.4985	21
9.77472	1901	9.77472	2146	19.5495	240	19.5495	22
9.80018	1964	9.80018	2103	19.6004	230	19.6004	26
9.82563	1967	9.82563	2051	19.6513	262	19.6513	30
9.85109	1818	9.85109	2010	19.7022	227	19.7022	29
9.87654	1835	9.87654	2001	19.7531	249	19.7531	32
9.902	1913	9.902	1893	19.804	261	19.804	30
9.92745	1816	9.92745	1940	19.8549	226	19.8549	33
9.95291	1906	9.95291	1815	19.9058	228	19.9058	23
9.97836	1782	9.97836	1864	19.9567	204	19.9567	33
10.0038	1769	10.0038	1830	20.0076	202	20.0076	24
10.0293	1760	10.0293	1795	20.0586	202	20.0586	23
10.0547	1708	10.0547	1840	20.1095	224	20.1095	17
10.0802	1791	10.0802	1796	20.1604	190	20.1604	16
10.1056	1744	10.1056	1764	20.2113	205	20.2113	18
10.1311	1681	10.1311	1647	20.2622	206	20.2622	21
10.1565	1779	10.1565	1655	20.3131	209	20.3131	16
10.182	1672	10.182	1621	20.364	169	20.364	19
10.2075	1650	10.2075	1645	20.4149	185	20.4149	14
10.2329	1707	10.2329	1583	20.4658	176	20.4658	13
10.2584	1539	10.2584	1560	20.5167	189	20.5167	15
10.2838	1570	10.2838	1558	20.5677	187	20.5677	17
10.3093	1613	10.3093	1549	20.6186	193	20.6186	11
10.3347	1567	10.3347	1498	20.6695	161	20.6695	16
10.3602	1570	10.3602	1536	20.7204	217	20.7204	22
10.3856	1533	10.3856	1476	20.7713	162	20.7713	17
10.4111	1564	10.4111	1455	20.8222	176	20.8222	17
10.4366	1498	10.4366	1436	20.8731	187	20.8731	17
10.462	1540	10.462	1368	20.924	188	20.924	13
10.4875	1460	10.4875	1371	20.9749	170	20.9749	10
10.5129	1464	10.5129	1358	21.0258	156	21.0258	17
10.5384	1445	10.5384	1275	21.0768	155	21.0768	12
10.5638	1414	10.5638	1262	21.1277	142	21.1277	17
10.5893	1390	10.5893	1266	21.1786	147	21.1786	11
10.6147	1394	10.6147	1310	21.2295	160	21.2295	17
10.6402	1357	10.6402	1231	21.2804	156	21.2804	10
10.6656	1365	10.6656	1223	21.3313	164	21.3313	16
10.6911	1356	10.6911	1251	21.3822	159	21.3822	16
10.7166	1345	10.7166	1155	21.4331	179	21.4331	14
10.742	1268	10.742	1152	21.484	160	21.484	12
10.7675	1355	10.7675	1150	21.5349	135	21.5349	23
10.7929	1310	10.7929	1163	21.5859	119	21.5859	13
10.8184	1322	10.8184	1153	21.6368	144	21.6368	13
10.8438	1268	10.8438	1128	21.6877	136	21.6877	13
10.8693	1310	10.8693	1140	21.7386	137	21.7386	8
10.8947	1241	10.8947	1091	21.7895	129	21.7895	9
10.9202	1265	10.9202	1021	21.8404	125	21.8404	9
10.9457	1244	10.9457	1101	21.8913	123	21.8913	7
10.9711	1217	10.9711	1020	21.9422	136	21.9422	11
10.9966	1176	10.9966	983	21.9931	128	21.9931	15
11.022	1181	11.022	989	22.044	118	22.044	9
11.0475	1186	11.0475	946	22.095	119	22.095	11
11.0729	1172	11.0729	1014	22.1459	127	22.1459	11
11.0984	1173	11.0984	933	22.1968	120	22.1968	9
11.1238	1117	11.1238	918	22.2477	121	22.2477	8
11.1493	1172	11.1493	869	22.2986	113	22.2986	14
11.1747	1108	11.1747	894	22.3495	129	22.3495	22
11.2002	1149	11.2002	881	22.4004	104	22.4004	9
11.2257	1090	11.2257	901	22.4513	111	22.4513	11
11.2511	1085	11.2511	815	22.5022	96	22.5022	5
11.2766	1028	11.2766	832	22.5531	100	22.5531	5
11.302	1121	11.302	811	22.6041	100	22.6041	5
11.3275	1056	11.3275	855	22.655	111	22.655	8
11.3529	1024	11.3529	834	22.7059	102	22.7059	8
11.3784	1054	11.3784	824	22.7568	111	22.7568	9
11.4038	1011	11.4038	730	22.8077	116	22.8077	7
11.4293	1010	11.4293	758	22.8586	101	22.8586	8
11.4548	996	11.4548	737	22.9095	86	22.9095	7
11.4802	1025	11.4802	749	22.9604	96	22.9604	12
11.5057	970	11.5057	766	23.0113	84	23.0113	3
11.5311	977	11.5311	755	23.0622	76	23.0622	4
11.5566	1000	11.5566	721	23.1132	91	23.1132	10
11.582	967	11.582	672	23.1641	96	23.1641	10
11.6075	955	11.6075	713	23.215	76	23.215	9
11.6329	912	11.6329	671	23.2659	91	23.2659	7
11.6584	945	11.6584	652	23.3168	81	23.3168	5
11.6838	945	11.6838	642	23.3677	90	23.3677	13
11.7093	945	11.7093	648	23.4186	84	23.4186	4
11.7348	868	11.7348	629	23.4695	80	23.4695	3
11.7602	910	11.7602	661	23.5204	77	23.5204	2
11.7857	906	11.7857	579	23.5713	76	23.5713	5
11.8111	890	11.8111	641	23.6223	80	23.6223	6
11.8366	830	11.8366	601	23.6732	93	23.6732	5
11.862	841	11.862	590	23.7241	71	23.7241	5
11.8875	888	11.8875	554	23.775	64	23.775	7
11.9129	843	11.9129	577	23.8259	76	23.8259	5
11.9384	864	11.9384	571	23.8768	84	23.8768	2
11.9639	759	11.9639	567	23.9277	62	23.9277	6
11.9893	832	11.9893	549	23.9786	79	23.9786	8
12.0148	803	12.0148	574	24.0295	74	24.0295	5
12.0402	875	12.0402	570	24.0804	74	24.0804	4
12.0657	824	12.0657	505	24.1314	70	24.1314	5
12.0911	760	12.0911	527	24.1823	68	24.1823	7
12.1166	827	12.1166	499	24.2332	80	24.2332	6
12.142	782	12.142	521	24.2841	70	24.2841	4
12.1675	782	12.1675	533	24.335	53	24.335	2
12.1929	770	12.1929	505	24.3859	67	24.3859	2
12.2184	717	12.2184	483	24.4368	63	24.4368	5
12.2439	720	12.2439	494	24.4877	56	24.4877	2
12.2693	765	12.2693	465	24.5386	56	24.5386	5
12.2948	730	12.2948	461	24.5895	61	24.5895	1
12.3202	711	12.3202	456	24.6405	64	24.6405	11
12.3457	703	12.3457	447	24.6914	57	24.6914	4
12.3711	664	12.3711	451	24.7423	56	24.7423	3
12.3966	659	12.3966	493	24.7932	58	24.7932	4
12.422	667	12.422	436	24.8441	73	24.8441	3
12.4475	674	12.4475	410	24.895	59	24.895	3
12.473	672	12.473	396	24.9459	47	24.9459	6
12.4984	677	12.4984	410	24.9968	50	24.9968	5
12.5239	693	12.5239	402	25.0477	43	25.0477	9
12.5493	614	12.5493	380	25.0986	44	25.0986	7
12.5748	634	12.5748	394	25.1496	49	25.1496	4
12.6002	649	12.6002	390	25.2005	41	25.2005	4
12.6257	627	12.6257	376	25.2514	57	25.2514	3
12.6511	615	12.6511	359	25.3023	55	25.3023	5
12.6766	630	12.6766	355	25.3532	59	25.3532	6
12.702	623	12.702	365	25.4041	48	25.4041	5
12.7275	620	12.7275	346	25.455	47	25.455	3
12.753	612	12.753	343	25.5059	44	25.5059	3
12.7784	594	12.7784	337	25.5568	55	25.5568	2
12.8039	611	12.8039	357	25.6077	34	25.6077	5
12.8293	593	12.8293	315	25.6587	40	25.6587	4
12.8548	606	12.8548	332	25.7096	42	25.7096	4
12.8802	573	12.8802	318	25.7605	50	25.7605	4
12.9057	583	12.9057	364	25.8114	35	25.8114	4
12.9312	576	12.9312	300	25.8623	43	25.8623	5
12.9566	554	12.9566	317	25.9132	46	25.9132	2
12.9821	579	12.9821	305	25.9641	39	25.9641	7
13.0075	534	13.0075	291	26.015	43	26.015	6
13.033	558	13.033	270	26.0659	35	26.0659	3
13.0584	529	13.0584	296	26.1168	50	26.1168	3
13.0839	507	13.0839	291	26.1678	38	26.1678	3
13.1093	529	13.1093	292	26.2187	35	26.2187	4
13.1348	547	13.1348	286	26.2696	49	26.2696	4
13.1602	490	13.1602	246	26.3205	42	26.3205	1
13.1857	513	13.1857	273	26.3714	40	26.3714	1
13.2111	474	13.2111	298	26.4223	26	26.4223	2
13.2366	459	13.2366	275	26.4732	46	26.4732	2
13.2621	480	13.2621	277	26.5241	34	26.5241	1
13.2875	485	13.2875	236	26.575	42	26.575	1
13.313	515	13.313	274	26.6259	52	26.6259	2
13.3384	492	13.3384	271	26.6769	43	26.6769	3
13.3639	505	13.3639	254	26.7278	32	26.7278	4
13.3893	456	13.3893	274	26.7787	40	26.7787	3
13.4148	464	13.4148	247	26.8296	39	26.8296	0
13.4403	448	13.4403	247	26.8805	44	26.8805	4
13.4657	456	13.4657	262	26.9314	44	26.9314	3
13.4912	430	13.4912	239	26.9823	26	26.9823	3
13.5166	439	13.5166	228	27.0332	32	27.0332	4
13.5421	448	13.5421	241	27.0841	22	27.0841	3
13.5675	419	13.5675	233	27.135	38	27.135	5
13.593	414	13.593	208	27.1859	36	27.1859	3
13.6184	449	13.6184	241	27.2369	35	27.2369	1
13.6439	401	13.6439	213	27.2878	33	27.2878	1
13.6693	436	13.6693	208	27.3387	32	27.3387	0
13.6948	419	13.6948	203	27.3896	25	27.3896	4
13.7203	450	13.7203	238	27.4405	39	27.4405	4
13.7457	418	13.7457	201	27.4914	33	27.4914	2
13.7712	403	13.7712	178	27.5423	22	27.5423	2
13.7966	452	13.7966	189	27.5932	34	27.5932	1
13.8221	427	13.8221	177	27.6441	31	27.6441	3
13.8475	390	13.8475	193	27.695	29	27.695	2
13.873	387	13.873	180	27.746	20	27.746	2
13.8984	361	13.8984	190	27.7969	19	27.7969	0
13.9239	365	13.9239	187	27.8478	23	27.8478	2
13.9494	382	13.9494	159	27.8987	18	27.8987	2
13.9748	396	13.9748	189	27.9496	35	27.9496	2
14.0003	345	14.0003	164	28.0005	36	28.0005	5
14.0257	371	14.0257	162	28.0514	30	28.0514	1
14.0512	353	14.0512	170	28.1023	22	28.1023	3
14.0766	372	14.0766	178	28.1532	19	28.1532	2
14.1021	369	14.1021	165	28.2041	15	28.2041	3
14.1275	360	14.1275	169	28.2551	25	28.2551	2
14.153	332	14.153	191	28.306	27	28.306	2
14.1784	324	14.1784	153	28.3569	21	28.3569	2
14.2039	359	14.2039	145	28.4078	27	28.4078	0
14.2294	370	14.2294	113	28.4587	30	28.4587	0
14.2548	325	14.2548	163	28.5096	15	28.5096	5
14.2803	314	14.2803	173	28.5605	28	28.5605	3
14.3057	325	14.3057	147	28.6114	21	28.6114	3
14.3312	317	14.3312	149	28.6623	15	28.6623	3
14.3566	329	14.3566	141	28.7132	16	28.7132	2
14.3821	318	14.3821	150	28.7642	19	28.7642	1
14.4075	303	14.4075	135	28.8151	32	28.8151	2
14.433	326	14.433	117	28.866	18	28.866	1
14.4584	302	14.4584	166	28.9169	19	28.9169	2
14.4839	290	14.4839	145	28.9678	26	28.9678	4
14.5094	293	14.5094	134	29.0187	22	29.0187	4
14.5348	296	14.5348	130	29.0696	9	29.0696	0
14.5603	271	14.5603	119	29.1205	15	29.1205	2
14.5857	292	14.5857	123	29.1714	17	29.1714	2
14.6112	280	14.6112	122	29.2223	19	29.2223	2
14.6366	289	14.6366	114	29.2733	13	29.2733	4
14.6621	277	14.6621	111	29.3242	14	29.3242	3
14.6875	295	14.6875	111	29.3751	18	29.3751	3
14.713	242	14.713	115	29.426	19	29.426	2
14.7385	266	14.7385	118	29.4769	18	29.4769	1
14.7639	256	14.7639	109	29.5278	14	29.5278	4
14.7894	296	14.7894	117	29.5787	17	29.5787	2
14.8148	276	14.8148	145	29.6296	10	29.6296	0
14.8403	277	14.8403	124	29.6805	19	29.6805	2
14.8657	271	14.8657	133	29.7314	13	29.7314	2
14.8912	248	14.8912	110	29.7824	9	29.7824	2
14.9166	289	14.9166	108	29.8333	13	29.8333	2
14.9421	243	14.9421	112	29.8842	11	29.8842	0
14.9675	251	14.9675	120	29.9351	12	29.9351	2
14.993	229	14.993	103	29.986	17	29.986	3
15.0185	250	15.0185	104	30.0369	20	30.0369	0
15.0439	249	15.0439	96	30.0878	16	30.0878	0
15.0694	219	15.0694	94	30.1387	11	30.1387	2
15.0948	234	15.0948	117	30.1896	20	30.1896	2
15.1203	243	15.1203	101	30.2405	12	30.2405	1
15.1457	213	15.1457	82	30.2915	9	30.2915	2
15.1712	243	15.1712	84	30.3424	14	30.3424	1
15.1966	208	15.1966	93	30.3933	16	30.3933	2
15.2221	242	15.2221	79	30.4442	13	30.4442	1
15.2476	259	15.2476	89	30.4951	14	30.4951	0
15.273	227	15.273	88	30.546	14	30.546	4
15.2985	227	15.2985	93	30.5969	11	30.5969	1
15.3239	238	15.3239	100	30.6478	10	30.6478	2
15.3494	226	15.3494	97	30.6987	9	30.6987	3
15.3748	220	15.3748	77	30.7496	12	30.7496	1
15.4003	226	15.4003	90	30.8006	6	30.8006	1
15.4257	216	15.4257	86	30.8515	6	30.8515	0
15.4512	207	15.4512	74	30.9024	12	30.9024	2
15.4766	188	15.4766	75	30.9533	7	30.9533	2
15.5021	228	15.5021	83	31.0042	14	31.0042	2
15.5276	178	15.5276	74	31.0551	14	31.0551	1
15.553	201	15.553	69	31.106	13	31.106	1
15.5785	191	15.5785	80	31.1569	11	31.1569	4
15.6039	201	15.6039	67	31.2078	5	31.2078	3
15.6294	190	15.6294	76	31.2587	7	31.2587	2
15.6548	211	15.6548	90	31.3097	8	31.3097	1
15.6803	200	15.6803	73	31.3606	4	31.3606	2
15.7057	195	15.7057	71	31.4115	12	31.4115	1
15.7312	209	15.7312	74	31.4624	4	31.4624	2
15.7567	176	15.7567	57	31.5133	7	31.5133	0
15.7821	204	15.7821	59	31.5642	12	31.5642	1
15.8076	175	15.8076	60	31.6151	13	31.6151	2
15.833	173	15.833	70	31.666	11	31.666	2
15.8585	155	15.8585	66	31.7169	6	31.7169	1
15.8839	176	15.8839	57	31.7678	5	31.7678	6
15.9094	169	15.9094	57	31.8188	3	31.8188	0
15.9348	171	15.9348	65	31.8697	8	31.8697	0
15.9603	185	15.9603	51	31.9206	8	31.9206	2
15.9857	165	15.9857	69	31.9715	8	31.9715	2
16.0112	162	16.0112	56	32.0224	4	32.0224	0
16.0367	158	16.0367	60	32.0733	4	32.0733	1
16.0621	160	16.0621	68	32.1242	8	32.1242	0
16.0876	151	16.0876	61	32.1751	3	32.1751	2
16.113	173	16.113	55	32.226	3	32.226	2
16.1385	154	16.1385	55	32.2769	11	32.2769	0
16.1639	178	16.1639	59	32.3279	12	32.3279	2
16.1894	170	16.1894	57	32.3788	6	32.3788	0
16.2148	133	16.2148	62	32.4297	8	32.4297	2
16.2403	178	16.2403	68	32.4806	6	32.4806	1
16.2658	155	16.2658	49	32.5315	9	32.5315	2
16.2912	147	16.2912	46	32.5824	7	32.5824	1
16.3167	158	16.3167	52	32.6333	8	32.6333	2
16.3421	175	16.3421	49	32.6842	11	32.6842	1
16.3676	156	16.3676	45	32.7351	8	32.7351	1
16.393	146	16.393	45	32.7861	9	32.7861	1
16.4185	141	16.4185	50	32.837	13	32.837	0
16.4439	146	16.4439	39	32.8879	5	32.8879	4
16.4694	132	16.4694	48	32.9388	5	32.9388	0
16.4948	152	16.4948	43	32.9897	2	32.9897	0
16.5203	146	16.5203	45	33.0406	5	33.0406	3
16.5458	138	16.5458	41	33.0915	3	33.0915	1
16.5712	139	16.5712	44	33.1424	9	33.1424	2
16.5967	136	16.5967	45	33.1933	7	33.1933	2
16.6221	123	16.6221	38	33.2442	9	33.2442	2
16.6476	128	16.6476	40	33.2951	5	33.2951	1
16.673	133	16.673	56	33.3461	11	33.3461	1
16.6985	153	16.6985	42	33.397	3	33.397	1
16.7239	109	16.7239	43	33.4479	4	33.4479	2
16.7494	125	16.7494	39	33.4988	4	33.4988	4
16.7749	125	16.7749	40	33.5497	6	33.5497	0
16.8003	128	16.8003	36	33.6006	8	33.6006	0
16.8258	142	16.8258	38	33.6515	4	33.6515	0
16.8512	119	16.8512	40	33.7024	4	33.7024	2
16.8767	106	16.8767	37	33.7533	4	33.7533	3
16.9021	106	16.9021	28	33.8043	5	33.8043	0
16.9276	103	16.9276	31	33.8552	1	33.8552	1
16.953	105	16.953	42	33.9061	6	33.9061	0
16.9785	105	16.9785	43	33.957	3	33.957	0
17.0039	111	17.0039	42	34.0079	3	34.0079	3
17.0294	113	17.0294	32	34.0588	8	34.0588	1
17.0549	105	17.0549	32	34.1097	8	34.1097	2
17.0803	110	17.0803	41	34.1606	4	34.1606	1
17.1058	104	17.1058	31	34.2115	7	34.2115	1
17.1312	86	17.1312	24	34.2624	2	34.2624	0
17.1567	104	17.1567	24	34.3133	6	34.3133	1
17.1821	117	17.1821	46	34.3643	4	34.3643	1
17.2076	82	17.2076	31	34.4152	3	34.4152	1
17.233	98	17.233	35	34.4661	1	34.4661	2
17.2585	119	17.2585	33	34.517	4	34.517	3
17.284	100	17.284	31	34.5679	6	34.5679	0
17.3094	93	17.3094	37	34.6188	4	34.6188	1
17.3349	107	17.3349	23	34.6697	6	34.6697	0
17.3603	102	17.3603	30	34.7206	4	34.7206	0
17.3858	93	17.3858	31	34.7715	2	34.7715	1
17.4112	86	17.4112	20	34.8225	4	34.8225	1
17.4367	96	17.4367	31	34.8734	2	34.8734	0
17.4621	88	17.4621	31	34.9243	3	34.9243	1
17.4876	91	17.4876	34	34.9752	6	34.9752	0
17.513	109	17.513	25	35.0261	2	35.0261	2
17.5385	88	17.5385	25	35.077	1	35.077	4
17.564	98	17.564	36	35.1279	2	35.1279	1
17.5894	82	17.5894	23	35.1788	4	35.1788	2
17.6149	82	17.6149	30	35.2297	1	35.2297	1
17.6403	93	17.6403	30	35.2806	3	35.2806	2
17.6658	90	17.6658	16	35.3316	5	35.3316	0
17.6912	83	17.6912	36	35.3825	4	35.3825	1
17.7167	81	17.7167	24	35.4334	4	35.4334	0
17.7421	83	17.7421	23	35.4843	1	35.4843	3
17.7676	76	17.7676	19	35.5352	2	35.5352	0
17.7931	79	17.7931	21	35.5861	1	35.5861	1
17.8185	80	17.8185	19	35.637	5	35.637	2
17.844	91	17.844	18	35.6879	2	35.6879	1
17.8694	90	17.8694	25	35.7388	2	35.7388	0
17.8949	74	17.8949	20	35.7897	2	35.7897	0
17.9203	67	17.9203	25	35.8406	7	35.8406	0
17.9458	83	17.9458	23	35.8916	1	35.8916	1
17.9712	88	17.9712	37	35.9425	3	35.9425	2
17.9967	84	17.9967	16	35.9934	6	35.9934	0
18.0221	78	18.0221	29	36.0443	1	36.0443	3
18.0476	87	18.0476	15	36.0952	3	36.0952	0
18.0731	69	18.0731	27	36.1461	3	36.1461	0
18.0985	79	18.0985	16	36.197	3	36.197	0
18.124	69	18.124	23	36.2479	2	36.2479	0
18.1494	66	18.1494	18	36.2988	5	36.2988	2
18.1749	76	18.1749	12	36.3498	4	36.3498	1
18.2003	79	18.2003	19	36.4007	4	36.4007	0
18.2258	65	18.2258	11	36.4516	4	36.4516	0
18.2512	73	18.2512	13	36.5025	3	36.5025	1
18.2767	58	18.2767	15	36.5534	2	36.5534	1
18.3022	71	18.3022	13	36.6043	4	36.6043	0
18.3276	57	18.3276	14	36.6552	0	36.6552	1
18.3531	56	18.3531	14	36.7061	0	36.7061	0
18.3785	55	18.3785	17	36.757	4	36.757	1
18.404	70	18.404	13	36.8079	1	36.8079	1
18.4294	56	18.4294	11	36.8588	0	36.8588	2
18.4549	67	18.4549	17	36.9098	2	36.9098	1
18.4803	59	18.4803	17	36.9607	5	36.9607	1
18.5058	64	18.5058	15	37.0116	3	37.0116	0
18.5312	63	18.5312	15	37.0625	3	37.0625	2
18.5567	73	18.5567	16	37.1134	2	37.1134	0
18.5822	72	18.5822	16	37.1643	1	37.1643	1
18.6076	64	18.6076	7	37.2152	3	37.2152	1
18.6331	74	18.6331	11	37.2661	1	37.2661	0
18.6585	73	18.6585	10	37.317	5	37.317	0
18.684	45	18.684	15	37.368	2	37.368	0
18.7094	57	18.7094	14	37.4189	3	37.4189	0
18.7349	54	18.7349	10	37.4698	3	37.4698	0
18.7603	51	18.7603	11	37.5207	6	37.5207	2
18.7858	44	18.7858	14	37.5716	2	37.5716	1
18.8113	41	18.8113	13	37.6225	0	37.6225	2
18.8367	53	18.8367	11	37.6734	4	37.6734	3
18.8622	56	18.8622	17	37.7243	3	37.7243	1
18.8876	48	18.8876	15	37.7752	1	37.7752	0
18.9131	54	18.9131	17	37.8261	4	37.8261	0
18.9385	45	18.9385	12	37.877	2	37.877	1
18.964	39	18.964	14	37.928	3	37.928	0
18.9894	62	18.9894	11	37.9789	3	37.9789	1
19.0149	57	19.0149	22	38.0298	4	38.0298	1
19.0404	54	19.0404	11	38.0807	4	38.0807	0
19.0658	48	19.0658	13	38.1316	1	38.1316	0
19.0913	51	19.0913	12	38.1825	2	38.1825	0
19.1167	50	19.1167	9	38.2334	3	38.2334	1
19.1422	53	19.1422	13	38.2843	2	38.2843	0
19.1676	46	19.1676	11	38.3353	1	38.3353	0
19.1931	51	19.1931	11	38.3862	2	38.3862	0
19.2185	47	19.2185	14	38.4371	4	38.4371	2
19.244	50	19.244	9	38.488	2	38.488	0
19.2694	57	19.2694	9	38.5389	0	38.5389	1
19.2949	50	19.2949	9	38.5898	1	38.5898	2
19.3204	46	19.3204	7	38.6407	1	38.6407	2
19.3458	36	19.3458	13	38.6916	1	38.6916	1
19.3713	40	19.3713	11	38.7425	2	38.7425	2
19.3967	41	19.3967	5	38.7934	2	38.7934	1
19.4222	44	19.4222	11	38.8443	0	38.8443	0
19.4476	40	19.4476	12	38.8953	1	38.8953	0
19.4731	37	19.4731	5	38.9462	2	38.9462	4
19.4985	29	19.4985	7	38.9971	5	38.9971	1
19.524	39	19.524	6	39.048	3	39.048	0
19.5495	47	19.5495	12	39.0989	1	39.0989	1
19.5749	41	19.5749	11	39.1498	1	39.1498	2
19.6004	42	19.6004	5	39.2007	2	39.2007	0
19.6258	48	19.6258	4	39.2516	0	39.2516	0
19.6513	40	19.6513	6	39.3025	0	39.3025	0
19.6767	50	19.6767	6	39.3535	1	39.3535	0
19.7022	29	19.7022	7	39.4044	1	39.4044	3
19.7276	40	19.7276	7	39.4553	3	39.4553	2
19.7531	39	19.7531	5	39.5062	2	39.5062	0
19.7785	27	19.7785	6	39.5571	1	39.5571	3
19.804	32	19.804	9	39.608	2	39.608	0
19.8295	38	19.8295	8	39.6589	2	39.6589	0
19.8549	51	19.8549	4	39.7098	1	39.7098	0
19.8804	33	19.8804	5	39.7607	1	39.7607	0
19.9058	39	19.9058	9	39.8116	3	39.8116	0
19.9313	35	19.9313	5	39.8625	1	39.8625	3
19.9567	35	19.9567	4	39.9135	0	39.9135	0
19.9822	36	19.9822	9	39.9644	2	39.9644	2
20.0076	42	20.0076	8	40.0153	1	40.0153	0
20.0331	47	20.0331	7	40.0662	1	40.0662	1
20.0586	39	20.0586	3	40.1171	1	40.1171	1
20.084	32	20.084	6	40.168	2	40.168	0
20.1095	36	20.1095	9	40.2189	0	40.2189	0
20.1349	29	20.1349	4	40.2698	0	40.2698	1
20.1604	19	20.1604	7	40.3207	1	40.3207	0
20.1858	40	20.1858	6	40.3717	0	40.3717	0
20.2113	34	20.2113	7	40.4226	0	40.4226	0
20.2367	28	20.2367	4	40.4735	3	40.4735	0
20.2622	17	20.2622	8	40.5244	0	40.5244	0
20.2876	25	20.2876	3	40.5753	3	40.5753	0
20.3131	28	20.3131	9	40.6262	1	40.6262	1
20.3386	33	20.3386	6	40.6771	3	40.6771	0
20.364	35	20.364	9	40.728	3	40.728	0
20.3895	36	20.3895	3	40.7789	0	40.7789	1
20.4149	34	20.4149	7	40.8298	1	40.8298	1
20.4404	36	20.4404	6	40.8807	1	40.8807	3
20.4658	34	20.4658	3	40.9317	1	40.9317	0
20.4913	34	20.4913	7	40.9826	1	40.9826	0
20.5167	14	20.5167	4	41.0335	0	41.0335	1
20.5422	26	20.5422	7	41.0844	3	41.0844	1
20.5677	17	20.5677	2	41.1353	0	41.1353	1
20.5931	28	20.5931	4	41.1862	1	41.1862	0
20.6186	29	20.6186	4	41.2371	1	41.2371	0
20.644	19	20.644	8	41.288	1	41.288	1
20.6695	35	20.6695	8	41.3389	2	41.3389	0
20.6949	29	20.6949	11	41.3899	0	41.3899	1
20.7204	34	20.7204	6	41.4408	0	41.4408	2
20.7458	18	20.7458	5	41.4917	0	41.4917	0
20.7713	35	20.7713	3	41.5426	1	41.5426	2
20.7967	26	20.7967	3	41.5935	1	41.5935	1
20.8222	34	20.8222	6	41.6444	1	41.6444	0
20.8477	28	20.8477	5	41.6953	0	41.6953	1
20.8731	26	20.8731	4	41.7462	0	41.7462	1
20.8986	23	20.8986	5	41.7971	3	41.7971	3
20.924	23	20.924	6	41.848	2	41.848	1
20.9495	25	20.9495	4	41.8989	1	41.8989	1
20.9749	19	20.9749	4	41.9499	1	41.9499	0
21.0004	28	21.0004	3	42.0008	0	42.0008	0
21.0258	25	21.0258	6	42.0517	0	42.0517	0
21.0513	28	21.0513	3	42.1026	1	42.1026	2
21.0768	18	21.0768	5	42.1535	1	42.1535	1
21.1022	29	21.1022	4	42.2044	0	42.2044	1
21.1277	22	21.1277	4	42.2553	2	42.2553	0
21.1531	18	21.1531	3	42.3062	1	42.3062	1
21.1786	28	21.1786	2	42.3571	0	42.3571	0
21.204	20	21.204	3	42.4081	0	42.4081	1
21.2295	31	21.2295	6	42.459	2	42.459	0
21.2549	16	21.2549	4	42.5099	1	42.5099	3
21.2804	13	21.2804	4	42.5608	1	42.5608	2
21.3058	18	21.3058	1	42.6117	0	42.6117	1
21.3313	22	21.3313	6	42.6626	0	42.6626	0
21.3568	26	21.3568	4	42.7135	5	42.7135	2
21.3822	22	21.3822	2	42.7644	3	42.7644	0
21.4077	12	21.4077	2	42.8153	4	42.8153	0
21.4331	14	21.4331	5	42.8662	0	42.8662	0
21.4586	27	21.4586	6	42.9171	3	42.9171	1
21.484	16	21.484	4	42.9681	1	42.9681	2
21.5095	19	21.5095	4	43.019	0	43.019	0
21.5349	20	21.5349	4	43.0699	0	43.0699	1
21.5604	15	21.5604	4	43.1208	3	43.1208	0
21.5859	21	21.5859	1	43.1717	0	43.1717	0
21.6113	18	21.6113	3	43.2226	0	43.2226	0
21.6368	16	21.6368	1	43.2735	1	43.2735	1
21.6622	20	21.6622	1	43.3244	2	43.3244	0
21.6877	18	21.6877	1	43.3753	1	43.3753	2
21.7131	10	21.7131	7	43.4263	0	43.4263	0
21.7386	22	21.7386	4	43.4772	0	43.4772	1
21.764	20	21.764	3	43.5281	2	43.5281	1
21.7895	26	21.7895	3	43.579	1	43.579	1
21.8149	16	21.8149	3	43.6299	1	43.6299	1
21.8404	11	21.8404	6	43.6808	2	43.6808	0
21.8658	19	21.8658	1	43.7317	2	43.7317	1
21.8913	20	21.8913	3	43.7826	1	43.7826	1
21.9168	18	21.9168	4	43.8335	0	43.8335	1
21.9422	25	21.9422	4	43.8844	1	43.8844	0
21.9677	19	21.9677	3	43.9353	1	43.9353	1
21.9931	18	21.9931	10	43.9863	0	43.9863	0
22.0186	16	22.0186	3	44.0372	0	44.0372	1
22.044	22	22.044	1	44.0881	0	44.0881	1
22.0695	14	22.0695	2	44.139	1	44.139	2
22.095	14	22.095	2	44.1899	0	44.1899	0
22.1204	21	22.1204	4	44.2408	1	44.2408	1
22.1459	8	22.1459	4	44.2917	1	44.2917	0
22.1713	20	22.1713	1	44.3426	0	44.3426	0
22.1968	15	22.1968	2	44.3935	0	44.3935	1
22.2222	16	22.2222	4	44.4445	1	44.4445	0
22.2477	18	22.2477	1	44.4954	0	44.4954	1
22.2731	16	22.2731	2	44.5463	1	44.5463	1
22.2986	10	22.2986	2	44.5972	2	44.5972	0
22.324	12	22.324	0	44.6481	0	44.6481	1
22.3495	22	22.3495	1	44.699	0	44.699	1
22.3749	13	22.3749	3	44.7499	0	44.7499	0
22.4004	15	22.4004	3	44.8008	1	44.8008	1
22.4259	17	22.4259	3	44.8517	0	44.8517	0
22.4513	12	22.4513	2	44.9026	0	44.9026	0
22.4768	13	22.4768	2	44.9535	2	44.9535	4
22.5022	12	22.5022	5	45.0045	2	45.0045	0
22.5277	18	22.5277	1	45.0554	2	45.0554	0
22.5531	16	22.5531	3	45.1063	3	45.1063	1
22.5786	13	22.5786	4	45.1572	0	45.1572	0
22.6041	15	22.6041	3	45.2081	0	45.2081	2
22.6295	13	22.6295	1	45.259	3	45.259	2
22.655	14	22.655	1	45.3099	1	45.3099	0
22.6804	8	22.6804	2	45.3608	0	45.3608	0
22.7059	9	22.7059	2	45.4117	3	45.4117	1
22.7313	18	22.7313	0	45.4626	0	45.4626	2
22.7568	13	22.7568	1	45.5136	0	45.5136	0
22.7822	8	22.7822	3	45.5645	1	45.5645	0
22.8077	14	22.8077	1	45.6154	0	45.6154	0
22.8331	11	22.8331	2	45.6663	1	45.6663	0
22.8586	12	22.8586	2	45.7172	0	45.7172	0
22.884	11	22.884	3	45.7681	1	45.7681	0
22.9095	19	22.9095	3	45.819	0	45.819	0
22.935	10	22.935	0	45.8699	2	45.8699	0
22.9604	14	22.9604	4	45.9208	0	45.9208	1
22.9859	13	22.9859	1	45.9718	1	45.9718	1
23.0113	11	23.0113	2	46.0227	1	46.0227	1
23.0368	12	23.0368	1	46.0736	1	46.0736	1
23.0622	14	23.0622	0	46.1245	2	46.1245	1
23.0877	11	23.0877	4	46.1754	0	46.1754	0
23.1132	8	23.1132	2	46.2263	0	46.2263	0
23.1386	15	23.1386	2	46.2772	0	46.2772	1
23.1641	14	23.1641	3	46.3281	0	46.3281	0
23.1895	9	23.1895	4	46.379	0	46.379	1
23.215	13	23.215	2	46.4299	1	46.4299	0
23.2404	9	23.2404	2	46.4808	0	46.4808	0
23.2659	13	23.2659	1	46.5318	1	46.5318	1
23.2913	7	23.2913	0	46.5827	1	46.5827	0
23.3168	9	23.3168	2	46.6336	0	46.6336	1
23.3422	10	23.3422	1	46.6845	1	46.6845	1
23.3677	7	23.3677	1	46.7354	0	46.7354	0
23.3931	7	23.3931	1	46.7863	1	46.7863	1
23.4186	8	23.4186	4	46.8372	0	46.8372	1
23.4441	8	23.4441	1	46.8881	0	46.8881	0
23.4695	14	23.4695	2	46.939	0	46.939	1
23.495	9	23.495	2	46.99	0	46.99	1
23.5204	10	23.5204	0	47.0409	0	47.0409	0
23.5459	11	23.5459	3	47.0918	1	47.0918	2
23.5713	5	23.5713	1	47.1427	1	47.1427	1
23.5968	17	23.5968	0	47.1936	2	47.1936	1
23.6223	7	23.6223	3	47.2445	2	47.2445	0
23.6477	6	23.6477	1	47.2954	1	47.2954	2
23.6732	11	23.6732	3	47.3463	0	47.3463	1
23.6986	6	23.6986	1	47.3972	0	47.3972	7
23.7241	6	23.7241	1	47.4481	2	47.4481	0
23.7495	4	23.7495	0	47.499	0	47.499	3
23.775	12	23.775	2	47.55	0	47.55	0
23.8004	6	23.8004	1	47.6009	1	47.6009	0
23.8259	6	23.8259	6	47.6518	2	47.6518	0
23.8513	4	23.8513	1	47.7027	0	47.7027	0
23.8768	5	23.8768	1	47.7536	2	47.7536	1
23.9022	11	23.9022	0	47.8045	0	47.8045	0
23.9277	4	23.9277	1	47.8554	1	47.8554	1
23.9532	5	23.9532	1	47.9063	0	47.9063	0
23.9786	9	23.9786	0	47.9572	1	47.9572	2
24.0041	5	24.0041	1	48.0082	0	48.0082	0
24.0295	6	24.0295	1	48.0591	1	48.0591	1
24.055	7	24.055	4	48.11	0	48.11	1
24.0804	5	24.0804	2	48.1609	1	48.1609	2
24.1059	8	24.1059	3	48.2118	0	48.2118	0
24.1314	12	24.1314	1	48.2627	0	48.2627	1
24.1568	7	24.1568	2	48.3136	0	48.3136	2
24.1823	10	24.1823	1	48.3645	0	48.3645	2
24.2077	8	24.2077	2	48.4154	1	48.4154	0
24.2332	7	24.2332	0	48.4663	0	48.4663	1
24.2586	2	24.2586	2	48.5172	0	48.5172	0
24.2841	4	24.2841	2	48.5682	1	48.5682	3
24.3095	4	24.3095	2	48.6191	0	48.6191	2
24.335	6	24.335	2	48.67	0	48.67	0
24.3604	8	24.3604	2	48.7209	2	48.7209	1
24.3859	3	24.3859	1	48.7718	0	48.7718	0
24.4113	10	24.4113	2	48.8227	1	48.8227	1
24.4368	5	24.4368	0	48.8736	0	48.8736	0
24.4623	9	24.4623	4	48.9245	0	48.9245	1
24.4877	6	24.4877	2	48.9754	1	48.9754	0
24.5132	9	24.5132	0	49.0264	1	49.0264	1
24.5386	4	24.5386	0	49.0773	2	49.0773	1
24.5641	7	24.5641	2	49.1282	1	49.1282	1
24.5895	7	24.5895	0	49.1791	0	49.1791	1
24.615	3	24.615	1	49.23	0	49.23	0
24.6405	4	24.6405	4	49.2809	2	49.2809	1
24.6659	1	24.6659	2	49.3318	1	49.3318	0
24.6914	4	24.6914	2	49.3827	2	49.3827	0
24.7168	6	24.7168	0	49.4336	0	49.4336	0
24.7423	5	24.7423	1	49.4845	0	49.4845	1
24.7677	8	24.7677	0	49.5354	1	49.5354	0
24.7932	11	24.7932	1	49.5864	1	49.5864	0
24.8186	3	24.8186	2	49.6373	0	49.6373	0
24.8441	6	24.8441	0	49.6882	0	49.6882	0
24.8695	7	24.8695	3	49.7391	1	49.7391	0
24.895	4	24.895	1	49.79	0	49.79	1
24.9204	4	24.9204	1	49.8409	0	49.8409	0
24.9459	6	24.9459	1	49.8918	0	49.8918	1
24.9714	8	24.9714	1	49.9427	0	49.9427	2
24.9968	3	24.9968	1	49.9936	1	49.9936	2
25.0223	3	25.0223	3	50.0446	1	50.0446	2
25.0477	6	25.0477	1	50.0955	0	50.0955	1
25.0732	10	25.0732	2	50.1464	1	50.1464	2
25.0986	4	25.0986	1	50.1973	0	50.1973	1
25.1241	5	25.1241	1	50.2482	0	50.2482	0
25.1496	7	25.1496	1	50.2991	0	50.2991	0
25.175	8	25.175	1	50.35	0	50.35	1
25.2005	6	25.2005	0	50.4009	1	50.4009	0
25.2259	9	25.2259	0	50.4518	0	50.4518	2
25.2514	4	25.2514	1	50.5027	1	50.5027	0
25.2768	8	25.2768	2	50.5536	2	50.5536	1
25.3023	4	25.3023	0	50.6046	0	50.6046	0
25.3277	5	25.3277	4	50.6555	0	50.6555	1
25.3532	7	25.3532	3	50.7064	1	50.7064	1
25.3786	4	25.3786	0	50.7573	0	50.7573	0
25.4041	5	25.4041	2	50.8082	0	50.8082	3
25.4295	3	25.4295	0	50.8591	1	50.8591	0
25.455	4	25.455	1	50.91	2	50.91	0
25.4805	6	25.4805	1	50.9609	0	50.9609	2
25.5059	9	25.5059	1	51.0118	1	51.0118	0
25.5314	6	25.5314	0	51.0628	0	51.0628	1
25.5568	3	25.5568	0	51.1137	0	51.1137	2
25.5823	2	25.5823	0	51.1646	0	51.1646	0
25.6077	5	25.6077	0	51.2155	2	51.2155	1
25.6332	3	25.6332	1	51.2664	0	51.2664	0
25.6587	9	25.6587	1	51.3173	0	51.3173	1
25.6841	5	25.6841	2	51.3682	0	51.3682	1
25.7096	8	25.7096	1	51.4191	2	51.4191	0
25.735	0	25.735	1	51.47	1	51.47	0
25.7605	2	25.7605	2	51.5209	0	51.5209	1
25.7859	3	25.7859	0	51.5718	1	51.5718	1
25.8114	2	25.8114	0	51.6228	1	51.6228	0
25.8368	8	25.8368	1	51.6737	0	51.6737	1
25.8623	5	25.8623	3	51.7246	1	51.7246	0
25.8878	2	25.8878	2	51.7755	0	51.7755	1
25.9132	9	25.9132	1	51.8264	0	51.8264	1
25.9387	3	25.9387	0	51.8773	0	51.8773	1
25.9641	5	25.9641	1	51.9282	2	51.9282	1
25.9896	5	25.9896	3	51.9791	2	51.9791	2
26.015	5	26.015	1	52.03	1	52.03	1
26.0405	2	26.0405	1	52.081	0	52.081	0
26.0659	4	26.0659	1	52.1319	0	52.1319	0
26.0914	7	26.0914	1	52.1828	1	52.1828	2
26.1168	7	26.1168	0	52.2337	1	52.2337	2
26.1423	1	26.1423	1	52.2846	0	52.2846	1
26.1678	4	26.1678	2	52.3355	1	52.3355	0
26.1932	2	26.1932	0	52.3864	2	52.3864	1
26.2187	6	26.2187	1	52.4373	1	52.4373	0
26.2441	3	26.2441	1	52.4882	1	52.4882	1
26.2696	5	26.2696	0	52.5391	0	52.5391	0
26.295	6	26.295	1	52.59	0	52.59	1
26.3205	6	26.3205	1	52.641	0	52.641	2
26.3459	4	26.3459	0	52.6919	0	52.6919	0
26.3714	8	26.3714	2	52.7428	2	52.7428	0
26.3969	4	26.3969	0	52.7937	0	52.7937	0
26.4223	2	26.4223	0	52.8446	2	52.8446	0
26.4478	7	26.4478	1	52.8955	0	52.8955	2
26.4732	1	26.4732	1	52.9464	1	52.9464	0
26.4987	4	26.4987	1	52.9973	3	52.9973	0
26.5241	5	26.5241	1	53.0482	0	53.0482	0
26.5496	0	26.5496	2	53.0992	1	53.0992	1
26.575	3	26.575	1	53.1501	0	53.1501	1
26.6005	2	26.6005	0	53.201	0	53.201	1
26.6259	5	26.6259	1	53.2519	0	53.2519	1
26.6514	3	26.6514	0	53.3028	1	53.3028	1
26.6769	4	26.6769	2	53.3537	1	53.3537	1
26.7023	2	26.7023	0	53.4046	1	53.4046	0
26.7278	4	26.7278	0	53.4555	0	53.4555	0
26.7532	4	26.7532	0	53.5064	0	53.5064	1
26.7787	4	26.7787	0	53.5573	0	53.5573	1
26.8041	3	26.8041	1	53.6082	1	53.6082	0
26.8296	5	26.8296	3	53.6592	1	53.6592	3
26.855	5	26.855	1	53.7101	0	53.7101	1
26.8805	5	26.8805	0	53.761	0	53.761	0
26.906	6	26.906	2	53.8119	1	53.8119	0
26.9314	3	26.9314	3	53.8628	0	53.8628	0
26.9569	1	26.9569	1	53.9137	0	53.9137	0
26.9823	3	26.9823	1	53.9646	2	53.9646	2
27.0078	2	27.0078	1	54.0155	3	54.0155	1
27.0332	2	27.0332	1	54.0664	0	54.0664	0
27.0587	2	27.0587	1	54.1174	0	54.1174	0
27.0841	5	27.0841	0	54.1683	0	54.1683	0
27.1096	2	27.1096	0	54.2192	2	54.2192	0
27.135	6	27.135	2	54.2701	0	54.2701	0
27.1605	6	27.1605	1	54.321	1	54.321	0
27.1859	11	27.1859	2	54.3719	0	54.3719	0
27.2114	2	27.2114	1	54.4228	0	54.4228	2
27.2369	3	27.2369	2	54.4737	0	54.4737	1
27.2623	1	27.2623	1	54.5246	0	54.5246	1
27.2878	3	27.2878	0	54.5755	0	54.5755	0
27.3132	3	27.3132	1	54.6264	0	54.6264	0
27.3387	0	27.3387	0	54.6774	0	54.6774	1
27.3641	2	27.3641	1	54.7283	0	54.7283	0
27.3896	4	27.3896	1	54.7792	1	54.7792	1
27.4151	2	27.4151	0	54.8301	0	54.8301	2
27.4405	2	27.4405	0	54.881	0	54.881	0
27.466	5	27.466	0	54.9319	0	54.9319	0
27.4914	3	27.4914	1	54.9828	0	54.9828	0
27.5169	4	27.5169	2	55.0337	2	55.0337	0
27.5423	2	27.5423	0	55.0846	0	55.0846	1
27.5678	2	27.5678	3	55.1356	0	55.1356	0
27.5932	4	27.5932	1	55.1865	0	55.1865	1
27.6187	7	27.6187	1	55.2374	0	55.2374	0
27.6441	1	27.6441	0	55.2883	1	55.2883	1
27.6696	0	27.6696	1	55.3392	1	55.3392	0
27.695	4	27.695	1	55.3901	0	55.3901	0
27.7205	4	27.7205	2	55.441	1	55.441	0
27.746	2	27.746	0	55.4919	1	55.4919	1
27.7714	3	27.7714	0	55.5428	0	55.5428	0
27.7969	5	27.7969	2	55.5937	0	55.5937	0
27.8223	2	27.8223	0	55.6446	0	55.6446	0
27.8478	2	27.8478	0	55.6956	0	55.6956	0
27.8732	3	27.8732	1	55.7465	0	55.7465	0
27.8987	2	27.8987	0	55.7974	0	55.7974	1
27.9242	1	27.9242	0	55.8483	0	55.8483	2
27.9496	2	27.9496	4	55.8992	0	55.8992	0
27.9751	3	27.9751	0	55.9501	1	55.9501	0
28.0005	1	28.0005	1	56.001	0	56.001	0
28.026	1	28.026	1	56.0519	0	56.0519	1
28.0514	1	28.0514	1	56.1028	0	56.1028	3
28.0769	3	28.0769	2	56.1538	1	56.1538	1
28.1023	5	28.1023	1	56.2047	1	56.2047	0
28.1278	0	28.1278	3	56.2556	0	56.2556	0
28.1532	1	28.1532	1	56.3065	0	56.3065	1
28.1787	1	28.1787	1	56.3574	1	56.3574	1
28.2041	3	28.2041	0	56.4083	0	56.4083	0
28.2296	5	28.2296	0	56.4592	1	56.4592	2
28.2551	1	28.2551	1	56.5101	0	56.5101	0
28.2805	3	28.2805	1	56.561	0	56.561	0
28.306	1	28.306	1	56.6119	0	56.6119	0
28.3314	4	28.3314	3	56.6628	0	56.6628	0
28.3569	4	28.3569	1	56.7138	0	56.7138	2
28.3823	4	28.3823	0	56.7647	0	56.7647	2
28.4078	3	28.4078	0	56.8156	0	56.8156	1
28.4333	3	28.4333	2	56.8665	0	56.8665	2
28.4587	0	28.4587	1	56.9174	0	56.9174	0
28.4842	1	28.4842	1	56.9683	0	56.9683	1
28.5096	2	28.5096	1	57.0192	0	57.0192	1
28.5351	2	28.5351	2	57.0701	0	57.0701	0
28.5605	4	28.5605	1	57.121	1	57.121	0
28.586	1	28.586	1	57.172	0	57.172	1
28.6114	2	28.6114	0	57.2229	0	57.2229	0
28.6369	1	28.6369	0	57.2738	1	57.2738	0
28.6623	1	28.6623	3	57.3247	0	57.3247	1
28.6878	2	28.6878	0	57.3756	0	57.3756	3
28.7132	2	28.7132	2	57.4265	0	57.4265	1
28.7387	2	28.7387	0	57.4774	0	57.4774	1
28.7642	1	28.7642	0	57.5283	1	57.5283	0
28.7896	1	28.7896	1	57.5792	0	57.5792	2
28.8151	6	28.8151	1	57.6301	0	57.6301	2
28.8405	3	28.8405	0	57.681	0	57.681	0
28.866	0	28.866	0	57.732	0	57.732	1
28.8914	1	28.8914	0	57.7829	1	57.7829	1
28.9169	2	28.9169	1	57.8338	0	57.8338	0
28.9424	0	28.9424	1	57.8847	0	57.8847	3
28.9678	2	28.9678	3	57.9356	2	57.9356	0
28.9933	0	28.9933	1	57.9865	1	57.9865	0
29.0187	3	29.0187	2	58.0374	0	58.0374	1
29.0442	0	29.0442	1	58.0883	1	58.0883	0
29.0696	2	29.0696	0	58.1392	1	58.1392	4
29.0951	0	29.0951	1	58.1902	2	58.1902	0
29.1205	2	29.1205	1	58.2411	0	58.2411	1
29.146	1	29.146	0	58.292	1	58.292	0
29.1714	3	29.1714	1	58.3429	0	58.3429	0
29.1969	4	29.1969	2	58.3938	1	58.3938	0
29.2223	4	29.2223	1	58.4447	1	58.4447	1
29.2478	1	29.2478	0	58.4956	0	58.4956	1
29.2733	1	29.2733	0	58.5465	0	58.5465	1
29.2987	3	29.2987	1	58.5974	0	58.5974	0
29.3242	1	29.3242	0	58.6483	0	58.6483	0
29.3496	1	29.3496	1	58.6992	1	58.6992	1
29.3751	3	29.3751	0	58.7502	0	58.7502	0
29.4005	0	29.4005	0	58.8011	0	58.8011	0
29.426	2	29.426	0	58.852	3	58.852	0
29.4515	1	29.4515	0	58.9029	0	58.9029	1
29.4769	4	29.4769	0	58.9538	0	58.9538	0
29.5024	1	29.5024	1	59.0047	0	59.0047	1
29.5278	1	29.5278	2	59.0556	0	59.0556	1
29.5533	1	29.5533	1	59.1065	0	59.1065	0
29.5787	1	29.5787	1	59.1574	0	59.1574	1
29.6042	2	29.6042	0	59.2084	1	59.2084	1
29.6296	1	29.6296	1	59.2593	2	59.2593	0
29.6551	2	29.6551	0	59.3102	0	59.3102	1
29.6805	1	29.6805	1	59.3611	0	59.3611	0
29.706	2	29.706	0	59.412	0	59.412	1
29.7314	4	29.7314	0	59.4629	1	59.4629	1
29.7569	1	29.7569	1	59.5138	0	59.5138	0
29.7824	0	29.7824	1	59.5647	0	59.5647	1
29.8078	1	29.8078	1	59.6156	0	59.6156	1
29.8333	3	29.8333	1	59.6665	1	59.6665	0
29.8587	1	29.8587	1	59.7174	0	59.7174	0
29.8842	2	29.8842	1	59.7684	1	59.7684	0
29.9096	1	29.9096	0	59.8193	0	59.8193	1
29.9351	2	29.9351	0	59.8702	0	59.8702	1
29.9606	1	29.9606	0	59.9211	1	59.9211	1
29.986	1	29.986	0	59.972	0	59.972	2
30.0115	1	30.0115	1	60.0229	1	60.0229	0
30.0369	1	30.0369	0	60.0738	1	60.0738	1
30.0624	3	30.0624	0	60.1247	1	60.1247	1
30.0878	1	30.0878	0	60.1756	0	60.1756	1
30.1133	2	30.1133	0	60.2266	1	60.2266	1
30.1387	2	30.1387	0	60.2775	1	60.2775	1
30.1642	3	30.1642	1	60.3284	0	60.3284	0
30.1896	3	30.1896	0	60.3793	0	60.3793	0
30.2151	1	30.2151	0	60.4302	0	60.4302	0
30.2405	1	30.2405	1	60.4811	0	60.4811	1
30.266	2	30.266	1	60.532	0	60.532	0
30.2915	0	30.2915	2	60.5829	0	60.5829	0
30.3169	1	30.3169	0	60.6338	0	60.6338	1
30.3424	3	30.3424	0	60.6847	3	60.6847	1
30.3678	1	30.3678	2	60.7356	0	60.7356	1
30.3933	1	30.3933	0	60.7866	0	60.7866	0
30.4187	1	30.4187	0	60.8375	1	60.8375	0
30.4442	2	30.4442	0	60.8884	1	60.8884	0
30.4697	2	30.4697	1	60.9393	0	60.9393	1
30.4951	1	30.4951	0	60.9902	1	60.9902	1
30.5206	1	30.5206	0	61.0411	0	61.0411	1
30.546	2	30.546	0	61.092	0	61.092	1
30.5715	3	30.5715	1	61.1429	0	61.1429	0
30.5969	2	30.5969	1	61.1938	0	61.1938	0
30.6224	1	30.6224	0	61.2448	0	61.2448	0
30.6478	1	30.6478	0	61.2957	2	61.2957	1
30.6733	2	30.6733	0	61.3466	0	61.3466	0
30.6987	1	30.6987	1	61.3975	2	61.3975	1
30.7242	0	30.7242	0	61.4484	0	61.4484	0
30.7496	2	30.7496	1	61.4993	0	61.4993	0
30.7751	1	30.7751	0	61.5502	1	61.5502	0
30.8006	1	30.8006	2	61.6011	1	61.6011	1
30.826	2	30.826	0	61.652	2	61.652	0
30.8515	2	30.8515	0	61.7029	0	61.7029	1
30.8769	3	30.8769	1	61.7538	0	61.7538	0
30.9024	2	30.9024	1	61.8048	1	61.8048	1
30.9278	1	30.9278	1	61.8557	1	61.8557	2
30.9533	1	30.9533	4	61.9066	1	61.9066	1
30.9788	4	30.9788	0	61.9575	0	61.9575	0
31.0042	0	31.0042	0	62.0084	0	62.0084	0
31.0297	1	31.0297	0	62.0593	0	62.0593	1
31.0551	1	31.0551	0	62.1102	1	62.1102	0
31.0806	2	31.0806	0	62.1611	0	62.1611	2
31.106	2	31.106	2	62.212	0	62.212	0
31.1315	0	31.1315	1	62.2629	0	62.2629	2
31.1569	0	31.1569	1	62.3139	0	62.3139	2
31.1824	1	31.1824	2	62.3648	0	62.3648	1
31.2078	2	31.2078	2	62.4157	0	62.4157	1
31.2333	1	31.2333	0	62.4666	0	62.4666	0
31.2587	3	31.2587	3	62.5175	1	62.5175	0
31.2842	2	31.2842	1	62.5684	1	62.5684	0
31.3097	0	31.3097	1	62.6193	0	62.6193	3
31.3351	1	31.3351	0	62.6702	0	62.6702	2
31.3606	2	31.3606	0	62.7211	0	62.7211	2
31.386	0	31.386	0	62.7721	0	62.7721	0
31.4115	1	31.4115	0	62.823	0	62.823	1
31.4369	2	31.4369	1	62.8739	0	62.8739	0
31.4624	0	31.4624	0	62.9248	1	62.9248	2
31.4879	0	31.4879	0	62.9757	0	62.9757	0
31.5133	0	31.5133	2	63.0266	0	63.0266	1
31.5388	4	31.5388	1	63.0775	0	63.0775	0
31.5642	1	31.5642	0	63.1284	0	63.1284	0
31.5897	0	31.5897	0	63.1793	0	63.1793	1
31.6151	4	31.6151	2	63.2302	1	63.2302	0
31.6406	2	31.6406	1	63.2811	0	63.2811	0
31.666	3	31.666	0	63.3321	0	63.3321	0
31.6915	1	31.6915	1	63.383	0	63.383	2
31.7169	0	31.7169	1	63.4339	0	63.4339	0
31.7424	1	31.7424	0	63.4848	1	63.4848	1
31.7678	2	31.7678	1	63.5357	0	63.5357	0
31.7933	4	31.7933	0	63.5866	0	63.5866	1
31.8188	0	31.8188	0	63.6375	1	63.6375	2
31.8442	1	31.8442	0	63.6884	0	63.6884	1
31.8697	3	31.8697	1	63.7394	0	63.7394	0
31.8951	3	31.8951	0	63.7903	1	63.7903	2
31.9206	0	31.9206	0	63.8412	1	63.8412	0
31.946	2	31.946	1	63.8921	1	63.8921	0
31.9715	0	31.9715	2	63.943	1	63.943	1
31.9969	2	31.9969	2	63.9939	0	63.9939	0
32.0224	1	32.0224	0	64.0448	0	64.0448	0
32.0479	0	32.0479	1	64.0957	0	64.0957	0
32.0733	0	32.0733	0	64.1466	1	64.1466	0
32.0988	2	32.0988	2	64.1975	0	64.1975	1
32.1242	3	32.1242	2	64.2485	0	64.2485	0
32.1497	2	32.1497	0	64.2994	1	64.2994	1
32.1751	1	32.1751	1	64.3503	0	64.3503	1
32.2006	1	32.2006	1	64.4012	0	64.4012	2
32.226	1	32.226	2	64.4521	0	64.4521	0
32.2515	0	32.2515	3	64.503	0	64.503	1
32.2769	1	32.2769	0	64.5539	0	64.5539	1
32.3024	0	32.3024	1	64.6048	0	64.6048	0
32.3279	1	32.3279	0	64.6557	0	64.6557	1
32.3533	0	32.3533	1	64.7066	0	64.7066	0
32.3788	0	32.3788	0	64.7575	1	64.7575	0
32.4042	2	32.4042	0	64.8085	2	64.8085	0
32.4297	0	32.4297	0	64.8594	1	64.8594	0
32.4551	1	32.4551	0	64.9103	0	64.9103	2
32.4806	0	32.4806	0	64.9612	0	64.9612	0
32.5061	2	32.5061	0	65.0121	2	65.0121	1
32.5315	2	32.5315	1	65.063	0	65.063	0
32.557	3	32.557	0	65.1139	1	65.1139	2
32.5824	0	32.5824	0	65.1648	0	65.1648	0
32.6079	1	32.6079	0	65.2157	1	65.2157	0
32.6333	0	32.6333	2	65.2666	1	65.2666	0
32.6588	0	32.6588	1	65.3176	1	65.3176	0
32.6842	2	32.6842	1	65.3685	1	65.3685	1
32.7097	0	32.7097	1	65.4194	3	65.4194	1
32.7351	1	32.7351	1	65.4703	0	65.4703	0
32.7606	1	32.7606	1	65.5212	0	65.5212	0
32.7861	1	32.7861	2	65.5721	0	65.5721	0
32.8115	1	32.8115	1	65.623	0	65.623	1
32.837	1	32.837	0	65.6739	0	65.6739	1
32.8624	2	32.8624	1	65.7248	1	65.7248	0
32.8879	0	32.8879	1	65.7758	0	65.7758	1
32.9133	0	32.9133	1	65.8267	0	65.8267	0
32.9388	0	32.9388	0	65.8776	2	65.8776	0
32.9642	1	32.9642	0	65.9285	2	65.9285	1
32.9897	1	32.9897	1	65.9794	0	65.9794	2
33.0151	0	33.0151	2	66.0303	0	66.0303	2
33.0406	6	33.0406	1	66.0812	0	66.0812	0
33.0661	0	33.0661	1	66.1321	0	66.1321	0
33.0915	0	33.0915	2	66.183	0	66.183	3
33.117	0	33.117	0	66.2339	0	66.2339	1
33.1424	0	33.1424	2	66.2849	0	66.2849	0
33.1679	1	33.1679	0	66.3358	0	66.3358	1
33.1933	2	33.1933	0	66.3867	0	66.3867	0
33.2188	2	33.2188	0	66.4376	0	66.4376	1
33.2442	1	33.2442	1	66.4885	0	66.4885	0
33.2697	1	33.2697	0	66.5394	0	66.5394	1
33.2951	2	33.2951	2	66.5903	2	66.5903	0
33.3206	2	33.3206	0	66.6412	1	66.6412	1
33.3461	3	33.3461	1	66.6921	0	66.6921	1
33.3715	1	33.3715	2	66.743	1	66.743	0
33.397	0	33.397	0	66.7939	0	66.7939	0
33.4224	0	33.4224	1	66.8449	0	66.8449	1
33.4479	3	33.4479	0	66.8958	0	66.8958	3
33.4733	0	33.4733	0	66.9467	2	66.9467	0
33.4988	1	33.4988	1	66.9976	0	66.9976	1
33.5243	1	33.5243	2	67.0485	0	67.0485	1
33.5497	0	33.5497	1	67.0994	0	67.0994	1
33.5752	0	33.5752	0	67.1503	0	67.1503	0
33.6006	1	33.6006	2	67.2012	0	67.2012	0
33.6261	1	33.6261	1	67.2521	0	67.2521	0
33.6515	1	33.6515	0	67.303	0	67.303	0
33.677	1	33.677	1	67.354	0	67.354	1
33.7024	2	33.7024	2	67.4049	0	67.4049	2
33.7279	1	33.7279	0	67.4558	0	67.4558	0
33.7533	2	33.7533	0	67.5067	0	67.5067	0
33.7788	1	33.7788	2	67.5576	0	67.5576	0
33.8043	0	33.8043	0	67.6085	1	67.6085	1
33.8297	0	33.8297	1	67.6594	1	67.6594	0
33.8552	2	33.8552	0	67.7103	0	67.7103	0
33.8806	0	33.8806	2	67.7612	0	67.7612	1
33.9061	1	33.9061	1	67.8122	1	67.8122	1
33.9315	1	33.9315	0	67.8631	0	67.8631	2
33.957	0	33.957	0	67.914	1	67.914	0
33.9824	1	33.9824	1	67.9649	2	67.9649	0
34.0079	1	34.0079	0	68.0158	1	68.0158	1
34.0333	0	34.0333	2	68.0667	0	68.0667	0
34.0588	2	34.0588	2	68.1176	0	68.1176	1
34.0843	2	34.0843	0	68.1685	3	68.1685	0
34.1097	2	34.1097	0	68.2194	1	68.2194	0
34.1352	1	34.1352	0	68.2703	0	68.2703	0
34.1606	0	34.1606	3	68.3213	0	68.3213	0
34.1861	1	34.1861	0	68.3722	0	68.3722	0
34.2115	0	34.2115	0	68.4231	1	68.4231	0
34.237	1	34.237	0	68.474	0	68.474	0
34.2624	1	34.2624	0	68.5249	0	68.5249	0
34.2879	1	34.2879	0	68.5758	0	68.5758	1
34.3133	2	34.3133	0	68.6267	1	68.6267	1
34.3388	2	34.3388	2	68.6776	0	68.6776	0
34.3643	2	34.3643	1	68.7285	0	68.7285	1
34.3897	0	34.3897	1	68.7794	0	68.7794	0
34.4152	0	34.4152	0	68.8303	0	68.8303	0
34.4406	3	34.4406	1	68.8813	0	68.8813	2
34.4661	1	34.4661	0	68.9322	1	68.9322	1
34.4915	0	34.4915	0	68.9831	1	68.9831	1
34.517	2	34.517	0	69.034	0	69.034	0
34.5425	1	34.5425	1	69.0849	1	69.0849	0
34.5679	0	34.5679	1	69.1358	0	69.1358	0
34.5934	2	34.5934	0	69.1867	1	69.1867	0
34.6188	1	34.6188	0	69.2376	0	69.2376	0
34.6443	2	34.6443	1	69.2885	0	69.2885	0
34.6697	3	34.6697	2	69.3394	0	69.3394	0
34.6952	2	34.6952	0	69.3904	0	69.3904	0
34.7206	0	34.7206	0	69.4413	0	69.4413	0
34.7461	1	34.7461	2	69.4922	1	69.4922	2
34.7715	1	34.7715	1	69.5431	0	69.5431	1
34.797	0	34.797	0	69.594	1	69.594	0
34.8225	1	34.8225	0	69.6449	2	69.6449	0
34.8479	2	34.8479	0	69.6958	0	69.6958	0
34.8734	1	34.8734	1	69.7467	0	69.7467	0
34.8988	1	34.8988	1	69.7976	0	69.7976	0
34.9243	1	34.9243	2	69.8486	0	69.8486	0
34.9497	1	34.9497	0	69.8995	0	69.8995	0
34.9752	1	34.9752	0	69.9504	0	69.9504	0
35.0006	1	35.0006	1	70.0013	0	70.0013	0
35.0261	1	35.0261	1	70.0522	1	70.0522	1
35.0515	0	35.0515	1	70.1031	0	70.1031	2
35.077	1	35.077	1	70.154	1	70.154	1
35.1025	2	35.1025	1	70.2049	1	70.2049	0
35.1279	1	35.1279	1	70.2558	0	70.2558	1
35.1534	0	35.1534	1	70.3067	1	70.3067	1
35.1788	0	35.1788	0	70.3577	0	70.3577	0
35.2043	0	35.2043	0	70.4086	0	70.4086	1
35.2297	1	35.2297	2	70.4595	2	70.4595	2
35.2552	1	35.2552	0	70.5104	2	70.5104	0
35.2806	1	35.2806	1	70.5613	0	70.5613	0
35.3061	0	35.3061	0	70.6122	0	70.6122	0
35.3316	0	35.3316	1	70.6631	0	70.6631	0
35.357	2	35.357	1	70.714	0	70.714	1
35.3825	0	35.3825	0	70.7649	3	70.7649	2
35.4079	2	35.4079	0	70.8158	0	70.8158	0
35.4334	0	35.4334	0	70.8667	0	70.8667	1
35.4588	0	35.4588	0	70.9177	1	70.9177	0
35.4843	0	35.4843	0	70.9686	0	70.9686	1
35.5097	1	35.5097	0	71.0195	1	71.0195	2
35.5352	0	35.5352	0	71.0704	2	71.0704	2
35.5607	0	35.5607	2	71.1213	1	71.1213	1
35.5861	1	35.5861	0	71.1722	1	71.1722	2
35.6116	0	35.6116	2	71.2231	1	71.2231	1
35.637	2	35.637	0	71.274	0	71.274	0
35.6625	0	35.6625	0	71.3249	1	71.3249	0
35.6879	0	35.6879	0	71.3758	0	71.3758	1
35.7134	1	35.7134	1	71.4268	0	71.4268	1
35.7388	0	35.7388	0	71.4777	0	71.4777	1
35.7643	0	35.7643	1	71.5286	0	71.5286	1
35.7897	1	35.7897	0	71.5795	0	71.5795	1
35.8152	1	35.8152	1	71.6304	0	71.6304	0
35.8406	1	35.8406	0	71.6813	1	71.6813	2
35.8661	1	35.8661	0	71.7322	0	71.7322	0
35.8916	4	35.8916	2	71.7831	1	71.7831	2
35.917	0	35.917	2	71.834	0	71.834	0
35.9425	2	35.9425	2	71.885	0	71.885	3
35.9679	1	35.9679	1	71.9359	0	71.9359	2
35.9934	2	35.9934	1	71.9868	1	71.9868	1
36.0188	0	36.0188	1	72.0377	1	72.0377	0
36.0443	0	36.0443	4	72.0886	1	72.0886	1
36.0697	0	36.0697	0	72.1395	0	72.1395	1
36.0952	2	36.0952	0	72.1904	0	72.1904	1
36.1207	0	36.1207	0	72.2413	0	72.2413	1
36.1461	1	36.1461	3	72.2922	0	72.2922	1
36.1716	0	36.1716	0	72.3431	1	72.3431	0
36.197	0	36.197	0	72.394	1	72.394	1
36.2225	1	36.2225	0	72.445	0	72.445	0
36.2479	0	36.2479	2	72.4959	0	72.4959	0
36.2734	2	36.2734	2	72.5468	1	72.5468	0
36.2988	0	36.2988	0	72.5977	0	72.5977	1
36.3243	0	36.3243	2	72.6486	0	72.6486	0
36.3498	1	36.3498	1	72.6995	0	72.6995	0
36.3752	1	36.3752	0	72.7504	0	72.7504	0
36.4007	0	36.4007	0	72.8013	0	72.8013	1
36.4261	1	36.4261	2	72.8522	3	72.8522	0
36.4516	1	36.4516	3	72.9031	0	72.9031	1
36.477	0	36.477	0	72.9541	2	72.9541	0
36.5025	2	36.5025	0	73.005	0	73.005	1
36.5279	2	36.5279	1	73.0559	1	73.0559	3
36.5534	1	36.5534	0	73.1068	1	73.1068	1
36.5789	1	36.5789	2	73.1577	0	73.1577	0
36.6043	2	36.6043	1	73.2086	0	73.2086	1
36.6298	2	36.6298	0	73.2595	1	73.2595	0
36.6552	0	36.6552	2	73.3104	0	73.3104	0
36.6807	3	36.6807	1	73.3613	0	73.3613	0
36.7061	0	36.7061	1	73.4123	3	73.4123	2
36.7316	2	36.7316	2	73.4632	0	73.4632	1
36.757	0	36.757	0	73.5141	1	73.5141	0
36.7825	0	36.7825	2	73.565	0	73.565	1
36.8079	0	36.8079	0	73.6159	1	73.6159	1
36.8334	0	36.8334	0	73.6668	0	73.6668	0
36.8588	1	36.8588	0	73.7177	0	73.7177	4
36.8843	1	36.8843	1	73.7686	1	73.7686	0
36.9098	0	36.9098	1	73.8195	0	73.8195	2
36.9352	1	36.9352	1	73.8704	1	73.8704	0
36.9607	0	36.9607	0	73.9214	0	73.9214	1
36.9861	0	36.9861	1	73.9723	0	73.9723	1
37.0116	1	37.0116	0	74.0232	1	74.0232	0
37.037	1	37.037	1	74.0741	0	74.0741	2
37.0625	0	37.0625	1	74.125	2	74.125	0
37.0879	0	37.0879	0	74.1759	0	74.1759	2
37.1134	0	37.1134	1	74.2268	1	74.2268	1
37.1389	1	37.1389	2	74.2777	0	74.2777	1
37.1643	2	37.1643	1	74.3286	0	74.3286	1
37.1898	2	37.1898	2	74.3795	0	74.3795	0
37.2152	1	37.2152	0	74.4304	1	74.4304	1
37.2407	0	37.2407	1	74.4814	0	74.4814	2
37.2661	1	37.2661	1	74.5323	0	74.5323	1
37.2916	0	37.2916	2	74.5832	0	74.5832	0
37.317	0	37.317	2	74.6341	0	74.6341	0
37.3425	2	37.3425	0	74.685	0	74.685	1
37.368	1	37.368	1	74.7359	0	74.7359	2
37.3934	0	37.3934	0	74.7868	0	74.7868	0
37.4189	0	37.4189	2	74.8377	0	74.8377	0
37.4443	1	37.4443	1	74.8886	0	74.8886	0
37.4698	1	37.4698	0	74.9395	0	74.9395	0
37.4952	0	37.4952	0	74.9905	1	74.9905	0
37.5207	1	37.5207	0	75.0414	0	75.0414	3
37.5461	0	37.5461	2	75.0923	0	75.0923	1
37.5716	0	37.5716	1	75.1432	0	75.1432	0
37.5971	3	37.5971	0	75.1941	0	75.1941	0
37.6225	0	37.6225	0	75.245	0	75.245	1
37.648	1	37.648	0	75.2959	1	75.2959	1
37.6734	0	37.6734	1	75.3468	0	75.3468	1
37.6989	1	37.6989	1	75.3977	0	75.3977	2
37.7243	1	37.7243	0	75.4487	1	75.4487	0
37.7498	1	37.7498	1	75.4996	0	75.4996	2
37.7752	0	37.7752	0	75.5505	0	75.5505	0
37.8007	1	37.8007	0	75.6014	1	75.6014	1
37.8261	1	37.8261	1	75.6523	0	75.6523	0
37.8516	4	37.8516	1	75.7032	0	75.7032	0
37.877	2	37.877	0	75.7541	2	75.7541	1
37.9025	1	37.9025	2	75.805	1	75.805	2
37.928	2	37.928	2	75.8559	0	75.8559	0
37.9534	0	37.9534	2	75.9068	0	75.9068	1
37.9789	0	37.9789	0	75.9578	0	75.9578	0
38.0043	0	38.0043	1	76.0087	0	76.0087	2
38.0298	1	38.0298	0	76.0596	1	76.0596	2
38.0552	0	38.0552	1	76.1105	1	76.1105	0
38.0807	0	38.0807	0	76.1614	1	76.1614	0
38.1061	2	38.1061	1	76.2123	0	76.2123	0
38.1316	0	38.1316	0	76.2632	1	76.2632	0
38.1571	0	38.1571	1	76.3141	0	76.3141	0
38.1825	2	38.1825	0	76.365	1	76.365	1
38.208	1	38.208	2	76.4159	0	76.4159	0
38.2334	1	38.2334	1	76.4668	0	76.4668	1
38.2589	1	38.2589	2	76.5178	0	76.5178	0
38.2843	0	38.2843	0	76.5687	0	76.5687	2
38.3098	0	38.3098	0	76.6196	0	76.6196	0
38.3353	2	38.3353	0	76.6705	0	76.6705	0
38.3607	3	38.3607	0	76.7214	2	76.7214	0
38.3862	0	38.3862	2	76.7723	1	76.7723	0
38.4116	1	38.4116	2	76.8232	0	76.8232	1
38.4371	3	38.4371	1	76.8741	1	76.8741	1
38.4625	0	38.4625	0	76.925	0	76.925	2
38.488	2	38.488	0	76.9759	0	76.9759	1
38.5134	1	38.5134	0	77.0269	0	77.0269	0
38.5389	0	38.5389	1	77.0778	0	77.0778	0
38.5643	1	38.5643	1	77.1287	1	77.1287	1
38.5898	0	38.5898	3	77.1796	0	77.1796	1
38.6153	1	38.6153	2	77.2305	0	77.2305	1
38.6407	0	38.6407	1	77.2814	1	77.2814	0
38.6662	2	38.6662	0	77.3323	1	77.3323	0
38.6916	1	38.6916	0	77.3832	0	77.3832	0
38.7171	1	38.7171	0	77.4341	2	77.4341	2
38.7425	0	38.7425	2	77.4851	0	77.4851	0
38.768	0	38.768	0	77.536	0	77.536	0
38.7934	0	38.7934	3	77.5869	1	77.5869	0
38.8189	0	38.8189	1	77.6378	0	77.6378	0
38.8443	0	38.8443	3	77.6887	1	77.6887	0
38.8698	0	38.8698	0	77.7396	3	77.7396	0
38.8953	1	38.8953	2	77.7905	0	77.7905	0
38.9207	1	38.9207	0	77.8414	0	77.8414	0
38.9462	0	38.9462	2	77.8923	0	77.8923	0
38.9716	1	38.9716	2	77.9432	1	77.9432	1
38.9971	1	38.9971	0	77.9942	0	77.9942	0
39.0225	1	39.0225	2	78.0451	0	78.0451	2
39.048	0	39.048	1	78.096	0	78.096	0
39.0734	3	39.0734	0	78.1469	0	78.1469	0
39.0989	0	39.0989	1	78.1978	0	78.1978	0
39.1243	0	39.1243	0	78.2487	0	78.2487	0
39.1498	0	39.1498	2	78.2996	0	78.2996	0
39.1753	0	39.1753	0	78.3505	1	78.3505	0
39.2007	1	39.2007	2	78.4014	0	78.4014	0
39.2262	0	39.2262	0	78.4523	0	78.4523	0
39.2516	0	39.2516	0	78.5032	0	78.5032	0
39.2771	1	39.2771	0	78.5542	0	78.5542	0
39.3025	0	39.3025	0	78.6051	1	78.6051	0
39.328	0	39.328	1	78.656	1	78.656	1
39.3535	1	39.3535	0	78.7069	0	78.7069	0
39.3789	2	39.3789	0	78.7578	1	78.7578	0
39.4044	0	39.4044	0	78.8087	2	78.8087	0
39.4298	0	39.4298	0	78.8596	0	78.8596	0
39.4553	0	39.4553	0	78.9105	0	78.9105	0
39.4807	2	39.4807	1	78.9614	0	78.9614	0
39.5062	1	39.5062	0	79.0123	1	79.0123	0
39.5316	1	39.5316	0	79.0633	0	79.0633	0
39.5571	1	39.5571	1	79.1142	1	79.1142	0
39.5825	2	39.5825	1	79.1651	0	79.1651	0
39.608	2	39.608	1	79.216	2	79.216	0
39.6335	2	39.6335	0	79.2669	0	79.2669	2
39.6589	0	39.6589	1	79.3178	0	79.3178	1
39.6844	0	39.6844	1	79.3687	0	79.3687	1
39.7098	1	39.7098	1	79.4196	1	79.4196	1
39.7353	1	39.7353	1	79.4705	0	79.4705	1
39.7607	0	39.7607	2	79.5215	0	79.5215	1
39.7862	0	39.7862	0	79.5724	0	79.5724	0
39.8116	0	39.8116	0	79.6233	0	79.6233	1
39.8371	0	39.8371	1	79.6742	1	79.6742	1
39.8625	0	39.8625	0	79.7251	1	79.7251	1
39.888	0	39.888	0	79.776	0	79.776	0
39.9135	1	39.9135	0	79.8269	0	79.8269	0
39.9389	0	39.9389	0	79.8778	0	79.8778	0
39.9644	0	39.9644	0	79.9287	0	79.9287	0
39.9898	3	39.9898	0	79.9796	0	79.9796	0
40.0153	0	40.0153	0	80.0306	1	80.0306	0
40.0407	0	40.0407	0	80.0815	0	80.0815	1
40.0662	0	40.0662	2	80.1324	0	80.1324	0
40.0916	0	40.0916	0	80.1833	0	80.1833	1
40.1171	1	40.1171	1	80.2342	1	80.2342	2
40.1425	0	40.1425	1	80.2851	0	80.2851	2
40.168	1	40.168	2	80.336	0	80.336	0
40.1935	1	40.1935	0	80.3869	1	80.3869	0
40.2189	1	40.2189	0	80.4378	0	80.4378	1
40.2444	1	40.2444	1	80.4887	0	80.4887	0
40.2698	1	40.2698	0	80.5396	0	80.5396	0
40.2953	0	40.2953	0	80.5906	1	80.5906	0
40.3207	1	40.3207	0	80.6415	1	80.6415	2
40.3462	1	40.3462	0	80.6924	0	80.6924	0
40.3717	0	40.3717	1	80.7433	0	80.7433	0
40.3971	1	40.3971	1	80.7942	1	80.7942	0
40.4226	0	40.4226	0	80.8451	0	80.8451	1
40.448	2	40.448	2	80.896	0	80.896	0
40.4735	0	40.4735	2	80.9469	1	80.9469	1
40.4989	2	40.4989	3	80.9978	0	80.9978	1
40.5244	0	40.5244	2	81.0487	0	81.0487	0
40.5498	1	40.5498	0	81.0997	0	81.0997	0
40.5753	1	40.5753	1	81.1506	0	81.1506	2
40.6007	0	40.6007	0	81.2015	0	81.2015	2
40.6262	2	40.6262	0	81.2524	1	81.2524	2
40.6516	1	40.6516	1	81.3033	0	81.3033	1
40.6771	0	40.6771	0	81.3542	1	81.3542	0
40.7026	1	40.7026	0	81.4051	2	81.4051	1
40.728	1	40.728	0	81.456	1	81.456	1
40.7535	1	40.7535	2	81.5069	0	81.5069	1
40.7789	0	40.7789	0	81.5579	0	81.5579	0
40.8044	1	40.8044	1	81.6088	0	81.6088	0
40.8298	0	40.8298	1	81.6597	0	81.6597	3
40.8553	0	40.8553	2	81.7106	1	81.7106	0
40.8807	1	40.8807	2	81.7615	0	81.7615	0
40.9062	2	40.9062	0	81.8124	0	81.8124	1
40.9317	1	40.9317	1	81.8633	0	81.8633	0
40.9571	0	40.9571	1	81.9142	1	81.9142	1
40.9826	0	40.9826	2	81.9651	1	81.9651	0
41.008	0	41.008	2	82.016	1	82.016	0
41.0335	2	41.0335	0	82.067	0	82.067	2
41.0589	0	41.0589	0	82.1179	1	82.1179	1
41.0844	1	41.0844	0	82.1688	0	82.1688	0
41.1098	2	41.1098	0	82.2197	0	82.2197	0
41.1353	0	41.1353	1	82.2706	0	82.2706	2
41.1608	0	41.1608	0	82.3215	0	82.3215	0
41.1862	1	41.1862	0	82.3724	0	82.3724	0
41.2117	0	41.2117	2	82.4233	0	82.4233	1
41.2371	1	41.2371	0	82.4742	1	82.4742	0
41.2626	0	41.2626	3	82.5251	0	82.5251	1
41.288	2	41.288	1	82.576	0	82.576	0
41.3135	0	41.3135	1	82.627	0	82.627	1
41.3389	0	41.3389	1	82.6779	0	82.6779	0
41.3644	1	41.3644	1	82.7288	0	82.7288	1
41.3899	0	41.3899	1	82.7797	0	82.7797	2
41.4153	1	41.4153	1	82.8306	0	82.8306	0
41.4408	0	41.4408	0	82.8815	0	82.8815	2
41.4662	1	41.4662	1	82.9324	0	82.9324	0
41.4917	0	41.4917	1	82.9833	0	82.9833	0
41.5171	0	41.5171	2	83.0342	0	83.0342	0
41.5426	2	41.5426	0	83.0851	0	83.0851	2
41.568	0	41.568	0	83.1361	0	83.1361	1
41.5935	0	41.5935	1	83.187	0	83.187	1
41.6189	1	41.6189	0	83.2379	0	83.2379	0
41.6444	0	41.6444	0	83.2888	1	83.2888	0
41.6698	1	41.6698	1	83.3397	0	83.3397	1
41.6953	1	41.6953	0	83.3906	1	83.3906	0
41.7208	0	41.7208	2	83.4415	0	83.4415	1
41.7462	1	41.7462	1	83.4924	0	83.4924	0
41.7717	2	41.7717	0	83.5433	0	83.5433	0
41.7971	0	41.7971	0	83.5943	0	83.5943	1
41.8226	0	41.8226	0	83.6452	1	83.6452	0
41.848	0	41.848	0	83.6961	0	83.6961	2
41.8735	0	41.8735	0	83.747	1	83.747	1
41.8989	2	41.8989	0	83.7979	1	83.7979	1
41.9244	0	41.9244	0	83.8488	0	83.8488	1
41.9499	0	41.9499	1	83.8997	0	83.8997	1
41.9753	0	41.9753	1	83.9506	0	83.9506	1
42.0008	0	42.0008	1	84.0015	4	84.0015	2
42.0262	0	42.0262	0	84.0524	0	84.0524	1
42.0517	0	42.0517	0	84.1034	0	84.1034	0
42.0771	1	42.0771	1	84.1543	0	84.1543	1
42.1026	1	42.1026	0	84.2052	0	84.2052	0
42.128	0	42.128	2	84.2561	0	84.2561	1
42.1535	0	42.1535	0	84.307	0	84.307	1
42.179	2	42.179	1	84.3579	0	84.3579	0
42.2044	1	42.2044	0	84.4088	0	84.4088	0
42.2299	1	42.2299	0	84.4597	0	84.4597	0
42.2553	0	42.2553	0	84.5106	0	84.5106	0
42.2808	1	42.2808	1	84.5615	0	84.5615	2
42.3062	0	42.3062	1	84.6124	0	84.6124	0
42.3317	2	42.3317	0	84.6634	0	84.6634	0
42.3571	0	42.3571	1	84.7143	1	84.7143	0
42.3826	0	42.3826	0	84.7652	0	84.7652	0
42.4081	2	42.4081	0	84.8161	0	84.8161	0
42.4335	0	42.4335	1	84.867	0	84.867	0
42.459	0	42.459	0	84.9179	1	84.9179	2
42.4844	0	42.4844	0	84.9688	0	84.9688	0
42.5099	1	42.5099	1	85.0197	0	85.0197	0
42.5353	1	42.5353	0	85.0706	1	85.0706	0
42.5608	0	42.5608	0	85.1215	0	85.1215	0
42.5862	0	42.5862	2	85.1725	0	85.1725	0
42.6117	0	42.6117	0	85.2234	0	85.2234	0
42.6371	0	42.6371	2	85.2743	0	85.2743	1
42.6626	1	42.6626	0	85.3252	0	85.3252	1
42.688	0	42.688	0	85.3761	0	85.3761	1
42.7135	1	42.7135	1	85.427	0	85.427	0
42.739	0	42.739	3	85.4779	0	85.4779	2
42.7644	0	42.7644	2	85.5288	0	85.5288	0
42.7899	0	42.7899	0	85.5797	0	85.5797	0
42.8153	0	42.8153	0	85.6307	0	85.6307	1
42.8408	0	42.8408	0	85.6816	0	85.6816	1
42.8662	0	42.8662	0	85.7325	1	85.7325	0
42.8917	0	42.8917	0	85.7834	1	85.7834	0
42.9171	0	42.9171	2	85.8343	1	85.8343	2
42.9426	1	42.9426	0	85.8852	1	85.8852	0
42.9681	0	42.9681	0	85.9361	1	85.9361	0
42.9935	0	42.9935	0	85.987	0	85.987	1
43.019	0	43.019	0	86.0379	0	86.0379	0
43.0444	0	43.0444	1	86.0888	0	86.0888	0
43.0699	0	43.0699	0	86.1398	2	86.1398	0
43.0953	1	43.0953	1	86.1907	2	86.1907	1
43.1208	0	43.1208	1	86.2416	0	86.2416	0
43.1462	0	43.1462	2	86.2925	0	86.2925	1
43.1717	0	43.1717	0	86.3434	1	86.3434	1
43.1972	0	43.1972	3	86.3943	0	86.3943	0
43.2226	0	43.2226	1	86.4452	1	86.4452	0
43.2481	1	43.2481	1	86.4961	0	86.4961	1
43.2735	0	43.2735	1	86.547	1	86.547	0
43.299	1	43.299	0	86.5979	0	86.5979	1
43.3244	1	43.3244	1	86.6488	0	86.6488	1
43.3499	2	43.3499	0	86.6998	0	86.6998	3
43.3753	1	43.3753	0	86.7507	2	86.7507	1
43.4008	0	43.4008	0	86.8016	0	86.8016	2
43.4263	1	43.4263	1	86.8525	3	86.8525	1
43.4517	0	43.4517	0	86.9034	2	86.9034	3
43.4772	1	43.4772	0	86.9543	0	86.9543	1
43.5026	1	43.5026	0	87.0052	1	87.0052	0
43.5281	0	43.5281	1	87.0561	1	87.0561	1
43.5535	3	43.5535	0	87.107	0	87.107	2
43.579	0	43.579	2	87.1579	0	87.1579	0
43.6044	0	43.6044	0	87.2089	1	87.2089	0
43.6299	1	43.6299	2	87.2598	0	87.2598	2
43.6553	0	43.6553	1	87.3107	1	87.3107	0
43.6808	0	43.6808	1	87.3616	1	87.3616	0
43.7062	1	43.7062	0	87.4125	2	87.4125	0
43.7317	1	43.7317	0	87.4634	0	87.4634	1
43.7572	1	43.7572	1	87.5143	1	87.5143	1
43.7826	1	43.7826	1	87.5652	0	87.5652	0
43.8081	0	43.8081	0	87.6161	1	87.6161	0
43.8335	1	43.8335	0	87.6671	0	87.6671	1
43.859	0	43.859	1	87.718	1	87.718	1
43.8844	0	43.8844	0	87.7689	0	87.7689	0
43.9099	0	43.9099	1	87.8198	0	87.8198	0
43.9353	1	43.9353	0	87.8707	0	87.8707	0
43.9608	1	43.9608	0	87.9216	0	87.9216	0
43.9863	1	43.9863	0	87.9725	0	87.9725	2
44.0117	0	44.0117	0	88.0234	2	88.0234	1
44.0372	0	44.0372	0	88.0743	2	88.0743	0
44.0626	0	44.0626	0	88.1252	0	88.1252	0
44.0881	1	44.0881	1	88.1762	0	88.1762	1
44.1135	0	44.1135	0	88.2271	2	88.2271	0
44.139	0	44.139	0	88.278	0	88.278	2
44.1644	0	44.1644	1	88.3289	0	88.3289	0
44.1899	0	44.1899	1	88.3798	1	88.3798	0
44.2154	0	44.2154	0	88.4307	1	88.4307	1
44.2408	0	44.2408	2	88.4816	0	88.4816	0
44.2663	0	44.2663	0	88.5325	0	88.5325	1
44.2917	0	44.2917	1	88.5834	2	88.5834	0
44.3172	0	44.3172	1	88.6343	0	88.6343	0
44.3426	0	44.3426	0	88.6852	0	88.6852	2
44.3681	1	44.3681	1	88.7362	0	88.7362	3
44.3935	0	44.3935	0	88.7871	0	88.7871	0
44.419	1	44.419	1	88.838	0	88.838	1
44.4445	1	44.4445	1	88.8889	1	88.8889	0
44.4699	1	44.4699	0	88.9398	0	88.9398	1
44.4954	0	44.4954	0	88.9907	0	88.9907	4
44.5208	1	44.5208	0	89.0416	0	89.0416	2
44.5463	0	44.5463	0	89.0925	0	89.0925	3
44.5717	0	44.5717	0	89.1435	2	89.1435	0
44.5972	0	44.5972	0	89.1944	0	89.1944	3
44.6226	0	44.6226	0	89.2453	0	89.2453	1
44.6481	1	44.6481	0	89.2962	0	89.2962	0
44.6735	1	44.6735	2	89.3471	0	89.3471	0
44.699	1	44.699	0	89.398	2	89.398	0
44.7244	0	44.7244	0	89.4489	0	89.4489	1
44.7499	0	44.7499	0	89.4998	1	89.4998	1
44.7754	1	44.7754	0	89.5507	0	89.5507	1
44.8008	3	44.8008	0	89.6016	1	89.6016	2
44.8263	0	44.8263	1	89.6526	0	89.6526	1
44.8517	2	44.8517	1	89.7035	0	89.7035	0
44.8772	2	44.8772	1	89.7544	1	89.7544	0
44.9026	0	44.9026	2	89.8053	1	89.8053	1
44.9281	1	44.9281	0	89.8562	0	89.8562	0
44.9535	0	44.9535	0	89.9071	0	89.9071	0
44.979	1	44.979	0	89.958	0	89.958	0
45.0045	0	45.0045	0	90.0089	1	90.0089	1
45.0299	1	45.0299	0	90.0598	1	90.0598	0
45.0554	0	45.0554	2	90.1107	1	90.1107	0
45.0808	0	45.0808	0	90.1616	0	90.1616	0
45.1063	0	45.1063	0	90.2126	0	90.2126	0
45.1317	0	45.1317	2	90.2635	0	90.2635	0
45.1572	0	45.1572	0	90.3144	0	90.3144	1
45.1826	3	45.1826	1	90.3653	0	90.3653	1
45.2081	1	45.2081	3	90.4162	1	90.4162	1
45.2336	0	45.2336	1	90.4671	0	90.4671	0
45.259	0	45.259	1	90.518	0	90.518	2
45.2845	1	45.2845	2	90.5689	0	90.5689	1
45.3099	0	45.3099	0	90.6198	0	90.6198	1
45.3354	2	45.3354	1	90.6707	0	90.6707	4
45.3608	1	45.3608	1	90.7217	1	90.7217	0
45.3863	0	45.3863	0	90.7726	1	90.7726	0
45.4117	0	45.4117	1	90.8235	0	90.8235	0
45.4372	3	45.4372	0	90.8744	0	90.8744	2
45.4626	0	45.4626	1	90.9253	0	90.9253	1
45.4881	0	45.4881	0	90.9762	0	90.9762	0
45.5136	0	45.5136	2	91.0271	0	91.0271	1
45.539	0	45.539	1	91.078	1	91.078	0
45.5645	0	45.5645	0	91.1289	0	91.1289	3
45.5899	1	45.5899	0	91.1799	1	91.1799	0
45.6154	0	45.6154	0	91.2308	0	91.2308	0
45.6408	0	45.6408	0	91.2817	0	91.2817	2
45.6663	0	45.6663	0	91.3326	1	91.3326	1
45.6917	1	45.6917	0	91.3835	1	91.3835	0
45.7172	0	45.7172	1	91.4344	0	91.4344	0
45.7426	1	45.7426	1	91.4853	0	91.4853	1
45.7681	1	45.7681	0	91.5362	0	91.5362	1
45.7936	1	45.7936	0	91.5871	0	91.5871	0
45.819	0	45.819	0	91.638	1	91.638	0
45.8445	1	45.8445	0	91.689	0	91.689	1
45.8699	0	45.8699	0	91.7399	0	91.7399	1
45.8954	1	45.8954	3	91.7908	0	91.7908	0
45.9208	0	45.9208	0	91.8417	0	91.8417	0
45.9463	0	45.9463	0	91.8926	0	91.8926	0
45.9718	0	45.9718	0	91.9435	1	91.9435	0
45.9972	1	45.9972	1	91.9944	1	91.9944	0
46.0227	1	46.0227	0	92.0453	0	92.0453	1
46.0481	2	46.0481	0	92.0962	0	92.0962	1
46.0736	0	46.0736	0	92.1471	0	92.1471	1
46.099	0	46.099	0	92.198	0	92.198	1
46.1245	0	46.1245	1	92.249	0	92.249	0
46.1499	0	46.1499	0	92.2999	1	92.2999	0
46.1754	2	46.1754	1	92.3508	0	92.3508	0
46.2008	2	46.2008	0	92.4017	1	92.4017	0
46.2263	0	46.2263	0	92.4526	1	92.4526	1
46.2518	4	46.2518	0	92.5035	3	92.5035	0
46.2772	1	46.2772	1	92.5544	0	92.5544	0
46.3027	1	46.3027	0	92.6053	0	92.6053	0
46.3281	1	46.3281	0	92.6562	0	92.6562	0
46.3536	0	46.3536	0	92.7071	0	92.7071	0
46.379	0	46.379	0	92.7581	1	92.7581	0
46.4045	1	46.4045	0	92.809	0	92.809	0
46.4299	1	46.4299	0	92.8599	1	92.8599	1
46.4554	0	46.4554	0	92.9108	0	92.9108	0
46.4808	3	46.4808	0	92.9617	1	92.9617	1
46.5063	4	46.5063	1	93.0126	0	93.0126	1
46.5318	1	46.5318	0	93.0635	0	93.0635	2
46.5572	0	46.5572	1	93.1144	0	93.1144	1
46.5827	0	46.5827	0	93.1653	0	93.1653	1
46.6081	2	46.6081	0	93.2163	1	93.2163	1
46.6336	1	46.6336	1	93.2672	0	93.2672	0
46.659	1	46.659	0	93.3181	0	93.3181	0
46.6845	0	46.6845	0	93.369	1	93.369	1
46.7099	1	46.7099	0	93.4199	1	93.4199	0
46.7354	0	46.7354	0	93.4708	0	93.4708	1
46.7608	0	46.7608	0	93.5217	0	93.5217	1
46.7863	1	46.7863	0	93.5726	0	93.5726	0
46.8118	0	46.8118	2	93.6235	0	93.6235	0
46.8372	3	46.8372	2	93.6744	0	93.6744	0
46.8627	0	46.8627	0	93.7254	1	93.7254	1
46.8881	0	46.8881	1	93.7763	0	93.7763	0
46.9136	2	46.9136	1	93.8272	2	93.8272	1
46.939	0	46.939	0	93.8781	0	93.8781	0
46.9645	0	46.9645	0	93.929	0	93.929	0
46.99	0	46.99	0	93.9799	1	93.9799	0
47.0154	0	47.0154	0	94.0308	0	94.0308	0
47.0409	0	47.0409	0	94.0817	0	94.0817	0
47.0663	0	47.0663	0	94.1326	0	94.1326	1
47.0918	0	47.0918	0	94.1835	0	94.1835	1
47.1172	0	47.1172	1	94.2344	0	94.2344	1
47.1427	1	47.1427	0	94.2854	1	94.2854	0
47.1681	0	47.1681	0	94.3363	0	94.3363	1
47.1936	1	47.1936	2	94.3872	0	94.3872	0
47.219	2	47.219	0	94.4381	0	94.4381	1
47.2445	0	47.2445	1	94.489	0	94.489	2
47.27	0	47.27	0	94.5399	0	94.5399	0
47.2954	1	47.2954	0	94.5908	0	94.5908	1
47.3209	0	47.3209	1	94.6417	0	94.6417	0
47.3463	1	47.3463	2	94.6926	0	94.6926	0
47.3718	0	47.3718	0	94.7435	1	94.7435	2
47.3972	0	47.3972	0	94.7945	0	94.7945	0
47.4227	0	47.4227	1	94.8454	1	94.8454	2
47.4481	0	47.4481	2	94.8963	1	94.8963	0
47.4736	0	47.4736	1	94.9472	0	94.9472	1
47.499	0	47.499	1	94.9981	2	94.9981	0
47.5245	2	47.5245	0	95.049	0	95.049	0
47.55	0	47.55	1	95.0999	0	95.0999	0
47.5754	0	47.5754	0	95.1508	0	95.1508	0
47.6009	1	47.6009	1	95.2017	0	95.2017	1
47.6263	0	47.6263	0	95.2527	3	95.2527	0
47.6518	0	47.6518	1	95.3036	0	95.3036	0
47.6772	0	47.6772	0	95.3545	2	95.3545	0
47.7027	0	47.7027	1	95.4054	1	95.4054	1
47.7281	2	47.7281	0	95.4563	0	95.4563	0
47.7536	0	47.7536	0	95.5072	0	95.5072	0
47.779	0	47.779	3	95.5581	1	95.5581	0
47.8045	0	47.8045	0	95.609	0	95.609	1
47.83	0	47.83	0	95.6599	0	95.6599	1
47.8554	1	47.8554	0	95.7108	0	95.7108	0
47.8809	0	47.8809	0	95.7618	0	95.7618	1
47.9063	0	47.9063	0	95.8127	0	95.8127	0
47.9318	0	47.9318	0	95.8636	1	95.8636	1
47.9572	0	47.9572	1	95.9145	0	95.9145	3
47.9827	0	47.9827	0	95.9654	0	95.9654	1
48.0082	0	48.0082	0	96.0163	0	96.0163	0
48.0336	1	48.0336	0	96.0672	3	96.0672	0
48.0591	0	48.0591	1	96.1181	2	96.1181	0
48.0845	1	48.0845	1	96.169	0	96.169	1
48.11	1	48.11	1	96.2199	1	96.2199	2
48.1354	0	48.1354	1	96.2708	0	96.2708	1
48.1609	1	48.1609	2	96.3218	0	96.3218	1
48.1863	0	48.1863	0	96.3727	0	96.3727	2
48.2118	1	48.2118	0	96.4236	1	96.4236	0
48.2372	1	48.2372	0	96.4745	0	96.4745	2
48.2627	1	48.2627	1	96.5254	0	96.5254	3
48.2882	0	48.2882	1	96.5763	0	96.5763	0
48.3136	0	48.3136	0	96.6272	0	96.6272	0
48.3391	1	48.3391	0	96.6781	0	96.6781	1
48.3645	0	48.3645	1	96.729	0	96.729	1
48.39	0	48.39	0	96.7799	0	96.7799	0
48.4154	0	48.4154	1	96.8309	1	96.8309	0
48.4409	1	48.4409	1	96.8818	0	96.8818	2
48.4663	1	48.4663	0	96.9327	0	96.9327	0
48.4918	0	48.4918	2	96.9836	0	96.9836	1
48.5172	0	48.5172	0	97.0345	1	97.0345	0
48.5427	1	48.5427	1	97.0854	0	97.0854	1
48.5682	2	48.5682	0	97.1363	1	97.1363	0
48.5936	1	48.5936	0	97.1872	0	97.1872	2
48.6191	0	48.6191	1	97.2381	0	97.2381	0
48.6445	0	48.6445	2	97.2891	0	97.2891	0
48.67	0	48.67	0	97.34	0	97.34	1
48.6954	0	48.6954	0	97.3909	0	97.3909	1
48.7209	0	48.7209	0	97.4418	0	97.4418	0
48.7463	0	48.7463	0	97.4927	0	97.4927	0
48.7718	0	48.7718	2	97.5436	0	97.5436	1
48.7972	1	48.7972	0	97.5945	0	97.5945	0
48.8227	1	48.8227	0	97.6454	1	97.6454	2
48.8482	1	48.8482	0	97.6963	0	97.6963	0
48.8736	1	48.8736	0	97.7472	0	97.7472	0
48.8991	0	48.8991	0	97.7982	1	97.7982	0
48.9245	0	48.9245	0	97.8491	0	97.8491	1
48.95	1	48.95	0	97.9	1	97.9	1
48.9754	0	48.9754	1	97.9509	1	97.9509	3
49.0009	0	49.0009	1	98.0018	0	98.0018	2
49.0264	0	49.0264	1	98.0527	0	98.0527	0
49.0518	0	49.0518	0	98.1036	0	98.1036	0
49.0773	1	49.0773	0	98.1545	1	98.1545	0
49.1027	1	49.1027	0	98.2054	0	98.2054	0
49.1282	1	49.1282	1	98.2563	0	98.2563	0
49.1536	0	49.1536	2	98.3072	1	98.3072	1
49.1791	1	49.1791	1	98.3582	0	98.3582	0
49.2045	2	49.2045	0	98.4091	0	98.4091	0
49.23	0	49.23	2	98.46	0	98.46	0
49.2554	4	49.2554	1	98.5109	1	98.5109	1
49.2809	0	49.2809	0	98.5618	2	98.5618	0
49.3064	2	49.3064	0	98.6127	0	98.6127	0
49.3318	0	49.3318	0	98.6636	0	98.6636	0
49.3573	0	49.3573	2	98.7145	1	98.7145	0
49.3827	1	49.3827	0	98.7654	0	98.7654	1
49.4082	1	49.4082	0	98.8163	0	98.8163	1
49.4336	0	49.4336	0	98.8673	0	98.8673	1
49.4591	0	49.4591	0	98.9182	0	98.9182	0
49.4845	0	49.4845	1	98.9691	0	98.9691	0
49.51	1	49.51	1	99.02	0	99.02	0
49.5354	1	49.5354	0	99.0709	0	99.0709	1
49.5609	2	49.5609	0	99.1218	1	99.1218	2
49.5864	0	49.5864	0	99.1727	0	99.1727	0
49.6118	0	49.6118	1	99.2236	0	99.2236	2
49.6373	0	49.6373	0	99.2745	0	99.2745	1
49.6627	2	49.6627	0	99.3255	0	99.3255	0
49.6882	0	49.6882	0	99.3764	0	99.3764	0
49.7136	0	49.7136	0	99.4273	0	99.4273	1
49.7391	0	49.7391	0	99.4782	0	99.4782	0
49.7645	0	49.7645	1	99.5291	0	99.5291	1
49.79	0	49.79	0	99.58	0	99.58	0
49.8154	1	49.8154	0	99.6309	0	99.6309	0
49.8409	1	49.8409	0	99.6818	0	99.6818	0
49.8664	0	49.8664	0	99.7327	0	99.7327	0
49.8918	0	49.8918	1	99.7836	1	99.7836	1
49.9173	0	49.9173	0	99.8345	0	99.8345	0
49.9427	0	49.9427	0	99.8855	0	99.8855	0
49.9682	0	49.9682	0	99.9364	0	99.9364	1
49.9936	0	49.9936	0	99.9873	0	99.9873	1
50.0191	0	50.0191	1	100.038	1	100.038	0
50.0446	1	50.0446	0	100.089	0	100.089	0
50.07	1	50.07	0	100.14	0	100.14	1
50.0955	1	50.0955	0	100.191	0	100.191	1
50.1209	0	50.1209	1	100.242	0	100.242	1
50.1464	1	50.1464	1	100.293	0	100.293	0
50.1718	0	50.1718	1	100.344	1	100.344	0
50.1973	0	50.1973	0	100.395	1	100.395	0
50.2227	0	50.2227	0	100.445	0	100.445	0
50.2482	1	50.2482	1	100.496	0	100.496	0
50.2736	0	50.2736	2	100.547	0	100.547	3
50.2991	0	50.2991	0	100.598	0	100.598	2
50.3246	1	50.3246	0	100.649	0	100.649	0
50.35	1	50.35	1	100.7	0	100.7	1
50.3755	0	50.3755	0	100.751	1	100.751	0
50.4009	0	50.4009	0	100.802	2	100.802	1
50.4264	0	50.4264	2	100.853	0	100.853	0
50.4518	0	50.4518	0	100.904	0	100.904	1
50.4773	0	50.4773	1	100.955	0	100.955	1
50.5027	1	50.5027	0	101.005	1	101.005	0
50.5282	1	50.5282	0	101.056	0	101.056	0
50.5536	1	50.5536	0	101.107	0	101.107	0
50.5791	1	50.5791	1	101.158	0	101.158	1
50.6046	0	50.6046	1	101.209	1	101.209	0
50.63	0	50.63	0	101.26	0	101.26	1
50.6555	1	50.6555	0	101.311	0	101.311	1
50.6809	0	50.6809	0	101.362	0	101.362	0
50.7064	1	50.7064	0	101.413	0	101.413	2
50.7318	0	50.7318	0	101.464	0	101.464	0
50.7573	1	50.7573	0	101.515	0	101.515	0
50.7827	2	50.7827	1	101.565	0	101.565	0
50.8082	0	50.8082	0	101.616	2	101.616	0
50.8336	2	50.8336	0	101.667	0	101.667	0
50.8591	1	50.8591	0	101.718	0	101.718	0
50.8846	0	50.8846	1	101.769	0	101.769	1
[truncated: 2,097 more rows]

## Sheet: Fig. S43(d)
	BO4b		BO4c		BO4d		BO4e
0.02546	0	0.05091	0	0.10182	0	0.05091	0
0.05091	0	0.10182	0	0.20364	0	0.10182	0
0.07637	0	0.15273	0	0.30546	0	0.15273	0
0.10182	0	0.20364	0	0.40728	0	0.20364	0
0.12728	0	0.25455	0	0.5091	0	0.25455	0
0.15273	0	0.30546	0	0.61092	0	0.30546	0
0.17819	0	0.35637	0	0.71274	0	0.35637	0
0.20364	0	0.40728	0	0.81456	0	0.40728	0
0.2291	0	0.45819	0	0.91638	0	0.45819	0
0.25455	0	0.5091	0	1.0182	0	0.5091	0
0.28001	0	0.56001	0	1.12002	0	0.56001	0
0.30546	0	0.61092	0	1.22184	0	0.61092	0
0.33092	0	0.66183	0	1.32366	0	0.66183	0
0.35637	0	0.71274	0	1.42548	0	0.71274	0
0.38183	0	0.76365	0	1.5273	0	0.76365	0
0.40728	0	0.81456	0	1.62912	0	0.81456	0
0.43274	0	0.86547	0	1.73094	0	0.86547	0
0.45819	0	0.91638	0	1.83276	0	0.91638	0
0.48365	0	0.96729	0	1.93458	0	0.96729	0
0.5091	0	1.0182	0	2.0364	0	1.0182	0
0.53456	0	1.06911	0	2.13822	0	1.06911	0
0.56001	0	1.12002	0	2.24004	0	1.12002	0
0.58547	0	1.17093	0	2.34186	0	1.17093	0
0.61092	0	1.22184	0	2.44368	0	1.22184	0
0.63638	0	1.27275	0	2.5455	0	1.27275	0
0.66183	0	1.32366	0	2.64732	0	1.32366	0
0.68729	0	1.37457	0	2.74914	0	1.37457	0
0.71274	0	1.42548	0	2.85096	0	1.42548	0
0.7382	0	1.47639	0	2.95278	0	1.47639	0
0.76365	0	1.5273	0	3.0546	0	1.5273	0
0.78911	0	1.57821	0	3.15642	0	1.57821	0
0.81456	0	1.62912	0	3.25824	0	1.62912	0
0.84002	0	1.68003	0	3.36006	0	1.68003	0
0.86547	0	1.73094	0	3.46188	0	1.73094	0
0.89093	0	1.78185	0	3.5637	0	1.78185	0
0.91638	0	1.83276	0	3.66552	0	1.83276	0
0.94184	0	1.88367	0	3.76734	0	1.88367	0
0.96729	0	1.93458	0	3.86916	0	1.93458	0
0.99275	0	1.98549	0	3.97098	0	1.98549	0
1.0182	0	2.0364	0	4.0728	0	2.0364	0
1.04366	0	2.08731	0	4.17462	0	2.08731	0
1.06911	0	2.13822	0	4.27644	0	2.13822	0
1.09457	0	2.18913	0	4.37826	0	2.18913	0
1.12002	0	2.24004	0	4.48008	0	2.24004	0
1.14548	0	2.29095	0	4.5819	0	2.29095	0
1.17093	0	2.34186	0	4.68372	0	2.34186	0
1.19639	0	2.39277	0	4.78554	0	2.39277	0
1.22184	0	2.44368	0	4.88736	0	2.44368	0
1.2473	0	2.49459	0	4.98918	0	2.49459	0
1.27275	0	2.5455	0	5.091	0	2.5455	0
1.29821	0	2.59641	0	5.19282	0	2.59641	0
1.32366	0	2.64732	0	5.29464	0	2.64732	0
1.34912	0	2.69823	0	5.39646	0	2.69823	0
1.37457	0	2.74914	0	5.49828	0	2.74914	0
1.40003	0	2.80005	0	5.6001	0	2.80005	0
1.42548	0	2.85096	0	5.70192	0	2.85096	0
1.45094	0	2.90187	0	5.80374	0	2.90187	0
1.47639	0	2.95278	0	5.90556	0	2.95278	0
1.50185	0	3.00369	0	6.00738	0	3.00369	0
1.5273	0	3.0546	0	6.1092	0	3.0546	0
1.55276	0	3.10551	0	6.21102	0	3.10551	0
1.57821	0	3.15642	0	6.31284	0	3.15642	0
1.60367	0	3.20733	0	6.41466	0	3.20733	0
1.62912	0	3.25824	0	6.51648	0	3.25824	0
1.65458	0	3.30915	0	6.6183	0	3.30915	0
1.68003	0	3.36006	0	6.72012	0	3.36006	0
1.70549	0	3.41097	0	6.82194	0	3.41097	0
1.73094	0	3.46188	0	6.92376	0	3.46188	0
1.7564	0	3.51279	0	7.02558	0	3.51279	0
1.78185	0	3.5637	0	7.1274	2	3.5637	0
1.80731	0	3.61461	0	7.22922	3	3.61461	0
1.83276	0	3.66552	0	7.33104	1	3.66552	0
1.85822	0	3.71643	0	7.43286	1	3.71643	0
1.88367	0	3.76734	0	7.53468	2	3.76734	0
1.90913	0	3.81825	0	7.6365	2	3.81825	0
1.93458	0	3.86916	0	7.73832	2	3.86916	0
1.96004	0	3.92007	0	7.84014	5	3.92007	0
1.98549	0	3.97098	0	7.94196	1	3.97098	0
2.01095	0	4.02189	0	8.04378	0	4.02189	0
2.0364	0	4.0728	0	8.1456	1	4.0728	0
2.06186	0	4.12371	0	8.24742	2	4.12371	0
2.08731	0	4.17462	0	8.34924	3	4.17462	0
2.11277	0	4.22553	0	8.45106	2	4.22553	0
2.13822	0	4.27644	0	8.55288	3	4.27644	0
2.16368	0	4.32735	0	8.6547	3	4.32735	0
2.18913	0	4.37826	0	8.75652	2	4.37826	0
2.21459	0	4.42917	0	8.85834	0	4.42917	0
2.24004	0	4.48008	0	8.96016	4	4.48008	0
2.2655	0	4.53099	0	9.06198	4	4.53099	0
2.29095	0	4.5819	0	9.1638	0	4.5819	0
2.31641	0	4.63281	0	9.26562	1	4.63281	0
2.34186	0	4.68372	0	9.36744	3	4.68372	0
2.36732	0	4.73463	0	9.46926	1	4.73463	0
2.39277	0	4.78554	0	9.57108	3	4.78554	0
2.41823	0	4.83645	0	9.6729	5	4.83645	0
2.44368	0	4.88736	0	9.77472	5	4.88736	0
2.46914	0	4.93827	0	9.87654	15	4.93827	0
2.49459	0	4.98918	0	9.97836	26	4.98918	0
2.52005	0	5.04009	0	10.0802	40	5.04009	0
2.5455	0	5.091	0	10.182	72	5.091	0
2.57096	0	5.14191	0	10.2838	90	5.14191	0
2.59641	0	5.19282	1	10.3856	158	5.19282	1
2.62187	0	5.24373	0	10.4875	199	5.24373	0
2.64732	0	5.29464	0	10.5893	306	5.29464	0
2.67278	0	5.34555	0	10.6911	354	5.34555	0
2.69823	0	5.39646	0	10.7929	493	5.39646	0
2.72369	0	5.44737	0	10.8947	626	5.44737	0
2.74914	0	5.49828	3	10.9966	713	5.49828	0
2.7746	0	5.54919	0	11.0984	889	5.54919	1
2.80005	0	5.6001	1	11.2002	1045	5.6001	0
2.82551	0	5.65101	2	11.302	1186	5.65101	2
2.85096	0	5.70192	2	11.4038	1382	5.70192	2
2.87642	0	5.75283	1	11.5057	1594	5.75283	3
2.90187	0	5.80374	6	11.6075	1760	5.80374	1
2.92733	0	5.85465	10	11.7093	1920	5.85465	3
2.95278	0	5.90556	14	11.8111	2108	5.90556	7
2.97824	0	5.95647	20	11.9129	2289	5.95647	8
3.00369	0	6.00738	29	12.0148	2439	6.00738	12
3.02915	0	6.05829	27	12.1166	2574	6.05829	23
3.0546	0	6.1092	36	12.2184	2622	6.1092	24
3.08006	0	6.16011	45	12.3202	2672	6.16011	36
3.10551	0	6.21102	54	12.422	2852	6.21102	49
3.13097	0	6.26193	62	12.5239	2771	6.26193	51
3.15642	0	6.31284	98	12.6257	2917	6.31284	78
3.18188	0	6.36375	131	12.7275	2970	6.36375	103
3.20733	0	6.41466	150	12.8293	2943	6.41466	110
3.23279	0	6.46557	168	12.9311	3000	6.46557	134
3.25824	0	6.51648	204	13.033	2879	6.51648	170
3.2837	0	6.56739	228	13.1348	2918	6.56739	179
3.30915	0	6.6183	287	13.2366	2861	6.6183	213
3.33461	0	6.66921	355	13.3384	2892	6.66921	276
3.36006	0	6.72012	355	13.4402	2891	6.72012	353
3.38552	0	6.77103	444	13.5421	2851	6.77103	403
3.41097	0	6.82194	463	13.6439	2774	6.82194	436
3.43643	0	6.87285	580	13.7457	2796	6.87285	464
3.46188	0	6.92376	613	13.8475	2662	6.92376	584
3.48734	0	6.97467	649	13.9493	2771	6.97467	587
3.51279	0	7.02558	815	14.0512	2766	7.02558	674
3.53825	0	7.07649	778	14.153	2733	7.07649	814
3.5637	0	7.1274	944	14.2548	2608	7.1274	831
3.58916	0	7.17831	1108	14.3566	2662	7.17831	973
3.61461	0	7.22922	1086	14.4584	2711	7.22922	1037
3.64007	0	7.28013	1255	14.5603	2572	7.28013	1108
3.66552	0	7.33104	1307	14.6621	2479	7.33104	1179
3.69098	0	7.38195	1390	14.7639	2574	7.38195	1330
3.71643	0	7.43286	1440	14.8657	2576	7.43286	1469
3.74189	0	7.48377	1618	14.9675	2481	7.48377	1526
3.76734	0	7.53468	1663	15.0694	2556	7.53468	1756
3.7928	0	7.58559	1765	15.1712	2425	7.58559	1722
3.81825	0	7.6365	1883	15.273	2396	7.6365	1869
3.84371	0	7.68741	2017	15.3748	2351	7.68741	1984
3.86916	0	7.73832	2072	15.4766	2370	7.73832	2078
3.89462	0	7.78923	2176	15.5785	2410	7.78923	2158
3.92007	0	7.84014	2180	15.6803	2401	7.84014	2273
3.94553	0	7.89105	2365	15.7821	2397	7.89105	2314
3.97098	0	7.94196	2445	15.8839	2260	7.94196	2454
3.99644	0	7.99287	2480	15.9857	2325	7.99287	2496
4.02189	0	8.04378	2530	16.0876	2360	8.04378	2636
4.04735	0	8.09469	2641	16.1894	2297	8.09469	2538
4.0728	0	8.1456	2679	16.2912	2232	8.1456	2733
4.09826	0	8.19651	2703	16.393	2199	8.19651	2726
4.12371	0	8.24742	2746	16.4948	2140	8.24742	2858
4.14917	0	8.29833	2922	16.5967	2205	8.29833	2728
4.17462	0	8.34924	2864	16.6985	2163	8.34924	2878
4.20008	0	8.40015	2917	16.8003	2112	8.40015	2769
4.22553	0	8.45106	3000	16.9021	2130	8.45106	3000
4.25099	0	8.50197	2852	17.0039	2147	8.50197	2807
4.27644	0	8.55288	2893	17.1058	2040	8.55288	2845
4.3019	0	8.60379	2914	17.2076	2101	8.60379	2863
4.32735	0	8.6547	2868	17.3094	2136	8.6547	2873
4.35281	0	8.70561	2963	17.4112	2000	8.70561	2783
4.37826	0	8.75652	2836	17.513	2005	8.75652	2714
4.40372	0	8.80743	2787	17.6149	1993	8.80743	2693
4.42917	0	8.85834	2811	17.7167	1971	8.85834	2756
4.45463	0	8.90925	2851	17.8185	1968	8.90925	2669
4.48008	0	8.96016	2864	17.9203	1928	8.96016	2663
4.50554	0	9.01107	2760	18.0221	1926	9.01107	2592
4.53099	0	9.06198	2553	18.124	1912	9.06198	2535
4.55645	0	9.11289	2627	18.2258	1967	9.11289	2455
4.5819	0	9.1638	2564	18.3276	1858	9.1638	2393
4.60736	0	9.21471	2530	18.4294	1891	9.21471	2418
4.63281	0	9.26562	2492	18.5312	1869	9.26562	2276
4.65827	0	9.31653	2513	18.6331	1847	9.31653	2194
4.68372	0	9.36744	2373	18.7349	1852	9.36744	2193
4.70918	0	9.41835	2323	18.8367	1808	9.41835	2043
4.73463	0	9.46926	2308	18.9385	1872	9.46926	1971
4.76009	0	9.52017	2260	19.0403	1843	9.52017	1906
4.78554	0	9.57108	2222	19.1422	1718	9.57108	1883
4.811	0	9.62199	2143	19.244	1754	9.62199	1787
4.83645	0	9.6729	2090	19.3458	1719	9.6729	1737
4.86191	0	9.72381	2146	19.4476	1698	9.72381	1651
4.88736	0	9.77472	2027	19.5494	1635	9.77472	1621
4.91282	0	9.82563	1969	19.6513	1739	9.82563	1584
4.93827	0	9.87654	1872	19.7531	1723	9.87654	1556
4.96373	0	9.92745	1881	19.8549	1646	9.92745	1463
4.98918	0	9.97836	1877	19.9567	1709	9.97836	1428
5.01464	0	10.0293	1792	20.0585	1654	10.0293	1324
5.04009	0	10.0802	1815	20.1604	1552	10.0802	1340
5.06555	0	10.1311	1747	20.2622	1672	10.1311	1225
5.091	0	10.182	1706	20.364	1542	10.182	1206
5.11646	0	10.2329	1675	20.4658	1555	10.2329	1212
5.14191	1	10.2838	1561	20.5676	1538	10.2838	1103
5.16737	2	10.3347	1592	20.6695	1541	10.3347	1041
5.19282	3	10.3856	1443	20.7713	1576	10.3856	1003
5.21828	1	10.4366	1495	20.8731	1488	10.4366	986
5.24373	0	10.4875	1417	20.9749	1545	10.4875	949
5.26919	0	10.5384	1376	21.0767	1470	10.5384	945
5.29464	0	10.5893	1353	21.1786	1536	10.5893	949
5.3201	0	10.6402	1352	21.2804	1479	10.6402	828
5.34555	1	10.6911	1297	21.3822	1470	10.6911	854
5.37101	0	10.742	1268	21.484	1513	10.742	794
5.39646	1	10.7929	1257	21.5858	1473	10.7929	805
5.42192	1	10.8438	1205	21.6877	1374	10.8438	764
5.44737	0	10.8947	1149	21.7895	1372	10.8947	729
5.47283	1	10.9457	1196	21.8913	1396	10.9457	644
5.49828	0	10.9966	1178	21.9931	1375	10.9966	648
5.52374	2	11.0475	1079	22.0949	1376	11.0475	612
5.54919	2	11.0984	1100	22.1968	1381	11.0984	579
5.57465	0	11.1493	1074	22.2986	1338	11.1493	605
5.6001	0	11.2002	1051	22.4004	1417	11.2002	567
5.62556	2	11.2511	970	22.5022	1376	11.2511	501
5.65101	0	11.302	999	22.604	1353	11.302	534
5.67647	2	11.3529	920	22.7059	1320	11.3529	494
5.70192	1	11.4038	902	22.8077	1302	11.4038	486
5.72738	3	11.4548	878	22.9095	1288	11.4548	480
5.75283	1	11.5057	900	23.0113	1268	11.5057	440
5.77829	4	11.5566	877	23.1131	1255	11.5566	424
5.80374	1	11.6075	868	23.215	1285	11.6075	416
5.8292	3	11.6584	810	23.3168	1312	11.6584	379
5.85465	12	11.7093	857	23.4186	1363	11.7093	355
5.88011	4	11.7602	752	23.5204	1209	11.7602	383
5.90556	6	11.8111	785	23.6222	1230	11.8111	340
5.93102	5	11.862	769	23.7241	1207	11.862	328
5.95647	9	11.9129	759	23.8259	1173	11.9129	314
5.98193	7	11.9639	762	23.9277	1181	11.9639	310
6.00738	10	12.0148	730	24.0295	1253	12.0148	314
6.03284	9	12.0657	696	24.1313	1197	12.0657	286
6.05829	18	12.1166	678	24.2332	1169	12.1166	249
6.08375	20	12.1675	646	24.335	1142	12.1675	216
6.1092	22	12.2184	645	24.4368	1117	12.2184	264
6.13466	31	12.2693	639	24.5386	1109	12.2693	225
6.16011	40	12.3202	610	24.6404	1150	12.3202	222
6.18557	46	12.3711	631	24.7423	1124	12.3711	204
6.21102	50	12.422	569	24.8441	1144	12.422	227
6.23648	75	12.473	554	24.9459	1095	12.473	205
6.26193	82	12.5239	521	25.0477	1069	12.5239	186
6.28739	77	12.5748	564	25.1495	1088	12.5748	217
6.31284	87	12.6257	564	25.2514	1074	12.6257	213
6.3383	114	12.6766	529	25.3532	1121	12.6766	189
6.36375	151	12.7275	541	25.455	1077	12.7275	163
6.38921	160	12.7784	517	25.5568	1023	12.7784	154
6.41466	180	12.8293	473	25.6586	1057	12.8293	154
6.44012	201	12.8802	476	25.7605	1025	12.8802	140
6.46557	227	12.9312	473	25.8623	1003	12.9312	150
6.49103	258	12.9821	477	25.9641	1066	12.9821	139
6.51648	301	13.033	437	26.0659	1030	13.033	143
6.54194	350	13.0839	418	26.1677	1003	13.0839	134
6.56739	380	13.1348	411	26.2696	1024	13.1348	126
6.59285	406	13.1857	453	26.3714	1003	13.1857	128
6.6183	482	13.2366	391	26.4732	1004	13.2366	96
6.64376	527	13.2875	425	26.575	1044	13.2875	100
6.66921	527	13.3384	398	26.6768	927	13.3384	97
6.69467	648	13.3893	397	26.7787	983	13.3893	92
6.72012	694	13.4403	339	26.8805	923	13.4403	98
6.74558	688	13.4912	375	26.9823	935	13.4912	109
6.77103	752	13.5421	387	27.0841	949	13.5421	98
6.79649	872	13.593	355	27.1859	921	13.593	95
6.82194	899	13.6439	353	27.2878	934	13.6439	67
6.8474	1026	13.6948	329	27.3896	852	13.6948	88
6.87285	1055	13.7457	334	27.4914	874	13.7457	94
6.89831	1143	13.7966	309	27.5932	896	13.7966	71
6.92376	1159	13.8475	337	27.695	872	13.8475	89
6.94922	1302	13.8984	320	27.7969	911	13.8984	76
6.97467	1316	13.9494	285	27.8987	905	13.9494	73
7.00013	1331	14.0003	297	28.0005	893	14.0003	53
7.02558	1490	14.0512	297	28.1023	874	14.0512	68
7.05104	1612	14.1021	275	28.2041	853	14.1021	61
7.07649	1662	14.153	283	28.306	831	14.153	62
7.10195	1669	14.2039	288	28.4078	860	14.2039	64
7.1274	1933	14.2548	268	28.5096	834	14.2548	58
7.15286	1995	14.3057	266	28.6114	753	14.3057	46
7.17831	1984	14.3566	255	28.7132	778	14.3566	64
7.20377	2074	14.4075	255	28.8151	811	14.4075	51
7.22922	2246	14.4584	252	28.9169	834	14.4584	48
7.25468	2363	14.5094	248	29.0187	761	14.5094	48
7.28013	2400	14.5603	226	29.1205	819	14.5603	45
7.30559	2597	14.6112	222	29.2223	762	14.6112	42
7.33104	2650	14.6621	220	29.3242	833	14.6621	54
7.3565	2767	14.713	228	29.426	808	14.713	57
7.38195	2719	14.7639	217	29.5278	752	14.7639	42
7.40741	2860	14.8148	207	29.6296	803	14.8148	37
7.43286	3017	14.8657	196	29.7314	760	14.8657	32
7.45832	3251	14.9166	242	29.8333	700	14.9166	47
7.48377	3099	14.9675	239	29.9351	790	14.9675	36
7.50923	3308	15.0185	186	30.0369	715	15.0185	32
7.53468	3330	15.0694	185	30.1387	703	15.0694	26
7.56014	3555	15.1203	182	30.2405	742	15.1203	42
7.58559	3540	15.1712	183	30.3424	748	15.1712	18
7.61105	3687	15.2221	182	30.4442	751	15.2221	30
7.6365	3712	15.273	165	30.546	741	15.273	25
7.66196	3893	15.3239	194	30.6478	670	15.3239	31
7.68741	3926	15.3748	149	30.7496	708	15.3748	21
7.71287	4037	15.4257	177	30.8515	685	15.4257	25
7.73832	4013	15.4766	147	30.9533	645	15.4766	35
7.76378	4084	15.5276	127	31.0551	698	15.5276	30
7.78923	4086	15.5785	149	31.1569	636	15.5785	26
7.81469	4224	15.6294	138	31.2587	666	15.6294	21
7.84014	4404	15.6803	158	31.3606	690	15.6803	25
7.8656	4457	15.7312	167	31.4624	664	15.7312	21
7.89105	4589	15.7821	128	31.5642	691	15.7821	28
7.91651	4524	15.833	139	31.666	705	15.833	22
7.94196	4639	15.8839	131	31.7678	672	15.8839	23
7.96742	4807	15.9348	114	31.8697	604	15.9348	23
7.99287	4746	15.9857	141	31.9715	601	15.9857	22
8.01833	4803	16.0367	143	32.0733	635	16.0367	22
8.04378	4874	16.0876	135	32.1751	639	16.0876	17
8.06924	4852	16.1385	127	32.2769	584	16.1385	19
8.09469	4979	16.1894	114	32.3788	610	16.1894	16
8.12015	4998	16.2403	120	32.4806	600	16.2403	12
8.1456	4931	16.2912	102	32.5824	572	16.2912	10
8.17106	4996	16.3421	139	32.6842	585	16.3421	18
8.19651	5033	16.393	108	32.786	588	16.393	18
8.22197	5307	16.4439	108	32.8879	571	16.4439	15
8.24742	5087	16.4948	107	32.9897	562	16.4948	7
8.27288	5137	16.5458	100	33.0915	597	16.5458	13
8.29833	5192	16.5967	104	33.1933	591	16.5967	9
8.32379	5210	16.6476	81	33.2951	543	16.6476	11
8.34924	5338	16.6985	108	33.397	588	16.6985	10
8.3747	5345	16.7494	89	33.4988	556	16.7494	20
8.40015	5250	16.8003	86	33.6006	526	16.8003	13
8.42561	5348	16.8512	96	33.7024	578	16.8512	12
8.45106	5404	16.9021	99	33.8042	568	16.9021	10
8.47652	5185	16.953	79	33.9061	578	16.953	14
8.50197	5318	17.0039	97	34.0079	529	17.0039	7
8.52743	5375	17.0549	83	34.1097	538	17.0549	10
8.55288	5323	17.1058	74	34.2115	539	17.1058	15
8.57834	5472	17.1567	75	34.3133	540	17.1567	12
8.60379	5346	17.2076	84	34.4152	543	17.2076	6
8.62925	5234	17.2585	69	34.517	567	17.2585	6
8.6547	5135	17.3094	86	34.6188	533	17.3094	1
8.68016	5244	17.3603	70	34.7206	498	17.3603	6
8.70561	5314	17.4112	73	34.8224	539	17.4112	13
8.73107	5370	17.4621	85	34.9243	446	17.4621	12
8.75652	5214	17.513	78	35.0261	493	17.513	10
8.78198	5271	17.564	55	35.1279	499	17.564	13
8.80743	5297	17.6149	75	35.2297	459	17.6149	9
8.83289	5301	17.6658	63	35.3315	503	17.6658	6
8.85834	5117	17.7167	69	35.4334	491	17.7167	3
8.8838	5169	17.7676	51	35.5352	467	17.7676	6
8.90925	5272	17.8185	66	35.637	509	17.8185	3
8.93471	5141	17.8694	67	35.7388	492	17.8694	9
8.96016	5225	17.9203	63	35.8406	469	17.9203	3
8.98562	5111	17.9712	63	35.9425	449	17.9712	3
9.01107	5009	18.0221	77	36.0443	441	18.0221	7
9.03653	5111	18.0731	60	36.1461	465	18.0731	6
9.06198	5125	18.124	53	36.2479	470	18.124	8
9.08744	5119	18.1749	60	36.3497	455	18.1749	4
9.11289	5003	18.2258	61	36.4516	439	18.2258	1
9.13835	4991	18.2767	49	36.5534	446	18.2767	3
9.1638	4834	18.3276	45	36.6552	438	18.3276	3
9.18926	4836	18.3785	54	36.757	461	18.3785	4
9.21471	4858	18.4294	58	36.8588	422	18.4294	3
9.24017	4934	18.4803	47	36.9607	443	18.4803	3
9.26562	4854	18.5312	46	37.0625	429	18.5312	3
9.29108	4919	18.5822	50	37.1643	475	18.5822	0
9.31653	4715	18.6331	48	37.2661	398	18.6331	0
9.34199	4752	18.684	34	37.3679	419	18.684	2
9.36744	4738	18.7349	51	37.4698	406	18.7349	4
9.3929	4836	18.7858	60	37.5716	414	18.7858	2
9.41835	4459	18.8367	45	37.6734	392	18.8367	3
9.44381	4649	18.8876	59	37.7752	375	18.8876	1
9.46926	4550	18.9385	56	37.877	388	18.9385	3
9.49472	4611	18.9894	46	37.9789	401	18.9894	2
9.52017	4573	19.0404	21	38.0807	418	19.0404	5
9.54563	4476	19.0913	42	38.1825	387	19.0913	5
9.57108	4353	19.1422	37	38.2843	391	19.1422	1
9.59654	4446	19.1931	51	38.3861	384	19.1931	2
9.62199	4459	19.244	36	38.488	376	19.244	0
9.64745	4367	19.2949	41	38.5898	349	19.2949	1
9.6729	4287	19.3458	36	38.6916	370	19.3458	0
9.69836	4334	19.3967	37	38.7934	359	19.3967	2
9.72381	4262	19.4476	35	38.8952	350	19.4476	2
9.74927	4172	19.4985	30	38.9971	364	19.4985	5
9.77472	4101	19.5495	26	39.0989	365	19.5495	7
9.80018	4184	19.6004	46	39.2007	366	19.6004	3
9.82563	4217	19.6513	33	39.3025	368	19.6513	1
9.85109	4114	19.7022	31	39.4043	386	19.7022	3
9.87654	4074	19.7531	35	39.5062	362	19.7531	0
9.902	4089	19.804	31	39.608	348	19.804	3
9.92745	3996	19.8549	34	39.7098	326	19.8549	1
9.95291	3920	19.9058	27	39.8116	351	19.9058	2
9.97836	3997	19.9567	31	39.9134	339	19.9567	0
10.0038	4032	20.0076	33	40.0153	350	20.0076	2
10.0293	3864	20.0586	28	40.1171	313	20.0586	1
10.0547	3979	20.1095	34	40.2189	333	20.1095	2
10.0802	3785	20.1604	20	40.3207	332	20.1604	0
10.1056	3869	20.2113	25	40.4225	349	20.2113	0
10.1311	3801	20.2622	31	40.5244	336	20.2622	0
10.1565	3866	20.3131	26	40.6262	323	20.3131	1
10.182	3740	20.364	21	40.728	298	20.364	0
10.2075	3772	20.4149	23	40.8298	297	20.4149	3
10.2329	3724	20.4658	30	40.9316	319	20.4658	1
10.2584	3735	20.5167	35	41.0335	342	20.5167	0
10.2838	3706	20.5677	30	41.1353	334	20.5677	3
10.3093	3651	20.6186	22	41.2371	319	20.6186	2
10.3347	3668	20.6695	20	41.3389	316	20.6695	2
10.3602	3510	20.7204	35	41.4407	287	20.7204	1
10.3856	3524	20.7713	24	41.5426	310	20.7713	1
10.4111	3452	20.8222	30	41.6444	306	20.8222	0
10.4366	3383	20.8731	24	41.7462	332	20.8731	1
10.462	3532	20.924	35	41.848	298	20.924	1
10.4875	3578	20.9749	29	41.9498	275	20.9749	0
10.5129	3454	21.0258	29	42.0517	296	21.0258	1
10.5384	3428	21.0768	17	42.1535	294	21.0768	0
10.5638	3345	21.1277	23	42.2553	277	21.1277	0
10.5893	3322	21.1786	20	42.3571	278	21.1786	1
10.6147	3309	21.2295	17	42.4589	277	21.2295	0
10.6402	3402	21.2804	20	42.5608	276	21.2804	0
10.6656	3362	21.3313	22	42.6626	276	21.3313	0
10.6911	3336	21.3822	18	42.7644	269	21.3822	0
10.7166	3230	21.4331	16	42.8662	256	21.4331	0
10.742	3255	21.484	26	42.968	305	21.484	1
10.7675	3108	21.5349	20	43.0699	267	21.5349	0
10.7929	3254	21.5859	29	43.1717	248	21.5859	1
10.8184	3154	21.6368	23	43.2735	240	21.6368	0
10.8438	3158	21.6877	15	43.3753	276	21.6877	0
10.8693	3075	21.7386	20	43.4771	254	21.7386	2
10.8947	2962	21.7895	20	43.579	248	21.7895	2
10.9202	3074	21.8404	20	43.6808	249	21.8404	0
10.9457	3053	21.8913	14	43.7826	239	21.8913	0
10.9711	3084	21.9422	15	43.8844	248	21.9422	1
10.9966	2961	21.9931	25	43.9862	224	21.9931	0
11.022	3061	22.044	16	44.0881	260	22.044	0
11.0475	2904	22.095	12	44.1899	227	22.095	0
11.0729	3015	22.1459	16	44.2917	258	22.1459	1
11.0984	2947	22.1968	13	44.3935	203	22.1968	0
11.1238	2877	22.2477	22	44.4953	210	22.2477	0
11.1493	2933	22.2986	10	44.5972	211	22.2986	1
11.1747	2851	22.3495	11	44.699	269	22.3495	0
11.2002	2893	22.4004	14	44.8008	236	22.4004	1
11.2257	2804	22.4513	9	44.9026	233	22.4513	1
11.2511	2688	22.5022	12	45.0044	231	22.5022	0
11.2766	2691	22.5531	15	45.1063	205	22.5531	1
11.302	2708	22.6041	19	45.2081	241	22.6041	1
11.3275	2748	22.655	18	45.3099	248	22.655	1
11.3529	2702	22.7059	11	45.4117	224	22.7059	0
11.3784	2702	22.7568	20	45.5135	232	22.7568	1
11.4038	2554	22.8077	18	45.6154	213	22.8077	1
11.4293	2635	22.8586	17	45.7172	211	22.8586	0
11.4548	2659	22.9095	10	45.819	226	22.9095	0
11.4802	2634	22.9604	16	45.9208	214	22.9604	0
11.5057	2574	23.0113	12	46.0226	214	23.0113	1
11.5311	2655	23.0622	14	46.1245	192	23.0622	2
11.5566	2566	23.1132	14	46.2263	212	23.1132	0
11.582	2609	23.1641	17	46.3281	209	23.1641	0
11.6075	2480	23.215	10	46.4299	223	23.215	0
11.6329	2570	23.2659	10	46.5317	211	23.2659	0
11.6584	2559	23.3168	14	46.6336	208	23.3168	0
11.6838	2429	23.3677	14	46.7354	200	23.3677	1
11.7093	2439	23.4186	11	46.8372	211	23.4186	0
11.7348	2421	23.4695	9	46.939	199	23.4695	0
11.7602	2403	23.5204	12	47.0408	169	23.5204	1
11.7857	2417	23.5713	17	47.1427	212	23.5713	0
11.8111	2395	23.6223	12	47.2445	190	23.6223	0
11.8366	2348	23.6732	6	47.3463	201	23.6732	0
11.862	2302	23.7241	8	47.4481	174	23.7241	0
11.8875	2297	23.775	12	47.5499	189	23.775	0
11.9129	2190	23.8259	7	47.6518	169	23.8259	0
11.9384	2315	23.8768	16	47.7536	166	23.8768	0
11.9639	2242	23.9277	10	47.8554	167	23.9277	0
11.9893	2352	23.9786	15	47.9572	160	23.9786	1
12.0148	2223	24.0295	20	48.059	177	24.0295	0
12.0402	2265	24.0804	11	48.1609	171	24.0804	0
12.0657	2213	24.1314	12	48.2627	166	24.1314	0
12.0911	2224	24.1823	17	48.3645	149	24.1823	0
12.1166	2045	24.2332	7	48.4663	158	24.2332	0
12.142	2095	24.2841	9	48.5681	186	24.2841	0
12.1675	2152	24.335	8	48.67	167	24.335	0
12.1929	2112	24.3859	6	48.7718	161	24.3859	0
12.2184	2087	24.4368	10	48.8736	159	24.4368	2
12.2439	2110	24.4877	13	48.9754	170	24.4877	0
12.2693	2092	24.5386	11	49.0772	165	24.5386	1
12.2948	2048	24.5895	17	49.1791	150	24.5895	2
12.3202	2031	24.6405	14	49.2809	180	24.6405	0
12.3457	2066	24.6914	11	49.3827	165	24.6914	2
12.3711	2033	24.7423	11	49.4845	170	24.7423	0
12.3966	1989	24.7932	9	49.5863	160	24.7932	0
12.422	1974	24.8441	11	49.6882	157	24.8441	0
12.4475	1921	24.895	6	49.79	156	24.895	0
12.473	1992	24.9459	6	49.8918	161	24.9459	0
12.4984	1957	24.9968	8	49.9936	159	24.9968	0
12.5239	1891	25.0477	10	50.0954	136	25.0477	0
12.5493	1959	25.0986	9	50.1973	144	25.0986	2
12.5748	1998	25.1496	5	50.2991	147	25.1496	1
12.6002	1881	25.2005	11	50.4009	165	25.2005	1
12.6257	1886	25.2514	8	50.5027	141	25.2514	1
12.6511	1857	25.3023	15	50.6045	139	25.3023	0
12.6766	1858	25.3532	11	50.7064	131	25.3532	0
12.702	1897	25.4041	10	50.8082	131	25.4041	1
12.7275	1834	25.455	4	50.91	135	25.455	0
12.753	1828	25.5059	11	51.0118	126	25.5059	0
12.7784	1863	25.5568	4	51.1136	129	25.5568	0
12.8039	1822	25.6077	5	51.2155	155	25.6077	0
12.8293	1815	25.6587	12	51.3173	152	25.6587	0
12.8548	1788	25.7096	9	51.4191	142	25.7096	1
12.8802	1767	25.7605	11	51.5209	118	25.7605	0
12.9057	1719	25.8114	9	51.6227	129	25.8114	0
12.9312	1684	25.8623	8	51.7246	113	25.8623	1
12.9566	1745	25.9132	10	51.8264	144	25.9132	0
12.9821	1774	25.9641	11	51.9282	125	25.9641	2
13.0075	1710	26.015	12	52.03	132	26.015	1
13.033	1650	26.0659	8	52.1318	123	26.0659	1
13.0584	1710	26.1168	10	52.2337	136	26.1168	0
13.0839	1655	26.1678	8	52.3355	136	26.1678	0
13.1093	1672	26.2187	5	52.4373	129	26.2187	0
13.1348	1647	26.2696	8	52.5391	133	26.2696	0
13.1602	1654	26.3205	9	52.6409	126	26.3205	0
13.1857	1680	26.3714	6	52.7428	114	26.3714	0
13.2111	1605	26.4223	13	52.8446	102	26.4223	1
13.2366	1608	26.4732	3	52.9464	127	26.4732	0
13.2621	1543	26.5241	15	53.0482	109	26.5241	0
13.2875	1612	26.575	2	53.15	129	26.575	1
13.313	1596	26.6259	10	53.2519	131	26.6259	0
13.3384	1615	26.6769	13	53.3537	135	26.6769	0
13.3639	1582	26.7278	9	53.4555	112	26.7278	0
13.3893	1558	26.7787	8	53.5573	121	26.7787	0
13.4148	1512	26.8296	10	53.6591	126	26.8296	0
13.4403	1472	26.8805	11	53.761	106	26.8805	0
13.4657	1529	26.9314	15	53.8628	125	26.9314	1
13.4912	1536	26.9823	7	53.9646	129	26.9823	1
13.5166	1448	27.0332	13	54.0664	136	27.0332	0
13.5421	1459	27.0841	7	54.1682	108	27.0841	0
13.5675	1521	27.135	6	54.2701	95	27.135	0
13.593	1484	27.1859	7	54.3719	114	27.1859	1
13.6184	1320	27.2369	5	54.4737	117	27.2369	0
13.6439	1459	27.2878	6	54.5755	111	27.2878	0
13.6693	1369	27.3387	6	54.6773	108	27.3387	2
13.6948	1460	27.3896	10	54.7792	99	27.3896	0
13.7203	1366	27.4405	7	54.881	121	27.4405	0
13.7457	1420	27.4914	12	54.9828	115	27.4914	1
13.7712	1445	27.5423	7	55.0846	103	27.5423	0
13.7966	1405	27.5932	13	55.1864	93	27.5932	0
13.8221	1370	27.6441	12	55.2883	95	27.6441	0
13.8475	1331	27.695	6	55.3901	99	27.695	0
13.873	1300	27.746	7	55.4919	108	27.746	0
13.8984	1316	27.7969	5	55.5937	95	27.7969	0
13.9239	1349	27.8478	9	55.6955	110	27.8478	0
13.9494	1375	27.8987	5	55.7974	102	27.8987	0
13.9748	1310	27.9496	6	55.8992	113	27.9496	0
14.0003	1338	28.0005	12	56.001	94	28.0005	0
14.0257	1325	28.0514	7	56.1028	100	28.0514	0
14.0512	1315	28.1023	8	56.2046	95	28.1023	0
14.0766	1278	28.1532	3	56.3065	109	28.1532	0
14.1021	1267	28.2041	7	56.4083	96	28.2041	0
14.1275	1260	28.2551	8	56.5101	107	28.2551	1
14.153	1265	28.306	5	56.6119	84	28.306	0
14.1784	1248	28.3569	8	56.7137	93	28.3569	0
14.2039	1274	28.4078	7	56.8156	80	28.4078	0
14.2294	1273	28.4587	7	56.9174	102	28.4587	2
14.2548	1212	28.5096	5	57.0192	76	28.5096	1
14.2803	1282	28.5605	7	57.121	97	28.5605	0
14.3057	1201	28.6114	7	57.2228	123	28.6114	1
14.3312	1181	28.6623	3	57.3247	85	28.6623	0
14.3566	1168	28.7132	7	57.4265	91	28.7132	0
14.3821	1195	28.7642	8	57.5283	99	28.7642	0
14.4075	1223	28.8151	7	57.6301	81	28.8151	0
14.433	1168	28.866	3	57.7319	91	28.866	0
14.4584	1076	28.9169	5	57.8338	109	28.9169	0
14.4839	1112	28.9678	9	57.9356	95	28.9678	0
14.5094	1144	29.0187	7	58.0374	71	29.0187	0
14.5348	1123	29.0696	5	58.1392	91	29.0696	0
14.5603	1138	29.1205	7	58.241	85	29.1205	0
14.5857	1126	29.1714	4	58.3429	66	29.1714	0
14.6112	1151	29.2223	8	58.4447	77	29.2223	0
14.6366	1059	29.2733	4	58.5465	70	29.2733	0
14.6621	1074	29.3242	6	58.6483	94	29.3242	0
14.6875	1112	29.3751	7	58.7501	84	29.3751	0
14.713	1094	29.426	6	58.852	73	29.426	0
14.7385	1135	29.4769	4	58.9538	79	29.4769	0
14.7639	1061	29.5278	2	59.0556	84	29.5278	0
14.7894	1036	29.5787	7	59.1574	77	29.5787	1
14.8148	1061	29.6296	4	59.2592	86	29.6296	0
14.8403	1020	29.6805	4	59.3611	76	29.6805	0
14.8657	1048	29.7314	7	59.4629	60	29.7314	0
14.8912	1028	29.7824	5	59.5647	80	29.7824	0
14.9166	1053	29.8333	5	59.6665	80	29.8333	1
14.9421	1033	29.8842	11	59.7683	72	29.8842	0
14.9675	1013	29.9351	6	59.8702	76	29.9351	0
14.993	1054	29.986	7	59.972	78	29.986	0
15.0185	966	30.0369	10	60.0738	58	30.0369	1
15.0439	1001	30.0878	3	60.1756	86	30.0878	1
15.0694	991	30.1387	6	60.2774	58	30.1387	1
15.0948	991	30.1896	8	60.3793	75	30.1896	0
15.1203	1003	30.2405	5	60.4811	69	30.2405	1
15.1457	1009	30.2915	5	60.5829	72	30.2915	0
15.1712	946	30.3424	8	60.6847	71	30.3424	0
15.1966	940	30.3933	12	60.7865	61	30.3933	0
15.2221	972	30.4442	4	60.8884	73	30.4442	1
15.2476	904	30.4951	3	60.9902	61	30.4951	0
15.273	960	30.546	9	61.092	50	30.546	0
15.2985	973	30.5969	6	61.1938	91	30.5969	0
15.3239	877	30.6478	3	61.2956	76	30.6478	1
15.3494	925	30.6987	7	61.3975	62	30.6987	0
15.3748	946	30.7496	3	61.4993	59	30.7496	0
15.4003	952	30.8006	5	61.6011	73	30.8006	0
15.4257	919	30.8515	5	61.7029	82	30.8515	0
15.4512	909	30.9024	8	61.8047	55	30.9024	1
15.4766	884	30.9533	10	61.9066	55	30.9533	0
15.5021	862	31.0042	3	62.0084	64	31.0042	0
15.5276	895	31.0551	6	62.1102	44	31.0551	1
15.553	862	31.106	3	62.212	61	31.106	0
15.5785	891	31.1569	8	62.3138	63	31.1569	0
15.6039	867	31.2078	3	62.4157	61	31.2078	0
15.6294	846	31.2587	5	62.5175	66	31.2587	0
15.6548	852	31.3097	9	62.6193	66	31.3097	0
15.6803	889	31.3606	4	62.7211	69	31.3606	0
15.7057	883	31.4115	11	62.8229	61	31.4115	0
15.7312	834	31.4624	6	62.9248	56	31.4624	0
15.7567	806	31.5133	9	63.0266	58	31.5133	0
15.7821	756	31.5642	2	63.1284	54	31.5642	0
15.8076	811	31.6151	10	63.2302	57	31.6151	0
15.833	796	31.666	9	63.332	51	31.666	0
15.8585	811	31.7169	7	63.4339	56	31.7169	0
15.8839	813	31.7678	4	63.5357	65	31.7678	0
15.9094	793	31.8188	4	63.6375	46	31.8188	0
15.9348	791	31.8697	4	63.7393	53	31.8697	0
15.9603	739	31.9206	7	63.8411	55	31.9206	0
15.9857	809	31.9715	3	63.943	53	31.9715	1
16.0112	775	32.0224	5	64.0448	55	32.0224	1
16.0367	765	32.0733	3	64.1466	46	32.0733	0
16.0621	784	32.1242	0	64.2484	48	32.1242	0
16.0876	760	32.1751	7	64.3502	57	32.1751	1
16.113	794	32.226	5	64.4521	61	32.226	0
16.1385	795	32.2769	6	64.5539	45	32.2769	2
16.1639	764	32.3279	3	64.6557	53	32.3279	0
16.1894	766	32.3788	11	64.7575	51	32.3788	0
16.2148	728	32.4297	3	64.8593	39	32.4297	0
16.2403	746	32.4806	3	64.9612	55	32.4806	0
16.2658	725	32.5315	3	65.063	53	32.5315	1
16.2912	727	32.5824	0	65.1648	46	32.5824	0
16.3167	722	32.6333	7	65.2666	54	32.6333	1
16.3421	693	32.6842	5	65.3684	50	32.6842	0
16.3676	691	32.7351	6	65.4703	52	32.7351	0
16.393	697	32.7861	10	65.5721	47	32.7861	0
16.4185	731	32.837	4	65.6739	52	32.837	1
16.4439	641	32.8879	3	65.7757	35	32.8879	1
16.4694	667	32.9388	5	65.8775	48	32.9388	0
16.4948	696	32.9897	6	65.9794	52	32.9897	0
16.5203	656	33.0406	6	66.0812	54	33.0406	0
16.5458	667	33.0915	3	66.183	45	33.0915	1
16.5712	658	33.1424	5	66.2848	45	33.1424	0
16.5967	663	33.1933	10	66.3866	57	33.1933	0
16.6221	667	33.2442	3	66.4885	47	33.2442	0
16.6476	687	33.2951	5	66.5903	45	33.2951	1
16.673	640	33.3461	4	66.6921	55	33.3461	0
16.6985	672	33.397	3	66.7939	49	33.397	0
16.7239	657	33.4479	6	66.8957	44	33.4479	0
16.7494	639	33.4988	3	66.9976	39	33.4988	1
16.7749	638	33.5497	5	67.0994	36	33.5497	0
16.8003	626	33.6006	3	67.2012	29	33.6006	0
16.8258	624	33.6515	5	67.303	58	33.6515	1
16.8512	650	33.7024	3	67.4048	49	33.7024	1
16.8767	595	33.7533	2	67.5067	35	33.7533	0
16.9021	643	33.8043	4	67.6085	28	33.8043	0
16.9276	624	33.8552	8	67.7103	39	33.8552	0
16.953	569	33.9061	2	67.8121	30	33.9061	0
16.9785	644	33.957	5	67.9139	57	33.957	0
17.0039	596	34.0079	4	68.0158	43	34.0079	0
17.0294	597	34.0588	9	68.1176	31	34.0588	1
17.0549	560	34.1097	5	68.2194	40	34.1097	0
17.0803	586	34.1606	7	68.3212	37	34.1606	0
17.1058	613	34.2115	4	68.423	37	34.2115	0
17.1312	552	34.2624	0	68.5249	31	34.2624	0
17.1567	580	34.3133	4	68.6267	38	34.3133	0
17.1821	546	34.3643	4	68.7285	27	34.3643	0
17.2076	568	34.4152	1	68.8303	33	34.4152	0
17.233	588	34.4661	3	68.9321	38	34.4661	0
17.2585	576	34.517	1	69.034	29	34.517	1
17.284	570	34.5679	2	69.1358	38	34.5679	0
17.3094	567	34.6188	4	69.2376	50	34.6188	0
17.3349	534	34.6697	6	69.3394	37	34.6697	2
17.3603	544	34.7206	4	69.4412	35	34.7206	3
17.3858	532	34.7715	1	69.5431	42	34.7715	0
17.4112	522	34.8225	2	69.6449	33	34.8225	2
17.4367	554	34.8734	6	69.7467	30	34.8734	0
17.4621	545	34.9243	3	69.8485	24	34.9243	0
17.4876	541	34.9752	2	69.9503	31	34.9752	0
17.513	575	35.0261	4	70.0522	32	35.0261	0
17.5385	526	35.077	2	70.154	41	35.077	0
17.564	504	35.1279	2	70.2558	35	35.1279	0
17.5894	510	35.1788	3	70.3576	32	35.1788	0
17.6149	503	35.2297	6	70.4594	28	35.2297	0
17.6403	483	35.2806	4	70.5613	35	35.2806	0
17.6658	555	35.3316	3	70.6631	37	35.3316	2
17.6912	491	35.3825	2	70.7649	36	35.3825	0
17.7167	549	35.4334	2	70.8667	35	35.4334	0
17.7421	500	35.4843	4	70.9685	44	35.4843	0
17.7676	493	35.5352	5	71.0704	32	35.5352	0
17.7931	501	35.5861	6	71.1722	33	35.5861	0
17.8185	475	35.637	3	71.274	28	35.637	0
17.844	467	35.6879	4	71.3758	36	35.6879	0
17.8694	484	35.7388	2	71.4776	33	35.7388	1
17.8949	498	35.7897	3	71.5795	36	35.7897	0
17.9203	466	35.8406	4	71.6813	35	35.8406	0
17.9458	476	35.8916	5	71.7831	33	35.8916	1
17.9712	479	35.9425	2	71.8849	36	35.9425	0
17.9967	468	35.9934	3	71.9867	30	35.9934	0
18.0221	472	36.0443	5	72.0886	31	36.0443	1
18.0476	424	36.0952	1	72.1904	32	36.0952	2
18.0731	469	36.1461	3	72.2922	26	36.1461	0
18.0985	389	36.197	2	72.394	32	36.197	1
18.124	470	36.2479	3	72.4958	17	36.2479	0
18.1494	425	36.2988	2	72.5977	28	36.2988	3
18.1749	440	36.3498	2	72.6995	25	36.3498	0
18.2003	448	36.4007	3	72.8013	25	36.4007	0
18.2258	449	36.4516	4	72.9031	32	36.4516	0
18.2512	433	36.5025	2	73.0049	27	36.5025	1
18.2767	441	36.5534	0	73.1068	23	36.5534	0
18.3022	428	36.6043	5	73.2086	27	36.6043	1
18.3276	423	36.6552	1	73.3104	18	36.6552	1
18.3531	422	36.7061	3	73.4122	25	36.7061	0
18.3785	451	36.757	0	73.514	30	36.757	0
18.404	449	36.8079	4	73.6159	30	36.8079	0
18.4294	444	36.8588	2	73.7177	24	36.8588	0
18.4549	408	36.9098	5	73.8195	14	36.9098	0
18.4803	416	36.9607	2	73.9213	23	36.9607	0
18.5058	429	37.0116	1	74.0231	26	37.0116	0
18.5312	433	37.0625	4	74.125	23	37.0625	0
18.5567	407	37.1134	4	74.2268	16	37.1134	0
18.5822	376	37.1643	7	74.3286	25	37.1643	1
18.6076	409	37.2152	3	74.4304	26	37.2152	0
18.6331	404	37.2661	1	74.5322	32	37.2661	2
18.6585	426	37.317	8	74.6341	28	37.317	2
18.684	381	37.368	5	74.7359	26	37.368	1
18.7094	410	37.4189	6	74.8377	21	37.4189	0
18.7349	404	37.4698	1	74.9395	20	37.4698	1
18.7603	415	37.5207	5	75.0413	24	37.5207	0
18.7858	411	37.5716	3	75.1432	24	37.5716	0
18.8113	401	37.6225	3	75.245	24	37.6225	0
18.8367	381	37.6734	3	75.3468	14	37.6734	0
18.8622	375	37.7243	1	75.4486	29	37.7243	1
18.8876	380	37.7752	1	75.5504	30	37.7752	0
18.9131	393	37.8261	3	75.6523	19	37.8261	0
18.9385	363	37.877	4	75.7541	17	37.877	1
18.964	381	37.928	3	75.8559	28	37.928	2
18.9894	367	37.9789	3	75.9577	30	37.9789	0
19.0149	371	38.0298	5	76.0595	31	38.0298	0
19.0404	364	38.0807	4	76.1614	22	38.0807	0
19.0658	338	38.1316	1	76.2632	18	38.1316	1
19.0913	376	38.1825	1	76.365	19	38.1825	0
19.1167	360	38.2334	4	76.4668	25	38.2334	0
19.1422	384	38.2843	3	76.5686	20	38.2843	0
19.1676	358	38.3353	2	76.6705	21	38.3353	1
19.1931	349	38.3862	0	76.7723	15	38.3862	0
19.2185	380	38.4371	4	76.8741	19	38.4371	0
19.244	335	38.488	4	76.9759	17	38.488	0
19.2694	340	38.5389	2	77.0777	22	38.5389	0
19.2949	342	38.5898	6	77.1796	23	38.5898	0
19.3204	336	38.6407	3	77.2814	24	38.6407	1
19.3458	331	38.6916	1	77.3832	28	38.6916	1
19.3713	342	38.7425	4	77.485	35	38.7425	0
19.3967	348	38.7934	0	77.5868	23	38.7934	2
19.4222	304	38.8443	4	77.6887	28	38.8443	0
19.4476	314	38.8953	5	77.7905	15	38.8953	0
19.4731	326	38.9462	3	77.8923	18	38.9462	1
19.4985	321	38.9971	4	77.9941	20	38.9971	0
19.524	326	39.048	2	78.0959	28	39.048	0
19.5495	312	39.0989	0	78.1978	20	39.0989	1
19.5749	299	39.1498	3	78.2996	17	39.1498	0
19.6004	317	39.2007	3	78.4014	15	39.2007	0
19.6258	333	39.2516	3	78.5032	18	39.2516	1
19.6513	336	39.3025	6	78.605	17	39.3025	1
19.6767	325	39.3535	4	78.7069	24	39.3535	1
19.7022	322	39.4044	7	78.8087	14	39.4044	0
19.7276	314	39.4553	4	78.9105	22	39.4553	1
19.7531	289	39.5062	0	79.0123	14	39.5062	2
19.7785	301	39.5571	6	79.1141	20	39.5571	0
19.804	320	39.608	1	79.216	21	39.608	0
19.8295	288	39.6589	3	79.3178	22	39.6589	0
19.8549	262	39.7098	2	79.4196	16	39.7098	0
19.8804	288	39.7607	5	79.5214	25	39.7607	0
19.9058	286	39.8116	7	79.6232	19	39.8116	0
19.9313	314	39.8625	1	79.7251	32	39.8625	0
19.9567	278	39.9135	3	79.8269	21	39.9135	1
19.9822	295	39.9644	3	79.9287	10	39.9644	0
20.0076	325	40.0153	3	80.0305	21	40.0153	0
20.0331	282	40.0662	5	80.1323	17	40.0662	2
20.0586	266	40.1171	3	80.2342	16	40.1171	0
20.084	250	40.168	0	80.336	15	40.168	0
20.1095	284	40.2189	2	80.4378	22	40.2189	0
20.1349	258	40.2698	0	80.5396	23	40.2698	0
20.1604	262	40.3207	1	80.6414	13	40.3207	0
20.1858	250	40.3717	5	80.7433	16	40.3717	1
20.2113	278	40.4226	2	80.8451	18	40.4226	0
20.2367	281	40.4735	4	80.9469	24	40.4735	0
20.2622	275	40.5244	1	81.0487	19	40.5244	0
20.2876	278	40.5753	4	81.1505	19	40.5753	0
20.3131	226	40.6262	4	81.2524	20	40.6262	0
20.3386	252	40.6771	2	81.3542	11	40.6771	0
20.364	235	40.728	4	81.456	21	40.728	0
20.3895	281	40.7789	1	81.5578	8	40.7789	2
20.4149	261	40.8298	3	81.6596	23	40.8298	0
20.4404	236	40.8807	3	81.7615	12	40.8807	1
20.4658	262	40.9317	4	81.8633	15	40.9317	2
20.4913	246	40.9826	3	81.9651	18	40.9826	0
20.5167	260	41.0335	3	82.0669	22	41.0335	1
20.5422	278	41.0844	2	82.1687	14	41.0844	0
20.5677	254	41.1353	1	82.2706	17	41.1353	0
20.5931	253	41.1862	2	82.3724	14	41.1862	1
20.6186	242	41.2371	4	82.4742	13	41.2371	0
20.644	247	41.288	1	82.576	18	41.288	1
20.6695	247	41.3389	2	82.6778	11	41.3389	0
20.6949	238	41.3899	3	82.7797	13	41.3899	0
20.7204	249	41.4408	3	82.8815	10	41.4408	0
20.7458	260	41.4917	1	82.9833	13	41.4917	1
20.7713	237	41.5426	2	83.0851	11	41.5426	0
20.7967	239	41.5935	1	83.1869	14	41.5935	0
20.8222	214	41.6444	1	83.2888	17	41.6444	1
20.8477	240	41.6953	2	83.3906	20	41.6953	0
20.8731	232	41.7462	1	83.4924	16	41.7462	0
20.8986	246	41.7971	3	83.5942	11	41.7971	0
20.924	199	41.848	3	83.696	14	41.848	0
20.9495	246	41.8989	2	83.7979	13	41.8989	0
20.9749	221	41.9499	3	83.8997	17	41.9499	1
21.0004	230	42.0008	2	84.0015	15	42.0008	0
21.0258	226	42.0517	2	84.1033	12	42.0517	0
21.0513	244	42.1026	4	84.2051	14	42.1026	1
21.0768	226	42.1535	1	84.307	14	42.1535	2
21.1022	234	42.2044	1	84.4088	10	42.2044	0
21.1277	208	42.2553	2	84.5106	15	42.2553	0
21.1531	224	42.3062	1	84.6124	10	42.3062	0
21.1786	195	42.3571	5	84.7142	13	42.3571	0
21.204	248	42.4081	0	84.8161	10	42.4081	0
21.2295	191	42.459	2	84.9179	15	42.459	0
21.2549	214	42.5099	3	85.0197	11	42.5099	0
21.2804	209	42.5608	2	85.1215	17	42.5608	0
21.3058	207	42.6117	5	85.2233	12	42.6117	0
21.3313	195	42.6626	3	85.3252	7	42.6626	0
21.3568	215	42.7135	0	85.427	14	42.7135	1
21.3822	187	42.7644	2	85.5288	11	42.7644	0
21.4077	221	42.8153	2	85.6306	12	42.8153	0
21.4331	228	42.8662	3	85.7324	14	42.8662	0
21.4586	223	42.9171	3	85.8343	10	42.9171	0
21.484	184	42.9681	4	85.9361	9	42.9681	0
21.5095	218	43.019	6	86.0379	12	43.019	0
21.5349	191	43.0699	3	86.1397	12	43.0699	0
21.5604	185	43.1208	0	86.2415	12	43.1208	0
21.5859	235	43.1717	1	86.3434	14	43.1717	0
21.6113	203	43.2226	4	86.4452	18	43.2226	0
21.6368	186	43.2735	5	86.547	15	43.2735	0
21.6622	208	43.3244	3	86.6488	11	43.3244	0
21.6877	193	43.3753	3	86.7506	5	43.3753	1
21.7131	211	43.4263	3	86.8525	11	43.4263	0
21.7386	198	43.4772	2	86.9543	17	43.4772	0
21.764	216	43.5281	1	87.0561	12	43.5281	2
21.7895	203	43.579	1	87.1579	11	43.579	0
21.8149	192	43.6299	1	87.2597	15	43.6299	0
21.8404	193	43.6808	5	87.3616	12	43.6808	0
21.8658	194	43.7317	1	87.4634	6	43.7317	0
21.8913	179	43.7826	6	87.5652	9	43.7826	0
21.9168	194	43.8335	1	87.667	17	43.8335	1
21.9422	165	43.8844	4	87.7688	5	43.8844	1
21.9677	168	43.9353	1	87.8707	6	43.9353	0
21.9931	182	43.9863	1	87.9725	10	43.9863	0
22.0186	191	44.0372	2	88.0743	10	44.0372	0
22.044	216	44.0881	3	88.1761	13	44.0881	0
22.0695	172	44.139	2	88.2779	13	44.139	0
22.095	187	44.1899	5	88.3798	12	44.1899	0
22.1204	163	44.2408	3	88.4816	14	44.2408	0
22.1459	178	44.2917	2	88.5834	14	44.2917	0
22.1713	175	44.3426	1	88.6852	8	44.3426	0
22.1968	171	44.3935	3	88.787	12	44.3935	0
22.2222	169	44.4445	2	88.8889	5	44.4445	0
22.2477	180	44.4954	6	88.9907	7	44.4954	0
22.2731	192	44.5463	1	89.0925	10	44.5463	0
22.2986	177	44.5972	2	89.1943	6	44.5972	0
22.324	168	44.6481	1	89.2961	5	44.6481	1
22.3495	164	44.699	4	89.398	6	44.699	2
22.3749	181	44.7499	2	89.4998	13	44.7499	0
22.4004	166	44.8008	2	89.6016	12	44.8008	1
22.4259	169	44.8517	2	89.7034	10	44.8517	0
22.4513	159	44.9026	3	89.8052	6	44.9026	0
22.4768	165	44.9535	3	89.9071	7	44.9535	0
22.5022	187	45.0045	5	90.0089	13	45.0045	1
22.5277	155	45.0554	2	90.1107	8	45.0554	0
22.5531	150	45.1063	4	90.2125	5	45.1063	0
22.5786	159	45.1572	2	90.3143	12	45.1572	0
22.6041	145	45.2081	1	90.4162	11	45.2081	0
22.6295	181	45.259	1	90.518	3	45.259	0
22.655	151	45.3099	4	90.6198	3	45.3099	2
22.6804	174	45.3608	0	90.7216	9	45.3608	1
22.7059	162	45.4117	0	90.8234	13	45.4117	0
22.7313	157	45.4626	2	90.9253	8	45.4626	0
22.7568	179	45.5136	1	91.0271	6	45.5136	0
22.7822	150	45.5645	1	91.1289	11	45.5645	1
22.8077	166	45.6154	2	91.2307	7	45.6154	0
22.8331	142	45.6663	0	91.3325	10	45.6663	0
22.8586	164	45.7172	0	91.4344	13	45.7172	0
22.884	147	45.7681	2	91.5362	10	45.7681	0
22.9095	140	45.819	5	91.638	5	45.819	0
22.935	134	45.8699	3	91.7398	16	45.8699	0
22.9604	134	45.9208	6	91.8416	11	45.9208	0
22.9859	149	45.9718	3	91.9435	5	45.9718	0
23.0113	131	46.0227	2	92.0453	5	46.0227	0
23.0368	147	46.0736	2	92.1471	5	46.0736	0
23.0622	163	46.1245	1	92.2489	6	46.1245	0
23.0877	153	46.1754	1	92.3507	6	46.1754	1
23.1132	159	46.2263	2	92.4526	13	46.2263	0
23.1386	131	46.2772	1	92.5544	7	46.2772	0
23.1641	131	46.3281	2	92.6562	7	46.3281	0
23.1895	128	46.379	5	92.758	7	46.379	1
23.215	145	46.4299	1	92.8598	7	46.4299	0
23.2404	129	46.4808	1	92.9617	9	46.4808	0
23.2659	140	46.5318	2	93.0635	7	46.5318	3
23.2913	132	46.5827	1	93.1653	12	46.5827	1
23.3168	146	46.6336	0	93.2671	10	46.6336	0
23.3422	141	46.6845	2	93.3689	6	46.6845	0
23.3677	130	46.7354	1	93.4708	13	46.7354	1
23.3931	148	46.7863	1	93.5726	8	46.7863	0
23.4186	132	46.8372	1	93.6744	6	46.8372	0
23.4441	135	46.8881	2	93.7762	7	46.8881	0
23.4695	129	46.939	1	93.878	5	46.939	0
23.495	137	46.99	0	93.9799	11	46.99	0
23.5204	115	47.0409	1	94.0817	3	47.0409	0
23.5459	134	47.0918	1	94.1835	5	47.0918	0
23.5713	128	47.1427	4	94.2853	6	47.1427	1
23.5968	125	47.1936	4	94.3871	6	47.1936	0
23.6223	123	47.2445	0	94.489	11	47.2445	0
23.6477	120	47.2954	0	94.5908	10	47.2954	0
23.6732	136	47.3463	5	94.6926	8	47.3463	0
23.6986	123	47.3972	3	94.7944	7	47.3972	0
23.7241	119	47.4481	1	94.8962	11	47.4481	0
23.7495	118	47.499	3	94.9981	6	47.499	1
23.775	129	47.55	1	95.0999	11	47.55	0
23.8004	101	47.6009	2	95.2017	3	47.6009	0
23.8259	119	47.6518	3	95.3035	3	47.6518	0
23.8513	119	47.7027	1	95.4053	4	47.7027	0
23.8768	134	47.7536	1	95.5072	11	47.7536	0
23.9022	128	47.8045	0	95.609	7	47.8045	0
23.9277	134	47.8554	2	95.7108	11	47.8554	1
23.9532	108	47.9063	1	95.8126	7	47.9063	0
23.9786	118	47.9572	0	95.9144	4	47.9572	0
24.0041	115	48.0082	2	96.0163	8	48.0082	0
24.0295	126	48.0591	0	96.1181	9	48.0591	0
24.055	126	48.11	3	96.2199	6	48.11	0
24.0804	128	48.1609	1	96.3217	5	48.1609	0
24.1059	101	48.2118	2	96.4235	6	48.2118	0
24.1314	100	48.2627	1	96.5254	8	48.2627	0
24.1568	105	48.3136	2	96.6272	7	48.3136	0
24.1823	103	48.3645	1	96.729	7	48.3645	0
24.2077	103	48.4154	1	96.8308	7	48.4154	0
24.2332	109	48.4663	2	96.9326	6	48.4663	0
24.2586	117	48.5172	1	97.0345	5	48.5172	0
24.2841	117	48.5682	0	97.1363	7	48.5682	0
24.3095	106	48.6191	2	97.2381	7	48.6191	0
24.335	102	48.67	5	97.3399	2	48.67	0
24.3604	106	48.7209	1	97.4417	5	48.7209	0
24.3859	127	48.7718	0	97.5436	5	48.7718	0
24.4113	104	48.8227	1	97.6454	8	48.8227	0
24.4368	103	48.8736	0	97.7472	4	48.8736	0
24.4623	119	48.9245	3	97.849	3	48.9245	0
24.4877	105	48.9754	2	97.9508	5	48.9754	0
24.5132	97	49.0264	2	98.0527	4	49.0264	0
24.5386	90	49.0773	5	98.1545	10	49.0773	0
24.5641	115	49.1282	0	98.2563	8	49.1282	0
24.5895	109	49.1791	0	98.3581	2	49.1791	0
24.615	87	49.23	3	98.4599	5	49.23	0
24.6405	92	49.2809	1	98.5618	4	49.2809	1
24.6659	94	49.3318	1	98.6636	3	49.3318	1
24.6914	88	49.3827	2	98.7654	5	49.3827	0
24.7168	119	49.4336	0	98.8672	5	49.4336	1
24.7423	96	49.4845	1	98.969	3	49.4845	0
24.7677	110	49.5354	2	99.0709	4	49.5354	0
24.7932	94	49.5864	3	99.1727	2	49.5864	1
24.8186	108	49.6373	1	99.2745	4	49.6373	0
24.8441	120	49.6882	0	99.3763	6	49.6882	0
24.8695	91	49.7391	3	99.4781	7	49.7391	0
24.895	94	49.79	0	99.58	2	49.79	0
24.9204	93	49.8409	4	99.6818	5	49.8409	0
24.9459	97	49.8918	3	99.7836	4	49.8918	0
24.9714	91	49.9427	2	99.8854	8	49.9427	1
24.9968	110	49.9936	1	99.9872	6	49.9936	0
25.0223	95	50.0446	2	100.089	5	50.0446	0
25.0477	88	50.0955	1	100.191	6	50.0955	2
25.0732	82	50.1464	1	100.293	5	50.1464	0
25.0986	82	50.1973	0	100.395	3	50.1973	1
25.1241	90	50.2482	0	100.496	2	50.2482	0
25.1496	88	50.2991	3	100.598	3	50.2991	0
25.175	98	50.35	5	100.7	10	50.35	0
25.2005	98	50.4009	0	100.802	3	50.4009	0
25.2259	98	50.4518	5	100.904	1	50.4518	0
25.2514	88	50.5027	1	101.005	7	50.5027	0
25.2768	86	50.5536	0	101.107	4	50.5536	0
25.3023	94	50.6046	0	101.209	5	50.6046	0
25.3277	85	50.6555	0	101.311	9	50.6555	0
25.3532	102	50.7064	3	101.413	1	50.7064	0
25.3786	83	50.7573	0	101.515	5	50.7573	0
25.4041	86	50.8082	0	101.616	6	50.8082	0
25.4295	94	50.8591	2	101.718	6	50.8591	0
25.455	89	50.91	3	101.82	7	50.91	0
25.4805	78	50.9609	1	101.922	6	50.9609	0
25.5059	86	51.0118	0	102.024	4	51.0118	0
25.5314	98	51.0628	2	102.125	4	51.0628	0
25.5568	78	51.1137	3	102.227	5	51.1137	0
25.5823	86	51.1646	0	102.329	3	51.1646	0
25.6077	102	51.2155	1	102.431	4	51.2155	0
25.6332	63	51.2664	2	102.533	3	51.2664	1
25.6587	82	51.3173	1	102.635	5	51.3173	0
25.6841	101	51.3682	2	102.736	6	51.3682	0
25.7096	75	51.4191	2	102.838	5	51.4191	0
25.735	89	51.47	0	102.94	7	51.47	0
25.7605	77	51.5209	0	103.042	8	51.5209	0
25.7859	76	51.5718	3	103.144	3	51.5718	0
25.8114	97	51.6228	1	103.245	3	51.6228	1
25.8368	63	51.6737	2	103.347	10	51.6737	0
25.8623	74	51.7246	2	103.449	3	51.7246	0
25.8878	76	51.7755	2	103.551	7	51.7755	1
25.9132	93	51.8264	2	103.653	3	51.8264	0
25.9387	81	51.8773	3	103.755	5	51.8773	0
25.9641	88	51.9282	1	103.856	4	51.9282	0
25.9896	77	51.9791	2	103.958	11	51.9791	3
26.015	72	52.03	2	104.06	4	52.03	1
26.0405	84	52.081	1	104.162	3	52.081	1
26.0659	85	52.1319	0	104.264	2	52.1319	0
26.0914	65	52.1828	1	104.365	3	52.1828	0
26.1168	70	52.2337	1	104.467	8	52.2337	0
26.1423	80	52.2846	0	104.569	3	52.2846	0
26.1678	69	52.3355	3	104.671	5	52.3355	0
26.1932	77	52.3864	1	104.773	8	52.3864	1
26.2187	60	52.4373	1	104.875	3	52.4373	1
26.2441	69	52.4882	1	104.976	5	52.4882	0
26.2696	69	52.5391	0	105.078	4	52.5391	1
26.295	78	52.59	0	105.18	5	52.59	0
26.3205	72	52.641	1	105.282	0	52.641	1
26.3459	82	52.6919	1	105.384	7	52.6919	0
26.3714	83	52.7428	2	105.486	4	52.7428	0
26.3969	79	52.7937	2	105.587	4	52.7937	0
26.4223	86	52.8446	0	105.689	2	52.8446	0
26.4478	92	52.8955	0	105.791	4	52.8955	0
26.4732	79	52.9464	3	105.893	2	52.9464	0
26.4987	67	52.9973	1	105.995	2	52.9973	0
26.5241	74	53.0482	2	106.096	1	53.0482	0
26.5496	62	53.0992	2	106.198	6	53.0992	1
26.575	79	53.1501	1	106.3	3	53.1501	0
26.6005	62	53.201	2	106.402	5	53.201	0
26.6259	63	53.2519	2	106.504	5	53.2519	0
26.6514	74	53.3028	1	106.606	5	53.3028	0
26.6769	79	53.3537	1	106.707	3	53.3537	1
26.7023	65	53.4046	0	106.809	4	53.4046	0
26.7278	49	53.4555	0	106.911	4	53.4555	1
26.7532	48	53.5064	4	107.013	3	53.5064	1
26.7787	71	53.5573	1	107.115	5	53.5573	0
26.8041	86	53.6082	1	107.216	2	53.6082	0
26.8296	65	53.6592	0	107.318	6	53.6592	0
26.855	56	53.7101	1	107.42	2	53.7101	1
26.8805	68	53.761	1	107.522	3	53.761	0
26.906	73	53.8119	2	107.624	5	53.8119	0
26.9314	63	53.8628	0	107.726	6	53.8628	0
26.9569	69	53.9137	2	107.827	5	53.9137	0
26.9823	65	53.9646	1	107.929	3	53.9646	0
27.0078	67	54.0155	0	108.031	4	54.0155	0
27.0332	64	54.0664	2	108.133	5	54.0664	1
27.0587	52	54.1174	0	108.235	5	54.1174	0
27.0841	76	54.1683	0	108.336	3	54.1683	0
27.1096	64	54.2192	1	108.438	7	54.2192	0
27.135	86	54.2701	3	108.54	5	54.2701	0
27.1605	71	54.321	1	108.642	1	54.321	0
27.1859	76	54.3719	1	108.744	2	54.3719	0
27.2114	63	54.4228	0	108.846	4	54.4228	0
27.2369	49	54.4737	0	108.947	2	54.4737	1
27.2623	58	54.5246	1	109.049	5	54.5246	0
27.2878	71	54.5755	1	109.151	3	54.5755	0
27.3132	62	54.6264	3	109.253	5	54.6264	1
27.3387	59	54.6774	1	109.355	7	54.6774	0
27.3641	63	54.7283	0	109.457	3	54.7283	1
27.3896	45	54.7792	0	109.558	3	54.7792	1
27.4151	44	54.8301	1	109.66	4	54.8301	1
27.4405	60	54.881	0	109.762	5	54.881	0
27.466	66	54.9319	0	109.864	0	54.9319	0
27.4914	63	54.9828	1	109.966	5	54.9828	0
27.5169	54	55.0337	3	110.067	7	55.0337	0
27.5423	64	55.0846	1	110.169	3	55.0846	0
27.5678	62	55.1356	0	110.271	7	55.1356	0
27.5932	58	55.1865	0	110.373	2	55.1865	0
27.6187	62	55.2374	0	110.475	3	55.2374	1
27.6441	42	55.2883	1	110.577	4	55.2883	0
27.6696	62	55.3392	0	110.678	1	55.3392	0
27.695	62	55.3901	4	110.78	5	55.3901	1
27.7205	63	55.441	2	110.882	1	55.441	0
27.746	44	55.4919	0	110.984	4	55.4919	2
27.7714	42	55.5428	1	111.086	2	55.5428	0
27.7969	33	55.5937	1	111.187	3	55.5937	0
27.8223	59	55.6446	1	111.289	4	55.6446	0
27.8478	52	55.6956	1	111.391	5	55.6956	0
27.8732	41	55.7465	2	111.493	4	55.7465	0
27.8987	52	55.7974	0	111.595	4	55.7974	2
27.9242	46	55.8483	1	111.697	5	55.8483	0
27.9496	53	55.8992	2	111.798	3	55.8992	1
27.9751	47	55.9501	2	111.9	2	55.9501	0
28.0005	58	56.001	5	112.002	0	56.001	0
28.026	57	56.0519	1	112.104	3	56.0519	1
28.0514	42	56.1028	0	112.206	4	56.1028	0
28.0769	62	56.1538	0	112.307	5	56.1538	1
28.1023	50	56.2047	4	112.409	3	56.2047	0
28.1278	48	56.2556	2	112.511	5	56.2556	0
28.1532	51	56.3065	2	112.613	0	56.3065	0
28.1787	47	56.3574	2	112.715	1	56.3574	2
28.2041	45	56.4083	1	112.817	6	56.4083	0
28.2296	49	56.4592	0	112.918	3	56.4592	0
28.2551	57	56.5101	1	113.02	5	56.5101	0
28.2805	53	56.561	0	113.122	4	56.561	0
28.306	55	56.6119	3	113.224	3	56.6119	0
28.3314	52	56.6628	2	113.326	3	56.6628	1
28.3569	56	56.7138	1	113.427	4	56.7138	0
28.3823	44	56.7647	1	113.529	2	56.7647	0
28.4078	53	56.8156	2	113.631	1	56.8156	0
28.4333	52	56.8665	1	113.733	1	56.8665	0
28.4587	46	56.9174	0	113.835	3	56.9174	0
28.4842	56	56.9683	2	113.937	0	56.9683	0
28.5096	54	57.0192	0	114.038	4	57.0192	0
28.5351	44	57.0701	1	114.14	4	57.0701	0
28.5605	32	57.121	2	114.242	3	57.121	0
28.586	49	57.172	2	114.344	3	57.172	0
28.6114	49	57.2229	1	114.446	4	57.2229	0
28.6369	60	57.2738	1	114.547	3	57.2738	0
28.6623	51	57.3247	2	114.649	5	57.3247	0
28.6878	50	57.3756	0	114.751	6	57.3756	3
28.7132	44	57.4265	2	114.853	2	57.4265	0
28.7387	43	57.4774	0	114.955	5	57.4774	0
28.7642	39	57.5283	1	115.057	2	57.5283	0
28.7896	37	57.5792	1	115.158	2	57.5792	0
28.8151	46	57.6301	1	115.26	4	57.6301	0
28.8405	41	57.681	3	115.362	5	57.681	0
28.866	53	57.732	0	115.464	4	57.732	0
28.8914	49	57.7829	1	115.566	2	57.7829	0
28.9169	43	57.8338	0	115.668	6	57.8338	0
28.9424	57	57.8847	1	115.769	1	57.8847	0
28.9678	46	57.9356	1	115.871	4	57.9356	0
28.9933	43	57.9865	0	115.973	3	57.9865	0
29.0187	46	58.0374	0	116.075	1	58.0374	0
29.0442	48	58.0883	2	116.177	4	58.0883	0
29.0696	41	58.1392	1	116.278	3	58.1392	0
29.0951	49	58.1902	0	116.38	3	58.1902	0
29.1205	52	58.2411	1	116.482	1	58.2411	1
29.146	40	58.292	2	116.584	2	58.292	0
29.1714	32	58.3429	1	116.686	4	58.3429	0
29.1969	37	58.3938	0	116.788	4	58.3938	0
29.2223	32	58.4447	3	116.889	4	58.4447	0
29.2478	38	58.4956	0	116.991	1	58.4956	0
29.2733	50	58.5465	2	117.093	5	58.5465	0
29.2987	47	58.5974	2	117.195	4	58.5974	0
29.3242	50	58.6483	0	117.297	3	58.6483	0
29.3496	49	58.6992	0	117.398	2	58.6992	0
29.3751	29	58.7502	2	117.5	4	58.7502	0
29.4005	36	58.8011	2	117.602	5	58.8011	0
29.426	43	58.852	1	117.704	2	58.852	0
29.4515	32	58.9029	0	117.806	3	58.9029	0
29.4769	28	58.9538	0	117.908	1	58.9538	0
29.5024	44	59.0047	1	118.009	3	59.0047	1
29.5278	38	59.0556	1	118.111	3	59.0556	0
29.5533	43	59.1065	1	118.213	4	59.1065	0
29.5787	31	59.1574	1	118.315	4	59.1574	0
29.6042	34	59.2084	0	118.417	2	59.2084	0
29.6296	51	59.2593	0	118.518	0	59.2593	1
29.6551	39	59.3102	1	118.62	2	59.3102	0
29.6805	52	59.3611	0	118.722	4	59.3611	0
29.706	35	59.412	2	118.824	4	59.412	0
29.7314	38	59.4629	2	118.926	3	59.4629	1
29.7569	34	59.5138	2	119.028	3	59.5138	0
29.7824	37	59.5647	1	119.129	2	59.5647	0
29.8078	42	59.6156	1	119.231	2	59.6156	0
29.8333	34	59.6665	0	119.333	2	59.6665	0
29.8587	38	59.7174	0	119.435	1	59.7174	1
29.8842	36	59.7684	1	119.537	0	59.7684	0
29.9096	42	59.8193	1	119.638	2	59.8193	0
29.9351	30	59.8702	0	119.74	3	59.8702	1
29.9606	38	59.9211	0	119.842	2	59.9211	0
29.986	27	59.972	1	119.944	2	59.972	0
30.0115	34	60.0229	0	120.046	4	60.0229	0
30.0369	34	60.0738	0	120.148	1	60.0738	0
30.0624	46	60.1247	0	120.249	1	60.1247	0
30.0878	34	60.1756	1	120.351	1	60.1756	1
30.1133	31	60.2266	1	120.453	3	60.2266	0
30.1387	32	60.2775	1	120.555	4	60.2775	0
30.1642	43	60.3284	1	120.657	2	60.3284	0
30.1896	40	60.3793	1	120.759	6	60.3793	0
30.2151	25	60.4302	0	120.86	3	60.4302	0
30.2405	34	60.4811	0	120.962	1	60.4811	0
30.266	26	60.532	1	121.064	2	60.532	0
30.2915	36	60.5829	0	121.166	5	60.5829	0
30.3169	37	60.6338	2	121.268	2	60.6338	0
30.3424	34	60.6847	1	121.369	3	60.6847	1
30.3678	28	60.7356	4	121.471	1	60.7356	1
30.3933	34	60.7866	1	121.573	2	60.7866	1
30.4187	36	60.8375	1	121.675	4	60.8375	1
30.4442	30	60.8884	0	121.777	3	60.8884	0
30.4697	28	60.9393	1	121.879	3	60.9393	0
30.4951	30	60.9902	1	121.98	1	60.9902	0
30.5206	40	61.0411	1	122.082	3	61.0411	0
30.546	28	61.092	3	122.184	5	61.092	0
30.5715	34	61.1429	1	122.286	3	61.1429	0
30.5969	28	61.1938	1	122.388	2	61.1938	0
30.6224	39	61.2448	2	122.489	3	61.2448	1
30.6478	44	61.2957	2	122.591	3	61.2957	0
30.6733	31	61.3466	0	122.693	2	61.3466	0
30.6987	37	61.3975	1	122.795	2	61.3975	0
30.7242	22	61.4484	1	122.897	1	61.4484	0
30.7496	37	61.4993	2	122.999	1	61.4993	0
30.7751	31	61.5502	0	123.1	1	61.5502	1
30.8006	24	61.6011	1	123.202	2	61.6011	0
30.826	34	61.652	0	123.304	4	61.652	0
30.8515	19	61.7029	1	123.406	2	61.7029	0
30.8769	25	61.7538	2	123.508	0	61.7538	0
30.9024	32	61.8048	1	123.609	5	61.8048	0
30.9278	32	61.8557	0	123.711	3	61.8557	0
30.9533	26	61.9066	0	123.813	2	61.9066	0
30.9788	30	61.9575	1	123.915	7	61.9575	0
31.0042	29	62.0084	0	124.017	4	62.0084	0
31.0297	30	62.0593	1	124.119	2	62.0593	0
31.0551	29	62.1102	0	124.22	4	62.1102	0
31.0806	25	62.1611	0	124.322	4	62.1611	0
31.106	34	62.212	2	124.424	1	62.212	1
31.1315	21	62.2629	1	124.526	2	62.2629	0
31.1569	30	62.3139	0	124.628	3	62.3139	1
31.1824	27	62.3648	1	124.73	4	62.3648	0
31.2078	28	62.4157	1	124.831	3	62.4157	1
31.2333	26	62.4666	1	124.933	3	62.4666	0
31.2587	31	62.5175	1	125.035	0	62.5175	0
31.2842	19	62.5684	2	125.137	0	62.5684	1
31.3097	24	62.6193	1	125.239	3	62.6193	1
31.3351	27	62.6702	0	125.34	3	62.6702	1
31.3606	37	62.7211	1	125.442	4	62.7211	0
31.386	35	62.7721	0	125.544	4	62.7721	0
31.4115	26	62.823	1	125.646	0	62.823	1
31.4369	20	62.8739	2	125.748	4	62.8739	0
31.4624	28	62.9248	2	125.85	2	62.9248	0
31.4879	17	62.9757	0	125.951	1	62.9757	0
31.5133	30	63.0266	3	126.053	5	63.0266	0
31.5388	23	63.0775	2	126.155	2	63.0775	1
31.5642	25	63.1284	0	126.257	4	63.1284	0
31.5897	25	63.1793	1	126.359	3	63.1793	0
31.6151	24	63.2302	1	126.46	2	63.2302	0
31.6406	29	63.2811	2	126.562	1	63.2811	0
31.666	23	63.3321	2	126.664	3	63.3321	1
31.6915	27	63.383	1	126.766	1	63.383	0
31.7169	26	63.4339	0	126.868	6	63.4339	0
31.7424	21	63.4848	1	126.97	1	63.4848	0
31.7678	33	63.5357	0	127.071	1	63.5357	0
31.7933	27	63.5866	0	127.173	1	63.5866	0
31.8188	22	63.6375	1	127.275	5	63.6375	0
31.8442	22	63.6884	0	127.377	3	63.6884	0
31.8697	25	63.7394	0	127.479	2	63.7394	0
31.8951	26	63.7903	0	127.58	0	63.7903	0
31.9206	24	63.8412	0	127.682	3	63.8412	0
31.946	19	63.8921	0	127.784	3	63.8921	0
31.9715	16	63.943	0	127.886	4	63.943	0
31.9969	17	63.9939	1	127.988	4	63.9939	0
32.0224	19	64.0448	0	128.09	3	64.0448	0
32.0479	20	64.0957	1	128.191	2	64.0957	0
32.0733	22	64.1466	0	128.293	4	64.1466	0
32.0988	25	64.1975	0	128.395	4	64.1975	0
32.1242	23	64.2485	0	128.497	3	64.2485	0
32.1497	30	64.2994	1	128.599	0	64.2994	0
32.1751	22	64.3503	2	128.7	2	64.3503	1
32.2006	24	64.4012	2	128.802	2	64.4012	0
32.226	24	64.4521	0	128.904	4	64.4521	0
32.2515	14	64.503	1	129.006	2	64.503	1
32.2769	37	64.5539	1	129.108	2	64.5539	0
32.3024	24	64.6048	0	129.21	2	64.6048	0
32.3279	23	64.6557	0	129.311	3	64.6557	0
32.3533	18	64.7066	0	129.413	4	64.7066	1
32.3788	23	64.7575	0	129.515	2	64.7575	0
32.4042	23	64.8085	2	129.617	3	64.8085	1
32.4297	24	64.8594	0	129.719	2	64.8594	0
32.4551	25	64.9103	0	129.821	3	64.9103	0
32.4806	22	64.9612	2	129.922	2	64.9612	0
32.5061	20	65.0121	0	130.024	2	65.0121	0
32.5315	20	65.063	0	130.126	2	65.063	0
32.557	21	65.1139	1	130.228	1	65.1139	0
32.5824	16	65.1648	1	130.33	3	65.1648	0
32.6079	17	65.2157	1	130.431	3	65.2157	0
32.6333	13	65.2666	1	130.533	1	65.2666	0
32.6588	16	65.3176	1	130.635	2	65.3176	1
32.6842	21	65.3685	0	130.737	2	65.3685	0
32.7097	21	65.4194	1	130.839	2	65.4194	0
32.7351	26	65.4703	2	130.941	1	65.4703	0
32.7606	19	65.5212	0	131.042	3	65.5212	1
32.7861	14	65.5721	0	131.144	1	65.5721	1
32.8115	15	65.623	0	131.246	6	65.623	0
32.837	27	65.6739	3	131.348	1	65.6739	0
32.8624	22	65.7248	0	131.45	4	65.7248	1
32.8879	21	65.7758	0	131.551	1	65.7758	0
32.9133	23	65.8267	2	131.653	1	65.8267	0
32.9388	24	65.8776	2	131.755	2	65.8776	1
32.9642	21	65.9285	1	131.857	4	65.9285	0
32.9897	13	65.9794	1	131.959	2	65.9794	0
33.0151	23	66.0303	2	132.061	0	66.0303	1
33.0406	20	66.0812	0	132.162	2	66.0812	0
33.0661	19	66.1321	0	132.264	2	66.1321	0
33.0915	19	66.183	0	132.366	2	66.183	1
33.117	22	66.2339	0	132.468	0	66.2339	1
33.1424	23	66.2849	1	132.57	3	66.2849	0
33.1679	14	66.3358	0	132.671	4	66.3358	0
33.1933	25	66.3867	0	132.773	5	66.3867	0
33.2188	16	66.4376	1	132.875	1	66.4376	0
33.2442	25	66.4885	1	132.977	1	66.4885	0
33.2697	17	66.5394	0	133.079	2	66.5394	0
33.2951	18	66.5903	0	133.181	3	66.5903	0
33.3206	23	66.6412	0	133.282	2	66.6412	1
33.3461	12	66.6921	1	133.384	1	66.6921	0
33.3715	16	66.743	1	133.486	2	66.743	0
33.397	15	66.7939	2	133.588	5	66.7939	0
33.4224	19	66.8449	0	133.69	3	66.8449	0
33.4479	16	66.8958	0	133.791	1	66.8958	1
33.4733	14	66.9467	0	133.893	4	66.9467	0
33.4988	23	66.9976	0	133.995	4	66.9976	0
33.5243	13	67.0485	1	134.097	3	67.0485	0
33.5497	17	67.0994	0	134.199	3	67.0994	2
33.5752	16	67.1503	0	134.301	4	67.1503	0
33.6006	14	67.2012	2	134.402	4	67.2012	0
33.6261	15	67.2521	2	134.504	2	67.2521	0
33.6515	16	67.303	0	134.606	3	67.303	0
33.677	16	67.354	0	134.708	2	67.354	0
33.7024	21	67.4049	1	134.81	1	67.4049	0
33.7279	14	67.4558	0	134.911	4	67.4558	0
33.7533	16	67.5067	2	135.013	3	67.5067	2
33.7788	18	67.5576	1	135.115	1	67.5576	0
33.8043	14	67.6085	0	135.217	2	67.6085	0
33.8297	16	67.6594	0	135.319	1	67.6594	1
33.8552	16	67.7103	3	135.421	2	67.7103	1
33.8806	17	67.7612	0	135.522	3	67.7612	0
33.9061	21	67.8122	0	135.624	2	67.8122	0
33.9315	16	67.8631	0	135.726	1	67.8631	1
33.957	11	67.914	3	135.828	5	67.914	0
33.9824	11	67.9649	1	135.93	4	67.9649	0
34.0079	18	68.0158	1	136.032	5	68.0158	0
34.0333	11	68.0667	0	136.133	3	68.0667	0
34.0588	11	68.1176	1	136.235	1	68.1176	1
34.0843	13	68.1685	1	136.337	4	68.1685	1
34.1097	26	68.2194	1	136.439	1	68.2194	0
34.1352	12	68.2703	2	136.541	1	68.2703	1
34.1606	15	68.3213	0	136.642	1	68.3213	1
34.1861	19	68.3722	0	136.744	1	68.3722	0
34.2115	21	68.4231	1	136.846	1	68.4231	1
34.237	16	68.474	1	136.948	1	68.474	0
34.2624	21	68.5249	0	137.05	2	68.5249	0
34.2879	12	68.5758	0	137.152	2	68.5758	0
34.3133	13	68.6267	2	137.253	3	68.6267	0
34.3388	19	68.6776	1	137.355	4	68.6776	1
34.3643	18	68.7285	0	137.457	2	68.7285	0
34.3897	13	68.7794	0	137.559	2	68.7794	0
34.4152	22	68.8303	0	137.661	1	68.8303	1
34.4406	14	68.8813	1	137.762	3	68.8813	0
34.4661	16	68.9322	0	137.864	4	68.9322	0
34.4915	7	68.9831	0	137.966	3	68.9831	0
34.517	12	69.034	1	138.068	1	69.034	0
34.5425	18	69.0849	1	138.17	1	69.0849	0
34.5679	9	69.1358	1	138.272	0	69.1358	1
34.5934	18	69.1867	1	138.373	3	69.1867	0
34.6188	15	69.2376	0	138.475	3	69.2376	0
34.6443	9	69.2885	2	138.577	1	69.2885	0
34.6697	15	69.3394	1	138.679	4	69.3394	0
34.6952	13	69.3904	1	138.781	2	69.3904	0
34.7206	17	69.4413	0	138.882	1	69.4413	1
34.7461	15	69.4922	0	138.984	4	69.4922	0
34.7715	16	69.5431	1	139.086	1	69.5431	0
34.797	15	69.594	1	139.188	2	69.594	0
34.8225	14	69.6449	1	139.29	3	69.6449	0
34.8479	10	69.6958	1	139.392	2	69.6958	0
34.8734	16	69.7467	1	139.493	1	69.7467	0
34.8988	11	69.7976	0	139.595	2	69.7976	0
34.9243	20	69.8486	1	139.697	7	69.8486	0
34.9497	12	69.8995	0	139.799	2	69.8995	0
34.9752	14	69.9504	2	139.901	4	69.9504	0
35.0006	16	70.0013	1	140.002	2	70.0013	0
35.0261	12	70.0522	1	140.104	3	70.0522	0
35.0515	14	70.1031	1	140.206	2	70.1031	0
35.077	12	70.154	0	140.308	1	70.154	1
35.1025	5	70.2049	0	140.41	4	70.2049	0
35.1279	15	70.2558	0	140.512	3	70.2558	0
35.1534	14	70.3067	0	140.613	2	70.3067	0
35.1788	14	70.3577	0	140.715	4	70.3577	0
35.2043	9	70.4086	0	140.817	4	70.4086	1
35.2297	18	70.4595	0	140.919	2	70.4595	0
35.2552	10	70.5104	0	141.021	3	70.5104	0
35.2806	11	70.5613	0	141.123	1	70.5613	0
35.3061	21	70.6122	0	141.224	2	70.6122	0
35.3316	15	70.6631	2	141.326	1	70.6631	1
35.357	11	70.714	0	141.428	0	70.714	0
35.3825	12	70.7649	0	141.53	2	70.7649	1
35.4079	12	70.8158	0	141.632	2	70.8158	0
35.4334	15	70.8667	1	141.733	0	70.8667	0
35.4588	17	70.9177	2	141.835	2	70.9177	0
35.4843	19	70.9686	1	141.937	0	70.9686	0
35.5097	14	71.0195	1	142.039	3	71.0195	0
35.5352	8	71.0704	1	142.141	2	71.0704	0
35.5607	14	71.1213	0	142.243	2	71.1213	0
35.5861	8	71.1722	0	142.344	1	71.1722	0
35.6116	13	71.2231	1	142.446	0	71.2231	0
35.637	13	71.274	1	142.548	6	71.274	0
35.6625	13	71.3249	0	142.65	3	71.3249	0
35.6879	10	71.3758	2	142.752	1	71.3758	0
35.7134	13	71.4268	0	142.853	1	71.4268	0
35.7388	15	71.4777	1	142.955	1	71.4777	1
35.7643	13	71.5286	0	143.057	3	71.5286	0
35.7897	6	71.5795	0	143.159	3	71.5795	0
35.8152	15	71.6304	1	143.261	0	71.6304	0
35.8406	11	71.6813	0	143.363	0	71.6813	0
35.8661	12	71.7322	0	143.464	2	71.7322	0
35.8916	10	71.7831	0	143.566	1	71.7831	0
35.917	11	71.834	1	143.668	5	71.834	0
35.9425	11	71.885	0	143.77	1	71.885	0
35.9679	13	71.9359	1	143.872	0	71.9359	0
35.9934	17	71.9868	1	143.973	2	71.9868	0
36.0188	12	72.0377	1	144.075	2	72.0377	0
36.0443	14	72.0886	0	144.177	4	72.0886	2
36.0697	10	72.1395	1	144.279	2	72.1395	0
36.0952	14	72.1904	1	144.381	2	72.1904	1
36.1207	6	72.2413	1	144.483	1	72.2413	0
36.1461	15	72.2922	1	144.584	1	72.2922	0
36.1716	8	72.3431	2	144.686	2	72.3431	1
36.197	8	72.394	1	144.788	3	72.394	0
36.2225	13	72.445	0	144.89	2	72.445	0
36.2479	18	72.4959	0	144.992	3	72.4959	0
36.2734	11	72.5468	3	145.094	2	72.5468	0
36.2988	3	72.5977	0	145.195	1	72.5977	0
36.3243	11	72.6486	0	145.297	1	72.6486	0
36.3498	10	72.6995	0	145.399	2	72.6995	0
36.3752	14	72.7504	0	145.501	0	72.7504	0
36.4007	8	72.8013	0	145.603	7	72.8013	0
36.4261	4	72.8522	0	145.704	4	72.8522	0
36.4516	14	72.9031	1	145.806	0	72.9031	0
36.477	12	72.9541	1	145.908	1	72.9541	1
36.5025	14	73.005	0	146.01	3	73.005	0
36.5279	10	73.0559	1	146.112	0	73.0559	0
36.5534	7	73.1068	0	146.214	1	73.1068	0
36.5789	7	73.1577	0	146.315	3	73.1577	1
36.6043	11	73.2086	0	146.417	3	73.2086	0
36.6298	9	73.2595	0	146.519	1	73.2595	1
36.6552	14	73.3104	1	146.621	5	73.3104	0
36.6807	9	73.3613	1	146.723	1	73.3613	1
36.7061	10	73.4123	0	146.824	3	73.4123	0
36.7316	11	73.4632	2	146.926	1	73.4632	0
36.757	13	73.5141	0	147.028	2	73.5141	1
36.7825	6	73.565	1	147.13	3	73.565	0
36.8079	10	73.6159	2	147.232	2	73.6159	0
36.8334	10	73.6668	0	147.334	2	73.6668	0
36.8588	10	73.7177	0	147.435	6	73.7177	0
36.8843	11	73.7686	0	147.537	1	73.7686	0
36.9098	13	73.8195	2	147.639	2	73.8195	0
36.9352	7	73.8704	0	147.741	3	73.8704	0
36.9607	12	73.9214	2	147.843	0	73.9214	1
36.9861	7	73.9723	0	147.944	1	73.9723	0
37.0116	15	74.0232	0	148.046	1	74.0232	1
37.037	8	74.0741	1	148.148	3	74.0741	2
37.0625	13	74.125	1	148.25	4	74.125	0
37.0879	10	74.1759	0	148.352	2	74.1759	0
37.1134	13	74.2268	0	148.454	3	74.2268	0
37.1389	10	74.2777	1	148.555	0	74.2777	0
37.1643	10	74.3286	1	148.657	6	74.3286	0
37.1898	15	74.3795	1	148.759	4	74.3795	0
37.2152	9	74.4304	1	148.861	2	74.4304	0
37.2407	10	74.4814	0	148.963	2	74.4814	0
37.2661	11	74.5323	0	149.064	2	74.5323	0
37.2916	10	74.5832	1	149.166	2	74.5832	0
37.317	6	74.6341	1	149.268	0	74.6341	0
37.3425	7	74.685	0	149.37	2	74.685	1
37.368	8	74.7359	1	149.472	4	74.7359	0
37.3934	10	74.7868	1	149.574	3	74.7868	0
37.4189	11	74.8377	2	149.675	3	74.8377	0
37.4443	6	74.8886	0	149.777	0	74.8886	0
37.4698	6	74.9395	0	149.879	5	74.9395	1
37.4952	8	74.9905	3	149.981	2	74.9905	1
37.5207	6	75.0414	1	150.083	0	75.0414	0
37.5461	8	75.0923	0	150.185	3	75.0923	0
37.5716	8	75.1432	0	150.286	1	75.1432	0
37.5971	8	75.1941	1	150.388	2	75.1941	0
37.6225	6	75.245	0	150.49	4	75.245	0
37.648	9	75.2959	0	150.592	2	75.2959	0
37.6734	11	75.3468	0	150.694	4	75.3468	1
37.6989	12	75.3977	1	150.795	1	75.3977	1
37.7243	10	75.4487	0	150.897	3	75.4487	0
37.7498	8	75.4996	0	150.999	2	75.4996	0
37.7752	7	75.5505	0	151.101	1	75.5505	0
37.8007	7	75.6014	1	151.203	4	75.6014	0
37.8261	4	75.6523	0	151.305	0	75.6523	0
37.8516	5	75.7032	2	151.406	2	75.7032	0
37.877	8	75.7541	0	151.508	5	75.7541	0
37.9025	8	75.805	2	151.61	5	75.805	0
37.928	7	75.8559	0	151.712	4	75.8559	0
37.9534	9	75.9068	0	151.814	3	75.9068	0
37.9789	7	75.9578	0	151.915	4	75.9578	0
38.0043	6	76.0087	0	152.017	4	76.0087	0
38.0298	8	76.0596	0	152.119	2	76.0596	2
38.0552	10	76.1105	1	152.221	1	76.1105	0
38.0807	8	76.1614	2	152.323	2	76.1614	0
38.1061	9	76.2123	1	152.425	4	76.2123	0
38.1316	5	76.2632	1	152.526	4	76.2632	0
38.1571	2	76.3141	0	152.628	3	76.3141	0
38.1825	8	76.365	2	152.73	4	76.365	0
38.208	8	76.4159	0	152.832	4	76.4159	0
38.2334	10	76.4668	1	152.934	2	76.4668	0
38.2589	9	76.5178	1	153.035	2	76.5178	1
38.2843	6	76.5687	1	153.137	5	76.5687	0
38.3098	12	76.6196	0	153.239	2	76.6196	1
38.3353	6	76.6705	1	153.341	8	76.6705	0
38.3607	6	76.7214	3	153.443	1	76.7214	0
38.3862	6	76.7723	0	153.545	4	76.7723	0
38.4116	7	76.8232	0	153.646	2	76.8232	0
38.4371	12	76.8741	0	153.748	6	76.8741	0
38.4625	7	76.925	1	153.85	2	76.925	0
38.488	9	76.9759	1	153.952	4	76.9759	0
38.5134	7	77.0269	0	154.054	5	77.0269	0
38.5389	12	77.0778	0	154.155	3	77.0778	1
38.5643	6	77.1287	0	154.257	1	77.1287	0
38.5898	7	77.1796	1	154.359	1	77.1796	0
38.6153	12	77.2305	0	154.461	3	77.2305	0
38.6407	6	77.2814	0	154.563	3	77.2814	1
38.6662	8	77.3323	0	154.665	3	77.3323	1
38.6916	9	77.3832	0	154.766	6	77.3832	0
38.7171	8	77.4341	0	154.868	2	77.4341	0
38.7425	8	77.4851	1	154.97	1	77.4851	0
38.768	2	77.536	1	155.072	4	77.536	0
38.7934	7	77.5869	1	155.174	3	77.5869	0
38.8189	8	77.6378	0	155.275	3	77.6378	2
38.8443	7	77.6887	0	155.377	2	77.6887	0
38.8698	6	77.7396	0	155.479	3	77.7396	0
38.8953	5	77.7905	1	155.581	1	77.7905	2
38.9207	9	77.8414	0	155.683	4	77.8414	0
38.9462	10	77.8923	0	155.785	4	77.8923	0
38.9716	7	77.9432	1	155.886	1	77.9432	0
38.9971	12	77.9942	1	155.988	1	77.9942	0
39.0225	9	78.0451	0	156.09	0	78.0451	2
39.048	3	78.096	1	156.192	5	78.096	0
39.0734	6	78.1469	1	156.294	1	78.1469	0
39.0989	7	78.1978	0	156.396	4	78.1978	0
39.1243	9	78.2487	1	156.497	2	78.2487	1
39.1498	8	78.2996	0	156.599	5	78.2996	0
39.1753	11	78.3505	1	156.701	1	78.3505	0
39.2007	4	78.4014	1	156.803	4	78.4014	0
39.2262	9	78.4523	0	156.905	3	78.4523	0
39.2516	5	78.5032	1	157.006	2	78.5032	1
39.2771	8	78.5542	3	157.108	0	78.5542	0
39.3025	5	78.6051	0	157.21	2	78.6051	0
39.328	8	78.656	2	157.312	1	78.656	0
39.3535	5	78.7069	1	157.414	1	78.7069	0
39.3789	9	78.7578	2	157.516	2	78.7578	0
39.4044	8	78.8087	0	157.617	5	78.8087	0
39.4298	5	78.8596	0	157.719	1	78.8596	0
39.4553	7	78.9105	1	157.821	2	78.9105	0
39.4807	4	78.9614	0	157.923	1	78.9614	0
39.5062	7	79.0123	0	158.025	2	79.0123	0
39.5316	4	79.0633	1	158.126	2	79.0633	0
39.5571	8	79.1142	1	158.228	1	79.1142	0
39.5825	5	79.1651	1	158.33	1	79.1651	0
39.608	4	79.216	0	158.432	0	79.216	0
39.6335	6	79.2669	1	158.534	2	79.2669	0
39.6589	6	79.3178	0	158.636	0	79.3178	0
39.6844	3	79.3687	0	158.737	2	79.3687	0
39.7098	8	79.4196	0	158.839	1	79.4196	0
39.7353	6	79.4705	0	158.941	5	79.4705	0
39.7607	8	79.5215	1	159.043	2	79.5215	0
39.7862	5	79.5724	0	159.145	3	79.5724	0
39.8116	7	79.6233	0	159.246	2	79.6233	1
39.8371	5	79.6742	2	159.348	4	79.6742	1
39.8625	3	79.7251	0	159.45	4	79.7251	0
39.888	5	79.776	0	159.552	8	79.776	0
39.9135	9	79.8269	0	159.654	2	79.8269	0
39.9389	5	79.8778	0	159.756	2	79.8778	0
39.9644	6	79.9287	0	159.857	4	79.9287	0
39.9898	7	79.9796	0	159.959	3	79.9796	0
40.0153	3	80.0306	0	160.061	3	80.0306	1
40.0407	8	80.0815	0	160.163	3	80.0815	0
40.0662	11	80.1324	1	160.265	2	80.1324	0
40.0916	4	80.1833	2	160.367	2	80.1833	0
40.1171	6	80.2342	0	160.468	2	80.2342	0
40.1425	6	80.2851	0	160.57	3	80.2851	1
40.168	7	80.336	1	160.672	5	80.336	0
40.1935	7	80.3869	1	160.774	3	80.3869	0
40.2189	6	80.4378	0	160.876	2	80.4378	0
40.2444	9	80.4887	0	160.977	3	80.4887	1
40.2698	7	80.5396	0	161.079	1	80.5396	0
40.2953	3	80.5906	1	161.181	1	80.5906	0
40.3207	7	80.6415	3	161.283	2	80.6415	0
40.3462	4	80.6924	1	161.385	2	80.6924	0
40.3717	5	80.7433	1	161.487	4	80.7433	0
40.3971	6	80.7942	0	161.588	2	80.7942	0
40.4226	3	80.8451	0	161.69	4	80.8451	1
40.448	8	80.896	0	161.792	2	80.896	0
40.4735	4	80.9469	2	161.894	1	80.9469	0
40.4989	5	80.9978	0	161.996	6	80.9978	0
40.5244	8	81.0487	1	162.097	4	81.0487	0
40.5498	6	81.0997	0	162.199	2	81.0997	0
40.5753	5	81.1506	0	162.301	2	81.1506	0
40.6007	5	81.2015	0	162.403	3	81.2015	0
40.6262	4	81.2524	1	162.505	2	81.2524	0
40.6516	10	81.3033	0	162.607	1	81.3033	0
40.6771	1	81.3542	0	162.708	1	81.3542	0
40.7026	5	81.4051	0	162.81	2	81.4051	0
40.728	3	81.456	0	162.912	3	81.456	2
40.7535	7	81.5069	1	163.014	4	81.5069	0
40.7789	3	81.5579	1	163.116	2	81.5579	0
40.8044	6	81.6088	0	163.217	0	81.6088	0
40.8298	4	81.6597	0	163.319	3	81.6597	0
40.8553	4	81.7106	0	163.421	2	81.7106	1
40.8807	4	81.7615	0	163.523	0	81.7615	2
40.9062	0	81.8124	0	163.625	4	81.8124	0
40.9317	2	81.8633	0	163.727	1	81.8633	0
40.9571	5	81.9142	0	163.828	1	81.9142	0
40.9826	8	81.9651	0	163.93	2	81.9651	0
41.008	4	82.016	0	164.032	2	82.016	0
41.0335	7	82.067	0	164.134	3	82.067	0
41.0589	5	82.1179	0	164.236	3	82.1179	0
41.0844	3	82.1688	0	164.337	5	82.1688	0
41.1098	3	82.2197	1	164.439	2	82.2197	1
41.1353	1	82.2706	0	164.541	0	82.2706	0
41.1608	3	82.3215	0	164.643	1	82.3215	0
41.1862	6	82.3724	1	164.745	1	82.3724	0
41.2117	10	82.4233	0	164.847	4	82.4233	0
41.2371	5	82.4742	2	164.948	2	82.4742	0
41.2626	3	82.5251	0	165.05	4	82.5251	0
41.288	7	82.576	0	165.152	4	82.576	0
41.3135	9	82.627	1	165.254	4	82.627	0
41.3389	2	82.6779	0	165.356	1	82.6779	0
41.3644	6	82.7288	0	165.458	0	82.7288	0
41.3899	10	82.7797	0	165.559	1	82.7797	0
41.4153	5	82.8306	0	165.661	2	82.8306	0
41.4408	2	82.8815	1	165.763	5	82.8815	0
41.4662	6	82.9324	0	165.865	4	82.9324	0
41.4917	4	82.9833	0	165.967	3	82.9833	0
41.5171	4	83.0342	0	166.068	4	83.0342	0
41.5426	7	83.0851	1	166.17	1	83.0851	0
41.568	6	83.1361	2	166.272	2	83.1361	0
41.5935	2	83.187	0	166.374	2	83.187	0
41.6189	2	83.2379	0	166.476	1	83.2379	0
41.6444	4	83.2888	0	166.578	1	83.2888	0
41.6698	5	83.3397	0	166.679	1	83.3397	0
41.6953	0	83.3906	0	166.781	6	83.3906	0
41.7208	5	83.4415	1	166.883	2	83.4415	0
41.7462	7	83.4924	0	166.985	6	83.4924	0
41.7717	6	83.5433	0	167.087	2	83.5433	1
41.7971	3	83.5943	1	167.188	2	83.5943	0
41.8226	7	83.6452	0	167.29	3	83.6452	0
41.848	1	83.6961	1	167.392	2	83.6961	0
41.8735	6	83.747	0	167.494	1	83.747	1
41.8989	3	83.7979	0	167.596	3	83.7979	0
41.9244	4	83.8488	0	167.698	2	83.8488	0
41.9499	5	83.8997	0	167.799	2	83.8997	0
41.9753	4	83.9506	1	167.901	1	83.9506	0
42.0008	4	84.0015	0	168.003	2	84.0015	0
42.0262	6	84.0524	0	168.105	4	84.0524	0
42.0517	8	84.1034	0	168.207	2	84.1034	0
42.0771	5	84.1543	0	168.308	1	84.1543	0
42.1026	6	84.2052	0	168.41	3	84.2052	0
42.128	3	84.2561	0	168.512	0	84.2561	1
42.1535	2	84.307	0	168.614	0	84.307	1
42.179	0	84.3579	0	168.716	3	84.3579	1
42.2044	2	84.4088	1	168.818	3	84.4088	0
42.2299	7	84.4597	1	168.919	2	84.4597	0
42.2553	5	84.5106	1	169.021	1	84.5106	0
42.2808	5	84.5615	0	169.123	2	84.5615	0
42.3062	6	84.6124	0	169.225	4	84.6124	0
42.3317	2	84.6634	0	169.327	4	84.6634	0
42.3571	4	84.7143	2	169.428	1	84.7143	0
42.3826	2	84.7652	1	169.53	1	84.7652	0
42.4081	2	84.8161	0	169.632	3	84.8161	0
42.4335	5	84.867	1	169.734	4	84.867	0
42.459	5	84.9179	0	169.836	1	84.9179	0
42.4844	6	84.9688	0	169.938	0	84.9688	0
42.5099	5	85.0197	0	170.039	3	85.0197	0
42.5353	7	85.0706	0	170.141	2	85.0706	1
42.5608	4	85.1215	0	170.243	0	85.1215	1
42.5862	5	85.1725	0	170.345	2	85.1725	0
42.6117	4	85.2234	0	170.447	4	85.2234	1
42.6371	3	85.2743	0	170.548	1	85.2743	0
42.6626	3	85.3252	0	170.65	3	85.3252	0
42.688	3	85.3761	1	170.752	4	85.3761	0
42.7135	9	85.427	0	170.854	2	85.427	1
42.739	3	85.4779	0	170.956	2	85.4779	1
42.7644	6	85.5288	0	171.058	3	85.5288	0
42.7899	3	85.5797	1	171.159	1	85.5797	0
42.8153	4	85.6307	1	171.261	2	85.6307	0
42.8408	2	85.6816	0	171.363	2	85.6816	0
42.8662	4	85.7325	0	171.465	3	85.7325	0
42.8917	2	85.7834	0	171.567	2	85.7834	0
42.9171	7	85.8343	1	171.669	0	85.8343	0
42.9426	7	85.8852	1	171.77	1	85.8852	0
42.9681	3	85.9361	0	171.872	1	85.9361	0
42.9935	4	85.987	1	171.974	1	85.987	0
43.019	10	86.0379	1	172.076	1	86.0379	0
43.0444	4	86.0888	0	172.178	1	86.0888	0
43.0699	3	86.1398	3	172.279	1	86.1398	0
43.0953	1	86.1907	0	172.381	1	86.1907	0
43.1208	4	86.2416	1	172.483	3	86.2416	0
43.1462	7	86.2925	1	172.585	1	86.2925	0
43.1717	3	86.3434	0	172.687	2	86.3434	0
43.1972	3	86.3943	1	172.789	2	86.3943	1
43.2226	5	86.4452	0	172.89	1	86.4452	0
43.2481	2	86.4961	0	172.992	6	86.4961	0
43.2735	4	86.547	1	173.094	2	86.547	0
43.299	4	86.5979	0	173.196	3	86.5979	1
43.3244	5	86.6488	0	173.298	1	86.6488	0
43.3499	2	86.6998	0	173.399	1	86.6998	0
43.3753	4	86.7507	0	173.501	2	86.7507	0
43.4008	8	86.8016	0	173.603	2	86.8016	0
43.4263	6	86.8525	1	173.705	0	86.8525	1
43.4517	3	86.9034	1	173.807	3	86.9034	0
43.4772	3	86.9543	0	173.909	5	86.9543	0
43.5026	2	87.0052	1	174.01	3	87.0052	0
43.5281	0	87.0561	0	174.112	1	87.0561	0
43.5535	2	87.107	0	174.214	1	87.107	0
43.579	3	87.1579	0	174.316	2	87.1579	1
43.6044	6	87.2089	0	174.418	3	87.2089	0
43.6299	1	87.2598	1	174.519	2	87.2598	0
43.6553	2	87.3107	2	174.621	0	87.3107	0
43.6808	5	87.3616	0	174.723	0	87.3616	0
43.7062	7	87.4125	0	174.825	6	87.4125	0
43.7317	2	87.4634	0	174.927	1	87.4634	0
43.7572	2	87.5143	0	175.029	1	87.5143	0
43.7826	6	87.5652	0	175.13	2	87.5652	0
43.8081	1	87.6161	1	175.232	1	87.6161	0
43.8335	7	87.6671	0	175.334	2	87.6671	0
43.859	2	87.718	1	175.436	2	87.718	0
43.8844	3	87.7689	1	175.538	3	87.7689	0
43.9099	4	87.8198	0	175.639	0	87.8198	0
43.9353	3	87.8707	0	175.741	5	87.8707	0
43.9608	3	87.9216	1	175.843	0	87.9216	1
43.9863	4	87.9725	1	175.945	2	87.9725	0
44.0117	2	88.0234	1	176.047	1	88.0234	1
44.0372	11	88.0743	0	176.149	1	88.0743	1
44.0626	6	88.1252	0	176.25	4	88.1252	0
44.0881	4	88.1762	2	176.352	4	88.1762	1
44.1135	2	88.2271	1	176.454	2	88.2271	1
44.139	4	88.278	1	176.556	2	88.278	0
44.1644	1	88.3289	1	176.658	5	88.3289	0
44.1899	5	88.3798	0	176.76	2	88.3798	0
44.2154	5	88.4307	1	176.861	1	88.4307	0
44.2408	3	88.4816	0	176.963	1	88.4816	0
44.2663	4	88.5325	0	177.065	0	88.5325	0
44.2917	4	88.5834	0	177.167	3	88.5834	0
44.3172	1	88.6343	0	177.269	2	88.6343	0
44.3426	6	88.6852	0	177.37	1	88.6852	0
44.3681	3	88.7362	1	177.472	1	88.7362	1
44.3935	4	88.7871	0	177.574	1	88.7871	0
44.419	1	88.838	0	177.676	1	88.838	0
44.4445	6	88.8889	0	177.778	2	88.8889	0
44.4699	1	88.9398	0	177.88	1	88.9398	1
44.4954	4	88.9907	0	177.981	3	88.9907	1
44.5208	7	89.0416	1	178.083	1	89.0416	0
44.5463	3	89.0925	1	178.185	0	89.0925	0
44.5717	3	89.1435	0	178.287	0	89.1435	0
44.5972	2	89.1944	0	178.389	0	89.1944	0
44.6226	3	89.2453	1	178.49	1	89.2453	0
44.6481	5	89.2962	1	178.592	1	89.2962	0
44.6735	7	89.3471	0	178.694	2	89.3471	0
44.699	1	89.398	1	178.796	3	89.398	0
44.7244	1	89.4489	0	178.898	0	89.4489	0
44.7499	6	89.4998	1	179	3	89.4998	0
44.7754	3	89.5507	0	179.101	1	89.5507	0
44.8008	2	89.6016	1	179.203	4	89.6016	0
44.8263	3	89.6526	0	179.305	2	89.6526	0
44.8517	5	89.7035	0	179.407	6	89.7035	1
44.8772	2	89.7544	1	179.509	3	89.7544	2
44.9026	1	89.8053	0	179.61	4	89.8053	0
44.9281	1	89.8562	0	179.712	2	89.8562	0
44.9535	2	89.9071	0	179.814	4	89.9071	0
44.979	5	89.958	0	179.916	3	89.958	0
45.0045	2	90.0089	0	180.018	2	90.0089	0
45.0299	2	90.0598	0	180.12	2	90.0598	0
45.0554	4	90.1107	1	180.221	3	90.1107	1
45.0808	2	90.1616	0	180.323	2	90.1616	0
45.1063	3	90.2126	0	180.425	0	90.2126	0
45.1317	5	90.2635	0	180.527	4	90.2635	1
45.1572	2	90.3144	1	180.629	0	90.3144	1
45.1826	2	90.3653	0	180.731	2	90.3653	0
45.2081	6	90.4162	0	180.832	3	90.4162	0
45.2336	2	90.4671	1	180.934	2	90.4671	0
45.259	5	90.518	0	181.036	3	90.518	0
45.2845	3	90.5689	0	181.138	5	90.5689	1
45.3099	1	90.6198	0	181.24	4	90.6198	0
45.3354	4	90.6707	2	181.341	2	90.6707	0
45.3608	6	90.7217	0	181.443	3	90.7217	0
45.3863	4	90.7726	0	181.545	3	90.7726	0
45.4117	3	90.8235	0	181.647	3	90.8235	0
45.4372	3	90.8744	0	181.749	2	90.8744	0
45.4626	6	90.9253	2	181.851	1	90.9253	0
45.4881	5	90.9762	2	181.952	2	90.9762	0
45.5136	4	91.0271	1	182.054	1	91.0271	0
45.539	2	91.078	0	182.156	2	91.078	0
45.5645	2	91.1289	1	182.258	1	91.1289	0
45.5899	6	91.1799	0	182.36	3	91.1799	0
45.6154	0	91.2308	1	182.461	2	91.2308	1
45.6408	2	91.2817	0	182.563	0	91.2817	0
45.6663	3	91.3326	1	182.665	1	91.3326	0
45.6917	1	91.3835	1	182.767	2	91.3835	0
45.7172	0	91.4344	0	182.869	2	91.4344	0
45.7426	6	91.4853	1	182.971	4	91.4853	0
45.7681	2	91.5362	0	183.072	0	91.5362	0
45.7936	0	91.5871	1	183.174	0	91.5871	0
45.819	6	91.638	1	183.276	4	91.638	0
45.8445	2	91.689	0	183.378	3	91.689	0
45.8699	3	91.7399	1	183.48	1	91.7399	0
45.8954	4	91.7908	0	183.581	1	91.7908	0
45.9208	3	91.8417	0	183.683	0	91.8417	0
45.9463	3	91.8926	0	183.785	1	91.8926	0
45.9718	1	91.9435	0	183.887	2	91.9435	1
45.9972	6	91.9944	1	183.989	3	91.9944	0
46.0227	3	92.0453	0	184.091	2	92.0453	0
46.0481	2	92.0962	1	184.192	3	92.0962	0
46.0736	6	92.1471	1	184.294	2	92.1471	0
46.099	3	92.198	0	184.396	5	92.198	0
46.1245	3	92.249	2	184.498	3	92.249	0
46.1499	3	92.2999	0	184.6	1	92.2999	0
46.1754	6	92.3508	0	184.701	2	92.3508	0
46.2008	4	92.4017	0	184.803	0	92.4017	0
46.2263	2	92.4526	1	184.905	1	92.4526	0
46.2518	3	92.5035	0	185.007	2	92.5035	0
46.2772	3	92.5544	0	185.109	1	92.5544	0
46.3027	3	92.6053	0	185.211	1	92.6053	2
46.3281	2	92.6562	1	185.312	1	92.6562	0
46.3536	5	92.7071	0	185.414	2	92.7071	0
46.379	2	92.7581	0	185.516	1	92.7581	0
46.4045	2	92.809	0	185.618	2	92.809	0
46.4299	2	92.8599	1	185.72	2	92.8599	0
46.4554	2	92.9108	0	185.821	1	92.9108	0
46.4808	2	92.9617	0	185.923	1	92.9617	0
46.5063	4	93.0126	0	186.025	1	93.0126	0
46.5318	4	93.0635	1	186.127	2	93.0635	1
46.5572	2	93.1144	0	186.229	1	93.1144	0
46.5827	2	93.1653	1	186.331	0	93.1653	0
46.6081	4	93.2163	1	186.432	0	93.2163	1
46.6336	2	93.2672	0	186.534	2	93.2672	0
46.659	5	93.3181	0	186.636	2	93.3181	0
46.6845	1	93.369	0	186.738	4	93.369	0
46.7099	2	93.4199	0	186.84	1	93.4199	0
46.7354	5	93.4708	0	186.942	1	93.4708	0
46.7608	1	93.5217	0	187.043	0	93.5217	1
46.7863	4	93.5726	3	187.145	2	93.5726	1
46.8118	4	93.6235	1	187.247	2	93.6235	1
46.8372	2	93.6744	0	187.349	1	93.6744	1
46.8627	0	93.7254	1	187.451	1	93.7254	0
46.8881	2	93.7763	0	187.552	1	93.7763	0
46.9136	3	93.8272	3	187.654	1	93.8272	0
46.939	2	93.8781	1	187.756	4	93.8781	0
46.9645	3	93.929	0	187.858	3	93.929	0
46.99	4	93.9799	0	187.96	1	93.9799	0
47.0154	3	94.0308	0	188.062	1	94.0308	0
47.0409	0	94.0817	1	188.163	2	94.0817	0
47.0663	0	94.1326	0	188.265	0	94.1326	0
47.0918	5	94.1835	0	188.367	2	94.1835	0
47.1172	2	94.2344	1	188.469	0	94.2344	0
47.1427	5	94.2854	1	188.571	0	94.2854	0
47.1681	1	94.3363	1	188.672	1	94.3363	0
47.1936	4	94.3872	0	188.774	0	94.3872	0
47.219	4	94.4381	1	188.876	1	94.4381	0
47.2445	2	94.489	2	188.978	4	94.489	0
47.27	3	94.5399	2	189.08	0	94.5399	1
47.2954	3	94.5908	0	189.182	3	94.5908	0
47.3209	0	94.6417	2	189.283	1	94.6417	0
47.3463	5	94.6926	1	189.385	1	94.6926	0
47.3718	1	94.7435	0	189.487	1	94.7435	1
47.3972	1	94.7945	0	189.589	0	94.7945	0
47.4227	3	94.8454	1	189.691	2	94.8454	1
47.4481	1	94.8963	0	189.792	3	94.8963	0
47.4736	4	94.9472	1	189.894	3	94.9472	0
47.499	1	94.9981	0	189.996	3	94.9981	0
47.5245	2	95.049	0	190.098	3	95.049	2
47.55	1	95.0999	1	190.2	1	95.0999	1
47.5754	2	95.1508	1	190.302	3	95.1508	0
47.6009	2	95.2017	0	190.403	2	95.2017	0
47.6263	0	95.2527	0	190.505	1	95.2527	0
47.6518	2	95.3036	0	190.607	4	95.3036	1
47.6772	3	95.3545	0	190.709	1	95.3545	0
47.7027	1	95.4054	1	190.811	1	95.4054	1
47.7281	3	95.4563	0	190.912	2	95.4563	0
47.7536	3	95.5072	0	191.014	2	95.5072	0
47.779	0	95.5581	0	191.116	1	95.5581	0
47.8045	1	95.609	2	191.218	0	95.609	0
47.83	4	95.6599	2	191.32	1	95.6599	0
47.8554	2	95.7108	0	191.422	3	95.7108	0
47.8809	3	95.7618	2	191.523	2	95.7618	1
47.9063	4	95.8127	1	191.625	3	95.8127	1
47.9318	3	95.8636	1	191.727	1	95.8636	0
47.9572	4	95.9145	0	191.829	0	95.9145	0
47.9827	2	95.9654	1	191.931	2	95.9654	0
48.0082	0	96.0163	0	192.033	3	96.0163	0
48.0336	4	96.0672	0	192.134	2	96.0672	1
48.0591	2	96.1181	0	192.236	0	96.1181	1
48.0845	3	96.169	1	192.338	2	96.169	1
48.11	1	96.2199	0	192.44	0	96.2199	0
48.1354	3	96.2708	0	192.542	1	96.2708	0
48.1609	1	96.3218	0	192.643	0	96.3218	0
48.1863	1	96.3727	0	192.745	3	96.3727	0
48.2118	2	96.4236	1	192.847	2	96.4236	0
48.2372	2	96.4745	1	192.949	1	96.4745	0
48.2627	1	96.5254	0	193.051	3	96.5254	0
48.2882	1	96.5763	0	193.153	3	96.5763	0
48.3136	1	96.6272	1	193.254	2	96.6272	1
48.3391	0	96.6781	1	193.356	4	96.6781	1
48.3645	3	96.729	1	193.458	2	96.729	0
48.39	5	96.7799	0	193.56	1	96.7799	1
48.4154	3	96.8309	1	193.662	2	96.8309	0
48.4409	1	96.8818	1	193.763	5	96.8818	0
48.4663	3	96.9327	0	193.865	3	96.9327	0
48.4918	2	96.9836	1	193.967	2	96.9836	0
48.5172	2	97.0345	0	194.069	2	97.0345	0
48.5427	1	97.0854	0	194.171	1	97.0854	0
48.5682	3	97.1363	0	194.273	1	97.1363	0
48.5936	2	97.1872	3	194.374	2	97.1872	0
48.6191	1	97.2381	0	194.476	1	97.2381	0
48.6445	6	97.2891	1	194.578	0	97.2891	0
48.67	3	97.34	0	194.68	2	97.34	0
48.6954	4	97.3909	0	194.782	2	97.3909	0
48.7209	2	97.4418	0	194.883	4	97.4418	0
48.7463	0	97.4927	0	194.985	3	97.4927	0
48.7718	2	97.5436	0	195.087	1	97.5436	0
48.7972	2	97.5945	1	195.189	3	97.5945	0
48.8227	1	97.6454	0	195.291	3	97.6454	0
48.8482	1	97.6963	1	195.393	2	97.6963	0
48.8736	1	97.7472	1	195.494	0	97.7472	0
48.8991	2	97.7982	0	195.596	0	97.7982	0
48.9245	2	97.8491	0	195.698	0	97.8491	0
48.95	3	97.9	0	195.8	1	97.9	2
48.9754	1	97.9509	0	195.902	2	97.9509	0
49.0009	0	98.0018	0	196.004	0	98.0018	0
49.0264	2	98.0527	2	196.105	1	98.0527	0
49.0518	2	98.1036	0	196.207	2	98.1036	0
49.0773	0	98.1545	0	196.309	1	98.1545	0
49.1027	3	98.2054	1	196.411	1	98.2054	0
49.1282	1	98.2563	0	196.513	3	98.2563	0
49.1536	0	98.3072	1	196.614	1	98.3072	1
49.1791	1	98.3582	0	196.716	0	98.3582	1
49.2045	1	98.4091	0	196.818	1	98.4091	0
49.23	2	98.46	1	196.92	3	98.46	0
49.2554	4	98.5109	0	197.022	0	98.5109	0
49.2809	4	98.5618	2	197.124	2	98.5618	1
49.3064	3	98.6127	0	197.225	0	98.6127	0
49.3318	0	98.6636	0	197.327	2	98.6636	0
49.3573	4	98.7145	0	197.429	3	98.7145	0
49.3827	0	98.7654	0	197.531	2	98.7654	0
49.4082	0	98.8163	0	197.633	0	98.8163	0
49.4336	4	98.8673	0	197.734	1	98.8673	0
49.4591	5	98.9182	0	197.836	3	98.9182	0
49.4845	1	98.9691	0	197.938	3	98.9691	1
49.51	2	99.02	0	198.04	1	99.02	0
49.5354	2	99.0709	0	198.142	2	99.0709	0
49.5609	2	99.1218	1	198.244	2	99.1218	0
49.5864	4	99.1727	0	198.345	1	99.1727	0
49.6118	1	99.2236	1	198.447	5	99.2236	0
49.6373	1	99.2745	1	198.549	3	99.2745	0
49.6627	3	99.3255	0	198.651	3	99.3255	0
49.6882	5	99.3764	0	198.753	1	99.3764	0
49.7136	1	99.4273	0	198.854	2	99.4273	0
49.7391	0	99.4782	0	198.956	1	99.4782	0
49.7645	3	99.5291	0	199.058	1	99.5291	0
49.79	4	99.58	0	199.16	5	99.58	1
49.8154	3	99.6309	1	199.262	1	99.6309	0
49.8409	2	99.6818	0	199.364	1	99.6818	0
49.8664	1	99.7327	0	199.465	2	99.7327	0
49.8918	6	99.7836	2	199.567	3	99.7836	0
49.9173	2	99.8345	0	199.669	1	99.8345	0
49.9427	3	99.8855	2	199.771	3	99.8855	0
49.9682	5	99.9364	0	199.873	0	99.9364	0
49.9936	4	99.9873	0	199.974	3	99.9873	0
50.0191	1	100.038	0	200.076	0	100.038	1
50.0446	0	100.089	0	200.178	1	100.089	0
50.07	1	100.14	0	200.28	2	100.14	2
50.0955	0	100.191	2	200.382	0	100.191	0
50.1209	0	100.242	0	200.484	1	100.242	0
50.1464	2	100.293	0	200.585	3	100.293	0
50.1718	2	100.344	0	200.687	3	100.344	0
50.1973	2	100.395	0	200.789	1	100.395	1
50.2227	2	100.445	0	200.891	1	100.445	0
50.2482	0	100.496	0	200.993	2	100.496	0
50.2736	1	100.547	0	201.095	2	100.547	0
50.2991	4	100.598	1	201.196	2	100.598	1
50.3246	3	100.649	0	201.298	0	100.649	1
50.35	3	100.7	0	201.4	0	100.7	0
50.3755	2	100.751	0	201.502	1	100.751	0
50.4009	0	100.802	1	201.604	0	100.802	0
50.4264	2	100.853	0	201.705	2	100.853	0
50.4518	0	100.904	0	201.807	0	100.904	0
50.4773	0	100.955	1	201.909	2	100.955	0
50.5027	1	101.005	1	202.011	1	101.005	0
50.5282	1	101.056	0	202.113	1	101.056	0
50.5536	2	101.107	0	202.215	1	101.107	0
50.5791	1	101.158	0	202.316	0	101.158	0
50.6046	4	101.209	2	202.418	1	101.209	2
50.63	4	101.26	0	202.52	1	101.26	0
50.6555	1	101.311	0	202.622	3	101.311	1
50.6809	1	101.362	0	202.724	1	101.362	0
50.7064	1	101.413	0	202.825	1	101.413	0
50.7318	1	101.464	0	202.927	1	101.464	0
50.7573	3	101.515	1	203.029	0	101.515	0
50.7827	4	101.565	0	203.131	1	101.565	0
50.8082	0	101.616	0	203.233	2	101.616	1
50.8336	2	101.667	1	203.335	3	101.667	0
50.8591	2	101.718	1	203.436	2	101.718	0
50.8846	1	101.769	0	203.538	4	101.769	0
[truncated: 2,097 more rows]
