# Supplementary material for: Double boron–oxygen-fused polycyclic aromatic hydrocarbons: skeletal editing and applications as organic optoelectronic materials
Source: Nat Commun. 2023 Nov 4;14:7089. doi: 10.1038/s41467-023-42973-1 (PMC10625603; doi:10.1038/s41467-023-42973-1)
Supplement: Supplementary file 14 — Source Data [file 41467_2023_42973_MOESM14_ESM.zip › Fig. S44. Photophysical properties-PL decay 77K-magnify.xlsx]

## Sheet: Fig. S44(a)
	BO1b		BO1c		BO1d		BO1f
0.00273	126	0.00273	304	0.00273	196	0.00273	151
0.00546	135	0.00546	306	0.00546	180	0.00546	130
0.00819	151	0.00819	306	0.00819	171	0.00819	147
0.01092	116	0.01092	320	0.01092	178	0.01092	171
0.01365	125	0.01365	293	0.01365	183	0.01365	153
0.01638	143	0.01638	290	0.01638	190	0.01638	133
0.01911	106	0.01911	331	0.01911	193	0.01911	162
0.02185	125	0.02185	310	0.02185	204	0.02185	148
0.02458	128	0.02458	297	0.02458	190	0.02458	151
0.02731	105	0.02731	304	0.02731	173	0.02731	137
0.03004	122	0.03004	305	0.03004	193	0.03004	142
0.03277	129	0.03277	291	0.03277	197	0.03277	159
0.0355	122	0.0355	296	0.0355	183	0.0355	162
0.03823	127	0.03823	307	0.03823	198	0.03823	140
0.04096	118	0.04096	288	0.04096	177	0.04096	145
0.04369	132	0.04369	312	0.04369	193	0.04369	147
0.04642	126	0.04642	331	0.04642	168	0.04642	149
0.04915	82	0.04915	329	0.04915	162	0.04915	120
0.05188	122	0.05188	327	0.05188	208	0.05188	138
0.05461	124	0.05461	320	0.05461	180	0.05461	144
0.05734	140	0.05734	294	0.05734	186	0.05734	157
0.06007	102	0.06007	295	0.06007	178	0.06007	140
0.06281	127	0.06281	294	0.06281	214	0.06281	142
0.06554	119	0.06554	308	0.06554	207	0.06554	154
0.06827	129	0.06827	341	0.06827	157	0.06827	128
0.071	140	0.071	289	0.071	184	0.071	133
0.07373	113	0.07373	303	0.07373	177	0.07373	136
0.07646	135	0.07646	327	0.07646	154	0.07646	133
0.07919	94	0.07919	299	0.07919	181	0.07919	139
0.08192	135	0.08192	302	0.08192	177	0.08192	141
0.08465	136	0.08465	298	0.08465	184	0.08465	135
0.08738	101	0.08738	276	0.08738	173	0.08738	144
0.09011	125	0.09011	298	0.09011	193	0.09011	119
0.09284	124	0.09284	295	0.09284	206	0.09284	145
0.09557	127	0.09557	307	0.09557	228	0.09557	164
0.0983	128	0.0983	293	0.0983	185	0.0983	133
0.10103	142	0.10103	298	0.10103	192	0.10103	129
0.10377	127	0.10377	319	0.10377	184	0.10377	143
0.1065	134	0.1065	337	0.1065	204	0.1065	146
0.10923	121	0.10923	321	0.10923	178	0.10923	144
0.11196	114	0.11196	272	0.11196	166	0.11196	135
0.11469	98	0.11469	298	0.11469	201	0.11469	154
0.11742	135	0.11742	286	0.11742	181	0.11742	142
0.12015	120	0.12015	279	0.12015	182	0.12015	153
0.12288	119	0.12288	298	0.12288	183	0.12288	182
0.12561	107	0.12561	289	0.12561	178	0.12561	142
0.12834	141	0.12834	287	0.12834	175	0.12834	151
0.13107	109	0.13107	307	0.13107	201	0.13107	142
0.1338	115	0.1338	288	0.1338	196	0.1338	141
0.13653	102	0.13653	319	0.13653	180	0.13653	138
0.13926	115	0.13926	297	0.13926	180	0.13926	125
0.14199	119	0.14199	304	0.14199	194	0.14199	146
0.14473	126	0.14473	311	0.14473	212	0.14473	156
0.14746	114	0.14746	308	0.14746	204	0.14746	146
0.15019	95	0.15019	294	0.15019	206	0.15019	156
0.15292	123	0.15292	301	0.15292	188	0.15292	135
0.15565	123	0.15565	307	0.15565	180	0.15565	141
0.15838	111	0.15838	295	0.15838	183	0.15838	132
0.16111	131	0.16111	310	0.16111	212	0.16111	139
0.16384	138	0.16384	324	0.16384	173	0.16384	132
0.16657	127	0.16657	298	0.16657	186	0.16657	150
0.1693	116	0.1693	284	0.1693	214	0.1693	139
0.17203	101	0.17203	332	0.17203	222	0.17203	137
0.17476	112	0.17476	277	0.17476	198	0.17476	165
0.17749	114	0.17749	308	0.17749	195	0.17749	141
0.18022	114	0.18022	323	0.18022	202	0.18022	151
0.18296	123	0.18296	282	0.18296	197	0.18296	147
0.18569	109	0.18569	318	0.18569	174	0.18569	154
0.18842	125	0.18842	306	0.18842	155	0.18842	151
0.19115	119	0.19115	309	0.19115	187	0.19115	118
0.19388	113	0.19388	292	0.19388	188	0.19388	122
0.19661	120	0.19661	282	0.19661	190	0.19661	124
0.19934	124	0.19934	267	0.19934	189	0.19934	127
0.20207	124	0.20207	293	0.20207	199	0.20207	137
0.2048	122	0.2048	306	0.2048	200	0.2048	157
0.20753	120	0.20753	293	0.20753	185	0.20753	146
0.21026	132	0.21026	305	0.21026	180	0.21026	158
0.21299	111	0.21299	288	0.21299	194	0.21299	131
0.21572	108	0.21572	298	0.21572	172	0.21572	136
0.21845	108	0.21845	305	0.21845	192	0.21845	126
0.22118	128	0.22118	281	0.22118	196	0.22118	151
0.22392	103	0.22392	300	0.22392	206	0.22392	148
0.22665	121	0.22665	284	0.22665	178	0.22665	130
0.22938	126	0.22938	301	0.22938	199	0.22938	144
0.23211	114	0.23211	308	0.23211	161	0.23211	130
0.23484	100	0.23484	307	0.23484	185	0.23484	147
0.23757	101	0.23757	255	0.23757	189	0.23757	135
0.2403	112	0.2403	306	0.2403	177	0.2403	129
0.24303	111	0.24303	302	0.24303	201	0.24303	123
0.24576	119	0.24576	278	0.24576	164	0.24576	135
0.24849	118	0.24849	284	0.24849	170	0.24849	137
0.25122	116	0.25122	294	0.25122	195	0.25122	133
0.25395	109	0.25395	274	0.25395	169	0.25395	140
0.25668	135	0.25668	288	0.25668	162	0.25668	125
0.25941	128	0.25941	263	0.25941	196	0.25941	128
0.26214	108	0.26214	277	0.26214	182	0.26214	147
0.26488	127	0.26488	299	0.26488	170	0.26488	125
0.26761	104	0.26761	311	0.26761	193	0.26761	136
0.27034	117	0.27034	278	0.27034	177	0.27034	136
0.27307	111	0.27307	285	0.27307	227	0.27307	148
0.2758	110	0.2758	321	0.2758	191	0.2758	153
0.27853	129	0.27853	311	0.27853	162	0.27853	143
0.28126	117	0.28126	266	0.28126	199	0.28126	127
0.28399	109	0.28399	269	0.28399	187	0.28399	136
0.28672	103	0.28672	287	0.28672	184	0.28672	154
0.28945	120	0.28945	291	0.28945	184	0.28945	111
0.29218	109	0.29218	304	0.29218	183	0.29218	126
0.29491	120	0.29491	301	0.29491	178	0.29491	146
0.29764	109	0.29764	298	0.29764	188	0.29764	126
0.30037	117	0.30037	311	0.30037	174	0.30037	106
0.3031	94	0.3031	265	0.3031	187	0.3031	126
0.30584	113	0.30584	276	0.30584	191	0.30584	133
0.30857	110	0.30857	309	0.30857	186	0.30857	123
0.3113	120	0.3113	286	0.3113	187	0.3113	125
0.31403	104	0.31403	294	0.31403	186	0.31403	127
0.31676	109	0.31676	302	0.31676	198	0.31676	140
0.31949	118	0.31949	286	0.31949	201	0.31949	140
0.32222	113	0.32222	269	0.32222	161	0.32222	128
0.32495	128	0.32495	273	0.32495	177	0.32495	132
0.32768	126	0.32768	275	0.32768	194	0.32768	140
0.33041	119	0.33041	248	0.33041	202	0.33041	139
0.33314	107	0.33314	279	0.33314	171	0.33314	137
0.33587	126	0.33587	287	0.33587	176	0.33587	128
0.3386	125	0.3386	288	0.3386	175	0.3386	158
0.34133	100	0.34133	297	0.34133	179	0.34133	115
0.34406	124	0.34406	288	0.34406	200	0.34406	115
0.3468	126	0.3468	263	0.3468	204	0.3468	126
0.34953	118	0.34953	298	0.34953	196	0.34953	141
0.35226	126	0.35226	295	0.35226	201	0.35226	135
0.35499	119	0.35499	274	0.35499	178	0.35499	124
0.35772	109	0.35772	285	0.35772	168	0.35772	117
0.36045	102	0.36045	309	0.36045	193	0.36045	111
0.36318	114	0.36318	308	0.36318	189	0.36318	152
0.36591	111	0.36591	258	0.36591	189	0.36591	124
0.36864	113	0.36864	297	0.36864	154	0.36864	139
0.37137	93	0.37137	292	0.37137	153	0.37137	135
0.3741	87	0.3741	292	0.3741	191	0.3741	124
0.37683	112	0.37683	255	0.37683	168	0.37683	128
0.37956	119	0.37956	255	0.37956	172	0.37956	120
0.38229	117	0.38229	298	0.38229	179	0.38229	126
0.38502	112	0.38502	279	0.38502	170	0.38502	134
0.38776	106	0.38776	279	0.38776	179	0.38776	122
0.39049	119	0.39049	274	0.39049	181	0.39049	138
0.39322	116	0.39322	311	0.39322	205	0.39322	119
0.39595	110	0.39595	288	0.39595	179	0.39595	126
0.39868	108	0.39868	238	0.39868	179	0.39868	120
0.40141	91	0.40141	292	0.40141	181	0.40141	133
0.40414	113	0.40414	265	0.40414	172	0.40414	129
0.40687	104	0.40687	291	0.40687	173	0.40687	132
0.4096	120	0.4096	258	0.4096	189	0.4096	156
0.41233	107	0.41233	280	0.41233	173	0.41233	101
0.41506	111	0.41506	287	0.41506	192	0.41506	141
0.41779	107	0.41779	284	0.41779	171	0.41779	133
0.42052	129	0.42052	271	0.42052	191	0.42052	134
0.42325	117	0.42325	295	0.42325	182	0.42325	134
0.42598	93	0.42598	262	0.42598	184	0.42598	130
0.42872	105	0.42872	285	0.42872	190	0.42872	154
0.43145	96	0.43145	268	0.43145	186	0.43145	135
0.43418	125	0.43418	253	0.43418	164	0.43418	134
0.43691	100	0.43691	268	0.43691	172	0.43691	125
0.43964	119	0.43964	283	0.43964	173	0.43964	121
0.44237	104	0.44237	282	0.44237	160	0.44237	115
0.4451	91	0.4451	263	0.4451	158	0.4451	130
0.44783	106	0.44783	279	0.44783	190	0.44783	145
0.45056	108	0.45056	283	0.45056	155	0.45056	126
0.45329	108	0.45329	300	0.45329	180	0.45329	124
0.45602	109	0.45602	266	0.45602	181	0.45602	128
0.45875	112	0.45875	270	0.45875	167	0.45875	128
0.46148	95	0.46148	262	0.46148	190	0.46148	133
0.46421	116	0.46421	269	0.46421	145	0.46421	135
0.46694	104	0.46694	329	0.46694	166	0.46694	125
0.46968	126	0.46968	301	0.46968	196	0.46968	153
0.47241	96	0.47241	255	0.47241	139	0.47241	127
0.47514	103	0.47514	283	0.47514	139	0.47514	136
0.47787	122	0.47787	253	0.47787	171	0.47787	143
0.4806	99	0.4806	275	0.4806	166	0.4806	128
0.48333	117	0.48333	269	0.48333	158	0.48333	140
0.48606	101	0.48606	239	0.48606	166	0.48606	113
0.48879	125	0.48879	292	0.48879	159	0.48879	116
0.49152	97	0.49152	274	0.49152	171	0.49152	147
0.49425	106	0.49425	295	0.49425	167	0.49425	126
0.49698	128	0.49698	257	0.49698	199	0.49698	118
0.49971	90	0.49971	270	0.49971	180	0.49971	142
0.50244	112	0.50244	262	0.50244	180	0.50244	127
0.50517	101	0.50517	270	0.50517	185	0.50517	129
0.5079	130	0.5079	283	0.5079	158	0.5079	134
0.51064	114	0.51064	244	0.51064	161	0.51064	137
0.51337	109	0.51337	269	0.51337	170	0.51337	141
0.5161	124	0.5161	303	0.5161	187	0.5161	111
0.51883	112	0.51883	268	0.51883	172	0.51883	113
0.52156	89	0.52156	297	0.52156	160	0.52156	132
0.52429	101	0.52429	271	0.52429	181	0.52429	129
0.52702	110	0.52702	278	0.52702	171	0.52702	111
0.52975	107	0.52975	279	0.52975	167	0.52975	139
0.53248	115	0.53248	289	0.53248	191	0.53248	130
0.53521	118	0.53521	251	0.53521	162	0.53521	148
0.53794	112	0.53794	258	0.53794	185	0.53794	125
0.54067	86	0.54067	271	0.54067	190	0.54067	127
0.5434	92	0.5434	262	0.5434	168	0.5434	123
0.54613	125	0.54613	285	0.54613	187	0.54613	114
0.54887	98	0.54887	279	0.54887	175	0.54887	110
0.5516	108	0.5516	309	0.5516	170	0.5516	135
0.55433	97	0.55433	258	0.55433	159	0.55433	110
0.55706	87	0.55706	244	0.55706	173	0.55706	149
0.55979	1471	0.55979	5169	0.55979	1388	0.55979	1465
0.56252	7037	0.56252	25005	0.56252	6465	0.56252	7166
0.56525	7224	0.56525	25523	0.56525	6606	0.56525	7329
0.56798	7400	0.56798	25833	0.56798	6651	0.56798	7231
0.57071	7389	0.57071	26152	0.57071	6660	0.57071	7580
0.57344	7428	0.57344	26284	0.57344	6945	0.57344	7829
0.57617	7400	0.57617	26633	0.57617	7071	0.57617	7888
0.5789	7557	0.5789	26328	0.5789	6912	0.5789	7905
0.58163	7598	0.58163	26311	0.58163	7079	0.58163	8149
0.58436	7600	0.58436	26612	0.58436	7175	0.58436	8239
0.58709	7656	0.58709	26693	0.58709	7075	0.58709	8394
0.58983	7646	0.58983	27031	0.58983	7009	0.58983	8195
0.59256	7735	0.59256	26791	0.59256	7341	0.59256	8409
0.59529	7905	0.59529	26494	0.59529	7271	0.59529	8812
0.59802	8030	0.59802	26444	0.59802	7451	0.59802	8813
0.60075	8096	0.60075	26305	0.60075	7454	0.60075	8747
0.60348	8239	0.60348	26760	0.60348	7387	0.60348	8848
0.60621	8314	0.60621	27003	0.60621	7515	0.60621	8742
0.60894	8228	0.60894	27233	0.60894	7534	0.60894	8869
0.61167	8250	0.61167	27000	0.61167	7670	0.61167	8768
0.6144	8434	0.6144	27258	0.6144	7641	0.6144	8729
0.61713	8424	0.61713	27403	0.61713	7638	0.61713	8923
0.61986	8631	0.61986	27779	0.61986	7918	0.61986	9017
0.62259	8572	0.62259	27545	0.62259	7763	0.62259	9025
0.62532	8800	0.62532	27689	0.62532	7872	0.62532	9108
0.62805	8817	0.62805	27457	0.62805	7746	0.62805	9282
0.63079	8729	0.63079	28067	0.63079	7933	0.63079	9622
0.63352	8831	0.63352	27819	0.63352	8105	0.63352	9523
0.63625	8951	0.63625	27968	0.63625	8158	0.63625	9647
0.63898	8993	0.63898	27729	0.63898	8173	0.63898	9708
0.64171	9087	0.64171	28070	0.64171	8366	0.64171	9936
0.64444	9232	0.64444	27831	0.64444	8225	0.64444	10085
0.64717	9205	0.64717	28068	0.64717	8576	0.64717	10063
0.6499	9297	0.6499	28362	0.6499	8485	0.6499	9996
0.65263	9454	0.65263	28454	0.65263	8339	0.65263	9889
0.65536	9524	0.65536	28471	0.65536	8486	0.65536	9976
0.65809	9576	0.65809	28219	0.65809	8543	0.65809	9942
0.66082	9715	0.66082	28237	0.66082	8574	0.66082	10050
0.66355	9686	0.66355	28523	0.66355	8597	0.66355	10388
0.66628	9771	0.66628	28767	0.66628	8560	0.66628	10526
0.66901	9776	0.66901	28455	0.66901	8793	0.66901	10611
0.67175	9791	0.67175	28404	0.67175	8908	0.67175	10774
0.67448	9878	0.67448	28347	0.67448	8793	0.67448	10796
0.67721	9917	0.67721	28500	0.67721	9025	0.67721	10731
0.67994	9995	0.67994	28951	0.67994	8969	0.67994	10889
0.68267	9937	0.68267	28477	0.68267	9140	0.68267	11211
0.6854	10156	0.6854	28515	0.6854	9220	0.6854	10919
0.68813	10195	0.68813	28756	0.68813	9274	0.68813	11287
0.69086	10407	0.69086	28420	0.69086	9253	0.69086	11099
0.69359	10127	0.69359	29008	0.69359	9374	0.69359	10899
0.69632	10424	0.69632	29151	0.69632	9240	0.69632	10826
0.69905	10360	0.69905	29051	0.69905	9241	0.69905	11030
0.70178	10493	0.70178	29111	0.70178	9360	0.70178	11309
0.70451	10733	0.70451	29079	0.70451	9324	0.70451	11365
0.70724	10832	0.70724	29472	0.70724	9608	0.70724	11613
0.70997	10833	0.70997	29671	0.70997	9558	0.70997	11995
0.71271	10939	0.71271	29443	0.71271	9788	0.71271	11965
0.71544	10880	0.71544	29372	0.71544	9908	0.71544	11900
0.71817	10911	0.71817	29920	0.71817	9877	0.71817	11918
0.7209	10965	0.7209	29711	0.7209	9974	0.7209	12051
0.72363	11053	0.72363	30108	0.72363	9927	0.72363	12263
0.72636	11336	0.72636	30270	0.72636	9817	0.72636	12244
0.72909	11360	0.72909	29862	0.72909	9963	0.72909	12325
0.73182	11319	0.73182	30106	0.73182	10094	0.73182	12087
0.73455	11362	0.73455	30169	0.73455	10164	0.73455	12374
0.73728	11200	0.73728	30278	0.73728	10083	0.73728	12426
0.74001	11315	0.74001	30079	0.74001	10206	0.74001	12315
0.74274	11559	0.74274	30288	0.74274	10401	0.74274	12477
0.74547	11648	0.74547	30449	0.74547	10411	0.74547	12503
0.7482	11614	0.7482	30422	0.7482	10391	0.7482	12539
0.75093	12002	0.75093	30657	0.75093	10558	0.75093	12791
0.75367	11764	0.75367	30374	0.75367	10511	0.75367	12756
0.7564	11904	0.7564	30350	0.7564	10425	0.7564	12602
0.75913	11918	0.75913	30852	0.75913	10418	0.75913	12780
0.76186	12126	0.76186	31215	0.76186	10742	0.76186	12957
0.76459	12291	0.76459	30600	0.76459	10738	0.76459	13295
0.76732	12342	0.76732	30647	0.76732	10522	0.76732	13391
0.77005	12258	0.77005	30165	0.77005	10837	0.77005	13637
0.77278	12259	0.77278	30421	0.77278	10600	0.77278	13778
0.77551	12283	0.77551	30427	0.77551	10578	0.77551	13501
0.77824	12502	0.77824	30467	0.77824	10998	0.77824	13876
0.78097	12366	0.78097	30490	0.78097	10814	0.78097	13688
0.7837	10568	0.7837	23272	0.7837	9329	0.7837	11681
0.78643	5908	0.78643	5909	0.78643	4946	0.78643	6930
0.78916	5962	0.78916	5871	0.78916	5061	0.78916	6975
0.79189	5869	0.79189	5825	0.79189	4926	0.79189	6952
0.79463	5881	0.79463	5901	0.79463	4988	0.79463	6803
0.79736	5854	0.79736	5889	0.79736	4998	0.79736	7041
0.80009	5966	0.80009	5872	0.80009	4886	0.80009	7090
0.80282	5980	0.80282	5866	0.80282	4963	0.80282	7004
0.80555	5982	0.80555	5954	0.80555	4936	0.80555	7022
0.80828	6031	0.80828	5825	0.80828	4918	0.80828	6990
0.81101	5817	0.81101	5770	0.81101	4849	0.81101	6755
0.81374	5783	0.81374	5859	0.81374	4847	0.81374	6805
0.81647	5852	0.81647	5838	0.81647	4898	0.81647	6799
0.8192	5798	0.8192	5831	0.8192	4870	0.8192	6730
0.82193	5741	0.82193	5844	0.82193	5081	0.82193	6743
0.82466	5938	0.82466	5833	0.82466	4941	0.82466	6884
0.82739	5934	0.82739	5884	0.82739	4934	0.82739	6893
0.83012	5859	0.83012	5787	0.83012	4917	0.83012	6850
0.83285	5663	0.83285	5720	0.83285	4765	0.83285	6932
0.83559	5840	0.83559	5774	0.83559	4988	0.83559	6858
0.83832	5827	0.83832	5603	0.83832	4909	0.83832	6954
0.84105	5833	0.84105	5701	0.84105	4860	0.84105	6844
0.84378	5789	0.84378	5651	0.84378	4869	0.84378	6865
0.84651	5842	0.84651	5759	0.84651	4865	0.84651	6879
0.84924	5901	0.84924	5671	0.84924	4826	0.84924	6859
0.85197	5772	0.85197	5767	0.85197	4898	0.85197	6731
0.8547	5794	0.8547	5840	0.8547	4904	0.8547	6632
0.85743	5620	0.85743	5798	0.85743	4805	0.85743	6481
0.86016	5867	0.86016	5751	0.86016	4872	0.86016	6635
0.86289	5825	0.86289	5695	0.86289	4882	0.86289	6711
0.86562	5796	0.86562	5747	0.86562	4892	0.86562	6552
0.86835	5683	0.86835	5656	0.86835	4769	0.86835	6584
0.87108	5738	0.87108	5752	0.87108	4820	0.87108	6718
0.87382	5670	0.87382	5696	0.87382	4749	0.87382	6688
0.87655	5604	0.87655	5669	0.87655	4872	0.87655	6697
0.87928	5526	0.87928	5668	0.87928	4819	0.87928	6701
0.88201	5697	0.88201	5743	0.88201	4909	0.88201	6732
0.88474	5776	0.88474	5753	0.88474	4829	0.88474	6670
0.88747	5721	0.88747	5868	0.88747	4884	0.88747	6632
0.8902	5700	0.8902	5705	0.8902	4865	0.8902	6637
0.89293	5696	0.89293	5734	0.89293	4788	0.89293	6573
0.89566	5792	0.89566	5613	0.89566	4720	0.89566	6590
0.89839	5609	0.89839	5603	0.89839	4754	0.89839	6613
0.90112	5616	0.90112	5554	0.90112	4830	0.90112	6498
0.90385	5694	0.90385	5588	0.90385	4722	0.90385	6535
0.90658	5710	0.90658	5530	0.90658	4722	0.90658	6356
0.90931	5677	0.90931	5625	0.90931	4754	0.90931	6458
0.91204	5768	0.91204	5616	0.91204	4714	0.91204	6413
0.91478	5684	0.91478	5757	0.91478	4813	0.91478	6466
0.91751	5762	0.91751	5598	0.91751	4685	0.91751	6650
0.92024	5670	0.92024	5654	0.92024	4866	0.92024	6577
0.92297	5618	0.92297	5671	0.92297	4842	0.92297	6714
0.9257	5697	0.9257	5634	0.9257	4701	0.9257	6475
0.92843	5626	0.92843	5555	0.92843	4726	0.92843	6464
0.93116	5765	0.93116	5579	0.93116	4731	0.93116	6259
0.93389	5612	0.93389	5624	0.93389	4679	0.93389	6443
0.93662	5645	0.93662	5487	0.93662	4757	0.93662	6415
0.93935	5578	0.93935	5579	0.93935	4613	0.93935	6311
0.94208	5619	0.94208	5438	0.94208	4729	0.94208	6387
0.94481	5585	0.94481	5444	0.94481	4720	0.94481	6323
0.94754	5667	0.94754	5484	0.94754	4717	0.94754	6352
0.95027	5654	0.95027	5386	0.95027	4735	0.95027	6248
0.953	5718	0.953	5399	0.953	4656	0.953	6330
0.95574	5611	0.95574	5362	0.95574	4589	0.95574	6466
0.95847	5575	0.95847	5352	0.95847	4726	0.95847	6336
0.9612	5520	0.9612	5514	0.9612	4733	0.9612	6404
0.96393	5508	0.96393	5458	0.96393	4616	0.96393	6515
0.96666	5574	0.96666	5595	0.96666	4640	0.96666	6474
0.96939	5636	0.96939	5501	0.96939	4686	0.96939	6284
0.97212	5648	0.97212	5479	0.97212	4721	0.97212	6312
0.97485	5640	0.97485	5558	0.97485	4637	0.97485	6420
0.97758	5506	0.97758	5438	0.97758	4693	0.97758	6321
0.98031	5455	0.98031	5454	0.98031	4724	0.98031	6201
0.98304	5587	0.98304	5373	0.98304	4656	0.98304	6291
0.98577	5603	0.98577	5292	0.98577	4588	0.98577	6321
0.9885	5593	0.9885	5514	0.9885	4733	0.9885	6153
0.99123	5501	0.99123	5504	0.99123	4759	0.99123	6268
0.99396	5506	0.99396	5348	0.99396	4694	0.99396	6254
0.9967	5542	0.9967	5354	0.9967	4579	0.9967	6224
0.99943	5479	0.99943	5479	0.99943	4565	0.99943	6239
1.00216	5515	1.00216	5254	1.00216	4742	1.00216	6210
1.00489	5354	1.00489	5270	1.00489	4759	1.00489	6336
1.00762	5591	1.00762	5428	1.00762	4588	1.00762	6288
1.01035	5426	1.01035	5331	1.01035	4713	1.01035	6245
1.01308	5474	1.01308	5236	1.01308	4655	1.01308	6119
1.01581	5404	1.01581	5253	1.01581	4671	1.01581	6111
1.01854	5610	1.01854	5321	1.01854	4634	1.01854	6141
1.02127	5570	1.02127	5253	1.02127	4701	1.02127	6103
1.024	5491	1.024	5478	1.024	4746	1.024	6041
1.02673	5484	1.02673	5310	1.02673	4616	1.02673	5989
1.02946	5578	1.02946	5272	1.02946	4597	1.02946	6092
1.03219	5497	1.03219	5371	1.03219	4603	1.03219	6121
1.03492	5471	1.03492	5404	1.03492	4577	1.03492	6159
1.03766	5421	1.03766	5419	1.03766	4569	1.03766	6188
1.04039	5444	1.04039	5395	1.04039	4724	1.04039	6123
1.04312	5497	1.04312	5319	1.04312	4511	1.04312	6109
1.04585	5504	1.04585	5397	1.04585	4593	1.04585	6151
1.04858	5330	1.04858	5359	1.04858	4621	1.04858	6051
1.05131	5464	1.05131	5446	1.05131	4640	1.05131	6050
1.05404	5677	1.05404	5328	1.05404	4545	1.05404	6153
1.05677	5397	1.05677	5519	1.05677	4501	1.05677	6085
1.0595	5496	1.0595	5466	1.0595	4472	1.0595	5824
1.06223	5443	1.06223	5427	1.06223	4557	1.06223	5958
1.06496	5463	1.06496	5356	1.06496	4590	1.06496	6030
1.06769	5391	1.06769	5244	1.06769	4469	1.06769	5952
1.07042	5428	1.07042	5399	1.07042	4631	1.07042	5769
1.07315	5325	1.07315	5456	1.07315	4586	1.07315	5761
1.07588	5452	1.07588	5283	1.07588	4541	1.07588	5897
1.07862	5356	1.07862	5302	1.07862	4471	1.07862	6084
1.08135	5457	1.08135	5174	1.08135	4500	1.08135	6042
1.08408	5348	1.08408	5312	1.08408	4464	1.08408	6070
1.08681	5292	1.08681	5245	1.08681	4412	1.08681	6110
1.08954	5548	1.08954	5270	1.08954	4394	1.08954	5891
1.09227	5296	1.09227	5325	1.09227	4482	1.09227	6058
1.095	5362	1.095	5234	1.095	4468	1.095	5994
1.09773	5369	1.09773	5304	1.09773	4619	1.09773	5982
1.10046	5347	1.10046	5328	1.10046	4529	1.10046	6012
1.10319	5402	1.10319	5325	1.10319	4458	1.10319	5953
1.10592	5445	1.10592	5289	1.10592	4490	1.10592	6091
1.10865	5366	1.10865	5295	1.10865	4498	1.10865	6072
1.11138	5328	1.11138	5363	1.11138	4591	1.11138	5982
1.11411	5351	1.11411	5310	1.11411	4601	1.11411	5926
1.11684	5264	1.11684	5267	1.11684	4508	1.11684	6026
1.11958	5311	1.11958	5376	1.11958	4598	1.11958	5708
1.12231	5300	1.12231	5208	1.12231	4516	1.12231	5901
1.12504	5319	1.12504	5356	1.12504	4443	1.12504	5837
1.12777	5314	1.12777	5282	1.12777	4421	1.12777	5825
1.1305	5288	1.1305	5337	1.1305	4464	1.1305	5848
1.13323	5282	1.13323	5129	1.13323	4464	1.13323	5826
1.13596	5132	1.13596	5154	1.13596	4523	1.13596	5889
1.13869	5321	1.13869	5111	1.13869	4467	1.13869	5805
1.14142	5218	1.14142	5244	1.14142	4586	1.14142	5958
1.14415	5183	1.14415	5257	1.14415	4515	1.14415	5910
1.14688	5314	1.14688	5198	1.14688	4419	1.14688	5898
1.14961	5221	1.14961	5248	1.14961	4651	1.14961	5922
1.15234	5206	1.15234	5256	1.15234	4486	1.15234	6017
1.15507	5385	1.15507	5300	1.15507	4536	1.15507	5925
1.1578	5276	1.1578	5169	1.1578	4536	1.1578	5864
1.16054	5379	1.16054	5281	1.16054	4460	1.16054	5755
1.16327	5256	1.16327	5197	1.16327	4421	1.16327	5585
1.166	5203	1.166	5269	1.166	4458	1.166	5652
1.16873	5198	1.16873	5248	1.16873	4443	1.16873	5835
1.17146	5338	1.17146	5188	1.17146	4498	1.17146	5793
1.17419	5247	1.17419	5298	1.17419	4339	1.17419	5630
1.17692	5063	1.17692	4994	1.17692	4421	1.17692	5790
1.17965	5164	1.17965	5134	1.17965	4505	1.17965	5785
1.18238	5305	1.18238	5078	1.18238	4376	1.18238	5592
1.18511	5252	1.18511	5143	1.18511	4445	1.18511	5739
1.18784	5351	1.18784	5178	1.18784	4358	1.18784	5691
1.19057	5137	1.19057	5132	1.19057	4429	1.19057	5487
1.1933	5258	1.1933	5162	1.1933	4561	1.1933	5570
1.19603	5222	1.19603	5116	1.19603	4466	1.19603	5762
1.19877	5064	1.19877	5124	1.19877	4400	1.19877	5649
1.2015	5110	1.2015	5323	1.2015	4466	1.2015	5629
1.20423	5205	1.20423	5159	1.20423	4460	1.20423	5501
1.20696	5196	1.20696	5120	1.20696	4458	1.20696	5809
1.20969	5102	1.20969	4999	1.20969	4425	1.20969	5640
1.21242	5177	1.21242	5164	1.21242	4428	1.21242	5716
1.21515	5159	1.21515	5071	1.21515	4362	1.21515	5800
1.21788	5161	1.21788	5059	1.21788	4426	1.21788	5693
1.22061	5189	1.22061	5050	1.22061	4386	1.22061	5861
1.22334	5098	1.22334	5198	1.22334	4345	1.22334	5909
1.22607	5080	1.22607	5090	1.22607	4341	1.22607	5730
1.2288	5174	1.2288	4973	1.2288	4365	1.2288	5695
1.23153	5225	1.23153	4933	1.23153	4331	1.23153	5658
1.23426	5092	1.23426	5038	1.23426	4248	1.23426	5708
1.23699	5224	1.23699	4959	1.23699	4282	1.23699	5602
1.23973	5092	1.23973	5096	1.23973	4424	1.23973	5476
1.24246	5091	1.24246	5197	1.24246	4393	1.24246	5477
1.24519	5085	1.24519	5135	1.24519	4301	1.24519	5583
1.24792	5124	1.24792	5106	1.24792	4282	1.24792	5509
1.25065	5102	1.25065	5074	1.25065	4364	1.25065	5426
1.25338	5055	1.25338	4997	1.25338	4304	1.25338	5555
1.25611	5058	1.25611	5139	1.25611	4368	1.25611	5567
1.25884	5116	1.25884	5037	1.25884	4242	1.25884	5498
1.26157	5075	1.26157	5041	1.26157	4398	1.26157	5554
1.2643	5077	1.2643	5093	1.2643	4466	1.2643	5506
1.26703	5121	1.26703	4980	1.26703	4385	1.26703	5548
1.26976	5003	1.26976	4944	1.26976	4377	1.26976	5584
1.27249	5116	1.27249	5100	1.27249	4211	1.27249	5636
1.27522	5145	1.27522	5015	1.27522	4422	1.27522	5529
1.27795	5024	1.27795	5155	1.27795	4287	1.27795	5486
1.28069	5081	1.28069	4977	1.28069	4319	1.28069	5572
1.28342	5187	1.28342	4958	1.28342	4407	1.28342	5494
1.28615	5062	1.28615	5008	1.28615	4454	1.28615	5588
1.28888	4974	1.28888	5087	1.28888	4355	1.28888	5471
1.29161	5052	1.29161	5039	1.29161	4440	1.29161	5442
1.29434	5049	1.29434	4922	1.29434	4451	1.29434	5189
1.29707	5099	1.29707	4997	1.29707	4385	1.29707	5410
1.2998	5076	1.2998	5063	1.2998	4332	1.2998	5271
1.30253	5014	1.30253	4956	1.30253	4366	1.30253	5353
1.30526	4972	1.30526	5091	1.30526	4363	1.30526	5419
1.30799	5075	1.30799	5044	1.30799	4269	1.30799	5409
1.31072	4938	1.31072	4756	1.31072	4393	1.31072	5575
1.31345	5104	1.31345	4975	1.31345	4263	1.31345	5545
1.31618	4977	1.31618	4978	1.31618	4195	1.31618	5510
1.31891	4940	1.31891	4874	1.31891	4311	1.31891	5604
1.32165	5033	1.32165	5016	1.32165	4345	1.32165	5576
1.32438	4976	1.32438	5001	1.32438	4179	1.32438	5580
1.32711	4981	1.32711	4935	1.32711	4255	1.32711	5530
1.32984	4934	1.32984	4971	1.32984	4330	1.32984	5159
1.33257	4910	1.33257	4920	1.33257	4403	1.33257	5379
1.3353	4960	1.3353	5062	1.3353	4262	1.3353	5371
1.33803	4858	1.33803	5018	1.33803	4270	1.33803	5433
1.34076	5001	1.34076	4980	1.34076	4225	1.34076	5329
1.34349	4961	1.34349	4968	1.34349	4241	1.34349	5397
1.34622	4986	1.34622	5004	1.34622	4296	1.34622	5434
1.34895	5056	1.34895	4902	1.34895	4146	1.34895	5346
1.35168	4924	1.35168	4922	1.35168	4252	1.35168	5184
1.35441	4958	1.35441	4918	1.35441	4230	1.35441	5247
1.35714	4944	1.35714	4923	1.35714	4218	1.35714	5195
1.35987	4903	1.35987	4938	1.35987	4141	1.35987	5203
1.36261	4870	1.36261	4965	1.36261	4151	1.36261	5438
1.36534	4728	1.36534	4793	1.36534	4191	1.36534	5297
1.36807	5033	1.36807	4862	1.36807	4284	1.36807	5402
1.3708	4867	1.3708	4957	1.3708	4439	1.3708	5239
1.37353	4953	1.37353	4882	1.37353	4309	1.37353	5110
1.37626	4886	1.37626	4801	1.37626	4144	1.37626	5201
1.37899	4986	1.37899	4786	1.37899	4166	1.37899	5165
1.38172	4847	1.38172	4881	1.38172	4034	1.38172	5262
1.38445	4919	1.38445	4803	1.38445	4038	1.38445	5208
1.38718	4942	1.38718	4832	1.38718	4053	1.38718	5250
1.38991	4839	1.38991	4860	1.38991	4173	1.38991	5341
1.39264	4778	1.39264	4824	1.39264	4300	1.39264	5329
1.39537	4917	1.39537	4904	1.39537	4211	1.39537	5275
1.3981	4834	1.3981	4692	1.3981	4175	1.3981	5260
1.40083	4897	1.40083	4777	1.40083	4210	1.40083	5168
1.40357	4770	1.40357	4868	1.40357	4200	1.40357	5198
1.4063	4807	1.4063	4880	1.4063	4162	1.4063	5233
1.40903	4986	1.40903	4838	1.40903	4225	1.40903	5094
1.41176	4932	1.41176	5002	1.41176	4215	1.41176	5100
1.41449	5033	1.41449	4802	1.41449	4231	1.41449	5186
1.41722	4876	1.41722	4734	1.41722	4263	1.41722	5173
1.41995	4851	1.41995	4876	1.41995	4235	1.41995	5179
1.42268	4905	1.42268	4850	1.42268	4177	1.42268	5093
1.42541	4675	1.42541	4754	1.42541	4225	1.42541	5296
1.42814	4924	1.42814	4812	1.42814	4239	1.42814	5173
1.43087	4781	1.43087	4830	1.43087	4191	1.43087	5235
1.4336	4807	1.4336	4936	1.4336	4244	1.4336	5166
1.43633	4749	1.43633	4840	1.43633	4328	1.43633	5149
1.43906	4862	1.43906	4716	1.43906	4105	1.43906	5161
1.44179	4943	1.44179	4769	1.44179	4285	1.44179	5146
1.44453	4866	1.44453	4957	1.44453	4161	1.44453	5201
1.44726	4646	1.44726	4788	1.44726	4112	1.44726	5007
1.44999	4824	1.44999	4776	1.44999	4158	1.44999	5054
1.45272	4840	1.45272	4795	1.45272	4193	1.45272	5081
1.45545	4678	1.45545	4799	1.45545	4323	1.45545	5117
1.45818	4762	1.45818	4871	1.45818	4241	1.45818	5135
1.46091	4777	1.46091	4723	1.46091	4189	1.46091	5279
1.46364	4727	1.46364	4899	1.46364	4160	1.46364	5313
1.46637	4705	1.46637	4840	1.46637	4155	1.46637	5355
1.4691	4935	1.4691	4816	1.4691	4117	1.4691	5075
1.47183	4912	1.47183	4794	1.47183	4150	1.47183	5138
1.47456	4843	1.47456	4767	1.47456	4032	1.47456	5078
1.47729	4806	1.47729	4718	1.47729	4076	1.47729	4832
1.48002	4710	1.48002	4757	1.48002	4037	1.48002	4697
1.48275	4870	1.48275	4750	1.48275	4029	1.48275	4961
1.48549	4773	1.48549	4728	1.48549	4122	1.48549	4909
1.48822	4785	1.48822	4754	1.48822	4199	1.48822	4938
1.49095	4839	1.49095	4689	1.49095	4187	1.49095	4976
1.49368	4764	1.49368	4672	1.49368	4141	1.49368	5093
1.49641	4828	1.49641	4716	1.49641	4109	1.49641	4939
1.49914	4699	1.49914	4577	1.49914	4137	1.49914	5113
1.50187	4764	1.50187	4819	1.50187	3988	1.50187	5168
1.5046	4765	1.5046	4723	1.5046	4091	1.5046	5127
1.50733	4784	1.50733	4722	1.50733	4146	1.50733	5083
1.51006	4737	1.51006	4711	1.51006	4149	1.51006	4947
1.51279	4658	1.51279	4774	1.51279	4151	1.51279	5054
1.51552	4730	1.51552	4645	1.51552	3948	1.51552	4989
1.51825	4770	1.51825	4634	1.51825	4198	1.51825	5026
1.52098	4784	1.52098	4740	1.52098	4152	1.52098	5081
1.52371	4624	1.52371	4771	1.52371	4175	1.52371	4956
1.52645	4710	1.52645	4675	1.52645	3988	1.52645	5052
1.52918	4715	1.52918	4726	1.52918	4099	1.52918	5083
1.53191	4803	1.53191	4736	1.53191	4168	1.53191	5020
1.53464	4776	1.53464	4639	1.53464	4096	1.53464	5069
1.53737	4658	1.53737	4774	1.53737	4078	1.53737	5179
1.5401	4653	1.5401	4519	1.5401	4084	1.5401	5040
1.54283	4614	1.54283	4588	1.54283	4171	1.54283	4848
1.54556	4586	1.54556	4477	1.54556	4102	1.54556	4663
1.54829	4680	1.54829	4621	1.54829	4133	1.54829	4617
1.55102	4812	1.55102	4657	1.55102	3914	1.55102	4870
1.55375	4745	1.55375	4630	1.55375	4119	1.55375	4810
1.55648	4742	1.55648	4652	1.55648	4074	1.55648	4871
1.55921	4719	1.55921	4671	1.55921	4041	1.55921	4809
1.56194	4675	1.56194	4682	1.56194	4080	1.56194	4920
1.56468	4631	1.56468	4582	1.56468	4021	1.56468	5020
1.56741	4510	1.56741	4652	1.56741	4061	1.56741	5114
1.57014	4679	1.57014	4725	1.57014	4033	1.57014	5038
1.57287	4712	1.57287	4750	1.57287	4033	1.57287	4991
1.5756	4686	1.5756	4557	1.5756	3983	1.5756	5050
1.57833	4587	1.57833	4742	1.57833	4018	1.57833	4974
1.58106	4447	1.58106	4771	1.58106	3988	1.58106	5033
1.58379	4710	1.58379	4653	1.58379	3936	1.58379	4954
1.58652	4507	1.58652	4599	1.58652	3993	1.58652	4896
1.58925	4500	1.58925	4630	1.58925	4046	1.58925	4993
1.59198	4662	1.59198	4636	1.59198	4079	1.59198	4937
1.59471	4605	1.59471	4704	1.59471	4018	1.59471	4903
1.59744	4620	1.59744	4689	1.59744	3991	1.59744	4768
1.60017	4565	1.60017	4570	1.60017	4028	1.60017	4776
1.6029	4639	1.6029	4631	1.6029	3965	1.6029	4728
1.60564	4539	1.60564	4647	1.60564	4077	1.60564	4713
1.60837	4438	1.60837	4671	1.60837	4042	1.60837	4801
1.6111	4501	1.6111	4711	1.6111	3876	1.6111	4773
1.61383	4617	1.61383	4643	1.61383	3965	1.61383	4828
1.61656	4563	1.61656	4602	1.61656	3968	1.61656	4956
1.61929	4614	1.61929	4662	1.61929	3872	1.61929	4889
1.62202	4526	1.62202	4630	1.62202	3988	1.62202	4841
1.62475	4609	1.62475	4685	1.62475	3870	1.62475	4891
1.62748	4602	1.62748	4648	1.62748	3871	1.62748	4697
1.63021	4643	1.63021	4633	1.63021	4075	1.63021	4816
1.63294	4503	1.63294	4665	1.63294	4004	1.63294	4888
1.63567	4579	1.63567	4603	1.63567	3882	1.63567	4802
1.6384	4543	1.6384	4618	1.6384	3971	1.6384	4828
1.64113	4636	1.64113	4518	1.64113	3866	1.64113	4753
1.64386	4422	1.64386	4636	1.64386	3936	1.64386	4726
1.6466	4535	1.6466	4536	1.6466	4029	1.6466	4644
1.64933	4616	1.64933	4537	1.64933	3920	1.64933	4643
1.65206	4580	1.65206	4610	1.65206	3961	1.65206	4656
1.65479	4537	1.65479	4570	1.65479	3953	1.65479	4609
1.65752	4628	1.65752	4311	1.65752	3964	1.65752	4588
1.66025	4545	1.66025	4367	1.66025	3889	1.66025	4860
1.66298	4465	1.66298	4493	1.66298	3937	1.66298	4818
1.66571	4480	1.66571	4495	1.66571	3866	1.66571	4823
1.66844	4485	1.66844	4517	1.66844	3922	1.66844	4859
1.67117	4539	1.67117	4538	1.67117	3915	1.67117	4835
1.6739	4554	1.6739	4494	1.6739	4003	1.6739	4699
1.67663	4374	1.67663	4465	1.67663	3817	1.67663	4762
1.67936	4391	1.67936	4463	1.67936	3900	1.67936	4868
1.68209	4462	1.68209	4610	1.68209	3903	1.68209	4681
1.68482	4510	1.68482	4576	1.68482	3902	1.68482	4830
1.68756	4522	1.68756	4452	1.68756	3859	1.68756	4838
1.69029	4434	1.69029	4572	1.69029	3941	1.69029	4663
1.69302	4366	1.69302	4477	1.69302	3895	1.69302	4594
1.69575	4490	1.69575	4443	1.69575	3826	1.69575	4520
1.69848	4651	1.69848	4431	1.69848	3794	1.69848	4684
1.70121	4541	1.70121	4498	1.70121	3871	1.70121	4780
1.70394	4442	1.70394	4348	1.70394	3889	1.70394	4657
1.70667	4521	1.70667	4465	1.70667	3857	1.70667	4788
1.7094	4523	1.7094	4482	1.7094	3941	1.7094	4852
1.71213	4605	1.71213	4519	1.71213	3760	1.71213	4777
1.71486	4560	1.71486	4428	1.71486	3861	1.71486	4716
1.71759	4561	1.71759	4491	1.71759	3875	1.71759	4927
1.72032	4467	1.72032	4413	1.72032	3802	1.72032	4663
1.72305	4506	1.72305	4462	1.72305	3882	1.72305	4755
1.72578	4490	1.72578	4550	1.72578	3944	1.72578	4872
1.72852	4460	1.72852	4484	1.72852	3859	1.72852	4698
1.73125	4432	1.73125	4528	1.73125	3887	1.73125	4589
1.73398	4328	1.73398	4467	1.73398	3870	1.73398	4709
1.73671	4433	1.73671	4405	1.73671	3880	1.73671	4746
1.73944	4322	1.73944	4433	1.73944	3853	1.73944	4672
1.74217	4345	1.74217	4414	1.74217	3896	1.74217	4790
1.7449	4571	1.7449	4363	1.7449	3906	1.7449	4699
1.74763	4250	1.74763	4260	1.74763	3889	1.74763	4740
1.75036	4390	1.75036	4379	1.75036	3849	1.75036	4579
1.75309	4386	1.75309	4389	1.75309	3892	1.75309	4693
1.75582	4377	1.75582	4428	1.75582	3822	1.75582	4569
1.75855	4360	1.75855	4463	1.75855	3938	1.75855	4592
1.76128	4441	1.76128	4350	1.76128	3861	1.76128	4570
1.76401	4443	1.76401	4389	1.76401	4015	1.76401	4707
1.76674	4412	1.76674	4301	1.76674	3984	1.76674	4685
1.76948	4434	1.76948	4324	1.76948	3817	1.76948	4631
1.77221	4293	1.77221	4474	1.77221	3786	1.77221	4669
1.77494	4365	1.77494	4289	1.77494	3779	1.77494	4645
1.77767	4418	1.77767	4251	1.77767	3807	1.77767	4500
1.7804	4339	1.7804	4275	1.7804	3860	1.7804	4620
1.78313	4241	1.78313	4457	1.78313	3836	1.78313	4644
1.78586	4347	1.78586	4361	1.78586	3883	1.78586	4592
1.78859	4374	1.78859	4260	1.78859	3724	1.78859	4578
1.79132	4316	1.79132	4441	1.79132	3699	1.79132	4284
1.79405	4361	1.79405	4296	1.79405	3797	1.79405	4330
1.79678	4398	1.79678	4336	1.79678	3824	1.79678	4261
1.79951	4352	1.79951	4313	1.79951	3848	1.79951	4316
1.80224	4227	1.80224	4386	1.80224	3738	1.80224	4455
1.80497	4398	1.80497	4350	1.80497	3777	1.80497	4493
1.8077	4479	1.8077	4316	1.8077	3747	1.8077	4561
1.81044	4396	1.81044	4374	1.81044	3721	1.81044	4647
1.81317	4311	1.81317	4350	1.81317	3702	1.81317	4534
1.8159	4315	1.8159	4415	1.8159	3718	1.8159	4635
1.81863	4389	1.81863	4340	1.81863	3814	1.81863	4582
1.82136	4299	1.82136	4343	1.82136	3801	1.82136	4561
1.82409	4247	1.82409	4274	1.82409	3720	1.82409	4533
1.82682	4361	1.82682	4343	1.82682	3827	1.82682	4501
1.82955	4399	1.82955	4412	1.82955	3679	1.82955	4469
1.83228	4191	1.83228	4332	1.83228	3694	1.83228	4507
1.83501	4258	1.83501	4364	1.83501	3746	1.83501	4491
1.83774	4274	1.83774	4372	1.83774	3681	1.83774	4431
1.84047	4215	1.84047	4290	1.84047	3852	1.84047	4375
1.8432	4379	1.8432	4225	1.8432	3738	1.8432	4341
1.84593	4392	1.84593	4248	1.84593	3736	1.84593	4416
1.84866	4253	1.84866	4233	1.84866	3690	1.84866	4616
1.8514	4291	1.8514	4413	1.8514	3784	1.8514	4550
1.85413	4331	1.85413	4293	1.85413	3767	1.85413	4399
1.85686	4510	1.85686	4187	1.85686	3723	1.85686	4517
1.85959	4276	1.85959	4465	1.85959	3809	1.85959	4596
1.86232	4295	1.86232	4248	1.86232	3654	1.86232	4434
1.86505	4292	1.86505	4302	1.86505	3812	1.86505	4525
1.86778	4311	1.86778	4300	1.86778	3712	1.86778	4649
1.87051	4279	1.87051	4262	1.87051	3738	1.87051	4347
1.87324	4185	1.87324	4279	1.87324	3654	1.87324	4362
1.87597	4284	1.87597	4182	1.87597	3678	1.87597	4373
1.8787	4177	1.8787	4357	1.8787	3738	1.8787	4396
1.88143	4234	1.88143	4332	1.88143	3680	1.88143	4374
1.88416	4174	1.88416	4185	1.88416	3674	1.88416	4335
1.88689	4121	1.88689	4259	1.88689	3686	1.88689	4314
1.88963	4175	1.88963	4200	1.88963	3725	1.88963	4288
1.89236	4151	1.89236	4301	1.89236	3741	1.89236	4090
1.89509	4113	1.89509	4387	1.89509	3630	1.89509	4199
1.89782	4181	1.89782	4217	1.89782	3718	1.89782	4217
1.90055	4223	1.90055	4254	1.90055	3702	1.90055	4419
1.90328	4188	1.90328	4252	1.90328	3630	1.90328	4391
1.90601	4197	1.90601	4285	1.90601	3642	1.90601	4403
1.90874	4279	1.90874	4267	1.90874	3763	1.90874	4457
1.91147	4153	1.91147	4318	1.91147	3722	1.91147	4519
1.9142	4104	1.9142	4208	1.9142	3573	1.9142	4399
1.91693	4179	1.91693	4229	1.91693	3631	1.91693	4359
1.91966	4223	1.91966	4261	1.91966	3700	1.91966	4434
1.92239	4218	1.92239	4113	1.92239	3625	1.92239	4346
1.92512	4175	1.92512	4330	1.92512	3620	1.92512	4358
1.92785	4224	1.92785	4250	1.92785	3617	1.92785	4330
1.93059	4127	1.93059	4165	1.93059	3702	1.93059	4476
1.93332	4157	1.93332	4244	1.93332	3651	1.93332	4372
1.93605	4134	1.93605	4148	1.93605	3635	1.93605	4415
1.93878	4091	1.93878	4183	1.93878	3758	1.93878	4300
1.94151	4222	1.94151	4233	1.94151	3683	1.94151	4345
1.94424	4095	1.94424	4258	1.94424	3632	1.94424	4321
1.94697	4034	1.94697	4120	1.94697	3682	1.94697	4324
1.9497	4251	1.9497	4337	1.9497	3720	1.9497	4499
1.95243	4011	1.95243	4294	1.95243	3543	1.95243	4351
1.95516	4155	1.95516	4073	1.95516	3581	1.95516	4492
1.95789	4068	1.95789	4319	1.95789	3586	1.95789	4329
1.96062	4067	1.96062	4244	1.96062	3470	1.96062	4267
1.96335	4064	1.96335	4257	1.96335	3661	1.96335	4396
1.96608	4172	1.96608	4282	1.96608	3660	1.96608	4380
1.96881	4066	1.96881	4174	1.96881	3520	1.96881	4302
1.97155	4038	1.97155	4145	1.97155	3599	1.97155	4242
1.97428	4004	1.97428	4174	1.97428	3484	1.97428	4179
1.97701	4095	1.97701	4136	1.97701	3534	1.97701	4196
1.97974	4209	1.97974	4130	1.97974	3473	1.97974	4092
1.98247	4063	1.98247	4241	1.98247	3487	1.98247	4222
1.9852	4070	1.9852	4129	1.9852	3522	1.9852	4189
1.98793	4077	1.98793	4116	1.98793	3568	1.98793	4179
1.99066	4103	1.99066	4103	1.99066	3647	1.99066	4146
1.99339	4027	1.99339	4209	1.99339	3583	1.99339	4363
1.99612	4159	1.99612	4063	1.99612	3620	1.99612	4316
1.99885	4002	1.99885	4220	1.99885	3676	1.99885	4350
2.00158	3964	2.00158	4057	2.00158	3612	2.00158	4304
2.00431	4000	2.00431	4137	2.00431	3574	2.00431	4427
2.00704	4035	2.00704	4126	2.00704	3539	2.00704	4289
2.00977	4044	2.00977	4087	2.00977	3600	2.00977	4353
2.01251	4057	2.01251	4271	2.01251	3620	2.01251	4365
2.01524	4144	2.01524	4192	2.01524	3577	2.01524	4312
2.01797	3985	2.01797	4159	2.01797	3592	2.01797	4449
2.0207	4082	2.0207	4045	2.0207	3650	2.0207	4179
2.02343	3983	2.02343	4232	2.02343	3638	2.02343	4274
2.02616	4014	2.02616	4156	2.02616	3625	2.02616	4294
2.02889	4048	2.02889	4040	2.02889	3653	2.02889	4335
2.03162	4082	2.03162	4164	2.03162	3592	2.03162	4208
2.03435	3932	2.03435	3917	2.03435	3532	2.03435	4101
2.03708	4124	2.03708	4067	2.03708	3628	2.03708	4140
2.03981	3963	2.03981	4168	2.03981	3692	2.03981	4313
2.04254	4010	2.04254	4114	2.04254	3641	2.04254	4163
2.04527	3983	2.04527	4128	2.04527	3678	2.04527	4325
2.048	4056	2.048	4111	2.048	3595	2.048	4258
2.05073	4051	2.05073	4177	2.05073	3551	2.05073	4240
2.05347	3993	2.05347	4163	2.05347	3602	2.05347	4148
2.0562	4036	2.0562	4045	2.0562	3501	2.0562	4238
2.05893	3929	2.05893	4053	2.05893	3627	2.05893	4190
2.06166	4018	2.06166	3979	2.06166	3425	2.06166	4083
2.06439	4140	2.06439	4099	2.06439	3531	2.06439	4106
2.06712	3948	2.06712	4020	2.06712	3593	2.06712	4052
2.06985	4034	2.06985	4101	2.06985	3546	2.06985	3956
2.07258	3971	2.07258	3960	2.07258	3655	2.07258	4031
2.07531	4010	2.07531	4040	2.07531	3596	2.07531	4043
2.07804	3956	2.07804	4145	2.07804	3515	2.07804	4116
2.08077	3976	2.08077	4019	2.08077	3581	2.08077	4006
2.0835	3965	2.0835	3970	2.0835	3552	2.0835	3978
2.08623	3893	2.08623	4082	2.08623	3506	2.08623	3921
2.08896	3916	2.08896	4027	2.08896	3574	2.08896	4085
2.09169	3914	2.09169	4013	2.09169	3562	2.09169	3895
2.09443	3901	2.09443	4004	2.09443	3598	2.09443	4121
2.09716	3975	2.09716	4120	2.09716	3553	2.09716	4060
2.09989	4052	2.09989	4015	2.09989	3490	2.09989	4077
2.10262	3973	2.10262	4089	2.10262	3551	2.10262	4168
2.10535	3934	2.10535	4094	2.10535	3562	2.10535	4272
2.10808	3882	2.10808	4129	2.10808	3550	2.10808	4181
2.11081	4025	2.11081	4059	2.11081	3545	2.11081	4267
2.11354	3969	2.11354	3986	2.11354	3390	2.11354	4200
2.11627	3985	2.11627	4149	2.11627	3486	2.11627	4172
2.119	3955	2.119	4013	2.119	3518	2.119	4115
2.12173	3979	2.12173	4102	2.12173	3521	2.12173	4168
2.12446	3981	2.12446	3911	2.12446	3449	2.12446	4107
2.12719	3946	2.12719	4028	2.12719	3443	2.12719	4008
2.12992	3828	2.12992	4018	2.12992	3545	2.12992	4089
2.13265	3897	2.13265	3977	2.13265	3476	2.13265	3964
2.13539	3758	2.13539	4079	2.13539	3542	2.13539	4138
2.13812	3896	2.13812	3985	2.13812	3457	2.13812	4089
2.14085	3918	2.14085	3954	2.14085	3427	2.14085	4060
2.14358	3965	2.14358	3985	2.14358	3479	2.14358	4078
2.14631	3854	2.14631	3962	2.14631	3534	2.14631	3972
2.14904	3946	2.14904	3988	2.14904	3524	2.14904	3952
2.15177	3782	2.15177	3899	2.15177	3480	2.15177	4048
2.1545	3891	2.1545	4052	2.1545	3463	2.1545	3927
2.15723	3851	2.15723	3966	2.15723	3490	2.15723	4077
2.15996	3887	2.15996	4009	2.15996	3584	2.15996	3932
2.16269	3892	2.16269	3876	2.16269	3462	2.16269	3804
2.16542	3907	2.16542	3908	2.16542	3433	2.16542	3848
2.16815	3794	2.16815	3924	2.16815	3488	2.16815	3980
2.17088	3921	2.17088	3975	2.17088	3516	2.17088	3842
2.17361	3917	2.17361	4024	2.17361	3366	2.17361	3838
2.17635	3770	2.17635	3977	2.17635	3464	2.17635	4036
2.17908	3983	2.17908	3956	2.17908	3348	2.17908	4030
2.18181	3867	2.18181	4061	2.18181	3475	2.18181	4061
2.18454	4019	2.18454	3973	2.18454	3464	2.18454	3959
2.18727	3956	2.18727	3956	2.18727	3525	2.18727	4138
2.19	3915	2.19	3855	2.19	3495	2.19	3960
2.19273	3868	2.19273	3896	2.19273	3417	2.19273	4082
2.19546	3768	2.19546	3913	2.19546	3473	2.19546	4120
2.19819	3826	2.19819	3966	2.19819	3434	2.19819	4150
2.20092	3750	2.20092	3936	2.20092	3411	2.20092	4118
2.20365	3819	2.20365	4026	2.20365	3482	2.20365	4047
2.20638	3793	2.20638	3901	2.20638	3354	2.20638	3998
2.20911	3758	2.20911	3968	2.20911	3460	2.20911	4011
2.21184	3792	2.21184	3979	2.21184	3513	2.21184	4056
2.21457	3795	2.21457	3951	2.21457	3498	2.21457	3855
2.21731	3728	2.21731	3966	2.21731	3393	2.21731	3907
2.22004	3770	2.22004	3824	2.22004	3409	2.22004	3831
2.22277	3814	2.22277	3985	2.22277	3436	2.22277	3809
2.2255	3659	2.2255	3941	2.2255	3382	2.2255	3881
2.22823	3789	2.22823	3896	2.22823	3380	2.22823	3795
2.23096	3760	2.23096	3899	2.23096	3411	2.23096	3943
2.23369	3701	2.23369	3848	2.23369	3377	2.23369	3834
2.23642	3806	2.23642	3989	2.23642	3332	2.23642	4032
2.23915	3696	2.23915	3948	2.23915	3341	2.23915	3996
2.24188	3734	2.24188	3767	2.24188	3374	2.24188	3969
2.24461	3764	2.24461	3822	2.24461	3290	2.24461	3928
2.24734	3663	2.24734	3864	2.24734	3402	2.24734	3992
2.25007	3732	2.25007	3870	2.25007	3377	2.25007	3913
2.2528	3682	2.2528	3843	2.2528	3358	2.2528	3954
2.25554	3715	2.25554	3956	2.25554	3426	2.25554	3945
2.25827	3751	2.25827	3900	2.25827	3250	2.25827	3778
2.261	3684	2.261	3899	2.261	3406	2.261	3839
2.26373	3783	2.26373	3810	2.26373	3345	2.26373	3852
2.26646	3816	2.26646	3864	2.26646	3418	2.26646	3988
2.26919	3771	2.26919	3871	2.26919	3409	2.26919	3930
2.27192	3739	2.27192	3963	2.27192	3349	2.27192	3899
2.27465	3692	2.27465	3878	2.27465	3282	2.27465	3857
2.27738	3710	2.27738	3800	2.27738	3406	2.27738	3957
2.28011	3744	2.28011	3902	2.28011	3340	2.28011	3849
2.28284	3693	2.28284	3888	2.28284	3285	2.28284	3919
2.28557	3729	2.28557	3869	2.28557	3377	2.28557	3901
2.2883	3781	2.2883	3848	2.2883	3357	2.2883	3906
2.29103	3719	2.29103	3760	2.29103	3377	2.29103	3785
2.29376	3728	2.29376	3870	2.29376	3378	2.29376	3776
2.2965	3789	2.2965	3811	2.2965	3427	2.2965	3735
2.29923	3628	2.29923	3698	2.29923	3319	2.29923	3591
2.30196	3716	2.30196	3914	2.30196	3339	2.30196	3753
2.30469	3629	2.30469	3879	2.30469	3337	2.30469	3776
2.30742	3620	2.30742	3677	2.30742	3281	2.30742	3909
2.31015	3712	2.31015	3771	2.31015	3323	2.31015	3958
2.31288	3730	2.31288	3756	2.31288	3291	2.31288	3913
2.31561	3658	2.31561	3760	2.31561	3285	2.31561	3983
2.31834	3677	2.31834	3779	2.31834	3371	2.31834	3884
2.32107	3763	2.32107	3807	2.32107	3361	2.32107	3856
2.3238	3626	2.3238	3860	2.3238	3359	2.3238	3878
2.32653	3635	2.32653	3842	2.32653	3317	2.32653	3767
2.32926	3801	2.32926	3819	2.32926	3319	2.32926	3680
2.33199	3643	2.33199	3728	2.33199	3282	2.33199	3655
2.33472	3622	2.33472	3882	2.33472	3247	2.33472	3630
2.33746	3634	2.33746	3766	2.33746	3263	2.33746	3656
2.34019	3717	2.34019	3770	2.34019	3318	2.34019	3557
2.34292	3644	2.34292	3874	2.34292	3286	2.34292	3568
2.34565	3612	2.34565	3820	2.34565	3279	2.34565	3686
2.34838	3615	2.34838	3893	2.34838	3268	2.34838	3622
2.35111	3673	2.35111	3839	2.35111	3405	2.35111	3743
2.35384	3614	2.35384	3907	2.35384	3377	2.35384	3627
2.35657	3661	2.35657	3839	2.35657	3296	2.35657	3786
2.3593	3678	2.3593	3700	2.3593	3371	2.3593	3675
2.36203	3667	2.36203	3749	2.36203	3362	2.36203	3723
2.36476	3560	2.36476	3784	2.36476	3312	2.36476	3794
2.36749	3614	2.36749	3639	2.36749	3454	2.36749	3697
2.37022	3601	2.37022	3703	2.37022	3363	2.37022	3699
2.37295	3580	2.37295	3703	2.37295	3285	2.37295	3516
2.37568	3639	2.37568	3694	2.37568	3288	2.37568	3666
2.37842	3580	2.37842	3704	2.37842	3250	2.37842	3720
2.38115	3619	2.38115	3727	2.38115	3258	2.38115	3780
2.38388	3580	2.38388	3571	2.38388	3274	2.38388	3842
2.38661	3644	2.38661	3666	2.38661	3260	2.38661	3815
2.38934	3637	2.38934	3653	2.38934	3225	2.38934	3792
2.39207	3663	2.39207	3732	2.39207	3221	2.39207	3797
2.3948	3647	2.3948	3684	2.3948	3233	2.3948	3757
2.39753	3603	2.39753	3776	2.39753	3232	2.39753	3703
2.40026	3536	2.40026	3809	2.40026	3191	2.40026	3729
2.40299	3622	2.40299	3803	2.40299	3198	2.40299	3791
2.40572	3541	2.40572	3590	2.40572	3227	2.40572	3758
2.40845	3553	2.40845	3795	2.40845	3163	2.40845	3762
2.41118	3524	2.41118	3636	2.41118	3286	2.41118	3645
2.41391	3540	2.41391	3700	2.41391	3209	2.41391	3589
2.41664	3515	2.41664	3780	2.41664	3112	2.41664	3583
2.41938	3546	2.41938	3674	2.41938	3162	2.41938	3691
2.42211	3648	2.42211	3849	2.42211	3264	2.42211	3768
2.42484	3544	2.42484	3649	2.42484	3285	2.42484	3708
2.42757	3495	2.42757	3678	2.42757	3207	2.42757	3698
2.4303	3595	2.4303	3634	2.4303	3332	2.4303	3766
2.43303	3555	2.43303	3665	2.43303	3193	2.43303	3762
2.43576	3545	2.43576	3640	2.43576	3141	2.43576	3706
2.43849	3512	2.43849	3732	2.43849	3227	2.43849	3739
2.44122	3525	2.44122	3692	2.44122	3199	2.44122	3685
2.44395	3472	2.44395	3685	2.44395	3148	2.44395	3661
2.44668	3562	2.44668	3776	2.44668	3179	2.44668	3676
2.44941	3628	2.44941	3702	2.44941	3231	2.44941	3627
2.45214	3589	2.45214	3670	2.45214	3175	2.45214	3589
2.45487	3557	2.45487	3638	2.45487	3220	2.45487	3581
2.4576	3496	2.4576	3767	2.4576	3249	2.4576	3647
2.46034	3511	2.46034	3689	2.46034	3189	2.46034	3691
2.46307	3549	2.46307	3715	2.46307	3181	2.46307	3599
2.4658	3448	2.4658	3608	2.4658	3227	2.4658	3693
2.46853	3521	2.46853	3705	2.46853	3221	2.46853	3539
2.47126	3486	2.47126	3594	2.47126	3285	2.47126	3605
2.47399	3594	2.47399	3674	2.47399	3373	2.47399	3517
2.47672	3515	2.47672	3648	2.47672	3259	2.47672	3619
2.47945	3489	2.47945	3730	2.47945	3141	2.47945	3512
2.48218	3472	2.48218	3535	2.48218	3128	2.48218	3549
2.48491	3538	2.48491	3592	2.48491	3274	2.48491	3658
2.48764	3512	2.48764	3650	2.48764	3195	2.48764	3688
2.49037	3564	2.49037	3621	2.49037	3163	2.49037	3598
2.4931	3340	2.4931	3643	2.4931	3156	2.4931	3681
2.49583	3553	2.49583	3751	2.49583	3231	2.49583	3603
2.49856	3527	2.49856	3568	2.49856	3185	2.49856	3617
2.5013	3508	2.5013	3687	2.5013	3293	2.5013	3460
2.50403	3481	2.50403	3581	2.50403	3205	2.50403	3558
2.50676	3505	2.50676	3613	2.50676	3108	2.50676	3666
2.50949	3544	2.50949	3538	2.50949	3128	2.50949	3668
2.51222	3526	2.51222	3555	2.51222	3201	2.51222	3606
2.51495	3630	2.51495	3610	2.51495	3178	2.51495	3523
2.51768	3465	2.51768	3613	2.51768	3258	2.51768	3746
2.52041	3290	2.52041	3551	2.52041	3148	2.52041	3662
2.52314	3414	2.52314	3608	2.52314	3107	2.52314	3489
2.52587	3413	2.52587	3644	2.52587	3123	2.52587	3525
2.5286	3433	2.5286	3606	2.5286	3122	2.5286	3410
2.53133	3365	2.53133	3678	2.53133	3192	2.53133	3405
2.53406	3455	2.53406	3570	2.53406	3230	2.53406	3376
2.53679	3414	2.53679	3658	2.53679	3168	2.53679	3419
2.53952	3454	2.53952	3676	2.53952	3177	2.53952	3403
2.54226	3359	2.54226	3625	2.54226	3186	2.54226	3436
2.54499	3403	2.54499	3638	2.54499	3111	2.54499	3565
2.54772	3399	2.54772	3548	2.54772	3216	2.54772	3589
2.55045	3409	2.55045	3540	2.55045	3170	2.55045	3604
2.55318	3395	2.55318	3667	2.55318	3207	2.55318	3542
2.55591	3363	2.55591	3585	2.55591	3132	2.55591	3651
2.55864	3467	2.55864	3645	2.55864	3162	2.55864	3467
2.56137	3424	2.56137	3558	2.56137	3034	2.56137	3677
2.5641	3380	2.5641	3552	2.5641	3153	2.5641	3532
2.56683	3357	2.56683	3513	2.56683	3207	2.56683	3675
2.56956	3351	2.56956	3627	2.56956	3030	2.56956	3688
2.57229	3442	2.57229	3665	2.57229	3135	2.57229	3788
2.57502	3438	2.57502	3503	2.57502	3086	2.57502	3724
2.57775	3411	2.57775	3529	2.57775	3008	2.57775	3597
2.58049	3475	2.58049	3655	2.58049	3221	2.58049	3500
2.58322	3388	2.58322	3524	2.58322	3095	2.58322	3617
2.58595	3264	2.58595	3447	2.58595	3082	2.58595	3483
2.58868	3354	2.58868	3496	2.58868	3223	2.58868	3552
2.59141	3409	2.59141	3581	2.59141	3096	2.59141	3516
2.59414	3409	2.59414	3568	2.59414	3126	2.59414	3414
2.59687	3436	2.59687	3549	2.59687	3102	2.59687	3521
2.5996	3315	2.5996	3429	2.5996	3055	2.5996	3449
2.60233	3324	2.60233	3534	2.60233	3057	2.60233	3316
2.60506	3354	2.60506	3571	2.60506	3168	2.60506	3493
2.60779	3363	2.60779	3613	2.60779	3121	2.60779	3472
2.61052	3309	2.61052	3589	2.61052	3108	2.61052	3575
2.61325	3335	2.61325	3464	2.61325	3043	2.61325	3523
2.61598	3349	2.61598	3558	2.61598	3133	2.61598	3543
2.61871	3369	2.61871	3424	2.61871	3036	2.61871	3500
2.62145	3299	2.62145	3628	2.62145	3091	2.62145	3434
2.62418	3406	2.62418	3441	2.62418	3060	2.62418	3491
2.62691	3272	2.62691	3401	2.62691	3089	2.62691	3550
2.62964	3258	2.62964	3479	2.62964	3096	2.62964	3432
2.63237	3245	2.63237	3471	2.63237	3067	2.63237	3625
2.6351	3324	2.6351	3457	2.6351	3185	2.6351	3519
2.63783	3351	2.63783	3514	2.63783	3158	2.63783	3574
2.64056	3370	2.64056	3348	2.64056	3043	2.64056	3502
2.64329	3367	2.64329	3493	2.64329	3167	2.64329	3517
2.64602	3235	2.64602	3514	2.64602	2948	2.64602	3408
2.64875	3221	2.64875	3491	2.64875	3101	2.64875	3338
2.65148	3259	2.65148	3549	2.65148	3046	2.65148	3491
2.65421	3147	2.65421	3434	2.65421	3085	2.65421	3390
2.65694	3283	2.65694	3315	2.65694	3178	2.65694	3368
2.65967	3282	2.65967	3400	2.65967	3018	2.65967	3439
2.66241	3205	2.66241	3431	2.66241	2951	2.66241	3282
2.66514	3302	2.66514	3396	2.66514	3023	2.66514	3456
2.66787	3444	2.66787	3350	2.66787	3186	2.66787	3463
2.6706	3267	2.6706	3591	2.6706	3096	2.6706	3442
2.67333	3263	2.67333	3478	2.67333	3086	2.67333	3398
2.67606	3321	2.67606	3394	2.67606	2988	2.67606	3409
2.67879	3277	2.67879	3463	2.67879	3007	2.67879	3404
2.68152	3371	2.68152	3388	2.68152	3048	2.68152	3468
2.68425	3222	2.68425	3501	2.68425	2997	2.68425	3449
2.68698	3343	2.68698	3502	2.68698	3032	2.68698	3450
2.68971	3267	2.68971	3499	2.68971	3046	2.68971	3465
2.69244	3236	2.69244	3479	2.69244	2962	2.69244	3531
2.69517	3333	2.69517	3370	2.69517	3136	2.69517	3424
2.6979	3296	2.6979	3438	2.6979	3039	2.6979	3462
2.70063	3243	2.70063	3300	2.70063	3024	2.70063	3385
2.70337	3320	2.70337	3450	2.70337	3057	2.70337	3449
2.7061	3347	2.7061	3360	2.7061	2996	2.7061	3398
2.70883	3214	2.70883	3512	2.70883	2969	2.70883	3513
2.71156	3294	2.71156	3429	2.71156	3048	2.71156	3433
2.71429	3257	2.71429	3351	2.71429	3012	2.71429	3349
2.71702	3218	2.71702	3388	2.71702	2906	2.71702	3308
2.71975	3257	2.71975	3436	2.71975	2987	2.71975	3390
2.72248	3277	2.72248	3381	2.72248	3098	2.72248	3384
2.72521	3324	2.72521	3393	2.72521	3088	2.72521	3300
2.72794	3230	2.72794	3374	2.72794	3054	2.72794	3349
2.73067	3349	2.73067	3425	2.73067	2976	2.73067	3451
2.7334	3239	2.7334	3378	2.7334	3011	2.7334	3402
2.73613	3165	2.73613	3273	2.73613	3020	2.73613	3431
2.73886	3157	2.73886	3380	2.73886	2975	2.73886	3513
2.74159	3251	2.74159	3366	2.74159	3110	2.74159	3382
2.74433	3245	2.74433	3350	2.74433	2926	2.74433	3246
2.74706	3149	2.74706	3444	2.74706	3039	2.74706	3467
2.74979	3250	2.74979	3512	2.74979	3071	2.74979	3325
2.75252	3285	2.75252	3382	2.75252	3023	2.75252	3392
2.75525	3229	2.75525	3323	2.75525	3032	2.75525	3447
2.75798	3166	2.75798	3506	2.75798	3002	2.75798	3347
2.76071	3219	2.76071	3391	2.76071	2980	2.76071	3412
2.76344	3147	2.76344	3318	2.76344	2978	2.76344	3352
2.76617	3245	2.76617	3330	2.76617	2991	2.76617	3498
2.7689	3159	2.7689	3371	2.7689	3003	2.7689	3371
2.77163	3198	2.77163	3422	2.77163	2972	2.77163	3300
2.77436	3216	2.77436	3285	2.77436	2995	2.77436	3371
2.77709	3106	2.77709	3364	2.77709	3005	2.77709	3264
2.77982	3154	2.77982	3338	2.77982	3079	2.77982	3309
2.78255	3178	2.78255	3321	2.78255	2976	2.78255	3321
2.78529	3127	2.78529	3335	2.78529	2893	2.78529	3303
2.78802	3189	2.78802	3324	2.78802	2865	2.78802	3262
2.79075	3181	2.79075	3338	2.79075	3013	2.79075	3273
2.79348	3214	2.79348	3433	2.79348	2997	2.79348	3208
2.79621	3222	2.79621	3346	2.79621	2990	2.79621	3295
2.79894	3267	2.79894	3394	2.79894	2972	2.79894	3293
2.80167	3084	2.80167	3360	2.80167	2876	2.80167	3254
2.8044	3246	2.8044	3267	2.8044	2929	2.8044	3247
2.80713	3123	2.80713	3333	2.80713	2980	2.80713	3325
2.80986	3191	2.80986	3397	2.80986	2882	2.80986	3299
2.81259	3115	2.81259	3352	2.81259	3054	2.81259	3301
2.81532	3155	2.81532	3338	2.81532	2980	2.81532	3135
2.81805	3182	2.81805	3289	2.81805	2982	2.81805	3278
2.82078	3154	2.82078	3464	2.82078	2969	2.82078	3317
2.82351	3151	2.82351	3346	2.82351	2913	2.82351	3208
2.82625	3271	2.82625	3221	2.82625	2918	2.82625	3220
2.82898	3165	2.82898	3296	2.82898	2892	2.82898	3233
2.83171	3207	2.83171	3312	2.83171	2946	2.83171	3213
2.83444	3215	2.83444	3264	2.83444	2822	2.83444	3174
2.83717	3198	2.83717	3324	2.83717	2937	2.83717	3323
2.8399	3143	2.8399	3258	2.8399	3007	2.8399	3272
2.84263	3237	2.84263	3311	2.84263	2951	2.84263	3191
2.84536	3167	2.84536	3306	2.84536	3001	2.84536	3214
2.84809	3191	2.84809	3280	2.84809	2993	2.84809	3213
2.85082	3131	2.85082	3327	2.85082	2889	2.85082	3222
2.85355	3178	2.85355	3281	2.85355	2895	2.85355	3240
2.85628	3109	2.85628	3285	2.85628	2889	2.85628	3307
2.85901	3078	2.85901	3232	2.85901	3067	2.85901	3229
2.86174	3135	2.86174	3239	2.86174	2943	2.86174	3148
2.86447	3141	2.86447	3325	2.86447	2954	2.86447	3224
2.86721	3134	2.86721	3266	2.86721	2764	2.86721	3169
2.86994	3041	2.86994	3388	2.86994	2894	2.86994	3205
2.87267	3070	2.87267	3357	2.87267	2815	2.87267	3136
2.8754	3142	2.8754	3259	2.8754	2885	2.8754	3187
2.87813	3043	2.87813	3231	2.87813	2878	2.87813	3184
2.88086	3074	2.88086	3209	2.88086	2958	2.88086	3228
2.88359	3037	2.88359	3275	2.88359	2951	2.88359	3239
2.88632	3172	2.88632	3198	2.88632	2769	2.88632	3232
2.88905	3157	2.88905	3252	2.88905	2922	2.88905	3149
2.89178	3057	2.89178	3207	2.89178	2986	2.89178	3188
2.89451	3101	2.89451	3217	2.89451	2892	2.89451	3066
2.89724	3063	2.89724	3181	2.89724	2863	2.89724	3209
2.89997	3129	2.89997	3223	2.89997	2948	2.89997	3217
2.9027	3168	2.9027	3250	2.9027	2852	2.9027	3079
2.90544	3010	2.90544	3292	2.90544	2884	2.90544	3108
2.90817	3042	2.90817	3256	2.90817	2921	2.90817	3165
2.9109	3070	2.9109	3247	2.9109	2842	2.9109	3142
2.91363	3006	2.91363	3311	2.91363	2926	2.91363	3104
2.91636	3126	2.91636	3217	2.91636	2851	2.91636	3060
2.91909	3085	2.91909	3236	2.91909	2892	2.91909	3150
2.92182	3085	2.92182	3185	2.92182	2919	2.92182	3202
2.92455	3059	2.92455	3357	2.92455	2928	2.92455	3136
2.92728	2971	2.92728	3236	2.92728	2949	2.92728	3244
2.93001	3018	2.93001	3242	2.93001	2846	2.93001	3149
2.93274	3095	2.93274	3255	2.93274	2850	2.93274	3220
2.93547	3119	2.93547	3132	2.93547	2923	2.93547	3283
2.9382	3072	2.9382	3280	2.9382	2866	2.9382	3144
2.94093	3035	2.94093	3140	2.94093	2841	2.94093	3191
2.94366	3011	2.94366	3262	2.94366	2814	2.94366	3056
2.9464	3118	2.9464	3155	2.9464	2860	2.9464	3118
2.94913	3092	2.94913	3298	2.94913	2903	2.94913	3181
2.95186	3085	2.95186	3206	2.95186	2757	2.95186	3144
2.95459	3074	2.95459	3219	2.95459	2883	2.95459	3132
2.95732	3082	2.95732	3331	2.95732	2760	2.95732	3136
2.96005	3048	2.96005	3168	2.96005	2780	2.96005	3145
2.96278	3100	2.96278	3172	2.96278	2764	2.96278	3175
2.96551	2959	2.96551	3220	2.96551	2823	2.96551	3038
2.96824	3091	2.96824	3250	2.96824	2779	2.96824	3205
2.97097	2958	2.97097	3116	2.97097	2887	2.97097	3101
2.9737	3007	2.9737	3263	2.9737	2783	2.9737	3145
2.97643	3004	2.97643	3248	2.97643	2885	2.97643	3147
2.97916	2993	2.97916	3206	2.97916	2776	2.97916	3134
2.98189	2997	2.98189	3195	2.98189	2820	2.98189	3128
2.98462	3021	2.98462	3210	2.98462	2767	2.98462	3193
2.98736	2937	2.98736	3249	2.98736	2796	2.98736	3256
2.99009	2982	2.99009	3202	2.99009	2722	2.99009	3174
2.99282	3019	2.99282	3137	2.99282	2808	2.99282	3238
2.99555	3111	2.99555	3185	2.99555	2833	2.99555	3064
2.99828	3012	2.99828	3200	2.99828	2719	2.99828	3146
3.00101	2986	3.00101	3187	3.00101	2766	3.00101	3060
3.00374	3079	3.00374	3306	3.00374	2876	3.00374	3167
3.00647	2983	3.00647	3112	3.00647	2808	3.00647	3119
3.0092	2874	3.0092	3126	3.0092	2728	3.0092	2967
3.01193	3004	3.01193	3143	3.01193	2747	3.01193	3138
3.01466	2949	3.01466	3065	3.01466	2757	3.01466	3163
3.01739	2897	3.01739	3142	3.01739	2779	3.01739	3069
3.02012	2971	3.02012	3204	3.02012	2831	3.02012	3228
3.02285	2985	3.02285	3228	3.02285	2761	3.02285	3067
3.02558	2915	3.02558	3179	3.02558	2713	3.02558	3004
3.02832	2888	3.02832	3165	3.02832	2708	3.02832	3020
3.03105	2928	3.03105	3145	3.03105	2895	3.03105	3100
3.03378	2949	3.03378	3186	3.03378	2827	3.03378	3106
3.03651	3027	3.03651	3075	3.03651	2798	3.03651	2981
3.03924	2929	3.03924	3125	3.03924	2801	3.03924	3152
3.04197	2940	3.04197	3059	3.04197	2798	3.04197	3210
3.0447	2931	3.0447	3271	3.0447	2821	3.0447	3095
3.04743	2991	3.04743	3176	3.04743	2737	3.04743	3046
3.05016	2829	3.05016	3085	3.05016	2716	3.05016	3061
3.05289	2845	3.05289	3093	3.05289	2769	3.05289	2993
3.05562	2893	3.05562	3123	3.05562	2692	3.05562	2993
3.05835	2959	3.05835	3126	3.05835	2813	3.05835	3075
3.06108	2938	3.06108	3113	3.06108	2767	3.06108	3076
3.06381	2936	3.06381	3126	3.06381	2732	3.06381	3064
3.06654	2819	3.06654	3155	3.06654	2765	3.06654	3100
3.06928	2907	3.06928	3164	3.06928	2862	3.06928	3067
3.07201	2997	3.07201	3150	3.07201	2647	3.07201	2999
3.07474	2877	3.07474	3013	3.07474	2762	3.07474	3069
3.07747	2912	3.07747	3054	3.07747	2749	3.07747	2967
3.0802	2991	3.0802	3075	3.0802	2790	3.0802	2966
3.08293	2835	3.08293	3047	3.08293	2776	3.08293	3041
3.08566	2899	3.08566	3018	3.08566	2771	3.08566	3032
3.08839	2891	3.08839	3043	3.08839	2751	3.08839	3041
3.09112	2813	3.09112	3187	3.09112	2759	3.09112	2961
3.09385	2848	3.09385	3045	3.09385	2743	3.09385	2985
3.09658	2942	3.09658	3098	3.09658	2632	3.09658	3013
3.09931	2901	3.09931	3101	3.09931	2801	3.09931	2995
3.10204	2944	3.10204	3030	3.10204	2825	3.10204	2897
3.10477	2939	3.10477	3040	3.10477	2785	3.10477	3022
3.1075	2933	3.1075	3115	3.1075	2790	3.1075	3017
3.11024	2875	3.11024	3235	3.11024	2805	3.11024	2950
3.11297	2826	3.11297	3041	3.11297	2703	3.11297	3039
3.1157	2877	3.1157	3141	3.1157	2699	3.1157	2993
3.11843	2843	3.11843	3107	3.11843	2689	3.11843	2884
3.12116	2846	3.12116	3039	3.12116	2678	3.12116	2896
3.12389	2869	3.12389	3113	3.12389	2747	3.12389	2855
3.12662	2881	3.12662	3007	3.12662	2733	3.12662	2989
3.12935	2879	3.12935	3007	3.12935	2652	3.12935	2929
3.13208	2862	3.13208	3075	3.13208	2718	3.13208	2996
3.13481	2872	3.13481	3002	3.13481	2678	3.13481	3016
3.13754	2953	3.13754	3058	3.13754	2674	3.13754	2956
3.14027	2754	3.14027	3083	3.14027	2621	3.14027	2932
3.143	2833	3.143	3128	3.143	2679	3.143	3006
3.14573	2814	3.14573	3059	3.14573	2741	3.14573	2858
3.14846	2875	3.14846	3067	3.14846	2774	3.14846	2948
3.1512	2825	3.1512	3063	3.1512	2738	3.1512	2910
3.15393	2839	3.15393	3121	3.15393	2646	3.15393	2899
3.15666	2876	3.15666	3120	3.15666	2611	3.15666	2881
3.15939	2817	3.15939	3063	3.15939	2696	3.15939	2980
3.16212	2871	3.16212	3024	3.16212	2771	3.16212	2968
3.16485	2981	3.16485	3063	3.16485	2604	3.16485	2937
3.16758	2851	3.16758	2997	3.16758	2624	3.16758	2851
3.17031	2780	3.17031	3133	3.17031	2644	3.17031	2944
3.17304	2822	3.17304	3094	3.17304	2549	3.17304	2939
3.17577	2811	3.17577	3071	3.17577	2678	3.17577	2952
3.1785	2813	3.1785	3111	3.1785	2633	3.1785	2903
3.18123	2759	3.18123	3082	3.18123	2653	3.18123	2961
3.18396	2899	3.18396	3137	3.18396	2683	3.18396	2857
3.18669	2841	3.18669	3032	3.18669	2667	3.18669	2862
3.18942	2716	3.18942	3010	3.18942	2720	3.18942	2824
3.19216	2842	3.19216	3073	3.19216	2740	3.19216	2930
3.19489	2801	3.19489	3073	3.19489	2690	3.19489	2931
3.19762	2891	3.19762	3082	3.19762	2656	3.19762	2919
3.20035	2858	3.20035	3050	3.20035	2662	3.20035	2892
3.20308	2773	3.20308	3059	3.20308	2604	3.20308	2827
3.20581	2791	3.20581	2980	3.20581	2678	3.20581	2825
3.20854	2788	3.20854	3039	3.20854	2661	3.20854	2920
3.21127	2834	3.21127	3021	3.21127	2790	3.21127	3002
3.214	2810	3.214	3057	3.214	2559	3.214	2960
3.21673	2750	3.21673	3045	3.21673	2656	3.21673	2876
3.21946	2814	3.21946	3082	3.21946	2577	3.21946	2883
3.22219	2782	3.22219	3071	3.22219	2616	3.22219	2798
3.22492	2751	3.22492	3152	3.22492	2626	3.22492	2805
3.22765	2853	3.22765	3015	3.22765	2634	3.22765	2779
3.23038	2808	3.23038	3056	3.23038	2659	3.23038	2776
3.23312	2861	3.23312	2996	3.23312	2648	3.23312	2755
3.23585	2773	3.23585	2969	3.23585	2630	3.23585	2824
3.23858	2755	3.23858	3051	3.23858	2555	3.23858	2933
3.24131	2835	3.24131	2911	3.24131	2626	3.24131	2819
3.24404	2756	3.24404	3038	3.24404	2581	3.24404	2885
3.24677	2713	3.24677	3110	3.24677	2597	3.24677	2839
3.2495	2688	3.2495	3006	3.2495	2624	3.2495	2885
3.25223	2771	3.25223	2969	3.25223	2595	3.25223	2851
3.25496	2773	3.25496	2894	3.25496	2642	3.25496	2834
3.25769	2760	3.25769	3039	3.25769	2713	3.25769	2853
3.26042	2768	3.26042	3058	3.26042	2536	3.26042	2842
3.26315	2805	3.26315	2999	3.26315	2537	3.26315	2971
3.26588	2745	3.26588	2997	3.26588	2556	3.26588	3025
3.26861	2640	3.26861	2979	3.26861	2540	3.26861	2901
3.27135	2820	3.27135	2880	3.27135	2607	3.27135	2838
3.27408	2767	3.27408	3040	3.27408	2565	3.27408	2870
3.27681	2775	3.27681	3028	3.27681	2580	3.27681	2888
3.27954	2825	3.27954	2890	3.27954	2568	3.27954	2986
3.28227	2797	3.28227	2937	3.28227	2645	3.28227	2795
3.285	2796	3.285	2909	3.285	2562	3.285	2838
3.28773	2776	3.28773	2916	3.28773	2603	3.28773	2808
3.29046	2682	3.29046	3018	3.29046	2599	3.29046	2748
3.29319	2652	3.29319	2906	3.29319	2543	3.29319	2742
3.29592	2746	3.29592	2939	3.29592	2625	3.29592	2867
3.29865	2705	3.29865	2905	3.29865	2654	3.29865	2765
3.30138	2735	3.30138	2994	3.30138	2573	3.30138	2743
3.30411	2671	3.30411	2818	3.30411	2657	3.30411	2806
3.30684	2736	3.30684	2965	3.30684	2563	3.30684	2809
3.30957	2692	3.30957	2949	3.30957	2569	3.30957	2705
3.31231	2703	3.31231	2920	3.31231	2571	3.31231	2715
3.31504	2706	3.31504	2962	3.31504	2493	3.31504	2791
3.31777	2823	3.31777	2872	3.31777	2676	3.31777	2657
3.3205	2660	3.3205	3023	3.3205	2549	3.3205	2750
3.32323	2716	3.32323	2982	3.32323	2668	3.32323	2808
3.32596	2743	3.32596	2990	3.32596	2521	3.32596	2776
3.32869	2778	3.32869	2900	3.32869	2639	3.32869	2650
3.33142	2685	3.33142	2901	3.33142	2585	3.33142	2819
3.33415	2663	3.33415	2886	3.33415	2556	3.33415	2758
3.33688	2684	3.33688	3051	3.33688	2582	3.33688	2775
3.33961	2621	3.33961	2863	3.33961	2594	3.33961	2711
3.34234	2678	3.34234	2974	3.34234	2579	3.34234	2800
3.34507	2793	3.34507	2931	3.34507	2615	3.34507	2771
3.3478	2678	3.3478	2947	3.3478	2588	3.3478	2813
3.35053	2734	3.35053	2965	3.35053	2560	3.35053	2760
3.35327	2802	3.35327	2964	3.35327	2642	3.35327	2727
3.356	2715	3.356	2986	3.356	2547	3.356	2738
3.35873	2691	3.35873	2978	3.35873	2503	3.35873	2769
3.36146	2771	3.36146	2952	3.36146	2584	3.36146	2797
3.36419	2718	3.36419	2937	3.36419	2642	3.36419	2786
3.36692	2655	3.36692	2839	3.36692	2569	3.36692	2637
3.36965	2780	3.36965	3045	3.36965	2611	3.36965	2700
3.37238	2738	3.37238	2836	3.37238	2443	3.37238	2767
3.37511	2609	3.37511	2903	3.37511	2521	3.37511	2694
3.37784	2708	3.37784	2854	3.37784	2545	3.37784	2834
3.38057	2674	3.38057	2849	3.38057	2492	3.38057	2766
3.3833	2648	3.3833	2772	3.3833	2495	3.3833	2744
3.38603	2580	3.38603	2844	3.38603	2535	3.38603	2702
3.38876	2644	3.38876	2893	3.38876	2521	3.38876	2685
3.39149	2583	3.39149	2858	3.39149	2481	3.39149	2671
3.39423	2635	3.39423	2857	3.39423	2493	3.39423	2657
3.39696	2644	3.39696	2864	3.39696	2627	3.39696	2719
3.39969	2630	3.39969	2859	3.39969	2562	3.39969	2824
3.40242	2706	3.40242	2819	3.40242	2497	3.40242	2648
3.40515	2702	3.40515	2890	3.40515	2583	3.40515	2758
3.40788	2696	3.40788	2959	3.40788	2532	3.40788	2698
3.41061	2643	3.41061	2945	3.41061	2565	3.41061	2687
3.41334	2605	3.41334	2945	3.41334	2541	3.41334	2737
3.41607	2585	3.41607	2900	3.41607	2548	3.41607	2691
3.4188	2642	3.4188	2870	3.4188	2508	3.4188	2823
3.42153	2674	3.42153	2818	3.42153	2481	3.42153	2721
3.42426	2647	3.42426	2896	3.42426	2579	3.42426	2740
3.42699	2666	3.42699	2940	3.42699	2461	3.42699	2684
3.42972	2665	3.42972	2884	3.42972	2441	3.42972	2749
3.43245	2697	3.43245	2833	3.43245	2547	3.43245	2694
3.43519	2564	3.43519	2873	3.43519	2494	3.43519	2658
3.43792	2642	3.43792	2903	3.43792	2572	3.43792	2726
3.44065	2628	3.44065	2869	3.44065	2501	3.44065	2726
3.44338	2660	3.44338	2818	3.44338	2535	3.44338	2649
3.44611	2657	3.44611	2806	3.44611	2540	3.44611	2700
3.44884	2540	3.44884	2811	3.44884	2501	3.44884	2692
3.45157	2548	3.45157	2816	3.45157	2508	3.45157	2681
3.4543	2594	3.4543	2813	3.4543	2467	3.4543	2628
3.45703	2479	3.45703	2824	3.45703	2509	3.45703	2606
3.45976	2639	3.45976	2840	3.45976	2523	3.45976	2614
3.46249	2697	3.46249	2807	3.46249	2497	3.46249	2668
3.46522	2647	3.46522	2700	3.46522	2464	3.46522	2607
3.46795	2652	3.46795	2913	3.46795	2609	3.46795	2690
3.47068	2607	3.47068	2800	3.47068	2414	3.47068	2731
3.47341	2580	3.47341	2809	3.47341	2455	3.47341	2688
3.47615	2635	3.47615	2846	3.47615	2463	3.47615	2753
3.47888	2555	3.47888	2766	3.47888	2482	3.47888	2722
3.48161	2673	3.48161	2883	3.48161	2485	3.48161	2688
3.48434	2601	3.48434	2821	3.48434	2476	3.48434	2624
3.48707	2640	3.48707	2889	3.48707	2481	3.48707	2653
3.4898	2616	3.4898	2807	3.4898	2443	3.4898	2588
3.49253	2633	3.49253	2743	3.49253	2547	3.49253	2589
3.49526	2529	3.49526	2885	3.49526	2398	3.49526	2628
3.49799	2560	3.49799	2780	3.49799	2468	3.49799	2601
3.50072	2573	3.50072	2719	3.50072	2470	3.50072	2593
3.50345	2604	3.50345	2728	3.50345	2512	3.50345	2589
3.50618	2623	3.50618	2853	3.50618	2277	3.50618	2593
3.50891	2562	3.50891	2773	3.50891	2437	3.50891	2617
3.51164	2554	3.51164	2769	3.51164	2454	3.51164	2579
3.51437	2608	3.51437	2821	3.51437	2416	3.51437	2644
3.51711	2573	3.51711	2828	3.51711	2474	3.51711	2518
3.51984	2515	3.51984	2821	3.51984	2397	3.51984	2630
3.52257	2546	3.52257	2733	3.52257	2367	3.52257	2537
3.5253	2580	3.5253	2812	3.5253	2419	3.5253	2561
3.52803	2585	3.52803	2835	3.52803	2296	3.52803	2609
3.53076	2540	3.53076	2767	3.53076	2389	3.53076	2669
3.53349	2536	3.53349	2674	3.53349	2508	3.53349	2513
3.53622	2574	3.53622	2844	3.53622	2429	3.53622	2508
3.53895	2636	3.53895	2775	3.53895	2436	3.53895	2722
3.54168	2629	3.54168	2802	3.54168	2509	3.54168	2632
3.54441	2501	3.54441	2831	3.54441	2491	3.54441	2623
3.54714	2663	3.54714	2766	3.54714	2427	3.54714	2600
3.54987	2513	3.54987	2714	3.54987	2448	3.54987	2567
3.5526	2497	3.5526	2741	3.5526	2429	3.5526	2608
3.55533	2618	3.55533	2850	3.55533	2402	3.55533	2531
3.55807	2602	3.55807	2692	3.55807	2374	3.55807	2480
3.5608	2580	3.5608	2779	3.5608	2545	3.5608	2666
3.56353	2623	3.56353	2677	3.56353	2469	3.56353	2613
3.56626	2510	3.56626	2753	3.56626	2244	3.56626	2635
3.56899	2603	3.56899	2825	3.56899	2401	3.56899	2679
3.57172	2573	3.57172	2644	3.57172	2399	3.57172	2687
3.57445	2550	3.57445	2712	3.57445	2377	3.57445	2507
3.57718	2534	3.57718	2787	3.57718	2408	3.57718	2569
3.57991	2511	3.57991	2750	3.57991	2351	3.57991	2579
3.58264	2527	3.58264	2706	3.58264	2370	3.58264	2563
3.58537	2555	3.58537	2793	3.58537	2385	3.58537	2532
3.5881	2589	3.5881	2780	3.5881	2400	3.5881	2398
3.59083	2447	3.59083	2734	3.59083	2453	3.59083	2387
3.59356	2471	3.59356	2727	3.59356	2452	3.59356	2571
3.5963	2449	3.5963	2746	3.5963	2353	3.5963	2548
3.59903	2574	3.59903	2673	3.59903	2395	3.59903	2473
3.60176	2596	3.60176	2681	3.60176	2407	3.60176	2576
3.60449	2482	3.60449	2641	3.60449	2435	3.60449	2645
3.60722	2503	3.60722	2772	3.60722	2401	3.60722	2650
3.60995	2462	3.60995	2637	3.60995	2337	3.60995	2672
3.61268	2495	3.61268	2769	3.61268	2510	3.61268	2669
3.61541	2507	3.61541	2691	3.61541	2431	3.61541	2501
3.61814	2521	3.61814	2763	3.61814	2384	3.61814	2610
3.62087	2445	3.62087	2827	3.62087	2397	3.62087	2557
3.6236	2459	3.6236	2805	3.6236	2448	3.6236	2645
3.62633	2478	3.62633	2712	3.62633	2353	3.62633	2459
3.62906	2422	3.62906	2702	3.62906	2429	3.62906	2440
3.63179	2396	3.63179	2677	3.63179	2407	3.63179	2452
3.63452	2411	3.63452	2673	3.63452	2363	3.63452	2553
3.63726	2477	3.63726	2717	3.63726	2369	3.63726	2498
3.63999	2351	3.63999	2774	3.63999	2419	3.63999	2499
3.64272	2372	3.64272	2731	3.64272	2316	3.64272	2562
3.64545	2451	3.64545	2675	3.64545	2353	3.64545	2692
3.64818	2486	3.64818	2672	3.64818	2418	3.64818	2448
3.65091	2530	3.65091	2779	3.65091	2263	3.65091	2492
3.65364	2449	3.65364	2616	3.65364	2310	3.65364	2468
3.65637	2366	3.65637	2733	3.65637	2332	3.65637	2501
3.6591	2446	3.6591	2721	3.6591	2357	3.6591	2496
3.66183	2457	3.66183	2665	3.66183	2394	3.66183	2421
3.66456	2432	3.66456	2692	3.66456	2327	3.66456	2504
3.66729	2358	3.66729	2656	3.66729	2342	3.66729	2444
3.67002	2448	3.67002	2718	3.67002	2317	3.67002	2497
3.67275	2453	3.67275	2683	3.67275	2326	3.67275	2530
3.67548	2514	3.67548	2709	3.67548	2359	3.67548	2535
3.67822	2354	3.67822	2683	3.67822	2256	3.67822	2561
3.68095	2354	3.68095	2801	3.68095	2275	3.68095	2514
3.68368	2309	3.68368	2676	3.68368	2359	3.68368	2496
3.68641	2372	3.68641	2673	3.68641	2428	3.68641	2505
3.68914	2454	3.68914	2642	3.68914	2333	3.68914	2451
3.69187	2394	3.69187	2714	3.69187	2285	3.69187	2366
3.6946	2453	3.6946	2666	3.6946	2310	3.6946	2464
3.69733	2473	3.69733	2697	3.69733	2335	3.69733	2481
3.70006	2432	3.70006	2657	3.70006	2238	3.70006	2561
3.70279	2443	3.70279	2697	3.70279	2313	3.70279	2482
3.70552	2421	3.70552	2629	3.70552	2336	3.70552	2475
3.70825	2424	3.70825	2710	3.70825	2225	3.70825	2461
3.71098	2447	3.71098	2785	3.71098	2293	3.71098	2552
3.71371	2358	3.71371	2684	3.71371	2268	3.71371	2383
3.71644	2450	3.71644	2629	3.71644	2323	3.71644	2508
3.71918	2377	3.71918	2629	3.71918	2240	3.71918	2389
3.72191	2402	3.72191	2629	3.72191	2325	3.72191	2473
3.72464	2339	3.72464	2668	3.72464	2335	3.72464	2395
3.72737	2407	3.72737	2620	3.72737	2367	3.72737	2505
3.7301	2365	3.7301	2615	3.7301	2251	3.7301	2471
3.73283	2329	3.73283	2626	3.73283	2233	3.73283	2496
3.73556	2380	3.73556	2592	3.73556	2362	3.73556	2435
3.73829	2406	3.73829	2653	3.73829	2394	3.73829	2530
3.74102	2322	3.74102	2573	3.74102	2346	3.74102	2428
3.74375	2437	3.74375	2708	3.74375	2359	3.74375	2454
3.74648	2344	3.74648	2574	3.74648	2399	3.74648	2429
3.74921	2475	3.74921	2603	3.74921	2388	3.74921	2492
3.75194	2300	3.75194	2656	3.75194	2284	3.75194	2448
3.75467	2319	3.75467	2612	3.75467	2304	3.75467	2407
3.7574	2368	3.7574	2584	3.7574	2388	3.7574	2402
3.76014	2343	3.76014	2670	3.76014	2303	3.76014	2509
3.76287	2363	3.76287	2596	3.76287	2239	3.76287	2428
3.7656	2422	3.7656	2618	3.7656	2284	3.7656	2483
3.76833	2466	3.76833	2647	3.76833	2301	3.76833	2465
3.77106	2315	3.77106	2686	3.77106	2296	3.77106	2534
3.77379	2437	3.77379	2679	3.77379	2277	3.77379	2521
3.77652	2443	3.77652	2665	3.77652	2386	3.77652	2440
3.77925	2292	3.77925	2596	3.77925	2254	3.77925	2431
3.78198	2364	3.78198	2623	3.78198	2243	3.78198	2419
3.78471	2293	3.78471	2657	3.78471	2247	3.78471	2460
3.78744	2358	3.78744	2580	3.78744	2314	3.78744	2387
3.79017	2332	3.79017	2581	3.79017	2318	3.79017	2337
3.7929	2397	3.7929	2677	3.7929	2317	3.7929	2251
3.79563	2336	3.79563	2668	3.79563	2297	3.79563	2345
3.79836	2408	3.79836	2632	3.79836	2272	3.79836	2375
3.8011	2321	3.8011	2723	3.8011	2306	3.8011	2333
3.80383	2217	3.80383	2623	3.80383	2327	3.80383	2396
3.80656	2228	3.80656	2710	3.80656	2367	3.80656	2404
3.80929	2260	3.80929	2704	3.80929	2303	3.80929	2361
3.81202	2397	3.81202	2631	3.81202	2285	3.81202	2459
3.81475	2263	3.81475	2589	3.81475	2355	3.81475	2266
3.81748	2335	3.81748	2620	3.81748	2302	3.81748	2343
3.82021	2341	3.82021	2584	3.82021	2263	3.82021	2398
3.82294	2300	3.82294	2660	3.82294	2400	3.82294	2394
3.82567	2274	3.82567	2562	3.82567	2296	3.82567	2368
3.8284	2293	3.8284	2507	3.8284	2271	3.8284	2382
3.83113	2325	3.83113	2582	3.83113	2270	3.83113	2362
3.83386	2330	3.83386	2510	3.83386	2263	3.83386	2379
3.83659	2255	3.83659	2509	3.83659	2274	3.83659	2389
3.83932	2235	3.83932	2486	3.83932	2230	3.83932	2397
3.84206	2205	3.84206	2599	3.84206	2211	3.84206	2375
3.84479	2299	3.84479	2461	3.84479	2309	3.84479	2387
3.84752	2322	3.84752	2569	3.84752	2284	3.84752	2419
3.85025	2316	3.85025	2569	3.85025	2283	3.85025	2393
3.85298	2341	3.85298	2512	3.85298	2299	3.85298	2403
3.85571	2307	3.85571	2624	3.85571	2265	3.85571	2429
3.85844	2283	3.85844	2645	3.85844	2299	3.85844	2348
3.86117	2278	3.86117	2611	3.86117	2258	3.86117	2387
3.8639	2291	3.8639	2617	3.8639	2280	3.8639	2312
3.86663	2353	3.86663	2556	3.86663	2117	3.86663	2461
3.86936	2302	3.86936	2635	3.86936	2346	3.86936	2400
3.87209	2216	3.87209	2579	3.87209	2232	3.87209	2426
3.87482	2302	3.87482	2613	3.87482	2288	3.87482	2441
3.87755	2303	3.87755	2573	3.87755	2270	3.87755	2366
3.88028	2329	3.88028	2568	3.88028	2250	3.88028	2410
3.88302	2331	3.88302	2614	3.88302	2242	3.88302	2408
3.88575	2149	3.88575	2534	3.88575	2244	3.88575	2338
3.88848	2274	3.88848	2532	3.88848	2231	3.88848	2352
3.89121	2286	3.89121	2561	3.89121	2224	3.89121	2321
3.89394	2301	3.89394	2576	3.89394	2292	3.89394	2292
3.89667	2263	3.89667	2601	3.89667	2262	3.89667	2328
3.8994	2410	3.8994	2596	3.8994	2218	3.8994	2316
3.90213	2204	3.90213	2604	3.90213	2255	3.90213	2318
3.90486	2178	3.90486	2596	3.90486	2326	3.90486	2404
3.90759	2241	3.90759	2524	3.90759	2260	3.90759	2298
3.91032	2194	3.91032	2426	3.91032	2238	3.91032	2353
3.91305	2208	3.91305	2523	3.91305	2304	3.91305	2325
3.91578	2255	3.91578	2502	3.91578	2288	3.91578	2291
3.91851	2217	3.91851	2658	3.91851	2280	3.91851	2181
3.92124	2193	3.92124	2520	3.92124	2255	3.92124	2272
3.92398	2257	3.92398	2649	3.92398	2220	3.92398	2306
3.92671	2202	3.92671	2540	3.92671	2240	3.92671	2361
3.92944	2244	3.92944	2564	3.92944	2191	3.92944	2320
3.93217	2264	3.93217	2503	3.93217	2205	3.93217	2296
3.9349	2258	3.9349	2517	3.9349	2254	3.9349	2311
3.93763	2279	3.93763	2615	3.93763	2268	3.93763	2220
3.94036	2223	3.94036	2640	3.94036	2237	3.94036	2213
3.94309	2156	3.94309	2456	3.94309	2180	3.94309	2306
3.94582	2193	3.94582	2532	3.94582	2254	3.94582	2258
3.94855	2241	3.94855	2546	3.94855	2219	3.94855	2298
3.95128	2184	3.95128	2441	3.95128	2193	3.95128	2279
3.95401	2372	3.95401	2503	3.95401	2169	3.95401	2277
3.95674	2249	3.95674	2497	3.95674	2192	3.95674	2215
3.95947	2238	3.95947	2429	3.95947	2205	3.95947	2259
3.96221	2227	3.96221	2530	3.96221	2237	3.96221	2287
3.96494	2196	3.96494	2507	3.96494	2219	3.96494	2217
3.96767	2173	3.96767	2459	3.96767	2201	3.96767	2188
3.9704	2164	3.9704	2571	3.9704	2162	3.9704	2295
3.97313	2300	3.97313	2441	3.97313	2215	3.97313	2231
3.97586	2219	3.97586	2461	3.97586	2281	3.97586	2187
3.97859	2133	3.97859	2616	3.97859	2183	3.97859	2329
3.98132	2208	3.98132	2522	3.98132	2279	3.98132	2249
3.98405	2220	3.98405	2484	3.98405	2236	3.98405	2331
3.98678	2072	3.98678	2516	3.98678	2198	3.98678	2272
3.98951	2275	3.98951	2449	3.98951	2172	3.98951	2300
3.99224	2228	3.99224	2565	3.99224	2152	3.99224	2297
3.99497	2217	3.99497	2449	3.99497	2227	3.99497	2317
3.9977	2216	3.9977	2439	3.9977	2238	3.9977	2211
4.00043	2236	4.00043	2527	4.00043	2149	4.00043	2334
4.00317	2218	4.00317	2470	4.00317	2270	4.00317	2260
4.0059	2148	4.0059	2525	4.0059	2170	4.0059	2302
4.00863	2271	4.00863	2456	4.00863	2195	4.00863	2345
4.01136	2254	4.01136	2455	4.01136	2195	4.01136	2239
4.01409	2210	4.01409	2391	4.01409	2183	4.01409	2217
4.01682	2204	4.01682	2507	4.01682	2159	4.01682	2379
4.01955	2120	4.01955	2506	4.01955	2177	4.01955	2227
4.02228	2151	4.02228	2470	4.02228	2134	4.02228	2227
4.02501	2210	4.02501	2490	4.02501	2187	4.02501	2151
4.02774	2263	4.02774	2522	4.02774	2143	4.02774	2181
4.03047	2234	4.03047	2472	4.03047	2094	4.03047	2261
4.0332	2107	4.0332	2493	4.0332	2105	4.0332	2257
4.03593	2214	4.03593	2503	4.03593	2258	4.03593	2330
4.03866	2113	4.03866	2411	4.03866	2130	4.03866	2204
4.04139	2288	4.04139	2501	4.04139	2182	4.04139	2191
4.04413	2167	4.04413	2411	4.04413	2216	4.04413	2154
4.04686	2094	4.04686	2458	4.04686	2185	4.04686	2103
4.04959	2202	4.04959	2480	4.04959	2168	4.04959	2181
4.05232	2109	4.05232	2495	4.05232	2184	4.05232	2207
4.05505	2160	4.05505	2424	4.05505	2090	4.05505	2181
4.05778	2098	4.05778	2470	4.05778	2124	4.05778	2183
4.06051	2020	4.06051	2462	4.06051	2112	4.06051	2272
4.06324	2233	4.06324	2442	4.06324	2159	4.06324	2295
4.06597	2172	4.06597	2493	4.06597	2158	4.06597	2258
4.0687	2125	4.0687	2419	4.0687	2160	4.0687	2301
4.07143	2174	4.07143	2562	4.07143	2239	4.07143	2257
4.07416	2271	4.07416	2428	4.07416	2159	4.07416	2139
4.07689	2082	4.07689	2524	4.07689	2143	4.07689	2246
4.07962	2135	4.07962	2466	4.07962	2179	4.07962	2341
4.08235	2076	4.08235	2325	4.08235	2116	4.08235	2094
4.08509	2173	4.08509	2362	4.08509	2047	4.08509	2184
4.08782	2124	4.08782	2444	4.08782	2201	4.08782	2190
4.09055	2144	4.09055	2439	4.09055	2189	4.09055	2158
4.09328	2123	4.09328	2449	4.09328	2114	4.09328	2195
4.09601	2098	4.09601	2499	4.09601	2170	4.09601	2247
4.09874	2068	4.09874	2388	4.09874	2204	4.09874	2141
4.10147	2113	4.10147	2367	4.10147	2185	4.10147	2250
4.1042	2183	4.1042	2381	4.1042	2129	4.1042	2244
4.10693	2092	4.10693	2365	4.10693	2174	4.10693	2224
4.10966	2131	4.10966	2450	4.10966	2157	4.10966	2219
4.11239	2058	4.11239	2421	4.11239	2157	4.11239	2209
4.11512	2138	4.11512	2345	4.11512	2081	4.11512	2146
4.11785	2168	4.11785	2445	4.11785	2108	4.11785	2202
4.12058	2098	4.12058	2410	4.12058	2144	4.12058	2128
4.12331	2091	4.12331	2361	4.12331	2130	4.12331	2228
4.12605	2087	4.12605	2427	4.12605	2133	4.12605	2104
4.12878	2085	4.12878	2453	4.12878	2227	4.12878	2194
4.13151	2170	4.13151	2388	4.13151	2129	4.13151	2202
4.13424	2089	4.13424	2436	4.13424	2143	4.13424	2186
4.13697	2106	4.13697	2452	4.13697	2148	4.13697	2217
4.1397	2049	4.1397	2444	4.1397	2098	4.1397	2200
4.14243	2136	4.14243	2403	4.14243	2103	4.14243	2130
4.14516	2073	4.14516	2466	4.14516	2091	4.14516	2183
4.14789	2122	4.14789	2415	4.14789	2022	4.14789	2149
4.15062	2186	4.15062	2390	4.15062	2091	4.15062	2157
4.15335	2085	4.15335	2321	4.15335	2063	4.15335	2210
4.15608	2076	4.15608	2449	4.15608	2114	4.15608	2168
4.15881	2013	4.15881	2393	4.15881	2088	4.15881	2214
4.16154	2078	4.16154	2324	4.16154	2042	4.16154	2159
4.16427	2088	4.16427	2430	4.16427	2056	4.16427	2172
4.16701	2068	4.16701	2358	4.16701	2134	4.16701	2108
4.16974	2064	4.16974	2444	4.16974	2139	4.16974	2102
4.17247	2057	4.17247	2334	4.17247	2036	4.17247	2057
4.1752	2115	4.1752	2351	4.1752	2055	4.1752	2120
4.17793	2023	4.17793	2458	4.17793	2103	4.17793	2036
4.18066	2076	4.18066	2428	4.18066	2074	4.18066	2055
4.18339	2076	4.18339	2293	4.18339	2106	4.18339	2087
4.18612	2009	4.18612	2439	4.18612	2091	4.18612	2120
4.18885	2052	4.18885	2453	4.18885	2033	4.18885	2178
4.19158	1998	4.19158	2445	4.19158	1976	4.19158	2130
4.19431	2120	4.19431	2293	4.19431	2116	4.19431	2178
4.19704	2122	4.19704	2389	4.19704	2159	4.19704	2175
4.19977	2201	4.19977	2367	4.19977	2088	4.19977	2235
4.2025	2063	4.2025	2282	4.2025	2191	4.2025	2101
4.20523	2078	4.20523	2370	4.20523	2163	4.20523	2097
4.20797	2093	4.20797	2329	4.20797	2088	4.20797	2178
4.2107	2044	4.2107	2305	4.2107	2029	4.2107	2207
4.21343	1971	4.21343	2430	4.21343	2087	4.21343	2176
4.21616	2040	4.21616	2417	4.21616	2143	4.21616	2148
4.21889	2043	4.21889	2330	4.21889	2069	4.21889	2169
4.22162	2175	4.22162	2307	4.22162	2140	4.22162	2122
4.22435	2058	4.22435	2381	4.22435	2102	4.22435	2100
4.22708	1989	4.22708	2356	4.22708	2068	4.22708	2082
4.22981	2064	4.22981	2383	4.22981	2082	4.22981	2069
4.23254	2006	4.23254	2304	4.23254	2008	4.23254	2159
4.23527	2092	4.23527	2425	4.23527	2073	4.23527	2070
4.238	2107	4.238	2335	4.238	1965	4.238	2118
4.24073	2032	4.24073	2399	4.24073	2087	4.24073	2132
4.24346	1979	4.24346	2376	4.24346	2098	4.24346	2051
4.24619	2099	4.24619	2416	4.24619	2021	4.24619	2113
4.24893	1997	4.24893	2333	4.24893	1982	4.24893	2048
4.25166	2051	4.25166	2396	4.25166	2056	4.25166	1971
4.25439	2014	4.25439	2278	4.25439	2073	4.25439	2067
4.25712	2000	4.25712	2345	4.25712	2016	4.25712	2171
4.25985	2071	4.25985	2324	4.25985	2046	4.25985	2029
4.26258	2008	4.26258	2348	4.26258	2004	4.26258	2104
4.26531	2019	4.26531	2363	4.26531	2069	4.26531	2050
4.26804	2036	4.26804	2349	4.26804	1992	4.26804	2078
4.27077	2099	4.27077	2364	4.27077	1956	4.27077	2062
4.2735	2073	4.2735	2295	4.2735	2081	4.2735	1954
4.27623	2015	4.27623	2331	4.27623	1967	4.27623	1995
4.27896	2081	4.27896	2225	4.27896	2005	4.27896	2013
4.28169	1950	4.28169	2380	4.28169	1995	4.28169	2072
4.28442	2015	4.28442	2358	4.28442	2007	4.28442	2074
4.28716	1994	4.28716	2320	4.28716	1975	4.28716	2094
4.28989	2031	4.28989	2232	4.28989	2072	4.28989	1992
4.29262	2028	4.29262	2353	4.29262	2092	4.29262	2035
4.29535	1971	4.29535	2255	4.29535	1961	4.29535	2119
4.29808	1893	4.29808	2357	4.29808	2048	4.29808	2130
4.30081	2039	4.30081	2403	4.30081	2061	4.30081	2054
4.30354	2001	4.30354	2333	4.30354	2061	4.30354	2007
4.30627	2040	4.30627	2381	4.30627	2011	4.30627	1963
4.309	2052	4.309	2246	4.309	2024	4.309	2001
4.31173	1957	4.31173	2298	4.31173	2061	4.31173	2029
4.31446	2007	4.31446	2216	4.31446	2067	4.31446	2029
4.31719	1980	4.31719	2286	4.31719	2015	4.31719	1926
4.31992	1922	4.31992	2350	4.31992	2084	4.31992	2031
4.32265	2059	4.32265	2321	4.32265	2165	4.32265	1913
4.32538	2057	4.32538	2330	4.32538	2057	4.32538	1981
4.32812	2042	4.32812	2354	4.32812	2104	4.32812	1952
4.33085	1989	4.33085	2327	4.33085	2007	4.33085	1977
4.33358	1955	4.33358	2359	4.33358	2010	4.33358	1976
4.33631	1979	4.33631	2355	4.33631	1939	4.33631	2066
4.33904	1971	4.33904	2232	4.33904	2077	4.33904	2042
4.34177	2070	4.34177	2266	4.34177	2088	4.34177	2106
4.3445	1954	4.3445	2293	4.3445	2003	4.3445	2098
4.34723	1958	4.34723	2267	4.34723	1948	4.34723	2101
4.34996	1995	4.34996	2262	4.34996	2051	4.34996	2101
4.35269	2011	4.35269	2243	4.35269	1979	4.35269	2041
4.35542	1933	4.35542	2189	4.35542	2063	4.35542	1999
4.35815	1936	4.35815	2245	4.35815	1950	4.35815	2007
4.36088	1973	4.36088	2256	4.36088	1976	4.36088	1973
4.36361	1954	4.36361	2357	4.36361	2083	4.36361	1855
4.36634	1991	4.36634	2248	4.36634	2025	4.36634	1911
4.36908	2042	4.36908	2302	4.36908	2067	4.36908	1836
4.37181	1863	4.37181	2228	4.37181	1939	4.37181	1822
4.37454	2055	4.37454	2289	4.37454	1981	4.37454	1925
4.37727	2014	4.37727	2252	4.37727	1961	4.37727	2065
4.38	2004	4.38	2273	4.38	1997	4.38	1952
4.38273	1909	4.38273	2268	4.38273	1914	4.38273	1976
4.38546	1929	4.38546	2252	4.38546	1940	4.38546	2065
4.38819	2007	4.38819	2250	4.38819	2004	4.38819	2085
4.39092	1957	4.39092	2226	4.39092	1957	4.39092	1970
4.39365	2038	4.39365	2245	4.39365	1941	4.39365	2024
4.39638	1936	4.39638	2249	4.39638	1857	4.39638	2021
4.39911	2010	4.39911	2230	4.39911	1969	4.39911	1936
4.40184	1947	4.40184	2195	4.40184	1954	4.40184	1920
4.40457	1907	4.40457	2285	4.40457	1941	4.40457	1890
4.4073	1954	4.4073	2224	4.4073	2022	4.4073	1896
4.41004	2003	4.41004	2243	4.41004	2041	4.41004	1932
4.41277	1879	4.41277	2198	4.41277	1966	4.41277	1921
4.4155	1940	4.4155	2227	4.4155	1938	4.4155	1950
4.41823	1934	4.41823	2263	4.41823	1947	4.41823	1960
4.42096	1958	4.42096	2140	4.42096	2056	4.42096	1949
4.42369	1898	4.42369	2233	4.42369	1949	4.42369	1971
4.42642	1948	4.42642	2219	4.42642	1949	4.42642	1986
4.42915	1952	4.42915	2212	4.42915	1963	4.42915	2085
4.43188	1925	4.43188	2159	4.43188	1891	4.43188	1986
4.43461	1900	4.43461	2229	4.43461	1965	4.43461	1981
4.43734	2015	4.43734	2274	4.43734	1969	4.43734	1986
4.44007	1957	4.44007	2244	4.44007	1989	4.44007	2062
4.4428	1915	4.4428	2295	4.4428	1952	4.4428	1901
4.44553	1964	4.44553	2235	4.44553	1950	4.44553	1834
4.44826	1935	4.44826	2243	4.44826	1970	4.44826	1898
4.451	1854	4.451	2246	4.451	1961	4.451	1957
4.45373	1972	4.45373	2154	4.45373	1945	4.45373	1876
4.45646	1861	4.45646	2295	4.45646	1988	4.45646	1930
4.45919	1892	4.45919	2157	4.45919	1888	4.45919	2023
4.46192	1969	4.46192	2209	4.46192	1936	4.46192	2020
4.46465	1944	4.46465	2161	4.46465	1947	4.46465	2002
4.46738	1856	4.46738	2198	4.46738	1853	4.46738	1981
4.47011	1877	4.47011	2225	4.47011	1947	4.47011	2011
4.47284	1890	4.47284	2243	4.47284	1932	4.47284	2072
4.47557	1961	4.47557	2185	4.47557	1847	4.47557	2021
4.4783	1866	4.4783	2161	4.4783	1993	4.4783	2014
4.48103	1969	4.48103	2232	4.48103	1931	4.48103	2028
4.48376	1963	4.48376	2206	4.48376	1986	4.48376	2024
4.48649	1954	4.48649	2143	4.48649	1922	4.48649	2046
4.48922	1838	4.48922	2238	4.48922	1923	4.48922	1963
4.49196	1893	4.49196	2119	4.49196	1994	4.49196	1961
4.49469	1828	4.49469	2270	4.49469	1954	4.49469	2001
4.49742	1839	4.49742	2201	4.49742	1842	4.49742	1949
4.50015	1879	4.50015	2287	4.50015	2012	4.50015	1878
4.50288	1961	4.50288	2250	4.50288	1942	4.50288	1891
4.50561	1915	4.50561	2220	4.50561	1837	4.50561	1880
4.50834	1958	4.50834	2216	4.50834	1787	4.50834	1920
4.51107	1915	4.51107	2235	4.51107	1900	4.51107	1981
4.5138	1925	4.5138	2288	4.5138	1928	4.5138	1951
4.51653	1838	4.51653	2204	4.51653	1909	4.51653	1976
4.51926	1894	4.51926	2148	4.51926	1961	4.51926	1959
4.52199	1888	4.52199	2230	4.52199	1898	4.52199	1985
4.52472	1897	4.52472	2267	4.52472	1838	4.52472	1880
4.52745	1807	4.52745	2182	4.52745	1885	4.52745	1990
4.53018	1804	4.53018	2178	4.53018	1878	4.53018	1923
4.53292	1781	4.53292	2161	4.53292	1940	4.53292	1943
4.53565	1960	4.53565	2255	4.53565	1842	4.53565	1937
4.53838	1895	4.53838	2224	4.53838	1953	4.53838	1916
4.54111	1809	4.54111	2136	4.54111	1917	4.54111	1840
4.54384	1924	4.54384	2124	4.54384	1948	4.54384	1890
4.54657	1891	4.54657	2113	4.54657	1941	4.54657	1989
4.5493	1876	4.5493	2105	4.5493	1839	4.5493	1970
4.55203	1831	4.55203	2058	4.55203	1919	4.55203	1900
4.55476	1854	4.55476	2124	4.55476	1891	4.55476	1810
4.55749	1876	4.55749	2093	4.55749	1985	4.55749	1883
4.56022	1807	4.56022	2167	4.56022	1865	4.56022	1884
4.56295	1893	4.56295	2165	4.56295	1839	4.56295	1919
4.56568	1844	4.56568	2131	4.56568	1801	4.56568	1875
4.56841	1843	4.56841	2173	4.56841	1935	4.56841	1842
4.57114	1849	4.57114	2139	4.57114	1921	4.57114	1907
4.57388	1808	4.57388	2144	4.57388	1895	4.57388	1915
4.57661	1792	4.57661	2120	4.57661	1936	4.57661	1908
4.57934	1854	4.57934	2154	4.57934	1940	4.57934	1901
4.58207	1879	4.58207	2152	4.58207	1814	4.58207	1876
4.5848	1852	4.5848	2154	4.5848	1951	4.5848	1848
4.58753	1858	4.58753	2109	4.58753	1874	4.58753	1849
4.59026	1863	4.59026	2091	4.59026	1885	4.59026	1847
4.59299	1820	4.59299	2244	4.59299	1854	4.59299	1864
4.59572	1822	4.59572	2187	4.59572	1861	4.59572	1953
4.59845	1869	4.59845	2103	4.59845	1867	4.59845	1877
4.60118	1811	4.60118	2111	4.60118	1831	4.60118	1896
4.60391	1825	4.60391	2160	4.60391	1820	4.60391	1719
4.60664	1871	4.60664	2049	4.60664	1858	4.60664	1928
4.60937	1830	4.60937	2163	4.60937	1939	4.60937	1798
4.61211	1777	4.61211	2132	4.61211	1816	4.61211	1736
4.61484	1854	4.61484	2147	4.61484	1968	4.61484	1823
4.61757	1817	4.61757	2197	4.61757	1926	4.61757	1794
4.6203	1909	4.6203	2161	4.6203	1951	4.6203	1787
4.62303	1843	4.62303	2179	4.62303	1836	4.62303	1803
4.62576	1817	4.62576	2177	4.62576	1931	4.62576	1830
4.62849	1840	4.62849	2048	4.62849	1807	4.62849	1814
4.63122	1800	4.63122	2138	4.63122	1823	4.63122	1851
4.63395	1760	4.63395	2094	4.63395	1921	4.63395	1912
4.63668	1812	4.63668	1981	4.63668	1922	4.63668	1908
4.63941	1729	4.63941	2088	4.63941	1870	4.63941	1825
4.64214	1756	4.64214	2160	4.64214	1876	4.64214	1793
4.64487	1771	4.64487	2171	4.64487	1862	4.64487	1888
4.6476	1793	4.6476	2105	4.6476	1800	4.6476	1965
4.65033	1863	4.65033	2169	4.65033	1837	4.65033	1818
4.65307	1718	4.65307	2114	4.65307	1889	4.65307	1762
4.6558	1787	4.6558	2093	4.6558	1798	4.6558	1861
4.65853	1822	4.65853	2149	4.65853	1885	4.65853	1881
4.66126	1780	4.66126	2122	4.66126	1901	4.66126	1829
4.66399	1822	4.66399	2115	4.66399	1778	4.66399	1809
4.66672	1822	4.66672	2095	4.66672	1821	4.66672	1771
4.66945	1817	4.66945	2120	4.66945	1891	4.66945	1828
4.67218	1775	4.67218	2124	4.67218	1818	4.67218	1805
4.67491	1845	4.67491	2106	4.67491	1798	4.67491	1795
4.67764	1733	4.67764	2082	4.67764	1834	4.67764	1878
4.68037	1698	4.68037	2024	4.68037	1893	4.68037	1886
4.6831	1822	4.6831	2023	4.6831	1858	4.6831	1851
4.68583	1804	4.68583	2146	4.68583	1922	4.68583	1824
4.68856	1763	4.68856	2069	4.68856	1925	4.68856	1832
4.69129	1792	4.69129	2091	4.69129	1889	4.69129	1831
4.69403	1831	4.69403	2106	4.69403	1845	4.69403	1804
4.69676	1768	4.69676	2157	4.69676	1868	4.69676	1780
4.69949	1800	4.69949	2110	4.69949	1853	4.69949	1831
4.70222	1792	4.70222	2135	4.70222	1832	4.70222	1874
4.70495	1720	4.70495	2057	4.70495	1849	4.70495	1796
4.70768	1787	4.70768	2137	4.70768	1795	4.70768	1741
4.71041	1768	4.71041	2015	4.71041	1835	4.71041	1870
4.71314	1781	4.71314	2097	4.71314	1834	4.71314	1776
4.71587	1775	4.71587	2131	4.71587	1811	4.71587	1856
4.7186	1800	4.7186	2164	4.7186	1831	4.7186	1791
4.72133	1799	4.72133	2123	4.72133	1824	4.72133	1778
4.72406	1861	4.72406	2166	4.72406	1772	4.72406	1750
4.72679	1771	4.72679	2048	4.72679	1821	4.72679	1823
4.72952	1814	4.72952	2071	4.72952	1837	4.72952	1743
4.73225	1758	4.73225	2096	4.73225	1820	4.73225	1715
4.73499	1705	4.73499	2042	4.73499	1868	4.73499	1768
4.73772	1829	4.73772	2137	4.73772	1791	4.73772	1832
4.74045	1764	4.74045	2135	4.74045	1790	4.74045	1791
4.74318	1665	4.74318	2114	4.74318	1860	4.74318	1874
4.74591	1747	4.74591	2111	4.74591	1823	4.74591	1889
4.74864	1781	4.74864	2119	4.74864	1829	4.74864	1824
4.75137	1754	4.75137	2108	4.75137	1757	4.75137	1815
4.7541	1752	4.7541	2066	4.7541	1888	4.7541	1819
4.75683	1789	4.75683	2002	4.75683	1896	4.75683	1735
4.75956	1761	4.75956	2099	4.75956	1791	4.75956	1759
4.76229	1775	4.76229	2104	4.76229	1827	4.76229	1812
4.76502	1695	4.76502	2133	4.76502	1806	4.76502	1764
4.76775	1759	4.76775	2080	4.76775	1791	4.76775	1737
4.77048	1737	4.77048	2104	4.77048	1799	4.77048	1855
4.77321	1817	4.77321	2047	4.77321	1826	4.77321	1772
4.77595	1705	4.77595	2151	4.77595	1859	4.77595	1692
4.77868	1768	4.77868	2030	4.77868	1841	4.77868	1662
4.78141	1747	4.78141	2170	4.78141	1807	4.78141	1686
4.78414	1720	4.78414	2072	4.78414	1811	4.78414	1787
4.78687	1722	4.78687	1970	4.78687	1770	4.78687	1773
4.7896	1711	4.7896	2060	4.7896	1816	4.7896	1769
4.79233	1696	4.79233	2115	4.79233	1807	4.79233	1774
4.79506	1714	4.79506	2125	4.79506	1796	4.79506	1812
4.79779	1706	4.79779	2021	4.79779	1827	4.79779	1789
4.80052	1715	4.80052	2059	4.80052	1836	4.80052	1749
4.80325	1706	4.80325	1977	4.80325	1748	4.80325	1704
4.80598	1695	4.80598	2041	4.80598	1827	4.80598	1756
4.80871	1755	4.80871	1991	4.80871	1817	4.80871	1725
4.81144	1726	4.81144	2066	4.81144	1760	4.81144	1745
4.81417	1791	4.81417	1977	4.81417	1816	4.81417	1670
4.81691	1776	4.81691	1987	4.81691	1788	4.81691	1690
4.81964	1703	4.81964	2014	4.81964	1759	4.81964	1699
4.82237	1717	4.82237	1966	4.82237	1774	4.82237	1721
4.8251	1791	4.8251	1996	4.8251	1825	4.8251	1803
4.82783	1710	4.82783	2120	4.82783	1739	4.82783	1728
4.83056	1744	4.83056	2060	4.83056	1714	4.83056	1751
4.83329	1771	4.83329	1990	4.83329	1837	4.83329	1817
4.83602	1724	4.83602	2004	4.83602	1726	4.83602	1803
4.83875	1686	4.83875	1940	4.83875	1725	4.83875	1782
4.84148	1707	4.84148	2064	4.84148	1756	4.84148	1752
4.84421	1765	4.84421	2025	4.84421	1815	4.84421	1734
4.84694	1816	4.84694	2070	4.84694	1883	4.84694	1715
4.84967	1715	4.84967	2028	4.84967	1745	4.84967	1734
4.8524	1697	4.8524	2087	4.8524	1824	4.8524	1718
4.85513	1707	4.85513	2009	4.85513	1703	4.85513	1737
4.85787	1687	4.85787	2032	4.85787	1778	4.85787	1747
4.8606	1650	4.8606	2016	4.8606	1812	4.8606	1713
4.86333	1700	4.86333	1965	4.86333	1753	4.86333	1609
4.86606	1710	4.86606	1972	4.86606	1787	4.86606	1649
4.86879	1679	4.86879	2051	4.86879	1745	4.86879	1728
4.87152	1723	4.87152	2062	4.87152	1800	4.87152	1687
4.87425	1725	4.87425	2035	4.87425	1663	4.87425	1709
4.87698	1619	4.87698	2024	4.87698	1678	4.87698	1704
4.87971	1726	4.87971	2081	4.87971	1809	4.87971	1673
4.88244	1706	4.88244	2015	4.88244	1686	4.88244	1659
4.88517	1700	4.88517	1928	4.88517	1716	4.88517	1648
4.8879	1657	4.8879	1963	4.8879	1789	4.8879	1675
4.89063	1665	4.89063	1968	4.89063	1724	4.89063	1700
4.89336	1693	4.89336	2013	4.89336	1716	4.89336	1720
4.89609	1690	4.89609	2013	4.89609	1725	4.89609	1759
4.89883	1654	4.89883	1949	4.89883	1713	4.89883	1707
4.90156	1698	4.90156	1980	4.90156	1790	4.90156	1757
4.90429	1691	4.90429	2080	4.90429	1726	4.90429	1661
4.90702	1625	4.90702	2016	4.90702	1726	4.90702	1755
4.90975	1607	4.90975	1966	4.90975	1663	4.90975	1750
4.91248	1696	4.91248	2023	4.91248	1746	4.91248	1739
4.91521	1623	4.91521	1886	4.91521	1723	4.91521	1733
4.91794	1608	4.91794	2030	4.91794	1803	4.91794	1705
4.92067	1711	4.92067	1869	4.92067	1769	4.92067	1669
4.9234	1687	4.9234	1965	4.9234	1695	4.9234	1673
4.92613	1674	4.92613	1974	4.92613	1780	4.92613	1623
4.92886	1672	4.92886	2007	4.92886	1730	4.92886	1704
4.93159	1673	4.93159	1938	4.93159	1740	4.93159	1677
4.93432	1622	4.93432	1878	4.93432	1758	4.93432	1585
4.93705	1641	4.93705	2024	4.93705	1804	4.93705	1704
4.93979	1662	4.93979	1894	4.93979	1778	4.93979	1704
4.94252	1638	4.94252	1915	4.94252	1777	4.94252	1720
4.94525	1629	4.94525	1988	4.94525	1761	4.94525	1694
4.94798	1671	4.94798	2019	4.94798	1714	4.94798	1729
4.95071	1619	4.95071	1940	4.95071	1779	4.95071	1732
4.95344	1642	4.95344	1958	4.95344	1630	4.95344	1731
4.95617	1670	4.95617	2002	4.95617	1720	4.95617	1650
4.9589	1698	4.9589	1958	4.9589	1743	4.9589	1621
4.96163	1574	4.96163	1906	4.96163	1710	4.96163	1689
4.96436	1596	4.96436	1955	4.96436	1692	4.96436	1785
4.96709	1697	4.96709	1907	4.96709	1692	4.96709	1721
4.96982	1709	4.96982	2035	4.96982	1714	4.96982	1700
4.97255	1647	4.97255	1981	4.97255	1715	4.97255	1716
4.97528	1642	4.97528	1960	4.97528	1745	4.97528	1675
4.97802	1676	4.97802	2061	4.97802	1738	4.97802	1596
4.98075	1639	4.98075	1962	4.98075	1675	4.98075	1720
4.98348	1635	4.98348	1939	4.98348	1774	4.98348	1575
4.98621	1695	4.98621	1892	4.98621	1657	4.98621	1631
4.98894	1637	4.98894	1967	4.98894	1683	4.98894	1638
4.99167	1585	4.99167	1953	4.99167	1706	4.99167	1677
4.9944	1647	4.9944	1909	4.9944	1707	4.9944	1648
4.99713	1610	4.99713	1969	4.99713	1702	4.99713	1673
4.99986	1611	4.99986	1909	4.99986	1663	4.99986	1693
5.00259	1642	5.00259	1924	5.00259	1669	5.00259	1707
5.00532	1666	5.00532	1922	5.00532	1720	5.00532	1708
5.00805	1662	5.00805	1962	5.00805	1675	5.00805	1729
5.01078	1648	5.01078	1923	5.01078	1694	5.01078	1759
5.01351	1642	5.01351	1979	5.01351	1728	5.01351	1705
5.01624	1634	5.01624	1949	5.01624	1755	5.01624	1716
5.01898	1639	5.01898	1914	5.01898	1678	5.01898	1713
5.02171	1621	5.02171	1908	5.02171	1729	5.02171	1652
5.02444	1645	5.02444	1939	5.02444	1685	5.02444	1614
5.02717	1638	5.02717	1918	5.02717	1619	5.02717	1531
5.0299	1576	5.0299	1933	5.0299	1670	5.0299	1646
5.03263	1561	5.03263	1830	5.03263	1692	5.03263	1614
5.03536	1600	5.03536	1955	5.03536	1675	5.03536	1622
5.03809	1641	5.03809	1914	5.03809	1708	5.03809	1673
5.04082	1603	5.04082	1925	5.04082	1650	5.04082	1724
5.04355	1625	5.04355	1926	5.04355	1774	5.04355	1618
5.04628	1584	5.04628	1881	5.04628	1635	5.04628	1610
5.04901	1592	5.04901	1902	5.04901	1705	5.04901	1680
5.05174	1649	5.05174	2005	5.05174	1735	5.05174	1691
5.05447	1558	5.05447	1966	5.05447	1712	5.05447	1723
5.0572	1625	5.0572	1916	5.0572	1678	5.0572	1610
5.05994	1645	5.05994	1930	5.05994	1696	5.05994	1749
5.06267	1604	5.06267	2011	5.06267	1655	5.06267	1599
5.0654	1575	5.0654	1868	5.0654	1723	5.0654	1571
5.06813	1629	5.06813	1919	5.06813	1700	5.06813	1590
5.07086	1553	5.07086	1929	5.07086	1691	5.07086	1632
5.07359	1576	5.07359	1913	5.07359	1625	5.07359	1590
5.07632	1523	5.07632	1952	5.07632	1656	5.07632	1693
5.07905	1668	5.07905	1896	5.07905	1722	5.07905	1638
5.08178	1572	5.08178	1908	5.08178	1682	5.08178	1688
5.08451	1615	5.08451	1917	5.08451	1722	5.08451	1617
5.08724	1600	5.08724	1867	5.08724	1708	5.08724	1630
5.08997	1593	5.08997	1963	5.08997	1653	5.08997	1691
5.0927	1579	5.0927	1944	5.0927	1679	5.0927	1644
5.09543	1516	5.09543	1892	5.09543	1647	5.09543	1606
5.09816	1596	5.09816	1902	5.09816	1710	5.09816	1614
5.1009	1571	5.1009	1853	5.1009	1651	5.1009	1656
5.10363	1579	5.10363	1939	5.10363	1647	5.10363	1627
5.10636	1562	5.10636	1944	5.10636	1696	5.10636	1546
5.10909	1635	5.10909	1862	5.10909	1646	5.10909	1567
5.11182	1499	5.11182	1891	5.11182	1677	5.11182	1677
5.11455	1528	5.11455	1937	5.11455	1653	5.11455	1624
5.11728	1519	5.11728	1878	5.11728	1660	5.11728	1563
5.12001	1662	5.12001	1888	5.12001	1665	5.12001	1602
5.12274	1646	5.12274	1957	5.12274	1619	5.12274	1600
5.12547	1666	5.12547	1886	5.12547	1821	5.12547	1494
5.1282	1567	5.1282	1913	5.1282	1623	5.1282	1518
5.13093	1525	5.13093	1955	5.13093	1788	5.13093	1563
5.13366	1529	5.13366	1951	5.13366	1655	5.13366	1614
5.13639	1558	5.13639	2002	5.13639	1665	5.13639	1574
5.13912	1587	5.13912	1931	5.13912	1637	5.13912	1516
5.14186	1569	5.14186	1883	5.14186	1681	5.14186	1597
5.14459	1606	5.14459	1913	5.14459	1622	5.14459	1553
5.14732	1582	5.14732	1975	5.14732	1721	5.14732	1598
5.15005	1550	5.15005	1887	5.15005	1642	5.15005	1605
5.15278	1522	5.15278	1859	5.15278	1648	5.15278	1580
5.15551	1504	5.15551	1844	5.15551	1626	5.15551	1572
5.15824	1500	5.15824	1796	5.15824	1639	5.15824	1608
5.16097	1514	5.16097	1867	5.16097	1624	5.16097	1622
5.1637	1600	5.1637	1805	5.1637	1616	5.1637	1584
5.16643	1594	5.16643	1916	5.16643	1629	5.16643	1564
5.16916	1517	5.16916	1921	5.16916	1633	5.16916	1567
5.17189	1514	5.17189	1879	5.17189	1666	5.17189	1523
5.17462	1554	5.17462	1907	5.17462	1671	5.17462	1556
5.17735	1586	5.17735	1872	5.17735	1676	5.17735	1527
5.18008	1589	5.18008	1924	5.18008	1633	5.18008	1644
5.18282	1536	5.18282	1880	5.18282	1545	5.18282	1577
5.18555	1516	5.18555	1941	5.18555	1638	5.18555	1566
5.18828	1495	5.18828	1810	5.18828	1687	5.18828	1613
5.19101	1537	5.19101	1828	5.19101	1646	5.19101	1561
5.19374	1548	5.19374	1868	5.19374	1617	5.19374	1455
5.19647	1581	5.19647	1881	5.19647	1619	5.19647	1515
5.1992	1542	5.1992	1918	5.1992	1606	5.1992	1535
5.20193	1492	5.20193	1869	5.20193	1599	5.20193	1525
5.20466	1486	5.20466	1891	5.20466	1641	5.20466	1442
5.20739	1477	5.20739	1853	5.20739	1664	5.20739	1461
5.21012	1518	5.21012	1802	5.21012	1697	5.21012	1615
5.21285	1537	5.21285	1900	5.21285	1574	5.21285	1531
5.21558	1457	5.21558	1786	5.21558	1654	5.21558	1545
5.21831	1580	5.21831	1889	5.21831	1604	5.21831	1542
5.22104	1545	5.22104	1811	5.22104	1607	5.22104	1526
5.22378	1588	5.22378	1906	5.22378	1665	5.22378	1570
5.22651	1500	5.22651	1862	5.22651	1697	5.22651	1572
5.22924	1489	5.22924	1817	5.22924	1622	5.22924	1538
5.23197	1520	5.23197	1828	5.23197	1619	5.23197	1555
5.2347	1432	5.2347	1806	5.2347	1620	5.2347	1510
5.23743	1458	5.23743	1855	5.23743	1534	5.23743	1561
5.24016	1509	5.24016	1765	5.24016	1601	5.24016	1526
5.24289	1570	5.24289	1820	5.24289	1561	5.24289	1502
5.24562	1464	5.24562	1843	5.24562	1572	5.24562	1508
5.24835	1487	5.24835	1912	5.24835	1561	5.24835	1504
5.25108	1492	5.25108	1863	5.25108	1625	5.25108	1563
5.25381	1550	5.25381	1893	5.25381	1615	5.25381	1464
5.25654	1530	5.25654	1794	5.25654	1642	5.25654	1460
5.25927	1534	5.25927	1881	5.25927	1608	5.25927	1500
5.262	1531	5.262	1935	5.262	1528	5.262	1552
5.26474	1539	5.26474	1883	5.26474	1576	5.26474	1458
5.26747	1549	5.26747	1856	5.26747	1626	5.26747	1564
5.2702	1557	5.2702	1864	5.2702	1649	5.2702	1593
5.27293	1497	5.27293	1839	5.27293	1598	5.27293	1568
5.27566	1477	5.27566	1762	5.27566	1653	5.27566	1575
5.27839	1569	5.27839	1762	5.27839	1567	5.27839	1526
5.28112	1579	5.28112	1827	5.28112	1661	5.28112	1498
5.28385	1501	5.28385	1805	5.28385	1531	5.28385	1573
5.28658	1465	5.28658	1857	5.28658	1636	5.28658	1499
5.28931	1464	5.28931	1777	5.28931	1578	5.28931	1574
5.29204	1474	5.29204	1811	5.29204	1541	5.29204	1548
5.29477	1603	5.29477	1917	5.29477	1595	5.29477	1540
5.2975	1472	5.2975	1793	5.2975	1553	5.2975	1499
5.30023	1504	5.30023	1819	5.30023	1589	5.30023	1495
5.30297	1509	5.30297	1880	5.30297	1555	5.30297	1521
5.3057	1479	5.3057	1764	5.3057	1584	5.3057	1545
5.30843	1433	5.30843	1790	5.30843	1597	5.30843	1609
5.31116	1441	5.31116	1832	5.31116	1579	5.31116	1515
5.31389	1491	5.31389	1821	5.31389	1570	5.31389	1559
5.31662	1469	5.31662	1814	5.31662	1571	5.31662	1482
5.31935	1458	5.31935	1848	5.31935	1573	5.31935	1497
5.32208	1467	5.32208	1819	5.32208	1501	5.32208	1513
5.32481	1452	5.32481	1851	5.32481	1618	5.32481	1570
5.32754	1407	5.32754	1835	5.32754	1587	5.32754	1501
5.33027	1461	5.33027	1843	5.33027	1536	5.33027	1458
5.333	1486	5.333	1737	5.333	1506	5.333	1439
5.33573	1420	5.33573	1831	5.33573	1594	5.33573	1525
5.33846	1451	5.33846	1790	5.33846	1604	5.33846	1528
5.34119	1443	5.34119	1805	5.34119	1588	5.34119	1483
5.34393	1441	5.34393	1732	5.34393	1603	5.34393	1572
5.34666	1445	5.34666	1831	5.34666	1574	5.34666	1479
5.34939	1421	5.34939	1821	5.34939	1516	5.34939	1507
5.35212	1442	5.35212	1775	5.35212	1591	5.35212	1483
5.35485	1501	5.35485	1807	5.35485	1498	5.35485	1564
5.35758	1437	5.35758	1769	5.35758	1488	5.35758	1476
5.36031	1483	5.36031	1792	5.36031	1448	5.36031	1429
5.36304	1453	5.36304	1853	5.36304	1557	5.36304	1495
5.36577	1477	5.36577	1774	5.36577	1569	5.36577	1483
5.3685	1508	5.3685	1847	5.3685	1551	5.3685	1490
5.37123	1583	5.37123	1779	5.37123	1558	5.37123	1474
5.37396	1432	5.37396	1798	5.37396	1496	5.37396	1446
5.37669	1494	5.37669	1725	5.37669	1529	5.37669	1518
5.37942	1410	5.37942	1841	5.37942	1540	5.37942	1499
5.38215	1384	5.38215	1813	5.38215	1601	5.38215	1473
5.38489	1507	5.38489	1797	5.38489	1554	5.38489	1474
5.38762	1474	5.38762	1802	5.38762	1563	5.38762	1477
5.39035	1487	5.39035	1750	5.39035	1581	5.39035	1481
5.39308	1426	5.39308	1757	5.39308	1545	5.39308	1478
5.39581	1393	5.39581	1725	5.39581	1614	5.39581	1465
5.39854	1352	5.39854	1746	5.39854	1547	5.39854	1440
5.40127	1389	5.40127	1793	5.40127	1587	5.40127	1436
5.404	1439	5.404	1803	5.404	1569	5.404	1445
5.40673	1396	5.40673	1760	5.40673	1549	5.40673	1450
5.40946	1434	5.40946	1822	5.40946	1587	5.40946	1464
5.41219	1406	5.41219	1789	5.41219	1539	5.41219	1459
5.41492	1471	5.41492	1777	5.41492	1567	5.41492	1403
5.41765	1384	5.41765	1825	5.41765	1549	5.41765	1421
5.42038	1399	5.42038	1829	5.42038	1572	5.42038	1451
5.42311	1395	5.42311	1769	5.42311	1555	5.42311	1520
5.42585	1386	5.42585	1747	5.42585	1513	5.42585	1523
5.42858	1445	5.42858	1789	5.42858	1565	5.42858	1475
5.43131	1401	5.43131	1736	5.43131	1467	5.43131	1353
5.43404	1393	5.43404	1842	5.43404	1578	5.43404	1443
5.43677	1426	5.43677	1665	5.43677	1479	5.43677	1404
5.4395	1445	5.4395	1803	5.4395	1557	5.4395	1474
5.44223	1460	5.44223	1792	5.44223	1538	5.44223	1345
5.44496	1428	5.44496	1738	5.44496	1585	5.44496	1463
5.44769	1420	5.44769	1775	5.44769	1508	5.44769	1469
5.45042	1419	5.45042	1772	5.45042	1474	5.45042	1419
5.45315	1459	5.45315	1815	5.45315	1614	5.45315	1483
5.45588	1379	5.45588	1809	5.45588	1542	5.45588	1427
5.45861	1370	5.45861	1748	5.45861	1545	5.45861	1437
[truncated: 2,097 more rows]

## Sheet: Fig. S44(b)
	BO3a			BO3b		BO3c		BO3d		BO3e
0.00273	274	0.00273	0.00273	237	0.00273	416	0.00273	3	0.00273	6
0.00546	255	0.00546	0.00546	222	0.00546	395	0.00546	1	0.00546	8
0.00819	249	0.00819	0.00819	219	0.00819	376	0.00819	2	0.00819	4
0.01092	249	0.01092	0.01092	239	0.01092	430	0.01092	3	0.01092	7
0.01365	243	0.01365	0.01365	226	0.01365	363	0.01365	8	0.01365	5
0.01638	251	0.01638	0.01638	227	0.01638	399	0.01638	1	0.01638	8
0.01911	254	0.01911	0.01911	210	0.01911	381	0.01911	1	0.01911	8
0.02185	247	0.02185	0.02185	219	0.02185	392	0.02185	1	0.02185	10
0.02458	242	0.02458	0.02458	233	0.02458	442	0.02458	2	0.02458	9
0.02731	247	0.02731	0.02731	218	0.02731	378	0.02731	3	0.02731	6
0.03004	223	0.03004	0.03004	230	0.03004	378	0.03004	1	0.03004	4
0.03277	214	0.03277	0.03277	214	0.03277	412	0.03277	3	0.03277	9
0.0355	248	0.0355	0.0355	224	0.0355	421	0.0355	3	0.0355	8
0.03823	232	0.03823	0.03823	211	0.03823	376	0.03823	1	0.03823	2
0.04096	263	0.04096	0.04096	225	0.04096	408	0.04096	2	0.04096	9
0.04369	247	0.04369	0.04369	208	0.04369	387	0.04369	2	0.04369	13
0.04642	236	0.04642	0.04642	237	0.04642	402	0.04642	3	0.04642	7
0.04915	242	0.04915	0.04915	233	0.04915	364	0.04915	4	0.04915	10
0.05188	240	0.05188	0.05188	201	0.05188	414	0.05188	3	0.05188	7
0.05461	236	0.05461	0.05461	209	0.05461	400	0.05461	4	0.05461	8
0.05734	249	0.05734	0.05734	230	0.05734	400	0.05734	6	0.05734	12
0.06007	268	0.06007	0.06007	211	0.06007	385	0.06007	2	0.06007	1
0.06281	274	0.06281	0.06281	203	0.06281	368	0.06281	1	0.06281	5
0.06554	267	0.06554	0.06554	243	0.06554	405	0.06554	2	0.06554	9
0.06827	259	0.06827	0.06827	219	0.06827	382	0.06827	6	0.06827	10
0.071	228	0.071	0.071	226	0.071	391	0.071	0	0.071	12
0.07373	243	0.07373	0.07373	248	0.07373	381	0.07373	1	0.07373	9
0.07646	281	0.07646	0.07646	209	0.07646	414	0.07646	4	0.07646	13
0.07919	236	0.07919	0.07919	203	0.07919	408	0.07919	1	0.07919	11
0.08192	254	0.08192	0.08192	230	0.08192	375	0.08192	2	0.08192	6
0.08465	303	0.08465	0.08465	245	0.08465	370	0.08465	3	0.08465	11
0.08738	253	0.08738	0.08738	219	0.08738	405	0.08738	4	0.08738	7
0.09011	234	0.09011	0.09011	235	0.09011	393	0.09011	3	0.09011	5
0.09284	241	0.09284	0.09284	209	0.09284	337	0.09284	1	0.09284	11
0.09557	269	0.09557	0.09557	219	0.09557	412	0.09557	2	0.09557	8
0.0983	238	0.0983	0.0983	207	0.0983	432	0.0983	1	0.0983	4
0.10103	244	0.10103	0.10103	238	0.10103	351	0.10103	4	0.10103	12
0.10377	232	0.10377	0.10377	224	0.10377	398	0.10377	6	0.10377	6
0.1065	251	0.1065	0.1065	228	0.1065	371	0.1065	4	0.1065	6
0.10923	259	0.10923	0.10923	190	0.10923	384	0.10923	0	0.10923	3
0.11196	273	0.11196	0.11196	223	0.11196	372	0.11196	3	0.11196	8
0.11469	243	0.11469	0.11469	197	0.11469	361	0.11469	9	0.11469	8
0.11742	278	0.11742	0.11742	219	0.11742	372	0.11742	2	0.11742	9
0.12015	253	0.12015	0.12015	230	0.12015	377	0.12015	0	0.12015	10
0.12288	229	0.12288	0.12288	244	0.12288	353	0.12288	3	0.12288	7
0.12561	228	0.12561	0.12561	224	0.12561	387	0.12561	4	0.12561	6
0.12834	233	0.12834	0.12834	219	0.12834	361	0.12834	2	0.12834	6
0.13107	235	0.13107	0.13107	237	0.13107	424	0.13107	5	0.13107	5
0.1338	252	0.1338	0.1338	227	0.1338	403	0.1338	1	0.1338	10
0.13653	247	0.13653	0.13653	240	0.13653	377	0.13653	3	0.13653	7
0.13926	239	0.13926	0.13926	211	0.13926	369	0.13926	0	0.13926	5
0.14199	243	0.14199	0.14199	210	0.14199	380	0.14199	0	0.14199	13
0.14473	235	0.14473	0.14473	216	0.14473	375	0.14473	3	0.14473	6
0.14746	240	0.14746	0.14746	224	0.14746	367	0.14746	5	0.14746	9
0.15019	241	0.15019	0.15019	208	0.15019	407	0.15019	2	0.15019	9
0.15292	246	0.15292	0.15292	226	0.15292	394	0.15292	3	0.15292	9
0.15565	235	0.15565	0.15565	215	0.15565	390	0.15565	3	0.15565	11
0.15838	245	0.15838	0.15838	223	0.15838	383	0.15838	5	0.15838	7
0.16111	229	0.16111	0.16111	211	0.16111	374	0.16111	6	0.16111	7
0.16384	256	0.16384	0.16384	210	0.16384	390	0.16384	5	0.16384	6
0.16657	205	0.16657	0.16657	227	0.16657	352	0.16657	2	0.16657	8
0.1693	242	0.1693	0.1693	219	0.1693	393	0.1693	2	0.1693	10
0.17203	222	0.17203	0.17203	199	0.17203	397	0.17203	7	0.17203	6
0.17476	223	0.17476	0.17476	210	0.17476	414	0.17476	4	0.17476	7
0.17749	216	0.17749	0.17749	213	0.17749	368	0.17749	5	0.17749	5
0.18022	256	0.18022	0.18022	218	0.18022	344	0.18022	2	0.18022	4
0.18296	241	0.18296	0.18296	204	0.18296	366	0.18296	2	0.18296	8
0.18569	241	0.18569	0.18569	232	0.18569	363	0.18569	5	0.18569	6
0.18842	227	0.18842	0.18842	227	0.18842	350	0.18842	0	0.18842	8
0.19115	245	0.19115	0.19115	201	0.19115	389	0.19115	2	0.19115	6
0.19388	235	0.19388	0.19388	206	0.19388	393	0.19388	1	0.19388	8
0.19661	246	0.19661	0.19661	201	0.19661	412	0.19661	3	0.19661	7
0.19934	233	0.19934	0.19934	243	0.19934	390	0.19934	4	0.19934	12
0.20207	229	0.20207	0.20207	230	0.20207	364	0.20207	6	0.20207	5
0.2048	248	0.2048	0.2048	207	0.2048	387	0.2048	1	0.2048	4
0.20753	277	0.20753	0.20753	214	0.20753	374	0.20753	1	0.20753	13
0.21026	255	0.21026	0.21026	237	0.21026	370	0.21026	2	0.21026	6
0.21299	261	0.21299	0.21299	215	0.21299	357	0.21299	4	0.21299	4
0.21572	243	0.21572	0.21572	212	0.21572	363	0.21572	1	0.21572	7
0.21845	258	0.21845	0.21845	216	0.21845	397	0.21845	2	0.21845	11
0.22118	250	0.22118	0.22118	228	0.22118	389	0.22118	3	0.22118	5
0.22392	222	0.22392	0.22392	212	0.22392	384	0.22392	0	0.22392	2
0.22665	263	0.22665	0.22665	216	0.22665	355	0.22665	2	0.22665	5
0.22938	239	0.22938	0.22938	223	0.22938	427	0.22938	2	0.22938	6
0.23211	257	0.23211	0.23211	224	0.23211	372	0.23211	4	0.23211	8
0.23484	240	0.23484	0.23484	206	0.23484	379	0.23484	0	0.23484	9
0.23757	254	0.23757	0.23757	215	0.23757	367	0.23757	3	0.23757	10
0.2403	224	0.2403	0.2403	225	0.2403	394	0.2403	0	0.2403	5
0.24303	267	0.24303	0.24303	210	0.24303	390	0.24303	4	0.24303	6
0.24576	211	0.24576	0.24576	183	0.24576	378	0.24576	2	0.24576	6
0.24849	237	0.24849	0.24849	212	0.24849	373	0.24849	2	0.24849	10
0.25122	240	0.25122	0.25122	185	0.25122	388	0.25122	7	0.25122	5
0.25395	229	0.25395	0.25395	211	0.25395	371	0.25395	0	0.25395	9
0.25668	239	0.25668	0.25668	216	0.25668	373	0.25668	0	0.25668	8
0.25941	213	0.25941	0.25941	172	0.25941	399	0.25941	2	0.25941	5
0.26214	231	0.26214	0.26214	225	0.26214	363	0.26214	2	0.26214	11
0.26488	230	0.26488	0.26488	189	0.26488	394	0.26488	4	0.26488	6
0.26761	217	0.26761	0.26761	216	0.26761	368	0.26761	5	0.26761	4
0.27034	241	0.27034	0.27034	186	0.27034	347	0.27034	7	0.27034	4
0.27307	243	0.27307	0.27307	197	0.27307	371	0.27307	5	0.27307	6
0.2758	228	0.2758	0.2758	225	0.2758	362	0.2758	6	0.2758	9
0.27853	237	0.27853	0.27853	249	0.27853	401	0.27853	2	0.27853	5
0.28126	221	0.28126	0.28126	211	0.28126	364	0.28126	3	0.28126	4
0.28399	222	0.28399	0.28399	221	0.28399	402	0.28399	1	0.28399	7
0.28672	280	0.28672	0.28672	187	0.28672	357	0.28672	4	0.28672	11
0.28945	236	0.28945	0.28945	189	0.28945	353	0.28945	3	0.28945	7
0.29218	230	0.29218	0.29218	214	0.29218	365	0.29218	1	0.29218	6
0.29491	272	0.29491	0.29491	204	0.29491	336	0.29491	1	0.29491	3
0.29764	227	0.29764	0.29764	237	0.29764	384	0.29764	8	0.29764	2
0.30037	237	0.30037	0.30037	220	0.30037	351	0.30037	5	0.30037	5
0.3031	256	0.3031	0.3031	206	0.3031	370	0.3031	3	0.3031	10
0.30584	226	0.30584	0.30584	200	0.30584	356	0.30584	2	0.30584	11
0.30857	237	0.30857	0.30857	206	0.30857	361	0.30857	7	0.30857	3
0.3113	241	0.3113	0.3113	197	0.3113	387	0.3113	2	0.3113	8
0.31403	257	0.31403	0.31403	216	0.31403	375	0.31403	3	0.31403	10
0.31676	252	0.31676	0.31676	198	0.31676	353	0.31676	3	0.31676	7
0.31949	211	0.31949	0.31949	209	0.31949	377	0.31949	1	0.31949	10
0.32222	223	0.32222	0.32222	221	0.32222	358	0.32222	1	0.32222	10
0.32495	215	0.32495	0.32495	214	0.32495	380	0.32495	4	0.32495	10
0.32768	223	0.32768	0.32768	215	0.32768	373	0.32768	2	0.32768	4
0.33041	244	0.33041	0.33041	211	0.33041	365	0.33041	3	0.33041	9
0.33314	235	0.33314	0.33314	244	0.33314	390	0.33314	0	0.33314	12
0.33587	230	0.33587	0.33587	226	0.33587	336	0.33587	2	0.33587	5
0.3386	242	0.3386	0.3386	209	0.3386	359	0.3386	3	0.3386	5
0.34133	236	0.34133	0.34133	212	0.34133	368	0.34133	3	0.34133	8
0.34406	221	0.34406	0.34406	166	0.34406	375	0.34406	5	0.34406	7
0.3468	222	0.3468	0.3468	210	0.3468	373	0.3468	2	0.3468	13
0.34953	228	0.34953	0.34953	219	0.34953	361	0.34953	2	0.34953	7
0.35226	231	0.35226	0.35226	205	0.35226	358	0.35226	3	0.35226	5
0.35499	222	0.35499	0.35499	236	0.35499	330	0.35499	4	0.35499	5
0.35772	227	0.35772	0.35772	198	0.35772	351	0.35772	4	0.35772	8
0.36045	226	0.36045	0.36045	215	0.36045	348	0.36045	3	0.36045	6
0.36318	203	0.36318	0.36318	220	0.36318	338	0.36318	1	0.36318	9
0.36591	250	0.36591	0.36591	195	0.36591	364	0.36591	3	0.36591	4
0.36864	217	0.36864	0.36864	212	0.36864	346	0.36864	2	0.36864	10
0.37137	203	0.37137	0.37137	223	0.37137	398	0.37137	1	0.37137	10
0.3741	198	0.3741	0.3741	209	0.3741	370	0.3741	2	0.3741	10
0.37683	208	0.37683	0.37683	195	0.37683	354	0.37683	4	0.37683	2
0.37956	261	0.37956	0.37956	206	0.37956	332	0.37956	1	0.37956	6
0.38229	235	0.38229	0.38229	222	0.38229	348	0.38229	1	0.38229	7
0.38502	230	0.38502	0.38502	203	0.38502	352	0.38502	2	0.38502	6
0.38776	218	0.38776	0.38776	173	0.38776	362	0.38776	1	0.38776	7
0.39049	220	0.39049	0.39049	214	0.39049	334	0.39049	1	0.39049	5
0.39322	225	0.39322	0.39322	215	0.39322	334	0.39322	1	0.39322	7
0.39595	263	0.39595	0.39595	234	0.39595	358	0.39595	1	0.39595	12
0.39868	211	0.39868	0.39868	195	0.39868	384	0.39868	3	0.39868	8
0.40141	263	0.40141	0.40141	222	0.40141	346	0.40141	4	0.40141	8
0.40414	255	0.40414	0.40414	203	0.40414	375	0.40414	3	0.40414	7
0.40687	226	0.40687	0.40687	213	0.40687	331	0.40687	1	0.40687	5
0.4096	234	0.4096	0.4096	181	0.4096	374	0.4096	3	0.4096	3
0.41233	232	0.41233	0.41233	166	0.41233	340	0.41233	1	0.41233	10
0.41506	223	0.41506	0.41506	192	0.41506	344	0.41506	2	0.41506	9
0.41779	209	0.41779	0.41779	209	0.41779	380	0.41779	1	0.41779	11
0.42052	244	0.42052	0.42052	205	0.42052	350	0.42052	1	0.42052	6
0.42325	246	0.42325	0.42325	192	0.42325	328	0.42325	3	0.42325	7
0.42598	230	0.42598	0.42598	179	0.42598	333	0.42598	2	0.42598	4
0.42872	231	0.42872	0.42872	213	0.42872	338	0.42872	2	0.42872	13
0.43145	241	0.43145	0.43145	237	0.43145	312	0.43145	2	0.43145	8
0.43418	218	0.43418	0.43418	204	0.43418	367	0.43418	4	0.43418	5
0.43691	199	0.43691	0.43691	211	0.43691	356	0.43691	6	0.43691	4
0.43964	204	0.43964	0.43964	207	0.43964	346	0.43964	0	0.43964	6
0.44237	238	0.44237	0.44237	190	0.44237	382	0.44237	5	0.44237	10
0.4451	237	0.4451	0.4451	212	0.4451	336	0.4451	1	0.4451	3
0.44783	238	0.44783	0.44783	217	0.44783	355	0.44783	2	0.44783	6
0.45056	235	0.45056	0.45056	193	0.45056	349	0.45056	1	0.45056	9
0.45329	231	0.45329	0.45329	193	0.45329	341	0.45329	2	0.45329	7
0.45602	219	0.45602	0.45602	206	0.45602	367	0.45602	3	0.45602	6
0.45875	222	0.45875	0.45875	177	0.45875	381	0.45875	1	0.45875	8
0.46148	230	0.46148	0.46148	193	0.46148	399	0.46148	1	0.46148	5
0.46421	215	0.46421	0.46421	206	0.46421	344	0.46421	0	0.46421	4
0.46694	220	0.46694	0.46694	192	0.46694	341	0.46694	5	0.46694	8
0.46968	207	0.46968	0.46968	185	0.46968	354	0.46968	4	0.46968	8
0.47241	218	0.47241	0.47241	207	0.47241	358	0.47241	3	0.47241	9
0.47514	242	0.47514	0.47514	163	0.47514	346	0.47514	3	0.47514	9
0.47787	227	0.47787	0.47787	199	0.47787	343	0.47787	5	0.47787	9
0.4806	235	0.4806	0.4806	200	0.4806	353	0.4806	4	0.4806	3
0.48333	216	0.48333	0.48333	211	0.48333	355	0.48333	4	0.48333	8
0.48606	218	0.48606	0.48606	195	0.48606	361	0.48606	4	0.48606	8
0.48879	230	0.48879	0.48879	208	0.48879	339	0.48879	2	0.48879	12
0.49152	206	0.49152	0.49152	184	0.49152	371	0.49152	2	0.49152	10
0.49425	240	0.49425	0.49425	214	0.49425	367	0.49425	0	0.49425	14
0.49698	241	0.49698	0.49698	211	0.49698	337	0.49698	0	0.49698	6
0.49971	223	0.49971	0.49971	210	0.49971	355	0.49971	1	0.49971	5
0.50244	221	0.50244	0.50244	172	0.50244	350	0.50244	1	0.50244	4
0.50517	229	0.50517	0.50517	178	0.50517	331	0.50517	0	0.50517	2
0.5079	188	0.5079	0.5079	220	0.5079	355	0.5079	1	0.5079	14
0.51064	221	0.51064	0.51064	184	0.51064	344	0.51064	4	0.51064	7
0.51337	237	0.51337	0.51337	200	0.51337	361	0.51337	0	0.51337	8
0.5161	228	0.5161	0.5161	208	0.5161	341	0.5161	0	0.5161	9
0.51883	258	0.51883	0.51883	181	0.51883	360	0.51883	1	0.51883	4
0.52156	234	0.52156	0.52156	198	0.52156	348	0.52156	1	0.52156	6
0.52429	205	0.52429	0.52429	200	0.52429	353	0.52429	1	0.52429	10
0.52702	233	0.52702	0.52702	202	0.52702	365	0.52702	1	0.52702	9
0.52975	207	0.52975	0.52975	209	0.52975	346	0.52975	1	0.52975	6
0.53248	207	0.53248	0.53248	213	0.53248	321	0.53248	2	0.53248	5
0.53521	230	0.53521	0.53521	207	0.53521	336	0.53521	3	0.53521	3
0.53794	255	0.53794	0.53794	205	0.53794	358	0.53794	4	0.53794	8
0.54067	215	0.54067	0.54067	212	0.54067	335	0.54067	3	0.54067	6
0.5434	224	0.5434	0.5434	198	0.5434	340	0.5434	3	0.5434	7
0.54613	198	0.54613	0.54613	177	0.54613	360	0.54613	2	0.54613	6
0.54887	220	0.54887	0.54887	194	0.54887	336	0.54887	1	0.54887	6
0.5516	213	0.5516	0.5516	190	0.5516	350	0.5516	3	0.5516	2
0.55433	228	0.55433	0.55433	219	0.55433	333	0.55433	0	0.55433	5
0.55706	220	0.55706	0.55706	192	0.55706	324	0.55706	2	0.55706	7
0.55979	7309	0.55979	0.55979	3848	0.55979	1439	0.55979	324	0.55979	170
0.56252	36338	0.56252	0.56252	18960	0.56252	6061	0.56252	1613	0.56252	758
0.56525	36898	0.56525	0.56525	19458	0.56525	6204	0.56525	1633	0.56525	764
0.56798	36834	0.56798	0.56798	19611	0.56798	6401	0.56798	1614	0.56798	768
0.57071	37246	0.57071	0.57071	19551	0.57071	6462	0.57071	1653	0.57071	753
0.57344	37261	0.57344	0.57344	19337	0.57344	6521	0.57344	1643	0.57344	732
0.57617	37165	0.57617	0.57617	19565	0.57617	6722	0.57617	1658	0.57617	792
0.5789	37420	0.5789	0.5789	19742	0.5789	6724	0.5789	1694	0.5789	751
0.58163	37027	0.58163	0.58163	19619	0.58163	6988	0.58163	1639	0.58163	776
0.58436	37016	0.58436	0.58436	19821	0.58436	7031	0.58436	1758	0.58436	788
0.58709	37127	0.58709	0.58709	19686	0.58709	7235	0.58709	1710	0.58709	803
0.58983	36940	0.58983	0.58983	20062	0.58983	7209	0.58983	1730	0.58983	763
0.59256	37216	0.59256	0.59256	19928	0.59256	7510	0.59256	1660	0.59256	801
0.59529	37652	0.59529	0.59529	19654	0.59529	7688	0.59529	1664	0.59529	789
0.59802	38029	0.59802	0.59802	19814	0.59802	7756	0.59802	1756	0.59802	832
0.60075	37704	0.60075	0.60075	20209	0.60075	7877	0.60075	1626	0.60075	805
0.60348	37357	0.60348	0.60348	20331	0.60348	8099	0.60348	1768	0.60348	811
0.60621	37647	0.60621	0.60621	20242	0.60621	8315	0.60621	1696	0.60621	813
0.60894	37883	0.60894	0.60894	20269	0.60894	8250	0.60894	1675	0.60894	858
0.61167	37775	0.61167	0.61167	20855	0.61167	8253	0.61167	1791	0.61167	861
0.6144	38160	0.6144	0.6144	20794	0.6144	8490	0.6144	1721	0.6144	796
0.61713	38025	0.61713	0.61713	20626	0.61713	8365	0.61713	1758	0.61713	863
0.61986	38294	0.61986	0.61986	20723	0.61986	8650	0.61986	1745	0.61986	829
0.62259	38099	0.62259	0.62259	20950	0.62259	8753	0.62259	1752	0.62259	869
0.62532	38332	0.62532	0.62532	20605	0.62532	8858	0.62532	1798	0.62532	822
0.62805	38076	0.62805	0.62805	20914	0.62805	9190	0.62805	1801	0.62805	838
0.63079	37861	0.63079	0.63079	21095	0.63079	9213	0.63079	1750	0.63079	897
0.63352	38093	0.63352	0.63352	21182	0.63352	9470	0.63352	1786	0.63352	865
0.63625	37833	0.63625	0.63625	20997	0.63625	9502	0.63625	1801	0.63625	889
0.63898	37851	0.63898	0.63898	21036	0.63898	9456	0.63898	1755	0.63898	953
0.64171	37840	0.64171	0.64171	20952	0.64171	9834	0.64171	1768	0.64171	906
0.64444	38139	0.64444	0.64444	20943	0.64444	10000	0.64444	1762	0.64444	862
0.64717	38165	0.64717	0.64717	21314	0.64717	9864	0.64717	1695	0.64717	913
0.6499	38286	0.6499	0.6499	21308	0.6499	9928	0.6499	1821	0.6499	863
0.65263	38146	0.65263	0.65263	21322	0.65263	10170	0.65263	1830	0.65263	953
0.65536	38272	0.65536	0.65536	21424	0.65536	10216	0.65536	1850	0.65536	1000
0.65809	38541	0.65809	0.65809	21194	0.65809	10505	0.65809	1814	0.65809	921
0.66082	38310	0.66082	0.66082	21740	0.66082	10781	0.66082	1781	0.66082	957
0.66355	38282	0.66355	0.66355	21445	0.66355	10684	0.66355	1879	0.66355	985
0.66628	37908	0.66628	0.66628	21735	0.66628	10907	0.66628	1790	0.66628	945
0.66901	37884	0.66901	0.66901	21637	0.66901	10921	0.66901	1847	0.66901	898
0.67175	37997	0.67175	0.67175	21734	0.67175	11004	0.67175	1866	0.67175	907
0.67448	38434	0.67448	0.67448	22002	0.67448	11196	0.67448	1823	0.67448	927
0.67721	38313	0.67721	0.67721	22059	0.67721	11345	0.67721	1836	0.67721	988
0.67994	38549	0.67994	0.67994	22064	0.67994	11467	0.67994	1848	0.67994	897
0.68267	38764	0.68267	0.68267	22425	0.68267	11512	0.68267	1821	0.68267	965
0.6854	39181	0.6854	0.6854	22498	0.6854	11593	0.6854	1820	0.6854	930
0.68813	39248	0.68813	0.68813	22791	0.68813	11710	0.68813	1892	0.68813	972
0.69086	39471	0.69086	0.69086	22135	0.69086	11987	0.69086	1739	0.69086	998
0.69359	39391	0.69359	0.69359	22106	0.69359	11944	0.69359	1852	0.69359	974
0.69632	39406	0.69632	0.69632	22237	0.69632	12247	0.69632	1974	0.69632	986
0.69905	39018	0.69905	0.69905	22503	0.69905	12271	0.69905	1947	0.69905	1050
0.70178	39414	0.70178	0.70178	22085	0.70178	12325	0.70178	1986	0.70178	1117
0.70451	39345	0.70451	0.70451	22244	0.70451	12379	0.70451	2020	0.70451	1033
0.70724	39327	0.70724	0.70724	22625	0.70724	12655	0.70724	1959	0.70724	994
0.70997	40146	0.70997	0.70997	22259	0.70997	12686	0.70997	1962	0.70997	1016
0.71271	39246	0.71271	0.71271	22539	0.71271	12805	0.71271	1956	0.71271	1083
0.71544	39801	0.71544	0.71544	22474	0.71544	12771	0.71544	1985	0.71544	1043
0.71817	39102	0.71817	0.71817	22887	0.71817	12994	0.71817	2023	0.71817	1045
0.7209	39021	0.7209	0.7209	22644	0.7209	13255	0.7209	2027	0.7209	1112
0.72363	39606	0.72363	0.72363	22489	0.72363	13057	0.72363	1964	0.72363	1039
0.72636	39617	0.72636	0.72636	22844	0.72636	13397	0.72636	2002	0.72636	1026
0.72909	39142	0.72909	0.72909	22989	0.72909	13553	0.72909	2114	0.72909	1042
0.73182	39407	0.73182	0.73182	23187	0.73182	13517	0.73182	2035	0.73182	1102
0.73455	39846	0.73455	0.73455	23472	0.73455	13846	0.73455	1997	0.73455	1108
0.73728	39936	0.73728	0.73728	23440	0.73728	13886	0.73728	2028	0.73728	1064
0.74001	40155	0.74001	0.74001	23528	0.74001	13912	0.74001	1976	0.74001	1084
0.74274	40759	0.74274	0.74274	23313	0.74274	14191	0.74274	1991	0.74274	1054
0.74547	40519	0.74547	0.74547	23385	0.74547	14275	0.74547	1988	0.74547	1090
0.7482	40607	0.7482	0.7482	23642	0.7482	14438	0.7482	1998	0.7482	1111
0.75093	40464	0.75093	0.75093	23704	0.75093	14531	0.75093	2063	0.75093	1035
0.75367	40611	0.75367	0.75367	23615	0.75367	14935	0.75367	2060	0.75367	1143
0.7564	40459	0.7564	0.7564	23681	0.7564	14891	0.7564	2004	0.7564	1101
0.75913	40245	0.75913	0.75913	23747	0.75913	14951	0.75913	1977	0.75913	1161
0.76186	40461	0.76186	0.76186	23678	0.76186	15110	0.76186	2017	0.76186	1165
0.76459	40341	0.76459	0.76459	23509	0.76459	15052	0.76459	1960	0.76459	1106
0.76732	40106	0.76732	0.76732	23787	0.76732	15181	0.76732	2030	0.76732	1080
0.77005	40340	0.77005	0.77005	23729	0.77005	15367	0.77005	1994	0.77005	1086
0.77278	40474	0.77278	0.77278	23774	0.77278	15408	0.77278	2027	0.77278	1109
0.77551	40084	0.77551	0.77551	23964	0.77551	15502	0.77551	2071	0.77551	1108
0.77824	40218	0.77824	0.77824	24163	0.77824	15668	0.77824	1960	0.77824	1133
0.78097	40593	0.78097	0.78097	24254	0.78097	15903	0.78097	2034	0.78097	1154
0.7837	30647	0.7837	0.7837	18780	0.7837	14547	0.7837	1581	0.7837	966
0.78643	6386	0.78643	0.78643	5810	0.78643	10448	0.78643	500	0.78643	419
0.78916	6259	0.78916	0.78916	5804	0.78916	10462	0.78916	502	0.78916	413
0.79189	6367	0.79189	0.79189	5738	0.79189	10371	0.79189	472	0.79189	378
0.79463	6360	0.79463	0.79463	5831	0.79463	10312	0.79463	505	0.79463	394
0.79736	6400	0.79736	0.79736	5778	0.79736	10345	0.79736	492	0.79736	386
0.80009	6476	0.80009	0.80009	5827	0.80009	10393	0.80009	511	0.80009	370
0.80282	6159	0.80282	0.80282	5749	0.80282	10378	0.80282	436	0.80282	426
0.80555	6214	0.80555	0.80555	5708	0.80555	10311	0.80555	467	0.80555	406
0.80828	6297	0.80828	0.80828	5778	0.80828	10426	0.80828	469	0.80828	410
0.81101	6228	0.81101	0.81101	5764	0.81101	10272	0.81101	483	0.81101	452
0.81374	6275	0.81374	0.81374	5525	0.81374	10317	0.81374	467	0.81374	421
0.81647	6092	0.81647	0.81647	5781	0.81647	10288	0.81647	436	0.81647	371
0.8192	6119	0.8192	0.8192	5830	0.8192	10467	0.8192	480	0.8192	344
0.82193	6149	0.82193	0.82193	5713	0.82193	10343	0.82193	451	0.82193	357
0.82466	6218	0.82466	0.82466	5719	0.82466	10443	0.82466	445	0.82466	368
0.82739	5977	0.82739	0.82739	5709	0.82739	10385	0.82739	444	0.82739	406
0.83012	6211	0.83012	0.83012	5688	0.83012	10296	0.83012	466	0.83012	381
0.83285	6228	0.83285	0.83285	5644	0.83285	10436	0.83285	450	0.83285	360
0.83559	6126	0.83559	0.83559	5680	0.83559	10251	0.83559	487	0.83559	370
0.83832	6036	0.83832	0.83832	5571	0.83832	10171	0.83832	447	0.83832	400
0.84105	6081	0.84105	0.84105	5584	0.84105	10280	0.84105	461	0.84105	407
0.84378	6214	0.84378	0.84378	5620	0.84378	10221	0.84378	444	0.84378	362
0.84651	6173	0.84651	0.84651	5671	0.84651	10277	0.84651	399	0.84651	321
0.84924	6119	0.84924	0.84924	5542	0.84924	10125	0.84924	442	0.84924	377
0.85197	6206	0.85197	0.85197	5581	0.85197	10143	0.85197	438	0.85197	374
0.8547	6095	0.8547	0.8547	5571	0.8547	10213	0.8547	428	0.8547	361
0.85743	6191	0.85743	0.85743	5581	0.85743	10146	0.85743	407	0.85743	362
0.86016	6068	0.86016	0.86016	5650	0.86016	10185	0.86016	440	0.86016	351
0.86289	6120	0.86289	0.86289	5507	0.86289	10167	0.86289	453	0.86289	378
0.86562	6126	0.86562	0.86562	5659	0.86562	10423	0.86562	389	0.86562	349
0.86835	6085	0.86835	0.86835	5549	0.86835	10535	0.86835	400	0.86835	353
0.87108	6011	0.87108	0.87108	5510	0.87108	10118	0.87108	410	0.87108	364
0.87382	6086	0.87382	0.87382	5619	0.87382	10066	0.87382	395	0.87382	350
0.87655	6175	0.87655	0.87655	5537	0.87655	10189	0.87655	424	0.87655	338
0.87928	5939	0.87928	0.87928	5605	0.87928	10231	0.87928	429	0.87928	346
0.88201	5995	0.88201	0.88201	5499	0.88201	10136	0.88201	449	0.88201	354
0.88474	6071	0.88474	0.88474	5504	0.88474	10090	0.88474	422	0.88474	321
0.88747	6038	0.88747	0.88747	5417	0.88747	10150	0.88747	411	0.88747	329
0.8902	6062	0.8902	0.8902	5463	0.8902	10135	0.8902	408	0.8902	377
0.89293	5949	0.89293	0.89293	5536	0.89293	9955	0.89293	394	0.89293	335
0.89566	5972	0.89566	0.89566	5556	0.89566	10070	0.89566	435	0.89566	360
0.89839	6114	0.89839	0.89839	5373	0.89839	10110	0.89839	442	0.89839	365
0.90112	6031	0.90112	0.90112	5744	0.90112	10129	0.90112	434	0.90112	356
0.90385	5937	0.90385	0.90385	5646	0.90385	9923	0.90385	390	0.90385	347
0.90658	5909	0.90658	0.90658	5484	0.90658	10007	0.90658	414	0.90658	308
0.90931	5969	0.90931	0.90931	5522	0.90931	10133	0.90931	412	0.90931	339
0.91204	5971	0.91204	0.91204	5519	0.91204	10110	0.91204	442	0.91204	325
0.91478	5900	0.91478	0.91478	5557	0.91478	9829	0.91478	418	0.91478	327
0.91751	5967	0.91751	0.91751	5356	0.91751	9992	0.91751	392	0.91751	351
0.92024	5771	0.92024	0.92024	5356	0.92024	9867	0.92024	377	0.92024	302
0.92297	5989	0.92297	0.92297	5418	0.92297	10202	0.92297	395	0.92297	379
0.9257	5893	0.9257	0.9257	5415	0.9257	10047	0.9257	432	0.9257	357
0.92843	5844	0.92843	0.92843	5464	0.92843	9993	0.92843	386	0.92843	361
0.93116	5905	0.93116	0.93116	5562	0.93116	10167	0.93116	395	0.93116	330
0.93389	5899	0.93389	0.93389	5424	0.93389	10045	0.93389	363	0.93389	351
0.93662	5839	0.93662	0.93662	5481	0.93662	9938	0.93662	386	0.93662	340
0.93935	5858	0.93935	0.93935	5440	0.93935	9788	0.93935	396	0.93935	326
0.94208	5912	0.94208	0.94208	5374	0.94208	9998	0.94208	388	0.94208	368
0.94481	5964	0.94481	0.94481	5365	0.94481	9943	0.94481	385	0.94481	344
0.94754	5910	0.94754	0.94754	5292	0.94754	9858	0.94754	392	0.94754	335
0.95027	5801	0.95027	0.95027	5321	0.95027	9943	0.95027	390	0.95027	320
0.953	5918	0.953	0.953	5257	0.953	9903	0.953	424	0.953	328
0.95574	5826	0.95574	0.95574	5371	0.95574	9860	0.95574	391	0.95574	327
0.95847	5656	0.95847	0.95847	5360	0.95847	9805	0.95847	366	0.95847	333
0.9612	5835	0.9612	0.9612	5262	0.9612	9788	0.9612	375	0.9612	292
0.96393	5807	0.96393	0.96393	5418	0.96393	9710	0.96393	392	0.96393	333
0.96666	5827	0.96666	0.96666	5273	0.96666	9785	0.96666	409	0.96666	367
0.96939	5727	0.96939	0.96939	5226	0.96939	9871	0.96939	400	0.96939	357
0.97212	5586	0.97212	0.97212	5292	0.97212	9703	0.97212	356	0.97212	350
0.97485	5706	0.97485	0.97485	5261	0.97485	9918	0.97485	382	0.97485	347
0.97758	5613	0.97758	0.97758	5476	0.97758	9875	0.97758	335	0.97758	348
0.98031	5830	0.98031	0.98031	5379	0.98031	9859	0.98031	372	0.98031	338
0.98304	5799	0.98304	0.98304	5324	0.98304	9716	0.98304	407	0.98304	322
0.98577	5813	0.98577	0.98577	5518	0.98577	9738	0.98577	368	0.98577	361
0.9885	5752	0.9885	0.9885	5362	0.9885	9959	0.9885	381	0.9885	305
0.99123	5722	0.99123	0.99123	5327	0.99123	9686	0.99123	383	0.99123	337
0.99396	5858	0.99396	0.99396	5300	0.99396	9749	0.99396	368	0.99396	317
0.9967	5706	0.9967	0.9967	5406	0.9967	9724	0.9967	365	0.9967	315
0.99943	5712	0.99943	0.99943	5352	0.99943	9753	0.99943	371	0.99943	313
1.00216	5783	1.00216	1.00216	5277	1.00216	9779	1.00216	387	1.00216	329
1.00489	5592	1.00489	1.00489	5301	1.00489	9791	1.00489	379	1.00489	339
1.00762	5488	1.00762	1.00762	5396	1.00762	9889	1.00762	345	1.00762	348
1.01035	5618	1.01035	1.01035	5270	1.01035	9819	1.01035	370	1.01035	321
1.01308	5588	1.01308	1.01308	5409	1.01308	9702	1.01308	355	1.01308	346
1.01581	5664	1.01581	1.01581	5242	1.01581	9966	1.01581	350	1.01581	326
1.01854	5756	1.01854	1.01854	5357	1.01854	9712	1.01854	363	1.01854	315
1.02127	5647	1.02127	1.02127	5249	1.02127	9559	1.02127	362	1.02127	307
1.024	5752	1.024	1.024	5268	1.024	9681	1.024	366	1.024	345
1.02673	5810	1.02673	1.02673	5474	1.02673	9786	1.02673	400	1.02673	351
1.02946	5700	1.02946	1.02946	5268	1.02946	9507	1.02946	392	1.02946	314
1.03219	5632	1.03219	1.03219	5269	1.03219	9623	1.03219	372	1.03219	358
1.03492	5705	1.03492	1.03492	5178	1.03492	9532	1.03492	383	1.03492	303
1.03766	5726	1.03766	1.03766	5102	1.03766	9811	1.03766	353	1.03766	327
1.04039	5571	1.04039	1.04039	5307	1.04039	9702	1.04039	336	1.04039	356
1.04312	5741	1.04312	1.04312	5161	1.04312	9667	1.04312	369	1.04312	352
1.04585	5659	1.04585	1.04585	5282	1.04585	9553	1.04585	382	1.04585	326
1.04858	5593	1.04858	1.04858	5172	1.04858	9526	1.04858	349	1.04858	306
1.05131	5580	1.05131	1.05131	5156	1.05131	9668	1.05131	339	1.05131	324
1.05404	5582	1.05404	1.05404	5213	1.05404	9726	1.05404	358	1.05404	352
1.05677	5831	1.05677	1.05677	5133	1.05677	9713	1.05677	352	1.05677	336
1.0595	5650	1.0595	1.0595	5033	1.0595	9489	1.0595	354	1.0595	308
1.06223	5660	1.06223	1.06223	5173	1.06223	9574	1.06223	328	1.06223	340
1.06496	5634	1.06496	1.06496	5026	1.06496	9616	1.06496	358	1.06496	302
1.06769	5661	1.06769	1.06769	5128	1.06769	9645	1.06769	335	1.06769	315
1.07042	5535	1.07042	1.07042	5183	1.07042	9638	1.07042	345	1.07042	279
1.07315	5590	1.07315	1.07315	5102	1.07315	9566	1.07315	358	1.07315	318
1.07588	5601	1.07588	1.07588	5169	1.07588	9430	1.07588	355	1.07588	320
1.07862	5676	1.07862	1.07862	5087	1.07862	9499	1.07862	344	1.07862	289
1.08135	5691	1.08135	1.08135	5145	1.08135	9347	1.08135	325	1.08135	302
1.08408	5690	1.08408	1.08408	5234	1.08408	9387	1.08408	362	1.08408	361
1.08681	5576	1.08681	1.08681	5224	1.08681	9484	1.08681	361	1.08681	315
1.08954	5738	1.08954	1.08954	5145	1.08954	9542	1.08954	323	1.08954	307
1.09227	5675	1.09227	1.09227	5233	1.09227	9503	1.09227	362	1.09227	356
1.095	5618	1.095	1.095	5203	1.095	9363	1.095	353	1.095	295
1.09773	5594	1.09773	1.09773	5183	1.09773	9521	1.09773	374	1.09773	315
1.10046	5435	1.10046	1.10046	5125	1.10046	9213	1.10046	344	1.10046	311
1.10319	5629	1.10319	1.10319	5094	1.10319	9266	1.10319	347	1.10319	323
1.10592	5510	1.10592	1.10592	5248	1.10592	9556	1.10592	345	1.10592	322
1.10865	5494	1.10865	1.10865	5209	1.10865	9490	1.10865	304	1.10865	298
1.11138	5559	1.11138	1.11138	5080	1.11138	9314	1.11138	352	1.11138	319
1.11411	5630	1.11411	1.11411	5150	1.11411	9325	1.11411	324	1.11411	332
1.11684	5624	1.11684	1.11684	5131	1.11684	9330	1.11684	308	1.11684	313
1.11958	5506	1.11958	1.11958	5023	1.11958	9616	1.11958	330	1.11958	350
1.12231	5405	1.12231	1.12231	5143	1.12231	9389	1.12231	324	1.12231	305
1.12504	5495	1.12504	1.12504	5159	1.12504	9357	1.12504	278	1.12504	361
1.12777	5360	1.12777	1.12777	5170	1.12777	9392	1.12777	308	1.12777	312
1.1305	5658	1.1305	1.1305	5145	1.1305	9268	1.1305	343	1.1305	291
1.13323	5566	1.13323	1.13323	5071	1.13323	9392	1.13323	349	1.13323	337
1.13596	5613	1.13596	1.13596	5092	1.13596	9423	1.13596	301	1.13596	328
1.13869	5538	1.13869	1.13869	5077	1.13869	9286	1.13869	339	1.13869	300
1.14142	5478	1.14142	1.14142	5107	1.14142	9356	1.14142	313	1.14142	335
1.14415	5501	1.14415	1.14415	5145	1.14415	9347	1.14415	331	1.14415	323
1.14688	5366	1.14688	1.14688	5092	1.14688	9427	1.14688	335	1.14688	322
1.14961	5605	1.14961	1.14961	5078	1.14961	9336	1.14961	326	1.14961	332
1.15234	5450	1.15234	1.15234	4961	1.15234	9364	1.15234	287	1.15234	290
1.15507	5491	1.15507	1.15507	4975	1.15507	9342	1.15507	325	1.15507	320
1.1578	5523	1.1578	1.1578	4993	1.1578	9199	1.1578	363	1.1578	337
1.16054	5427	1.16054	1.16054	4858	1.16054	9173	1.16054	293	1.16054	308
1.16327	5306	1.16327	1.16327	4867	1.16327	9256	1.16327	334	1.16327	319
1.166	5487	1.166	1.166	4951	1.166	9435	1.166	301	1.166	332
1.16873	5447	1.16873	1.16873	4990	1.16873	9216	1.16873	341	1.16873	338
1.17146	5282	1.17146	1.17146	5128	1.17146	9250	1.17146	331	1.17146	348
1.17419	5391	1.17419	1.17419	4952	1.17419	9217	1.17419	353	1.17419	355
1.17692	5379	1.17692	1.17692	5010	1.17692	9248	1.17692	295	1.17692	346
1.17965	5141	1.17965	1.17965	4911	1.17965	9333	1.17965	314	1.17965	336
1.18238	5273	1.18238	1.18238	4982	1.18238	9316	1.18238	335	1.18238	340
1.18511	5481	1.18511	1.18511	4937	1.18511	9153	1.18511	322	1.18511	299
1.18784	5399	1.18784	1.18784	4985	1.18784	9217	1.18784	297	1.18784	308
1.19057	5521	1.19057	1.19057	4923	1.19057	9059	1.19057	271	1.19057	326
1.1933	5589	1.1933	1.1933	4963	1.1933	9171	1.1933	329	1.1933	320
1.19603	5479	1.19603	1.19603	5020	1.19603	9194	1.19603	323	1.19603	356
1.19877	5439	1.19877	1.19877	5037	1.19877	9206	1.19877	316	1.19877	346
1.2015	5420	1.2015	1.2015	5071	1.2015	9260	1.2015	326	1.2015	329
1.20423	5461	1.20423	1.20423	4960	1.20423	9020	1.20423	311	1.20423	310
1.20696	5427	1.20696	1.20696	4926	1.20696	9230	1.20696	295	1.20696	335
1.20969	5435	1.20969	1.20969	4928	1.20969	9124	1.20969	345	1.20969	317
1.21242	5437	1.21242	1.21242	5070	1.21242	8951	1.21242	329	1.21242	324
1.21515	5314	1.21515	1.21515	4975	1.21515	9194	1.21515	299	1.21515	336
1.21788	5208	1.21788	1.21788	4996	1.21788	9246	1.21788	303	1.21788	354
1.22061	5429	1.22061	1.22061	4917	1.22061	9135	1.22061	312	1.22061	304
1.22334	5328	1.22334	1.22334	4835	1.22334	9201	1.22334	315	1.22334	303
1.22607	5351	1.22607	1.22607	5010	1.22607	9022	1.22607	316	1.22607	328
1.2288	5393	1.2288	1.2288	4961	1.2288	8988	1.2288	293	1.2288	315
1.23153	5373	1.23153	1.23153	4863	1.23153	9136	1.23153	302	1.23153	324
1.23426	5360	1.23426	1.23426	4929	1.23426	9106	1.23426	301	1.23426	325
1.23699	5311	1.23699	1.23699	4832	1.23699	9071	1.23699	283	1.23699	305
1.23973	5481	1.23973	1.23973	4978	1.23973	8980	1.23973	311	1.23973	343
1.24246	5472	1.24246	1.24246	4961	1.24246	8969	1.24246	275	1.24246	321
1.24519	5329	1.24519	1.24519	4936	1.24519	9081	1.24519	266	1.24519	332
1.24792	5382	1.24792	1.24792	4948	1.24792	9133	1.24792	376	1.24792	313
1.25065	5362	1.25065	1.25065	4989	1.25065	9001	1.25065	265	1.25065	329
1.25338	5252	1.25338	1.25338	4908	1.25338	9007	1.25338	282	1.25338	318
1.25611	5126	1.25611	1.25611	4947	1.25611	8986	1.25611	270	1.25611	340
1.25884	5342	1.25884	1.25884	4825	1.25884	9135	1.25884	269	1.25884	278
1.26157	5283	1.26157	1.26157	4771	1.26157	9057	1.26157	306	1.26157	328
1.2643	5218	1.2643	1.2643	4879	1.2643	9040	1.2643	288	1.2643	319
1.26703	5391	1.26703	1.26703	4923	1.26703	9052	1.26703	292	1.26703	288
1.26976	5327	1.26976	1.26976	4834	1.26976	9009	1.26976	299	1.26976	314
1.27249	5422	1.27249	1.27249	4822	1.27249	8849	1.27249	312	1.27249	292
1.27522	5409	1.27522	1.27522	4855	1.27522	9045	1.27522	249	1.27522	306
1.27795	5314	1.27795	1.27795	4866	1.27795	8965	1.27795	276	1.27795	296
1.28069	5362	1.28069	1.28069	4842	1.28069	8958	1.28069	283	1.28069	298
1.28342	5429	1.28342	1.28342	4873	1.28342	8893	1.28342	262	1.28342	325
1.28615	5324	1.28615	1.28615	4897	1.28615	9081	1.28615	304	1.28615	330
1.28888	5247	1.28888	1.28888	4640	1.28888	8915	1.28888	277	1.28888	303
1.29161	5111	1.29161	1.29161	4825	1.29161	8944	1.29161	270	1.29161	287
1.29434	5304	1.29434	1.29434	4849	1.29434	9004	1.29434	267	1.29434	287
1.29707	5317	1.29707	1.29707	4735	1.29707	8876	1.29707	267	1.29707	286
1.2998	5275	1.2998	1.2998	4817	1.2998	8784	1.2998	260	1.2998	284
1.30253	5185	1.30253	1.30253	4712	1.30253	8885	1.30253	260	1.30253	271
1.30526	5298	1.30526	1.30526	4724	1.30526	8880	1.30526	284	1.30526	309
1.30799	5317	1.30799	1.30799	4888	1.30799	8907	1.30799	284	1.30799	293
1.31072	5134	1.31072	1.31072	4819	1.31072	8840	1.31072	310	1.31072	326
1.31345	5176	1.31345	1.31345	4794	1.31345	8965	1.31345	282	1.31345	310
1.31618	5226	1.31618	1.31618	4789	1.31618	9040	1.31618	288	1.31618	322
1.31891	5233	1.31891	1.31891	4765	1.31891	8905	1.31891	271	1.31891	289
1.32165	5199	1.32165	1.32165	4894	1.32165	8732	1.32165	285	1.32165	370
1.32438	5228	1.32438	1.32438	4894	1.32438	8861	1.32438	313	1.32438	302
1.32711	5247	1.32711	1.32711	4848	1.32711	8703	1.32711	260	1.32711	335
1.32984	5182	1.32984	1.32984	4804	1.32984	8979	1.32984	290	1.32984	323
1.33257	5299	1.33257	1.33257	4676	1.33257	8924	1.33257	291	1.33257	298
1.3353	5221	1.3353	1.3353	4689	1.3353	8949	1.3353	270	1.3353	340
1.33803	5178	1.33803	1.33803	4771	1.33803	8830	1.33803	298	1.33803	329
1.34076	5178	1.34076	1.34076	4827	1.34076	8910	1.34076	267	1.34076	311
1.34349	5146	1.34349	1.34349	4833	1.34349	8721	1.34349	274	1.34349	277
1.34622	5205	1.34622	1.34622	4836	1.34622	9026	1.34622	250	1.34622	318
1.34895	5057	1.34895	1.34895	4795	1.34895	8770	1.34895	262	1.34895	303
1.35168	5131	1.35168	1.35168	4792	1.35168	8790	1.35168	271	1.35168	316
1.35441	5050	1.35441	1.35441	4821	1.35441	8982	1.35441	276	1.35441	349
1.35714	5185	1.35714	1.35714	4826	1.35714	8973	1.35714	284	1.35714	310
1.35987	5231	1.35987	1.35987	4757	1.35987	8705	1.35987	280	1.35987	316
1.36261	5228	1.36261	1.36261	4741	1.36261	8766	1.36261	281	1.36261	293
1.36534	5221	1.36534	1.36534	4771	1.36534	8716	1.36534	289	1.36534	309
1.36807	5019	1.36807	1.36807	4771	1.36807	8616	1.36807	226	1.36807	276
1.3708	5134	1.3708	1.3708	4829	1.3708	8706	1.3708	279	1.3708	282
1.37353	5125	1.37353	1.37353	4804	1.37353	8826	1.37353	268	1.37353	287
1.37626	4951	1.37626	1.37626	4905	1.37626	8934	1.37626	273	1.37626	298
1.37899	5088	1.37899	1.37899	4751	1.37899	8783	1.37899	246	1.37899	280
1.38172	5008	1.38172	1.38172	4769	1.38172	8725	1.38172	260	1.38172	272
1.38445	5019	1.38445	1.38445	4726	1.38445	8746	1.38445	225	1.38445	286
1.38718	4956	1.38718	1.38718	4618	1.38718	8608	1.38718	225	1.38718	293
1.38991	5076	1.38991	1.38991	4715	1.38991	8791	1.38991	256	1.38991	311
1.39264	5062	1.39264	1.39264	4670	1.39264	8588	1.39264	250	1.39264	354
1.39537	5101	1.39537	1.39537	4659	1.39537	8914	1.39537	286	1.39537	264
1.3981	5108	1.3981	1.3981	4636	1.3981	8716	1.3981	261	1.3981	326
1.40083	5042	1.40083	1.40083	4762	1.40083	8502	1.40083	259	1.40083	311
1.40357	5173	1.40357	1.40357	4774	1.40357	8758	1.40357	259	1.40357	307
1.4063	5177	1.4063	1.4063	4593	1.4063	8810	1.4063	253	1.4063	304
1.40903	5148	1.40903	1.40903	4698	1.40903	8709	1.40903	235	1.40903	299
1.41176	5074	1.41176	1.41176	4594	1.41176	8673	1.41176	250	1.41176	305
1.41449	5009	1.41449	1.41449	4782	1.41449	8645	1.41449	272	1.41449	303
1.41722	5109	1.41722	1.41722	4779	1.41722	8573	1.41722	243	1.41722	306
1.41995	5127	1.41995	1.41995	4843	1.41995	8631	1.41995	265	1.41995	284
1.42268	5082	1.42268	1.42268	4755	1.42268	8698	1.42268	249	1.42268	273
1.42541	5147	1.42541	1.42541	4642	1.42541	8784	1.42541	240	1.42541	318
1.42814	5034	1.42814	1.42814	4728	1.42814	8593	1.42814	230	1.42814	291
1.43087	5003	1.43087	1.43087	4648	1.43087	8611	1.43087	278	1.43087	272
1.4336	5078	1.4336	1.4336	4781	1.4336	8564	1.4336	262	1.4336	286
1.43633	4979	1.43633	1.43633	4760	1.43633	8536	1.43633	233	1.43633	312
1.43906	4871	1.43906	1.43906	4625	1.43906	8773	1.43906	255	1.43906	290
1.44179	5031	1.44179	1.44179	4659	1.44179	8578	1.44179	220	1.44179	302
1.44453	5005	1.44453	1.44453	4649	1.44453	8583	1.44453	252	1.44453	295
1.44726	4975	1.44726	1.44726	4639	1.44726	8595	1.44726	250	1.44726	292
1.44999	5112	1.44999	1.44999	4571	1.44999	8612	1.44999	217	1.44999	299
1.45272	5059	1.45272	1.45272	4609	1.45272	8481	1.45272	267	1.45272	331
1.45545	5049	1.45545	1.45545	4609	1.45545	8519	1.45545	273	1.45545	318
1.45818	5127	1.45818	1.45818	4704	1.45818	8509	1.45818	277	1.45818	291
1.46091	5013	1.46091	1.46091	4754	1.46091	8619	1.46091	236	1.46091	285
1.46364	4929	1.46364	1.46364	4697	1.46364	8493	1.46364	240	1.46364	301
1.46637	4908	1.46637	1.46637	4751	1.46637	8536	1.46637	241	1.46637	296
1.4691	4892	1.4691	1.4691	4616	1.4691	8594	1.4691	248	1.4691	293
1.47183	4890	1.47183	1.47183	4655	1.47183	8634	1.47183	240	1.47183	296
1.47456	5043	1.47456	1.47456	4630	1.47456	8572	1.47456	241	1.47456	320
1.47729	5000	1.47729	1.47729	4545	1.47729	8518	1.47729	252	1.47729	317
1.48002	4974	1.48002	1.48002	4575	1.48002	8457	1.48002	223	1.48002	303
1.48275	5019	1.48275	1.48275	4605	1.48275	8505	1.48275	250	1.48275	278
1.48549	5059	1.48549	1.48549	4620	1.48549	8561	1.48549	226	1.48549	259
1.48822	5001	1.48822	1.48822	4504	1.48822	8377	1.48822	225	1.48822	292
1.49095	5051	1.49095	1.49095	4596	1.49095	8366	1.49095	228	1.49095	292
1.49368	5074	1.49368	1.49368	4606	1.49368	8532	1.49368	239	1.49368	263
1.49641	5004	1.49641	1.49641	4614	1.49641	8554	1.49641	258	1.49641	280
1.49914	4890	1.49914	1.49914	4721	1.49914	8500	1.49914	233	1.49914	291
1.50187	4919	1.50187	1.50187	4573	1.50187	8317	1.50187	247	1.50187	281
1.5046	4987	1.5046	1.5046	4490	1.5046	8417	1.5046	238	1.5046	275
1.50733	4977	1.50733	1.50733	4552	1.50733	8391	1.50733	229	1.50733	246
1.51006	5159	1.51006	1.51006	4516	1.51006	8436	1.51006	256	1.51006	297
1.51279	5051	1.51279	1.51279	4559	1.51279	8291	1.51279	249	1.51279	255
1.51552	5115	1.51552	1.51552	4561	1.51552	8491	1.51552	243	1.51552	271
1.51825	4998	1.51825	1.51825	4545	1.51825	8528	1.51825	256	1.51825	280
1.52098	5047	1.52098	1.52098	4544	1.52098	8466	1.52098	267	1.52098	299
1.52371	4940	1.52371	1.52371	4540	1.52371	8377	1.52371	212	1.52371	272
1.52645	5028	1.52645	1.52645	4546	1.52645	8315	1.52645	209	1.52645	261
1.52918	4939	1.52918	1.52918	4611	1.52918	8387	1.52918	223	1.52918	296
1.53191	5002	1.53191	1.53191	4591	1.53191	8512	1.53191	225	1.53191	275
1.53464	5027	1.53464	1.53464	4666	1.53464	8464	1.53464	228	1.53464	246
1.53737	4871	1.53737	1.53737	4549	1.53737	8398	1.53737	209	1.53737	273
1.5401	5075	1.5401	1.5401	4394	1.5401	8462	1.5401	218	1.5401	284
1.54283	5048	1.54283	1.54283	4622	1.54283	8356	1.54283	232	1.54283	270
1.54556	4713	1.54556	1.54556	4559	1.54556	8461	1.54556	230	1.54556	271
1.54829	4974	1.54829	1.54829	4578	1.54829	8392	1.54829	214	1.54829	294
1.55102	4908	1.55102	1.55102	4603	1.55102	8251	1.55102	220	1.55102	269
1.55375	4885	1.55375	1.55375	4581	1.55375	8361	1.55375	220	1.55375	276
1.55648	4927	1.55648	1.55648	4424	1.55648	8380	1.55648	235	1.55648	313
1.55921	4864	1.55921	1.55921	4612	1.55921	8321	1.55921	257	1.55921	305
1.56194	4782	1.56194	1.56194	4591	1.56194	8298	1.56194	229	1.56194	279
1.56468	4893	1.56468	1.56468	4539	1.56468	8291	1.56468	226	1.56468	268
1.56741	4987	1.56741	1.56741	4518	1.56741	8250	1.56741	230	1.56741	247
1.57014	4915	1.57014	1.57014	4532	1.57014	8255	1.57014	210	1.57014	303
1.57287	4798	1.57287	1.57287	4510	1.57287	8196	1.57287	218	1.57287	300
1.5756	5057	1.5756	1.5756	4411	1.5756	8124	1.5756	220	1.5756	286
1.57833	4893	1.57833	1.57833	4517	1.57833	8317	1.57833	242	1.57833	252
1.58106	4966	1.58106	1.58106	4532	1.58106	8313	1.58106	220	1.58106	277
1.58379	5039	1.58379	1.58379	4433	1.58379	8339	1.58379	251	1.58379	282
1.58652	4992	1.58652	1.58652	4491	1.58652	8132	1.58652	214	1.58652	302
1.58925	4912	1.58925	1.58925	4510	1.58925	8293	1.58925	195	1.58925	269
1.59198	4795	1.59198	1.59198	4475	1.59198	8293	1.59198	213	1.59198	245
1.59471	4946	1.59471	1.59471	4474	1.59471	8311	1.59471	211	1.59471	287
1.59744	4890	1.59744	1.59744	4469	1.59744	8214	1.59744	231	1.59744	291
1.60017	4764	1.60017	1.60017	4483	1.60017	8090	1.60017	219	1.60017	264
1.6029	4714	1.6029	1.6029	4445	1.6029	8358	1.6029	209	1.6029	264
1.60564	4862	1.60564	1.60564	4396	1.60564	8246	1.60564	199	1.60564	287
1.60837	4827	1.60837	1.60837	4455	1.60837	8143	1.60837	186	1.60837	275
1.6111	4887	1.6111	1.6111	4455	1.6111	8291	1.6111	213	1.6111	287
1.61383	4888	1.61383	1.61383	4395	1.61383	8137	1.61383	203	1.61383	281
1.61656	4887	1.61656	1.61656	4387	1.61656	8028	1.61656	200	1.61656	280
1.61929	4859	1.61929	1.61929	4190	1.61929	8108	1.61929	205	1.61929	289
1.62202	4913	1.62202	1.62202	4417	1.62202	8236	1.62202	229	1.62202	287
1.62475	4839	1.62475	1.62475	4391	1.62475	8202	1.62475	238	1.62475	291
1.62748	4760	1.62748	1.62748	4358	1.62748	8129	1.62748	198	1.62748	266
1.63021	4815	1.63021	1.63021	4475	1.63021	8188	1.63021	223	1.63021	265
1.63294	4743	1.63294	1.63294	4412	1.63294	8148	1.63294	200	1.63294	282
1.63567	4712	1.63567	1.63567	4374	1.63567	8294	1.63567	187	1.63567	281
1.6384	4888	1.6384	1.6384	4380	1.6384	8126	1.6384	211	1.6384	242
1.64113	4923	1.64113	1.64113	4521	1.64113	8078	1.64113	197	1.64113	267
1.64386	4883	1.64386	1.64386	4396	1.64386	8050	1.64386	229	1.64386	293
1.6466	4786	1.6466	1.6466	4601	1.6466	8215	1.6466	203	1.6466	270
1.64933	4778	1.64933	1.64933	4405	1.64933	8060	1.64933	203	1.64933	236
1.65206	4905	1.65206	1.65206	4476	1.65206	8086	1.65206	186	1.65206	253
1.65479	4793	1.65479	1.65479	4335	1.65479	8007	1.65479	210	1.65479	246
1.65752	4775	1.65752	1.65752	4474	1.65752	8082	1.65752	191	1.65752	265
1.66025	4869	1.66025	1.66025	4354	1.66025	8293	1.66025	217	1.66025	301
1.66298	4775	1.66298	1.66298	4365	1.66298	8162	1.66298	184	1.66298	273
1.66571	4709	1.66571	1.66571	4363	1.66571	7844	1.66571	208	1.66571	258
1.66844	4690	1.66844	1.66844	4409	1.66844	8041	1.66844	216	1.66844	306
1.67117	4707	1.67117	1.67117	4320	1.67117	7998	1.67117	227	1.67117	325
1.6739	4876	1.6739	1.6739	4366	1.6739	8191	1.6739	208	1.6739	285
1.67663	4744	1.67663	1.67663	4400	1.67663	8076	1.67663	190	1.67663	307
1.67936	4793	1.67936	1.67936	4356	1.67936	8232	1.67936	190	1.67936	298
1.68209	4825	1.68209	1.68209	4452	1.68209	8130	1.68209	207	1.68209	297
1.68482	4873	1.68482	1.68482	4302	1.68482	8118	1.68482	214	1.68482	308
1.68756	4734	1.68756	1.68756	4421	1.68756	7997	1.68756	221	1.68756	257
1.69029	4783	1.69029	1.69029	4310	1.69029	7922	1.69029	185	1.69029	305
1.69302	4800	1.69302	1.69302	4275	1.69302	7941	1.69302	205	1.69302	257
1.69575	4688	1.69575	1.69575	4271	1.69575	7771	1.69575	215	1.69575	288
1.69848	4711	1.69848	1.69848	4339	1.69848	7970	1.69848	179	1.69848	288
1.70121	4855	1.70121	1.70121	4403	1.70121	8104	1.70121	209	1.70121	276
1.70394	4802	1.70394	1.70394	4320	1.70394	8037	1.70394	209	1.70394	280
1.70667	4762	1.70667	1.70667	4326	1.70667	7990	1.70667	184	1.70667	288
1.7094	4692	1.7094	1.7094	4257	1.7094	8151	1.7094	197	1.7094	257
1.71213	4802	1.71213	1.71213	4250	1.71213	8151	1.71213	199	1.71213	253
1.71486	4811	1.71486	1.71486	4335	1.71486	7951	1.71486	196	1.71486	265
1.71759	4797	1.71759	1.71759	4328	1.71759	7965	1.71759	191	1.71759	259
1.72032	4700	1.72032	1.72032	4188	1.72032	7886	1.72032	212	1.72032	292
1.72305	4672	1.72305	1.72305	4339	1.72305	7947	1.72305	206	1.72305	262
1.72578	4694	1.72578	1.72578	4320	1.72578	7838	1.72578	189	1.72578	249
1.72852	4747	1.72852	1.72852	4332	1.72852	7796	1.72852	206	1.72852	272
1.73125	4758	1.73125	1.73125	4155	1.73125	7846	1.73125	211	1.73125	263
1.73398	4603	1.73398	1.73398	4227	1.73398	8045	1.73398	191	1.73398	268
1.73671	4806	1.73671	1.73671	4368	1.73671	7896	1.73671	203	1.73671	274
1.73944	4551	1.73944	1.73944	4323	1.73944	7963	1.73944	178	1.73944	254
1.74217	4802	1.74217	1.74217	4316	1.74217	7885	1.74217	189	1.74217	257
1.7449	4665	1.7449	1.7449	4226	1.7449	7773	1.7449	204	1.7449	260
1.74763	4742	1.74763	1.74763	4282	1.74763	7951	1.74763	178	1.74763	284
1.75036	4601	1.75036	1.75036	4271	1.75036	7808	1.75036	185	1.75036	249
1.75309	4653	1.75309	1.75309	4261	1.75309	7866	1.75309	195	1.75309	257
1.75582	4702	1.75582	1.75582	4238	1.75582	7951	1.75582	196	1.75582	269
1.75855	4750	1.75855	1.75855	4341	1.75855	7789	1.75855	201	1.75855	279
1.76128	4625	1.76128	1.76128	4280	1.76128	7907	1.76128	192	1.76128	273
1.76401	4659	1.76401	1.76401	4289	1.76401	7961	1.76401	196	1.76401	233
1.76674	4576	1.76674	1.76674	4245	1.76674	7793	1.76674	184	1.76674	263
1.76948	4583	1.76948	1.76948	4290	1.76948	7898	1.76948	227	1.76948	265
1.77221	4554	1.77221	1.77221	4210	1.77221	7791	1.77221	193	1.77221	233
1.77494	4544	1.77494	1.77494	4171	1.77494	7889	1.77494	184	1.77494	273
1.77767	4665	1.77767	1.77767	4243	1.77767	7936	1.77767	177	1.77767	248
1.7804	4663	1.7804	1.7804	4311	1.7804	7589	1.7804	194	1.7804	251
1.78313	4633	1.78313	1.78313	4314	1.78313	7873	1.78313	201	1.78313	257
1.78586	4528	1.78586	1.78586	4355	1.78586	7775	1.78586	209	1.78586	276
1.78859	4711	1.78859	1.78859	4241	1.78859	7864	1.78859	177	1.78859	269
1.79132	4550	1.79132	1.79132	4285	1.79132	7711	1.79132	160	1.79132	271
1.79405	4638	1.79405	1.79405	4234	1.79405	7790	1.79405	171	1.79405	234
1.79678	4519	1.79678	1.79678	4153	1.79678	7647	1.79678	181	1.79678	242
1.79951	4541	1.79951	1.79951	4170	1.79951	7720	1.79951	177	1.79951	241
1.80224	4596	1.80224	1.80224	4109	1.80224	7657	1.80224	185	1.80224	260
1.80497	4494	1.80497	1.80497	4251	1.80497	7740	1.80497	162	1.80497	273
1.8077	4596	1.8077	1.8077	4244	1.8077	7682	1.8077	183	1.8077	263
1.81044	4588	1.81044	1.81044	4205	1.81044	7792	1.81044	172	1.81044	262
1.81317	4439	1.81317	1.81317	4204	1.81317	7776	1.81317	162	1.81317	278
1.8159	4545	1.8159	1.8159	4194	1.8159	7948	1.8159	172	1.8159	280
1.81863	4482	1.81863	1.81863	4151	1.81863	7661	1.81863	186	1.81863	240
1.82136	4626	1.82136	1.82136	4316	1.82136	7623	1.82136	171	1.82136	273
1.82409	4485	1.82409	1.82409	4219	1.82409	7660	1.82409	165	1.82409	224
1.82682	4705	1.82682	1.82682	4187	1.82682	7616	1.82682	179	1.82682	251
1.82955	4565	1.82955	1.82955	4186	1.82955	7727	1.82955	177	1.82955	238
1.83228	4606	1.83228	1.83228	4170	1.83228	7714	1.83228	191	1.83228	258
1.83501	4576	1.83501	1.83501	4184	1.83501	7815	1.83501	187	1.83501	261
1.83774	4428	1.83774	1.83774	4214	1.83774	7743	1.83774	164	1.83774	245
1.84047	4494	1.84047	1.84047	4182	1.84047	7705	1.84047	206	1.84047	254
1.8432	4468	1.8432	1.8432	4234	1.8432	7761	1.8432	190	1.8432	271
1.84593	4484	1.84593	1.84593	4222	1.84593	7599	1.84593	171	1.84593	256
1.84866	4668	1.84866	1.84866	4140	1.84866	7662	1.84866	182	1.84866	252
1.8514	4531	1.8514	1.8514	4189	1.8514	7563	1.8514	182	1.8514	243
1.85413	4496	1.85413	1.85413	4191	1.85413	7599	1.85413	181	1.85413	229
1.85686	4710	1.85686	1.85686	4082	1.85686	7427	1.85686	159	1.85686	252
1.85959	4571	1.85959	1.85959	4144	1.85959	7559	1.85959	184	1.85959	251
1.86232	4567	1.86232	1.86232	4238	1.86232	7678	1.86232	176	1.86232	225
1.86505	4554	1.86505	1.86505	4157	1.86505	7637	1.86505	176	1.86505	261
1.86778	4516	1.86778	1.86778	4092	1.86778	7611	1.86778	161	1.86778	277
1.87051	4460	1.87051	1.87051	4086	1.87051	7657	1.87051	171	1.87051	242
1.87324	4510	1.87324	1.87324	4244	1.87324	7718	1.87324	176	1.87324	272
1.87597	4527	1.87597	1.87597	4213	1.87597	7644	1.87597	169	1.87597	253
1.8787	4592	1.8787	1.8787	4236	1.8787	7654	1.8787	166	1.8787	267
1.88143	4403	1.88143	1.88143	4165	1.88143	7634	1.88143	183	1.88143	266
1.88416	4445	1.88416	1.88416	4098	1.88416	7520	1.88416	186	1.88416	273
1.88689	4541	1.88689	1.88689	4068	1.88689	7682	1.88689	170	1.88689	239
1.88963	4434	1.88963	1.88963	4030	1.88963	7772	1.88963	170	1.88963	262
1.89236	4376	1.89236	1.89236	3969	1.89236	7531	1.89236	160	1.89236	254
1.89509	4315	1.89509	1.89509	3986	1.89509	7512	1.89509	160	1.89509	265
1.89782	4370	1.89782	1.89782	4014	1.89782	7723	1.89782	160	1.89782	214
1.90055	4287	1.90055	1.90055	4010	1.90055	7578	1.90055	176	1.90055	265
1.90328	4403	1.90328	1.90328	4084	1.90328	7570	1.90328	131	1.90328	248
1.90601	4396	1.90601	1.90601	4093	1.90601	7507	1.90601	146	1.90601	251
1.90874	4436	1.90874	1.90874	4047	1.90874	7589	1.90874	157	1.90874	228
1.91147	4422	1.91147	1.91147	4124	1.91147	7474	1.91147	170	1.91147	274
1.9142	4536	1.9142	1.9142	4186	1.9142	7446	1.9142	154	1.9142	237
1.91693	4436	1.91693	1.91693	4130	1.91693	7580	1.91693	157	1.91693	233
1.91966	4385	1.91966	1.91966	4144	1.91966	7499	1.91966	138	1.91966	271
1.92239	4578	1.92239	1.92239	4029	1.92239	7515	1.92239	164	1.92239	222
1.92512	4502	1.92512	1.92512	4130	1.92512	7379	1.92512	152	1.92512	253
1.92785	4556	1.92785	1.92785	4121	1.92785	7380	1.92785	160	1.92785	236
1.93059	4556	1.93059	1.93059	4051	1.93059	7492	1.93059	176	1.93059	274
1.93332	4631	1.93332	1.93332	4116	1.93332	7505	1.93332	158	1.93332	248
1.93605	4457	1.93605	1.93605	4069	1.93605	7569	1.93605	168	1.93605	216
1.93878	4565	1.93878	1.93878	3994	1.93878	7580	1.93878	160	1.93878	245
1.94151	4488	1.94151	1.94151	4144	1.94151	7472	1.94151	171	1.94151	258
1.94424	4433	1.94424	1.94424	4050	1.94424	7532	1.94424	174	1.94424	285
1.94697	4383	1.94697	1.94697	4111	1.94697	7409	1.94697	138	1.94697	244
1.9497	4316	1.9497	1.9497	4119	1.9497	7336	1.9497	151	1.9497	251
1.95243	4301	1.95243	1.95243	4077	1.95243	7491	1.95243	166	1.95243	234
1.95516	4508	1.95516	1.95516	4015	1.95516	7354	1.95516	156	1.95516	261
1.95789	4353	1.95789	1.95789	4048	1.95789	7540	1.95789	150	1.95789	263
1.96062	4455	1.96062	1.96062	4041	1.96062	7414	1.96062	166	1.96062	253
1.96335	4459	1.96335	1.96335	4039	1.96335	7470	1.96335	151	1.96335	246
1.96608	4338	1.96608	1.96608	4080	1.96608	7587	1.96608	186	1.96608	228
1.96881	4361	1.96881	1.96881	4024	1.96881	7447	1.96881	184	1.96881	247
1.97155	4397	1.97155	1.97155	4165	1.97155	7413	1.97155	131	1.97155	217
1.97428	4434	1.97428	1.97428	3974	1.97428	7295	1.97428	176	1.97428	261
1.97701	4367	1.97701	1.97701	4083	1.97701	7326	1.97701	160	1.97701	234
1.97974	4243	1.97974	1.97974	3927	1.97974	7337	1.97974	167	1.97974	221
1.98247	4214	1.98247	1.98247	4024	1.98247	7361	1.98247	171	1.98247	245
1.9852	4225	1.9852	1.9852	4034	1.9852	7169	1.9852	152	1.9852	232
1.98793	4448	1.98793	1.98793	4002	1.98793	7272	1.98793	159	1.98793	255
1.99066	4456	1.99066	1.99066	4091	1.99066	7565	1.99066	147	1.99066	247
1.99339	4431	1.99339	1.99339	4019	1.99339	7454	1.99339	170	1.99339	262
1.99612	4352	1.99612	1.99612	4049	1.99612	7242	1.99612	140	1.99612	241
1.99885	4296	1.99885	1.99885	3942	1.99885	7286	1.99885	193	1.99885	241
2.00158	4449	2.00158	2.00158	3992	2.00158	7394	2.00158	151	2.00158	228
2.00431	4387	2.00431	2.00431	4011	2.00431	7508	2.00431	141	2.00431	234
2.00704	4307	2.00704	2.00704	4036	2.00704	7321	2.00704	145	2.00704	236
2.00977	4271	2.00977	2.00977	4161	2.00977	7440	2.00977	156	2.00977	238
2.01251	4494	2.01251	2.01251	4081	2.01251	7524	2.01251	149	2.01251	242
2.01524	4382	2.01524	2.01524	4046	2.01524	7373	2.01524	170	2.01524	266
2.01797	4447	2.01797	2.01797	3966	2.01797	7356	2.01797	175	2.01797	242
2.0207	4311	2.0207	2.0207	4027	2.0207	7510	2.0207	165	2.0207	239
2.02343	4404	2.02343	2.02343	4038	2.02343	7464	2.02343	146	2.02343	249
2.02616	4219	2.02616	2.02616	4039	2.02616	7171	2.02616	156	2.02616	241
2.02889	4299	2.02889	2.02889	3823	2.02889	7305	2.02889	153	2.02889	254
2.03162	4253	2.03162	2.03162	3923	2.03162	7393	2.03162	135	2.03162	251
2.03435	4152	2.03435	2.03435	3995	2.03435	7297	2.03435	125	2.03435	246
2.03708	4313	2.03708	2.03708	3993	2.03708	7336	2.03708	122	2.03708	230
2.03981	4325	2.03981	2.03981	3858	2.03981	7217	2.03981	147	2.03981	256
2.04254	4210	2.04254	2.04254	3941	2.04254	7196	2.04254	146	2.04254	237
2.04527	4276	2.04527	2.04527	3936	2.04527	7165	2.04527	159	2.04527	243
2.048	4322	2.048	2.048	3826	2.048	7204	2.048	144	2.048	245
2.05073	4295	2.05073	2.05073	3902	2.05073	7035	2.05073	142	2.05073	236
2.05347	4384	2.05347	2.05347	4058	2.05347	7183	2.05347	162	2.05347	234
2.0562	4414	2.0562	2.0562	3939	2.0562	7149	2.0562	142	2.0562	279
2.05893	4367	2.05893	2.05893	3860	2.05893	7065	2.05893	128	2.05893	263
2.06166	4407	2.06166	2.06166	3857	2.06166	7223	2.06166	153	2.06166	250
2.06439	4259	2.06439	2.06439	3868	2.06439	7163	2.06439	187	2.06439	237
2.06712	4159	2.06712	2.06712	4058	2.06712	7176	2.06712	154	2.06712	242
2.06985	4179	2.06985	2.06985	3920	2.06985	7112	2.06985	144	2.06985	255
2.07258	4285	2.07258	2.07258	3951	2.07258	7409	2.07258	144	2.07258	254
2.07531	4181	2.07531	2.07531	3949	2.07531	7431	2.07531	149	2.07531	255
2.07804	4308	2.07804	2.07804	3895	2.07804	7266	2.07804	149	2.07804	214
2.08077	4356	2.08077	2.08077	3939	2.08077	7391	2.08077	134	2.08077	249
2.0835	4215	2.0835	2.0835	4004	2.0835	7317	2.0835	154	2.0835	241
2.08623	4340	2.08623	2.08623	3857	2.08623	7384	2.08623	139	2.08623	257
2.08896	4221	2.08896	2.08896	3935	2.08896	7221	2.08896	134	2.08896	234
2.09169	4167	2.09169	2.09169	3817	2.09169	7234	2.09169	151	2.09169	240
2.09443	4181	2.09443	2.09443	3834	2.09443	7011	2.09443	145	2.09443	237
2.09716	4294	2.09716	2.09716	3808	2.09716	7152	2.09716	154	2.09716	221
2.09989	4182	2.09989	2.09989	3862	2.09989	7060	2.09989	137	2.09989	216
2.10262	4115	2.10262	2.10262	4088	2.10262	7180	2.10262	148	2.10262	204
2.10535	4211	2.10535	2.10535	3935	2.10535	7337	2.10535	110	2.10535	221
2.10808	4327	2.10808	2.10808	3807	2.10808	7187	2.10808	130	2.10808	246
2.11081	4119	2.11081	2.11081	3943	2.11081	6951	2.11081	133	2.11081	233
2.11354	4320	2.11354	2.11354	3845	2.11354	7014	2.11354	142	2.11354	251
2.11627	4216	2.11627	2.11627	3882	2.11627	7320	2.11627	133	2.11627	238
2.119	4241	2.119	2.119	3906	2.119	7188	2.119	169	2.119	222
2.12173	4276	2.12173	2.12173	3987	2.12173	7063	2.12173	155	2.12173	216
2.12446	4249	2.12446	2.12446	3830	2.12446	7099	2.12446	124	2.12446	205
2.12719	4196	2.12719	2.12719	3893	2.12719	7116	2.12719	146	2.12719	207
2.12992	4210	2.12992	2.12992	3798	2.12992	7108	2.12992	151	2.12992	225
2.13265	4141	2.13265	2.13265	3735	2.13265	7240	2.13265	148	2.13265	242
2.13539	4161	2.13539	2.13539	3790	2.13539	7072	2.13539	137	2.13539	236
2.13812	4236	2.13812	2.13812	3809	2.13812	7020	2.13812	154	2.13812	249
2.14085	4122	2.14085	2.14085	3718	2.14085	7179	2.14085	136	2.14085	217
2.14358	4176	2.14358	2.14358	3919	2.14358	6942	2.14358	142	2.14358	250
2.14631	4220	2.14631	2.14631	3830	2.14631	7093	2.14631	151	2.14631	235
2.14904	4179	2.14904	2.14904	3847	2.14904	6947	2.14904	120	2.14904	248
2.15177	4300	2.15177	2.15177	3818	2.15177	7045	2.15177	127	2.15177	228
2.1545	4067	2.1545	2.1545	3868	2.1545	7075	2.1545	132	2.1545	216
2.15723	4273	2.15723	2.15723	3706	2.15723	7162	2.15723	132	2.15723	226
2.15996	4219	2.15996	2.15996	3844	2.15996	6937	2.15996	129	2.15996	245
2.16269	4148	2.16269	2.16269	3934	2.16269	7190	2.16269	119	2.16269	225
2.16542	4097	2.16542	2.16542	3709	2.16542	6982	2.16542	145	2.16542	237
2.16815	4206	2.16815	2.16815	3659	2.16815	7017	2.16815	129	2.16815	264
2.17088	4223	2.17088	2.17088	3790	2.17088	7046	2.17088	160	2.17088	223
2.17361	4190	2.17361	2.17361	3794	2.17361	6904	2.17361	145	2.17361	249
2.17635	4036	2.17635	2.17635	3833	2.17635	7061	2.17635	164	2.17635	245
2.17908	4294	2.17908	2.17908	3806	2.17908	6949	2.17908	156	2.17908	234
2.18181	4241	2.18181	2.18181	3822	2.18181	6926	2.18181	143	2.18181	244
2.18454	4175	2.18454	2.18454	3803	2.18454	6883	2.18454	140	2.18454	226
2.18727	4169	2.18727	2.18727	3842	2.18727	7052	2.18727	135	2.18727	211
2.19	4054	2.19	2.19	3784	2.19	6890	2.19	154	2.19	231
2.19273	4133	2.19273	2.19273	3811	2.19273	7029	2.19273	141	2.19273	247
2.19546	4175	2.19546	2.19546	3761	2.19546	6910	2.19546	155	2.19546	235
2.19819	4012	2.19819	2.19819	3958	2.19819	7056	2.19819	125	2.19819	247
2.20092	4125	2.20092	2.20092	3823	2.20092	6774	2.20092	131	2.20092	218
2.20365	4175	2.20365	2.20365	3695	2.20365	7030	2.20365	146	2.20365	224
2.20638	4156	2.20638	2.20638	3914	2.20638	7029	2.20638	123	2.20638	241
2.20911	4054	2.20911	2.20911	3706	2.20911	6970	2.20911	138	2.20911	224
2.21184	4123	2.21184	2.21184	3678	2.21184	7141	2.21184	135	2.21184	220
2.21457	4143	2.21457	2.21457	3850	2.21457	7044	2.21457	120	2.21457	263
2.21731	4099	2.21731	2.21731	3854	2.21731	7022	2.21731	132	2.21731	232
2.22004	4096	2.22004	2.22004	3789	2.22004	7014	2.22004	131	2.22004	245
2.22277	4030	2.22277	2.22277	3749	2.22277	6944	2.22277	135	2.22277	263
2.2255	4138	2.2255	2.2255	3848	2.2255	6890	2.2255	127	2.2255	219
2.22823	4186	2.22823	2.22823	3814	2.22823	6901	2.22823	133	2.22823	204
2.23096	4133	2.23096	2.23096	3703	2.23096	7120	2.23096	128	2.23096	207
2.23369	4057	2.23369	2.23369	3751	2.23369	7034	2.23369	110	2.23369	234
2.23642	4112	2.23642	2.23642	3703	2.23642	6853	2.23642	123	2.23642	236
2.23915	3980	2.23915	2.23915	3707	2.23915	6909	2.23915	135	2.23915	225
2.24188	4111	2.24188	2.24188	3802	2.24188	6880	2.24188	135	2.24188	238
2.24461	4134	2.24461	2.24461	3700	2.24461	6857	2.24461	140	2.24461	230
2.24734	4067	2.24734	2.24734	3698	2.24734	6869	2.24734	139	2.24734	224
2.25007	4011	2.25007	2.25007	3758	2.25007	6938	2.25007	134	2.25007	238
2.2528	3925	2.2528	2.2528	3718	2.2528	6891	2.2528	121	2.2528	234
2.25554	4111	2.25554	2.25554	3743	2.25554	6826	2.25554	127	2.25554	228
2.25827	4020	2.25827	2.25827	3758	2.25827	6771	2.25827	128	2.25827	234
2.261	3946	2.261	2.261	3787	2.261	6865	2.261	121	2.261	202
2.26373	3851	2.26373	2.26373	3788	2.26373	6784	2.26373	131	2.26373	239
2.26646	4036	2.26646	2.26646	3643	2.26646	6860	2.26646	149	2.26646	229
2.26919	3937	2.26919	2.26919	3691	2.26919	6678	2.26919	132	2.26919	257
2.27192	4095	2.27192	2.27192	3739	2.27192	6866	2.27192	143	2.27192	217
2.27465	4026	2.27465	2.27465	3816	2.27465	6790	2.27465	138	2.27465	224
2.27738	3994	2.27738	2.27738	3878	2.27738	6788	2.27738	134	2.27738	248
2.28011	4039	2.28011	2.28011	3760	2.28011	6794	2.28011	107	2.28011	248
2.28284	3931	2.28284	2.28284	3840	2.28284	6908	2.28284	123	2.28284	220
2.28557	3971	2.28557	2.28557	3838	2.28557	6909	2.28557	126	2.28557	233
2.2883	3894	2.2883	2.2883	3767	2.2883	6711	2.2883	109	2.2883	201
2.29103	3927	2.29103	2.29103	3659	2.29103	6763	2.29103	124	2.29103	220
2.29376	4008	2.29376	2.29376	3647	2.29376	6770	2.29376	133	2.29376	234
2.2965	4010	2.2965	2.2965	3733	2.2965	6761	2.2965	115	2.2965	224
2.29923	3998	2.29923	2.29923	3625	2.29923	6807	2.29923	111	2.29923	232
2.30196	4038	2.30196	2.30196	3639	2.30196	6864	2.30196	114	2.30196	240
2.30469	4123	2.30469	2.30469	3616	2.30469	6937	2.30469	141	2.30469	263
2.30742	4028	2.30742	2.30742	3792	2.30742	6823	2.30742	127	2.30742	214
2.31015	4000	2.31015	2.31015	3922	2.31015	6799	2.31015	108	2.31015	208
2.31288	4011	2.31288	2.31288	3723	2.31288	6769	2.31288	116	2.31288	212
2.31561	3912	2.31561	2.31561	3660	2.31561	6833	2.31561	121	2.31561	201
2.31834	4046	2.31834	2.31834	3748	2.31834	6762	2.31834	124	2.31834	210
2.32107	4010	2.32107	2.32107	3658	2.32107	6881	2.32107	135	2.32107	220
2.3238	4111	2.3238	2.3238	3661	2.3238	6828	2.3238	115	2.3238	226
2.32653	3993	2.32653	2.32653	3640	2.32653	6748	2.32653	140	2.32653	224
2.32926	4127	2.32926	2.32926	3712	2.32926	6724	2.32926	113	2.32926	215
2.33199	4026	2.33199	2.33199	3716	2.33199	6787	2.33199	113	2.33199	203
2.33472	3955	2.33472	2.33472	3634	2.33472	6786	2.33472	123	2.33472	215
2.33746	4059	2.33746	2.33746	3890	2.33746	6644	2.33746	107	2.33746	235
2.34019	4033	2.34019	2.34019	3614	2.34019	6740	2.34019	138	2.34019	220
2.34292	3904	2.34292	2.34292	3592	2.34292	6722	2.34292	121	2.34292	228
2.34565	4025	2.34565	2.34565	3628	2.34565	6757	2.34565	133	2.34565	233
2.34838	3983	2.34838	2.34838	3708	2.34838	6521	2.34838	154	2.34838	215
2.35111	3965	2.35111	2.35111	3685	2.35111	6671	2.35111	126	2.35111	221
2.35384	3863	2.35384	2.35384	3621	2.35384	6631	2.35384	121	2.35384	211
2.35657	4008	2.35657	2.35657	3681	2.35657	6625	2.35657	109	2.35657	227
2.3593	3947	2.3593	2.3593	3617	2.3593	6665	2.3593	122	2.3593	217
2.36203	4028	2.36203	2.36203	3559	2.36203	6698	2.36203	109	2.36203	229
2.36476	3984	2.36476	2.36476	3715	2.36476	6604	2.36476	111	2.36476	227
2.36749	4023	2.36749	2.36749	3545	2.36749	6764	2.36749	148	2.36749	218
2.37022	3885	2.37022	2.37022	3656	2.37022	6571	2.37022	116	2.37022	208
2.37295	3986	2.37295	2.37295	3588	2.37295	6579	2.37295	136	2.37295	190
2.37568	4085	2.37568	2.37568	3623	2.37568	6634	2.37568	120	2.37568	210
2.37842	4054	2.37842	2.37842	3632	2.37842	6607	2.37842	130	2.37842	214
2.38115	4016	2.38115	2.38115	3586	2.38115	6522	2.38115	132	2.38115	231
2.38388	3962	2.38388	2.38388	3586	2.38388	6488	2.38388	105	2.38388	198
2.38661	3907	2.38661	2.38661	3562	2.38661	6622	2.38661	125	2.38661	233
2.38934	3918	2.38934	2.38934	3609	2.38934	6619	2.38934	111	2.38934	236
2.39207	3843	2.39207	2.39207	3669	2.39207	6616	2.39207	119	2.39207	242
2.3948	3990	2.3948	2.3948	3628	2.3948	6550	2.3948	131	2.3948	213
2.39753	3896	2.39753	2.39753	3571	2.39753	6581	2.39753	104	2.39753	206
2.40026	3900	2.40026	2.40026	3505	2.40026	6524	2.40026	124	2.40026	234
2.40299	3818	2.40299	2.40299	3634	2.40299	6555	2.40299	130	2.40299	229
2.40572	3907	2.40572	2.40572	3648	2.40572	6683	2.40572	112	2.40572	221
2.40845	3900	2.40845	2.40845	3581	2.40845	6390	2.40845	119	2.40845	213
2.41118	3856	2.41118	2.41118	3576	2.41118	6478	2.41118	113	2.41118	222
2.41391	3832	2.41391	2.41391	3615	2.41391	6654	2.41391	113	2.41391	224
2.41664	3780	2.41664	2.41664	3597	2.41664	6525	2.41664	137	2.41664	206
2.41938	3835	2.41938	2.41938	3590	2.41938	6562	2.41938	91	2.41938	201
2.42211	3874	2.42211	2.42211	3749	2.42211	6567	2.42211	135	2.42211	223
2.42484	3808	2.42484	2.42484	3612	2.42484	6609	2.42484	119	2.42484	239
2.42757	3768	2.42757	2.42757	3534	2.42757	6518	2.42757	124	2.42757	211
2.4303	3827	2.4303	2.4303	3486	2.4303	6579	2.4303	116	2.4303	213
2.43303	3743	2.43303	2.43303	3588	2.43303	6510	2.43303	99	2.43303	231
2.43576	3833	2.43576	2.43576	3537	2.43576	6466	2.43576	103	2.43576	206
2.43849	3916	2.43849	2.43849	3538	2.43849	6696	2.43849	109	2.43849	203
2.44122	3862	2.44122	2.44122	3539	2.44122	6593	2.44122	119	2.44122	199
2.44395	3910	2.44395	2.44395	3493	2.44395	6565	2.44395	114	2.44395	221
2.44668	3921	2.44668	2.44668	3442	2.44668	6516	2.44668	118	2.44668	227
2.44941	3870	2.44941	2.44941	3600	2.44941	6497	2.44941	99	2.44941	227
2.45214	3864	2.45214	2.45214	3540	2.45214	6528	2.45214	113	2.45214	191
2.45487	3995	2.45487	2.45487	3589	2.45487	6543	2.45487	112	2.45487	233
2.4576	3992	2.4576	2.4576	3592	2.4576	6430	2.4576	109	2.4576	199
2.46034	3941	2.46034	2.46034	3555	2.46034	6534	2.46034	119	2.46034	205
2.46307	3848	2.46307	2.46307	3567	2.46307	6500	2.46307	131	2.46307	202
2.4658	3955	2.4658	2.4658	3498	2.4658	6689	2.4658	114	2.4658	211
2.46853	3871	2.46853	2.46853	3490	2.46853	6404	2.46853	121	2.46853	188
2.47126	3776	2.47126	2.47126	3475	2.47126	6525	2.47126	97	2.47126	196
2.47399	3956	2.47399	2.47399	3465	2.47399	6454	2.47399	121	2.47399	198
2.47672	3696	2.47672	2.47672	3404	2.47672	6607	2.47672	98	2.47672	217
2.47945	3885	2.47945	2.47945	3584	2.47945	6391	2.47945	105	2.47945	210
2.48218	3890	2.48218	2.48218	3595	2.48218	6503	2.48218	96	2.48218	216
2.48491	3816	2.48491	2.48491	3620	2.48491	6467	2.48491	129	2.48491	230
2.48764	3774	2.48764	2.48764	3475	2.48764	6632	2.48764	111	2.48764	234
2.49037	3876	2.49037	2.49037	3409	2.49037	6440	2.49037	113	2.49037	200
2.4931	3665	2.4931	2.4931	3440	2.4931	6345	2.4931	102	2.4931	196
2.49583	3777	2.49583	2.49583	3529	2.49583	6417	2.49583	94	2.49583	206
2.49856	3801	2.49856	2.49856	3531	2.49856	6358	2.49856	117	2.49856	184
2.5013	3973	2.5013	2.5013	3451	2.5013	6412	2.5013	107	2.5013	231
2.50403	3775	2.50403	2.50403	3529	2.50403	6454	2.50403	108	2.50403	205
2.50676	3895	2.50676	2.50676	3494	2.50676	6416	2.50676	99	2.50676	218
2.50949	3746	2.50949	2.50949	3448	2.50949	6563	2.50949	112	2.50949	227
2.51222	3849	2.51222	2.51222	3449	2.51222	6442	2.51222	116	2.51222	206
2.51495	3906	2.51495	2.51495	3479	2.51495	6347	2.51495	100	2.51495	192
2.51768	3859	2.51768	2.51768	3511	2.51768	6305	2.51768	96	2.51768	210
2.52041	3808	2.52041	2.52041	3444	2.52041	6373	2.52041	115	2.52041	216
2.52314	3889	2.52314	2.52314	3441	2.52314	6306	2.52314	107	2.52314	191
2.52587	3822	2.52587	2.52587	3428	2.52587	6309	2.52587	119	2.52587	194
2.5286	3792	2.5286	2.5286	3313	2.5286	6392	2.5286	100	2.5286	226
2.53133	3756	2.53133	2.53133	3434	2.53133	6406	2.53133	112	2.53133	223
2.53406	3868	2.53406	2.53406	3468	2.53406	6257	2.53406	95	2.53406	221
2.53679	3783	2.53679	2.53679	3413	2.53679	6452	2.53679	117	2.53679	180
2.53952	3875	2.53952	2.53952	3493	2.53952	6343	2.53952	110	2.53952	218
2.54226	3781	2.54226	2.54226	3534	2.54226	6463	2.54226	119	2.54226	192
2.54499	3855	2.54499	2.54499	3459	2.54499	6223	2.54499	104	2.54499	221
2.54772	3871	2.54772	2.54772	3457	2.54772	6290	2.54772	122	2.54772	230
2.55045	3800	2.55045	2.55045	3429	2.55045	6243	2.55045	108	2.55045	219
2.55318	3883	2.55318	2.55318	3429	2.55318	6304	2.55318	105	2.55318	231
2.55591	3814	2.55591	2.55591	3390	2.55591	6385	2.55591	105	2.55591	199
2.55864	3777	2.55864	2.55864	3396	2.55864	6486	2.55864	113	2.55864	189
2.56137	3800	2.56137	2.56137	3626	2.56137	6231	2.56137	105	2.56137	203
2.5641	3861	2.5641	2.5641	3502	2.5641	6289	2.5641	89	2.5641	179
2.56683	3855	2.56683	2.56683	3353	2.56683	6411	2.56683	99	2.56683	183
2.56956	3798	2.56956	2.56956	3350	2.56956	6310	2.56956	91	2.56956	209
2.57229	3709	2.57229	2.57229	3420	2.57229	6190	2.57229	120	2.57229	191
2.57502	3693	2.57502	2.57502	3574	2.57502	6193	2.57502	98	2.57502	226
2.57775	3759	2.57775	2.57775	3343	2.57775	6160	2.57775	118	2.57775	200
2.58049	3543	2.58049	2.58049	3456	2.58049	6276	2.58049	133	2.58049	206
2.58322	3714	2.58322	2.58322	3483	2.58322	6385	2.58322	98	2.58322	208
2.58595	3752	2.58595	2.58595	3451	2.58595	6222	2.58595	114	2.58595	216
2.58868	3625	2.58868	2.58868	3385	2.58868	6223	2.58868	100	2.58868	212
2.59141	3683	2.59141	2.59141	3458	2.59141	6124	2.59141	102	2.59141	204
2.59414	3674	2.59414	2.59414	3402	2.59414	6367	2.59414	104	2.59414	228
2.59687	3650	2.59687	2.59687	3492	2.59687	6258	2.59687	116	2.59687	205
2.5996	3772	2.5996	2.5996	3449	2.5996	6312	2.5996	112	2.5996	200
2.60233	3788	2.60233	2.60233	3420	2.60233	6132	2.60233	103	2.60233	210
2.60506	3676	2.60506	2.60506	3307	2.60506	6339	2.60506	119	2.60506	231
2.60779	3826	2.60779	2.60779	3483	2.60779	6242	2.60779	105	2.60779	209
2.61052	3821	2.61052	2.61052	3316	2.61052	6218	2.61052	100	2.61052	216
2.61325	3784	2.61325	2.61325	3307	2.61325	6150	2.61325	96	2.61325	175
2.61598	3838	2.61598	2.61598	3319	2.61598	6232	2.61598	94	2.61598	197
2.61871	3690	2.61871	2.61871	3346	2.61871	6261	2.61871	109	2.61871	207
2.62145	3790	2.62145	2.62145	3411	2.62145	6250	2.62145	101	2.62145	222
2.62418	3780	2.62418	2.62418	3313	2.62418	6299	2.62418	107	2.62418	199
2.62691	3716	2.62691	2.62691	3299	2.62691	6233	2.62691	114	2.62691	185
2.62964	3783	2.62964	2.62964	3367	2.62964	6210	2.62964	104	2.62964	201
2.63237	3827	2.63237	2.63237	3264	2.63237	6297	2.63237	105	2.63237	183
2.6351	3799	2.6351	2.6351	3353	2.6351	6179	2.6351	111	2.6351	186
2.63783	3788	2.63783	2.63783	3433	2.63783	6168	2.63783	106	2.63783	187
2.64056	3770	2.64056	2.64056	3357	2.64056	6025	2.64056	94	2.64056	213
2.64329	3705	2.64329	2.64329	3356	2.64329	6139	2.64329	102	2.64329	208
2.64602	3706	2.64602	2.64602	3440	2.64602	6181	2.64602	88	2.64602	199
2.64875	3799	2.64875	2.64875	3429	2.64875	6159	2.64875	105	2.64875	197
2.65148	3766	2.65148	2.65148	3428	2.65148	6011	2.65148	121	2.65148	191
2.65421	3818	2.65421	2.65421	3384	2.65421	6238	2.65421	108	2.65421	175
2.65694	3659	2.65694	2.65694	3418	2.65694	6105	2.65694	85	2.65694	195
2.65967	3745	2.65967	2.65967	3310	2.65967	6150	2.65967	105	2.65967	240
2.66241	3735	2.66241	2.66241	3343	2.66241	6093	2.66241	108	2.66241	194
2.66514	3775	2.66514	2.66514	3345	2.66514	6087	2.66514	91	2.66514	208
2.66787	3653	2.66787	2.66787	3430	2.66787	6134	2.66787	103	2.66787	204
2.6706	3721	2.6706	2.6706	3400	2.6706	6157	2.6706	105	2.6706	196
2.67333	3744	2.67333	2.67333	3348	2.67333	6284	2.67333	107	2.67333	193
2.67606	3655	2.67606	2.67606	3358	2.67606	6250	2.67606	104	2.67606	216
2.67879	3636	2.67879	2.67879	3410	2.67879	6077	2.67879	90	2.67879	209
2.68152	3657	2.68152	2.68152	3324	2.68152	6209	2.68152	98	2.68152	211
2.68425	3705	2.68425	2.68425	3349	2.68425	6074	2.68425	95	2.68425	185
2.68698	3657	2.68698	2.68698	3328	2.68698	6029	2.68698	96	2.68698	204
2.68971	3831	2.68971	2.68971	3408	2.68971	6161	2.68971	105	2.68971	227
2.69244	3645	2.69244	2.69244	3362	2.69244	6129	2.69244	87	2.69244	186
2.69517	3655	2.69517	2.69517	3336	2.69517	6147	2.69517	94	2.69517	193
2.6979	3569	2.6979	2.6979	3236	2.6979	5888	2.6979	87	2.6979	193
2.70063	3737	2.70063	2.70063	3325	2.70063	6120	2.70063	99	2.70063	197
2.70337	3642	2.70337	2.70337	3305	2.70337	6050	2.70337	79	2.70337	209
2.7061	3740	2.7061	2.7061	3160	2.7061	6149	2.7061	93	2.7061	199
2.70883	3706	2.70883	2.70883	3264	2.70883	6162	2.70883	96	2.70883	200
2.71156	3723	2.71156	2.71156	3315	2.71156	6112	2.71156	104	2.71156	196
2.71429	3744	2.71429	2.71429	3195	2.71429	6095	2.71429	95	2.71429	192
2.71702	3761	2.71702	2.71702	3242	2.71702	6062	2.71702	85	2.71702	209
2.71975	3690	2.71975	2.71975	3191	2.71975	5926	2.71975	84	2.71975	196
2.72248	3566	2.72248	2.72248	3276	2.72248	6016	2.72248	91	2.72248	209
2.72521	3579	2.72521	2.72521	3391	2.72521	5921	2.72521	103	2.72521	178
2.72794	3535	2.72794	2.72794	3328	2.72794	5967	2.72794	94	2.72794	202
2.73067	3572	2.73067	2.73067	3296	2.73067	6113	2.73067	87	2.73067	197
2.7334	3616	2.7334	2.7334	3393	2.7334	6014	2.7334	108	2.7334	208
2.73613	3603	2.73613	2.73613	3323	2.73613	5975	2.73613	95	2.73613	209
2.73886	3555	2.73886	2.73886	3232	2.73886	6109	2.73886	93	2.73886	180
2.74159	3629	2.74159	2.74159	3233	2.74159	6017	2.74159	96	2.74159	200
2.74433	3512	2.74433	2.74433	3259	2.74433	5997	2.74433	106	2.74433	197
2.74706	3624	2.74706	2.74706	3185	2.74706	6079	2.74706	82	2.74706	194
2.74979	3727	2.74979	2.74979	3202	2.74979	5884	2.74979	86	2.74979	202
2.75252	3630	2.75252	2.75252	3195	2.75252	5994	2.75252	95	2.75252	197
2.75525	3629	2.75525	2.75525	3409	2.75525	6017	2.75525	90	2.75525	203
2.75798	3567	2.75798	2.75798	3253	2.75798	5969	2.75798	103	2.75798	217
2.76071	3513	2.76071	2.76071	3267	2.76071	6119	2.76071	92	2.76071	195
2.76344	3551	2.76344	2.76344	3325	2.76344	6066	2.76344	99	2.76344	200
2.76617	3535	2.76617	2.76617	3249	2.76617	6041	2.76617	101	2.76617	172
2.7689	3574	2.7689	2.7689	3300	2.7689	5919	2.7689	85	2.7689	208
2.77163	3439	2.77163	2.77163	3283	2.77163	6009	2.77163	75	2.77163	196
2.77436	3512	2.77436	2.77436	3187	2.77436	6053	2.77436	96	2.77436	192
2.77709	3528	2.77709	2.77709	3183	2.77709	6063	2.77709	99	2.77709	200
2.77982	3466	2.77982	2.77982	3187	2.77982	5981	2.77982	87	2.77982	167
2.78255	3585	2.78255	2.78255	3198	2.78255	6071	2.78255	91	2.78255	217
2.78529	3499	2.78529	2.78529	3270	2.78529	6017	2.78529	89	2.78529	213
2.78802	3571	2.78802	2.78802	3214	2.78802	5897	2.78802	92	2.78802	183
2.79075	3549	2.79075	2.79075	3272	2.79075	6009	2.79075	70	2.79075	165
2.79348	3527	2.79348	2.79348	3270	2.79348	5850	2.79348	89	2.79348	199
2.79621	3679	2.79621	2.79621	3226	2.79621	5999	2.79621	88	2.79621	187
2.79894	3532	2.79894	2.79894	3315	2.79894	6011	2.79894	93	2.79894	189
2.80167	3607	2.80167	2.80167	3263	2.80167	5851	2.80167	91	2.80167	196
2.8044	3596	2.8044	2.8044	3159	2.8044	6011	2.8044	83	2.8044	218
2.80713	3551	2.80713	2.80713	3286	2.80713	5903	2.80713	80	2.80713	212
2.80986	3508	2.80986	2.80986	3162	2.80986	6027	2.80986	83	2.80986	184
2.81259	3502	2.81259	2.81259	3172	2.81259	5858	2.81259	81	2.81259	200
2.81532	3504	2.81532	2.81532	3212	2.81532	6004	2.81532	83	2.81532	198
2.81805	3480	2.81805	2.81805	3157	2.81805	5822	2.81805	83	2.81805	201
2.82078	3463	2.82078	2.82078	3248	2.82078	5712	2.82078	83	2.82078	192
2.82351	3419	2.82351	2.82351	3134	2.82351	5892	2.82351	99	2.82351	200
2.82625	3520	2.82625	2.82625	3242	2.82625	5853	2.82625	80	2.82625	189
2.82898	3352	2.82898	2.82898	3175	2.82898	5731	2.82898	84	2.82898	199
2.83171	3555	2.83171	2.83171	3221	2.83171	5788	2.83171	97	2.83171	200
2.83444	3565	2.83444	2.83444	3169	2.83444	5837	2.83444	103	2.83444	200
2.83717	3487	2.83717	2.83717	3196	2.83717	5769	2.83717	89	2.83717	188
2.8399	3439	2.8399	2.8399	3229	2.8399	5790	2.8399	82	2.8399	184
2.84263	3488	2.84263	2.84263	3255	2.84263	5709	2.84263	82	2.84263	177
2.84536	3449	2.84536	2.84536	3153	2.84536	5798	2.84536	116	2.84536	197
2.84809	3533	2.84809	2.84809	3291	2.84809	5908	2.84809	68	2.84809	197
2.85082	3519	2.85082	2.85082	3089	2.85082	5911	2.85082	81	2.85082	184
2.85355	3486	2.85355	2.85355	3269	2.85355	5951	2.85355	87	2.85355	193
2.85628	3503	2.85628	2.85628	3219	2.85628	5747	2.85628	101	2.85628	173
2.85901	3551	2.85901	2.85901	3199	2.85901	5737	2.85901	109	2.85901	188
2.86174	3520	2.86174	2.86174	3257	2.86174	5830	2.86174	89	2.86174	199
2.86447	3442	2.86447	2.86447	3108	2.86447	5852	2.86447	75	2.86447	222
2.86721	3475	2.86721	2.86721	3121	2.86721	5649	2.86721	101	2.86721	187
2.86994	3469	2.86994	2.86994	3146	2.86994	5764	2.86994	92	2.86994	186
2.87267	3466	2.87267	2.87267	3249	2.87267	5800	2.87267	84	2.87267	187
2.8754	3513	2.8754	2.8754	3111	2.8754	5784	2.8754	86	2.8754	189
2.87813	3457	2.87813	2.87813	3118	2.87813	5865	2.87813	99	2.87813	180
2.88086	3378	2.88086	2.88086	3100	2.88086	5685	2.88086	87	2.88086	164
2.88359	3466	2.88359	2.88359	3176	2.88359	5742	2.88359	71	2.88359	180
2.88632	3430	2.88632	2.88632	3121	2.88632	5693	2.88632	69	2.88632	177
2.88905	3461	2.88905	2.88905	3113	2.88905	5795	2.88905	79	2.88905	200
2.89178	3294	2.89178	2.89178	3222	2.89178	5767	2.89178	82	2.89178	192
2.89451	3381	2.89451	2.89451	3199	2.89451	5788	2.89451	83	2.89451	198
2.89724	3487	2.89724	2.89724	3096	2.89724	5911	2.89724	62	2.89724	191
2.89997	3406	2.89997	2.89997	3160	2.89997	5824	2.89997	99	2.89997	181
2.9027	3509	2.9027	2.9027	3141	2.9027	5767	2.9027	104	2.9027	195
2.90544	3437	2.90544	2.90544	3155	2.90544	5703	2.90544	77	2.90544	205
2.90817	3461	2.90817	2.90817	3206	2.90817	5717	2.90817	81	2.90817	198
2.9109	3390	2.9109	2.9109	3160	2.9109	5652	2.9109	97	2.9109	195
2.91363	3403	2.91363	2.91363	3100	2.91363	5766	2.91363	74	2.91363	185
2.91636	3454	2.91636	2.91636	3136	2.91636	5891	2.91636	82	2.91636	187
2.91909	3437	2.91909	2.91909	3122	2.91909	5651	2.91909	75	2.91909	154
2.92182	3395	2.92182	2.92182	3117	2.92182	5596	2.92182	82	2.92182	202
2.92455	3356	2.92455	2.92455	3121	2.92455	5642	2.92455	74	2.92455	212
2.92728	3365	2.92728	2.92728	3071	2.92728	5704	2.92728	68	2.92728	197
2.93001	3419	2.93001	2.93001	3101	2.93001	5732	2.93001	94	2.93001	190
2.93274	3476	2.93274	2.93274	3133	2.93274	5685	2.93274	89	2.93274	170
2.93547	3359	2.93547	2.93547	3022	2.93547	5686	2.93547	84	2.93547	205
2.9382	3482	2.9382	2.9382	3110	2.9382	5645	2.9382	97	2.9382	185
2.94093	3465	2.94093	2.94093	3200	2.94093	5649	2.94093	72	2.94093	210
2.94366	3364	2.94366	2.94366	3084	2.94366	5729	2.94366	86	2.94366	191
2.9464	3413	2.9464	2.9464	3127	2.9464	5571	2.9464	84	2.9464	197
2.94913	3390	2.94913	2.94913	3066	2.94913	5667	2.94913	90	2.94913	171
2.95186	3383	2.95186	2.95186	3081	2.95186	5662	2.95186	107	2.95186	208
2.95459	3381	2.95459	2.95459	3145	2.95459	5678	2.95459	79	2.95459	196
2.95732	3475	2.95732	2.95732	3130	2.95732	5683	2.95732	72	2.95732	176
2.96005	3355	2.96005	2.96005	3013	2.96005	5701	2.96005	82	2.96005	180
2.96278	3381	2.96278	2.96278	3147	2.96278	5684	2.96278	68	2.96278	188
2.96551	3323	2.96551	2.96551	3147	2.96551	5507	2.96551	85	2.96551	223
2.96824	3393	2.96824	2.96824	3115	2.96824	5716	2.96824	84	2.96824	204
2.97097	3315	2.97097	2.97097	3187	2.97097	5683	2.97097	71	2.97097	190
2.9737	3369	2.9737	2.9737	3061	2.9737	5590	2.9737	81	2.9737	220
2.97643	3474	2.97643	2.97643	3093	2.97643	5649	2.97643	87	2.97643	215
2.97916	3455	2.97916	2.97916	3128	2.97916	5524	2.97916	82	2.97916	181
2.98189	3458	2.98189	2.98189	3066	2.98189	5572	2.98189	86	2.98189	177
2.98462	3432	2.98462	2.98462	3010	2.98462	5670	2.98462	82	2.98462	190
2.98736	3395	2.98736	2.98736	3015	2.98736	5583	2.98736	89	2.98736	171
2.99009	3322	2.99009	2.99009	3136	2.99009	5615	2.99009	75	2.99009	208
2.99282	3404	2.99282	2.99282	3125	2.99282	5655	2.99282	76	2.99282	191
2.99555	3399	2.99555	2.99555	3052	2.99555	5585	2.99555	64	2.99555	171
2.99828	3397	2.99828	2.99828	3060	2.99828	5459	2.99828	79	2.99828	153
3.00101	3459	3.00101	3.00101	2991	3.00101	5569	3.00101	79	3.00101	173
3.00374	3390	3.00374	3.00374	3060	3.00374	5524	3.00374	64	3.00374	169
3.00647	3361	3.00647	3.00647	3122	3.00647	5552	3.00647	83	3.00647	189
3.0092	3470	3.0092	3.0092	3115	3.0092	5753	3.0092	98	3.0092	190
3.01193	3379	3.01193	3.01193	3076	3.01193	5538	3.01193	89	3.01193	175
3.01466	3467	3.01466	3.01466	3070	3.01466	5590	3.01466	78	3.01466	177
3.01739	3324	3.01739	3.01739	2906	3.01739	5522	3.01739	68	3.01739	188
3.02012	3446	3.02012	3.02012	3042	3.02012	5714	3.02012	66	3.02012	195
3.02285	3312	3.02285	3.02285	3095	3.02285	5516	3.02285	77	3.02285	186
3.02558	3427	3.02558	3.02558	2919	3.02558	5549	3.02558	79	3.02558	188
3.02832	3342	3.02832	3.02832	2988	3.02832	5752	3.02832	80	3.02832	173
3.03105	3264	3.03105	3.03105	2950	3.03105	5480	3.03105	67	3.03105	178
3.03378	3249	3.03378	3.03378	3029	3.03378	5605	3.03378	84	3.03378	160
3.03651	3470	3.03651	3.03651	2952	3.03651	5636	3.03651	72	3.03651	158
3.03924	3406	3.03924	3.03924	2993	3.03924	5568	3.03924	85	3.03924	192
3.04197	3403	3.04197	3.04197	3065	3.04197	5680	3.04197	71	3.04197	169
3.0447	3409	3.0447	3.0447	2925	3.0447	5430	3.0447	70	3.0447	193
3.04743	3280	3.04743	3.04743	3044	3.04743	5557	3.04743	80	3.04743	157
3.05016	3355	3.05016	3.05016	3096	3.05016	5585	3.05016	86	3.05016	180
3.05289	3200	3.05289	3.05289	2968	3.05289	5630	3.05289	67	3.05289	208
3.05562	3304	3.05562	3.05562	2906	3.05562	5438	3.05562	64	3.05562	193
3.05835	3160	3.05835	3.05835	3063	3.05835	5544	3.05835	81	3.05835	171
3.06108	3247	3.06108	3.06108	2967	3.06108	5478	3.06108	67	3.06108	201
3.06381	3289	3.06381	3.06381	2963	3.06381	5434	3.06381	74	3.06381	186
3.06654	3208	3.06654	3.06654	2952	3.06654	5425	3.06654	72	3.06654	186
3.06928	3301	3.06928	3.06928	2967	3.06928	5564	3.06928	73	3.06928	182
3.07201	3267	3.07201	3.07201	3010	3.07201	5516	3.07201	60	3.07201	174
3.07474	3353	3.07474	3.07474	3015	3.07474	5590	3.07474	74	3.07474	169
3.07747	3351	3.07747	3.07747	3007	3.07747	5523	3.07747	66	3.07747	165
3.0802	3264	3.0802	3.0802	2986	3.0802	5527	3.0802	86	3.0802	149
3.08293	3229	3.08293	3.08293	2925	3.08293	5492	3.08293	66	3.08293	186
3.08566	3301	3.08566	3.08566	3012	3.08566	5616	3.08566	72	3.08566	186
3.08839	3310	3.08839	3.08839	2981	3.08839	5439	3.08839	69	3.08839	180
3.09112	3308	3.09112	3.09112	2975	3.09112	5469	3.09112	58	3.09112	172
3.09385	3310	3.09385	3.09385	3032	3.09385	5450	3.09385	61	3.09385	191
3.09658	3276	3.09658	3.09658	2970	3.09658	5392	3.09658	78	3.09658	184
3.09931	3276	3.09931	3.09931	3030	3.09931	5474	3.09931	82	3.09931	176
3.10204	3198	3.10204	3.10204	3015	3.10204	5459	3.10204	85	3.10204	185
3.10477	3287	3.10477	3.10477	2976	3.10477	5512	3.10477	80	3.10477	150
3.1075	3260	3.1075	3.1075	3062	3.1075	5422	3.1075	79	3.1075	184
3.11024	3239	3.11024	3.11024	2928	3.11024	5499	3.11024	75	3.11024	165
3.11297	3417	3.11297	3.11297	3030	3.11297	5514	3.11297	79	3.11297	174
3.1157	3356	3.1157	3.1157	3002	3.1157	5423	3.1157	68	3.1157	196
3.11843	3356	3.11843	3.11843	2887	3.11843	5403	3.11843	83	3.11843	193
3.12116	3272	3.12116	3.12116	2867	3.12116	5501	3.12116	79	3.12116	177
3.12389	3242	3.12389	3.12389	2893	3.12389	5479	3.12389	82	3.12389	183
3.12662	3276	3.12662	3.12662	2891	3.12662	5450	3.12662	61	3.12662	200
3.12935	3090	3.12935	3.12935	2933	3.12935	5477	3.12935	71	3.12935	188
3.13208	3255	3.13208	3.13208	2875	3.13208	5427	3.13208	64	3.13208	177
3.13481	3208	3.13481	3.13481	2822	3.13481	5426	3.13481	62	3.13481	166
3.13754	3139	3.13754	3.13754	2949	3.13754	5413	3.13754	72	3.13754	177
3.14027	3315	3.14027	3.14027	2920	3.14027	5295	3.14027	70	3.14027	182
3.143	3258	3.143	3.143	2948	3.143	5324	3.143	72	3.143	143
3.14573	3274	3.14573	3.14573	2814	3.14573	5426	3.14573	80	3.14573	168
3.14846	3211	3.14846	3.14846	2911	3.14846	5229	3.14846	67	3.14846	164
3.1512	3220	3.1512	3.1512	2925	3.1512	5468	3.1512	56	3.1512	208
3.15393	3200	3.15393	3.15393	2969	3.15393	5395	3.15393	62	3.15393	167
3.15666	3202	3.15666	3.15666	2801	3.15666	5362	3.15666	81	3.15666	170
3.15939	3209	3.15939	3.15939	2959	3.15939	5390	3.15939	85	3.15939	151
3.16212	3354	3.16212	3.16212	2880	3.16212	5332	3.16212	64	3.16212	192
3.16485	3299	3.16485	3.16485	2877	3.16485	5340	3.16485	70	3.16485	169
3.16758	3173	3.16758	3.16758	2831	3.16758	5226	3.16758	78	3.16758	166
3.17031	3161	3.17031	3.17031	2917	3.17031	5263	3.17031	73	3.17031	175
3.17304	3171	3.17304	3.17304	2891	3.17304	5370	3.17304	92	3.17304	150
3.17577	3305	3.17577	3.17577	2898	3.17577	5360	3.17577	74	3.17577	173
3.1785	3236	3.1785	3.1785	2934	3.1785	5436	3.1785	62	3.1785	168
3.18123	3201	3.18123	3.18123	2935	3.18123	5384	3.18123	58	3.18123	177
3.18396	3274	3.18396	3.18396	2845	3.18396	5212	3.18396	74	3.18396	157
3.18669	3276	3.18669	3.18669	2966	3.18669	5298	3.18669	62	3.18669	140
3.18942	3208	3.18942	3.18942	2868	3.18942	5238	3.18942	71	3.18942	152
3.19216	3193	3.19216	3.19216	2948	3.19216	5331	3.19216	66	3.19216	175
3.19489	3134	3.19489	3.19489	2934	3.19489	5378	3.19489	67	3.19489	173
3.19762	3157	3.19762	3.19762	2909	3.19762	5387	3.19762	68	3.19762	201
3.20035	3145	3.20035	3.20035	2911	3.20035	5277	3.20035	82	3.20035	187
3.20308	3195	3.20308	3.20308	2754	3.20308	5373	3.20308	70	3.20308	161
3.20581	3170	3.20581	3.20581	2908	3.20581	5307	3.20581	73	3.20581	171
3.20854	3097	3.20854	3.20854	2865	3.20854	5289	3.20854	72	3.20854	171
3.21127	3271	3.21127	3.21127	2829	3.21127	5254	3.21127	67	3.21127	169
3.214	3267	3.214	3.214	2874	3.214	5335	3.214	71	3.214	177
3.21673	3259	3.21673	3.21673	2884	3.21673	5226	3.21673	72	3.21673	160
3.21946	3033	3.21946	3.21946	2917	3.21946	5134	3.21946	74	3.21946	151
3.22219	3180	3.22219	3.22219	2883	3.22219	5315	3.22219	59	3.22219	169
3.22492	3243	3.22492	3.22492	2890	3.22492	5253	3.22492	66	3.22492	172
3.22765	3159	3.22765	3.22765	2897	3.22765	5239	3.22765	59	3.22765	174
3.23038	3209	3.23038	3.23038	2845	3.23038	5286	3.23038	61	3.23038	164
3.23312	3028	3.23312	3.23312	2880	3.23312	5322	3.23312	62	3.23312	179
3.23585	3204	3.23585	3.23585	2898	3.23585	5206	3.23585	66	3.23585	177
3.23858	3118	3.23858	3.23858	2835	3.23858	5269	3.23858	71	3.23858	188
3.24131	3180	3.24131	3.24131	2882	3.24131	5291	3.24131	58	3.24131	163
3.24404	3166	3.24404	3.24404	2895	3.24404	5280	3.24404	86	3.24404	161
3.24677	3057	3.24677	3.24677	2876	3.24677	5205	3.24677	76	3.24677	161
3.2495	3131	3.2495	3.2495	2796	3.2495	5235	3.2495	61	3.2495	155
3.25223	3107	3.25223	3.25223	2874	3.25223	5259	3.25223	78	3.25223	186
3.25496	2859	3.25496	3.25496	2871	3.25496	5204	3.25496	64	3.25496	166
3.25769	3156	3.25769	3.25769	2889	3.25769	5221	3.25769	78	3.25769	182
3.26042	3118	3.26042	3.26042	2916	3.26042	5260	3.26042	69	3.26042	193
3.26315	3042	3.26315	3.26315	2824	3.26315	5184	3.26315	78	3.26315	182
3.26588	3086	3.26588	3.26588	2847	3.26588	5192	3.26588	67	3.26588	154
3.26861	3028	3.26861	3.26861	2787	3.26861	5377	3.26861	56	3.26861	183
3.27135	3157	3.27135	3.27135	2703	3.27135	5046	3.27135	76	3.27135	162
3.27408	2991	3.27408	3.27408	2771	3.27408	5327	3.27408	74	3.27408	172
3.27681	3121	3.27681	3.27681	2734	3.27681	5223	3.27681	69	3.27681	171
3.27954	3097	3.27954	3.27954	2739	3.27954	5229	3.27954	61	3.27954	164
3.28227	3118	3.28227	3.28227	2809	3.28227	5151	3.28227	58	3.28227	185
3.285	3086	3.285	3.285	2837	3.285	5258	3.285	70	3.285	161
3.28773	3113	3.28773	3.28773	2811	3.28773	5206	3.28773	59	3.28773	179
3.29046	3123	3.29046	3.29046	2874	3.29046	5301	3.29046	59	3.29046	172
3.29319	3175	3.29319	3.29319	2829	3.29319	5296	3.29319	65	3.29319	150
3.29592	3113	3.29592	3.29592	2916	3.29592	5087	3.29592	64	3.29592	169
3.29865	3092	3.29865	3.29865	2955	3.29865	5153	3.29865	65	3.29865	178
3.30138	3071	3.30138	3.30138	2863	3.30138	5079	3.30138	88	3.30138	169
3.30411	2977	3.30411	3.30411	2828	3.30411	5288	3.30411	52	3.30411	160
3.30684	3149	3.30684	3.30684	2849	3.30684	5066	3.30684	76	3.30684	175
3.30957	3081	3.30957	3.30957	2803	3.30957	5195	3.30957	60	3.30957	170
3.31231	3121	3.31231	3.31231	2850	3.31231	5095	3.31231	74	3.31231	178
3.31504	3054	3.31504	3.31504	2938	3.31504	5169	3.31504	55	3.31504	162
3.31777	2922	3.31777	3.31777	2787	3.31777	5135	3.31777	71	3.31777	148
3.3205	3052	3.3205	3.3205	2727	3.3205	5163	3.3205	54	3.3205	165
3.32323	2954	3.32323	3.32323	2707	3.32323	5204	3.32323	55	3.32323	156
3.32596	3012	3.32596	3.32596	2754	3.32596	5230	3.32596	71	3.32596	157
3.32869	3052	3.32869	3.32869	2872	3.32869	5088	3.32869	65	3.32869	204
3.33142	3120	3.33142	3.33142	2712	3.33142	5123	3.33142	50	3.33142	154
3.33415	3085	3.33415	3.33415	2820	3.33415	5045	3.33415	64	3.33415	131
3.33688	2972	3.33688	3.33688	2849	3.33688	5117	3.33688	62	3.33688	168
3.33961	3108	3.33961	3.33961	2848	3.33961	5191	3.33961	79	3.33961	185
3.34234	3024	3.34234	3.34234	2778	3.34234	5142	3.34234	66	3.34234	163
3.34507	2975	3.34507	3.34507	2831	3.34507	5282	3.34507	41	3.34507	154
3.3478	3061	3.3478	3.3478	2849	3.3478	4968	3.3478	53	3.3478	147
3.35053	2969	3.35053	3.35053	2824	3.35053	5107	3.35053	59	3.35053	161
3.35327	2978	3.35327	3.35327	2845	3.35327	5128	3.35327	61	3.35327	149
3.356	3109	3.356	3.356	2805	3.356	5172	3.356	55	3.356	164
3.35873	3088	3.35873	3.35873	2813	3.35873	5108	3.35873	49	3.35873	181
3.36146	3083	3.36146	3.36146	2934	3.36146	5005	3.36146	70	3.36146	173
3.36419	3079	3.36419	3.36419	2874	3.36419	4973	3.36419	63	3.36419	154
3.36692	3015	3.36692	3.36692	2815	3.36692	5015	3.36692	63	3.36692	161
3.36965	3031	3.36965	3.36965	2779	3.36965	5101	3.36965	61	3.36965	169
3.37238	2924	3.37238	3.37238	2782	3.37238	5115	3.37238	66	3.37238	155
3.37511	2959	3.37511	3.37511	2797	3.37511	5140	3.37511	50	3.37511	179
3.37784	3042	3.37784	3.37784	2709	3.37784	4992	3.37784	61	3.37784	159
3.38057	2966	3.38057	3.38057	2735	3.38057	4992	3.38057	77	3.38057	173
3.3833	3057	3.3833	3.3833	2762	3.3833	4991	3.3833	66	3.3833	173
3.38603	3042	3.38603	3.38603	2695	3.38603	5095	3.38603	70	3.38603	169
3.38876	3009	3.38876	3.38876	2743	3.38876	5191	3.38876	54	3.38876	140
3.39149	2947	3.39149	3.39149	2783	3.39149	5092	3.39149	69	3.39149	176
3.39423	3007	3.39423	3.39423	2694	3.39423	5148	3.39423	49	3.39423	153
3.39696	3077	3.39696	3.39696	2749	3.39696	5023	3.39696	60	3.39696	188
3.39969	3013	3.39969	3.39969	2751	3.39969	5020	3.39969	62	3.39969	170
3.40242	2968	3.40242	3.40242	2690	3.40242	5078	3.40242	52	3.40242	159
3.40515	3132	3.40515	3.40515	2734	3.40515	4962	3.40515	58	3.40515	160
3.40788	3079	3.40788	3.40788	2756	3.40788	4952	3.40788	77	3.40788	159
3.41061	3008	3.41061	3.41061	2704	3.41061	5024	3.41061	64	3.41061	172
3.41334	2978	3.41334	3.41334	2697	3.41334	5091	3.41334	63	3.41334	158
3.41607	3032	3.41607	3.41607	2740	3.41607	5056	3.41607	67	3.41607	162
3.4188	3004	3.4188	3.4188	2795	3.4188	5091	3.4188	66	3.4188	188
3.42153	3069	3.42153	3.42153	2721	3.42153	4974	3.42153	60	3.42153	150
3.42426	3082	3.42426	3.42426	2717	3.42426	5016	3.42426	72	3.42426	169
3.42699	2973	3.42699	3.42699	2683	3.42699	5033	3.42699	68	3.42699	151
3.42972	2937	3.42972	3.42972	2701	3.42972	5047	3.42972	63	3.42972	122
3.43245	2977	3.43245	3.43245	2716	3.43245	5090	3.43245	59	3.43245	171
3.43519	3006	3.43519	3.43519	2694	3.43519	5006	3.43519	66	3.43519	138
3.43792	2971	3.43792	3.43792	2728	3.43792	5039	3.43792	68	3.43792	184
3.44065	2901	3.44065	3.44065	2729	3.44065	4836	3.44065	63	3.44065	164
3.44338	2940	3.44338	3.44338	2645	3.44338	5070	3.44338	69	3.44338	155
3.44611	2887	3.44611	3.44611	2746	3.44611	5018	3.44611	54	3.44611	147
3.44884	2864	3.44884	3.44884	2753	3.44884	5009	3.44884	66	3.44884	153
3.45157	2936	3.45157	3.45157	2722	3.45157	4959	3.45157	55	3.45157	149
3.4543	2918	3.4543	3.4543	2680	3.4543	5050	3.4543	62	3.4543	182
3.45703	2859	3.45703	3.45703	2808	3.45703	4811	3.45703	61	3.45703	187
3.45976	2818	3.45976	3.45976	2692	3.45976	4852	3.45976	67	3.45976	160
3.46249	2928	3.46249	3.46249	2728	3.46249	4789	3.46249	50	3.46249	152
3.46522	2878	3.46522	3.46522	2680	3.46522	4908	3.46522	65	3.46522	171
3.46795	2906	3.46795	3.46795	2735	3.46795	4894	3.46795	62	3.46795	161
3.47068	2962	3.47068	3.47068	2750	3.47068	4791	3.47068	47	3.47068	143
3.47341	2837	3.47341	3.47341	2665	3.47341	4846	3.47341	70	3.47341	186
3.47615	2956	3.47615	3.47615	2582	3.47615	4942	3.47615	60	3.47615	163
3.47888	2960	3.47888	3.47888	2666	3.47888	4871	3.47888	52	3.47888	180
3.48161	2887	3.48161	3.48161	2725	3.48161	4966	3.48161	74	3.48161	170
3.48434	2949	3.48434	3.48434	2693	3.48434	4984	3.48434	56	3.48434	159
3.48707	2979	3.48707	3.48707	2743	3.48707	4955	3.48707	50	3.48707	153
3.4898	2949	3.4898	3.4898	2690	3.4898	4809	3.4898	61	3.4898	165
3.49253	2924	3.49253	3.49253	2726	3.49253	5027	3.49253	50	3.49253	156
3.49526	2929	3.49526	3.49526	2730	3.49526	4983	3.49526	71	3.49526	166
3.49799	3009	3.49799	3.49799	2645	3.49799	4949	3.49799	50	3.49799	147
3.50072	2932	3.50072	3.50072	2771	3.50072	4901	3.50072	60	3.50072	146
3.50345	3009	3.50345	3.50345	2646	3.50345	4731	3.50345	62	3.50345	177
3.50618	2946	3.50618	3.50618	2682	3.50618	4889	3.50618	58	3.50618	165
3.50891	2896	3.50891	3.50891	2759	3.50891	4905	3.50891	47	3.50891	153
3.51164	2984	3.51164	3.51164	2722	3.51164	4977	3.51164	64	3.51164	183
3.51437	2950	3.51437	3.51437	2668	3.51437	4814	3.51437	60	3.51437	141
3.51711	2857	3.51711	3.51711	2639	3.51711	4948	3.51711	65	3.51711	178
3.51984	2912	3.51984	3.51984	2666	3.51984	4880	3.51984	60	3.51984	142
3.52257	2986	3.52257	3.52257	2538	3.52257	4913	3.52257	65	3.52257	145
3.5253	2933	3.5253	3.5253	2702	3.5253	4860	3.5253	53	3.5253	178
3.52803	2961	3.52803	3.52803	2687	3.52803	4832	3.52803	49	3.52803	174
3.53076	2838	3.53076	3.53076	2677	3.53076	4887	3.53076	52	3.53076	171
3.53349	2946	3.53349	3.53349	2653	3.53349	4855	3.53349	61	3.53349	152
3.53622	2899	3.53622	3.53622	2730	3.53622	4846	3.53622	62	3.53622	172
3.53895	2780	3.53895	3.53895	2691	3.53895	4753	3.53895	59	3.53895	150
3.54168	2790	3.54168	3.54168	2649	3.54168	4911	3.54168	55	3.54168	163
3.54441	2836	3.54441	3.54441	2591	3.54441	4814	3.54441	62	3.54441	145
3.54714	2854	3.54714	3.54714	2738	3.54714	4968	3.54714	53	3.54714	165
3.54987	2903	3.54987	3.54987	2642	3.54987	4825	3.54987	69	3.54987	151
3.5526	2838	3.5526	3.5526	2767	3.5526	4789	3.5526	71	3.5526	172
3.55533	2874	3.55533	3.55533	2739	3.55533	4795	3.55533	71	3.55533	164
3.55807	2924	3.55807	3.55807	2621	3.55807	4879	3.55807	58	3.55807	156
3.5608	2984	3.5608	3.5608	2719	3.5608	4680	3.5608	62	3.5608	159
3.56353	2853	3.56353	3.56353	2615	3.56353	4865	3.56353	54	3.56353	157
3.56626	2956	3.56626	3.56626	2613	3.56626	4653	3.56626	58	3.56626	149
3.56899	2831	3.56899	3.56899	2616	3.56899	4785	3.56899	65	3.56899	153
3.57172	2956	3.57172	3.57172	2562	3.57172	4707	3.57172	64	3.57172	175
3.57445	2986	3.57445	3.57445	2626	3.57445	4616	3.57445	71	3.57445	155
3.57718	2938	3.57718	3.57718	2619	3.57718	4796	3.57718	57	3.57718	132
3.57991	2907	3.57991	3.57991	2576	3.57991	4826	3.57991	62	3.57991	161
3.58264	2872	3.58264	3.58264	2652	3.58264	4864	3.58264	68	3.58264	169
3.58537	2859	3.58537	3.58537	2619	3.58537	4665	3.58537	63	3.58537	171
3.5881	2944	3.5881	3.5881	2636	3.5881	4765	3.5881	47	3.5881	153
3.59083	2880	3.59083	3.59083	2696	3.59083	4870	3.59083	59	3.59083	159
3.59356	2838	3.59356	3.59356	2599	3.59356	4765	3.59356	69	3.59356	157
3.5963	2793	3.5963	3.5963	2614	3.5963	4768	3.5963	58	3.5963	162
3.59903	2777	3.59903	3.59903	2593	3.59903	4733	3.59903	58	3.59903	165
3.60176	2770	3.60176	3.60176	2627	3.60176	4758	3.60176	57	3.60176	151
3.60449	2746	3.60449	3.60449	2620	3.60449	4753	3.60449	67	3.60449	148
3.60722	2767	3.60722	3.60722	2536	3.60722	4733	3.60722	61	3.60722	142
3.60995	2901	3.60995	3.60995	2612	3.60995	4914	3.60995	54	3.60995	133
3.61268	2814	3.61268	3.61268	2546	3.61268	4730	3.61268	69	3.61268	177
3.61541	2839	3.61541	3.61541	2630	3.61541	4785	3.61541	59	3.61541	143
3.61814	2961	3.61814	3.61814	2587	3.61814	4620	3.61814	61	3.61814	169
3.62087	2745	3.62087	3.62087	2576	3.62087	4628	3.62087	49	3.62087	152
3.6236	2823	3.6236	3.6236	2572	3.6236	4754	3.6236	52	3.6236	144
3.62633	2866	3.62633	3.62633	2703	3.62633	4766	3.62633	52	3.62633	141
3.62906	2750	3.62906	3.62906	2539	3.62906	4769	3.62906	75	3.62906	163
3.63179	2772	3.63179	3.63179	2667	3.63179	4725	3.63179	65	3.63179	160
3.63452	2907	3.63452	3.63452	2625	3.63452	4596	3.63452	54	3.63452	150
3.63726	2926	3.63726	3.63726	2472	3.63726	4694	3.63726	62	3.63726	145
3.63999	2820	3.63999	3.63999	2643	3.63999	4644	3.63999	61	3.63999	133
3.64272	2826	3.64272	3.64272	2564	3.64272	4662	3.64272	66	3.64272	148
3.64545	2915	3.64545	3.64545	2577	3.64545	4676	3.64545	45	3.64545	144
3.64818	2780	3.64818	3.64818	2556	3.64818	4854	3.64818	68	3.64818	144
3.65091	2830	3.65091	3.65091	2522	3.65091	4799	3.65091	64	3.65091	162
3.65364	2861	3.65364	3.65364	2626	3.65364	4734	3.65364	40	3.65364	137
3.65637	2693	3.65637	3.65637	2473	3.65637	4748	3.65637	53	3.65637	138
3.6591	2777	3.6591	3.6591	2541	3.6591	4870	3.6591	58	3.6591	158
3.66183	2754	3.66183	3.66183	2544	3.66183	4663	3.66183	58	3.66183	166
3.66456	2677	3.66456	3.66456	2506	3.66456	4635	3.66456	59	3.66456	149
3.66729	2723	3.66729	3.66729	2560	3.66729	4744	3.66729	60	3.66729	142
3.67002	2798	3.67002	3.67002	2527	3.67002	4699	3.67002	50	3.67002	173
3.67275	2754	3.67275	3.67275	2562	3.67275	4762	3.67275	46	3.67275	158
3.67548	2712	3.67548	3.67548	2516	3.67548	4669	3.67548	64	3.67548	130
3.67822	2713	3.67822	3.67822	2575	3.67822	4544	3.67822	44	3.67822	163
3.68095	2738	3.68095	3.68095	2609	3.68095	4653	3.68095	55	3.68095	124
3.68368	2820	3.68368	3.68368	2620	3.68368	4680	3.68368	56	3.68368	148
3.68641	2685	3.68641	3.68641	2611	3.68641	4651	3.68641	55	3.68641	135
3.68914	2707	3.68914	3.68914	2447	3.68914	4616	3.68914	53	3.68914	142
3.69187	2819	3.69187	3.69187	2531	3.69187	4548	3.69187	40	3.69187	129
3.6946	2868	3.6946	3.6946	2617	3.6946	4615	3.6946	56	3.6946	153
3.69733	2829	3.69733	3.69733	2567	3.69733	4454	3.69733	71	3.69733	160
3.70006	2769	3.70006	3.70006	2602	3.70006	4732	3.70006	55	3.70006	148
3.70279	2788	3.70279	3.70279	2566	3.70279	4536	3.70279	44	3.70279	186
3.70552	2732	3.70552	3.70552	2520	3.70552	4633	3.70552	47	3.70552	162
3.70825	2715	3.70825	3.70825	2542	3.70825	4656	3.70825	43	3.70825	143
3.71098	2799	3.71098	3.71098	2528	3.71098	4504	3.71098	44	3.71098	168
3.71371	2742	3.71371	3.71371	2517	3.71371	4558	3.71371	42	3.71371	149
3.71644	2704	3.71644	3.71644	2596	3.71644	4630	3.71644	47	3.71644	162
3.71918	2789	3.71918	3.71918	2453	3.71918	4592	3.71918	49	3.71918	135
3.72191	2758	3.72191	3.72191	2561	3.72191	4558	3.72191	57	3.72191	127
3.72464	2657	3.72464	3.72464	2509	3.72464	4612	3.72464	47	3.72464	134
3.72737	2821	3.72737	3.72737	2497	3.72737	4603	3.72737	54	3.72737	149
3.7301	2678	3.7301	3.7301	2525	3.7301	4593	3.7301	55	3.7301	150
3.73283	2735	3.73283	3.73283	2530	3.73283	4533	3.73283	55	3.73283	140
3.73556	2793	3.73556	3.73556	2509	3.73556	4520	3.73556	60	3.73556	164
3.73829	2719	3.73829	3.73829	2592	3.73829	4693	3.73829	56	3.73829	147
3.74102	2809	3.74102	3.74102	2501	3.74102	4603	3.74102	41	3.74102	155
3.74375	2804	3.74375	3.74375	2568	3.74375	4532	3.74375	54	3.74375	158
3.74648	2744	3.74648	3.74648	2480	3.74648	4656	3.74648	53	3.74648	147
3.74921	2871	3.74921	3.74921	2461	3.74921	4498	3.74921	67	3.74921	139
3.75194	2801	3.75194	3.75194	2524	3.75194	4546	3.75194	43	3.75194	146
3.75467	2794	3.75467	3.75467	2480	3.75467	4638	3.75467	36	3.75467	149
3.7574	2674	3.7574	3.7574	2491	3.7574	4589	3.7574	56	3.7574	138
3.76014	2614	3.76014	3.76014	2473	3.76014	4569	3.76014	60	3.76014	160
3.76287	2783	3.76287	3.76287	2491	3.76287	4599	3.76287	68	3.76287	142
3.7656	2720	3.7656	3.7656	2458	3.7656	4469	3.7656	63	3.7656	148
3.76833	2648	3.76833	3.76833	2461	3.76833	4488	3.76833	40	3.76833	125
3.77106	2783	3.77106	3.77106	2408	3.77106	4441	3.77106	43	3.77106	157
3.77379	2621	3.77379	3.77379	2491	3.77379	4531	3.77379	42	3.77379	154
3.77652	2661	3.77652	3.77652	2513	3.77652	4571	3.77652	54	3.77652	135
3.77925	2766	3.77925	3.77925	2419	3.77925	4458	3.77925	46	3.77925	149
3.78198	2700	3.78198	3.78198	2463	3.78198	4626	3.78198	51	3.78198	124
3.78471	2677	3.78471	3.78471	2540	3.78471	4513	3.78471	69	3.78471	135
3.78744	2645	3.78744	3.78744	2469	3.78744	4526	3.78744	52	3.78744	139
3.79017	2717	3.79017	3.79017	2468	3.79017	4476	3.79017	61	3.79017	165
3.7929	2635	3.7929	3.7929	2439	3.7929	4402	3.7929	58	3.7929	152
3.79563	2726	3.79563	3.79563	2504	3.79563	4481	3.79563	55	3.79563	142
3.79836	2686	3.79836	3.79836	2535	3.79836	4599	3.79836	52	3.79836	164
3.8011	2715	3.8011	3.8011	2537	3.8011	4440	3.8011	31	3.8011	137
3.80383	2588	3.80383	3.80383	2556	3.80383	4384	3.80383	46	3.80383	132
3.80656	2675	3.80656	3.80656	2447	3.80656	4554	3.80656	54	3.80656	152
3.80929	2682	3.80929	3.80929	2417	3.80929	4417	3.80929	42	3.80929	149
3.81202	2656	3.81202	3.81202	2478	3.81202	4537	3.81202	47	3.81202	145
3.81475	2599	3.81475	3.81475	2497	3.81475	4486	3.81475	49	3.81475	154
3.81748	2634	3.81748	3.81748	2500	3.81748	4526	3.81748	50	3.81748	145
3.82021	2606	3.82021	3.82021	2417	3.82021	4458	3.82021	49	3.82021	178
3.82294	2672	3.82294	3.82294	2517	3.82294	4451	3.82294	46	3.82294	138
3.82567	2727	3.82567	3.82567	2489	3.82567	4405	3.82567	67	3.82567	135
3.8284	2590	3.8284	3.8284	2483	3.8284	4389	3.8284	63	3.8284	148
3.83113	2611	3.83113	3.83113	2494	3.83113	4529	3.83113	56	3.83113	148
3.83386	2717	3.83386	3.83386	2454	3.83386	4577	3.83386	50	3.83386	154
3.83659	2568	3.83659	3.83659	2527	3.83659	4506	3.83659	43	3.83659	145
3.83932	2645	3.83932	3.83932	2438	3.83932	4476	3.83932	36	3.83932	153
3.84206	2714	3.84206	3.84206	2444	3.84206	4397	3.84206	38	3.84206	125
3.84479	2620	3.84479	3.84479	2439	3.84479	4510	3.84479	45	3.84479	160
3.84752	2726	3.84752	3.84752	2413	3.84752	4471	3.84752	39	3.84752	144
3.85025	2678	3.85025	3.85025	2466	3.85025	4450	3.85025	45	3.85025	159
3.85298	2637	3.85298	3.85298	2502	3.85298	4422	3.85298	55	3.85298	145
3.85571	2532	3.85571	3.85571	2449	3.85571	4423	3.85571	51	3.85571	141
3.85844	2611	3.85844	3.85844	2487	3.85844	4518	3.85844	38	3.85844	149
3.86117	2653	3.86117	3.86117	2485	3.86117	4390	3.86117	43	3.86117	148
3.8639	2538	3.8639	3.8639	2427	3.8639	4326	3.8639	51	3.8639	166
3.86663	2649	3.86663	3.86663	2465	3.86663	4397	3.86663	53	3.86663	137
3.86936	2565	3.86936	3.86936	2452	3.86936	4429	3.86936	55	3.86936	139
3.87209	2708	3.87209	3.87209	2421	3.87209	4409	3.87209	58	3.87209	138
3.87482	2715	3.87482	3.87482	2402	3.87482	4371	3.87482	46	3.87482	136
3.87755	2623	3.87755	3.87755	2347	3.87755	4431	3.87755	55	3.87755	154
3.88028	2766	3.88028	3.88028	2504	3.88028	4337	3.88028	46	3.88028	135
3.88302	2582	3.88302	3.88302	2459	3.88302	4390	3.88302	49	3.88302	169
3.88575	2645	3.88575	3.88575	2340	3.88575	4579	3.88575	38	3.88575	173
3.88848	2653	3.88848	3.88848	2455	3.88848	4354	3.88848	45	3.88848	153
3.89121	2518	3.89121	3.89121	2460	3.89121	4428	3.89121	50	3.89121	154
3.89394	2658	3.89394	3.89394	2413	3.89394	4385	3.89394	48	3.89394	159
3.89667	2621	3.89667	3.89667	2372	3.89667	4412	3.89667	53	3.89667	144
3.8994	2613	3.8994	3.8994	2436	3.8994	4387	3.8994	45	3.8994	154
3.90213	2640	3.90213	3.90213	2441	3.90213	4527	3.90213	39	3.90213	153
3.90486	2723	3.90486	3.90486	2392	3.90486	4523	3.90486	48	3.90486	136
3.90759	2649	3.90759	3.90759	2347	3.90759	4414	3.90759	44	3.90759	152
3.91032	2632	3.91032	3.91032	2390	3.91032	4509	3.91032	44	3.91032	157
3.91305	2636	3.91305	3.91305	2381	3.91305	4444	3.91305	61	3.91305	128
3.91578	2623	3.91578	3.91578	2335	3.91578	4294	3.91578	55	3.91578	158
3.91851	2607	3.91851	3.91851	2428	3.91851	4367	3.91851	59	3.91851	141
3.92124	2573	3.92124	3.92124	2466	3.92124	4299	3.92124	45	3.92124	148
3.92398	2456	3.92398	3.92398	2499	3.92398	4280	3.92398	45	3.92398	127
3.92671	2483	3.92671	3.92671	2364	3.92671	4385	3.92671	43	3.92671	145
3.92944	2479	3.92944	3.92944	2445	3.92944	4256	3.92944	59	3.92944	129
3.93217	2574	3.93217	3.93217	2448	3.93217	4321	3.93217	46	3.93217	136
3.9349	2559	3.9349	3.9349	2391	3.9349	4362	3.9349	51	3.9349	131
3.93763	2493	3.93763	3.93763	2337	3.93763	4403	3.93763	39	3.93763	144
3.94036	2545	3.94036	3.94036	2395	3.94036	4376	3.94036	41	3.94036	146
3.94309	2596	3.94309	3.94309	2364	3.94309	4300	3.94309	50	3.94309	130
3.94582	2573	3.94582	3.94582	2318	3.94582	4239	3.94582	45	3.94582	122
3.94855	2589	3.94855	3.94855	2295	3.94855	4395	3.94855	57	3.94855	145
3.95128	2561	3.95128	3.95128	2351	3.95128	4341	3.95128	45	3.95128	143
3.95401	2689	3.95401	3.95401	2384	3.95401	4264	3.95401	43	3.95401	151
3.95674	2571	3.95674	3.95674	2484	3.95674	4214	3.95674	56	3.95674	143
3.95947	2578	3.95947	3.95947	2375	3.95947	4458	3.95947	49	3.95947	142
3.96221	2531	3.96221	3.96221	2372	3.96221	4285	3.96221	48	3.96221	127
3.96494	2619	3.96494	3.96494	2349	3.96494	4327	3.96494	44	3.96494	125
3.96767	2611	3.96767	3.96767	2386	3.96767	4295	3.96767	45	3.96767	121
3.9704	2595	3.9704	3.9704	2378	3.9704	4249	3.9704	44	3.9704	136
3.97313	2672	3.97313	3.97313	2294	3.97313	4399	3.97313	40	3.97313	147
3.97586	2584	3.97586	3.97586	2330	3.97586	4307	3.97586	31	3.97586	118
3.97859	2557	3.97859	3.97859	2311	3.97859	4246	3.97859	40	3.97859	140
3.98132	2586	3.98132	3.98132	2399	3.98132	4308	3.98132	44	3.98132	123
3.98405	2493	3.98405	3.98405	2378	3.98405	4296	3.98405	48	3.98405	139
3.98678	2572	3.98678	3.98678	2371	3.98678	4328	3.98678	53	3.98678	137
3.98951	2562	3.98951	3.98951	2351	3.98951	4378	3.98951	43	3.98951	127
3.99224	2586	3.99224	3.99224	2351	3.99224	4324	3.99224	44	3.99224	147
3.99497	2547	3.99497	3.99497	2334	3.99497	4180	3.99497	40	3.99497	151
3.9977	2528	3.9977	3.9977	2295	3.9977	4344	3.9977	47	3.9977	143
4.00043	2429	4.00043	4.00043	2362	4.00043	4326	4.00043	54	4.00043	133
4.00317	2521	4.00317	4.00317	2319	4.00317	4400	4.00317	50	4.00317	142
4.0059	2437	4.0059	4.0059	2309	4.0059	4325	4.0059	55	4.0059	144
4.00863	2552	4.00863	4.00863	2389	4.00863	4293	4.00863	42	4.00863	118
4.01136	2443	4.01136	4.01136	2288	4.01136	4319	4.01136	44	4.01136	136
4.01409	2449	4.01409	4.01409	2228	4.01409	4310	4.01409	38	4.01409	139
4.01682	2509	4.01682	4.01682	2371	4.01682	4367	4.01682	39	4.01682	128
4.01955	2564	4.01955	4.01955	2326	4.01955	4369	4.01955	50	4.01955	141
4.02228	2550	4.02228	4.02228	2342	4.02228	4260	4.02228	47	4.02228	131
4.02501	2623	4.02501	4.02501	2378	4.02501	4268	4.02501	44	4.02501	130
4.02774	2603	4.02774	4.02774	2317	4.02774	4245	4.02774	44	4.02774	150
4.03047	2722	4.03047	4.03047	2361	4.03047	4315	4.03047	39	4.03047	142
4.0332	2524	4.0332	4.0332	2270	4.0332	4207	4.0332	43	4.0332	140
4.03593	2515	4.03593	4.03593	2307	4.03593	4229	4.03593	41	4.03593	146
4.03866	2476	4.03866	4.03866	2401	4.03866	4327	4.03866	36	4.03866	135
4.04139	2503	4.04139	4.04139	2352	4.04139	4200	4.04139	36	4.04139	160
4.04413	2598	4.04413	4.04413	2272	4.04413	4258	4.04413	36	4.04413	144
4.04686	2514	4.04686	4.04686	2318	4.04686	4182	4.04686	46	4.04686	142
4.04959	2556	4.04959	4.04959	2265	4.04959	4109	4.04959	35	4.04959	134
4.05232	2545	4.05232	4.05232	2327	4.05232	4283	4.05232	47	4.05232	141
4.05505	2532	4.05505	4.05505	2299	4.05505	4084	4.05505	34	4.05505	140
4.05778	2471	4.05778	4.05778	2406	4.05778	4230	4.05778	36	4.05778	137
4.06051	2545	4.06051	4.06051	2272	4.06051	4145	4.06051	42	4.06051	157
4.06324	2469	4.06324	4.06324	2381	4.06324	4163	4.06324	37	4.06324	135
4.06597	2515	4.06597	4.06597	2304	4.06597	4262	4.06597	44	4.06597	142
4.0687	2471	4.0687	4.0687	2301	4.0687	4211	4.0687	35	4.0687	118
4.07143	2410	4.07143	4.07143	2339	4.07143	4330	4.07143	45	4.07143	133
4.07416	2459	4.07416	4.07416	2331	4.07416	4200	4.07416	40	4.07416	121
4.07689	2497	4.07689	4.07689	2323	4.07689	4149	4.07689	48	4.07689	122
4.07962	2484	4.07962	4.07962	2318	4.07962	4121	4.07962	38	4.07962	157
4.08235	2509	4.08235	4.08235	2261	4.08235	4179	4.08235	40	4.08235	118
4.08509	2519	4.08509	4.08509	2418	4.08509	4189	4.08509	28	4.08509	131
4.08782	2424	4.08782	4.08782	2342	4.08782	4275	4.08782	50	4.08782	115
4.09055	2535	4.09055	4.09055	2314	4.09055	4232	4.09055	43	4.09055	123
4.09328	2455	4.09328	4.09328	2297	4.09328	4187	4.09328	35	4.09328	127
4.09601	2519	4.09601	4.09601	2326	4.09601	4142	4.09601	48	4.09601	124
4.09874	2486	4.09874	4.09874	2303	4.09874	4186	4.09874	38	4.09874	123
4.10147	2538	4.10147	4.10147	2293	4.10147	4288	4.10147	43	4.10147	127
4.1042	2467	4.1042	4.1042	2364	4.1042	4150	4.1042	44	4.1042	134
4.10693	2580	4.10693	4.10693	2314	4.10693	4132	4.10693	40	4.10693	127
4.10966	2458	4.10966	4.10966	2233	4.10966	4173	4.10966	39	4.10966	130
4.11239	2485	4.11239	4.11239	2350	4.11239	4101	4.11239	41	4.11239	137
4.11512	2505	4.11512	4.11512	2329	4.11512	4079	4.11512	38	4.11512	120
4.11785	2507	4.11785	4.11785	2282	4.11785	4114	4.11785	51	4.11785	119
4.12058	2508	4.12058	4.12058	2270	4.12058	4144	4.12058	34	4.12058	154
4.12331	2610	4.12331	4.12331	2268	4.12331	4183	4.12331	38	4.12331	156
4.12605	2425	4.12605	4.12605	2264	4.12605	4087	4.12605	36	4.12605	110
4.12878	2376	4.12878	4.12878	2279	4.12878	4103	4.12878	57	4.12878	128
4.13151	2467	4.13151	4.13151	2332	4.13151	4180	4.13151	50	4.13151	134
4.13424	2347	4.13424	4.13424	2284	4.13424	4190	4.13424	45	4.13424	131
4.13697	2499	4.13697	4.13697	2366	4.13697	4089	4.13697	44	4.13697	129
4.1397	2368	4.1397	4.1397	2282	4.1397	4086	4.1397	46	4.1397	111
4.14243	2436	4.14243	4.14243	2291	4.14243	4162	4.14243	46	4.14243	136
4.14516	2461	4.14516	4.14516	2302	4.14516	4167	4.14516	40	4.14516	129
4.14789	2379	4.14789	4.14789	2196	4.14789	4185	4.14789	51	4.14789	117
4.15062	2491	4.15062	4.15062	2323	4.15062	4125	4.15062	35	4.15062	134
4.15335	2462	4.15335	4.15335	2253	4.15335	4110	4.15335	42	4.15335	119
4.15608	2430	4.15608	4.15608	2332	4.15608	4133	4.15608	42	4.15608	125
4.15881	2354	4.15881	4.15881	2276	4.15881	4025	4.15881	36	4.15881	112
4.16154	2441	4.16154	4.16154	2269	4.16154	4099	4.16154	45	4.16154	120
4.16427	2479	4.16427	4.16427	2263	4.16427	4117	4.16427	36	4.16427	134
4.16701	2487	4.16701	4.16701	2252	4.16701	4014	4.16701	40	4.16701	136
4.16974	2417	4.16974	4.16974	2309	4.16974	4178	4.16974	39	4.16974	105
4.17247	2478	4.17247	4.17247	2311	4.17247	4091	4.17247	38	4.17247	117
4.1752	2506	4.1752	4.1752	2214	4.1752	4044	4.1752	40	4.1752	127
4.17793	2455	4.17793	4.17793	2247	4.17793	4027	4.17793	46	4.17793	138
4.18066	2420	4.18066	4.18066	2210	4.18066	4028	4.18066	37	4.18066	142
4.18339	2487	4.18339	4.18339	2208	4.18339	4099	4.18339	39	4.18339	141
4.18612	2468	4.18612	4.18612	2183	4.18612	4042	4.18612	49	4.18612	133
4.18885	2450	4.18885	4.18885	2229	4.18885	4131	4.18885	45	4.18885	124
4.19158	2451	4.19158	4.19158	2217	4.19158	4030	4.19158	46	4.19158	139
4.19431	2315	4.19431	4.19431	2181	4.19431	4067	4.19431	45	4.19431	137
4.19704	2421	4.19704	4.19704	2110	4.19704	4131	4.19704	49	4.19704	116
4.19977	2398	4.19977	4.19977	2217	4.19977	3971	4.19977	44	4.19977	132
4.2025	2465	4.2025	4.2025	2163	4.2025	3973	4.2025	38	4.2025	128
4.20523	2375	4.20523	4.20523	2170	4.20523	4127	4.20523	34	4.20523	133
4.20797	2418	4.20797	4.20797	2253	4.20797	3996	4.20797	32	4.20797	143
4.2107	2376	4.2107	4.2107	2192	4.2107	4119	4.2107	28	4.2107	105
4.21343	2402	4.21343	4.21343	2126	4.21343	4009	4.21343	59	4.21343	132
4.21616	2437	4.21616	4.21616	2214	4.21616	3898	4.21616	42	4.21616	144
4.21889	2464	4.21889	4.21889	2196	4.21889	4013	4.21889	44	4.21889	130
4.22162	2518	4.22162	4.22162	2294	4.22162	4070	4.22162	45	4.22162	142
4.22435	2375	4.22435	4.22435	2196	4.22435	4108	4.22435	48	4.22435	130
4.22708	2466	4.22708	4.22708	2213	4.22708	4079	4.22708	49	4.22708	135
4.22981	2415	4.22981	4.22981	2253	4.22981	3930	4.22981	55	4.22981	123
4.23254	2374	4.23254	4.23254	2139	4.23254	4083	4.23254	43	4.23254	106
4.23527	2343	4.23527	4.23527	2149	4.23527	3960	4.23527	37	4.23527	122
4.238	2323	4.238	4.238	2212	4.238	3973	4.238	48	4.238	139
4.24073	2351	4.24073	4.24073	2168	4.24073	3994	4.24073	40	4.24073	132
4.24346	2454	4.24346	4.24346	2252	4.24346	4092	4.24346	48	4.24346	128
4.24619	2367	4.24619	4.24619	2118	4.24619	4123	4.24619	38	4.24619	129
4.24893	2381	4.24893	4.24893	2255	4.24893	4106	4.24893	41	4.24893	125
4.25166	2409	4.25166	4.25166	2253	4.25166	3953	4.25166	36	4.25166	143
4.25439	2390	4.25439	4.25439	2194	4.25439	4010	4.25439	34	4.25439	130
4.25712	2432	4.25712	4.25712	2183	4.25712	4094	4.25712	35	4.25712	115
4.25985	2382	4.25985	4.25985	2140	4.25985	3929	4.25985	43	4.25985	138
4.26258	2323	4.26258	4.26258	2174	4.26258	3982	4.26258	43	4.26258	108
4.26531	2419	4.26531	4.26531	2194	4.26531	4066	4.26531	36	4.26531	142
4.26804	2396	4.26804	4.26804	2208	4.26804	4014	4.26804	39	4.26804	124
4.27077	2370	4.27077	4.27077	2192	4.27077	3963	4.27077	36	4.27077	105
4.2735	2344	4.2735	4.2735	2131	4.2735	4092	4.2735	44	4.2735	121
4.27623	2339	4.27623	4.27623	2219	4.27623	3907	4.27623	40	4.27623	116
4.27896	2306	4.27896	4.27896	2183	4.27896	3902	4.27896	42	4.27896	128
4.28169	2380	4.28169	4.28169	2230	4.28169	3919	4.28169	39	4.28169	116
4.28442	2276	4.28442	4.28442	2130	4.28442	4048	4.28442	28	4.28442	137
4.28716	2313	4.28716	4.28716	2079	4.28716	4015	4.28716	47	4.28716	127
4.28989	2468	4.28989	4.28989	2262	4.28989	3922	4.28989	44	4.28989	124
4.29262	2298	4.29262	4.29262	2114	4.29262	4005	4.29262	39	4.29262	137
4.29535	2369	4.29535	4.29535	2137	4.29535	3959	4.29535	42	4.29535	137
4.29808	2268	4.29808	4.29808	2106	4.29808	3818	4.29808	50	4.29808	147
4.30081	2390	4.30081	4.30081	2184	4.30081	4028	4.30081	36	4.30081	132
4.30354	2301	4.30354	4.30354	2126	4.30354	3987	4.30354	36	4.30354	121
4.30627	2488	4.30627	4.30627	2063	4.30627	4047	4.30627	36	4.30627	131
4.309	2321	4.309	4.309	2123	4.309	4042	4.309	32	4.309	125
4.31173	2365	4.31173	4.31173	2176	4.31173	3920	4.31173	30	4.31173	115
4.31446	2368	4.31446	4.31446	2120	4.31446	3904	4.31446	47	4.31446	116
4.31719	2318	4.31719	4.31719	2120	4.31719	3912	4.31719	37	4.31719	104
4.31992	2354	4.31992	4.31992	2235	4.31992	3889	4.31992	43	4.31992	125
4.32265	2430	4.32265	4.32265	2185	4.32265	3965	4.32265	48	4.32265	107
4.32538	2399	4.32538	4.32538	2006	4.32538	4025	4.32538	47	4.32538	116
4.32812	2291	4.32812	4.32812	2129	4.32812	3910	4.32812	29	4.32812	111
4.33085	2390	4.33085	4.33085	2203	4.33085	3876	4.33085	46	4.33085	122
4.33358	2397	4.33358	4.33358	2149	4.33358	3946	4.33358	43	4.33358	106
4.33631	2373	4.33631	4.33631	2163	4.33631	3934	4.33631	42	4.33631	122
4.33904	2311	4.33904	4.33904	2214	4.33904	3921	4.33904	37	4.33904	124
4.34177	2274	4.34177	4.34177	2042	4.34177	3830	4.34177	34	4.34177	119
4.3445	2283	4.3445	4.3445	2109	4.3445	3841	4.3445	38	4.3445	115
4.34723	2291	4.34723	4.34723	2193	4.34723	3780	4.34723	47	4.34723	129
4.34996	2284	4.34996	4.34996	2135	4.34996	3897	4.34996	36	4.34996	124
4.35269	2388	4.35269	4.35269	2070	4.35269	3883	4.35269	52	4.35269	129
4.35542	2294	4.35542	4.35542	2175	4.35542	4004	4.35542	35	4.35542	109
4.35815	2239	4.35815	4.35815	2078	4.35815	3872	4.35815	40	4.35815	121
4.36088	2308	4.36088	4.36088	2083	4.36088	3916	4.36088	30	4.36088	123
4.36361	2323	4.36361	4.36361	2100	4.36361	4006	4.36361	30	4.36361	131
4.36634	2363	4.36634	4.36634	2141	4.36634	3890	4.36634	35	4.36634	127
4.36908	2249	4.36908	4.36908	2086	4.36908	3873	4.36908	43	4.36908	110
4.37181	2208	4.37181	4.37181	2127	4.37181	3890	4.37181	36	4.37181	110
4.37454	2213	4.37454	4.37454	2070	4.37454	3847	4.37454	29	4.37454	143
4.37727	2321	4.37727	4.37727	2140	4.37727	3939	4.37727	38	4.37727	117
4.38	2263	4.38	4.38	2145	4.38	3969	4.38	36	4.38	124
4.38273	2321	4.38273	4.38273	2104	4.38273	3936	4.38273	36	4.38273	117
4.38546	2311	4.38546	4.38546	2180	4.38546	3852	4.38546	35	4.38546	127
4.38819	2374	4.38819	4.38819	2069	4.38819	3868	4.38819	34	4.38819	124
4.39092	2208	4.39092	4.39092	2141	4.39092	3867	4.39092	36	4.39092	123
4.39365	2271	4.39365	4.39365	2257	4.39365	3848	4.39365	35	4.39365	120
4.39638	2309	4.39638	4.39638	2164	4.39638	3828	4.39638	41	4.39638	107
4.39911	2269	4.39911	4.39911	2111	4.39911	3817	4.39911	34	4.39911	114
4.40184	2335	4.40184	4.40184	2052	4.40184	3872	4.40184	33	4.40184	115
4.40457	2303	4.40457	4.40457	2096	4.40457	3921	4.40457	41	4.40457	107
4.4073	2237	4.4073	4.4073	2137	4.4073	3877	4.4073	33	4.4073	121
4.41004	2323	4.41004	4.41004	2073	4.41004	3817	4.41004	35	4.41004	132
4.41277	2371	4.41277	4.41277	2168	4.41277	3799	4.41277	37	4.41277	124
4.4155	2257	4.4155	4.4155	2114	4.4155	3680	4.4155	45	4.4155	112
4.41823	2156	4.41823	4.41823	2160	4.41823	3853	4.41823	31	4.41823	103
4.42096	2246	4.42096	4.42096	2178	4.42096	3709	4.42096	30	4.42096	125
4.42369	2208	4.42369	4.42369	2057	4.42369	3893	4.42369	27	4.42369	110
4.42642	2288	4.42642	4.42642	2062	4.42642	3883	4.42642	33	4.42642	120
4.42915	2237	4.42915	4.42915	2047	4.42915	3845	4.42915	38	4.42915	118
4.43188	2209	4.43188	4.43188	2120	4.43188	3663	4.43188	41	4.43188	102
4.43461	2256	4.43461	4.43461	2060	4.43461	3757	4.43461	33	4.43461	101
4.43734	2323	4.43734	4.43734	2083	4.43734	3947	4.43734	35	4.43734	127
4.44007	2302	4.44007	4.44007	2143	4.44007	3942	4.44007	50	4.44007	116
4.4428	2198	4.4428	4.4428	2085	4.4428	3816	4.4428	34	4.4428	117
4.44553	2236	4.44553	4.44553	2115	4.44553	3840	4.44553	29	4.44553	109
4.44826	2216	4.44826	4.44826	2095	4.44826	3796	4.44826	33	4.44826	120
4.451	2187	4.451	4.451	2140	4.451	3844	4.451	36	4.451	135
4.45373	2171	4.45373	4.45373	2123	4.45373	3808	4.45373	28	4.45373	116
4.45646	2172	4.45646	4.45646	2174	4.45646	3895	4.45646	35	4.45646	107
4.45919	2238	4.45919	4.45919	2143	4.45919	3764	4.45919	40	4.45919	111
4.46192	2269	4.46192	4.46192	2096	4.46192	3861	4.46192	44	4.46192	129
4.46465	2252	4.46465	4.46465	2091	4.46465	3780	4.46465	37	4.46465	122
4.46738	2257	4.46738	4.46738	2098	4.46738	3784	4.46738	39	4.46738	107
4.47011	2240	4.47011	4.47011	2146	4.47011	3680	4.47011	39	4.47011	113
4.47284	2200	4.47284	4.47284	2088	4.47284	3666	4.47284	40	4.47284	110
4.47557	2279	4.47557	4.47557	2109	4.47557	3730	4.47557	49	4.47557	126
4.4783	2289	4.4783	4.4783	2122	4.4783	3747	4.4783	33	4.4783	145
4.48103	2249	4.48103	4.48103	2109	4.48103	3768	4.48103	31	4.48103	112
4.48376	2264	4.48376	4.48376	2116	4.48376	3684	4.48376	28	4.48376	132
4.48649	2315	4.48649	4.48649	2072	4.48649	3754	4.48649	38	4.48649	117
4.48922	2313	4.48922	4.48922	2052	4.48922	3713	4.48922	51	4.48922	117
4.49196	2261	4.49196	4.49196	2047	4.49196	3820	4.49196	30	4.49196	111
4.49469	2240	4.49469	4.49469	2092	4.49469	3707	4.49469	35	4.49469	118
4.49742	2283	4.49742	4.49742	2088	4.49742	3674	4.49742	31	4.49742	122
4.50015	2317	4.50015	4.50015	1994	4.50015	3746	4.50015	28	4.50015	128
4.50288	2290	4.50288	4.50288	2121	4.50288	3819	4.50288	33	4.50288	115
4.50561	2291	4.50561	4.50561	2050	4.50561	3791	4.50561	29	4.50561	123
4.50834	2228	4.50834	4.50834	2108	4.50834	3710	4.50834	26	4.50834	120
4.51107	2277	4.51107	4.51107	2005	4.51107	3740	4.51107	30	4.51107	134
4.5138	2144	4.5138	4.5138	2114	4.5138	3705	4.5138	33	4.5138	131
4.51653	2376	4.51653	4.51653	2157	4.51653	3642	4.51653	37	4.51653	125
4.51926	2262	4.51926	4.51926	1996	4.51926	3862	4.51926	26	4.51926	108
4.52199	2295	4.52199	4.52199	2089	4.52199	3701	4.52199	37	4.52199	119
4.52472	2355	4.52472	4.52472	2052	4.52472	3918	4.52472	25	4.52472	97
4.52745	2273	4.52745	4.52745	1927	4.52745	3651	4.52745	32	4.52745	132
4.53018	2263	4.53018	4.53018	2075	4.53018	3692	4.53018	34	4.53018	118
4.53292	2219	4.53292	4.53292	2001	4.53292	3754	4.53292	34	4.53292	118
4.53565	2284	4.53565	4.53565	2051	4.53565	3707	4.53565	25	4.53565	113
4.53838	2200	4.53838	4.53838	2008	4.53838	3636	4.53838	41	4.53838	114
4.54111	2261	4.54111	4.54111	2074	4.54111	3794	4.54111	33	4.54111	109
4.54384	2285	4.54384	4.54384	2060	4.54384	3663	4.54384	36	4.54384	130
4.54657	2200	4.54657	4.54657	1973	4.54657	3706	4.54657	35	4.54657	125
4.5493	2227	4.5493	4.5493	2063	4.5493	3846	4.5493	28	4.5493	118
4.55203	2212	4.55203	4.55203	2043	4.55203	3659	4.55203	33	4.55203	110
4.55476	2171	4.55476	4.55476	2131	4.55476	3791	4.55476	50	4.55476	100
4.55749	2261	4.55749	4.55749	2025	4.55749	3680	4.55749	31	4.55749	98
4.56022	2248	4.56022	4.56022	2083	4.56022	3741	4.56022	36	4.56022	124
4.56295	2288	4.56295	4.56295	2057	4.56295	3720	4.56295	37	4.56295	109
4.56568	2250	4.56568	4.56568	2017	4.56568	3790	4.56568	33	4.56568	123
4.56841	2288	4.56841	4.56841	1982	4.56841	3728	4.56841	46	4.56841	108
4.57114	2268	4.57114	4.57114	2015	4.57114	3636	4.57114	29	4.57114	131
4.57388	2232	4.57388	4.57388	2007	4.57388	3723	4.57388	37	4.57388	126
4.57661	2181	4.57661	4.57661	2051	4.57661	3732	4.57661	30	4.57661	110
4.57934	2285	4.57934	4.57934	2004	4.57934	3606	4.57934	45	4.57934	114
4.58207	2212	4.58207	4.58207	2036	4.58207	3610	4.58207	34	4.58207	119
4.5848	2402	4.5848	4.5848	2063	4.5848	3603	4.5848	28	4.5848	127
4.58753	2299	4.58753	4.58753	1980	4.58753	3646	4.58753	32	4.58753	113
4.59026	2192	4.59026	4.59026	2041	4.59026	3653	4.59026	27	4.59026	114
4.59299	2268	4.59299	4.59299	1993	4.59299	3689	4.59299	45	4.59299	110
4.59572	2229	4.59572	4.59572	2029	4.59572	3662	4.59572	40	4.59572	115
4.59845	2175	4.59845	4.59845	1948	4.59845	3669	4.59845	23	4.59845	110
4.60118	2243	4.60118	4.60118	2112	4.60118	3604	4.60118	38	4.60118	99
4.60391	2197	4.60391	4.60391	2016	4.60391	3690	4.60391	36	4.60391	113
4.60664	2179	4.60664	4.60664	2118	4.60664	3579	4.60664	39	4.60664	117
4.60937	2198	4.60937	4.60937	1953	4.60937	3668	4.60937	44	4.60937	116
4.61211	2201	4.61211	4.61211	1985	4.61211	3607	4.61211	38	4.61211	107
4.61484	2200	4.61484	4.61484	1982	4.61484	3777	4.61484	37	4.61484	110
4.61757	2138	4.61757	4.61757	1971	4.61757	3567	4.61757	29	4.61757	116
4.6203	2255	4.6203	4.6203	1977	4.6203	3642	4.6203	29	4.6203	120
4.62303	2258	4.62303	4.62303	2022	4.62303	3641	4.62303	30	4.62303	115
4.62576	2236	4.62576	4.62576	1938	4.62576	3739	4.62576	41	4.62576	125
4.62849	2268	4.62849	4.62849	1984	4.62849	3655	4.62849	22	4.62849	101
4.63122	2221	4.63122	4.63122	2025	4.63122	3532	4.63122	34	4.63122	118
4.63395	2241	4.63395	4.63395	2051	4.63395	3567	4.63395	31	4.63395	123
4.63668	2186	4.63668	4.63668	1940	4.63668	3620	4.63668	30	4.63668	133
4.63941	2288	4.63941	4.63941	1997	4.63941	3645	4.63941	32	4.63941	113
4.64214	2176	4.64214	4.64214	1974	4.64214	3709	4.64214	44	4.64214	144
4.64487	2172	4.64487	4.64487	1965	4.64487	3627	4.64487	35	4.64487	122
4.6476	2144	4.6476	4.6476	1964	4.6476	3550	4.6476	31	4.6476	97
4.65033	2119	4.65033	4.65033	1994	4.65033	3664	4.65033	35	4.65033	117
4.65307	2242	4.65307	4.65307	1993	4.65307	3576	4.65307	27	4.65307	108
4.6558	2223	4.6558	4.6558	1990	4.6558	3607	4.6558	37	4.6558	118
4.65853	2139	4.65853	4.65853	1999	4.65853	3575	4.65853	39	4.65853	113
4.66126	2184	4.66126	4.66126	2013	4.66126	3499	4.66126	27	4.66126	120
4.66399	2200	4.66399	4.66399	1935	4.66399	3531	4.66399	33	4.66399	115
4.66672	2101	4.66672	4.66672	1968	4.66672	3494	4.66672	20	4.66672	110
4.66945	2176	4.66945	4.66945	2033	4.66945	3611	4.66945	39	4.66945	111
4.67218	2096	4.67218	4.67218	1906	4.67218	3616	4.67218	37	4.67218	114
4.67491	2190	4.67491	4.67491	1992	4.67491	3545	4.67491	31	4.67491	115
4.67764	2079	4.67764	4.67764	1955	4.67764	3648	4.67764	32	4.67764	118
4.68037	2186	4.68037	4.68037	1902	4.68037	3633	4.68037	34	4.68037	127
4.6831	2109	4.6831	4.6831	1909	4.6831	3627	4.6831	28	4.6831	109
4.68583	2208	4.68583	4.68583	1969	4.68583	3583	4.68583	36	4.68583	120
4.68856	2178	4.68856	4.68856	1880	4.68856	3600	4.68856	23	4.68856	97
4.69129	2130	4.69129	4.69129	2030	4.69129	3624	4.69129	29	4.69129	99
4.69403	2150	4.69403	4.69403	1944	4.69403	3552	4.69403	34	4.69403	116
4.69676	2137	4.69676	4.69676	1924	4.69676	3547	4.69676	35	4.69676	100
4.69949	2106	4.69949	4.69949	1931	4.69949	3542	4.69949	33	4.69949	121
4.70222	2173	4.70222	4.70222	1890	4.70222	3515	4.70222	29	4.70222	122
4.70495	2074	4.70495	4.70495	1961	4.70495	3505	4.70495	29	4.70495	113
4.70768	2093	4.70768	4.70768	1985	4.70768	3504	4.70768	32	4.70768	107
4.71041	2010	4.71041	4.71041	1909	4.71041	3561	4.71041	32	4.71041	113
4.71314	2172	4.71314	4.71314	1925	4.71314	3517	4.71314	29	4.71314	144
4.71587	2144	4.71587	4.71587	1934	4.71587	3595	4.71587	32	4.71587	103
4.7186	2181	4.7186	4.7186	1836	4.7186	3488	4.7186	26	4.7186	119
4.72133	2033	4.72133	4.72133	1980	4.72133	3685	4.72133	37	4.72133	116
4.72406	2069	4.72406	4.72406	1968	4.72406	3427	4.72406	30	4.72406	118
4.72679	2022	4.72679	4.72679	1954	4.72679	3464	4.72679	29	4.72679	112
4.72952	2114	4.72952	4.72952	1910	4.72952	3571	4.72952	37	4.72952	113
4.73225	2119	4.73225	4.73225	1902	4.73225	3579	4.73225	30	4.73225	114
4.73499	2093	4.73499	4.73499	1983	4.73499	3571	4.73499	38	4.73499	100
4.73772	2081	4.73772	4.73772	1940	4.73772	3563	4.73772	31	4.73772	102
4.74045	2160	4.74045	4.74045	1937	4.74045	3556	4.74045	28	4.74045	127
4.74318	2057	4.74318	4.74318	1898	4.74318	3530	4.74318	24	4.74318	111
4.74591	2096	4.74591	4.74591	1889	4.74591	3568	4.74591	31	4.74591	116
4.74864	2128	4.74864	4.74864	2014	4.74864	3496	4.74864	38	4.74864	129
4.75137	2043	4.75137	4.75137	1864	4.75137	3405	4.75137	29	4.75137	100
4.7541	2017	4.7541	4.7541	1935	4.7541	3582	4.7541	24	4.7541	112
4.75683	2075	4.75683	4.75683	1977	4.75683	3519	4.75683	33	4.75683	120
4.75956	2162	4.75956	4.75956	1999	4.75956	3411	4.75956	34	4.75956	114
4.76229	2090	4.76229	4.76229	1956	4.76229	3462	4.76229	39	4.76229	115
4.76502	2142	4.76502	4.76502	1915	4.76502	3531	4.76502	36	4.76502	103
4.76775	2024	4.76775	4.76775	1895	4.76775	3550	4.76775	30	4.76775	111
4.77048	2020	4.77048	4.77048	1932	4.77048	3535	4.77048	31	4.77048	103
4.77321	2040	4.77321	4.77321	1947	4.77321	3425	4.77321	33	4.77321	138
4.77595	2097	4.77595	4.77595	1911	4.77595	3523	4.77595	33	4.77595	101
4.77868	2110	4.77868	4.77868	1910	4.77868	3429	4.77868	33	4.77868	116
4.78141	2120	4.78141	4.78141	1961	4.78141	3479	4.78141	27	4.78141	122
4.78414	2107	4.78414	4.78414	2006	4.78414	3408	4.78414	21	4.78414	115
4.78687	2068	4.78687	4.78687	2008	4.78687	3532	4.78687	29	4.78687	117
4.7896	2016	4.7896	4.7896	1969	4.7896	3427	4.7896	31	4.7896	113
4.79233	2163	4.79233	4.79233	1916	4.79233	3468	4.79233	34	4.79233	114
4.79506	2002	4.79506	4.79506	1891	4.79506	3436	4.79506	35	4.79506	112
4.79779	2118	4.79779	4.79779	1958	4.79779	3514	4.79779	28	4.79779	101
4.80052	2018	4.80052	4.80052	1885	4.80052	3604	4.80052	32	4.80052	110
4.80325	2100	4.80325	4.80325	1907	4.80325	3524	4.80325	27	4.80325	105
4.80598	1971	4.80598	4.80598	1955	4.80598	3441	4.80598	29	4.80598	106
4.80871	2028	4.80871	4.80871	1874	4.80871	3457	4.80871	25	4.80871	130
4.81144	2103	4.81144	4.81144	1903	4.81144	3500	4.81144	29	4.81144	119
4.81417	2029	4.81417	4.81417	1836	4.81417	3402	4.81417	35	4.81417	114
4.81691	2143	4.81691	4.81691	1837	4.81691	3392	4.81691	24	4.81691	110
4.81964	2069	4.81964	4.81964	1912	4.81964	3528	4.81964	34	4.81964	104
4.82237	1985	4.82237	4.82237	1861	4.82237	3469	4.82237	38	4.82237	131
4.8251	2140	4.8251	4.8251	1881	4.8251	3477	4.8251	28	4.8251	94
4.82783	1990	4.82783	4.82783	1842	4.82783	3449	4.82783	33	4.82783	101
4.83056	2103	4.83056	4.83056	1879	4.83056	3380	4.83056	32	4.83056	111
4.83329	2082	4.83329	4.83329	1875	4.83329	3475	4.83329	35	4.83329	109
4.83602	2021	4.83602	4.83602	1838	4.83602	3439	4.83602	27	4.83602	99
4.83875	2067	4.83875	4.83875	1931	4.83875	3502	4.83875	26	4.83875	107
4.84148	2037	4.84148	4.84148	1950	4.84148	3472	4.84148	19	4.84148	128
4.84421	1927	4.84421	4.84421	1933	4.84421	3455	4.84421	31	4.84421	105
4.84694	2063	4.84694	4.84694	1929	4.84694	3486	4.84694	35	4.84694	132
4.84967	1992	4.84967	4.84967	1894	4.84967	3414	4.84967	23	4.84967	102
4.8524	2057	4.8524	4.8524	1803	4.8524	3418	4.8524	28	4.8524	124
4.85513	1984	4.85513	4.85513	1909	4.85513	3434	4.85513	39	4.85513	108
4.85787	2028	4.85787	4.85787	1926	4.85787	3368	4.85787	25	4.85787	101
4.8606	1978	4.8606	4.8606	1943	4.8606	3420	4.8606	32	4.8606	97
4.86333	1983	4.86333	4.86333	1874	4.86333	3369	4.86333	34	4.86333	99
4.86606	2044	4.86606	4.86606	1920	4.86606	3352	4.86606	31	4.86606	108
4.86879	2090	4.86879	4.86879	1813	4.86879	3421	4.86879	33	4.86879	132
4.87152	2044	4.87152	4.87152	1795	4.87152	3479	4.87152	33	4.87152	127
4.87425	1982	4.87425	4.87425	1802	4.87425	3388	4.87425	32	4.87425	111
4.87698	1950	4.87698	4.87698	1835	4.87698	3489	4.87698	27	4.87698	129
4.87971	1956	4.87971	4.87971	1778	4.87971	3406	4.87971	28	4.87971	107
4.88244	2013	4.88244	4.88244	1783	4.88244	3296	4.88244	21	4.88244	114
4.88517	1956	4.88517	4.88517	1894	4.88517	3443	4.88517	32	4.88517	104
4.8879	2002	4.8879	4.8879	1830	4.8879	3351	4.8879	33	4.8879	92
4.89063	2026	4.89063	4.89063	1949	4.89063	3386	4.89063	31	4.89063	99
4.89336	2077	4.89336	4.89336	1802	4.89336	3314	4.89336	13	4.89336	101
4.89609	2033	4.89609	4.89609	1832	4.89609	3396	4.89609	25	4.89609	108
4.89883	2016	4.89883	4.89883	1841	4.89883	3372	4.89883	33	4.89883	88
4.90156	2044	4.90156	4.90156	1931	4.90156	3384	4.90156	38	4.90156	107
4.90429	2022	4.90429	4.90429	1843	4.90429	3295	4.90429	26	4.90429	116
4.90702	2041	4.90702	4.90702	1908	4.90702	3389	4.90702	28	4.90702	104
4.90975	1997	4.90975	4.90975	1831	4.90975	3373	4.90975	26	4.90975	105
4.91248	1996	4.91248	4.91248	1881	4.91248	3266	4.91248	38	4.91248	103
4.91521	1963	4.91521	4.91521	1811	4.91521	3421	4.91521	22	4.91521	106
4.91794	1960	4.91794	4.91794	1886	4.91794	3318	4.91794	25	4.91794	89
4.92067	1932	4.92067	4.92067	1903	4.92067	3399	4.92067	27	4.92067	104
4.9234	1953	4.9234	4.9234	1864	4.9234	3423	4.9234	37	4.9234	89
4.92613	1957	4.92613	4.92613	1904	4.92613	3399	4.92613	26	4.92613	102
4.92886	2031	4.92886	4.92886	1833	4.92886	3339	4.92886	26	4.92886	104
4.93159	1962	4.93159	4.93159	1881	4.93159	3367	4.93159	31	4.93159	100
4.93432	2020	4.93432	4.93432	1792	4.93432	3389	4.93432	28	4.93432	106
4.93705	2061	4.93705	4.93705	1913	4.93705	3374	4.93705	25	4.93705	122
4.93979	2071	4.93979	4.93979	1901	4.93979	3457	4.93979	27	4.93979	99
4.94252	1966	4.94252	4.94252	1808	4.94252	3282	4.94252	26	4.94252	113
4.94525	2041	4.94525	4.94525	1859	4.94525	3323	4.94525	34	4.94525	94
4.94798	2068	4.94798	4.94798	1889	4.94798	3332	4.94798	29	4.94798	109
4.95071	1969	4.95071	4.95071	1811	4.95071	3318	4.95071	31	4.95071	112
4.95344	1960	4.95344	4.95344	1816	4.95344	3253	4.95344	31	4.95344	106
4.95617	2024	4.95617	4.95617	1881	4.95617	3276	4.95617	30	4.95617	114
4.9589	1984	4.9589	4.9589	1786	4.9589	3375	4.9589	28	4.9589	110
4.96163	1937	4.96163	4.96163	1798	4.96163	3392	4.96163	15	4.96163	92
4.96436	2006	4.96436	4.96436	1849	4.96436	3443	4.96436	29	4.96436	115
4.96709	1916	4.96709	4.96709	1835	4.96709	3383	4.96709	29	4.96709	109
4.96982	1889	4.96982	4.96982	1806	4.96982	3306	4.96982	36	4.96982	98
4.97255	2000	4.97255	4.97255	1785	4.97255	3302	4.97255	32	4.97255	94
4.97528	1904	4.97528	4.97528	1780	4.97528	3223	4.97528	31	4.97528	104
4.97802	1949	4.97802	4.97802	1782	4.97802	3304	4.97802	22	4.97802	96
4.98075	2012	4.98075	4.98075	1829	4.98075	3213	4.98075	34	4.98075	109
4.98348	1880	4.98348	4.98348	1846	4.98348	3293	4.98348	31	4.98348	100
4.98621	1969	4.98621	4.98621	1805	4.98621	3232	4.98621	35	4.98621	80
4.98894	1902	4.98894	4.98894	1814	4.98894	3258	4.98894	32	4.98894	97
4.99167	1944	4.99167	4.99167	1850	4.99167	3286	4.99167	31	4.99167	93
4.9944	1983	4.9944	4.9944	1803	4.9944	3300	4.9944	35	4.9944	106
4.99713	1982	4.99713	4.99713	1740	4.99713	3204	4.99713	24	4.99713	82
4.99986	1964	4.99986	4.99986	1865	4.99986	3275	4.99986	30	4.99986	112
5.00259	1904	5.00259	5.00259	1775	5.00259	3191	5.00259	15	5.00259	96
5.00532	1939	5.00532	5.00532	1774	5.00532	3248	5.00532	32	5.00532	132
5.00805	1918	5.00805	5.00805	1747	5.00805	3273	5.00805	27	5.00805	98
5.01078	2053	5.01078	5.01078	1819	5.01078	3279	5.01078	27	5.01078	99
5.01351	1892	5.01351	5.01351	1833	5.01351	3352	5.01351	21	5.01351	102
5.01624	1952	5.01624	5.01624	1751	5.01624	3402	5.01624	28	5.01624	93
5.01898	1907	5.01898	5.01898	1765	5.01898	3240	5.01898	33	5.01898	100
5.02171	1925	5.02171	5.02171	1822	5.02171	3293	5.02171	20	5.02171	114
5.02444	2012	5.02444	5.02444	1834	5.02444	3181	5.02444	27	5.02444	99
5.02717	1935	5.02717	5.02717	1812	5.02717	3207	5.02717	33	5.02717	102
5.0299	1869	5.0299	5.0299	1766	5.0299	3126	5.0299	25	5.0299	110
5.03263	1924	5.03263	5.03263	1756	5.03263	3146	5.03263	34	5.03263	94
5.03536	1957	5.03536	5.03536	1727	5.03536	3290	5.03536	25	5.03536	94
5.03809	1931	5.03809	5.03809	1793	5.03809	3236	5.03809	18	5.03809	95
5.04082	1978	5.04082	5.04082	1789	5.04082	3257	5.04082	25	5.04082	91
5.04355	1940	5.04355	5.04355	1740	5.04355	3227	5.04355	29	5.04355	99
5.04628	1864	5.04628	5.04628	1830	5.04628	3175	5.04628	26	5.04628	92
5.04901	1892	5.04901	5.04901	1801	5.04901	3265	5.04901	22	5.04901	89
5.05174	1915	5.05174	5.05174	1797	5.05174	3288	5.05174	35	5.05174	92
5.05447	1927	5.05447	5.05447	1755	5.05447	3226	5.05447	24	5.05447	101
5.0572	1910	5.0572	5.0572	1728	5.0572	3266	5.0572	25	5.0572	101
5.05994	1944	5.05994	5.05994	1777	5.05994	3156	5.05994	29	5.05994	87
5.06267	2008	5.06267	5.06267	1824	5.06267	3227	5.06267	23	5.06267	98
5.0654	2000	5.0654	5.0654	1806	5.0654	3248	5.0654	26	5.0654	94
5.06813	1834	5.06813	5.06813	1805	5.06813	3147	5.06813	32	5.06813	98
5.07086	2015	5.07086	5.07086	1786	5.07086	3163	5.07086	24	5.07086	77
5.07359	1918	5.07359	5.07359	1840	5.07359	3148	5.07359	24	5.07359	97
5.07632	1962	5.07632	5.07632	1754	5.07632	3184	5.07632	28	5.07632	104
5.07905	1878	5.07905	5.07905	1795	5.07905	3229	5.07905	42	5.07905	102
5.08178	1903	5.08178	5.08178	1810	5.08178	3116	5.08178	25	5.08178	114
5.08451	1971	5.08451	5.08451	1799	5.08451	3114	5.08451	23	5.08451	102
5.08724	1913	5.08724	5.08724	1668	5.08724	3149	5.08724	23	5.08724	90
5.08997	1869	5.08997	5.08997	1789	5.08997	3214	5.08997	35	5.08997	101
5.0927	1947	5.0927	5.0927	1703	5.0927	3221	5.0927	25	5.0927	95
5.09543	1916	5.09543	5.09543	1778	5.09543	3157	5.09543	27	5.09543	93
5.09816	1931	5.09816	5.09816	1863	5.09816	3302	5.09816	28	5.09816	92
5.1009	1912	5.1009	5.1009	1744	5.1009	3238	5.1009	29	5.1009	116
5.10363	1946	5.10363	5.10363	1850	5.10363	3289	5.10363	16	5.10363	103
5.10636	1985	5.10636	5.10636	1813	5.10636	3217	5.10636	22	5.10636	101
5.10909	1919	5.10909	5.10909	1811	5.10909	3191	5.10909	21	5.10909	88
5.11182	1948	5.11182	5.11182	1787	5.11182	3083	5.11182	35	5.11182	95
5.11455	1909	5.11455	5.11455	1770	5.11455	3228	5.11455	26	5.11455	82
5.11728	1875	5.11728	5.11728	1783	5.11728	3180	5.11728	25	5.11728	103
5.12001	1949	5.12001	5.12001	1805	5.12001	3185	5.12001	23	5.12001	114
5.12274	1974	5.12274	5.12274	1703	5.12274	3229	5.12274	29	5.12274	85
5.12547	1986	5.12547	5.12547	1796	5.12547	3155	5.12547	28	5.12547	116
5.1282	1874	5.1282	5.1282	1812	5.1282	3264	5.1282	25	5.1282	100
5.13093	1807	5.13093	5.13093	1761	5.13093	3204	5.13093	24	5.13093	118
5.13366	1887	5.13366	5.13366	1791	5.13366	3194	5.13366	22	5.13366	95
5.13639	1913	5.13639	5.13639	1757	5.13639	3038	5.13639	28	5.13639	93
5.13912	1900	5.13912	5.13912	1823	5.13912	3162	5.13912	26	5.13912	104
5.14186	1886	5.14186	5.14186	1771	5.14186	3135	5.14186	25	5.14186	91
5.14459	1917	5.14459	5.14459	1713	5.14459	3149	5.14459	29	5.14459	94
5.14732	1871	5.14732	5.14732	1698	5.14732	3126	5.14732	34	5.14732	92
5.15005	1936	5.15005	5.15005	1775	5.15005	3143	5.15005	30	5.15005	108
5.15278	1925	5.15278	5.15278	1778	5.15278	3128	5.15278	28	5.15278	116
5.15551	1919	5.15551	5.15551	1735	5.15551	3215	5.15551	25	5.15551	90
5.15824	1927	5.15824	5.15824	1771	5.15824	3159	5.15824	20	5.15824	90
5.16097	1917	5.16097	5.16097	1802	5.16097	3186	5.16097	22	5.16097	96
5.1637	1972	5.1637	5.1637	1625	5.1637	3121	5.1637	24	5.1637	101
5.16643	1899	5.16643	5.16643	1711	5.16643	3007	5.16643	21	5.16643	97
5.16916	2064	5.16916	5.16916	1771	5.16916	3188	5.16916	30	5.16916	103
5.17189	1927	5.17189	5.17189	1752	5.17189	3177	5.17189	25	5.17189	109
5.17462	1858	5.17462	5.17462	1825	5.17462	3151	5.17462	28	5.17462	81
5.17735	1908	5.17735	5.17735	1750	5.17735	3159	5.17735	23	5.17735	91
5.18008	1824	5.18008	5.18008	1765	5.18008	3112	5.18008	30	5.18008	104
5.18282	1965	5.18282	5.18282	1750	5.18282	3135	5.18282	24	5.18282	97
5.18555	1850	5.18555	5.18555	1668	5.18555	3054	5.18555	20	5.18555	91
5.18828	1903	5.18828	5.18828	1658	5.18828	3181	5.18828	19	5.18828	105
5.19101	1968	5.19101	5.19101	1700	5.19101	3148	5.19101	35	5.19101	98
5.19374	1854	5.19374	5.19374	1761	5.19374	3085	5.19374	26	5.19374	90
5.19647	1958	5.19647	5.19647	1735	5.19647	3063	5.19647	17	5.19647	77
5.1992	1934	5.1992	5.1992	1723	5.1992	3063	5.1992	33	5.1992	94
5.20193	1885	5.20193	5.20193	1768	5.20193	3222	5.20193	33	5.20193	116
5.20466	1819	5.20466	5.20466	1768	5.20466	3165	5.20466	22	5.20466	71
5.20739	1841	5.20739	5.20739	1731	5.20739	3096	5.20739	37	5.20739	78
5.21012	1898	5.21012	5.21012	1717	5.21012	3144	5.21012	24	5.21012	99
5.21285	1843	5.21285	5.21285	1692	5.21285	3115	5.21285	31	5.21285	81
5.21558	1845	5.21558	5.21558	1766	5.21558	3017	5.21558	32	5.21558	86
5.21831	1836	5.21831	5.21831	1775	5.21831	3079	5.21831	41	5.21831	103
5.22104	1867	5.22104	5.22104	1722	5.22104	3152	5.22104	22	5.22104	101
5.22378	1924	5.22378	5.22378	1732	5.22378	3112	5.22378	15	5.22378	88
5.22651	1869	5.22651	5.22651	1737	5.22651	3126	5.22651	28	5.22651	98
5.22924	1920	5.22924	5.22924	1672	5.22924	3143	5.22924	26	5.22924	100
5.23197	1991	5.23197	5.23197	1717	5.23197	3152	5.23197	26	5.23197	77
5.2347	1867	5.2347	5.2347	1655	5.2347	3037	5.2347	34	5.2347	86
5.23743	1808	5.23743	5.23743	1640	5.23743	3087	5.23743	25	5.23743	92
5.24016	1794	5.24016	5.24016	1637	5.24016	3050	5.24016	33	5.24016	114
5.24289	1796	5.24289	5.24289	1615	5.24289	3051	5.24289	34	5.24289	90
5.24562	1831	5.24562	5.24562	1649	5.24562	3022	5.24562	32	5.24562	95
5.24835	1836	5.24835	5.24835	1725	5.24835	3020	5.24835	21	5.24835	94
5.25108	1902	5.25108	5.25108	1642	5.25108	3074	5.25108	26	5.25108	80
5.25381	1923	5.25381	5.25381	1686	5.25381	3160	5.25381	24	5.25381	96
5.25654	1839	5.25654	5.25654	1693	5.25654	3072	5.25654	32	5.25654	85
5.25927	1819	5.25927	5.25927	1802	5.25927	3017	5.25927	19	5.25927	98
5.262	1799	5.262	5.262	1742	5.262	3040	5.262	26	5.262	93
5.26474	1894	5.26474	5.26474	1722	5.26474	3089	5.26474	20	5.26474	91
5.26747	1902	5.26747	5.26747	1717	5.26747	3070	5.26747	23	5.26747	95
5.2702	1847	5.2702	5.2702	1758	5.2702	2975	5.2702	19	5.2702	96
5.27293	1908	5.27293	5.27293	1679	5.27293	3144	5.27293	17	5.27293	94
5.27566	1804	5.27566	5.27566	1684	5.27566	2998	5.27566	27	5.27566	96
5.27839	1844	5.27839	5.27839	1708	5.27839	3064	5.27839	12	5.27839	101
5.28112	1830	5.28112	5.28112	1594	5.28112	3065	5.28112	25	5.28112	103
5.28385	1830	5.28385	5.28385	1634	5.28385	3069	5.28385	17	5.28385	85
5.28658	1839	5.28658	5.28658	1650	5.28658	3205	5.28658	14	5.28658	84
5.28931	1845	5.28931	5.28931	1763	5.28931	2989	5.28931	32	5.28931	96
5.29204	1845	5.29204	5.29204	1616	5.29204	2965	5.29204	17	5.29204	94
5.29477	1800	5.29477	5.29477	1631	5.29477	3109	5.29477	26	5.29477	86
5.2975	1881	5.2975	5.2975	1704	5.2975	3013	5.2975	26	5.2975	99
5.30023	1826	5.30023	5.30023	1630	5.30023	3046	5.30023	23	5.30023	91
5.30297	1900	5.30297	5.30297	1669	5.30297	3020	5.30297	19	5.30297	106
5.3057	1818	5.3057	5.3057	1616	5.3057	3048	5.3057	28	5.3057	115
5.30843	1760	5.30843	5.30843	1598	5.30843	3014	5.30843	26	5.30843	87
5.31116	1895	5.31116	5.31116	1700	5.31116	3025	5.31116	25	5.31116	108
5.31389	1886	5.31389	5.31389	1574	5.31389	2987	5.31389	25	5.31389	79
5.31662	1891	5.31662	5.31662	1700	5.31662	3005	5.31662	26	5.31662	116
5.31935	1842	5.31935	5.31935	1587	5.31935	3097	5.31935	22	5.31935	89
5.32208	1808	5.32208	5.32208	1703	5.32208	3040	5.32208	25	5.32208	104
5.32481	1819	5.32481	5.32481	1612	5.32481	3083	5.32481	15	5.32481	107
5.32754	1865	5.32754	5.32754	1691	5.32754	3111	5.32754	28	5.32754	101
5.33027	1776	5.33027	5.33027	1697	5.33027	3128	5.33027	21	5.33027	90
5.333	1855	5.333	5.333	1651	5.333	3024	5.333	27	5.333	102
5.33573	1851	5.33573	5.33573	1697	5.33573	3013	5.33573	19	5.33573	94
5.33846	1798	5.33846	5.33846	1634	5.33846	2977	5.33846	17	5.33846	85
5.34119	1839	5.34119	5.34119	1637	5.34119	3028	5.34119	38	5.34119	92
5.34393	1806	5.34393	5.34393	1599	5.34393	3050	5.34393	32	5.34393	102
5.34666	1826	5.34666	5.34666	1661	5.34666	2985	5.34666	33	5.34666	95
5.34939	1821	5.34939	5.34939	1721	5.34939	2956	5.34939	24	5.34939	88
5.35212	1755	5.35212	5.35212	1702	5.35212	3010	5.35212	29	5.35212	102
5.35485	1863	5.35485	5.35485	1698	5.35485	2907	5.35485	21	5.35485	103
5.35758	1755	5.35758	5.35758	1725	5.35758	3001	5.35758	21	5.35758	87
5.36031	1771	5.36031	5.36031	1693	5.36031	3085	5.36031	24	5.36031	93
5.36304	1805	5.36304	5.36304	1567	5.36304	2884	5.36304	24	5.36304	101
5.36577	1783	5.36577	5.36577	1628	5.36577	2934	5.36577	22	5.36577	100
5.3685	1876	5.3685	5.3685	1594	5.3685	3088	5.3685	20	5.3685	98
5.37123	1842	5.37123	5.37123	1679	5.37123	2994	5.37123	21	5.37123	88
5.37396	1750	5.37396	5.37396	1621	5.37396	2924	5.37396	21	5.37396	114
5.37669	1790	5.37669	5.37669	1614	5.37669	2982	5.37669	19	5.37669	98
5.37942	1843	5.37942	5.37942	1659	5.37942	2968	5.37942	26	5.37942	80
5.38215	1908	5.38215	5.38215	1669	5.38215	2970	5.38215	29	5.38215	104
5.38489	1859	5.38489	5.38489	1709	5.38489	2876	5.38489	17	5.38489	93
5.38762	1806	5.38762	5.38762	1756	5.38762	2922	5.38762	19	5.38762	110
5.39035	1853	5.39035	5.39035	1710	5.39035	2952	5.39035	20	5.39035	70
5.39308	1818	5.39308	5.39308	1708	5.39308	2960	5.39308	15	5.39308	101
5.39581	1774	5.39581	5.39581	1590	5.39581	2967	5.39581	17	5.39581	116
5.39854	1845	5.39854	5.39854	1559	5.39854	2952	5.39854	26	5.39854	104
5.40127	1910	5.40127	5.40127	1584	5.40127	2989	5.40127	29	5.40127	88
5.404	1837	5.404	5.404	1628	5.404	2858	5.404	35	5.404	92
5.40673	1823	5.40673	5.40673	1629	5.40673	2952	5.40673	21	5.40673	95
5.40946	1793	5.40946	5.40946	1587	5.40946	2987	5.40946	26	5.40946	108
5.41219	1797	5.41219	5.41219	1637	5.41219	2944	5.41219	29	5.41219	98
5.41492	1832	5.41492	5.41492	1647	5.41492	2917	5.41492	22	5.41492	95
5.41765	1847	5.41765	5.41765	1600	5.41765	3038	5.41765	22	5.41765	92
5.42038	1823	5.42038	5.42038	1692	5.42038	2975	5.42038	23	5.42038	92
5.42311	1815	5.42311	5.42311	1648	5.42311	2923	5.42311	15	5.42311	82
5.42585	1757	5.42585	5.42585	1569	5.42585	2924	5.42585	19	5.42585	95
5.42858	1759	5.42858	5.42858	1557	5.42858	2983	5.42858	21	5.42858	84
5.43131	1811	5.43131	5.43131	1630	5.43131	2915	5.43131	30	5.43131	98
5.43404	1785	5.43404	5.43404	1707	5.43404	2983	5.43404	21	5.43404	113
5.43677	1811	5.43677	5.43677	1590	5.43677	2986	5.43677	16	5.43677	82
5.4395	1887	5.4395	5.4395	1629	5.4395	2935	5.4395	19	5.4395	96
5.44223	1829	5.44223	5.44223	1592	5.44223	2975	5.44223	24	5.44223	101
5.44496	1804	5.44496	5.44496	1551	5.44496	2932	5.44496	21	5.44496	89
5.44769	1816	5.44769	5.44769	1561	5.44769	2907	5.44769	29	5.44769	95
5.45042	1829	5.45042	5.45042	1586	5.45042	2886	5.45042	17	5.45042	85
5.45315	1842	5.45315	5.45315	1611	5.45315	3018	5.45315	26	5.45315	86
5.45588	1768	5.45588	5.45588	1654	5.45588	2970	5.45588	27	5.45588	73
5.45861	1851	5.45861	5.45861	1589	5.45861	2940	5.45861	20	5.45861	97
[truncated: 2,097 more rows]

## Sheet: Fig. S44(c)
	BO4a		BO4b		BO4c		BO4d		BO4e
0.00273	315	0.00273	69	0.00273	3	0.00273	6	0.00273	0
0.00546	324	0.00546	63	0.00546	1	0.00546	4	0.00546	1
0.00819	319	0.00819	83	0.00819	4	0.00819	5	0.00819	2
0.01092	326	0.01092	74	0.01092	2	0.01092	5	0.01092	2
0.01365	325	0.01365	71	0.01365	2	0.01365	6	0.01365	3
0.01638	316	0.01638	72	0.01638	3	0.01638	5	0.01638	2
0.01911	290	0.01911	52	0.01911	1	0.01911	5	0.01911	1
0.02185	293	0.02185	75	0.02185	1	0.02185	2	0.02185	2
0.02458	299	0.02458	80	0.02458	3	0.02458	5	0.02458	4
0.02731	317	0.02731	66	0.02731	2	0.02731	2	0.02731	2
0.03004	304	0.03004	69	0.03004	2	0.03004	6	0.03004	4
0.03277	340	0.03277	75	0.03277	3	0.03277	7	0.03277	4
0.0355	336	0.0355	51	0.0355	1	0.0355	4	0.0355	1
0.03823	356	0.03823	57	0.03823	0	0.03823	5	0.03823	3
0.04096	323	0.04096	78	0.04096	4	0.04096	4	0.04096	3
0.04369	348	0.04369	65	0.04369	4	0.04369	4	0.04369	3
0.04642	292	0.04642	77	0.04642	3	0.04642	7	0.04642	3
0.04915	309	0.04915	67	0.04915	4	0.04915	6	0.04915	2
0.05188	298	0.05188	78	0.05188	1	0.05188	3	0.05188	1
0.05461	306	0.05461	77	0.05461	5	0.05461	7	0.05461	6
0.05734	300	0.05734	63	0.05734	1	0.05734	5	0.05734	5
0.06007	285	0.06007	69	0.06007	2	0.06007	4	0.06007	3
0.06281	312	0.06281	79	0.06281	1	0.06281	3	0.06281	3
0.06554	297	0.06554	68	0.06554	2	0.06554	2	0.06554	6
0.06827	290	0.06827	82	0.06827	3	0.06827	2	0.06827	2
0.071	328	0.071	84	0.071	4	0.071	4	0.071	5
0.07373	313	0.07373	67	0.07373	0	0.07373	5	0.07373	5
0.07646	339	0.07646	76	0.07646	2	0.07646	4	0.07646	6
0.07919	299	0.07919	75	0.07919	0	0.07919	6	0.07919	3
0.08192	300	0.08192	66	0.08192	2	0.08192	3	0.08192	7
0.08465	304	0.08465	48	0.08465	2	0.08465	5	0.08465	3
0.08738	325	0.08738	83	0.08738	1	0.08738	3	0.08738	1
0.09011	325	0.09011	61	0.09011	3	0.09011	5	0.09011	4
0.09284	307	0.09284	66	0.09284	0	0.09284	4	0.09284	3
0.09557	306	0.09557	62	0.09557	2	0.09557	0	0.09557	4
0.0983	305	0.0983	72	0.0983	3	0.0983	3	0.0983	3
0.10103	310	0.10103	82	0.10103	3	0.10103	3	0.10103	3
0.10377	290	0.10377	63	0.10377	2	0.10377	8	0.10377	1
0.1065	325	0.1065	69	0.1065	1	0.1065	2	0.1065	1
0.10923	330	0.10923	55	0.10923	1	0.10923	6	0.10923	4
0.11196	342	0.11196	75	0.11196	2	0.11196	4	0.11196	5
0.11469	311	0.11469	65	0.11469	2	0.11469	2	0.11469	2
0.11742	310	0.11742	78	0.11742	5	0.11742	2	0.11742	4
0.12015	305	0.12015	66	0.12015	5	0.12015	2	0.12015	1
0.12288	305	0.12288	75	0.12288	4	0.12288	4	0.12288	5
0.12561	320	0.12561	69	0.12561	1	0.12561	3	0.12561	5
0.12834	328	0.12834	61	0.12834	1	0.12834	6	0.12834	0
0.13107	294	0.13107	88	0.13107	2	0.13107	4	0.13107	2
0.1338	320	0.1338	79	0.1338	2	0.1338	2	0.1338	1
0.13653	286	0.13653	68	0.13653	1	0.13653	3	0.13653	2
0.13926	303	0.13926	54	0.13926	1	0.13926	2	0.13926	3
0.14199	307	0.14199	74	0.14199	0	0.14199	4	0.14199	1
0.14473	309	0.14473	73	0.14473	1	0.14473	5	0.14473	3
0.14746	319	0.14746	58	0.14746	2	0.14746	1	0.14746	3
0.15019	307	0.15019	80	0.15019	0	0.15019	3	0.15019	4
0.15292	320	0.15292	70	0.15292	0	0.15292	6	0.15292	2
0.15565	282	0.15565	69	0.15565	5	0.15565	3	0.15565	8
0.15838	314	0.15838	69	0.15838	1	0.15838	3	0.15838	4
0.16111	319	0.16111	72	0.16111	2	0.16111	4	0.16111	3
0.16384	304	0.16384	58	0.16384	3	0.16384	5	0.16384	3
0.16657	304	0.16657	78	0.16657	2	0.16657	3	0.16657	1
0.1693	319	0.1693	78	0.1693	5	0.1693	3	0.1693	3
0.17203	267	0.17203	74	0.17203	3	0.17203	2	0.17203	3
0.17476	339	0.17476	81	0.17476	3	0.17476	2	0.17476	4
0.17749	279	0.17749	71	0.17749	1	0.17749	3	0.17749	6
0.18022	322	0.18022	79	0.18022	2	0.18022	7	0.18022	4
0.18296	312	0.18296	68	0.18296	3	0.18296	5	0.18296	3
0.18569	284	0.18569	58	0.18569	6	0.18569	4	0.18569	2
0.18842	274	0.18842	69	0.18842	1	0.18842	4	0.18842	2
0.19115	299	0.19115	61	0.19115	4	0.19115	3	0.19115	3
0.19388	332	0.19388	67	0.19388	1	0.19388	4	0.19388	1
0.19661	289	0.19661	64	0.19661	2	0.19661	2	0.19661	2
0.19934	298	0.19934	71	0.19934	0	0.19934	5	0.19934	2
0.20207	297	0.20207	60	0.20207	1	0.20207	3	0.20207	2
0.2048	290	0.2048	73	0.2048	3	0.2048	4	0.2048	4
0.20753	280	0.20753	79	0.20753	0	0.20753	1	0.20753	2
0.21026	322	0.21026	69	0.21026	0	0.21026	7	0.21026	5
0.21299	309	0.21299	78	0.21299	4	0.21299	3	0.21299	2
0.21572	297	0.21572	79	0.21572	5	0.21572	5	0.21572	3
0.21845	300	0.21845	81	0.21845	2	0.21845	3	0.21845	4
0.22118	313	0.22118	64	0.22118	1	0.22118	0	0.22118	6
0.22392	304	0.22392	71	0.22392	1	0.22392	3	0.22392	4
0.22665	330	0.22665	67	0.22665	3	0.22665	1	0.22665	1
0.22938	314	0.22938	69	0.22938	1	0.22938	3	0.22938	1
0.23211	280	0.23211	62	0.23211	5	0.23211	4	0.23211	2
0.23484	317	0.23484	81	0.23484	2	0.23484	5	0.23484	2
0.23757	313	0.23757	77	0.23757	2	0.23757	2	0.23757	1
0.2403	289	0.2403	91	0.2403	2	0.2403	8	0.2403	2
0.24303	282	0.24303	86	0.24303	3	0.24303	2	0.24303	4
0.24576	335	0.24576	64	0.24576	0	0.24576	2	0.24576	0
0.24849	277	0.24849	60	0.24849	3	0.24849	6	0.24849	4
0.25122	278	0.25122	70	0.25122	3	0.25122	5	0.25122	6
0.25395	338	0.25395	60	0.25395	3	0.25395	2	0.25395	1
0.25668	293	0.25668	67	0.25668	3	0.25668	3	0.25668	1
0.25941	308	0.25941	57	0.25941	2	0.25941	3	0.25941	4
0.26214	315	0.26214	54	0.26214	3	0.26214	5	0.26214	2
0.26488	277	0.26488	76	0.26488	2	0.26488	4	0.26488	2
0.26761	320	0.26761	72	0.26761	4	0.26761	3	0.26761	1
0.27034	301	0.27034	69	0.27034	1	0.27034	2	0.27034	3
0.27307	294	0.27307	89	0.27307	3	0.27307	1	0.27307	9
0.2758	290	0.2758	71	0.2758	0	0.2758	10	0.2758	4
0.27853	311	0.27853	56	0.27853	1	0.27853	2	0.27853	1
0.28126	281	0.28126	64	0.28126	4	0.28126	1	0.28126	1
0.28399	323	0.28399	56	0.28399	0	0.28399	4	0.28399	3
0.28672	295	0.28672	55	0.28672	3	0.28672	5	0.28672	4
0.28945	325	0.28945	64	0.28945	2	0.28945	1	0.28945	1
0.29218	297	0.29218	79	0.29218	2	0.29218	5	0.29218	9
0.29491	302	0.29491	81	0.29491	3	0.29491	6	0.29491	4
0.29764	281	0.29764	72	0.29764	2	0.29764	5	0.29764	4
0.30037	333	0.30037	81	0.30037	1	0.30037	5	0.30037	2
0.3031	301	0.3031	70	0.3031	1	0.3031	5	0.3031	2
0.30584	304	0.30584	60	0.30584	4	0.30584	4	0.30584	4
0.30857	289	0.30857	65	0.30857	0	0.30857	1	0.30857	3
0.3113	298	0.3113	81	0.3113	3	0.3113	6	0.3113	3
0.31403	294	0.31403	74	0.31403	3	0.31403	3	0.31403	1
0.31676	281	0.31676	67	0.31676	2	0.31676	6	0.31676	4
0.31949	284	0.31949	60	0.31949	3	0.31949	5	0.31949	1
0.32222	273	0.32222	65	0.32222	1	0.32222	3	0.32222	5
0.32495	282	0.32495	64	0.32495	3	0.32495	5	0.32495	2
0.32768	342	0.32768	67	0.32768	4	0.32768	5	0.32768	6
0.33041	292	0.33041	68	0.33041	1	0.33041	3	0.33041	4
0.33314	303	0.33314	70	0.33314	1	0.33314	4	0.33314	2
0.33587	275	0.33587	62	0.33587	3	0.33587	1	0.33587	5
0.3386	288	0.3386	79	0.3386	4	0.3386	5	0.3386	2
0.34133	311	0.34133	58	0.34133	1	0.34133	2	0.34133	0
0.34406	294	0.34406	63	0.34406	4	0.34406	4	0.34406	2
0.3468	289	0.3468	61	0.3468	3	0.3468	3	0.3468	1
0.34953	299	0.34953	71	0.34953	2	0.34953	1	0.34953	4
0.35226	300	0.35226	80	0.35226	3	0.35226	3	0.35226	1
0.35499	285	0.35499	57	0.35499	1	0.35499	4	0.35499	5
0.35772	305	0.35772	55	0.35772	0	0.35772	9	0.35772	2
0.36045	306	0.36045	68	0.36045	0	0.36045	4	0.36045	6
0.36318	284	0.36318	77	0.36318	2	0.36318	7	0.36318	6
0.36591	295	0.36591	71	0.36591	2	0.36591	7	0.36591	4
0.36864	305	0.36864	62	0.36864	4	0.36864	6	0.36864	4
0.37137	290	0.37137	52	0.37137	4	0.37137	5	0.37137	1
0.3741	263	0.3741	65	0.3741	1	0.3741	1	0.3741	7
0.37683	303	0.37683	62	0.37683	2	0.37683	4	0.37683	3
0.37956	298	0.37956	65	0.37956	2	0.37956	1	0.37956	3
0.38229	289	0.38229	64	0.38229	0	0.38229	3	0.38229	3
0.38502	287	0.38502	71	0.38502	3	0.38502	4	0.38502	1
0.38776	295	0.38776	69	0.38776	2	0.38776	1	0.38776	4
0.39049	292	0.39049	60	0.39049	5	0.39049	0	0.39049	3
0.39322	284	0.39322	55	0.39322	3	0.39322	4	0.39322	4
0.39595	295	0.39595	64	0.39595	3	0.39595	2	0.39595	5
0.39868	289	0.39868	58	0.39868	2	0.39868	3	0.39868	3
0.40141	285	0.40141	84	0.40141	0	0.40141	5	0.40141	0
0.40414	275	0.40414	58	0.40414	3	0.40414	3	0.40414	3
0.40687	278	0.40687	60	0.40687	0	0.40687	6	0.40687	3
0.4096	329	0.4096	46	0.4096	5	0.4096	6	0.4096	0
0.41233	295	0.41233	67	0.41233	2	0.41233	4	0.41233	5
0.41506	322	0.41506	64	0.41506	1	0.41506	1	0.41506	1
0.41779	277	0.41779	54	0.41779	4	0.41779	2	0.41779	4
0.42052	269	0.42052	49	0.42052	3	0.42052	5	0.42052	3
0.42325	300	0.42325	56	0.42325	3	0.42325	8	0.42325	5
0.42598	266	0.42598	87	0.42598	1	0.42598	1	0.42598	3
0.42872	266	0.42872	59	0.42872	7	0.42872	3	0.42872	3
0.43145	250	0.43145	60	0.43145	2	0.43145	2	0.43145	4
0.43418	271	0.43418	58	0.43418	1	0.43418	4	0.43418	4
0.43691	307	0.43691	61	0.43691	2	0.43691	3	0.43691	4
0.43964	257	0.43964	49	0.43964	1	0.43964	2	0.43964	5
0.44237	283	0.44237	75	0.44237	1	0.44237	4	0.44237	3
0.4451	272	0.4451	66	0.4451	2	0.4451	2	0.4451	3
0.44783	295	0.44783	68	0.44783	1	0.44783	7	0.44783	6
0.45056	291	0.45056	61	0.45056	4	0.45056	2	0.45056	1
0.45329	263	0.45329	58	0.45329	0	0.45329	4	0.45329	3
0.45602	277	0.45602	66	0.45602	2	0.45602	3	0.45602	3
0.45875	302	0.45875	62	0.45875	3	0.45875	7	0.45875	1
0.46148	289	0.46148	66	0.46148	3	0.46148	2	0.46148	1
0.46421	278	0.46421	78	0.46421	3	0.46421	2	0.46421	2
0.46694	274	0.46694	59	0.46694	2	0.46694	4	0.46694	3
0.46968	279	0.46968	55	0.46968	1	0.46968	3	0.46968	2
0.47241	296	0.47241	60	0.47241	0	0.47241	6	0.47241	6
0.47514	280	0.47514	56	0.47514	3	0.47514	4	0.47514	4
0.47787	267	0.47787	64	0.47787	2	0.47787	2	0.47787	0
0.4806	264	0.4806	67	0.4806	3	0.4806	7	0.4806	3
0.48333	279	0.48333	69	0.48333	1	0.48333	3	0.48333	6
0.48606	257	0.48606	68	0.48606	4	0.48606	4	0.48606	2
0.48879	249	0.48879	67	0.48879	1	0.48879	5	0.48879	5
0.49152	275	0.49152	72	0.49152	3	0.49152	3	0.49152	2
0.49425	252	0.49425	59	0.49425	2	0.49425	4	0.49425	5
0.49698	260	0.49698	65	0.49698	1	0.49698	5	0.49698	4
0.49971	287	0.49971	64	0.49971	2	0.49971	4	0.49971	3
0.50244	260	0.50244	63	0.50244	2	0.50244	1	0.50244	2
0.50517	292	0.50517	66	0.50517	3	0.50517	3	0.50517	3
0.5079	255	0.5079	77	0.5079	1	0.5079	3	0.5079	1
0.51064	250	0.51064	65	0.51064	1	0.51064	3	0.51064	4
0.51337	297	0.51337	65	0.51337	2	0.51337	3	0.51337	4
0.5161	264	0.5161	62	0.5161	2	0.5161	2	0.5161	2
0.51883	284	0.51883	77	0.51883	4	0.51883	6	0.51883	2
0.52156	287	0.52156	58	0.52156	0	0.52156	5	0.52156	1
0.52429	278	0.52429	59	0.52429	5	0.52429	2	0.52429	4
0.52702	270	0.52702	68	0.52702	0	0.52702	7	0.52702	2
0.52975	269	0.52975	73	0.52975	4	0.52975	1	0.52975	1
0.53248	275	0.53248	54	0.53248	0	0.53248	10	0.53248	2
0.53521	297	0.53521	72	0.53521	3	0.53521	7	0.53521	3
0.53794	264	0.53794	60	0.53794	5	0.53794	4	0.53794	0
0.54067	285	0.54067	65	0.54067	4	0.54067	1	0.54067	2
0.5434	284	0.5434	56	0.5434	1	0.5434	1	0.5434	3
0.54613	261	0.54613	55	0.54613	1	0.54613	3	0.54613	1
0.54887	272	0.54887	66	0.54887	3	0.54887	6	0.54887	3
0.5516	306	0.5516	62	0.5516	5	0.5516	7	0.5516	3
0.55433	284	0.55433	47	0.55433	2	0.55433	3	0.55433	2
0.55706	274	0.55706	58	0.55706	1	0.55706	1	0.55706	1
0.55979	2377	0.55979	2012	0.55979	192	0.55979	9803	0.55979	58
0.56252	11133	0.56252	9791	0.56252	1075	0.56252	47165	0.56252	270
0.56525	11316	0.56525	10058	0.56525	1140	0.56525	47671	0.56525	255
0.56798	11767	0.56798	10085	0.56798	1148	0.56798	47163	0.56798	243
0.57071	11590	0.57071	10170	0.57071	1203	0.57071	47272	0.57071	292
0.57344	11879	0.57344	10155	0.57344	1165	0.57344	46581	0.57344	246
0.57617	11958	0.57617	10141	0.57617	1143	0.57617	46474	0.57617	272
0.5789	12241	0.5789	10134	0.5789	1162	0.5789	46332	0.5789	270
0.58163	12209	0.58163	10091	0.58163	1194	0.58163	46381	0.58163	253
0.58436	12099	0.58436	10110	0.58436	1219	0.58436	46592	0.58436	299
0.58709	12155	0.58709	10403	0.58709	1242	0.58709	46410	0.58709	276
0.58983	12202	0.58983	10510	0.58983	1244	0.58983	46148	0.58983	286
0.59256	12417	0.59256	10486	0.59256	1252	0.59256	46464	0.59256	271
0.59529	12335	0.59529	10698	0.59529	1274	0.59529	46255	0.59529	267
0.59802	12680	0.59802	10506	0.59802	1342	0.59802	45853	0.59802	274
0.60075	12692	0.60075	10644	0.60075	1299	0.60075	45637	0.60075	275
0.60348	12871	0.60348	10733	0.60348	1239	0.60348	45086	0.60348	289
0.60621	12914	0.60621	10691	0.60621	1277	0.60621	45472	0.60621	262
0.60894	12919	0.60894	10865	0.60894	1322	0.60894	45145	0.60894	259
0.61167	13053	0.61167	10787	0.61167	1290	0.61167	45815	0.61167	300
0.6144	13413	0.6144	10761	0.6144	1339	0.6144	45528	0.6144	310
0.61713	13152	0.61713	10959	0.61713	1324	0.61713	45423	0.61713	272
0.61986	13258	0.61986	10970	0.61986	1366	0.61986	45223	0.61986	264
0.62259	13845	0.62259	11020	0.62259	1306	0.62259	45657	0.62259	291
0.62532	13531	0.62532	10940	0.62532	1293	0.62532	45703	0.62532	275
0.62805	13616	0.62805	10976	0.62805	1381	0.62805	45439	0.62805	265
0.63079	13995	0.63079	11079	0.63079	1296	0.63079	45608	0.63079	262
0.63352	14120	0.63352	11145	0.63352	1339	0.63352	45663	0.63352	287
0.63625	14114	0.63625	11127	0.63625	1422	0.63625	45323	0.63625	305
0.63898	14016	0.63898	11307	0.63898	1416	0.63898	44925	0.63898	297
0.64171	14023	0.64171	11242	0.64171	1432	0.64171	44227	0.64171	294
0.64444	14199	0.64444	11307	0.64444	1420	0.64444	44492	0.64444	303
0.64717	14183	0.64717	11148	0.64717	1397	0.64717	45222	0.64717	328
0.6499	14489	0.6499	11349	0.6499	1462	0.6499	44992	0.6499	294
0.65263	14383	0.65263	11145	0.65263	1406	0.65263	45102	0.65263	307
0.65536	14467	0.65536	11282	0.65536	1502	0.65536	44904	0.65536	329
0.65809	14454	0.65809	11412	0.65809	1465	0.65809	44241	0.65809	298
0.66082	14851	0.66082	11271	0.66082	1463	0.66082	44602	0.66082	274
0.66355	15000	0.66355	11544	0.66355	1415	0.66355	43832	0.66355	318
0.66628	14774	0.66628	11544	0.66628	1479	0.66628	45003	0.66628	295
0.66901	15342	0.66901	11582	0.66901	1465	0.66901	44681	0.66901	300
0.67175	15166	0.67175	11636	0.67175	1440	0.67175	44751	0.67175	263
0.67448	15622	0.67448	11645	0.67448	1478	0.67448	44073	0.67448	268
0.67721	15540	0.67721	11711	0.67721	1500	0.67721	44077	0.67721	293
0.67994	15490	0.67994	11630	0.67994	1587	0.67994	43976	0.67994	301
0.68267	15772	0.68267	11818	0.68267	1500	0.68267	44290	0.68267	304
0.6854	15548	0.6854	11646	0.6854	1507	0.6854	44567	0.6854	322
0.68813	15461	0.68813	11810	0.68813	1520	0.68813	44527	0.68813	314
0.69086	15675	0.69086	11822	0.69086	1581	0.69086	44689	0.69086	303
0.69359	15992	0.69359	11962	0.69359	1576	0.69359	44516	0.69359	306
0.69632	15984	0.69632	11866	0.69632	1528	0.69632	44377	0.69632	321
0.69905	16046	0.69905	11735	0.69905	1608	0.69905	44196	0.69905	293
0.70178	16167	0.70178	12178	0.70178	1571	0.70178	43236	0.70178	278
0.70451	16676	0.70451	12180	0.70451	1585	0.70451	42869	0.70451	311
0.70724	16468	0.70724	11942	0.70724	1596	0.70724	42525	0.70724	328
0.70997	16490	0.70997	12038	0.70997	1571	0.70997	42637	0.70997	286
0.71271	16800	0.71271	12259	0.71271	1601	0.71271	42763	0.71271	326
0.71544	16567	0.71544	12189	0.71544	1603	0.71544	42670	0.71544	306
0.71817	16701	0.71817	12248	0.71817	1569	0.71817	43134	0.71817	290
0.7209	16755	0.7209	12185	0.7209	1533	0.7209	42712	0.7209	281
0.72363	16877	0.72363	12364	0.72363	1518	0.72363	43279	0.72363	286
0.72636	16874	0.72636	12415	0.72636	1553	0.72636	43451	0.72636	306
0.72909	17005	0.72909	12469	0.72909	1548	0.72909	43310	0.72909	310
0.73182	17176	0.73182	12360	0.73182	1617	0.73182	43353	0.73182	288
0.73455	17435	0.73455	12270	0.73455	1630	0.73455	42918	0.73455	307
0.73728	16943	0.73728	12447	0.73728	1522	0.73728	43119	0.73728	288
0.74001	17011	0.74001	12557	0.74001	1702	0.74001	42371	0.74001	311
0.74274	17388	0.74274	12454	0.74274	1730	0.74274	42431	0.74274	329
0.74547	17372	0.74547	12673	0.74547	1708	0.74547	42042	0.74547	350
0.7482	17722	0.7482	12762	0.7482	1670	0.7482	41463	0.7482	311
0.75093	17714	0.75093	12789	0.75093	1681	0.75093	41781	0.75093	318
0.75367	17600	0.75367	12882	0.75367	1766	0.75367	42386	0.75367	315
0.7564	17464	0.7564	12963	0.7564	1729	0.7564	42528	0.7564	370
0.75913	17380	0.75913	12760	0.75913	1617	0.75913	42683	0.75913	319
0.76186	17729	0.76186	12908	0.76186	1720	0.76186	42769	0.76186	287
0.76459	17640	0.76459	12838	0.76459	1754	0.76459	43116	0.76459	339
0.76732	18206	0.76732	12822	0.76732	1764	0.76732	42783	0.76732	318
0.77005	18125	0.77005	13035	0.77005	1769	0.77005	42949	0.77005	331
0.77278	18163	0.77278	12938	0.77278	1797	0.77278	42626	0.77278	326
0.77551	18522	0.77551	13086	0.77551	1725	0.77551	42670	0.77551	297
0.77824	18343	0.77824	13001	0.77824	1782	0.77824	42444	0.77824	305
0.78097	18531	0.78097	13151	0.78097	1812	0.78097	42658	0.78097	313
0.7837	15405	0.7837	10490	0.7837	1449	0.7837	30486	0.7837	261
0.78643	7957	0.78643	3525	0.78643	638	0.78643	1853	0.78643	69
0.78916	7923	0.78916	3587	0.78916	618	0.78916	1908	0.78916	64
0.79189	7860	0.79189	3471	0.79189	602	0.79189	1948	0.79189	65
0.79463	7557	0.79463	3514	0.79463	608	0.79463	1914	0.79463	45
0.79736	7806	0.79736	3552	0.79736	621	0.79736	1861	0.79736	51
0.80009	7553	0.80009	3433	0.80009	630	0.80009	1808	0.80009	65
0.80282	7547	0.80282	3474	0.80282	632	0.80282	1778	0.80282	51
0.80555	7695	0.80555	3477	0.80555	624	0.80555	1774	0.80555	57
0.80828	7747	0.80828	3501	0.80828	612	0.80828	1797	0.80828	57
0.81101	7620	0.81101	3404	0.81101	582	0.81101	1773	0.81101	61
0.81374	7489	0.81374	3409	0.81374	565	0.81374	1781	0.81374	43
0.81647	7617	0.81647	3507	0.81647	622	0.81647	1713	0.81647	60
0.8192	7683	0.8192	3361	0.8192	566	0.8192	1764	0.8192	53
0.82193	7562	0.82193	3494	0.82193	538	0.82193	1798	0.82193	63
0.82466	7470	0.82466	3599	0.82466	603	0.82466	1744	0.82466	61
0.82739	7442	0.82739	3492	0.82739	596	0.82739	1702	0.82739	44
0.83012	7548	0.83012	3456	0.83012	551	0.83012	1769	0.83012	62
0.83285	7573	0.83285	3453	0.83285	578	0.83285	1726	0.83285	67
0.83559	7441	0.83559	3309	0.83559	581	0.83559	1731	0.83559	54
0.83832	7547	0.83832	3351	0.83832	517	0.83832	1641	0.83832	68
0.84105	7658	0.84105	3407	0.84105	543	0.84105	1621	0.84105	62
0.84378	7654	0.84378	3342	0.84378	603	0.84378	1594	0.84378	58
0.84651	7604	0.84651	3478	0.84651	537	0.84651	1697	0.84651	64
0.84924	7794	0.84924	3420	0.84924	540	0.84924	1607	0.84924	59
0.85197	7527	0.85197	3445	0.85197	543	0.85197	1587	0.85197	51
0.8547	7490	0.8547	3427	0.8547	626	0.8547	1628	0.8547	58
0.85743	7525	0.85743	3463	0.85743	594	0.85743	1640	0.85743	44
0.86016	7460	0.86016	3402	0.86016	589	0.86016	1678	0.86016	62
0.86289	7339	0.86289	3298	0.86289	580	0.86289	1600	0.86289	52
0.86562	7384	0.86562	3315	0.86562	593	0.86562	1613	0.86562	61
0.86835	7506	0.86835	3425	0.86835	563	0.86835	1717	0.86835	54
0.87108	7502	0.87108	3525	0.87108	581	0.87108	1608	0.87108	65
0.87382	7396	0.87382	3413	0.87382	571	0.87382	1593	0.87382	66
0.87655	7390	0.87655	3364	0.87655	589	0.87655	1608	0.87655	63
0.87928	7199	0.87928	3313	0.87928	586	0.87928	1593	0.87928	51
0.88201	7193	0.88201	3469	0.88201	611	0.88201	1575	0.88201	56
0.88474	7295	0.88474	3266	0.88474	599	0.88474	1647	0.88474	53
0.88747	7293	0.88747	3333	0.88747	633	0.88747	1606	0.88747	43
0.8902	7499	0.8902	3495	0.8902	528	0.8902	1559	0.8902	50
0.89293	7546	0.89293	3450	0.89293	608	0.89293	1682	0.89293	56
0.89566	7438	0.89566	3389	0.89566	562	0.89566	1579	0.89566	58
0.89839	7411	0.89839	3402	0.89839	583	0.89839	1472	0.89839	48
0.90112	7408	0.90112	3344	0.90112	579	0.90112	1558	0.90112	41
0.90385	7401	0.90385	3241	0.90385	576	0.90385	1624	0.90385	45
0.90658	7325	0.90658	3361	0.90658	529	0.90658	1551	0.90658	54
0.90931	7476	0.90931	3382	0.90931	572	0.90931	1568	0.90931	51
0.91204	7335	0.91204	3368	0.91204	551	0.91204	1505	0.91204	51
0.91478	7475	0.91478	3291	0.91478	561	0.91478	1526	0.91478	53
0.91751	7507	0.91751	3420	0.91751	570	0.91751	1540	0.91751	40
0.92024	7206	0.92024	3468	0.92024	550	0.92024	1540	0.92024	48
0.92297	7248	0.92297	3323	0.92297	594	0.92297	1467	0.92297	57
0.9257	7487	0.9257	3251	0.9257	560	0.9257	1550	0.9257	43
0.92843	7158	0.92843	3278	0.92843	566	0.92843	1458	0.92843	54
0.93116	7096	0.93116	3402	0.93116	522	0.93116	1465	0.93116	49
0.93389	7265	0.93389	3252	0.93389	520	0.93389	1446	0.93389	52
0.93662	7368	0.93662	3264	0.93662	528	0.93662	1404	0.93662	46
0.93935	7358	0.93935	3400	0.93935	536	0.93935	1498	0.93935	43
0.94208	7437	0.94208	3255	0.94208	562	0.94208	1373	0.94208	52
0.94481	7368	0.94481	3222	0.94481	585	0.94481	1398	0.94481	49
0.94754	7433	0.94754	3335	0.94754	538	0.94754	1428	0.94754	53
0.95027	7236	0.95027	3257	0.95027	529	0.95027	1389	0.95027	62
0.953	7348	0.953	3312	0.953	561	0.953	1414	0.953	47
0.95574	7329	0.95574	3299	0.95574	548	0.95574	1380	0.95574	48
0.95847	7306	0.95847	3273	0.95847	549	0.95847	1437	0.95847	60
0.9612	7229	0.9612	3360	0.9612	581	0.9612	1333	0.9612	52
0.96393	7243	0.96393	3170	0.96393	513	0.96393	1378	0.96393	50
0.96666	7273	0.96666	3209	0.96666	552	0.96666	1326	0.96666	44
0.96939	7162	0.96939	3220	0.96939	531	0.96939	1405	0.96939	54
0.97212	7280	0.97212	3193	0.97212	560	0.97212	1355	0.97212	51
0.97485	7417	0.97485	3304	0.97485	534	0.97485	1341	0.97485	47
0.97758	7336	0.97758	3199	0.97758	514	0.97758	1406	0.97758	42
0.98031	7233	0.98031	3218	0.98031	539	0.98031	1357	0.98031	51
0.98304	7390	0.98304	3196	0.98304	554	0.98304	1365	0.98304	59
0.98577	7079	0.98577	3241	0.98577	558	0.98577	1358	0.98577	43
0.9885	7169	0.9885	3184	0.9885	528	0.9885	1296	0.9885	52
0.99123	7092	0.99123	3265	0.99123	552	0.99123	1336	0.99123	54
0.99396	6947	0.99396	3234	0.99396	545	0.99396	1339	0.99396	41
0.9967	7081	0.9967	3245	0.9967	530	0.9967	1358	0.9967	52
0.99943	7122	0.99943	3274	0.99943	555	0.99943	1282	0.99943	40
1.00216	7292	1.00216	3153	1.00216	460	1.00216	1359	1.00216	43
1.00489	7352	1.00489	3173	1.00489	521	1.00489	1351	1.00489	46
1.00762	7152	1.00762	3143	1.00762	521	1.00762	1312	1.00762	38
1.01035	7234	1.01035	3128	1.01035	474	1.01035	1256	1.01035	51
1.01308	7149	1.01308	3172	1.01308	501	1.01308	1330	1.01308	46
1.01581	7071	1.01581	3174	1.01581	511	1.01581	1337	1.01581	45
1.01854	7162	1.01854	3275	1.01854	517	1.01854	1384	1.01854	34
1.02127	7173	1.02127	3120	1.02127	519	1.02127	1331	1.02127	40
1.024	7134	1.024	3189	1.024	522	1.024	1378	1.024	54
1.02673	7164	1.02673	3219	1.02673	534	1.02673	1304	1.02673	51
1.02946	7210	1.02946	3226	1.02946	544	1.02946	1343	1.02946	50
1.03219	7303	1.03219	3306	1.03219	517	1.03219	1344	1.03219	43
1.03492	7043	1.03492	3221	1.03492	532	1.03492	1278	1.03492	41
1.03766	7120	1.03766	3192	1.03766	555	1.03766	1335	1.03766	33
1.04039	7144	1.04039	3195	1.04039	479	1.04039	1319	1.04039	50
1.04312	7012	1.04312	3106	1.04312	500	1.04312	1300	1.04312	55
1.04585	7087	1.04585	3149	1.04585	488	1.04585	1279	1.04585	44
1.04858	7080	1.04858	3265	1.04858	507	1.04858	1262	1.04858	42
1.05131	7024	1.05131	3209	1.05131	504	1.05131	1291	1.05131	46
1.05404	7013	1.05404	3185	1.05404	511	1.05404	1338	1.05404	35
1.05677	7007	1.05677	3176	1.05677	484	1.05677	1288	1.05677	50
1.0595	6957	1.0595	3156	1.0595	526	1.0595	1223	1.0595	43
1.06223	7161	1.06223	3262	1.06223	496	1.06223	1336	1.06223	44
1.06496	6888	1.06496	3076	1.06496	478	1.06496	1281	1.06496	47
1.06769	6915	1.06769	3054	1.06769	498	1.06769	1249	1.06769	54
1.07042	6981	1.07042	3212	1.07042	474	1.07042	1291	1.07042	37
1.07315	7180	1.07315	3089	1.07315	509	1.07315	1168	1.07315	44
1.07588	7154	1.07588	3095	1.07588	507	1.07588	1179	1.07588	33
1.07862	7020	1.07862	3021	1.07862	503	1.07862	1166	1.07862	44
1.08135	7026	1.08135	3150	1.08135	519	1.08135	1175	1.08135	42
1.08408	6869	1.08408	3115	1.08408	518	1.08408	1293	1.08408	50
1.08681	6956	1.08681	3135	1.08681	480	1.08681	1251	1.08681	44
1.08954	7025	1.08954	3214	1.08954	487	1.08954	1194	1.08954	49
1.09227	6967	1.09227	3130	1.09227	458	1.09227	1172	1.09227	52
1.095	6868	1.095	3127	1.095	492	1.095	1192	1.095	48
1.09773	6969	1.09773	3186	1.09773	500	1.09773	1168	1.09773	41
1.10046	7157	1.10046	3119	1.10046	503	1.10046	1180	1.10046	40
1.10319	7111	1.10319	3184	1.10319	462	1.10319	1159	1.10319	40
1.10592	7138	1.10592	3098	1.10592	500	1.10592	1108	1.10592	37
1.10865	7038	1.10865	3170	1.10865	453	1.10865	1094	1.10865	32
1.11138	7071	1.11138	3025	1.11138	476	1.11138	1091	1.11138	32
1.11411	6997	1.11411	3165	1.11411	468	1.11411	1106	1.11411	41
1.11684	6970	1.11684	3095	1.11684	499	1.11684	1076	1.11684	43
1.11958	6842	1.11958	3042	1.11958	511	1.11958	1151	1.11958	39
1.12231	6817	1.12231	3114	1.12231	522	1.12231	1083	1.12231	41
1.12504	6772	1.12504	3179	1.12504	444	1.12504	1082	1.12504	49
1.12777	6891	1.12777	3071	1.12777	471	1.12777	1179	1.12777	44
1.1305	6747	1.1305	3088	1.1305	453	1.1305	1128	1.1305	27
1.13323	6752	1.13323	3123	1.13323	507	1.13323	1117	1.13323	48
1.13596	6869	1.13596	3040	1.13596	495	1.13596	1146	1.13596	45
1.13869	6834	1.13869	3062	1.13869	474	1.13869	1160	1.13869	39
1.14142	6899	1.14142	3102	1.14142	479	1.14142	1141	1.14142	31
1.14415	7001	1.14415	3061	1.14415	493	1.14415	1100	1.14415	38
1.14688	6944	1.14688	3111	1.14688	449	1.14688	1158	1.14688	32
1.14961	7011	1.14961	3217	1.14961	489	1.14961	1170	1.14961	32
1.15234	6900	1.15234	3040	1.15234	470	1.15234	1158	1.15234	45
1.15507	6854	1.15507	3050	1.15507	430	1.15507	1125	1.15507	40
1.1578	7076	1.1578	3040	1.1578	475	1.1578	1112	1.1578	41
1.16054	6860	1.16054	3087	1.16054	461	1.16054	1140	1.16054	35
1.16327	6803	1.16327	3008	1.16327	505	1.16327	1163	1.16327	45
1.166	6713	1.166	3206	1.166	472	1.166	1087	1.166	33
1.16873	6793	1.16873	2954	1.16873	430	1.16873	1150	1.16873	34
1.17146	6917	1.17146	3089	1.17146	450	1.17146	1127	1.17146	32
1.17419	6825	1.17419	3069	1.17419	455	1.17419	1079	1.17419	38
1.17692	6762	1.17692	3074	1.17692	430	1.17692	1050	1.17692	44
1.17965	6805	1.17965	2956	1.17965	455	1.17965	1108	1.17965	42
1.18238	6628	1.18238	3034	1.18238	430	1.18238	1140	1.18238	49
1.18511	6796	1.18511	2938	1.18511	442	1.18511	1083	1.18511	44
1.18784	6744	1.18784	3108	1.18784	474	1.18784	1079	1.18784	42
1.19057	6822	1.19057	2914	1.19057	465	1.19057	1155	1.19057	35
1.1933	6745	1.1933	2889	1.1933	471	1.1933	1043	1.1933	48
1.19603	6790	1.19603	2980	1.19603	434	1.19603	1036	1.19603	39
1.19877	6874	1.19877	2958	1.19877	458	1.19877	1104	1.19877	43
1.2015	6939	1.2015	3040	1.2015	450	1.2015	1066	1.2015	37
1.20423	6704	1.20423	2960	1.20423	453	1.20423	1009	1.20423	40
1.20696	6757	1.20696	3000	1.20696	467	1.20696	1078	1.20696	35
1.20969	6812	1.20969	3066	1.20969	442	1.20969	1000	1.20969	31
1.21242	6717	1.21242	3057	1.21242	420	1.21242	1083	1.21242	40
1.21515	6800	1.21515	2934	1.21515	458	1.21515	1016	1.21515	37
1.21788	6711	1.21788	2977	1.21788	474	1.21788	1028	1.21788	18
1.22061	6717	1.22061	3037	1.22061	458	1.22061	1084	1.22061	27
1.22334	6721	1.22334	3091	1.22334	487	1.22334	942	1.22334	32
1.22607	6708	1.22607	2935	1.22607	424	1.22607	1090	1.22607	31
1.2288	6958	1.2288	3031	1.2288	454	1.2288	1039	1.2288	33
1.23153	6848	1.23153	3025	1.23153	424	1.23153	1123	1.23153	32
1.23426	6844	1.23426	2959	1.23426	453	1.23426	1072	1.23426	42
1.23699	6831	1.23699	3073	1.23699	441	1.23699	1045	1.23699	32
1.23973	6530	1.23973	2984	1.23973	432	1.23973	1007	1.23973	41
1.24246	6591	1.24246	2866	1.24246	454	1.24246	1013	1.24246	27
1.24519	6698	1.24519	2946	1.24519	456	1.24519	1033	1.24519	36
1.24792	6658	1.24792	2908	1.24792	487	1.24792	1007	1.24792	26
1.25065	6744	1.25065	2930	1.25065	408	1.25065	979	1.25065	30
1.25338	6617	1.25338	3012	1.25338	454	1.25338	965	1.25338	39
1.25611	6880	1.25611	2817	1.25611	411	1.25611	988	1.25611	38
1.25884	6769	1.25884	2941	1.25884	457	1.25884	999	1.25884	43
1.26157	6708	1.26157	2898	1.26157	439	1.26157	947	1.26157	35
1.2643	6822	1.2643	2931	1.2643	432	1.2643	964	1.2643	36
1.26703	6732	1.26703	2802	1.26703	424	1.26703	1030	1.26703	31
1.26976	6602	1.26976	2921	1.26976	430	1.26976	1053	1.26976	32
1.27249	6654	1.27249	2914	1.27249	433	1.27249	969	1.27249	38
1.27522	6581	1.27522	2898	1.27522	410	1.27522	903	1.27522	43
1.27795	6329	1.27795	2817	1.27795	459	1.27795	944	1.27795	39
1.28069	6372	1.28069	2855	1.28069	449	1.28069	962	1.28069	37
1.28342	6552	1.28342	2896	1.28342	410	1.28342	943	1.28342	29
1.28615	6615	1.28615	2895	1.28615	426	1.28615	1001	1.28615	37
1.28888	6663	1.28888	2867	1.28888	440	1.28888	960	1.28888	26
1.29161	6620	1.29161	2799	1.29161	415	1.29161	965	1.29161	33
1.29434	6724	1.29434	3017	1.29434	436	1.29434	1007	1.29434	39
1.29707	6780	1.29707	2913	1.29707	397	1.29707	981	1.29707	36
1.2998	6719	1.2998	2930	1.2998	401	1.2998	986	1.2998	50
1.30253	6776	1.30253	2936	1.30253	399	1.30253	963	1.30253	24
1.30526	6739	1.30526	2921	1.30526	400	1.30526	985	1.30526	33
1.30799	6605	1.30799	2865	1.30799	420	1.30799	971	1.30799	37
1.31072	6703	1.31072	2947	1.31072	406	1.31072	947	1.31072	37
1.31345	6759	1.31345	2899	1.31345	393	1.31345	982	1.31345	38
1.31618	6606	1.31618	2850	1.31618	472	1.31618	890	1.31618	36
1.31891	6569	1.31891	2770	1.31891	417	1.31891	930	1.31891	32
1.32165	6607	1.32165	2768	1.32165	421	1.32165	943	1.32165	35
1.32438	6492	1.32438	2746	1.32438	415	1.32438	935	1.32438	32
1.32711	6820	1.32711	2924	1.32711	420	1.32711	970	1.32711	33
1.32984	6765	1.32984	2855	1.32984	431	1.32984	961	1.32984	26
1.33257	6598	1.33257	2790	1.33257	399	1.33257	976	1.33257	26
1.3353	6713	1.3353	2809	1.3353	443	1.3353	916	1.3353	36
1.33803	6509	1.33803	2828	1.33803	410	1.33803	949	1.33803	32
1.34076	6601	1.34076	2921	1.34076	405	1.34076	949	1.34076	31
1.34349	6720	1.34349	2878	1.34349	429	1.34349	908	1.34349	38
1.34622	6692	1.34622	2846	1.34622	412	1.34622	919	1.34622	32
1.34895	6547	1.34895	2903	1.34895	414	1.34895	896	1.34895	35
1.35168	6665	1.35168	2820	1.35168	400	1.35168	913	1.35168	31
1.35441	6707	1.35441	2898	1.35441	420	1.35441	931	1.35441	28
1.35714	6473	1.35714	2701	1.35714	411	1.35714	910	1.35714	20
1.35987	6494	1.35987	2797	1.35987	424	1.35987	894	1.35987	41
1.36261	6420	1.36261	2792	1.36261	369	1.36261	860	1.36261	33
1.36534	6497	1.36534	2892	1.36534	419	1.36534	900	1.36534	33
1.36807	6462	1.36807	2795	1.36807	413	1.36807	906	1.36807	30
1.3708	6518	1.3708	2841	1.3708	391	1.3708	863	1.3708	25
1.37353	6404	1.37353	2780	1.37353	383	1.37353	904	1.37353	36
1.37626	6456	1.37626	2872	1.37626	418	1.37626	866	1.37626	35
1.37899	6504	1.37899	2708	1.37899	443	1.37899	907	1.37899	32
1.38172	6588	1.38172	2801	1.38172	399	1.38172	901	1.38172	43
1.38445	6279	1.38445	2877	1.38445	393	1.38445	891	1.38445	22
1.38718	6600	1.38718	2763	1.38718	402	1.38718	896	1.38718	30
1.38991	6299	1.38991	2840	1.38991	367	1.38991	922	1.38991	27
1.39264	6331	1.39264	2831	1.39264	390	1.39264	854	1.39264	26
1.39537	6425	1.39537	2886	1.39537	379	1.39537	855	1.39537	32
1.3981	6232	1.3981	2771	1.3981	394	1.3981	898	1.3981	24
1.40083	6283	1.40083	2818	1.40083	421	1.40083	846	1.40083	34
1.40357	6491	1.40357	2823	1.40357	409	1.40357	877	1.40357	39
1.4063	6482	1.4063	2795	1.4063	380	1.4063	890	1.4063	35
1.40903	6449	1.40903	2813	1.40903	383	1.40903	831	1.40903	34
1.41176	6431	1.41176	2766	1.41176	386	1.41176	909	1.41176	26
1.41449	6290	1.41449	2848	1.41449	381	1.41449	846	1.41449	19
1.41722	6435	1.41722	2774	1.41722	415	1.41722	853	1.41722	21
1.41995	6490	1.41995	2750	1.41995	385	1.41995	820	1.41995	29
1.42268	6495	1.42268	2807	1.42268	387	1.42268	864	1.42268	37
1.42541	6401	1.42541	2706	1.42541	363	1.42541	847	1.42541	24
1.42814	6424	1.42814	2821	1.42814	372	1.42814	866	1.42814	28
1.43087	6527	1.43087	2706	1.43087	388	1.43087	827	1.43087	34
1.4336	6363	1.4336	2728	1.4336	343	1.4336	833	1.4336	23
1.43633	6544	1.43633	2759	1.43633	385	1.43633	865	1.43633	34
1.43906	6435	1.43906	2717	1.43906	373	1.43906	806	1.43906	38
1.44179	6471	1.44179	2627	1.44179	345	1.44179	845	1.44179	36
1.44453	6711	1.44453	2657	1.44453	398	1.44453	836	1.44453	35
1.44726	6607	1.44726	2709	1.44726	384	1.44726	842	1.44726	34
1.44999	6624	1.44999	2651	1.44999	367	1.44999	807	1.44999	26
1.45272	6531	1.45272	2725	1.45272	391	1.45272	826	1.45272	35
1.45545	6443	1.45545	2750	1.45545	354	1.45545	873	1.45545	26
1.45818	6532	1.45818	2712	1.45818	372	1.45818	836	1.45818	23
1.46091	6669	1.46091	2786	1.46091	370	1.46091	857	1.46091	35
1.46364	6503	1.46364	2751	1.46364	376	1.46364	820	1.46364	26
1.46637	6328	1.46637	2727	1.46637	401	1.46637	888	1.46637	27
1.4691	6354	1.4691	2741	1.4691	416	1.4691	843	1.4691	25
1.47183	6415	1.47183	2680	1.47183	363	1.47183	829	1.47183	28
1.47456	6426	1.47456	2588	1.47456	352	1.47456	861	1.47456	29
1.47729	6467	1.47729	2621	1.47729	410	1.47729	846	1.47729	34
1.48002	6417	1.48002	2691	1.48002	359	1.48002	804	1.48002	38
1.48275	6371	1.48275	2713	1.48275	358	1.48275	805	1.48275	34
1.48549	6405	1.48549	2728	1.48549	378	1.48549	846	1.48549	30
1.48822	6377	1.48822	2689	1.48822	373	1.48822	844	1.48822	30
1.49095	6384	1.49095	2683	1.49095	341	1.49095	794	1.49095	21
1.49368	6263	1.49368	2736	1.49368	346	1.49368	808	1.49368	29
1.49641	6289	1.49641	2760	1.49641	369	1.49641	819	1.49641	23
1.49914	6233	1.49914	2686	1.49914	333	1.49914	847	1.49914	23
1.50187	6148	1.50187	2758	1.50187	344	1.50187	782	1.50187	43
1.5046	6135	1.5046	2698	1.5046	331	1.5046	737	1.5046	23
1.50733	6039	1.50733	2612	1.50733	345	1.50733	695	1.50733	29
1.51006	6409	1.51006	2730	1.51006	367	1.51006	757	1.51006	31
1.51279	6179	1.51279	2642	1.51279	359	1.51279	798	1.51279	38
1.51552	6549	1.51552	2543	1.51552	343	1.51552	797	1.51552	28
1.51825	6159	1.51825	2758	1.51825	376	1.51825	802	1.51825	29
1.52098	6425	1.52098	2803	1.52098	344	1.52098	842	1.52098	39
1.52371	6212	1.52371	2641	1.52371	344	1.52371	788	1.52371	26
1.52645	6327	1.52645	2750	1.52645	348	1.52645	808	1.52645	25
1.52918	6502	1.52918	2668	1.52918	356	1.52918	794	1.52918	28
1.53191	6145	1.53191	2740	1.53191	387	1.53191	772	1.53191	37
1.53464	6091	1.53464	2670	1.53464	330	1.53464	804	1.53464	31
1.53737	6140	1.53737	2630	1.53737	366	1.53737	821	1.53737	21
1.5401	6014	1.5401	2528	1.5401	328	1.5401	765	1.5401	25
1.54283	6279	1.54283	2620	1.54283	326	1.54283	825	1.54283	25
1.54556	5961	1.54556	2616	1.54556	329	1.54556	763	1.54556	22
1.54829	6159	1.54829	2585	1.54829	348	1.54829	758	1.54829	30
1.55102	6098	1.55102	2587	1.55102	342	1.55102	797	1.55102	28
1.55375	6175	1.55375	2665	1.55375	311	1.55375	810	1.55375	31
1.55648	6290	1.55648	2656	1.55648	366	1.55648	777	1.55648	31
1.55921	6260	1.55921	2715	1.55921	349	1.55921	789	1.55921	23
1.56194	6404	1.56194	2598	1.56194	365	1.56194	757	1.56194	35
1.56468	6317	1.56468	2766	1.56468	343	1.56468	787	1.56468	24
1.56741	6204	1.56741	2659	1.56741	355	1.56741	760	1.56741	27
1.57014	6324	1.57014	2624	1.57014	335	1.57014	766	1.57014	31
1.57287	6245	1.57287	2622	1.57287	355	1.57287	726	1.57287	22
1.5756	6160	1.5756	2602	1.5756	328	1.5756	771	1.5756	38
1.57833	6100	1.57833	2630	1.57833	329	1.57833	772	1.57833	28
1.58106	6143	1.58106	2644	1.58106	364	1.58106	734	1.58106	24
1.58379	6183	1.58379	2648	1.58379	317	1.58379	797	1.58379	30
1.58652	6152	1.58652	2577	1.58652	348	1.58652	734	1.58652	35
1.58925	6098	1.58925	2549	1.58925	330	1.58925	725	1.58925	25
1.59198	5901	1.59198	2657	1.59198	314	1.59198	703	1.59198	19
1.59471	5986	1.59471	2573	1.59471	332	1.59471	758	1.59471	30
1.59744	6252	1.59744	2554	1.59744	347	1.59744	763	1.59744	28
1.60017	6158	1.60017	2583	1.60017	350	1.60017	762	1.60017	25
1.6029	6123	1.6029	2671	1.6029	329	1.6029	762	1.6029	26
1.60564	6005	1.60564	2615	1.60564	381	1.60564	746	1.60564	36
1.60837	5960	1.60837	2573	1.60837	313	1.60837	755	1.60837	20
1.6111	6099	1.6111	2546	1.6111	366	1.6111	727	1.6111	26
1.61383	6112	1.61383	2625	1.61383	327	1.61383	780	1.61383	30
1.61656	6085	1.61656	2543	1.61656	323	1.61656	755	1.61656	36
1.61929	6069	1.61929	2558	1.61929	336	1.61929	686	1.61929	33
1.62202	6046	1.62202	2537	1.62202	329	1.62202	698	1.62202	18
1.62475	6117	1.62475	2611	1.62475	300	1.62475	707	1.62475	27
1.62748	6142	1.62748	2617	1.62748	342	1.62748	698	1.62748	24
1.63021	6135	1.63021	2564	1.63021	322	1.63021	713	1.63021	25
1.63294	6110	1.63294	2590	1.63294	306	1.63294	698	1.63294	27
1.63567	6070	1.63567	2513	1.63567	325	1.63567	748	1.63567	29
1.6384	6045	1.6384	2660	1.6384	348	1.6384	684	1.6384	28
1.64113	6096	1.64113	2513	1.64113	365	1.64113	703	1.64113	27
1.64386	5864	1.64386	2614	1.64386	324	1.64386	682	1.64386	23
1.6466	5826	1.6466	2576	1.6466	315	1.6466	729	1.6466	25
1.64933	5843	1.64933	2572	1.64933	320	1.64933	727	1.64933	32
1.65206	5897	1.65206	2574	1.65206	327	1.65206	723	1.65206	29
1.65479	6001	1.65479	2586	1.65479	290	1.65479	642	1.65479	23
1.65752	6042	1.65752	2523	1.65752	321	1.65752	708	1.65752	22
1.66025	6091	1.66025	2553	1.66025	332	1.66025	740	1.66025	26
1.66298	6051	1.66298	2471	1.66298	312	1.66298	746	1.66298	34
1.66571	5947	1.66571	2589	1.66571	301	1.66571	733	1.66571	29
1.66844	6095	1.66844	2511	1.66844	326	1.66844	733	1.66844	27
1.67117	5982	1.67117	2543	1.67117	344	1.67117	703	1.67117	28
1.6739	5906	1.6739	2453	1.6739	299	1.6739	701	1.6739	41
1.67663	5968	1.67663	2507	1.67663	319	1.67663	669	1.67663	28
1.67936	5664	1.67936	2462	1.67936	323	1.67936	668	1.67936	23
1.68209	5937	1.68209	2472	1.68209	315	1.68209	670	1.68209	18
1.68482	5848	1.68482	2484	1.68482	283	1.68482	703	1.68482	29
1.68756	5905	1.68756	2461	1.68756	330	1.68756	659	1.68756	23
1.69029	5969	1.69029	2502	1.69029	315	1.69029	627	1.69029	19
1.69302	6026	1.69302	2440	1.69302	309	1.69302	662	1.69302	26
1.69575	5966	1.69575	2580	1.69575	318	1.69575	649	1.69575	21
1.69848	6101	1.69848	2494	1.69848	284	1.69848	628	1.69848	24
1.70121	5997	1.70121	2473	1.70121	318	1.70121	704	1.70121	26
1.70394	5991	1.70394	2538	1.70394	317	1.70394	622	1.70394	28
1.70667	5877	1.70667	2544	1.70667	315	1.70667	612	1.70667	26
1.7094	5848	1.7094	2575	1.7094	296	1.7094	598	1.7094	23
1.71213	5919	1.71213	2449	1.71213	285	1.71213	660	1.71213	35
1.71486	5891	1.71486	2582	1.71486	298	1.71486	592	1.71486	33
1.71759	5884	1.71759	2584	1.71759	319	1.71759	646	1.71759	21
1.72032	5930	1.72032	2458	1.72032	297	1.72032	689	1.72032	26
1.72305	5932	1.72305	2567	1.72305	287	1.72305	668	1.72305	24
1.72578	5980	1.72578	2483	1.72578	311	1.72578	608	1.72578	26
1.72852	5986	1.72852	2527	1.72852	321	1.72852	645	1.72852	39
1.73125	6037	1.73125	2460	1.73125	275	1.73125	685	1.73125	20
1.73398	5872	1.73398	2490	1.73398	300	1.73398	618	1.73398	22
1.73671	5855	1.73671	2475	1.73671	312	1.73671	703	1.73671	26
1.73944	5888	1.73944	2492	1.73944	323	1.73944	670	1.73944	25
1.74217	5756	1.74217	2530	1.74217	321	1.74217	658	1.74217	20
1.7449	5847	1.7449	2509	1.7449	314	1.7449	632	1.7449	22
1.74763	5807	1.74763	2550	1.74763	299	1.74763	633	1.74763	15
1.75036	5918	1.75036	2477	1.75036	343	1.75036	662	1.75036	15
1.75309	5719	1.75309	2523	1.75309	324	1.75309	591	1.75309	23
1.75582	5708	1.75582	2461	1.75582	289	1.75582	602	1.75582	31
1.75855	5624	1.75855	2537	1.75855	277	1.75855	622	1.75855	19
1.76128	5736	1.76128	2450	1.76128	282	1.76128	635	1.76128	29
1.76401	5859	1.76401	2558	1.76401	321	1.76401	637	1.76401	27
1.76674	5718	1.76674	2442	1.76674	327	1.76674	599	1.76674	24
1.76948	5910	1.76948	2454	1.76948	297	1.76948	623	1.76948	26
1.77221	5894	1.77221	2455	1.77221	264	1.77221	617	1.77221	33
1.77494	5985	1.77494	2471	1.77494	296	1.77494	632	1.77494	30
1.77767	5859	1.77767	2516	1.77767	277	1.77767	579	1.77767	26
1.7804	5748	1.7804	2555	1.7804	298	1.7804	624	1.7804	24
1.78313	5921	1.78313	2412	1.78313	255	1.78313	633	1.78313	32
1.78586	5868	1.78586	2559	1.78586	285	1.78586	646	1.78586	21
1.78859	5849	1.78859	2474	1.78859	274	1.78859	627	1.78859	24
1.79132	6006	1.79132	2449	1.79132	266	1.79132	595	1.79132	19
1.79405	5858	1.79405	2486	1.79405	278	1.79405	651	1.79405	16
1.79678	5718	1.79678	2525	1.79678	302	1.79678	619	1.79678	23
1.79951	5813	1.79951	2483	1.79951	291	1.79951	588	1.79951	17
1.80224	5881	1.80224	2413	1.80224	264	1.80224	582	1.80224	24
1.80497	5858	1.80497	2502	1.80497	315	1.80497	636	1.80497	18
1.8077	5815	1.8077	2430	1.8077	316	1.8077	547	1.8077	24
1.81044	5813	1.81044	2387	1.81044	293	1.81044	554	1.81044	26
1.81317	5843	1.81317	2451	1.81317	303	1.81317	592	1.81317	23
1.8159	5877	1.8159	2317	1.8159	276	1.8159	592	1.8159	28
1.81863	5869	1.81863	2376	1.81863	288	1.81863	577	1.81863	14
1.82136	5840	1.82136	2344	1.82136	294	1.82136	563	1.82136	29
1.82409	5697	1.82409	2469	1.82409	299	1.82409	606	1.82409	29
1.82682	5600	1.82682	2377	1.82682	280	1.82682	568	1.82682	34
1.82955	5780	1.82955	2454	1.82955	314	1.82955	543	1.82955	28
1.83228	5755	1.83228	2437	1.83228	284	1.83228	591	1.83228	23
1.83501	5620	1.83501	2303	1.83501	270	1.83501	614	1.83501	27
1.83774	5784	1.83774	2438	1.83774	279	1.83774	569	1.83774	27
1.84047	5505	1.84047	2461	1.84047	279	1.84047	614	1.84047	23
1.8432	5767	1.8432	2386	1.8432	276	1.8432	577	1.8432	26
1.84593	5738	1.84593	2324	1.84593	235	1.84593	601	1.84593	36
1.84866	5727	1.84866	2522	1.84866	318	1.84866	594	1.84866	22
1.8514	5625	1.8514	2407	1.8514	282	1.8514	606	1.8514	20
1.85413	5679	1.85413	2327	1.85413	286	1.85413	571	1.85413	36
1.85686	5867	1.85686	2433	1.85686	291	1.85686	510	1.85686	27
1.85959	5768	1.85959	2424	1.85959	315	1.85959	552	1.85959	32
1.86232	5745	1.86232	2380	1.86232	292	1.86232	587	1.86232	14
1.86505	5749	1.86505	2423	1.86505	266	1.86505	570	1.86505	24
1.86778	5794	1.86778	2390	1.86778	296	1.86778	599	1.86778	27
1.87051	5630	1.87051	2390	1.87051	303	1.87051	605	1.87051	21
1.87324	5616	1.87324	2340	1.87324	281	1.87324	560	1.87324	29
1.87597	5744	1.87597	2359	1.87597	294	1.87597	558	1.87597	22
1.8787	5725	1.8787	2344	1.8787	262	1.8787	575	1.8787	22
1.88143	5576	1.88143	2311	1.88143	300	1.88143	583	1.88143	23
1.88416	5667	1.88416	2321	1.88416	275	1.88416	531	1.88416	17
1.88689	5621	1.88689	2280	1.88689	284	1.88689	526	1.88689	26
1.88963	5735	1.88963	2340	1.88963	242	1.88963	570	1.88963	20
1.89236	5852	1.89236	2313	1.89236	308	1.89236	533	1.89236	18
1.89509	5805	1.89509	2326	1.89509	284	1.89509	516	1.89509	14
1.89782	5664	1.89782	2337	1.89782	284	1.89782	566	1.89782	21
1.90055	5714	1.90055	2320	1.90055	243	1.90055	516	1.90055	21
1.90328	5683	1.90328	2324	1.90328	287	1.90328	548	1.90328	17
1.90601	5716	1.90601	2316	1.90601	255	1.90601	560	1.90601	29
1.90874	5727	1.90874	2348	1.90874	274	1.90874	531	1.90874	33
1.91147	5692	1.91147	2406	1.91147	282	1.91147	532	1.91147	19
1.9142	5722	1.9142	2367	1.9142	284	1.9142	581	1.9142	21
1.91693	5591	1.91693	2243	1.91693	302	1.91693	503	1.91693	26
1.91966	5673	1.91966	2334	1.91966	268	1.91966	497	1.91966	21
1.92239	5666	1.92239	2471	1.92239	274	1.92239	533	1.92239	19
1.92512	5662	1.92512	2308	1.92512	244	1.92512	495	1.92512	21
1.92785	5547	1.92785	2303	1.92785	251	1.92785	548	1.92785	19
1.93059	5612	1.93059	2355	1.93059	264	1.93059	503	1.93059	19
1.93332	5535	1.93332	2333	1.93332	277	1.93332	516	1.93332	25
1.93605	5577	1.93605	2375	1.93605	226	1.93605	527	1.93605	30
1.93878	5382	1.93878	2212	1.93878	252	1.93878	566	1.93878	20
1.94151	5570	1.94151	2280	1.94151	242	1.94151	540	1.94151	23
1.94424	5630	1.94424	2323	1.94424	255	1.94424	510	1.94424	29
1.94697	5669	1.94697	2291	1.94697	216	1.94697	578	1.94697	16
1.9497	5480	1.9497	2306	1.9497	261	1.9497	535	1.9497	21
1.95243	5590	1.95243	2325	1.95243	262	1.95243	573	1.95243	23
1.95516	5545	1.95516	2371	1.95516	251	1.95516	541	1.95516	13
1.95789	5628	1.95789	2335	1.95789	253	1.95789	497	1.95789	18
1.96062	5580	1.96062	2215	1.96062	212	1.96062	537	1.96062	20
1.96335	5554	1.96335	2267	1.96335	243	1.96335	509	1.96335	16
1.96608	5699	1.96608	2372	1.96608	242	1.96608	524	1.96608	20
1.96881	5716	1.96881	2103	1.96881	238	1.96881	500	1.96881	16
1.97155	5695	1.97155	2279	1.97155	218	1.97155	575	1.97155	20
1.97428	5638	1.97428	2281	1.97428	257	1.97428	525	1.97428	20
1.97701	5493	1.97701	2289	1.97701	262	1.97701	533	1.97701	17
1.97974	5800	1.97974	2213	1.97974	264	1.97974	548	1.97974	21
1.98247	5569	1.98247	2184	1.98247	250	1.98247	483	1.98247	26
1.9852	5710	1.9852	2332	1.9852	260	1.9852	510	1.9852	18
1.98793	5708	1.98793	2248	1.98793	273	1.98793	526	1.98793	22
1.99066	5574	1.99066	2318	1.99066	277	1.99066	511	1.99066	17
1.99339	5571	1.99339	2254	1.99339	257	1.99339	496	1.99339	21
1.99612	5610	1.99612	2227	1.99612	258	1.99612	513	1.99612	17
1.99885	5524	1.99885	2238	1.99885	259	1.99885	529	1.99885	26
2.00158	5643	2.00158	2258	2.00158	245	2.00158	491	2.00158	21
2.00431	5540	2.00431	2241	2.00431	245	2.00431	498	2.00431	26
2.00704	5661	2.00704	2281	2.00704	270	2.00704	508	2.00704	15
2.00977	5416	2.00977	2226	2.00977	252	2.00977	525	2.00977	21
2.01251	5590	2.01251	2293	2.01251	250	2.01251	497	2.01251	26
2.01524	5474	2.01524	2192	2.01524	243	2.01524	512	2.01524	29
2.01797	5536	2.01797	2214	2.01797	253	2.01797	519	2.01797	20
2.0207	5612	2.0207	2231	2.0207	242	2.0207	515	2.0207	27
2.02343	5506	2.02343	2289	2.02343	267	2.02343	476	2.02343	24
2.02616	5575	2.02616	2210	2.02616	253	2.02616	501	2.02616	20
2.02889	5481	2.02889	2173	2.02889	241	2.02889	508	2.02889	17
2.03162	5453	2.03162	2234	2.03162	257	2.03162	519	2.03162	25
2.03435	5422	2.03435	2306	2.03435	269	2.03435	534	2.03435	17
2.03708	5394	2.03708	2265	2.03708	258	2.03708	561	2.03708	18
2.03981	5491	2.03981	2313	2.03981	237	2.03981	563	2.03981	28
2.04254	5285	2.04254	2263	2.04254	243	2.04254	526	2.04254	20
2.04527	5577	2.04527	2165	2.04527	210	2.04527	540	2.04527	26
2.048	5501	2.048	2133	2.048	265	2.048	487	2.048	17
2.05073	5375	2.05073	2158	2.05073	234	2.05073	515	2.05073	17
2.05347	5311	2.05347	2235	2.05347	232	2.05347	464	2.05347	23
2.0562	5293	2.0562	2187	2.0562	231	2.0562	496	2.0562	17
2.05893	5311	2.05893	2189	2.05893	245	2.05893	538	2.05893	17
2.06166	5351	2.06166	2255	2.06166	258	2.06166	482	2.06166	25
2.06439	5298	2.06439	2253	2.06439	243	2.06439	494	2.06439	24
2.06712	5354	2.06712	2225	2.06712	255	2.06712	541	2.06712	27
2.06985	5201	2.06985	2183	2.06985	227	2.06985	489	2.06985	21
2.07258	5254	2.07258	2224	2.07258	225	2.07258	535	2.07258	24
2.07531	5331	2.07531	2156	2.07531	239	2.07531	482	2.07531	15
2.07804	5543	2.07804	2127	2.07804	246	2.07804	477	2.07804	23
2.08077	5451	2.08077	2250	2.08077	198	2.08077	506	2.08077	18
2.0835	5424	2.0835	2189	2.0835	232	2.0835	492	2.0835	17
2.08623	5400	2.08623	2134	2.08623	218	2.08623	530	2.08623	20
2.08896	5361	2.08896	2208	2.08896	248	2.08896	517	2.08896	18
2.09169	5480	2.09169	2264	2.09169	258	2.09169	515	2.09169	20
2.09443	5363	2.09443	2181	2.09443	217	2.09443	544	2.09443	22
2.09716	5509	2.09716	2204	2.09716	179	2.09716	513	2.09716	20
2.09989	5457	2.09989	2159	2.09989	268	2.09989	518	2.09989	19
2.10262	5263	2.10262	2091	2.10262	241	2.10262	492	2.10262	23
2.10535	5133	2.10535	2034	2.10535	241	2.10535	505	2.10535	17
2.10808	5216	2.10808	2106	2.10808	227	2.10808	512	2.10808	18
2.11081	5341	2.11081	2298	2.11081	228	2.11081	529	2.11081	23
2.11354	5251	2.11354	2178	2.11354	220	2.11354	487	2.11354	20
2.11627	5173	2.11627	2134	2.11627	242	2.11627	492	2.11627	25
2.119	5287	2.119	2261	2.119	204	2.119	529	2.119	18
2.12173	5152	2.12173	2095	2.12173	215	2.12173	515	2.12173	20
2.12446	5272	2.12446	2145	2.12446	230	2.12446	480	2.12446	15
2.12719	5266	2.12719	2131	2.12719	237	2.12719	517	2.12719	14
2.12992	5163	2.12992	2180	2.12992	209	2.12992	561	2.12992	16
2.13265	5287	2.13265	2189	2.13265	220	2.13265	542	2.13265	18
2.13539	5211	2.13539	2194	2.13539	208	2.13539	500	2.13539	24
2.13812	5149	2.13812	2193	2.13812	220	2.13812	496	2.13812	20
2.14085	5337	2.14085	2137	2.14085	186	2.14085	543	2.14085	18
2.14358	5128	2.14358	2156	2.14358	267	2.14358	510	2.14358	25
2.14631	5253	2.14631	2088	2.14631	236	2.14631	502	2.14631	16
2.14904	5320	2.14904	2037	2.14904	224	2.14904	526	2.14904	21
2.15177	5228	2.15177	2083	2.15177	244	2.15177	484	2.15177	15
2.1545	5379	2.1545	2047	2.1545	213	2.1545	488	2.1545	12
2.15723	5371	2.15723	2134	2.15723	237	2.15723	500	2.15723	19
2.15996	5238	2.15996	2062	2.15996	201	2.15996	522	2.15996	14
2.16269	5219	2.16269	2197	2.16269	218	2.16269	472	2.16269	29
2.16542	5028	2.16542	2092	2.16542	217	2.16542	505	2.16542	26
2.16815	5247	2.16815	2130	2.16815	244	2.16815	501	2.16815	20
2.17088	5212	2.17088	2131	2.17088	224	2.17088	490	2.17088	17
2.17361	5018	2.17361	2090	2.17361	215	2.17361	471	2.17361	16
2.17635	5200	2.17635	2114	2.17635	206	2.17635	453	2.17635	21
2.17908	5103	2.17908	2073	2.17908	202	2.17908	428	2.17908	22
2.18181	5094	2.18181	2033	2.18181	242	2.18181	447	2.18181	19
2.18454	4990	2.18454	2137	2.18454	229	2.18454	509	2.18454	26
2.18727	5253	2.18727	2111	2.18727	212	2.18727	505	2.18727	18
2.19	5000	2.19	2153	2.19	184	2.19	473	2.19	20
2.19273	5202	2.19273	2128	2.19273	209	2.19273	486	2.19273	19
2.19546	5231	2.19546	2192	2.19546	213	2.19546	490	2.19546	12
2.19819	5251	2.19819	2147	2.19819	219	2.19819	471	2.19819	18
2.20092	5267	2.20092	2137	2.20092	229	2.20092	452	2.20092	12
2.20365	5225	2.20365	2097	2.20365	222	2.20365	460	2.20365	23
2.20638	5106	2.20638	2175	2.20638	226	2.20638	449	2.20638	15
2.20911	5193	2.20911	2101	2.20911	230	2.20911	450	2.20911	14
2.21184	5220	2.21184	2078	2.21184	253	2.21184	431	2.21184	20
2.21457	5179	2.21457	2119	2.21457	241	2.21457	457	2.21457	30
2.21731	5236	2.21731	2202	2.21731	244	2.21731	403	2.21731	14
2.22004	5171	2.22004	2187	2.22004	191	2.22004	474	2.22004	17
2.22277	5218	2.22277	2128	2.22277	209	2.22277	456	2.22277	16
2.2255	5185	2.2255	2130	2.2255	198	2.2255	418	2.2255	16
2.22823	5348	2.22823	2126	2.22823	211	2.22823	446	2.22823	15
2.23096	5218	2.23096	2057	2.23096	191	2.23096	469	2.23096	15
2.23369	5121	2.23369	2101	2.23369	219	2.23369	473	2.23369	30
2.23642	5098	2.23642	2156	2.23642	224	2.23642	455	2.23642	17
2.23915	5175	2.23915	2070	2.23915	222	2.23915	459	2.23915	13
2.24188	5294	2.24188	2132	2.24188	214	2.24188	453	2.24188	17
2.24461	5207	2.24461	2113	2.24461	230	2.24461	423	2.24461	17
2.24734	5211	2.24734	2057	2.24734	229	2.24734	430	2.24734	15
2.25007	5189	2.25007	2065	2.25007	218	2.25007	424	2.25007	17
2.2528	5039	2.2528	2103	2.2528	186	2.2528	384	2.2528	25
2.25554	5157	2.25554	2115	2.25554	222	2.25554	424	2.25554	19
2.25827	5139	2.25827	2016	2.25827	202	2.25827	407	2.25827	22
2.261	5174	2.261	2129	2.261	224	2.261	427	2.261	17
2.26373	5081	2.26373	2203	2.26373	180	2.26373	459	2.26373	18
2.26646	5202	2.26646	2080	2.26646	211	2.26646	440	2.26646	22
2.26919	5267	2.26919	2126	2.26919	197	2.26919	435	2.26919	10
2.27192	5195	2.27192	2085	2.27192	197	2.27192	415	2.27192	14
2.27465	5194	2.27465	2063	2.27465	204	2.27465	458	2.27465	14
2.27738	5216	2.27738	2063	2.27738	203	2.27738	410	2.27738	11
2.28011	5133	2.28011	2029	2.28011	217	2.28011	416	2.28011	14
2.28284	5062	2.28284	2002	2.28284	200	2.28284	425	2.28284	16
2.28557	5118	2.28557	2054	2.28557	189	2.28557	400	2.28557	12
2.2883	5183	2.2883	2014	2.2883	174	2.2883	417	2.2883	22
2.29103	5203	2.29103	2020	2.29103	205	2.29103	411	2.29103	21
2.29376	5079	2.29376	2057	2.29376	191	2.29376	410	2.29376	20
2.2965	5183	2.2965	2047	2.2965	230	2.2965	410	2.2965	19
2.29923	5044	2.29923	2047	2.29923	186	2.29923	404	2.29923	18
2.30196	5053	2.30196	2155	2.30196	212	2.30196	398	2.30196	16
2.30469	5221	2.30469	2055	2.30469	178	2.30469	401	2.30469	21
2.30742	5124	2.30742	1939	2.30742	227	2.30742	429	2.30742	15
2.31015	5077	2.31015	1999	2.31015	221	2.31015	399	2.31015	8
2.31288	5189	2.31288	1992	2.31288	222	2.31288	410	2.31288	14
2.31561	5007	2.31561	2018	2.31561	173	2.31561	402	2.31561	19
2.31834	5074	2.31834	2004	2.31834	241	2.31834	378	2.31834	27
2.32107	5151	2.32107	2009	2.32107	224	2.32107	422	2.32107	14
2.3238	5071	2.3238	1971	2.3238	190	2.3238	405	2.3238	10
2.32653	5101	2.32653	2018	2.32653	241	2.32653	374	2.32653	21
2.32926	5246	2.32926	2055	2.32926	234	2.32926	406	2.32926	6
2.33199	5125	2.33199	2086	2.33199	175	2.33199	412	2.33199	15
2.33472	5189	2.33472	1964	2.33472	226	2.33472	396	2.33472	15
2.33746	5267	2.33746	1996	2.33746	180	2.33746	394	2.33746	31
2.34019	5144	2.34019	1980	2.34019	184	2.34019	425	2.34019	17
2.34292	5203	2.34292	2027	2.34292	213	2.34292	402	2.34292	15
2.34565	5170	2.34565	2031	2.34565	176	2.34565	433	2.34565	14
2.34838	5060	2.34838	1990	2.34838	214	2.34838	400	2.34838	15
2.35111	5167	2.35111	1979	2.35111	182	2.35111	410	2.35111	22
2.35384	4967	2.35384	1995	2.35384	208	2.35384	395	2.35384	13
2.35657	5205	2.35657	1991	2.35657	188	2.35657	408	2.35657	14
2.3593	5128	2.3593	1989	2.3593	161	2.3593	377	2.3593	18
2.36203	4995	2.36203	1920	2.36203	220	2.36203	395	2.36203	22
2.36476	5067	2.36476	1926	2.36476	210	2.36476	387	2.36476	15
2.36749	4902	2.36749	1981	2.36749	196	2.36749	414	2.36749	20
2.37022	5070	2.37022	1935	2.37022	191	2.37022	384	2.37022	14
2.37295	4933	2.37295	1911	2.37295	194	2.37295	392	2.37295	17
2.37568	4903	2.37568	1950	2.37568	192	2.37568	391	2.37568	17
2.37842	4936	2.37842	1967	2.37842	190	2.37842	404	2.37842	19
2.38115	4944	2.38115	2020	2.38115	185	2.38115	395	2.38115	8
2.38388	4964	2.38388	1965	2.38388	215	2.38388	392	2.38388	14
2.38661	4891	2.38661	1936	2.38661	183	2.38661	389	2.38661	17
2.38934	4820	2.38934	1962	2.38934	184	2.38934	385	2.38934	18
2.39207	4865	2.39207	1962	2.39207	196	2.39207	401	2.39207	22
2.3948	4995	2.3948	2028	2.3948	180	2.3948	379	2.3948	25
2.39753	4976	2.39753	2022	2.39753	197	2.39753	376	2.39753	17
2.40026	5197	2.40026	1966	2.40026	184	2.40026	395	2.40026	13
2.40299	5120	2.40299	2001	2.40299	178	2.40299	426	2.40299	13
2.40572	5011	2.40572	1975	2.40572	196	2.40572	424	2.40572	18
2.40845	5064	2.40845	2059	2.40845	188	2.40845	355	2.40845	10
2.41118	4967	2.41118	1929	2.41118	186	2.41118	415	2.41118	21
2.41391	4993	2.41391	1901	2.41391	182	2.41391	377	2.41391	16
2.41664	5032	2.41664	1996	2.41664	188	2.41664	364	2.41664	11
2.41938	5074	2.41938	1931	2.41938	190	2.41938	416	2.41938	17
2.42211	4917	2.42211	2024	2.42211	205	2.42211	376	2.42211	22
2.42484	4929	2.42484	1932	2.42484	164	2.42484	405	2.42484	18
2.42757	4915	2.42757	1926	2.42757	215	2.42757	378	2.42757	13
2.4303	5019	2.4303	1881	2.4303	183	2.4303	377	2.4303	18
2.43303	4962	2.43303	1875	2.43303	184	2.43303	370	2.43303	17
2.43576	5072	2.43576	2030	2.43576	202	2.43576	382	2.43576	17
2.43849	4790	2.43849	1927	2.43849	171	2.43849	389	2.43849	20
2.44122	4927	2.44122	2030	2.44122	172	2.44122	407	2.44122	14
2.44395	4879	2.44395	1931	2.44395	190	2.44395	413	2.44395	15
2.44668	4843	2.44668	1906	2.44668	182	2.44668	376	2.44668	26
2.44941	4826	2.44941	1849	2.44941	178	2.44941	399	2.44941	16
2.45214	4852	2.45214	1894	2.45214	150	2.45214	359	2.45214	21
2.45487	4880	2.45487	1826	2.45487	197	2.45487	349	2.45487	12
2.4576	4945	2.4576	1892	2.4576	179	2.4576	385	2.4576	10
2.46034	4997	2.46034	1826	2.46034	173	2.46034	352	2.46034	13
2.46307	4904	2.46307	1949	2.46307	186	2.46307	371	2.46307	18
2.4658	5017	2.4658	1969	2.4658	188	2.4658	385	2.4658	11
2.46853	4990	2.46853	1911	2.46853	178	2.46853	368	2.46853	19
2.47126	4985	2.47126	1930	2.47126	213	2.47126	378	2.47126	14
2.47399	4982	2.47399	1909	2.47399	165	2.47399	388	2.47399	22
2.47672	4969	2.47672	1969	2.47672	169	2.47672	384	2.47672	13
2.47945	4931	2.47945	1903	2.47945	192	2.47945	382	2.47945	22
2.48218	4977	2.48218	2035	2.48218	155	2.48218	368	2.48218	17
2.48491	5039	2.48491	1986	2.48491	193	2.48491	397	2.48491	13
2.48764	4936	2.48764	1948	2.48764	183	2.48764	395	2.48764	15
2.49037	4812	2.49037	1877	2.49037	151	2.49037	335	2.49037	22
2.4931	4764	2.4931	1877	2.4931	141	2.4931	403	2.4931	13
2.49583	4920	2.49583	1935	2.49583	183	2.49583	352	2.49583	19
2.49856	4835	2.49856	1892	2.49856	198	2.49856	344	2.49856	14
2.5013	4868	2.5013	1877	2.5013	200	2.5013	368	2.5013	21
2.50403	4653	2.50403	2000	2.50403	178	2.50403	341	2.50403	19
2.50676	4814	2.50676	1907	2.50676	184	2.50676	383	2.50676	14
2.50949	4739	2.50949	1926	2.50949	193	2.50949	321	2.50949	12
2.51222	5006	2.51222	1940	2.51222	188	2.51222	367	2.51222	17
2.51495	4730	2.51495	1940	2.51495	168	2.51495	336	2.51495	15
2.51768	4806	2.51768	1928	2.51768	199	2.51768	334	2.51768	7
2.52041	4788	2.52041	1832	2.52041	185	2.52041	320	2.52041	25
2.52314	4898	2.52314	1811	2.52314	165	2.52314	384	2.52314	9
2.52587	4730	2.52587	1828	2.52587	168	2.52587	396	2.52587	19
2.5286	4808	2.5286	1889	2.5286	186	2.5286	382	2.5286	17
2.53133	4627	2.53133	1895	2.53133	176	2.53133	345	2.53133	10
2.53406	4797	2.53406	1816	2.53406	163	2.53406	358	2.53406	13
2.53679	4765	2.53679	1876	2.53679	171	2.53679	370	2.53679	8
2.53952	4948	2.53952	1862	2.53952	168	2.53952	386	2.53952	12
2.54226	4867	2.54226	1855	2.54226	157	2.54226	370	2.54226	7
2.54499	4923	2.54499	1901	2.54499	158	2.54499	359	2.54499	12
2.54772	4824	2.54772	1877	2.54772	177	2.54772	368	2.54772	11
2.55045	4790	2.55045	1948	2.55045	177	2.55045	380	2.55045	12
2.55318	4718	2.55318	1811	2.55318	172	2.55318	352	2.55318	12
2.55591	4836	2.55591	1877	2.55591	184	2.55591	347	2.55591	19
2.55864	4837	2.55864	1896	2.55864	169	2.55864	351	2.55864	15
2.56137	4770	2.56137	1865	2.56137	168	2.56137	347	2.56137	12
2.5641	4762	2.5641	1858	2.5641	195	2.5641	350	2.5641	6
2.56683	4735	2.56683	1905	2.56683	161	2.56683	343	2.56683	18
2.56956	4810	2.56956	1817	2.56956	177	2.56956	331	2.56956	11
2.57229	4803	2.57229	1790	2.57229	155	2.57229	348	2.57229	13
2.57502	4807	2.57502	1891	2.57502	175	2.57502	352	2.57502	11
2.57775	4971	2.57775	1887	2.57775	164	2.57775	368	2.57775	9
2.58049	4909	2.58049	1894	2.58049	157	2.58049	350	2.58049	13
2.58322	4949	2.58322	1877	2.58322	164	2.58322	360	2.58322	17
2.58595	4891	2.58595	1816	2.58595	177	2.58595	357	2.58595	17
2.58868	4834	2.58868	1946	2.58868	168	2.58868	310	2.58868	16
2.59141	4713	2.59141	1860	2.59141	161	2.59141	313	2.59141	9
2.59414	4643	2.59414	1821	2.59414	165	2.59414	363	2.59414	13
2.59687	4681	2.59687	1811	2.59687	168	2.59687	344	2.59687	18
2.5996	4631	2.5996	1852	2.5996	152	2.5996	400	2.5996	15
2.60233	4716	2.60233	1886	2.60233	152	2.60233	351	2.60233	16
2.60506	4623	2.60506	1813	2.60506	167	2.60506	362	2.60506	18
2.60779	4658	2.60779	1798	2.60779	173	2.60779	341	2.60779	10
2.61052	4752	2.61052	1927	2.61052	185	2.61052	351	2.61052	21
2.61325	4836	2.61325	1881	2.61325	170	2.61325	320	2.61325	13
2.61598	4850	2.61598	1903	2.61598	167	2.61598	328	2.61598	10
2.61871	4785	2.61871	1838	2.61871	162	2.61871	294	2.61871	19
2.62145	4671	2.62145	1894	2.62145	168	2.62145	351	2.62145	16
2.62418	4592	2.62418	1867	2.62418	166	2.62418	344	2.62418	15
2.62691	4727	2.62691	1900	2.62691	153	2.62691	308	2.62691	12
2.62964	4678	2.62964	1871	2.62964	159	2.62964	362	2.62964	13
2.63237	4659	2.63237	1895	2.63237	162	2.63237	336	2.63237	11
2.6351	4624	2.6351	1891	2.6351	170	2.6351	355	2.6351	14
2.63783	4766	2.63783	1826	2.63783	159	2.63783	293	2.63783	16
2.64056	4622	2.64056	1836	2.64056	190	2.64056	318	2.64056	17
2.64329	4627	2.64329	1838	2.64329	158	2.64329	350	2.64329	7
2.64602	4789	2.64602	1807	2.64602	179	2.64602	314	2.64602	4
2.64875	4652	2.64875	1768	2.64875	176	2.64875	324	2.64875	14
2.65148	4591	2.65148	1821	2.65148	173	2.65148	320	2.65148	10
2.65421	4632	2.65421	1881	2.65421	145	2.65421	308	2.65421	14
2.65694	4565	2.65694	1825	2.65694	148	2.65694	339	2.65694	14
2.65967	4616	2.65967	1850	2.65967	174	2.65967	304	2.65967	10
2.66241	4579	2.66241	1870	2.66241	166	2.66241	368	2.66241	18
2.66514	4686	2.66514	1773	2.66514	164	2.66514	362	2.66514	14
2.66787	4683	2.66787	1826	2.66787	165	2.66787	317	2.66787	15
2.6706	4639	2.6706	1856	2.6706	145	2.6706	355	2.6706	10
2.67333	4704	2.67333	1787	2.67333	169	2.67333	349	2.67333	13
2.67606	4370	2.67606	1816	2.67606	157	2.67606	350	2.67606	15
2.67879	4487	2.67879	1781	2.67879	166	2.67879	343	2.67879	14
2.68152	4589	2.68152	1797	2.68152	164	2.68152	321	2.68152	13
2.68425	4577	2.68425	1825	2.68425	153	2.68425	334	2.68425	13
2.68698	4449	2.68698	1859	2.68698	166	2.68698	322	2.68698	8
2.68971	4552	2.68971	1824	2.68971	144	2.68971	326	2.68971	13
2.69244	4624	2.69244	1885	2.69244	164	2.69244	322	2.69244	14
2.69517	4714	2.69517	1769	2.69517	172	2.69517	305	2.69517	13
2.6979	4700	2.6979	1838	2.6979	156	2.6979	328	2.6979	9
2.70063	4685	2.70063	1763	2.70063	156	2.70063	341	2.70063	14
2.70337	4683	2.70337	1839	2.70337	156	2.70337	305	2.70337	16
2.7061	4753	2.7061	1836	2.7061	169	2.7061	315	2.7061	19
2.70883	4785	2.70883	1843	2.70883	150	2.70883	336	2.70883	22
2.71156	4621	2.71156	1881	2.71156	169	2.71156	314	2.71156	16
2.71429	4606	2.71429	1756	2.71429	159	2.71429	333	2.71429	16
2.71702	4664	2.71702	1725	2.71702	168	2.71702	306	2.71702	11
2.71975	4551	2.71975	1724	2.71975	140	2.71975	319	2.71975	9
2.72248	4604	2.72248	1729	2.72248	155	2.72248	299	2.72248	12
2.72521	4545	2.72521	1813	2.72521	147	2.72521	317	2.72521	15
2.72794	4584	2.72794	1740	2.72794	149	2.72794	303	2.72794	11
2.73067	4466	2.73067	1767	2.73067	131	2.73067	290	2.73067	12
2.7334	4607	2.7334	1852	2.7334	135	2.7334	308	2.7334	13
2.73613	4637	2.73613	1706	2.73613	136	2.73613	299	2.73613	16
2.73886	4404	2.73886	1780	2.73886	136	2.73886	288	2.73886	19
2.74159	4544	2.74159	1792	2.74159	159	2.74159	305	2.74159	11
2.74433	4703	2.74433	1822	2.74433	160	2.74433	331	2.74433	8
2.74706	4596	2.74706	1742	2.74706	149	2.74706	298	2.74706	17
2.74979	4579	2.74979	1828	2.74979	151	2.74979	329	2.74979	11
2.75252	4445	2.75252	1802	2.75252	160	2.75252	314	2.75252	12
2.75525	4611	2.75525	1778	2.75525	152	2.75525	275	2.75525	10
2.75798	4449	2.75798	1902	2.75798	158	2.75798	303	2.75798	11
2.76071	4655	2.76071	1800	2.76071	143	2.76071	306	2.76071	15
2.76344	4522	2.76344	1808	2.76344	113	2.76344	301	2.76344	16
2.76617	4552	2.76617	1625	2.76617	141	2.76617	319	2.76617	17
2.7689	4530	2.7689	1845	2.7689	144	2.7689	323	2.7689	15
2.77163	4378	2.77163	1709	2.77163	157	2.77163	314	2.77163	15
2.77436	4467	2.77436	1814	2.77436	146	2.77436	292	2.77436	14
2.77709	4502	2.77709	1742	2.77709	147	2.77709	319	2.77709	14
2.77982	4460	2.77982	1735	2.77982	142	2.77982	348	2.77982	15
2.78255	4380	2.78255	1762	2.78255	144	2.78255	330	2.78255	7
2.78529	4460	2.78529	1709	2.78529	156	2.78529	309	2.78529	13
2.78802	4541	2.78802	1755	2.78802	158	2.78802	326	2.78802	23
2.79075	4424	2.79075	1725	2.79075	132	2.79075	301	2.79075	15
2.79348	4515	2.79348	1776	2.79348	158	2.79348	297	2.79348	9
2.79621	4501	2.79621	1749	2.79621	142	2.79621	305	2.79621	14
2.79894	4438	2.79894	1710	2.79894	146	2.79894	312	2.79894	16
2.80167	4598	2.80167	1814	2.80167	147	2.80167	350	2.80167	11
2.8044	4565	2.8044	1833	2.8044	154	2.8044	334	2.8044	11
2.80713	4444	2.80713	1684	2.80713	145	2.80713	316	2.80713	8
2.80986	4413	2.80986	1748	2.80986	121	2.80986	319	2.80986	12
2.81259	4389	2.81259	1731	2.81259	133	2.81259	299	2.81259	12
2.81532	4502	2.81532	1711	2.81532	157	2.81532	332	2.81532	9
2.81805	4185	2.81805	1733	2.81805	136	2.81805	310	2.81805	20
2.82078	4348	2.82078	1802	2.82078	129	2.82078	303	2.82078	17
2.82351	4468	2.82351	1658	2.82351	122	2.82351	304	2.82351	16
2.82625	4468	2.82625	1685	2.82625	151	2.82625	296	2.82625	13
2.82898	4485	2.82898	1833	2.82898	143	2.82898	315	2.82898	19
2.83171	4424	2.83171	1699	2.83171	152	2.83171	315	2.83171	9
2.83444	4461	2.83444	1710	2.83444	136	2.83444	297	2.83444	16
2.83717	4480	2.83717	1746	2.83717	119	2.83717	336	2.83717	19
2.8399	4466	2.8399	1715	2.8399	143	2.8399	290	2.8399	6
2.84263	4375	2.84263	1734	2.84263	151	2.84263	292	2.84263	14
2.84536	4589	2.84536	1707	2.84536	161	2.84536	302	2.84536	13
2.84809	4401	2.84809	1722	2.84809	130	2.84809	289	2.84809	9
2.85082	4392	2.85082	1719	2.85082	131	2.85082	290	2.85082	17
2.85355	4395	2.85355	1757	2.85355	143	2.85355	285	2.85355	16
2.85628	4508	2.85628	1667	2.85628	140	2.85628	295	2.85628	13
2.85901	4467	2.85901	1728	2.85901	153	2.85901	274	2.85901	22
2.86174	4502	2.86174	1652	2.86174	153	2.86174	292	2.86174	11
2.86447	4559	2.86447	1700	2.86447	137	2.86447	291	2.86447	7
2.86721	4463	2.86721	1707	2.86721	125	2.86721	268	2.86721	12
2.86994	4410	2.86994	1744	2.86994	125	2.86994	266	2.86994	12
2.87267	4533	2.87267	1700	2.87267	135	2.87267	305	2.87267	12
2.8754	4448	2.8754	1680	2.8754	142	2.8754	292	2.8754	11
2.87813	4384	2.87813	1649	2.87813	140	2.87813	322	2.87813	8
2.88086	4385	2.88086	1656	2.88086	143	2.88086	297	2.88086	8
2.88359	4421	2.88359	1663	2.88359	120	2.88359	278	2.88359	7
2.88632	4351	2.88632	1630	2.88632	145	2.88632	303	2.88632	13
2.88905	4373	2.88905	1600	2.88905	160	2.88905	295	2.88905	12
2.89178	4318	2.89178	1676	2.89178	119	2.89178	293	2.89178	9
2.89451	4259	2.89451	1643	2.89451	133	2.89451	260	2.89451	11
2.89724	4245	2.89724	1677	2.89724	150	2.89724	308	2.89724	12
2.89997	4308	2.89997	1692	2.89997	128	2.89997	294	2.89997	9
2.9027	4297	2.9027	1709	2.9027	149	2.9027	260	2.9027	9
2.90544	4439	2.90544	1751	2.90544	125	2.90544	280	2.90544	9
2.90817	4557	2.90817	1763	2.90817	135	2.90817	223	2.90817	10
2.9109	4404	2.9109	1693	2.9109	155	2.9109	270	2.9109	13
2.91363	4513	2.91363	1737	2.91363	139	2.91363	317	2.91363	15
2.91636	4403	2.91636	1711	2.91636	152	2.91636	276	2.91636	8
2.91909	4255	2.91909	1624	2.91909	152	2.91909	292	2.91909	18
2.92182	4407	2.92182	1599	2.92182	108	2.92182	282	2.92182	6
2.92455	4357	2.92455	1632	2.92455	152	2.92455	272	2.92455	17
2.92728	4476	2.92728	1679	2.92728	146	2.92728	268	2.92728	22
2.93001	4420	2.93001	1664	2.93001	135	2.93001	262	2.93001	13
2.93274	4416	2.93274	1591	2.93274	140	2.93274	297	2.93274	20
2.93547	4366	2.93547	1596	2.93547	156	2.93547	281	2.93547	17
2.9382	4208	2.9382	1707	2.9382	135	2.9382	264	2.9382	7
2.94093	4412	2.94093	1667	2.94093	134	2.94093	293	2.94093	10
2.94366	4276	2.94366	1648	2.94366	134	2.94366	282	2.94366	15
2.9464	4269	2.9464	1656	2.9464	139	2.9464	285	2.9464	8
2.94913	4346	2.94913	1578	2.94913	131	2.94913	266	2.94913	11
2.95186	4512	2.95186	1667	2.95186	129	2.95186	292	2.95186	13
2.95459	4436	2.95459	1742	2.95459	113	2.95459	258	2.95459	13
2.95732	4322	2.95732	1627	2.95732	143	2.95732	250	2.95732	6
2.96005	4362	2.96005	1601	2.96005	124	2.96005	275	2.96005	22
2.96278	4262	2.96278	1616	2.96278	138	2.96278	290	2.96278	9
2.96551	4269	2.96551	1633	2.96551	121	2.96551	286	2.96551	12
2.96824	4349	2.96824	1708	2.96824	136	2.96824	249	2.96824	15
2.97097	4325	2.97097	1590	2.97097	111	2.97097	283	2.97097	17
2.9737	4375	2.9737	1695	2.9737	130	2.9737	273	2.9737	20
2.97643	4272	2.97643	1662	2.97643	132	2.97643	290	2.97643	12
2.97916	4411	2.97916	1558	2.97916	127	2.97916	248	2.97916	9
2.98189	4254	2.98189	1624	2.98189	127	2.98189	271	2.98189	12
2.98462	4231	2.98462	1664	2.98462	120	2.98462	262	2.98462	9
2.98736	4325	2.98736	1675	2.98736	133	2.98736	284	2.98736	13
2.99009	4308	2.99009	1535	2.99009	132	2.99009	281	2.99009	12
2.99282	4159	2.99282	1647	2.99282	136	2.99282	314	2.99282	9
2.99555	4185	2.99555	1625	2.99555	123	2.99555	274	2.99555	8
2.99828	4197	2.99828	1605	2.99828	122	2.99828	253	2.99828	13
3.00101	4157	3.00101	1622	3.00101	127	3.00101	269	3.00101	12
3.00374	4184	3.00374	1621	3.00374	115	3.00374	278	3.00374	11
3.00647	4211	3.00647	1596	3.00647	97	3.00647	262	3.00647	13
3.0092	4152	3.0092	1603	3.0092	126	3.0092	240	3.0092	8
3.01193	4327	3.01193	1646	3.01193	134	3.01193	249	3.01193	8
3.01466	4204	3.01466	1616	3.01466	136	3.01466	248	3.01466	5
3.01739	4373	3.01739	1668	3.01739	116	3.01739	267	3.01739	17
3.02012	4284	3.02012	1671	3.02012	105	3.02012	246	3.02012	11
3.02285	4364	3.02285	1642	3.02285	154	3.02285	243	3.02285	13
3.02558	4252	3.02558	1613	3.02558	136	3.02558	235	3.02558	9
3.02832	4301	3.02832	1561	3.02832	144	3.02832	269	3.02832	13
3.03105	4212	3.03105	1644	3.03105	127	3.03105	260	3.03105	11
3.03378	4209	3.03378	1618	3.03378	128	3.03378	282	3.03378	6
3.03651	4192	3.03651	1555	3.03651	129	3.03651	248	3.03651	13
3.03924	4269	3.03924	1578	3.03924	107	3.03924	264	3.03924	12
3.04197	4220	3.04197	1549	3.04197	124	3.04197	252	3.04197	13
3.0447	4219	3.0447	1565	3.0447	121	3.0447	249	3.0447	15
3.04743	4201	3.04743	1579	3.04743	148	3.04743	244	3.04743	15
3.05016	4221	3.05016	1600	3.05016	133	3.05016	260	3.05016	5
3.05289	4129	3.05289	1616	3.05289	135	3.05289	258	3.05289	8
3.05562	4200	3.05562	1644	3.05562	106	3.05562	249	3.05562	10
3.05835	4173	3.05835	1634	3.05835	132	3.05835	240	3.05835	8
3.06108	4205	3.06108	1520	3.06108	132	3.06108	229	3.06108	9
3.06381	4138	3.06381	1596	3.06381	132	3.06381	256	3.06381	22
3.06654	4193	3.06654	1560	3.06654	121	3.06654	255	3.06654	10
3.06928	4110	3.06928	1569	3.06928	125	3.06928	262	3.06928	8
3.07201	4188	3.07201	1575	3.07201	110	3.07201	246	3.07201	10
3.07474	4138	3.07474	1552	3.07474	115	3.07474	223	3.07474	10
3.07747	4178	3.07747	1636	3.07747	110	3.07747	204	3.07747	11
3.0802	4058	3.0802	1582	3.0802	124	3.0802	252	3.0802	15
3.08293	4062	3.08293	1646	3.08293	124	3.08293	232	3.08293	5
3.08566	4098	3.08566	1530	3.08566	120	3.08566	210	3.08566	11
3.08839	4135	3.08839	1556	3.08839	119	3.08839	239	3.08839	17
3.09112	4101	3.09112	1567	3.09112	129	3.09112	247	3.09112	11
3.09385	4198	3.09385	1489	3.09385	115	3.09385	239	3.09385	12
3.09658	4145	3.09658	1631	3.09658	133	3.09658	239	3.09658	7
3.09931	4244	3.09931	1612	3.09931	134	3.09931	238	3.09931	9
3.10204	4196	3.10204	1573	3.10204	105	3.10204	216	3.10204	13
3.10477	4169	3.10477	1558	3.10477	115	3.10477	263	3.10477	8
3.1075	4163	3.1075	1597	3.1075	108	3.1075	250	3.1075	13
3.11024	4085	3.11024	1529	3.11024	123	3.11024	261	3.11024	16
3.11297	4212	3.11297	1614	3.11297	114	3.11297	228	3.11297	13
3.1157	4153	3.1157	1584	3.1157	113	3.1157	267	3.1157	14
3.11843	4217	3.11843	1553	3.11843	108	3.11843	268	3.11843	6
3.12116	4279	3.12116	1541	3.12116	122	3.12116	248	3.12116	14
3.12389	4194	3.12389	1556	3.12389	118	3.12389	228	3.12389	12
3.12662	4112	3.12662	1570	3.12662	108	3.12662	240	3.12662	11
3.12935	4165	3.12935	1596	3.12935	116	3.12935	199	3.12935	8
3.13208	4093	3.13208	1651	3.13208	126	3.13208	228	3.13208	5
3.13481	4063	3.13481	1556	3.13481	110	3.13481	247	3.13481	11
3.13754	4099	3.13754	1521	3.13754	106	3.13754	228	3.13754	9
3.14027	3991	3.14027	1556	3.14027	100	3.14027	221	3.14027	7
3.143	4106	3.143	1511	3.143	94	3.143	219	3.143	11
3.14573	4041	3.14573	1633	3.14573	122	3.14573	247	3.14573	9
3.14846	4136	3.14846	1548	3.14846	110	3.14846	258	3.14846	17
3.1512	4124	3.1512	1577	3.1512	101	3.1512	234	3.1512	16
3.15393	4039	3.15393	1519	3.15393	135	3.15393	226	3.15393	10
3.15666	4110	3.15666	1492	3.15666	126	3.15666	236	3.15666	9
3.15939	4182	3.15939	1543	3.15939	122	3.15939	247	3.15939	8
3.16212	4036	3.16212	1528	3.16212	94	3.16212	250	3.16212	14
3.16485	4087	3.16485	1519	3.16485	110	3.16485	249	3.16485	14
3.16758	4163	3.16758	1609	3.16758	117	3.16758	228	3.16758	12
3.17031	4266	3.17031	1503	3.17031	113	3.17031	233	3.17031	9
3.17304	4187	3.17304	1502	3.17304	121	3.17304	225	3.17304	13
3.17577	4001	3.17577	1567	3.17577	104	3.17577	208	3.17577	6
3.1785	4018	3.1785	1515	3.1785	101	3.1785	242	3.1785	10
3.18123	3978	3.18123	1568	3.18123	120	3.18123	241	3.18123	9
3.18396	4058	3.18396	1571	3.18396	99	3.18396	217	3.18396	12
3.18669	4038	3.18669	1443	3.18669	126	3.18669	221	3.18669	10
3.18942	4144	3.18942	1545	3.18942	120	3.18942	213	3.18942	9
3.19216	4009	3.19216	1615	3.19216	123	3.19216	216	3.19216	9
3.19489	4023	3.19489	1525	3.19489	113	3.19489	240	3.19489	9
3.19762	4094	3.19762	1495	3.19762	114	3.19762	232	3.19762	12
3.20035	4047	3.20035	1506	3.20035	110	3.20035	242	3.20035	10
3.20308	3973	3.20308	1511	3.20308	116	3.20308	231	3.20308	12
3.20581	3996	3.20581	1542	3.20581	128	3.20581	246	3.20581	16
3.20854	3914	3.20854	1601	3.20854	104	3.20854	204	3.20854	12
3.21127	3882	3.21127	1551	3.21127	112	3.21127	243	3.21127	14
3.214	3976	3.214	1491	3.214	89	3.214	226	3.214	8
3.21673	3802	3.21673	1588	3.21673	129	3.21673	218	3.21673	10
3.21946	3866	3.21946	1595	3.21946	121	3.21946	201	3.21946	14
3.22219	3886	3.22219	1525	3.22219	91	3.22219	193	3.22219	9
3.22492	4035	3.22492	1528	3.22492	88	3.22492	233	3.22492	8
3.22765	4014	3.22765	1540	3.22765	107	3.22765	233	3.22765	7
3.23038	4033	3.23038	1452	3.23038	116	3.23038	236	3.23038	10
3.23312	4024	3.23312	1488	3.23312	109	3.23312	236	3.23312	10
3.23585	3933	3.23585	1520	3.23585	92	3.23585	221	3.23585	14
3.23858	4105	3.23858	1481	3.23858	107	3.23858	235	3.23858	10
3.24131	4039	3.24131	1499	3.24131	103	3.24131	215	3.24131	7
3.24404	4004	3.24404	1523	3.24404	99	3.24404	241	3.24404	6
3.24677	4056	3.24677	1505	3.24677	101	3.24677	217	3.24677	12
3.2495	4048	3.2495	1491	3.2495	126	3.2495	224	3.2495	13
3.25223	4147	3.25223	1477	3.25223	124	3.25223	224	3.25223	9
3.25496	4036	3.25496	1505	3.25496	123	3.25496	245	3.25496	9
3.25769	4027	3.25769	1482	3.25769	101	3.25769	226	3.25769	11
3.26042	4046	3.26042	1475	3.26042	102	3.26042	231	3.26042	12
3.26315	3921	3.26315	1540	3.26315	107	3.26315	227	3.26315	7
3.26588	3930	3.26588	1491	3.26588	101	3.26588	252	3.26588	12
3.26861	3910	3.26861	1551	3.26861	110	3.26861	274	3.26861	16
3.27135	3856	3.27135	1468	3.27135	100	3.27135	262	3.27135	11
3.27408	3974	3.27408	1454	3.27408	114	3.27408	222	3.27408	13
3.27681	3969	3.27681	1439	3.27681	118	3.27681	226	3.27681	11
3.27954	3996	3.27954	1470	3.27954	108	3.27954	249	3.27954	15
3.28227	4036	3.28227	1525	3.28227	100	3.28227	237	3.28227	11
3.285	3975	3.285	1417	3.285	93	3.285	261	3.285	5
3.28773	3983	3.28773	1527	3.28773	94	3.28773	204	3.28773	9
3.29046	3851	3.29046	1454	3.29046	96	3.29046	201	3.29046	16
3.29319	3965	3.29319	1450	3.29319	88	3.29319	220	3.29319	7
3.29592	3881	3.29592	1431	3.29592	95	3.29592	213	3.29592	9
3.29865	3914	3.29865	1548	3.29865	91	3.29865	232	3.29865	10
3.30138	4007	3.30138	1446	3.30138	98	3.30138	243	3.30138	10
3.30411	3947	3.30411	1426	3.30411	106	3.30411	231	3.30411	8
3.30684	3982	3.30684	1421	3.30684	95	3.30684	221	3.30684	10
3.30957	4046	3.30957	1409	3.30957	107	3.30957	233	3.30957	7
3.31231	3842	3.31231	1451	3.31231	107	3.31231	226	3.31231	10
3.31504	3934	3.31504	1476	3.31504	103	3.31504	223	3.31504	8
3.31777	3897	3.31777	1565	3.31777	112	3.31777	201	3.31777	14
3.3205	3968	3.3205	1434	3.3205	90	3.3205	207	3.3205	11
3.32323	3796	3.32323	1414	3.32323	113	3.32323	206	3.32323	16
3.32596	3940	3.32596	1511	3.32596	84	3.32596	201	3.32596	4
3.32869	3864	3.32869	1556	3.32869	112	3.32869	199	3.32869	11
3.33142	3865	3.33142	1501	3.33142	80	3.33142	187	3.33142	16
3.33415	3872	3.33415	1538	3.33415	109	3.33415	183	3.33415	18
3.33688	3830	3.33688	1456	3.33688	103	3.33688	205	3.33688	13
3.33961	3924	3.33961	1505	3.33961	97	3.33961	199	3.33961	10
3.34234	3980	3.34234	1467	3.34234	100	3.34234	210	3.34234	16
3.34507	3847	3.34507	1427	3.34507	117	3.34507	210	3.34507	8
3.3478	3917	3.3478	1388	3.3478	94	3.3478	238	3.3478	8
3.35053	3981	3.35053	1430	3.35053	114	3.35053	208	3.35053	18
3.35327	3909	3.35327	1437	3.35327	107	3.35327	211	3.35327	10
3.356	3825	3.356	1397	3.356	99	3.356	218	3.356	9
3.35873	3968	3.35873	1399	3.35873	97	3.35873	206	3.35873	11
3.36146	3924	3.36146	1394	3.36146	96	3.36146	212	3.36146	16
3.36419	3888	3.36419	1445	3.36419	95	3.36419	210	3.36419	9
3.36692	3894	3.36692	1422	3.36692	83	3.36692	184	3.36692	14
3.36965	3908	3.36965	1435	3.36965	110	3.36965	195	3.36965	14
3.37238	3768	3.37238	1489	3.37238	97	3.37238	203	3.37238	16
3.37511	3925	3.37511	1359	3.37511	104	3.37511	212	3.37511	8
3.37784	3845	3.37784	1483	3.37784	110	3.37784	200	3.37784	9
3.38057	3828	3.38057	1477	3.38057	127	3.38057	209	3.38057	11
3.3833	3847	3.3833	1497	3.3833	88	3.3833	222	3.3833	11
3.38603	3800	3.38603	1405	3.38603	110	3.38603	200	3.38603	11
3.38876	3828	3.38876	1437	3.38876	90	3.38876	228	3.38876	8
3.39149	3827	3.39149	1446	3.39149	96	3.39149	223	3.39149	7
3.39423	4015	3.39423	1472	3.39423	91	3.39423	204	3.39423	6
3.39696	3912	3.39696	1447	3.39696	108	3.39696	214	3.39696	9
3.39969	3920	3.39969	1424	3.39969	81	3.39969	187	3.39969	5
3.40242	3770	3.40242	1471	3.40242	81	3.40242	168	3.40242	12
3.40515	3806	3.40515	1492	3.40515	92	3.40515	201	3.40515	9
3.40788	3788	3.40788	1359	3.40788	82	3.40788	196	3.40788	13
3.41061	3816	3.41061	1387	3.41061	97	3.41061	201	3.41061	12
3.41334	3816	3.41334	1427	3.41334	106	3.41334	202	3.41334	15
3.41607	3983	3.41607	1439	3.41607	97	3.41607	212	3.41607	12
3.4188	3794	3.4188	1469	3.4188	97	3.4188	203	3.4188	10
3.42153	3809	3.42153	1458	3.42153	110	3.42153	183	3.42153	9
3.42426	3740	3.42426	1395	3.42426	98	3.42426	196	3.42426	12
3.42699	3988	3.42699	1433	3.42699	87	3.42699	215	3.42699	9
3.42972	3667	3.42972	1411	3.42972	85	3.42972	237	3.42972	10
3.43245	3957	3.43245	1385	3.43245	99	3.43245	187	3.43245	10
3.43519	3745	3.43519	1455	3.43519	88	3.43519	208	3.43519	10
3.43792	3687	3.43792	1423	3.43792	94	3.43792	206	3.43792	7
3.44065	3787	3.44065	1429	3.44065	100	3.44065	200	3.44065	11
3.44338	3765	3.44338	1420	3.44338	91	3.44338	199	3.44338	7
3.44611	3747	3.44611	1425	3.44611	78	3.44611	206	3.44611	14
3.44884	3925	3.44884	1385	3.44884	91	3.44884	193	3.44884	5
3.45157	3820	3.45157	1378	3.45157	99	3.45157	193	3.45157	7
3.4543	3723	3.4543	1363	3.4543	97	3.4543	197	3.4543	12
3.45703	3780	3.45703	1428	3.45703	106	3.45703	219	3.45703	9
3.45976	3777	3.45976	1376	3.45976	111	3.45976	196	3.45976	9
3.46249	3837	3.46249	1397	3.46249	97	3.46249	208	3.46249	8
3.46522	3806	3.46522	1348	3.46522	107	3.46522	202	3.46522	9
3.46795	3794	3.46795	1398	3.46795	98	3.46795	212	3.46795	13
3.47068	3795	3.47068	1459	3.47068	93	3.47068	202	3.47068	9
3.47341	3605	3.47341	1395	3.47341	87	3.47341	184	3.47341	7
3.47615	3722	3.47615	1338	3.47615	78	3.47615	198	3.47615	11
3.47888	3798	3.47888	1365	3.47888	92	3.47888	199	3.47888	11
3.48161	3738	3.48161	1426	3.48161	100	3.48161	226	3.48161	5
3.48434	3748	3.48434	1410	3.48434	103	3.48434	191	3.48434	6
3.48707	3753	3.48707	1412	3.48707	94	3.48707	203	3.48707	6
3.4898	3610	3.4898	1373	3.4898	76	3.4898	191	3.4898	10
3.49253	3651	3.49253	1376	3.49253	91	3.49253	169	3.49253	8
3.49526	3749	3.49526	1383	3.49526	96	3.49526	165	3.49526	8
3.49799	3834	3.49799	1420	3.49799	99	3.49799	166	3.49799	13
3.50072	3704	3.50072	1400	3.50072	97	3.50072	180	3.50072	7
3.50345	3851	3.50345	1380	3.50345	91	3.50345	211	3.50345	9
3.50618	3996	3.50618	1336	3.50618	80	3.50618	194	3.50618	13
3.50891	3779	3.50891	1397	3.50891	75	3.50891	200	3.50891	9
3.51164	3747	3.51164	1393	3.51164	85	3.51164	173	3.51164	13
3.51437	3682	3.51437	1327	3.51437	87	3.51437	171	3.51437	10
3.51711	3643	3.51711	1397	3.51711	100	3.51711	166	3.51711	14
3.51984	3803	3.51984	1429	3.51984	93	3.51984	188	3.51984	6
3.52257	3782	3.52257	1291	3.52257	101	3.52257	186	3.52257	10
3.5253	3752	3.5253	1393	3.5253	109	3.5253	206	3.5253	12
3.52803	3867	3.52803	1370	3.52803	89	3.52803	167	3.52803	9
3.53076	3747	3.53076	1355	3.53076	75	3.53076	183	3.53076	13
3.53349	3647	3.53349	1403	3.53349	89	3.53349	181	3.53349	10
3.53622	3862	3.53622	1412	3.53622	113	3.53622	179	3.53622	14
3.53895	3764	3.53895	1363	3.53895	96	3.53895	217	3.53895	8
3.54168	3805	3.54168	1408	3.54168	82	3.54168	199	3.54168	12
3.54441	3728	3.54441	1364	3.54441	82	3.54441	193	3.54441	6
3.54714	3713	3.54714	1402	3.54714	81	3.54714	197	3.54714	7
3.54987	3886	3.54987	1371	3.54987	73	3.54987	189	3.54987	7
3.5526	3772	3.5526	1314	3.5526	80	3.5526	173	3.5526	10
3.55533	3803	3.55533	1332	3.55533	95	3.55533	169	3.55533	7
3.55807	3735	3.55807	1327	3.55807	83	3.55807	193	3.55807	14
3.5608	3716	3.5608	1379	3.5608	104	3.5608	183	3.5608	12
3.56353	3735	3.56353	1391	3.56353	87	3.56353	200	3.56353	6
3.56626	3898	3.56626	1357	3.56626	95	3.56626	205	3.56626	9
3.56899	3744	3.56899	1306	3.56899	104	3.56899	204	3.56899	9
3.57172	3701	3.57172	1369	3.57172	84	3.57172	175	3.57172	14
3.57445	3813	3.57445	1368	3.57445	109	3.57445	194	3.57445	8
3.57718	3750	3.57718	1377	3.57718	77	3.57718	205	3.57718	9
3.57991	3689	3.57991	1370	3.57991	111	3.57991	167	3.57991	5
3.58264	3724	3.58264	1415	3.58264	99	3.58264	158	3.58264	9
3.58537	3597	3.58537	1330	3.58537	78	3.58537	165	3.58537	7
3.5881	3673	3.5881	1397	3.5881	83	3.5881	193	3.5881	10
3.59083	3734	3.59083	1282	3.59083	101	3.59083	174	3.59083	8
3.59356	3736	3.59356	1487	3.59356	96	3.59356	164	3.59356	8
3.5963	3689	3.5963	1360	3.5963	78	3.5963	185	3.5963	13
3.59903	3698	3.59903	1297	3.59903	85	3.59903	175	3.59903	15
3.60176	3798	3.60176	1315	3.60176	93	3.60176	178	3.60176	6
3.60449	3681	3.60449	1344	3.60449	96	3.60449	203	3.60449	6
3.60722	3683	3.60722	1356	3.60722	108	3.60722	173	3.60722	7
3.60995	3564	3.60995	1315	3.60995	83	3.60995	157	3.60995	10
3.61268	3587	3.61268	1354	3.61268	67	3.61268	171	3.61268	4
3.61541	3605	3.61541	1321	3.61541	90	3.61541	188	3.61541	13
3.61814	3598	3.61814	1380	3.61814	87	3.61814	162	3.61814	8
3.62087	3535	3.62087	1339	3.62087	72	3.62087	172	3.62087	8
3.6236	3648	3.6236	1317	3.6236	75	3.6236	167	3.6236	8
3.62633	3566	3.62633	1316	3.62633	92	3.62633	176	3.62633	8
3.62906	3677	3.62906	1328	3.62906	72	3.62906	202	3.62906	14
3.63179	3580	3.63179	1305	3.63179	82	3.63179	148	3.63179	3
3.63452	3751	3.63452	1288	3.63452	73	3.63452	174	3.63452	6
3.63726	3705	3.63726	1375	3.63726	80	3.63726	207	3.63726	9
3.63999	3630	3.63999	1450	3.63999	92	3.63999	199	3.63999	14
3.64272	3653	3.64272	1323	3.64272	83	3.64272	182	3.64272	11
3.64545	3717	3.64545	1353	3.64545	91	3.64545	195	3.64545	3
3.64818	3681	3.64818	1333	3.64818	74	3.64818	191	3.64818	7
3.65091	3477	3.65091	1249	3.65091	84	3.65091	214	3.65091	13
3.65364	3605	3.65364	1342	3.65364	81	3.65364	202	3.65364	10
3.65637	3636	3.65637	1380	3.65637	81	3.65637	185	3.65637	9
3.6591	3665	3.6591	1403	3.6591	91	3.6591	198	3.6591	5
3.66183	3593	3.66183	1318	3.66183	87	3.66183	174	3.66183	5
3.66456	3608	3.66456	1335	3.66456	78	3.66456	192	3.66456	6
3.66729	3503	3.66729	1354	3.66729	84	3.66729	164	3.66729	11
3.67002	3558	3.67002	1324	3.67002	88	3.67002	194	3.67002	12
3.67275	3542	3.67275	1298	3.67275	80	3.67275	181	3.67275	6
3.67548	3587	3.67548	1262	3.67548	68	3.67548	184	3.67548	6
3.67822	3601	3.67822	1362	3.67822	80	3.67822	175	3.67822	8
3.68095	3676	3.68095	1318	3.68095	74	3.68095	173	3.68095	13
3.68368	3442	3.68368	1303	3.68368	79	3.68368	186	3.68368	10
3.68641	3509	3.68641	1272	3.68641	89	3.68641	180	3.68641	12
3.68914	3566	3.68914	1301	3.68914	60	3.68914	193	3.68914	9
3.69187	3486	3.69187	1349	3.69187	88	3.69187	187	3.69187	9
3.6946	3509	3.6946	1360	3.6946	68	3.6946	201	3.6946	12
3.69733	3486	3.69733	1325	3.69733	75	3.69733	164	3.69733	12
3.70006	3564	3.70006	1316	3.70006	82	3.70006	182	3.70006	9
3.70279	3656	3.70279	1223	3.70279	77	3.70279	163	3.70279	6
3.70552	3582	3.70552	1293	3.70552	95	3.70552	147	3.70552	5
3.70825	3618	3.70825	1270	3.70825	79	3.70825	185	3.70825	12
3.71098	3546	3.71098	1280	3.71098	88	3.71098	139	3.71098	8
3.71371	3520	3.71371	1314	3.71371	74	3.71371	162	3.71371	9
3.71644	3529	3.71644	1374	3.71644	74	3.71644	175	3.71644	6
3.71918	3517	3.71918	1323	3.71918	77	3.71918	169	3.71918	9
3.72191	3550	3.72191	1241	3.72191	89	3.72191	179	3.72191	5
3.72464	3483	3.72464	1298	3.72464	76	3.72464	179	3.72464	9
3.72737	3535	3.72737	1297	3.72737	90	3.72737	173	3.72737	8
3.7301	3537	3.7301	1339	3.7301	84	3.7301	154	3.7301	8
3.73283	3442	3.73283	1220	3.73283	80	3.73283	181	3.73283	9
3.73556	3649	3.73556	1307	3.73556	88	3.73556	159	3.73556	10
3.73829	3530	3.73829	1307	3.73829	86	3.73829	162	3.73829	6
3.74102	3379	3.74102	1314	3.74102	79	3.74102	175	3.74102	9
3.74375	3439	3.74375	1325	3.74375	69	3.74375	166	3.74375	6
3.74648	3529	3.74648	1327	3.74648	92	3.74648	173	3.74648	4
3.74921	3574	3.74921	1302	3.74921	62	3.74921	168	3.74921	8
3.75194	3585	3.75194	1324	3.75194	71	3.75194	195	3.75194	4
3.75467	3519	3.75467	1313	3.75467	79	3.75467	164	3.75467	7
3.7574	3624	3.7574	1279	3.7574	76	3.7574	162	3.7574	8
3.76014	3525	3.76014	1252	3.76014	81	3.76014	168	3.76014	9
3.76287	3596	3.76287	1275	3.76287	87	3.76287	181	3.76287	4
3.7656	3457	3.7656	1214	3.7656	85	3.7656	177	3.7656	7
3.76833	3538	3.76833	1298	3.76833	85	3.76833	160	3.76833	12
3.77106	3482	3.77106	1324	3.77106	70	3.77106	164	3.77106	5
3.77379	3529	3.77379	1325	3.77379	72	3.77379	173	3.77379	7
3.77652	3496	3.77652	1273	3.77652	82	3.77652	140	3.77652	7
3.77925	3459	3.77925	1298	3.77925	87	3.77925	158	3.77925	9
3.78198	3504	3.78198	1221	3.78198	77	3.78198	167	3.78198	12
3.78471	3391	3.78471	1233	3.78471	73	3.78471	171	3.78471	8
3.78744	3542	3.78744	1238	3.78744	84	3.78744	156	3.78744	4
3.79017	3477	3.79017	1287	3.79017	72	3.79017	148	3.79017	8
3.7929	3513	3.7929	1181	3.7929	78	3.7929	170	3.7929	12
3.79563	3380	3.79563	1267	3.79563	65	3.79563	168	3.79563	8
3.79836	3494	3.79836	1200	3.79836	73	3.79836	183	3.79836	7
3.8011	3504	3.8011	1239	3.8011	67	3.8011	162	3.8011	9
3.80383	3439	3.80383	1297	3.80383	79	3.80383	166	3.80383	10
3.80656	3479	3.80656	1285	3.80656	71	3.80656	150	3.80656	3
3.80929	3467	3.80929	1298	3.80929	76	3.80929	173	3.80929	8
3.81202	3429	3.81202	1232	3.81202	75	3.81202	142	3.81202	6
3.81475	3399	3.81475	1267	3.81475	71	3.81475	153	3.81475	8
3.81748	3481	3.81748	1170	3.81748	86	3.81748	141	3.81748	8
3.82021	3417	3.82021	1300	3.82021	80	3.82021	143	3.82021	5
3.82294	3326	3.82294	1234	3.82294	63	3.82294	136	3.82294	7
3.82567	3447	3.82567	1213	3.82567	71	3.82567	142	3.82567	11
3.8284	3405	3.8284	1239	3.8284	70	3.8284	147	3.8284	10
3.83113	3486	3.83113	1204	3.83113	60	3.83113	151	3.83113	7
3.83386	3525	3.83386	1217	3.83386	68	3.83386	158	3.83386	5
3.83659	3418	3.83659	1224	3.83659	89	3.83659	160	3.83659	7
3.83932	3391	3.83932	1301	3.83932	64	3.83932	161	3.83932	7
3.84206	3364	3.84206	1203	3.84206	74	3.84206	164	3.84206	8
3.84479	3419	3.84479	1234	3.84479	91	3.84479	146	3.84479	6
3.84752	3471	3.84752	1201	3.84752	74	3.84752	157	3.84752	10
3.85025	3445	3.85025	1239	3.85025	56	3.85025	140	3.85025	10
3.85298	3450	3.85298	1199	3.85298	65	3.85298	145	3.85298	9
3.85571	3366	3.85571	1303	3.85571	83	3.85571	155	3.85571	9
3.85844	3398	3.85844	1237	3.85844	73	3.85844	136	3.85844	9
3.86117	3377	3.86117	1188	3.86117	70	3.86117	152	3.86117	5
3.8639	3359	3.8639	1318	3.8639	74	3.8639	141	3.8639	8
3.86663	3381	3.86663	1220	3.86663	73	3.86663	151	3.86663	9
3.86936	3418	3.86936	1227	3.86936	67	3.86936	155	3.86936	9
3.87209	3307	3.87209	1165	3.87209	65	3.87209	145	3.87209	8
3.87482	3456	3.87482	1169	3.87482	72	3.87482	155	3.87482	7
3.87755	3485	3.87755	1215	3.87755	68	3.87755	173	3.87755	11
3.88028	3314	3.88028	1259	3.88028	77	3.88028	154	3.88028	3
3.88302	3383	3.88302	1206	3.88302	57	3.88302	134	3.88302	6
3.88575	3344	3.88575	1252	3.88575	61	3.88575	165	3.88575	4
3.88848	3350	3.88848	1222	3.88848	79	3.88848	154	3.88848	10
3.89121	3376	3.89121	1256	3.89121	73	3.89121	169	3.89121	14
3.89394	3306	3.89394	1260	3.89394	75	3.89394	149	3.89394	6
3.89667	3409	3.89667	1237	3.89667	88	3.89667	152	3.89667	5
3.8994	3393	3.8994	1261	3.8994	68	3.8994	140	3.8994	7
3.90213	3293	3.90213	1244	3.90213	62	3.90213	142	3.90213	7
3.90486	3239	3.90486	1235	3.90486	67	3.90486	139	3.90486	10
3.90759	3318	3.90759	1160	3.90759	73	3.90759	133	3.90759	7
3.91032	3246	3.91032	1157	3.91032	71	3.91032	162	3.91032	9
3.91305	3258	3.91305	1208	3.91305	80	3.91305	141	3.91305	7
3.91578	3367	3.91578	1154	3.91578	69	3.91578	125	3.91578	7
3.91851	3449	3.91851	1142	3.91851	70	3.91851	149	3.91851	4
3.92124	3216	3.92124	1189	3.92124	72	3.92124	131	3.92124	6
3.92398	3241	3.92398	1184	3.92398	64	3.92398	147	3.92398	10
3.92671	3406	3.92671	1253	3.92671	67	3.92671	141	3.92671	14
3.92944	3455	3.92944	1242	3.92944	66	3.92944	126	3.92944	7
3.93217	3349	3.93217	1254	3.93217	70	3.93217	137	3.93217	6
3.9349	3255	3.9349	1219	3.9349	69	3.9349	108	3.9349	12
3.93763	3276	3.93763	1240	3.93763	72	3.93763	138	3.93763	6
3.94036	3301	3.94036	1140	3.94036	71	3.94036	136	3.94036	9
3.94309	3287	3.94309	1175	3.94309	80	3.94309	145	3.94309	11
3.94582	3346	3.94582	1217	3.94582	88	3.94582	143	3.94582	6
3.94855	3358	3.94855	1206	3.94855	80	3.94855	143	3.94855	4
3.95128	3267	3.95128	1211	3.95128	66	3.95128	151	3.95128	8
3.95401	3432	3.95401	1240	3.95401	52	3.95401	141	3.95401	6
3.95674	3355	3.95674	1180	3.95674	75	3.95674	122	3.95674	8
3.95947	3250	3.95947	1196	3.95947	71	3.95947	136	3.95947	7
3.96221	3263	3.96221	1205	3.96221	71	3.96221	144	3.96221	10
3.96494	3268	3.96494	1236	3.96494	69	3.96494	159	3.96494	7
3.96767	3367	3.96767	1148	3.96767	80	3.96767	125	3.96767	5
3.9704	3376	3.9704	1170	3.9704	56	3.9704	145	3.9704	11
3.97313	3347	3.97313	1166	3.97313	76	3.97313	175	3.97313	10
3.97586	3381	3.97586	1236	3.97586	83	3.97586	149	3.97586	12
3.97859	3260	3.97859	1243	3.97859	63	3.97859	162	3.97859	10
3.98132	3251	3.98132	1186	3.98132	62	3.98132	157	3.98132	8
3.98405	3239	3.98405	1182	3.98405	56	3.98405	144	3.98405	6
3.98678	3296	3.98678	1128	3.98678	71	3.98678	149	3.98678	7
3.98951	3352	3.98951	1223	3.98951	78	3.98951	152	3.98951	5
3.99224	3303	3.99224	1187	3.99224	68	3.99224	161	3.99224	10
3.99497	3249	3.99497	1217	3.99497	56	3.99497	125	3.99497	6
3.9977	3162	3.9977	1120	3.9977	67	3.9977	131	3.9977	5
4.00043	3309	4.00043	1184	4.00043	69	4.00043	152	4.00043	10
4.00317	3339	4.00317	1251	4.00317	56	4.00317	135	4.00317	6
4.0059	3297	4.0059	1182	4.0059	64	4.0059	133	4.0059	8
4.00863	3350	4.00863	1216	4.00863	65	4.00863	146	4.00863	8
4.01136	3305	4.01136	1201	4.01136	75	4.01136	142	4.01136	13
4.01409	3245	4.01409	1234	4.01409	51	4.01409	138	4.01409	9
4.01682	3290	4.01682	1201	4.01682	60	4.01682	157	4.01682	7
4.01955	3383	4.01955	1199	4.01955	57	4.01955	156	4.01955	9
4.02228	3349	4.02228	1140	4.02228	71	4.02228	127	4.02228	8
4.02501	3275	4.02501	1152	4.02501	60	4.02501	143	4.02501	8
4.02774	3307	4.02774	1141	4.02774	58	4.02774	157	4.02774	9
4.03047	3098	4.03047	1172	4.03047	55	4.03047	156	4.03047	7
4.0332	3075	4.0332	1161	4.0332	68	4.0332	134	4.0332	6
4.03593	3143	4.03593	1164	4.03593	67	4.03593	158	4.03593	8
4.03866	3278	4.03866	1166	4.03866	76	4.03866	151	4.03866	4
4.04139	3215	4.04139	1176	4.04139	67	4.04139	150	4.04139	9
4.04413	3318	4.04413	1148	4.04413	66	4.04413	140	4.04413	5
4.04686	3219	4.04686	1154	4.04686	60	4.04686	151	4.04686	7
4.04959	3203	4.04959	1159	4.04959	54	4.04959	124	4.04959	9
4.05232	3304	4.05232	1123	4.05232	57	4.05232	151	4.05232	7
4.05505	3265	4.05505	1123	4.05505	65	4.05505	126	4.05505	8
4.05778	3380	4.05778	1096	4.05778	65	4.05778	137	4.05778	5
4.06051	3284	4.06051	1129	4.06051	77	4.06051	122	4.06051	6
4.06324	3307	4.06324	1142	4.06324	61	4.06324	130	4.06324	7
4.06597	3370	4.06597	1126	4.06597	40	4.06597	118	4.06597	6
4.0687	3275	4.0687	1153	4.0687	65	4.0687	122	4.0687	11
4.07143	3207	4.07143	1127	4.07143	57	4.07143	146	4.07143	13
4.07416	3163	4.07416	1122	4.07416	77	4.07416	122	4.07416	5
4.07689	3282	4.07689	1171	4.07689	55	4.07689	141	4.07689	6
4.07962	3322	4.07962	1146	4.07962	60	4.07962	141	4.07962	6
4.08235	3251	4.08235	1118	4.08235	68	4.08235	125	4.08235	9
4.08509	3181	4.08509	1114	4.08509	52	4.08509	125	4.08509	6
4.08782	3143	4.08782	1173	4.08782	61	4.08782	131	4.08782	6
4.09055	3199	4.09055	1145	4.09055	77	4.09055	129	4.09055	12
4.09328	3197	4.09328	1166	4.09328	76	4.09328	136	4.09328	4
4.09601	3140	4.09601	1182	4.09601	63	4.09601	132	4.09601	10
4.09874	3055	4.09874	1149	4.09874	49	4.09874	102	4.09874	11
4.10147	3062	4.10147	1167	4.10147	61	4.10147	147	4.10147	8
4.1042	3113	4.1042	1167	4.1042	78	4.1042	142	4.1042	6
4.10693	3140	4.10693	1134	4.10693	43	4.10693	128	4.10693	8
4.10966	3304	4.10966	1090	4.10966	65	4.10966	126	4.10966	8
4.11239	3184	4.11239	1152	4.11239	70	4.11239	128	4.11239	3
4.11512	3205	4.11512	1145	4.11512	55	4.11512	123	4.11512	7
4.11785	3198	4.11785	1168	4.11785	78	4.11785	145	4.11785	4
4.12058	3335	4.12058	1184	4.12058	68	4.12058	123	4.12058	12
4.12331	3173	4.12331	1139	4.12331	84	4.12331	134	4.12331	8
4.12605	3274	4.12605	1149	4.12605	67	4.12605	128	4.12605	12
4.12878	3247	4.12878	1119	4.12878	59	4.12878	163	4.12878	3
4.13151	3196	4.13151	1155	4.13151	74	4.13151	157	4.13151	5
4.13424	3258	4.13424	1058	4.13424	65	4.13424	151	4.13424	5
4.13697	3234	4.13697	1062	4.13697	77	4.13697	129	4.13697	5
4.1397	3168	4.1397	1178	4.1397	65	4.1397	131	4.1397	13
4.14243	3247	4.14243	1163	4.14243	46	4.14243	135	4.14243	5
4.14516	3250	4.14516	1157	4.14516	58	4.14516	134	4.14516	8
4.14789	3133	4.14789	1115	4.14789	65	4.14789	131	4.14789	11
4.15062	3116	4.15062	1127	4.15062	55	4.15062	123	4.15062	9
4.15335	3202	4.15335	1127	4.15335	69	4.15335	133	4.15335	4
4.15608	3111	4.15608	1225	4.15608	67	4.15608	140	4.15608	5
4.15881	3194	4.15881	1144	4.15881	49	4.15881	127	4.15881	7
4.16154	3134	4.16154	1114	4.16154	59	4.16154	135	4.16154	11
4.16427	3271	4.16427	1096	4.16427	53	4.16427	141	4.16427	12
4.16701	3267	4.16701	1110	4.16701	64	4.16701	124	4.16701	12
4.16974	3192	4.16974	1116	4.16974	57	4.16974	130	4.16974	6
4.17247	3175	4.17247	1170	4.17247	67	4.17247	120	4.17247	9
4.1752	3147	4.1752	1073	4.1752	60	4.1752	119	4.1752	6
4.17793	3094	4.17793	1130	4.17793	53	4.17793	119	4.17793	10
4.18066	3208	4.18066	1096	4.18066	52	4.18066	141	4.18066	8
4.18339	3025	4.18339	1142	4.18339	45	4.18339	136	4.18339	5
4.18612	3183	4.18612	1096	4.18612	61	4.18612	142	4.18612	6
4.18885	3073	4.18885	1150	4.18885	61	4.18885	131	4.18885	4
4.19158	3117	4.19158	1134	4.19158	62	4.19158	141	4.19158	9
4.19431	2926	4.19431	1094	4.19431	50	4.19431	131	4.19431	11
4.19704	3016	4.19704	1105	4.19704	57	4.19704	136	4.19704	9
4.19977	3075	4.19977	1151	4.19977	67	4.19977	149	4.19977	6
4.2025	3191	4.2025	1130	4.2025	64	4.2025	118	4.2025	7
4.20523	3204	4.20523	1135	4.20523	71	4.20523	128	4.20523	5
4.20797	3222	4.20797	1061	4.20797	59	4.20797	136	4.20797	4
4.2107	3094	4.2107	1060	4.2107	60	4.2107	126	4.2107	12
4.21343	3250	4.21343	1014	4.21343	49	4.21343	135	4.21343	8
4.21616	3210	4.21616	1060	4.21616	59	4.21616	158	4.21616	9
4.21889	3146	4.21889	1063	4.21889	53	4.21889	121	4.21889	3
4.22162	3057	4.22162	1048	4.22162	60	4.22162	117	4.22162	5
4.22435	3169	4.22435	1101	4.22435	54	4.22435	140	4.22435	9
4.22708	3168	4.22708	1102	4.22708	68	4.22708	120	4.22708	8
4.22981	3169	4.22981	1044	4.22981	52	4.22981	100	4.22981	11
4.23254	3109	4.23254	1104	4.23254	63	4.23254	128	4.23254	8
4.23527	3027	4.23527	1047	4.23527	62	4.23527	120	4.23527	7
4.238	3111	4.238	1091	4.238	59	4.238	146	4.238	6
4.24073	3241	4.24073	1111	4.24073	46	4.24073	117	4.24073	6
4.24346	3110	4.24346	1088	4.24346	54	4.24346	155	4.24346	7
4.24619	3085	4.24619	1017	4.24619	57	4.24619	114	4.24619	14
4.24893	3202	4.24893	1007	4.24893	65	4.24893	144	4.24893	11
4.25166	3251	4.25166	1088	4.25166	51	4.25166	128	4.25166	4
4.25439	3152	4.25439	1132	4.25439	60	4.25439	115	4.25439	2
4.25712	3145	4.25712	1087	4.25712	62	4.25712	123	4.25712	8
4.25985	3125	4.25985	992	4.25985	69	4.25985	113	4.25985	6
4.26258	3183	4.26258	1161	4.26258	55	4.26258	134	4.26258	10
4.26531	3102	4.26531	1031	4.26531	54	4.26531	151	4.26531	7
4.26804	3015	4.26804	1102	4.26804	47	4.26804	127	4.26804	7
4.27077	3022	4.27077	1101	4.27077	53	4.27077	131	4.27077	6
4.2735	3201	4.2735	1110	4.2735	61	4.2735	120	4.2735	9
4.27623	3024	4.27623	1066	4.27623	41	4.27623	130	4.27623	3
4.27896	3084	4.27896	1120	4.27896	49	4.27896	130	4.27896	6
4.28169	3163	4.28169	1139	4.28169	61	4.28169	132	4.28169	10
4.28442	3107	4.28442	1072	4.28442	49	4.28442	119	4.28442	7
4.28716	3151	4.28716	1057	4.28716	53	4.28716	127	4.28716	6
4.28989	3257	4.28989	1083	4.28989	52	4.28989	130	4.28989	10
4.29262	3196	4.29262	1113	4.29262	50	4.29262	111	4.29262	7
4.29535	3213	4.29535	1070	4.29535	51	4.29535	125	4.29535	3
4.29808	3157	4.29808	1020	4.29808	57	4.29808	118	4.29808	10
4.30081	3034	4.30081	1017	4.30081	54	4.30081	134	4.30081	8
4.30354	3041	4.30354	1096	4.30354	40	4.30354	114	4.30354	7
4.30627	3032	4.30627	1046	4.30627	56	4.30627	116	4.30627	7
4.309	3033	4.309	1030	4.309	57	4.309	119	4.309	3
4.31173	3083	4.31173	1025	4.31173	59	4.31173	131	4.31173	7
4.31446	3176	4.31446	1121	4.31446	59	4.31446	135	4.31446	10
4.31719	2935	4.31719	1057	4.31719	59	4.31719	115	4.31719	8
4.31992	3033	4.31992	1050	4.31992	60	4.31992	111	4.31992	5
4.32265	3028	4.32265	999	4.32265	45	4.32265	116	4.32265	9
4.32538	2966	4.32538	1106	4.32538	58	4.32538	107	4.32538	9
4.32812	3048	4.32812	1083	4.32812	51	4.32812	132	4.32812	9
4.33085	3006	4.33085	1033	4.33085	62	4.33085	118	4.33085	8
4.33358	3132	4.33358	1069	4.33358	59	4.33358	122	4.33358	7
4.33631	3178	4.33631	1086	4.33631	56	4.33631	133	4.33631	9
4.33904	3014	4.33904	1066	4.33904	50	4.33904	124	4.33904	6
4.34177	3034	4.34177	1029	4.34177	55	4.34177	141	4.34177	4
4.3445	3049	4.3445	1083	4.3445	49	4.3445	129	4.3445	5
4.34723	3029	4.34723	1106	4.34723	45	4.34723	135	4.34723	10
4.34996	3068	4.34996	1044	4.34996	62	4.34996	125	4.34996	4
4.35269	3031	4.35269	1094	4.35269	64	4.35269	125	4.35269	6
4.35542	3092	4.35542	1007	4.35542	66	4.35542	131	4.35542	9
4.35815	3028	4.35815	1083	4.35815	58	4.35815	116	4.35815	5
4.36088	3011	4.36088	985	4.36088	55	4.36088	118	4.36088	8
4.36361	3008	4.36361	1076	4.36361	48	4.36361	109	4.36361	6
4.36634	3032	4.36634	1032	4.36634	50	4.36634	139	4.36634	12
4.36908	2977	4.36908	1047	4.36908	61	4.36908	124	4.36908	4
4.37181	2914	4.37181	1052	4.37181	56	4.37181	115	4.37181	11
4.37454	2879	4.37454	1086	4.37454	52	4.37454	123	4.37454	2
4.37727	2861	4.37727	1067	4.37727	61	4.37727	111	4.37727	5
4.38	2909	4.38	1088	4.38	55	4.38	137	4.38	3
4.38273	2983	4.38273	1098	4.38273	49	4.38273	137	4.38273	9
4.38546	2936	4.38546	1019	4.38546	50	4.38546	116	4.38546	9
4.38819	2952	4.38819	1048	4.38819	50	4.38819	145	4.38819	5
4.39092	3018	4.39092	1124	4.39092	53	4.39092	122	4.39092	6
4.39365	3018	4.39365	1045	4.39365	47	4.39365	113	4.39365	6
4.39638	2997	4.39638	984	4.39638	56	4.39638	116	4.39638	9
4.39911	3008	4.39911	1053	4.39911	44	4.39911	120	4.39911	3
4.40184	3086	4.40184	1049	4.40184	56	4.40184	123	4.40184	9
4.40457	2974	4.40457	1024	4.40457	59	4.40457	102	4.40457	5
4.4073	2878	4.4073	1044	4.4073	52	4.4073	123	4.4073	11
4.41004	3083	4.41004	1020	4.41004	55	4.41004	126	4.41004	3
4.41277	2947	4.41277	1038	4.41277	65	4.41277	97	4.41277	6
4.4155	2984	4.4155	1058	4.4155	54	4.4155	109	4.4155	9
4.41823	2880	4.41823	1017	4.41823	60	4.41823	148	4.41823	5
4.42096	2930	4.42096	1002	4.42096	42	4.42096	140	4.42096	11
4.42369	2902	4.42369	1082	4.42369	56	4.42369	125	4.42369	6
4.42642	2998	4.42642	970	4.42642	64	4.42642	116	4.42642	8
4.42915	2909	4.42915	998	4.42915	48	4.42915	148	4.42915	8
4.43188	2946	4.43188	1073	4.43188	46	4.43188	131	4.43188	14
4.43461	3032	4.43461	1059	4.43461	40	4.43461	136	4.43461	3
4.43734	3045	4.43734	1040	4.43734	58	4.43734	121	4.43734	12
4.44007	2998	4.44007	1079	4.44007	53	4.44007	130	4.44007	8
4.4428	2991	4.4428	1044	4.4428	51	4.4428	107	4.4428	7
4.44553	3014	4.44553	1007	4.44553	43	4.44553	109	4.44553	5
4.44826	2995	4.44826	1077	4.44826	48	4.44826	111	4.44826	6
4.451	2914	4.451	1001	4.451	37	4.451	132	4.451	10
4.45373	2748	4.45373	1039	4.45373	53	4.45373	116	4.45373	6
4.45646	2890	4.45646	1010	4.45646	51	4.45646	117	4.45646	5
4.45919	2930	4.45919	1088	4.45919	47	4.45919	97	4.45919	8
4.46192	2831	4.46192	1018	4.46192	51	4.46192	96	4.46192	14
4.46465	2913	4.46465	978	4.46465	52	4.46465	117	4.46465	4
4.46738	2928	4.46738	977	4.46738	52	4.46738	125	4.46738	13
4.47011	2970	4.47011	999	4.47011	46	4.47011	118	4.47011	1
4.47284	2953	4.47284	962	4.47284	56	4.47284	105	4.47284	8
4.47557	2870	4.47557	1003	4.47557	62	4.47557	121	4.47557	6
4.4783	2823	4.4783	982	4.4783	36	4.4783	130	4.4783	3
4.48103	2937	4.48103	1015	4.48103	62	4.48103	105	4.48103	8
4.48376	2848	4.48376	1018	4.48376	51	4.48376	124	4.48376	7
4.48649	2962	4.48649	1010	4.48649	44	4.48649	95	4.48649	6
4.48922	2848	4.48922	993	4.48922	54	4.48922	113	4.48922	9
4.49196	2869	4.49196	1019	4.49196	47	4.49196	114	4.49196	7
4.49469	2866	4.49469	1069	4.49469	55	4.49469	131	4.49469	7
4.49742	2821	4.49742	1047	4.49742	42	4.49742	143	4.49742	10
4.50015	2818	4.50015	1013	4.50015	40	4.50015	107	4.50015	6
4.50288	2874	4.50288	1041	4.50288	52	4.50288	123	4.50288	7
4.50561	2915	4.50561	996	4.50561	61	4.50561	103	4.50561	7
4.50834	2964	4.50834	1064	4.50834	48	4.50834	121	4.50834	8
4.51107	2875	4.51107	1043	4.51107	44	4.51107	96	4.51107	8
4.5138	2929	4.5138	1013	4.5138	62	4.5138	95	4.5138	4
4.51653	2836	4.51653	1009	4.51653	46	4.51653	113	4.51653	4
4.51926	2891	4.51926	993	4.51926	56	4.51926	99	4.51926	11
4.52199	2892	4.52199	1092	4.52199	48	4.52199	133	4.52199	5
4.52472	2921	4.52472	1033	4.52472	58	4.52472	126	4.52472	5
4.52745	2875	4.52745	958	4.52745	53	4.52745	129	4.52745	2
4.53018	2775	4.53018	1039	4.53018	49	4.53018	108	4.53018	5
4.53292	2915	4.53292	964	4.53292	52	4.53292	108	4.53292	5
4.53565	2769	4.53565	988	4.53565	57	4.53565	85	4.53565	6
4.53838	2814	4.53838	969	4.53838	34	4.53838	108	4.53838	10
4.54111	2999	4.54111	1012	4.54111	41	4.54111	108	4.54111	6
4.54384	2804	4.54384	1059	4.54384	33	4.54384	117	4.54384	2
4.54657	2869	4.54657	962	4.54657	49	4.54657	97	4.54657	5
4.5493	2966	4.5493	1062	4.5493	40	4.5493	106	4.5493	10
4.55203	3000	4.55203	977	4.55203	46	4.55203	115	4.55203	7
4.55476	2916	4.55476	1009	4.55476	57	4.55476	115	4.55476	6
4.55749	2830	4.55749	1063	4.55749	47	4.55749	120	4.55749	6
4.56022	2869	4.56022	1013	4.56022	38	4.56022	120	4.56022	2
4.56295	2888	4.56295	982	4.56295	41	4.56295	116	4.56295	7
4.56568	2864	4.56568	989	4.56568	51	4.56568	100	4.56568	10
4.56841	2827	4.56841	1024	4.56841	50	4.56841	104	4.56841	6
4.57114	2815	4.57114	1024	4.57114	57	4.57114	113	4.57114	9
4.57388	2765	4.57388	1033	4.57388	55	4.57388	108	4.57388	10
4.57661	2742	4.57661	922	4.57661	61	4.57661	114	4.57661	5
4.57934	2891	4.57934	1043	4.57934	34	4.57934	101	4.57934	7
4.58207	2844	4.58207	1015	4.58207	46	4.58207	130	4.58207	7
4.5848	2840	4.5848	1010	4.5848	33	4.5848	111	4.5848	11
4.58753	2862	4.58753	981	4.58753	42	4.58753	95	4.58753	12
4.59026	2894	4.59026	978	4.59026	42	4.59026	107	4.59026	9
4.59299	2773	4.59299	1014	4.59299	55	4.59299	119	4.59299	7
4.59572	2797	4.59572	964	4.59572	46	4.59572	116	4.59572	7
4.59845	2822	4.59845	947	4.59845	42	4.59845	106	4.59845	5
4.60118	2826	4.60118	1000	4.60118	43	4.60118	80	4.60118	5
4.60391	2770	4.60391	978	4.60391	51	4.60391	116	4.60391	5
4.60664	2808	4.60664	999	4.60664	43	4.60664	105	4.60664	4
4.60937	2935	4.60937	975	4.60937	35	4.60937	97	4.60937	14
4.61211	2956	4.61211	994	4.61211	46	4.61211	93	4.61211	5
4.61484	2844	4.61484	1012	4.61484	47	4.61484	94	4.61484	9
4.61757	2921	4.61757	956	4.61757	38	4.61757	107	4.61757	12
4.6203	2901	4.6203	1023	4.6203	52	4.6203	107	4.6203	4
4.62303	2911	4.62303	953	4.62303	44	4.62303	113	4.62303	8
4.62576	2953	4.62576	982	4.62576	41	4.62576	97	4.62576	2
4.62849	2867	4.62849	968	4.62849	42	4.62849	109	4.62849	8
4.63122	2784	4.63122	997	4.63122	35	4.63122	102	4.63122	9
4.63395	2796	4.63395	940	4.63395	48	4.63395	105	4.63395	3
4.63668	2913	4.63668	938	4.63668	41	4.63668	102	4.63668	11
4.63941	2784	4.63941	968	4.63941	36	4.63941	97	4.63941	6
4.64214	2793	4.64214	1019	4.64214	54	4.64214	99	4.64214	8
4.64487	2796	4.64487	997	4.64487	44	4.64487	81	4.64487	10
4.6476	2851	4.6476	1009	4.6476	38	4.6476	107	4.6476	5
4.65033	2763	4.65033	967	4.65033	42	4.65033	99	4.65033	8
4.65307	2766	4.65307	992	4.65307	36	4.65307	110	4.65307	5
4.6558	2839	4.6558	1019	4.6558	46	4.6558	84	4.6558	9
4.65853	2811	4.65853	974	4.65853	37	4.65853	89	4.65853	5
4.66126	2780	4.66126	989	4.66126	56	4.66126	87	4.66126	8
4.66399	2786	4.66399	1030	4.66399	39	4.66399	104	4.66399	3
4.66672	2738	4.66672	974	4.66672	44	4.66672	107	4.66672	5
4.66945	2716	4.66945	982	4.66945	55	4.66945	111	4.66945	5
4.67218	2779	4.67218	912	4.67218	52	4.67218	100	4.67218	8
4.67491	2751	4.67491	928	4.67491	41	4.67491	99	4.67491	4
4.67764	2733	4.67764	971	4.67764	53	4.67764	85	4.67764	6
4.68037	2823	4.68037	970	4.68037	45	4.68037	103	4.68037	5
4.6831	2738	4.6831	1003	4.6831	39	4.6831	76	4.6831	5
4.68583	2662	4.68583	1020	4.68583	48	4.68583	86	4.68583	6
4.68856	2885	4.68856	1013	4.68856	37	4.68856	109	4.68856	7
4.69129	2776	4.69129	915	4.69129	44	4.69129	124	4.69129	4
4.69403	2745	4.69403	947	4.69403	37	4.69403	119	4.69403	4
4.69676	2816	4.69676	951	4.69676	40	4.69676	98	4.69676	5
4.69949	2769	4.69949	980	4.69949	44	4.69949	104	4.69949	4
4.70222	2772	4.70222	949	4.70222	38	4.70222	90	4.70222	5
4.70495	2820	4.70495	917	4.70495	54	4.70495	84	4.70495	7
4.70768	2766	4.70768	983	4.70768	49	4.70768	99	4.70768	6
4.71041	2839	4.71041	993	4.71041	43	4.71041	106	4.71041	4
4.71314	2884	4.71314	922	4.71314	38	4.71314	107	4.71314	3
4.71587	2744	4.71587	953	4.71587	38	4.71587	106	4.71587	7
4.7186	2774	4.7186	950	4.7186	47	4.7186	89	4.7186	12
4.72133	2758	4.72133	971	4.72133	34	4.72133	88	4.72133	3
4.72406	2797	4.72406	1023	4.72406	38	4.72406	89	4.72406	8
4.72679	2706	4.72679	924	4.72679	41	4.72679	115	4.72679	4
4.72952	2705	4.72952	995	4.72952	43	4.72952	83	4.72952	9
4.73225	2763	4.73225	976	4.73225	43	4.73225	88	4.73225	7
4.73499	2684	4.73499	961	4.73499	45	4.73499	91	4.73499	6
4.73772	2698	4.73772	929	4.73772	46	4.73772	88	4.73772	11
4.74045	2802	4.74045	931	4.74045	45	4.74045	106	4.74045	6
4.74318	2755	4.74318	978	4.74318	45	4.74318	81	4.74318	3
4.74591	2723	4.74591	954	4.74591	35	4.74591	104	4.74591	5
4.74864	2687	4.74864	893	4.74864	40	4.74864	115	4.74864	3
4.75137	2763	4.75137	981	4.75137	41	4.75137	79	4.75137	9
4.7541	2671	4.7541	887	4.7541	50	4.7541	95	4.7541	3
4.75683	2671	4.75683	990	4.75683	41	4.75683	100	4.75683	6
4.75956	2674	4.75956	957	4.75956	35	4.75956	100	4.75956	7
4.76229	2731	4.76229	955	4.76229	36	4.76229	93	4.76229	6
4.76502	2635	4.76502	973	4.76502	33	4.76502	99	4.76502	4
4.76775	2679	4.76775	957	4.76775	38	4.76775	100	4.76775	7
4.77048	2717	4.77048	913	4.77048	31	4.77048	91	4.77048	10
4.77321	2758	4.77321	962	4.77321	34	4.77321	90	4.77321	10
4.77595	2758	4.77595	919	4.77595	33	4.77595	93	4.77595	11
4.77868	2706	4.77868	907	4.77868	52	4.77868	89	4.77868	7
4.78141	2768	4.78141	943	4.78141	36	4.78141	100	4.78141	7
4.78414	2688	4.78414	903	4.78414	33	4.78414	102	4.78414	5
4.78687	2744	4.78687	947	4.78687	49	4.78687	74	4.78687	2
4.7896	2653	4.7896	921	4.7896	36	4.7896	106	4.7896	6
4.79233	2783	4.79233	934	4.79233	34	4.79233	94	4.79233	4
4.79506	2634	4.79506	892	4.79506	50	4.79506	86	4.79506	9
4.79779	2603	4.79779	910	4.79779	42	4.79779	101	4.79779	5
4.80052	2530	4.80052	854	4.80052	35	4.80052	100	4.80052	5
4.80325	2735	4.80325	1011	4.80325	50	4.80325	71	4.80325	6
4.80598	2676	4.80598	903	4.80598	42	4.80598	88	4.80598	6
4.80871	2721	4.80871	955	4.80871	52	4.80871	84	4.80871	6
4.81144	2652	4.81144	904	4.81144	42	4.81144	92	4.81144	8
4.81417	2668	4.81417	935	4.81417	38	4.81417	106	4.81417	5
4.81691	2751	4.81691	916	4.81691	39	4.81691	96	4.81691	5
4.81964	2666	4.81964	997	4.81964	45	4.81964	88	4.81964	2
4.82237	2661	4.82237	898	4.82237	42	4.82237	98	4.82237	3
4.8251	2559	4.8251	911	4.8251	31	4.8251	84	4.8251	4
4.82783	2684	4.82783	940	4.82783	44	4.82783	93	4.82783	5
4.83056	2559	4.83056	921	4.83056	31	4.83056	75	4.83056	5
4.83329	2653	4.83329	907	4.83329	41	4.83329	100	4.83329	4
4.83602	2603	4.83602	922	4.83602	32	4.83602	85	4.83602	6
4.83875	2575	4.83875	928	4.83875	43	4.83875	83	4.83875	10
4.84148	2554	4.84148	964	4.84148	31	4.84148	99	4.84148	4
4.84421	2629	4.84421	931	4.84421	44	4.84421	86	4.84421	10
4.84694	2574	4.84694	849	4.84694	45	4.84694	84	4.84694	5
4.84967	2631	4.84967	924	4.84967	40	4.84967	73	4.84967	8
4.8524	2573	4.8524	886	4.8524	40	4.8524	82	4.8524	8
4.85513	2510	4.85513	925	4.85513	45	4.85513	88	4.85513	8
4.85787	2719	4.85787	945	4.85787	39	4.85787	92	4.85787	6
4.8606	2624	4.8606	931	4.8606	33	4.8606	85	4.8606	4
4.86333	2685	4.86333	883	4.86333	31	4.86333	78	4.86333	2
4.86606	2565	4.86606	864	4.86606	46	4.86606	92	4.86606	5
4.86879	2684	4.86879	855	4.86879	47	4.86879	86	4.86879	9
4.87152	2615	4.87152	912	4.87152	44	4.87152	93	4.87152	7
4.87425	2685	4.87425	871	4.87425	45	4.87425	88	4.87425	5
4.87698	2603	4.87698	930	4.87698	27	4.87698	83	4.87698	3
4.87971	2692	4.87971	904	4.87971	41	4.87971	99	4.87971	3
4.88244	2615	4.88244	952	4.88244	34	4.88244	93	4.88244	4
4.88517	2534	4.88517	927	4.88517	28	4.88517	80	4.88517	5
4.8879	2526	4.8879	919	4.8879	42	4.8879	89	4.8879	9
4.89063	2550	4.89063	881	4.89063	41	4.89063	80	4.89063	8
4.89336	2675	4.89336	865	4.89336	39	4.89336	81	4.89336	4
4.89609	2592	4.89609	890	4.89609	42	4.89609	86	4.89609	13
4.89883	2518	4.89883	913	4.89883	38	4.89883	98	4.89883	14
4.90156	2589	4.90156	926	4.90156	39	4.90156	80	4.90156	5
4.90429	2635	4.90429	892	4.90429	35	4.90429	74	4.90429	5
4.90702	2657	4.90702	933	4.90702	27	4.90702	74	4.90702	7
4.90975	2602	4.90975	915	4.90975	36	4.90975	70	4.90975	7
4.91248	2604	4.91248	915	4.91248	41	4.91248	76	4.91248	6
4.91521	2614	4.91521	938	4.91521	32	4.91521	70	4.91521	5
4.91794	2616	4.91794	900	4.91794	55	4.91794	75	4.91794	7
4.92067	2567	4.92067	869	4.92067	52	4.92067	92	4.92067	8
4.9234	2559	4.9234	958	4.9234	45	4.9234	69	4.9234	4
4.92613	2582	4.92613	944	4.92613	32	4.92613	74	4.92613	6
4.92886	2485	4.92886	949	4.92886	39	4.92886	86	4.92886	9
4.93159	2504	4.93159	872	4.93159	28	4.93159	91	4.93159	4
4.93432	2563	4.93432	903	4.93432	31	4.93432	83	4.93432	2
4.93705	2563	4.93705	894	4.93705	33	4.93705	68	4.93705	7
4.93979	2561	4.93979	934	4.93979	45	4.93979	95	4.93979	4
4.94252	2566	4.94252	863	4.94252	42	4.94252	83	4.94252	4
4.94525	2622	4.94525	946	4.94525	25	4.94525	67	4.94525	9
4.94798	2641	4.94798	892	4.94798	36	4.94798	87	4.94798	6
4.95071	2591	4.95071	913	4.95071	40	4.95071	87	4.95071	7
4.95344	2578	4.95344	918	4.95344	52	4.95344	72	4.95344	3
4.95617	2704	4.95617	861	4.95617	30	4.95617	76	4.95617	12
4.9589	2640	4.9589	879	4.9589	46	4.9589	81	4.9589	2
4.96163	2627	4.96163	845	4.96163	34	4.96163	86	4.96163	6
4.96436	2626	4.96436	941	4.96436	39	4.96436	87	4.96436	7
4.96709	2629	4.96709	909	4.96709	42	4.96709	92	4.96709	5
4.96982	2588	4.96982	852	4.96982	39	4.96982	64	4.96982	4
4.97255	2520	4.97255	858	4.97255	27	4.97255	70	4.97255	8
4.97528	2510	4.97528	901	4.97528	50	4.97528	84	4.97528	4
4.97802	2486	4.97802	901	4.97802	34	4.97802	95	4.97802	6
4.98075	2460	4.98075	900	4.98075	37	4.98075	87	4.98075	5
4.98348	2579	4.98348	850	4.98348	33	4.98348	68	4.98348	5
4.98621	2489	4.98621	914	4.98621	37	4.98621	86	4.98621	11
4.98894	2480	4.98894	908	4.98894	45	4.98894	89	4.98894	6
4.99167	2539	4.99167	901	4.99167	39	4.99167	70	4.99167	7
4.9944	2521	4.9944	862	4.9944	42	4.9944	84	4.9944	3
4.99713	2522	4.99713	889	4.99713	34	4.99713	72	4.99713	7
4.99986	2614	4.99986	819	4.99986	44	4.99986	75	4.99986	2
5.00259	2638	5.00259	915	5.00259	40	5.00259	92	5.00259	6
5.00532	2628	5.00532	871	5.00532	38	5.00532	91	5.00532	6
5.00805	2597	5.00805	885	5.00805	30	5.00805	91	5.00805	5
5.01078	2583	5.01078	895	5.01078	27	5.01078	92	5.01078	6
5.01351	2465	5.01351	915	5.01351	31	5.01351	92	5.01351	4
5.01624	2516	5.01624	817	5.01624	41	5.01624	80	5.01624	1
5.01898	2513	5.01898	883	5.01898	50	5.01898	98	5.01898	7
5.02171	2519	5.02171	870	5.02171	36	5.02171	97	5.02171	4
5.02444	2477	5.02444	913	5.02444	26	5.02444	82	5.02444	5
5.02717	2493	5.02717	883	5.02717	39	5.02717	86	5.02717	6
5.0299	2444	5.0299	904	5.0299	35	5.0299	93	5.0299	5
5.03263	2566	5.03263	821	5.03263	36	5.03263	86	5.03263	4
5.03536	2576	5.03536	875	5.03536	33	5.03536	79	5.03536	6
5.03809	2502	5.03809	849	5.03809	30	5.03809	87	5.03809	4
5.04082	2554	5.04082	826	5.04082	33	5.04082	85	5.04082	9
5.04355	2595	5.04355	872	5.04355	44	5.04355	74	5.04355	3
5.04628	2480	5.04628	877	5.04628	30	5.04628	89	5.04628	6
5.04901	2582	5.04901	883	5.04901	33	5.04901	63	5.04901	7
5.05174	2462	5.05174	842	5.05174	35	5.05174	80	5.05174	6
5.05447	2458	5.05447	812	5.05447	42	5.05447	84	5.05447	4
5.0572	2529	5.0572	844	5.0572	44	5.0572	83	5.0572	9
5.05994	2518	5.05994	818	5.05994	26	5.05994	94	5.05994	6
5.06267	2466	5.06267	839	5.06267	31	5.06267	73	5.06267	3
5.0654	2595	5.0654	857	5.0654	26	5.0654	72	5.0654	6
5.06813	2605	5.06813	855	5.06813	29	5.06813	83	5.06813	4
5.07086	2439	5.07086	864	5.07086	25	5.07086	102	5.07086	5
5.07359	2466	5.07359	859	5.07359	36	5.07359	87	5.07359	5
5.07632	2449	5.07632	867	5.07632	44	5.07632	75	5.07632	9
5.07905	2533	5.07905	853	5.07905	32	5.07905	81	5.07905	5
5.08178	2547	5.08178	824	5.08178	39	5.08178	83	5.08178	5
5.08451	2426	5.08451	865	5.08451	28	5.08451	87	5.08451	6
5.08724	2474	5.08724	777	5.08724	41	5.08724	89	5.08724	3
5.08997	2461	5.08997	796	5.08997	39	5.08997	79	5.08997	4
5.0927	2550	5.0927	867	5.0927	39	5.0927	87	5.0927	8
5.09543	2493	5.09543	867	5.09543	34	5.09543	76	5.09543	4
5.09816	2471	5.09816	840	5.09816	31	5.09816	73	5.09816	11
5.1009	2401	5.1009	867	5.1009	40	5.1009	67	5.1009	1
5.10363	2407	5.10363	863	5.10363	38	5.10363	68	5.10363	7
5.10636	2482	5.10636	811	5.10636	33	5.10636	69	5.10636	5
5.10909	2482	5.10909	860	5.10909	34	5.10909	79	5.10909	1
5.11182	2512	5.11182	831	5.11182	33	5.11182	66	5.11182	4
5.11455	2566	5.11455	911	5.11455	35	5.11455	82	5.11455	9
5.11728	2579	5.11728	816	5.11728	23	5.11728	61	5.11728	7
5.12001	2579	5.12001	860	5.12001	27	5.12001	93	5.12001	1
5.12274	2394	5.12274	838	5.12274	29	5.12274	67	5.12274	3
5.12547	2635	5.12547	817	5.12547	32	5.12547	68	5.12547	3
5.1282	2559	5.1282	857	5.1282	34	5.1282	65	5.1282	4
5.13093	2419	5.13093	830	5.13093	33	5.13093	71	5.13093	9
5.13366	2559	5.13366	849	5.13366	27	5.13366	81	5.13366	8
5.13639	2310	5.13639	812	5.13639	43	5.13639	75	5.13639	6
5.13912	2382	5.13912	844	5.13912	16	5.13912	70	5.13912	4
5.14186	2353	5.14186	785	5.14186	31	5.14186	65	5.14186	4
5.14459	2461	5.14459	838	5.14459	27	5.14459	75	5.14459	5
5.14732	2432	5.14732	839	5.14732	31	5.14732	73	5.14732	1
5.15005	2400	5.15005	808	5.15005	22	5.15005	62	5.15005	4
5.15278	2457	5.15278	813	5.15278	25	5.15278	79	5.15278	7
5.15551	2477	5.15551	776	5.15551	39	5.15551	78	5.15551	3
5.15824	2493	5.15824	843	5.15824	34	5.15824	72	5.15824	2
5.16097	2411	5.16097	829	5.16097	38	5.16097	53	5.16097	2
5.1637	2446	5.1637	817	5.1637	29	5.1637	80	5.1637	4
5.16643	2373	5.16643	852	5.16643	21	5.16643	82	5.16643	3
5.16916	2546	5.16916	812	5.16916	19	5.16916	78	5.16916	3
5.17189	2409	5.17189	831	5.17189	26	5.17189	91	5.17189	5
5.17462	2446	5.17462	743	5.17462	32	5.17462	55	5.17462	7
5.17735	2479	5.17735	824	5.17735	40	5.17735	72	5.17735	7
5.18008	2325	5.18008	808	5.18008	34	5.18008	79	5.18008	3
5.18282	2527	5.18282	854	5.18282	33	5.18282	83	5.18282	5
5.18555	2456	5.18555	798	5.18555	35	5.18555	75	5.18555	2
5.18828	2427	5.18828	797	5.18828	33	5.18828	64	5.18828	8
5.19101	2274	5.19101	797	5.19101	30	5.19101	83	5.19101	3
5.19374	2338	5.19374	826	5.19374	36	5.19374	68	5.19374	5
5.19647	2480	5.19647	794	5.19647	24	5.19647	62	5.19647	4
5.1992	2436	5.1992	774	5.1992	37	5.1992	95	5.1992	8
5.20193	2415	5.20193	806	5.20193	39	5.20193	68	5.20193	9
5.20466	2412	5.20466	785	5.20466	39	5.20466	77	5.20466	8
5.20739	2469	5.20739	773	5.20739	24	5.20739	74	5.20739	2
5.21012	2375	5.21012	793	5.21012	26	5.21012	77	5.21012	5
5.21285	2505	5.21285	827	5.21285	32	5.21285	82	5.21285	6
5.21558	2468	5.21558	872	5.21558	33	5.21558	79	5.21558	5
5.21831	2376	5.21831	806	5.21831	29	5.21831	55	5.21831	8
5.22104	2323	5.22104	796	5.22104	34	5.22104	70	5.22104	2
5.22378	2444	5.22378	812	5.22378	29	5.22378	78	5.22378	9
5.22651	2419	5.22651	815	5.22651	38	5.22651	67	5.22651	4
5.22924	2431	5.22924	822	5.22924	30	5.22924	67	5.22924	4
5.23197	2376	5.23197	798	5.23197	32	5.23197	86	5.23197	4
5.2347	2447	5.2347	826	5.2347	37	5.2347	70	5.2347	4
5.23743	2355	5.23743	780	5.23743	32	5.23743	65	5.23743	4
5.24016	2391	5.24016	839	5.24016	43	5.24016	71	5.24016	7
5.24289	2430	5.24289	802	5.24289	31	5.24289	67	5.24289	7
5.24562	2475	5.24562	782	5.24562	32	5.24562	75	5.24562	5
5.24835	2427	5.24835	837	5.24835	27	5.24835	66	5.24835	4
5.25108	2385	5.25108	814	5.25108	37	5.25108	76	5.25108	4
5.25381	2416	5.25381	839	5.25381	27	5.25381	86	5.25381	6
5.25654	2403	5.25654	778	5.25654	21	5.25654	53	5.25654	3
5.25927	2365	5.25927	767	5.25927	34	5.25927	71	5.25927	4
5.262	2352	5.262	744	5.262	18	5.262	70	5.262	6
5.26474	2433	5.26474	831	5.26474	31	5.26474	71	5.26474	7
5.26747	2462	5.26747	738	5.26747	24	5.26747	79	5.26747	5
5.2702	2393	5.2702	781	5.2702	32	5.2702	75	5.2702	7
5.27293	2388	5.27293	822	5.27293	37	5.27293	69	5.27293	3
5.27566	2333	5.27566	811	5.27566	24	5.27566	44	5.27566	4
5.27839	2332	5.27839	776	5.27839	34	5.27839	61	5.27839	8
5.28112	2328	5.28112	794	5.28112	25	5.28112	76	5.28112	6
5.28385	2284	5.28385	777	5.28385	38	5.28385	72	5.28385	7
5.28658	2339	5.28658	769	5.28658	25	5.28658	69	5.28658	3
5.28931	2266	5.28931	813	5.28931	32	5.28931	66	5.28931	7
5.29204	2306	5.29204	732	5.29204	26	5.29204	57	5.29204	8
5.29477	2365	5.29477	791	5.29477	33	5.29477	65	5.29477	7
5.2975	2376	5.2975	829	5.2975	36	5.2975	67	5.2975	5
5.30023	2295	5.30023	782	5.30023	24	5.30023	79	5.30023	7
5.30297	2376	5.30297	800	5.30297	25	5.30297	87	5.30297	9
5.3057	2294	5.3057	785	5.3057	29	5.3057	74	5.3057	6
5.30843	2388	5.30843	802	5.30843	22	5.30843	68	5.30843	4
5.31116	2359	5.31116	807	5.31116	25	5.31116	68	5.31116	2
5.31389	2414	5.31389	854	5.31389	29	5.31389	66	5.31389	2
5.31662	2284	5.31662	814	5.31662	31	5.31662	73	5.31662	10
5.31935	2298	5.31935	831	5.31935	32	5.31935	57	5.31935	5
5.32208	2226	5.32208	777	5.32208	33	5.32208	58	5.32208	5
5.32481	2345	5.32481	849	5.32481	42	5.32481	56	5.32481	3
5.32754	2259	5.32754	785	5.32754	20	5.32754	82	5.32754	5
5.33027	2327	5.33027	782	5.33027	28	5.33027	85	5.33027	3
5.333	2300	5.333	730	5.333	34	5.333	74	5.333	8
5.33573	2343	5.33573	758	5.33573	35	5.33573	64	5.33573	4
5.33846	2393	5.33846	829	5.33846	24	5.33846	66	5.33846	3
5.34119	2329	5.34119	767	5.34119	26	5.34119	45	5.34119	10
5.34393	2329	5.34393	800	5.34393	37	5.34393	58	5.34393	6
5.34666	2362	5.34666	755	5.34666	24	5.34666	63	5.34666	6
5.34939	2348	5.34939	736	5.34939	23	5.34939	78	5.34939	4
5.35212	2270	5.35212	799	5.35212	33	5.35212	59	5.35212	6
5.35485	2260	5.35485	803	5.35485	29	5.35485	60	5.35485	11
5.35758	2304	5.35758	708	5.35758	26	5.35758	49	5.35758	3
5.36031	2378	5.36031	747	5.36031	18	5.36031	66	5.36031	5
5.36304	2351	5.36304	821	5.36304	29	5.36304	65	5.36304	8
5.36577	2284	5.36577	840	5.36577	26	5.36577	64	5.36577	10
5.3685	2432	5.3685	796	5.3685	24	5.3685	74	5.3685	10
5.37123	2256	5.37123	796	5.37123	34	5.37123	61	5.37123	6
5.37396	2308	5.37396	822	5.37396	28	5.37396	70	5.37396	4
5.37669	2285	5.37669	817	5.37669	20	5.37669	89	5.37669	2
5.37942	2220	5.37942	777	5.37942	20	5.37942	63	5.37942	6
5.38215	2273	5.38215	803	5.38215	29	5.38215	63	5.38215	5
5.38489	2298	5.38489	794	5.38489	24	5.38489	71	5.38489	4
5.38762	2265	5.38762	697	5.38762	30	5.38762	72	5.38762	9
5.39035	2321	5.39035	799	5.39035	27	5.39035	62	5.39035	7
5.39308	2384	5.39308	711	5.39308	25	5.39308	63	5.39308	6
5.39581	2263	5.39581	737	5.39581	36	5.39581	65	5.39581	9
5.39854	2326	5.39854	744	5.39854	28	5.39854	68	5.39854	6
5.40127	2257	5.40127	772	5.40127	38	5.40127	85	5.40127	3
5.404	2268	5.404	764	5.404	18	5.404	73	5.404	4
5.40673	2304	5.40673	797	5.40673	25	5.40673	74	5.40673	5
5.40946	2340	5.40946	793	5.40946	26	5.40946	73	5.40946	6
5.41219	2175	5.41219	788	5.41219	25	5.41219	82	5.41219	3
5.41492	2251	5.41492	763	5.41492	34	5.41492	57	5.41492	5
5.41765	2284	5.41765	778	5.41765	33	5.41765	76	5.41765	3
5.42038	2348	5.42038	742	5.42038	26	5.42038	87	5.42038	6
5.42311	2253	5.42311	767	5.42311	36	5.42311	62	5.42311	5
5.42585	2215	5.42585	760	5.42585	30	5.42585	65	5.42585	2
5.42858	2305	5.42858	781	5.42858	31	5.42858	62	5.42858	3
5.43131	2273	5.43131	732	5.43131	34	5.43131	61	5.43131	7
5.43404	2293	5.43404	730	5.43404	36	5.43404	74	5.43404	5
5.43677	2266	5.43677	728	5.43677	21	5.43677	65	5.43677	0
5.4395	2308	5.4395	745	5.4395	27	5.4395	76	5.4395	3
5.44223	2276	5.44223	782	5.44223	23	5.44223	69	5.44223	1
5.44496	2302	5.44496	759	5.44496	27	5.44496	65	5.44496	8
5.44769	2225	5.44769	728	5.44769	39	5.44769	58	5.44769	4
5.45042	2290	5.45042	766	5.45042	35	5.45042	56	5.45042	7
5.45315	2112	5.45315	712	5.45315	25	5.45315	73	5.45315	1
5.45588	2243	5.45588	778	5.45588	27	5.45588	59	5.45588	7
5.45861	2272	5.45861	761	5.45861	39	5.45861	53	5.45861	3
[truncated: 2,097 more rows]

## Sheet: Fig. S44(d)
	BO2		BO5		BO6
0.00273	0	0.00273	154	0.00273	56
0.00546	1	0.00546	133	0.00546	61
0.00819	0	0.00819	140	0.00819	69
0.01092	0	0.01092	156	0.01092	46
0.01365	0	0.01365	152	0.01365	62
0.01638	2	0.01638	125	0.01638	52
0.01911	0	0.01911	168	0.01911	57
0.02185	0	0.02185	137	0.02185	57
0.02458	1	0.02458	129	0.02458	53
0.02731	0	0.02731	118	0.02731	63
0.03004	1	0.03004	109	0.03004	53
0.03277	1	0.03277	139	0.03277	52
0.0355	2	0.0355	133	0.0355	73
0.03823	0	0.03823	140	0.03823	57
0.04096	1	0.04096	135	0.04096	51
0.04369	0	0.04369	149	0.04369	70
0.04642	0	0.04642	126	0.04642	58
0.04915	0	0.04915	123	0.04915	59
0.05188	1	0.05188	111	0.05188	61
0.05461	0	0.05461	119	0.05461	70
0.05734	1	0.05734	146	0.05734	55
0.06007	1	0.06007	144	0.06007	38
0.06281	0	0.06281	147	0.06281	70
0.06554	1	0.06554	164	0.06554	64
0.06827	0	0.06827	151	0.06827	57
0.071	2	0.071	130	0.071	63
0.07373	2	0.07373	154	0.07373	64
0.07646	1	0.07646	131	0.07646	59
0.07919	0	0.07919	147	0.07919	70
0.08192	0	0.08192	143	0.08192	51
0.08465	1	0.08465	129	0.08465	57
0.08738	0	0.08738	147	0.08738	51
0.09011	1	0.09011	117	0.09011	66
0.09284	1	0.09284	137	0.09284	58
0.09557	1	0.09557	136	0.09557	52
0.0983	1	0.0983	120	0.0983	46
0.10103	0	0.10103	135	0.10103	47
0.10377	1	0.10377	137	0.10377	61
0.1065	4	0.1065	132	0.1065	48
0.10923	0	0.10923	158	0.10923	58
0.11196	1	0.11196	137	0.11196	54
0.11469	2	0.11469	153	0.11469	43
0.11742	1	0.11742	134	0.11742	50
0.12015	2	0.12015	137	0.12015	56
0.12288	1	0.12288	135	0.12288	69
0.12561	1	0.12561	131	0.12561	47
0.12834	1	0.12834	139	0.12834	45
0.13107	1	0.13107	147	0.13107	57
0.1338	1	0.1338	149	0.1338	57
0.13653	1	0.13653	139	0.13653	65
0.13926	1	0.13926	152	0.13926	51
0.14199	1	0.14199	137	0.14199	70
0.14473	0	0.14473	123	0.14473	45
0.14746	0	0.14746	144	0.14746	71
0.15019	1	0.15019	166	0.15019	51
0.15292	0	0.15292	139	0.15292	43
0.15565	4	0.15565	143	0.15565	52
0.15838	2	0.15838	151	0.15838	54
0.16111	0	0.16111	138	0.16111	52
0.16384	2	0.16384	139	0.16384	50
0.16657	0	0.16657	142	0.16657	54
0.1693	1	0.1693	124	0.1693	64
0.17203	1	0.17203	124	0.17203	59
0.17476	1	0.17476	132	0.17476	54
0.17749	0	0.17749	150	0.17749	49
0.18022	0	0.18022	136	0.18022	58
0.18296	1	0.18296	129	0.18296	55
0.18569	0	0.18569	113	0.18569	54
0.18842	1	0.18842	158	0.18842	65
0.19115	1	0.19115	142	0.19115	52
0.19388	0	0.19388	144	0.19388	54
0.19661	0	0.19661	154	0.19661	73
0.19934	1	0.19934	138	0.19934	55
0.20207	1	0.20207	129	0.20207	43
0.2048	1	0.2048	123	0.2048	58
0.20753	2	0.20753	169	0.20753	66
0.21026	1	0.21026	121	0.21026	56
0.21299	2	0.21299	139	0.21299	39
0.21572	0	0.21572	115	0.21572	56
0.21845	0	0.21845	140	0.21845	67
0.22118	1	0.22118	112	0.22118	52
0.22392	0	0.22392	118	0.22392	56
0.22665	1	0.22665	118	0.22665	62
0.22938	1	0.22938	140	0.22938	65
0.23211	0	0.23211	132	0.23211	53
0.23484	1	0.23484	162	0.23484	49
0.23757	1	0.23757	139	0.23757	65
0.2403	2	0.2403	143	0.2403	44
0.24303	0	0.24303	134	0.24303	50
0.24576	2	0.24576	125	0.24576	53
0.24849	2	0.24849	157	0.24849	55
0.25122	0	0.25122	135	0.25122	49
0.25395	0	0.25395	124	0.25395	52
0.25668	2	0.25668	128	0.25668	47
0.25941	2	0.25941	129	0.25941	60
0.26214	0	0.26214	128	0.26214	49
0.26488	0	0.26488	135	0.26488	48
0.26761	1	0.26761	132	0.26761	76
0.27034	1	0.27034	144	0.27034	68
0.27307	1	0.27307	120	0.27307	51
0.2758	0	0.2758	135	0.2758	59
0.27853	0	0.27853	128	0.27853	53
0.28126	0	0.28126	144	0.28126	55
0.28399	2	0.28399	136	0.28399	59
0.28672	2	0.28672	146	0.28672	52
0.28945	0	0.28945	141	0.28945	48
0.29218	1	0.29218	138	0.29218	48
0.29491	1	0.29491	138	0.29491	49
0.29764	0	0.29764	137	0.29764	59
0.30037	2	0.30037	145	0.30037	69
0.3031	0	0.3031	144	0.3031	62
0.30584	1	0.30584	136	0.30584	68
0.30857	1	0.30857	131	0.30857	56
0.3113	1	0.3113	130	0.3113	47
0.31403	0	0.31403	126	0.31403	61
0.31676	0	0.31676	142	0.31676	54
0.31949	0	0.31949	124	0.31949	56
0.32222	0	0.32222	139	0.32222	61
0.32495	0	0.32495	144	0.32495	64
0.32768	0	0.32768	133	0.32768	48
0.33041	1	0.33041	123	0.33041	48
0.33314	2	0.33314	119	0.33314	56
0.33587	0	0.33587	129	0.33587	70
0.3386	2	0.3386	132	0.3386	55
0.34133	0	0.34133	119	0.34133	50
0.34406	0	0.34406	126	0.34406	60
0.3468	0	0.3468	144	0.3468	52
0.34953	1	0.34953	115	0.34953	60
0.35226	1	0.35226	136	0.35226	55
0.35499	2	0.35499	144	0.35499	56
0.35772	0	0.35772	138	0.35772	65
0.36045	1	0.36045	117	0.36045	75
0.36318	0	0.36318	135	0.36318	56
0.36591	2	0.36591	135	0.36591	43
0.36864	0	0.36864	145	0.36864	52
0.37137	0	0.37137	114	0.37137	58
0.3741	0	0.3741	136	0.3741	61
0.37683	1	0.37683	123	0.37683	67
0.37956	3	0.37956	159	0.37956	61
0.38229	1	0.38229	163	0.38229	72
0.38502	1	0.38502	136	0.38502	68
0.38776	0	0.38776	120	0.38776	64
0.39049	0	0.39049	144	0.39049	50
0.39322	1	0.39322	129	0.39322	69
0.39595	1	0.39595	129	0.39595	56
0.39868	2	0.39868	119	0.39868	54
0.40141	1	0.40141	124	0.40141	54
0.40414	0	0.40414	129	0.40414	34
0.40687	0	0.40687	124	0.40687	59
0.4096	1	0.4096	120	0.4096	52
0.41233	0	0.41233	122	0.41233	49
0.41506	1	0.41506	137	0.41506	47
0.41779	0	0.41779	149	0.41779	44
0.42052	0	0.42052	160	0.42052	49
0.42325	1	0.42325	132	0.42325	56
0.42598	0	0.42598	134	0.42598	58
0.42872	1	0.42872	112	0.42872	57
0.43145	0	0.43145	124	0.43145	51
0.43418	0	0.43418	143	0.43418	46
0.43691	0	0.43691	140	0.43691	62
0.43964	0	0.43964	129	0.43964	48
0.44237	0	0.44237	124	0.44237	52
0.4451	0	0.4451	126	0.4451	56
0.44783	0	0.44783	134	0.44783	52
0.45056	0	0.45056	129	0.45056	44
0.45329	1	0.45329	120	0.45329	45
0.45602	1	0.45602	144	0.45602	57
0.45875	0	0.45875	139	0.45875	42
0.46148	1	0.46148	116	0.46148	46
0.46421	1	0.46421	137	0.46421	45
0.46694	1	0.46694	139	0.46694	48
0.46968	0	0.46968	117	0.46968	54
0.47241	0	0.47241	110	0.47241	50
0.47514	1	0.47514	133	0.47514	41
0.47787	1	0.47787	132	0.47787	47
0.4806	0	0.4806	126	0.4806	51
0.48333	1	0.48333	131	0.48333	51
0.48606	2	0.48606	126	0.48606	61
0.48879	0	0.48879	132	0.48879	56
0.49152	0	0.49152	114	0.49152	52
0.49425	1	0.49425	125	0.49425	52
0.49698	0	0.49698	132	0.49698	68
0.49971	3	0.49971	118	0.49971	63
0.50244	0	0.50244	127	0.50244	62
0.50517	1	0.50517	121	0.50517	50
0.5079	3	0.5079	154	0.5079	58
0.51064	0	0.51064	104	0.51064	44
0.51337	0	0.51337	128	0.51337	50
0.5161	0	0.5161	114	0.5161	36
0.51883	2	0.51883	151	0.51883	41
0.52156	1	0.52156	142	0.52156	55
0.52429	1	0.52429	121	0.52429	54
0.52702	1	0.52702	118	0.52702	61
0.52975	0	0.52975	126	0.52975	51
0.53248	0	0.53248	124	0.53248	45
0.53521	0	0.53521	130	0.53521	63
0.53794	1	0.53794	107	0.53794	55
0.54067	1	0.54067	105	0.54067	62
0.5434	1	0.5434	132	0.5434	53
0.54613	1	0.54613	127	0.54613	64
0.54887	0	0.54887	114	0.54887	49
0.5516	0	0.5516	138	0.5516	60
0.55433	0	0.55433	114	0.55433	47
0.55706	1	0.55706	114	0.55706	44
0.55979	141	0.55979	2387	0.55979	108
0.56252	686	0.56252	11595	0.56252	350
0.56525	637	0.56525	12203	0.56525	382
0.56798	667	0.56798	12240	0.56798	397
0.57071	687	0.57071	12214	0.57071	385
0.57344	718	0.57344	11948	0.57344	410
0.57617	674	0.57617	11980	0.57617	404
0.5789	706	0.5789	12301	0.5789	413
0.58163	696	0.58163	12122	0.58163	409
0.58436	743	0.58436	12108	0.58436	434
0.58709	756	0.58709	12139	0.58709	446
0.58983	740	0.58983	12104	0.58983	496
0.59256	717	0.59256	12345	0.59256	504
0.59529	735	0.59529	12328	0.59529	480
0.59802	718	0.59802	12400	0.59802	490
0.60075	722	0.60075	12363	0.60075	484
0.60348	745	0.60348	12427	0.60348	562
0.60621	749	0.60621	12488	0.60621	537
0.60894	781	0.60894	12813	0.60894	597
0.61167	750	0.61167	12694	0.61167	601
0.6144	751	0.6144	12670	0.6144	627
0.61713	823	0.61713	12790	0.61713	608
0.61986	784	0.61986	12852	0.61986	634
0.62259	796	0.62259	13227	0.62259	595
0.62532	840	0.62532	13259	0.62532	631
0.62805	799	0.62805	12989	0.62805	691
0.63079	877	0.63079	13185	0.63079	682
0.63352	764	0.63352	13109	0.63352	642
0.63625	832	0.63625	12991	0.63625	692
0.63898	803	0.63898	13144	0.63898	682
0.64171	757	0.64171	13032	0.64171	713
0.64444	772	0.64444	13057	0.64444	728
0.64717	859	0.64717	13390	0.64717	748
0.6499	870	0.6499	13317	0.6499	715
0.65263	834	0.65263	13374	0.65263	765
0.65536	867	0.65536	13517	0.65536	783
0.65809	869	0.65809	13669	0.65809	738
0.66082	884	0.66082	13363	0.66082	798
0.66355	921	0.66355	13401	0.66355	873
0.66628	871	0.66628	13662	0.66628	812
0.66901	891	0.66901	13502	0.66901	802
0.67175	907	0.67175	13635	0.67175	825
0.67448	888	0.67448	13401	0.67448	855
0.67721	876	0.67721	13582	0.67721	858
0.67994	966	0.67994	13461	0.67994	909
0.68267	897	0.68267	13465	0.68267	886
0.6854	957	0.6854	13744	0.6854	887
0.68813	983	0.68813	13906	0.68813	883
0.69086	923	0.69086	13869	0.69086	891
0.69359	938	0.69359	13809	0.69359	954
0.69632	968	0.69632	13846	0.69632	926
0.69905	993	0.69905	13729	0.69905	934
0.70178	953	0.70178	13511	0.70178	920
0.70451	979	0.70451	13852	0.70451	1040
0.70724	1022	0.70724	14072	0.70724	980
0.70997	996	0.70997	14327	0.70997	1006
0.71271	1011	0.71271	14365	0.71271	978
0.71544	1013	0.71544	14140	0.71544	1078
0.71817	1017	0.71817	13899	0.71817	1113
0.7209	1051	0.7209	13872	0.7209	1089
0.72363	1101	0.72363	13896	0.72363	1060
0.72636	1108	0.72636	14065	0.72636	1134
0.72909	1051	0.72909	14143	0.72909	1153
0.73182	1093	0.73182	14163	0.73182	1040
0.73455	999	0.73455	14265	0.73455	1104
0.73728	1076	0.73728	14370	0.73728	1115
0.74001	1101	0.74001	14332	0.74001	1109
0.74274	1144	0.74274	14403	0.74274	1222
0.74547	1024	0.74547	14404	0.74547	1174
0.7482	1059	0.7482	14300	0.7482	1182
0.75093	1092	0.75093	14699	0.75093	1203
0.75367	1103	0.75367	14815	0.75367	1196
0.7564	1065	0.7564	14765	0.7564	1207
0.75913	1033	0.75913	14712	0.75913	1193
0.76186	1092	0.76186	15031	0.76186	1196
0.76459	1172	0.76459	14989	0.76459	1249
0.76732	1116	0.76732	15118	0.76732	1277
0.77005	1106	0.77005	15131	0.77005	1235
0.77278	1107	0.77278	15147	0.77278	1285
0.77551	1153	0.77551	15425	0.77551	1261
0.77824	1106	0.77824	15068	0.77824	1306
0.78097	1159	0.78097	15243	0.78097	1314
0.7837	976	0.7837	12005	0.7837	1276
0.78643	611	0.78643	4081	0.78643	1139
0.78916	561	0.78916	4176	0.78916	1095
0.79189	501	0.79189	4116	0.79189	1059
0.79463	541	0.79463	4017	0.79463	1028
0.79736	502	0.79736	4100	0.79736	1078
0.80009	504	0.80009	4252	0.80009	1025
0.80282	485	0.80282	4210	0.80282	1085
0.80555	537	0.80555	4046	0.80555	1064
0.80828	509	0.80828	4167	0.80828	1100
0.81101	526	0.81101	4101	0.81101	1039
0.81374	525	0.81374	4218	0.81374	1083
0.81647	486	0.81647	4205	0.81647	1016
0.8192	458	0.8192	4197	0.8192	1091
0.82193	497	0.82193	4107	0.82193	1066
0.82466	508	0.82466	4129	0.82466	1080
0.82739	464	0.82739	4062	0.82739	1058
0.83012	464	0.83012	4161	0.83012	1058
0.83285	528	0.83285	4213	0.83285	1065
0.83559	545	0.83559	4169	0.83559	1017
0.83832	465	0.83832	4132	0.83832	991
0.84105	472	0.84105	4171	0.84105	1084
0.84378	484	0.84378	4089	0.84378	1017
0.84651	499	0.84651	4127	0.84651	1019
0.84924	511	0.84924	4158	0.84924	1067
0.85197	470	0.85197	4094	0.85197	1019
0.8547	454	0.8547	3979	0.8547	1037
0.85743	492	0.85743	4070	0.85743	1055
0.86016	466	0.86016	4013	0.86016	989
0.86289	436	0.86289	4036	0.86289	1040
0.86562	445	0.86562	4085	0.86562	1072
0.86835	470	0.86835	4014	0.86835	997
0.87108	448	0.87108	4113	0.87108	1023
0.87382	498	0.87382	4100	0.87382	1038
0.87655	470	0.87655	4058	0.87655	987
0.87928	467	0.87928	4020	0.87928	993
0.88201	488	0.88201	4095	0.88201	1021
0.88474	467	0.88474	4070	0.88474	1066
0.88747	487	0.88747	3970	0.88747	1045
0.8902	484	0.8902	3946	0.8902	1091
0.89293	447	0.89293	4053	0.89293	1025
0.89566	497	0.89566	4022	0.89566	1044
0.89839	450	0.89839	4097	0.89839	1141
0.90112	449	0.90112	4051	0.90112	1078
0.90385	457	0.90385	4007	0.90385	1093
0.90658	451	0.90658	4112	0.90658	1069
0.90931	456	0.90931	4087	0.90931	1043
0.91204	478	0.91204	4010	0.91204	1085
0.91478	466	0.91478	3948	0.91478	1060
0.91751	476	0.91751	4078	0.91751	1032
0.92024	474	0.92024	4050	0.92024	1000
0.92297	477	0.92297	3955	0.92297	1001
0.9257	474	0.9257	3921	0.9257	976
0.92843	487	0.92843	3925	0.92843	1084
0.93116	470	0.93116	3932	0.93116	1072
0.93389	436	0.93389	4101	0.93389	1005
0.93662	500	0.93662	3966	0.93662	1025
0.93935	458	0.93935	3925	0.93935	1050
0.94208	455	0.94208	3949	0.94208	1079
0.94481	413	0.94481	4039	0.94481	1055
0.94754	484	0.94754	3907	0.94754	999
0.95027	465	0.95027	3897	0.95027	1018
0.953	501	0.953	3990	0.953	1003
0.95574	436	0.95574	3911	0.95574	997
0.95847	439	0.95847	3832	0.95847	999
0.9612	468	0.9612	3848	0.9612	1041
0.96393	466	0.96393	3938	0.96393	1030
0.96666	436	0.96666	3845	0.96666	1015
0.96939	443	0.96939	3815	0.96939	1035
0.97212	421	0.97212	3835	0.97212	963
0.97485	470	0.97485	3812	0.97485	1030
0.97758	473	0.97758	3994	0.97758	1073
0.98031	428	0.98031	3786	0.98031	1066
0.98304	425	0.98304	3784	0.98304	985
0.98577	468	0.98577	3779	0.98577	1069
0.9885	479	0.9885	3865	0.9885	1070
0.99123	432	0.99123	3912	0.99123	1023
0.99396	476	0.99396	3859	0.99396	1061
0.9967	472	0.9967	3957	0.9967	1017
0.99943	469	0.99943	3766	0.99943	945
1.00216	452	1.00216	3869	1.00216	1007
1.00489	468	1.00489	3845	1.00489	985
1.00762	461	1.00762	3780	1.00762	928
1.01035	434	1.01035	3818	1.01035	1039
1.01308	459	1.01308	3855	1.01308	1031
1.01581	443	1.01581	3712	1.01581	1005
1.01854	434	1.01854	3840	1.01854	1037
1.02127	451	1.02127	3906	1.02127	940
1.024	446	1.024	3770	1.024	1003
1.02673	453	1.02673	3897	1.02673	1023
1.02946	424	1.02946	3805	1.02946	982
1.03219	410	1.03219	3737	1.03219	986
1.03492	407	1.03492	3862	1.03492	1016
1.03766	461	1.03766	3854	1.03766	987
1.04039	448	1.04039	3708	1.04039	992
1.04312	432	1.04312	3800	1.04312	973
1.04585	452	1.04585	3759	1.04585	1042
1.04858	454	1.04858	3939	1.04858	993
1.05131	417	1.05131	3820	1.05131	1042
1.05404	455	1.05404	3839	1.05404	945
1.05677	477	1.05677	3725	1.05677	1005
1.0595	447	1.0595	3761	1.0595	975
1.06223	453	1.06223	3789	1.06223	1031
1.06496	413	1.06496	3854	1.06496	1012
1.06769	498	1.06769	3687	1.06769	989
1.07042	426	1.07042	3806	1.07042	995
1.07315	406	1.07315	3845	1.07315	959
1.07588	428	1.07588	3779	1.07588	953
1.07862	395	1.07862	3706	1.07862	958
1.08135	437	1.08135	3826	1.08135	981
1.08408	452	1.08408	3715	1.08408	911
1.08681	400	1.08681	3698	1.08681	954
1.08954	431	1.08954	3795	1.08954	982
1.09227	401	1.09227	3923	1.09227	944
1.095	465	1.095	3739	1.095	1022
1.09773	480	1.09773	3764	1.09773	991
1.10046	471	1.10046	3802	1.10046	992
1.10319	420	1.10319	3789	1.10319	1036
1.10592	468	1.10592	3674	1.10592	1028
1.10865	453	1.10865	3781	1.10865	1001
1.11138	420	1.11138	3790	1.11138	1002
1.11411	411	1.11411	3814	1.11411	1011
1.11684	441	1.11684	3774	1.11684	953
1.11958	471	1.11958	3790	1.11958	962
1.12231	391	1.12231	3722	1.12231	983
1.12504	390	1.12504	3762	1.12504	922
1.12777	411	1.12777	3759	1.12777	1045
1.1305	403	1.1305	3683	1.1305	982
1.13323	428	1.13323	3697	1.13323	1019
1.13596	434	1.13596	3773	1.13596	964
1.13869	428	1.13869	3709	1.13869	978
1.14142	409	1.14142	3716	1.14142	957
1.14415	402	1.14415	3751	1.14415	964
1.14688	474	1.14688	3801	1.14688	925
1.14961	411	1.14961	3779	1.14961	941
1.15234	429	1.15234	3704	1.15234	1060
1.15507	426	1.15507	3701	1.15507	941
1.1578	386	1.1578	3686	1.1578	972
1.16054	412	1.16054	3716	1.16054	1011
1.16327	406	1.16327	3726	1.16327	987
1.166	408	1.166	3736	1.166	940
1.16873	410	1.16873	3761	1.16873	971
1.17146	439	1.17146	3758	1.17146	900
1.17419	415	1.17419	3644	1.17419	984
1.17692	447	1.17692	3676	1.17692	1016
1.17965	381	1.17965	3688	1.17965	942
1.18238	433	1.18238	3630	1.18238	1011
1.18511	438	1.18511	3761	1.18511	1020
1.18784	433	1.18784	3747	1.18784	995
1.19057	453	1.19057	3694	1.19057	966
1.1933	430	1.1933	3742	1.1933	989
1.19603	450	1.19603	3739	1.19603	1005
1.19877	406	1.19877	3522	1.19877	1006
1.2015	427	1.2015	3674	1.2015	989
1.20423	471	1.20423	3631	1.20423	970
1.20696	426	1.20696	3663	1.20696	965
1.20969	384	1.20969	3605	1.20969	987
1.21242	419	1.21242	3554	1.21242	981
1.21515	397	1.21515	3716	1.21515	1015
1.21788	431	1.21788	3570	1.21788	952
1.22061	431	1.22061	3718	1.22061	973
1.22334	397	1.22334	3625	1.22334	1015
1.22607	392	1.22607	3640	1.22607	959
1.2288	420	1.2288	3590	1.2288	1008
1.23153	396	1.23153	3619	1.23153	991
1.23426	419	1.23426	3641	1.23426	989
1.23699	430	1.23699	3628	1.23699	955
1.23973	425	1.23973	3657	1.23973	940
1.24246	446	1.24246	3689	1.24246	957
1.24519	406	1.24519	3616	1.24519	976
1.24792	419	1.24792	3691	1.24792	972
1.25065	427	1.25065	3588	1.25065	948
1.25338	421	1.25338	3743	1.25338	983
1.25611	446	1.25611	3704	1.25611	1023
1.25884	390	1.25884	3493	1.25884	925
1.26157	421	1.26157	3691	1.26157	944
1.2643	438	1.2643	3596	1.2643	968
1.26703	447	1.26703	3650	1.26703	920
1.26976	414	1.26976	3607	1.26976	907
1.27249	429	1.27249	3656	1.27249	991
1.27522	405	1.27522	3653	1.27522	974
1.27795	434	1.27795	3589	1.27795	974
1.28069	392	1.28069	3675	1.28069	910
1.28342	391	1.28342	3566	1.28342	978
1.28615	444	1.28615	3543	1.28615	959
1.28888	387	1.28888	3580	1.28888	980
1.29161	368	1.29161	3544	1.29161	915
1.29434	437	1.29434	3538	1.29434	990
1.29707	385	1.29707	3594	1.29707	1007
1.2998	380	1.2998	3676	1.2998	983
1.30253	394	1.30253	3538	1.30253	979
1.30526	374	1.30526	3592	1.30526	981
1.30799	417	1.30799	3458	1.30799	952
1.31072	437	1.31072	3597	1.31072	973
1.31345	404	1.31345	3440	1.31345	994
1.31618	386	1.31618	3477	1.31618	977
1.31891	404	1.31891	3503	1.31891	945
1.32165	363	1.32165	3569	1.32165	985
1.32438	416	1.32438	3498	1.32438	968
1.32711	434	1.32711	3478	1.32711	904
1.32984	419	1.32984	3470	1.32984	938
1.33257	421	1.33257	3505	1.33257	945
1.3353	368	1.3353	3611	1.3353	1021
1.33803	372	1.33803	3397	1.33803	906
1.34076	400	1.34076	3537	1.34076	992
1.34349	397	1.34349	3572	1.34349	937
1.34622	362	1.34622	3595	1.34622	912
1.34895	369	1.34895	3394	1.34895	934
1.35168	393	1.35168	3546	1.35168	932
1.35441	367	1.35441	3597	1.35441	981
1.35714	375	1.35714	3367	1.35714	965
1.35987	356	1.35987	3496	1.35987	941
1.36261	376	1.36261	3551	1.36261	908
1.36534	391	1.36534	3421	1.36534	926
1.36807	435	1.36807	3492	1.36807	898
1.3708	384	1.3708	3458	1.3708	907
1.37353	419	1.37353	3603	1.37353	964
1.37626	358	1.37626	3601	1.37626	936
1.37899	384	1.37899	3419	1.37899	925
1.38172	391	1.38172	3535	1.38172	934
1.38445	417	1.38445	3466	1.38445	995
1.38718	371	1.38718	3420	1.38718	926
1.38991	390	1.38991	3481	1.38991	909
1.39264	387	1.39264	3494	1.39264	917
1.39537	376	1.39537	3503	1.39537	959
1.3981	395	1.3981	3498	1.3981	984
1.40083	384	1.40083	3503	1.40083	923
1.40357	392	1.40357	3480	1.40357	902
1.4063	369	1.4063	3447	1.4063	906
1.40903	415	1.40903	3499	1.40903	946
1.41176	379	1.41176	3476	1.41176	947
1.41449	391	1.41449	3437	1.41449	930
1.41722	426	1.41722	3485	1.41722	920
1.41995	391	1.41995	3608	1.41995	914
1.42268	364	1.42268	3560	1.42268	943
1.42541	383	1.42541	3426	1.42541	940
1.42814	371	1.42814	3437	1.42814	926
1.43087	408	1.43087	3537	1.43087	912
1.4336	390	1.4336	3403	1.4336	912
1.43633	373	1.43633	3418	1.43633	911
1.43906	389	1.43906	3469	1.43906	982
1.44179	371	1.44179	3476	1.44179	926
1.44453	404	1.44453	3453	1.44453	874
1.44726	392	1.44726	3416	1.44726	952
1.44999	383	1.44999	3405	1.44999	936
1.45272	394	1.45272	3409	1.45272	909
1.45545	404	1.45545	3478	1.45545	905
1.45818	391	1.45818	3447	1.45818	890
1.46091	406	1.46091	3371	1.46091	914
1.46364	413	1.46364	3481	1.46364	919
1.46637	395	1.46637	3293	1.46637	889
1.4691	379	1.4691	3350	1.4691	872
1.47183	401	1.47183	3377	1.47183	968
1.47456	396	1.47456	3447	1.47456	887
1.47729	372	1.47729	3392	1.47729	925
1.48002	353	1.48002	3516	1.48002	940
1.48275	355	1.48275	3377	1.48275	909
1.48549	366	1.48549	3544	1.48549	949
1.48822	393	1.48822	3310	1.48822	899
1.49095	410	1.49095	3386	1.49095	939
1.49368	386	1.49368	3408	1.49368	953
1.49641	404	1.49641	3407	1.49641	924
1.49914	413	1.49914	3393	1.49914	902
1.50187	369	1.50187	3324	1.50187	965
1.5046	340	1.5046	3433	1.5046	952
1.50733	341	1.50733	3362	1.50733	942
1.51006	355	1.51006	3409	1.51006	906
1.51279	365	1.51279	3481	1.51279	923
1.51552	379	1.51552	3262	1.51552	918
1.51825	371	1.51825	3378	1.51825	899
1.52098	390	1.52098	3447	1.52098	937
1.52371	370	1.52371	3293	1.52371	871
1.52645	376	1.52645	3220	1.52645	908
1.52918	397	1.52918	3464	1.52918	928
1.53191	321	1.53191	3342	1.53191	923
1.53464	370	1.53464	3344	1.53464	920
1.53737	375	1.53737	3376	1.53737	917
1.5401	356	1.5401	3287	1.5401	925
1.54283	339	1.54283	3207	1.54283	874
1.54556	385	1.54556	3261	1.54556	861
1.54829	371	1.54829	3175	1.54829	908
1.55102	371	1.55102	3361	1.55102	878
1.55375	387	1.55375	3279	1.55375	889
1.55648	372	1.55648	3185	1.55648	903
1.55921	384	1.55921	3220	1.55921	971
1.56194	427	1.56194	3334	1.56194	922
1.56468	366	1.56468	3427	1.56468	867
1.56741	353	1.56741	3229	1.56741	871
1.57014	404	1.57014	3140	1.57014	912
1.57287	365	1.57287	3314	1.57287	950
1.5756	353	1.5756	3350	1.5756	934
1.57833	373	1.57833	3328	1.57833	882
1.58106	380	1.58106	3311	1.58106	828
1.58379	346	1.58379	3230	1.58379	905
1.58652	356	1.58652	3272	1.58652	829
1.58925	382	1.58925	3217	1.58925	877
1.59198	365	1.59198	3242	1.59198	929
1.59471	348	1.59471	3322	1.59471	889
1.59744	385	1.59744	3306	1.59744	868
1.60017	376	1.60017	3197	1.60017	926
1.6029	351	1.6029	3323	1.6029	933
1.60564	370	1.60564	3348	1.60564	914
1.60837	359	1.60837	3295	1.60837	846
1.6111	367	1.6111	3264	1.6111	896
1.61383	339	1.61383	3272	1.61383	925
1.61656	329	1.61656	3254	1.61656	888
1.61929	357	1.61929	3168	1.61929	904
1.62202	370	1.62202	3198	1.62202	906
1.62475	356	1.62475	3171	1.62475	869
1.62748	322	1.62748	3238	1.62748	881
1.63021	367	1.63021	3343	1.63021	859
1.63294	345	1.63294	3220	1.63294	882
1.63567	371	1.63567	3265	1.63567	858
1.6384	340	1.6384	3196	1.6384	867
1.64113	351	1.64113	3130	1.64113	878
1.64386	381	1.64386	3180	1.64386	932
1.6466	367	1.6466	3197	1.6466	897
1.64933	358	1.64933	3165	1.64933	855
1.65206	341	1.65206	3160	1.65206	870
1.65479	331	1.65479	3009	1.65479	952
1.65752	344	1.65752	3142	1.65752	915
1.66025	372	1.66025	3245	1.66025	849
1.66298	334	1.66298	3070	1.66298	922
1.66571	323	1.66571	3132	1.66571	900
1.66844	337	1.66844	3163	1.66844	938
1.67117	359	1.67117	3159	1.67117	882
1.6739	319	1.6739	3131	1.6739	880
1.67663	343	1.67663	3144	1.67663	897
1.67936	351	1.67936	3102	1.67936	852
1.68209	329	1.68209	3134	1.68209	889
1.68482	361	1.68482	3165	1.68482	919
1.68756	340	1.68756	3192	1.68756	888
1.69029	337	1.69029	3148	1.69029	874
1.69302	330	1.69302	3120	1.69302	920
1.69575	305	1.69575	3090	1.69575	867
1.69848	339	1.69848	3125	1.69848	882
1.70121	350	1.70121	3214	1.70121	880
1.70394	317	1.70394	3166	1.70394	872
1.70667	317	1.70667	3060	1.70667	874
1.7094	332	1.7094	3110	1.7094	889
1.71213	364	1.71213	3156	1.71213	917
1.71486	349	1.71486	3099	1.71486	866
1.71759	316	1.71759	3044	1.71759	875
1.72032	316	1.72032	3119	1.72032	853
1.72305	339	1.72305	3046	1.72305	894
1.72578	353	1.72578	3024	1.72578	862
1.72852	329	1.72852	3099	1.72852	920
1.73125	342	1.73125	3134	1.73125	847
1.73398	304	1.73398	3201	1.73398	870
1.73671	335	1.73671	3096	1.73671	873
1.73944	335	1.73944	3087	1.73944	888
1.74217	325	1.74217	3040	1.74217	878
1.7449	367	1.7449	3013	1.7449	852
1.74763	357	1.74763	3107	1.74763	885
1.75036	342	1.75036	3063	1.75036	901
1.75309	351	1.75309	3069	1.75309	819
1.75582	397	1.75582	3140	1.75582	881
1.75855	338	1.75855	3099	1.75855	866
1.76128	325	1.76128	3036	1.76128	880
1.76401	379	1.76401	3182	1.76401	944
1.76674	343	1.76674	3097	1.76674	890
1.76948	341	1.76948	3102	1.76948	877
1.77221	361	1.77221	3137	1.77221	886
1.77494	383	1.77494	3061	1.77494	816
1.77767	341	1.77767	3106	1.77767	857
1.7804	378	1.7804	3147	1.7804	856
1.78313	352	1.78313	3143	1.78313	845
1.78586	346	1.78586	3173	1.78586	877
1.78859	339	1.78859	3062	1.78859	847
1.79132	309	1.79132	3133	1.79132	849
1.79405	357	1.79405	3017	1.79405	879
1.79678	333	1.79678	3067	1.79678	908
1.79951	304	1.79951	2966	1.79951	847
1.80224	313	1.80224	2956	1.80224	895
1.80497	323	1.80497	3110	1.80497	855
1.8077	330	1.8077	3070	1.8077	833
1.81044	317	1.81044	3025	1.81044	848
1.81317	348	1.81317	3027	1.81317	857
1.8159	338	1.8159	3060	1.8159	834
1.81863	336	1.81863	2994	1.81863	894
1.82136	314	1.82136	3115	1.82136	800
1.82409	335	1.82409	3091	1.82409	795
1.82682	329	1.82682	3132	1.82682	862
1.82955	309	1.82955	3029	1.82955	848
1.83228	322	1.83228	3024	1.83228	844
1.83501	335	1.83501	3104	1.83501	834
1.83774	294	1.83774	3059	1.83774	844
1.84047	313	1.84047	2979	1.84047	876
1.8432	283	1.8432	2993	1.8432	849
1.84593	336	1.84593	3025	1.84593	877
1.84866	311	1.84866	2994	1.84866	890
1.8514	309	1.8514	2955	1.8514	851
1.85413	293	1.85413	3128	1.85413	845
1.85686	339	1.85686	3055	1.85686	893
1.85959	325	1.85959	2960	1.85959	838
1.86232	315	1.86232	2986	1.86232	878
1.86505	315	1.86505	3062	1.86505	808
1.86778	328	1.86778	3054	1.86778	867
1.87051	329	1.87051	2962	1.87051	850
1.87324	317	1.87324	3000	1.87324	858
1.87597	315	1.87597	2951	1.87597	852
1.8787	308	1.8787	2998	1.8787	876
1.88143	344	1.88143	3009	1.88143	892
1.88416	318	1.88416	3001	1.88416	842
1.88689	339	1.88689	2928	1.88689	823
1.88963	316	1.88963	2967	1.88963	876
1.89236	316	1.89236	2927	1.89236	841
1.89509	331	1.89509	2940	1.89509	827
1.89782	345	1.89782	2963	1.89782	892
1.90055	319	1.90055	3019	1.90055	881
1.90328	336	1.90328	2957	1.90328	803
1.90601	291	1.90601	3060	1.90601	810
1.90874	300	1.90874	2947	1.90874	838
1.91147	310	1.91147	3020	1.91147	803
1.9142	320	1.9142	3006	1.9142	830
1.91693	338	1.91693	3021	1.91693	843
1.91966	321	1.91966	2921	1.91966	853
1.92239	290	1.92239	2976	1.92239	820
1.92512	306	1.92512	3067	1.92512	841
1.92785	314	1.92785	2964	1.92785	873
1.93059	332	1.93059	2925	1.93059	869
1.93332	334	1.93332	2981	1.93332	864
1.93605	319	1.93605	2838	1.93605	848
1.93878	310	1.93878	3015	1.93878	842
1.94151	298	1.94151	2897	1.94151	834
1.94424	334	1.94424	2941	1.94424	824
1.94697	299	1.94697	2934	1.94697	870
1.9497	327	1.9497	2955	1.9497	817
1.95243	324	1.95243	3010	1.95243	795
1.95516	334	1.95516	2988	1.95516	794
1.95789	346	1.95789	2964	1.95789	832
1.96062	327	1.96062	2933	1.96062	812
1.96335	330	1.96335	2960	1.96335	797
1.96608	333	1.96608	3058	1.96608	857
1.96881	303	1.96881	2840	1.96881	804
1.97155	338	1.97155	2826	1.97155	864
1.97428	355	1.97428	2917	1.97428	824
1.97701	307	1.97701	2932	1.97701	820
1.97974	303	1.97974	2988	1.97974	837
1.98247	333	1.98247	2982	1.98247	810
1.9852	290	1.9852	2855	1.9852	826
1.98793	335	1.98793	3024	1.98793	824
1.99066	343	1.99066	2884	1.99066	850
1.99339	306	1.99339	2874	1.99339	824
1.99612	334	1.99612	3038	1.99612	813
1.99885	316	1.99885	2890	1.99885	821
2.00158	294	2.00158	3019	2.00158	843
2.00431	298	2.00431	3017	2.00431	781
2.00704	280	2.00704	2916	2.00704	815
2.00977	317	2.00977	2941	2.00977	840
2.01251	340	2.01251	3034	2.01251	794
2.01524	298	2.01524	2986	2.01524	821
2.01797	301	2.01797	2875	2.01797	811
2.0207	323	2.0207	2847	2.0207	762
2.02343	298	2.02343	2911	2.02343	886
2.02616	335	2.02616	2895	2.02616	803
2.02889	320	2.02889	2953	2.02889	797
2.03162	294	2.03162	2971	2.03162	839
2.03435	302	2.03435	2888	2.03435	767
2.03708	332	2.03708	2948	2.03708	814
2.03981	299	2.03981	2924	2.03981	774
2.04254	277	2.04254	2772	2.04254	819
2.04527	316	2.04527	2864	2.04527	858
2.048	301	2.048	2714	2.048	793
2.05073	322	2.05073	2793	2.05073	780
2.05347	304	2.05347	2928	2.05347	823
2.0562	308	2.0562	2969	2.0562	798
2.05893	314	2.05893	2879	2.05893	837
2.06166	306	2.06166	2925	2.06166	775
2.06439	299	2.06439	2940	2.06439	808
2.06712	304	2.06712	2916	2.06712	779
2.06985	287	2.06985	2898	2.06985	779
2.07258	330	2.07258	2875	2.07258	795
2.07531	347	2.07531	2850	2.07531	804
2.07804	317	2.07804	2843	2.07804	832
2.08077	300	2.08077	2760	2.08077	763
2.0835	331	2.0835	2906	2.0835	785
2.08623	305	2.08623	2859	2.08623	810
2.08896	284	2.08896	2879	2.08896	841
2.09169	281	2.09169	2859	2.09169	803
2.09443	331	2.09443	2758	2.09443	763
2.09716	315	2.09716	2780	2.09716	792
2.09989	301	2.09989	2737	2.09989	781
2.10262	318	2.10262	2732	2.10262	799
2.10535	290	2.10535	2781	2.10535	790
2.10808	290	2.10808	2828	2.10808	796
2.11081	313	2.11081	2847	2.11081	803
2.11354	300	2.11354	2832	2.11354	801
2.11627	283	2.11627	2786	2.11627	813
2.119	317	2.119	2855	2.119	787
2.12173	314	2.12173	2787	2.12173	746
2.12446	316	2.12446	2801	2.12446	818
2.12719	316	2.12719	2786	2.12719	766
2.12992	298	2.12992	2757	2.12992	819
2.13265	302	2.13265	2690	2.13265	799
2.13539	333	2.13539	2643	2.13539	787
2.13812	269	2.13812	2696	2.13812	797
2.14085	267	2.14085	2901	2.14085	811
2.14358	300	2.14358	2746	2.14358	797
2.14631	300	2.14631	2785	2.14631	828
2.14904	279	2.14904	2887	2.14904	785
2.15177	301	2.15177	2732	2.15177	822
2.1545	303	2.1545	2727	2.1545	745
2.15723	280	2.15723	2792	2.15723	804
2.15996	288	2.15996	2726	2.15996	780
2.16269	256	2.16269	2742	2.16269	774
2.16542	306	2.16542	2748	2.16542	880
2.16815	294	2.16815	2708	2.16815	791
2.17088	301	2.17088	2760	2.17088	757
2.17361	322	2.17361	2876	2.17361	808
2.17635	298	2.17635	2771	2.17635	767
2.17908	265	2.17908	2706	2.17908	806
2.18181	274	2.18181	2633	2.18181	763
2.18454	299	2.18454	2681	2.18454	777
2.18727	332	2.18727	2724	2.18727	790
2.19	314	2.19	2621	2.19	839
2.19273	250	2.19273	2623	2.19273	805
2.19546	274	2.19546	2669	2.19546	772
2.19819	299	2.19819	2775	2.19819	844
2.20092	283	2.20092	2736	2.20092	780
2.20365	277	2.20365	2622	2.20365	784
2.20638	303	2.20638	2743	2.20638	787
2.20911	258	2.20911	2703	2.20911	793
2.21184	318	2.21184	2751	2.21184	785
2.21457	261	2.21457	2649	2.21457	772
2.21731	299	2.21731	2676	2.21731	745
2.22004	276	2.22004	2679	2.22004	821
2.22277	289	2.22277	2758	2.22277	792
2.2255	275	2.2255	2679	2.2255	813
2.22823	287	2.22823	2730	2.22823	787
2.23096	285	2.23096	2758	2.23096	749
2.23369	285	2.23369	2659	2.23369	794
2.23642	284	2.23642	2665	2.23642	785
2.23915	278	2.23915	2725	2.23915	803
2.24188	328	2.24188	2713	2.24188	794
2.24461	299	2.24461	2639	2.24461	840
2.24734	311	2.24734	2712	2.24734	784
2.25007	285	2.25007	2669	2.25007	753
2.2528	277	2.2528	2629	2.2528	802
2.25554	282	2.25554	2666	2.25554	757
2.25827	300	2.25827	2725	2.25827	793
2.261	310	2.261	2738	2.261	817
2.26373	283	2.26373	2690	2.26373	778
2.26646	286	2.26646	2581	2.26646	786
2.26919	279	2.26919	2592	2.26919	808
2.27192	253	2.27192	2625	2.27192	772
2.27465	273	2.27465	2749	2.27465	760
2.27738	295	2.27738	2582	2.27738	778
2.28011	281	2.28011	2759	2.28011	762
2.28284	287	2.28284	2742	2.28284	765
2.28557	275	2.28557	2754	2.28557	796
2.2883	276	2.2883	2605	2.2883	806
2.29103	285	2.29103	2620	2.29103	785
2.29376	251	2.29376	2614	2.29376	790
2.2965	291	2.2965	2622	2.2965	758
2.29923	277	2.29923	2655	2.29923	797
2.30196	251	2.30196	2702	2.30196	827
2.30469	285	2.30469	2735	2.30469	808
2.30742	285	2.30742	2725	2.30742	781
2.31015	276	2.31015	2680	2.31015	777
2.31288	280	2.31288	2618	2.31288	759
2.31561	319	2.31561	2680	2.31561	811
2.31834	286	2.31834	2717	2.31834	770
2.32107	286	2.32107	2655	2.32107	780
2.3238	284	2.3238	2596	2.3238	757
2.32653	288	2.32653	2702	2.32653	800
2.32926	268	2.32926	2714	2.32926	740
2.33199	259	2.33199	2688	2.33199	754
2.33472	295	2.33472	2645	2.33472	770
2.33746	291	2.33746	2628	2.33746	800
2.34019	278	2.34019	2757	2.34019	773
2.34292	284	2.34292	2777	2.34292	787
2.34565	295	2.34565	2676	2.34565	822
2.34838	286	2.34838	2719	2.34838	765
2.35111	288	2.35111	2621	2.35111	752
2.35384	281	2.35384	2632	2.35384	746
2.35657	284	2.35657	2669	2.35657	768
2.3593	287	2.3593	2540	2.3593	752
2.36203	278	2.36203	2659	2.36203	733
2.36476	292	2.36476	2600	2.36476	751
2.36749	257	2.36749	2578	2.36749	805
2.37022	280	2.37022	2632	2.37022	792
2.37295	230	2.37295	2602	2.37295	743
2.37568	248	2.37568	2661	2.37568	754
2.37842	254	2.37842	2589	2.37842	747
2.38115	284	2.38115	2558	2.38115	775
2.38388	253	2.38388	2597	2.38388	780
2.38661	270	2.38661	2667	2.38661	754
2.38934	275	2.38934	2651	2.38934	739
2.39207	273	2.39207	2645	2.39207	787
2.3948	260	2.3948	2612	2.3948	685
2.39753	260	2.39753	2456	2.39753	781
2.40026	272	2.40026	2576	2.40026	723
2.40299	276	2.40299	2586	2.40299	751
2.40572	278	2.40572	2596	2.40572	738
2.40845	259	2.40845	2498	2.40845	760
2.41118	306	2.41118	2550	2.41118	741
2.41391	282	2.41391	2511	2.41391	765
2.41664	287	2.41664	2584	2.41664	806
2.41938	267	2.41938	2613	2.41938	757
2.42211	272	2.42211	2546	2.42211	734
2.42484	265	2.42484	2623	2.42484	777
2.42757	308	2.42757	2498	2.42757	756
2.4303	266	2.4303	2479	2.4303	798
2.43303	276	2.43303	2617	2.43303	731
2.43576	261	2.43576	2571	2.43576	781
2.43849	276	2.43849	2700	2.43849	731
2.44122	271	2.44122	2512	2.44122	754
2.44395	290	2.44395	2598	2.44395	778
2.44668	274	2.44668	2517	2.44668	774
2.44941	268	2.44941	2641	2.44941	761
2.45214	271	2.45214	2628	2.45214	805
2.45487	246	2.45487	2531	2.45487	766
2.4576	263	2.4576	2627	2.4576	766
2.46034	268	2.46034	2596	2.46034	791
2.46307	280	2.46307	2549	2.46307	723
2.4658	274	2.4658	2454	2.4658	747
2.46853	284	2.46853	2530	2.46853	768
2.47126	236	2.47126	2485	2.47126	713
2.47399	216	2.47399	2511	2.47399	748
2.47672	268	2.47672	2576	2.47672	718
2.47945	271	2.47945	2639	2.47945	745
2.48218	251	2.48218	2655	2.48218	786
2.48491	253	2.48491	2658	2.48491	753
2.48764	252	2.48764	2540	2.48764	715
2.49037	264	2.49037	2525	2.49037	767
2.4931	262	2.4931	2509	2.4931	753
2.49583	276	2.49583	2488	2.49583	751
2.49856	284	2.49856	2507	2.49856	791
2.5013	266	2.5013	2502	2.5013	784
2.50403	262	2.50403	2533	2.50403	741
2.50676	290	2.50676	2495	2.50676	800
2.50949	266	2.50949	2480	2.50949	719
2.51222	247	2.51222	2441	2.51222	722
2.51495	269	2.51495	2411	2.51495	752
2.51768	277	2.51768	2469	2.51768	753
2.52041	254	2.52041	2521	2.52041	771
2.52314	276	2.52314	2465	2.52314	762
2.52587	255	2.52587	2415	2.52587	758
2.5286	272	2.5286	2520	2.5286	790
2.53133	258	2.53133	2498	2.53133	771
2.53406	232	2.53406	2501	2.53406	705
2.53679	264	2.53679	2537	2.53679	725
2.53952	259	2.53952	2456	2.53952	747
2.54226	266	2.54226	2449	2.54226	726
2.54499	230	2.54499	2505	2.54499	728
2.54772	263	2.54772	2415	2.54772	755
2.55045	282	2.55045	2528	2.55045	715
2.55318	246	2.55318	2414	2.55318	727
2.55591	245	2.55591	2503	2.55591	733
2.55864	271	2.55864	2540	2.55864	746
2.56137	271	2.56137	2492	2.56137	735
2.5641	241	2.5641	2388	2.5641	723
2.56683	253	2.56683	2460	2.56683	727
2.56956	251	2.56956	2449	2.56956	709
2.57229	254	2.57229	2438	2.57229	750
2.57502	257	2.57502	2517	2.57502	793
2.57775	224	2.57775	2533	2.57775	675
2.58049	260	2.58049	2516	2.58049	756
2.58322	237	2.58322	2376	2.58322	740
2.58595	268	2.58595	2534	2.58595	710
2.58868	234	2.58868	2414	2.58868	735
2.59141	243	2.59141	2382	2.59141	743
2.59414	221	2.59414	2402	2.59414	692
2.59687	270	2.59687	2436	2.59687	730
2.5996	244	2.5996	2550	2.5996	734
2.60233	232	2.60233	2501	2.60233	715
2.60506	261	2.60506	2501	2.60506	750
2.60779	279	2.60779	2542	2.60779	716
2.61052	238	2.61052	2499	2.61052	676
2.61325	274	2.61325	2488	2.61325	697
2.61598	265	2.61598	2588	2.61598	707
2.61871	250	2.61871	2418	2.61871	735
2.62145	252	2.62145	2519	2.62145	734
2.62418	248	2.62418	2491	2.62418	714
2.62691	257	2.62691	2490	2.62691	733
2.62964	268	2.62964	2471	2.62964	692
2.63237	227	2.63237	2465	2.63237	739
2.6351	229	2.6351	2550	2.6351	720
2.63783	224	2.63783	2449	2.63783	726
2.64056	266	2.64056	2477	2.64056	740
2.64329	267	2.64329	2453	2.64329	713
2.64602	248	2.64602	2446	2.64602	789
2.64875	251	2.64875	2508	2.64875	713
2.65148	277	2.65148	2475	2.65148	733
2.65421	243	2.65421	2477	2.65421	694
2.65694	258	2.65694	2397	2.65694	743
2.65967	247	2.65967	2445	2.65967	746
2.66241	236	2.66241	2476	2.66241	761
2.66514	261	2.66514	2394	2.66514	732
2.66787	259	2.66787	2445	2.66787	743
2.6706	261	2.6706	2468	2.6706	761
2.67333	256	2.67333	2433	2.67333	709
2.67606	239	2.67606	2514	2.67606	732
2.67879	248	2.67879	2390	2.67879	751
2.68152	258	2.68152	2337	2.68152	751
2.68425	228	2.68425	2406	2.68425	684
2.68698	245	2.68698	2423	2.68698	733
2.68971	268	2.68971	2397	2.68971	750
2.69244	245	2.69244	2404	2.69244	758
2.69517	229	2.69517	2426	2.69517	736
2.6979	255	2.6979	2414	2.6979	739
2.70063	238	2.70063	2381	2.70063	739
2.70337	265	2.70337	2366	2.70337	714
2.7061	261	2.7061	2454	2.7061	706
2.70883	229	2.70883	2362	2.70883	732
2.71156	249	2.71156	2406	2.71156	697
2.71429	253	2.71429	2353	2.71429	752
2.71702	216	2.71702	2304	2.71702	743
2.71975	254	2.71975	2322	2.71975	700
2.72248	229	2.72248	2336	2.72248	716
2.72521	229	2.72521	2357	2.72521	739
2.72794	259	2.72794	2298	2.72794	735
2.73067	246	2.73067	2327	2.73067	720
2.7334	261	2.7334	2385	2.7334	709
2.73613	232	2.73613	2404	2.73613	752
2.73886	245	2.73886	2305	2.73886	705
2.74159	260	2.74159	2415	2.74159	700
2.74433	267	2.74433	2263	2.74433	739
2.74706	235	2.74706	2381	2.74706	725
2.74979	238	2.74979	2331	2.74979	717
2.75252	218	2.75252	2336	2.75252	727
2.75525	250	2.75525	2292	2.75525	704
2.75798	223	2.75798	2362	2.75798	714
2.76071	227	2.76071	2367	2.76071	731
2.76344	225	2.76344	2441	2.76344	712
2.76617	243	2.76617	2390	2.76617	690
2.7689	211	2.7689	2377	2.7689	730
2.77163	238	2.77163	2301	2.77163	659
2.77436	246	2.77436	2327	2.77436	733
2.77709	241	2.77709	2296	2.77709	677
2.77982	236	2.77982	2405	2.77982	715
2.78255	249	2.78255	2349	2.78255	714
2.78529	235	2.78529	2398	2.78529	703
2.78802	218	2.78802	2430	2.78802	700
2.79075	235	2.79075	2375	2.79075	726
2.79348	242	2.79348	2359	2.79348	709
2.79621	248	2.79621	2350	2.79621	691
2.79894	256	2.79894	2381	2.79894	669
2.80167	214	2.80167	2325	2.80167	726
2.8044	234	2.8044	2293	2.8044	711
2.80713	216	2.80713	2317	2.80713	713
2.80986	243	2.80986	2261	2.80986	697
[truncated: 3,067 more rows]
