# Supplementary material for: Double boron–oxygen-fused polycyclic aromatic hydrocarbons: skeletal editing and applications as organic optoelectronic materials
Source: Nat Commun. 2023 Nov 4;14:7089. doi: 10.1038/s41467-023-42973-1 (PMC10625603; doi:10.1038/s41467-023-42973-1)
Supplement: Supplementary file 14 — Source Data [file 41467_2023_42973_MOESM14_ESM.zip › Fig. S52. Thermal properties-TGA (up) and DSC (down).xlsx]

## Sheet: Fig. S52. TGA (up) 
	BO1b		BO2		BO4a		BO5		BO6
35.1643	99.9077	35.1179	99.9034	35.1621	99.9112	35.1103	99.9834	35.1583	99.9522
35.1538	99.9018	35.1156	99.8991	35.1571	99.909	35.0965	99.9807	35.144	99.9476
35.1617	99.8991	35.1164	99.897	35.1573	99.9088	35.0967	99.9804	35.1535	99.9452
35.1911	99.8979	35.1343	99.8965	35.1894	99.9096	35.125	99.9813	35.1856	99.9442
35.2371	99.8975	35.1869	99.8967	35.2328	99.912	35.1793	99.9836	35.2273	99.9436
35.2976	99.8983	35.2556	99.8979	35.3036	99.9141	35.2338	99.9863	35.2813	99.9446
35.3677	99.9002	35.3143	99.8999	35.366	99.9166	35.3104	99.9889	35.3573	99.9462
35.4342	99.9022	35.3922	99.9019	35.4418	99.919	35.3895	99.9912	35.4287	99.9479
35.5161	99.9085	35.4649	99.9071	35.5145	99.9233	35.4742	99.9953	35.509	99.9535
35.6	99.912	35.5466	99.91	35.5929	99.9257	35.5537	99.9974	35.5951	99.9565
35.6862	99.9148	35.6323	99.9123	35.6705	99.9276	35.6427	99.9988	35.6743	99.9588
35.7782	99.9171	35.7238	99.9141	35.7651	99.9289	35.7385	100	35.7717	99.9601
35.8638	99.9179	35.8301	99.9141	35.8649	99.9289	35.8312	99.9982	35.8644	99.9601
35.9589	99.9191	35.9274	99.9146	35.9632	99.9297	35.9339	99.9977	35.9687	99.9608
36.0678	99.9203	36.0286	99.9149	36.0558	99.93	36.0335	99.9971	36.0667	99.9611
36.1763	99.921	36.1372	99.9152	36.1709	99.9305	36.1307	99.9962	36.1828	99.9608
36.2845	99.9218	36.2465	99.9149	36.2807	99.9305	36.2562	99.995	36.2905	99.9594
36.3928	99.9226	36.351	99.9152	36.3983	99.9308	36.3711	99.9942	36.4091	99.9594
36.5084	99.923	36.4585	99.9155	36.5111	99.9313	36.4775	99.993	36.5193	99.9598
36.6231	99.9234	36.5797	99.9161	36.6177	99.9313	36.596	99.9921	36.6296	99.9608
36.7336	99.923	36.6886	99.9163	36.7298	99.9318	36.7103	99.9915	36.7456	99.9614
36.8438	99.923	36.8074	99.9175	36.8481	99.9324	36.8362	99.9904	36.8714	99.9621
36.9676	99.9238	36.9329	99.9184	36.9589	99.9324	36.9627	99.9895	36.9936	99.9634
37.0835	99.9242	37.0472	99.9189	37.0873	99.9321	37.0845	99.9892	37.1252	99.9641
37.2157	99.9238	37.174	99.9189	37.2098	99.9326	37.2087	99.9886	37.2509	99.9644
37.3421	99.9242	37.3043	99.9192	37.3389	99.9329	37.3167	99.9874	37.3632	99.9647
37.4633	99.925	37.4217	99.9198	37.4709	99.9329	37.4406	99.9866	37.4898	99.9657
37.5916	99.9258	37.5565	99.9201	37.5922	99.9332	37.5646	99.986	37.6208	99.9664
37.7184	99.9254	37.6774	99.9198	37.7163	99.9343	37.712	99.9857	37.7606	99.9657
37.8508	99.9258	37.8125	99.9204	37.8492	99.9348	37.8416	99.9851	37.8767	99.9664
37.9897	99.9266	37.9444	99.9213	37.9751	99.9348	37.9746	99.9842	38.0086	99.9673
38.1104	99.9273	38.071	99.9215	38.119	99.9351	38.1034	99.9825	38.1304	99.968
38.2393	99.9262	38.2048	99.9213	38.2452	99.9364	38.2447	99.9807	38.2733	99.968
38.3839	99.9254	38.3408	99.9207	38.3764	99.9367	38.3748	99.9796	38.3996	99.967
38.513	99.925	38.4802	99.9207	38.505	99.9367	38.5211	99.9787	38.5378	99.9664
38.6546	99.9254	38.6099	99.9207	38.6358	99.9367	38.6428	99.9775	38.6799	99.9657
38.7855	99.9246	38.7414	99.921	38.7726	99.9372	38.7828	99.9752	38.814	99.9647
38.9278	99.9238	38.8789	99.9192	38.9025	99.9377	38.9208	99.9731	38.9601	99.9641
39.0589	99.9226	39.011	99.9184	39.0331	99.9377	39.0546	99.9705	39.0971	99.9631
39.204	99.921	39.1584	99.9178	39.1777	99.9372	39.1986	99.9676	39.2277	99.9617
39.3465	99.921	39.2864	99.9178	39.3159	99.9369	39.3449	99.9649	39.3734	99.9624
39.4762	99.9218	39.4274	99.9181	39.4526	99.9372	39.4897	99.9635	39.5074	99.9627
39.6135	99.9218	39.5711	99.9178	39.5899	99.938	39.6259	99.9623	39.6505	99.9631
39.7675	99.9214	39.7182	99.9175	39.7284	99.9383	39.7686	99.9611	39.7911	99.9631
39.8931	99.9218	39.8556	99.9172	39.8749	99.9386	39.9081	99.9608	39.9365	99.9624
40.0472	99.9226	39.991	99.9184	40.0322	99.9388	40.0579	99.9594	40.081	99.9621
40.1751	99.9234	40.1291	99.9192	40.1644	99.9394	40.2008	99.957	40.2238	99.9621
40.3213	99.9238	40.2801	99.9192	40.3143	99.9399	40.3496	99.9544	40.3662	99.9624
40.4712	99.9222	40.4231	99.9189	40.4562	99.9402	40.4974	99.9506	40.5166	99.9614
40.6169	99.9214	40.5688	99.9192	40.5961	99.9391	40.6377	99.9486	40.6586	99.9604
40.7648	99.9214	40.7162	99.9195	40.737	99.9383	40.7904	99.9468	40.7926	99.9604
40.9175	99.9222	40.87	99.9198	40.8946	99.9377	40.9463	99.9451	40.9469	99.9608
41.058	99.923	41.0185	99.9198	41.0457	99.9377	41.0911	99.9436	41.09	99.9611
41.2145	99.9226	41.1606	99.9187	41.1873	99.9377	41.2342	99.9413	41.2465	99.9611
41.3769	99.9218	41.3113	99.9175	41.3391	99.9375	41.395	99.9389	41.4142	99.9608
41.5297	99.9222	41.4653	99.9172	41.494	99.9369	41.5436	99.936	41.5617	99.9604
41.6868	99.923	41.6176	99.9175	41.6431	99.9367	41.7028	99.934	41.7118	99.9614
41.8438	99.9234	41.7811	99.9172	41.7944	99.9377	41.8592	99.9331	41.8725	99.9624
41.9983	99.9234	41.9289	99.9169	41.9485	99.9388	42.0137	99.9325	42.0249	99.9631
42.1497	99.9234	42.0792	99.9166	42.1073	99.9396	42.1799	99.9316	42.1921	99.9634
42.3064	99.9234	42.236	99.9163	42.2582	99.9399	42.3329	99.9319	42.3498	99.9637
42.4658	99.9254	42.4118	99.9181	42.4144	99.9407	42.4843	99.931	42.5065	99.9644
42.6135	99.9273	42.56	99.9192	42.5786	99.9415	42.6463	99.9293	42.6691	99.9657
42.7782	99.9289	42.7279	99.9201	42.7374	99.9429	42.8104	99.9275	42.8242	99.9667
42.9423	99.9297	42.8805	99.9207	42.8947	99.9439	42.9698	99.9258	42.991	99.9664
43.098	99.9301	43.0431	99.9213	43.0574	99.9439	43.1239	99.9249	43.1503	99.9657
43.2548	99.9293	43.1999	99.9213	43.2199	99.9437	43.2759	99.9243	43.3108	99.9647
43.4147	99.9297	43.3625	99.9218	43.3862	99.9431	43.4475	99.9235	43.467	99.9631
43.5837	99.9305	43.5267	99.9227	43.5378	99.9429	43.6143	99.9226	43.6343	99.9601
43.7336	99.9285	43.6993	99.9221	43.6998	99.9429	43.781	99.9223	43.7905	99.9591
43.8972	99.9281	43.8514	99.9215	43.8535	99.9431	43.9457	99.9211	43.9641	99.9591
44.0566	99.9269	44.0024	99.921	44.0166	99.9434	44.1014	99.9191	44.1256	99.9591
44.2229	99.9258	44.1644	99.9201	44.176	99.9437	44.2634	99.9164	44.2919	99.9594
44.3965	99.9262	44.3365	99.9201	44.3428	99.9442	44.4291	99.9121	44.466	99.9588
44.5627	99.9269	44.5065	99.9204	44.5028	99.9434	44.5775	99.9086	44.6237	99.9581
44.7189	99.9281	44.6664	99.9213	44.6722	99.9423	44.7463	99.9048	44.782	99.9574
44.8909	99.9297	44.8342	99.9221	44.8389	99.9412	44.9167	99.9013	44.9408	99.9578
45.0566	99.9313	44.9962	99.9233	44.9972	99.9402	45.0902	99.8975	45.1065	99.9588
45.2332	99.9321	45.1661	99.9239	45.1655	99.9402	45.2532	99.894	45.2758	99.9598
45.3847	99.9324	45.3196	99.9244	45.3296	99.9407	45.4308	99.8919	45.4492	99.9611
45.5555	99.9324	45.4879	99.9253	45.4937	99.9412	45.5875	99.8904	45.6101	99.9621
45.7132	99.9332	45.654	99.9273	45.665	99.9437	45.7583	99.8916	45.774	99.9641
45.8835	99.9348	45.8248	99.929	45.8269	99.9442	45.9285	99.8919	45.9432	99.9644
46.0464	99.936	45.9878	99.9302	45.9909	99.9445	46.0789	99.8922	46.0993	99.9637
46.2187	99.9372	46.1465	99.9313	46.1475	99.945	46.2517	99.8922	46.2689	99.9627
46.3768	99.9383	46.3193	99.9328	46.3225	99.945	46.4192	99.8934	46.4453	99.9611
46.547	99.9383	46.5036	99.9325	46.4874	99.9458	46.5825	99.8928	46.6113	99.9617
46.7113	99.9372	46.6492	99.9319	46.6534	99.9463	46.7495	99.8916	46.7772	99.9624
46.8767	99.936	46.8099	99.9308	46.8172	99.9469	46.9075	99.8902	46.9425	99.9627
47.04	99.9317	46.9773	99.927	46.9831	99.948	47.0744	99.8863	47.1099	99.965
47.2126	99.9309	47.1427	99.9262	47.1578	99.9482	47.2522	99.884	47.2684	99.9664
47.3737	99.9317	47.3153	99.927	47.3226	99.9482	47.4232	99.882	47.4331	99.9667
47.5478	99.9336	47.4826	99.9279	47.4759	99.948	47.5874	99.8802	47.6066	99.967
47.7135	99.9372	47.6463	99.9302	47.6401	99.9458	47.7541	99.8805	47.7791	99.967
47.8734	99.9395	47.8167	99.9316	47.8141	99.9447	47.9208	99.8814	47.9432	99.9683
48.037	99.9411	47.9855	99.9322	47.9741	99.9445	48.0807	99.882	48.1114	99.9697
48.2047	99.9423	48.1522	99.9325	48.1548	99.945	48.2582	99.8825	48.2743	99.9713
48.3739	99.9423	48.3167	99.9319	48.31	99.9458	48.4217	99.8843	48.4289	99.9733
48.5409	99.9415	48.4848	99.9311	48.4875	99.9463	48.5794	99.8831	48.6064	99.9743
48.7048	99.9403	48.6415	99.9299	48.6545	99.9469	48.7422	99.8802	48.7682	99.9743
48.8755	99.9387	48.7982	99.9285	48.8085	99.9471	48.9061	99.8767	48.9387	99.9743
49.0346	99.9376	48.9688	99.9265	48.9781	99.9477	49.0787	99.8697	49.0973	99.972
49.202	99.9383	49.1295	99.9265	49.1466	99.9474	49.2435	99.8644	49.2683	99.9703
49.3699	99.9391	49.3041	99.927	49.3036	99.9466	49.3994	99.8595	49.432	99.9683
49.5299	99.9403	49.4683	99.9279	49.4621	99.9453	49.5652	99.8545	49.5947	99.9664
49.6993	99.9434	49.6253	99.9299	49.6351	99.9423	49.7314	99.8507	49.7774	99.9627
49.8608	99.9438	49.7905	99.9305	49.7925	99.9399	49.8996	99.8481	49.9363	99.9594
50.0192	99.9434	49.9608	99.9305	49.9592	99.9375	50.0636	99.8463	50.1039	99.9574
50.1837	99.9427	50.1232	99.9299	50.1279	99.9351	50.2276	99.8449	50.2684	99.9561
50.3492	99.9383	50.2898	99.9279	50.2878	99.934	50.3915	99.8463	50.4292	99.9565
50.5162	99.936	50.4563	99.9265	50.4507	99.934	50.5575	99.8463	50.5812	99.9568
50.6852	99.9336	50.6202	99.9253	50.6166	99.9348	50.7213	99.8463	50.7471	99.9574
50.8552	99.9317	50.7892	99.9239	50.7748	99.9359	50.8856	99.8463	50.9078	99.9581
51.0127	99.9293	50.9432	99.9227	50.9308	99.9369	51.0462	99.8463	51.0766	99.9611
51.1759	99.9281	51.1079	99.923	51.1012	99.9407	51.2166	99.8457	51.2423	99.9624
51.3354	99.9281	51.2752	99.9233	51.2675	99.9423	51.3751	99.8452	51.4034	99.9627
51.5036	99.9293	51.4368	99.9227	51.4203	99.9429	51.5407	99.8443	51.5756	99.9627
51.6677	99.9321	51.6008	99.9218	51.59	99.9431	51.7047	99.8425	51.7407	99.9608
51.827	99.9336	51.7654	99.9236	51.7592	99.9407	51.867	99.8405	51.9045	99.9591
51.9901	99.9344	51.9225	99.9241	51.9117	99.9388	52.0317	99.8384	52.0604	99.9588
52.1481	99.9348	52.0984	99.9244	52.0809	99.9372	52.1968	99.8361	52.2208	99.9594
52.3142	99.9348	52.2512	99.9244	52.2425	99.9359	52.3592	99.8326	52.391	99.9598
52.4715	99.934	52.4055	99.9241	52.408	99.9351	52.5227	99.8297	52.5519	99.9608
52.6267	99.9328	52.5751	99.9236	52.5817	99.9356	52.68	99.8273	52.7265	99.9617
52.7937	99.9317	52.7344	99.923	52.7369	99.9364	52.8372	99.8247	52.8684	99.9627
52.9611	99.9289	52.8983	99.9221	52.8855	99.9372	53.0005	99.823	53.0291	99.9647
53.1239	99.9273	53.061	99.9213	53.061	99.941	53.1617	99.8212	53.2016	99.9657
53.2871	99.9262	53.2207	99.9221	53.2207	99.9426	53.3321	99.8197	53.3688	99.9664
53.4406	99.9262	53.3829	99.9241	53.3793	99.9439	53.4983	99.8183	53.533	99.967
53.5991	99.9297	53.544	99.9265	53.5471	99.945	53.666	99.818	53.6874	99.9664
53.7657	99.9328	53.7056	99.9305	53.7035	99.9447	53.8264	99.8171	53.8494	99.966
53.9288	99.9356	53.8599	99.9331	53.8615	99.9445	53.9828	99.8159	53.9986	99.9654
54.083	99.9383	54.0214	99.9348	54.027	99.9442	54.1452	99.8148	54.1605	99.9644
54.2521	99.9434	54.1823	99.9363	54.1797	99.9437	54.302	99.8133	54.3198	99.9627
54.4113	99.945	54.3416	99.936	54.3467	99.9431	54.4648	99.8116	54.4892	99.9608
54.5772	99.9454	54.5059	99.9354	54.5126	99.9437	54.6118	99.8092	54.6423	99.9591
54.7246	99.9454	54.6702	99.9345	54.6641	99.9439	54.7796	99.8069	54.8075	99.9584
54.8807	99.9407	54.836	99.9331	54.8126	99.9442	54.9387	99.8042	54.9666	99.9584
55.0433	99.9379	54.9905	99.9296	54.9915	99.9453	55.1028	99.801	55.1256	99.9591
55.2079	99.9356	55.1531	99.9273	55.148	99.9455	55.2617	99.7984	55.2892	99.9598
55.3714	99.9328	55.308	99.9256	55.3024	99.9455	55.4252	99.7961	55.4455	99.9608
55.5339	99.9305	55.471	99.9236	55.4669	99.9453	55.5851	99.7937	55.6135	99.9637
55.6881	99.9297	55.6374	99.9221	55.6344	99.9445	55.7459	99.7926	55.7688	99.9654
55.8606	99.9313	55.7952	99.921	55.7957	99.9437	55.9072	99.7911	55.9285	99.966
56.0208	99.9332	55.9524	99.921	55.9519	99.9431	56.0573	99.7896	56.0841	99.9667
56.1704	99.936	56.1131	99.9218	56.1071	99.9423	56.224	99.7879	56.2534	99.965
56.334	99.9411	56.2667	99.9239	56.2611	99.941	56.3856	99.7867	56.4195	99.9641
56.49	99.9434	56.4369	99.9253	56.4222	99.9394	56.5426	99.7847	56.5821	99.9624
56.6429	99.945	56.5904	99.9265	56.5863	99.9375	56.6991	99.7829	56.74	99.9604
56.811	99.9454	56.7508	99.927	56.7432	99.9353	56.8605	99.782	56.9035	99.9574
56.9749	99.9427	56.9122	99.9276	56.9047	99.9337	57.0224	99.7823	57.0607	99.9565
57.1312	99.9407	57.0685	99.9273	57.0615	99.9337	57.1816	99.7826	57.2251	99.9565
57.296	99.9383	57.2384	99.9265	57.2253	99.9343	57.3449	99.7832	57.3838	99.9568
57.4516	99.936	57.387	99.9256	57.3744	99.9351	57.5	99.7838	57.5384	99.9584
57.6183	99.9321	57.5548	99.9227	57.5427	99.9383	57.6662	99.7861	57.6979	99.9594
57.7758	99.9293	57.7159	99.921	57.7103	99.9399	57.8197	99.7873	57.8534	99.9601
57.9318	99.9277	57.8844	99.9195	57.8532	99.9412	57.9781	99.7879	58.0265	99.9611
58.0983	99.9273	58.0364	99.9189	58.0112	99.9426	58.1401	99.7882	58.1773	99.9617
58.2506	99.9309	58.1973	99.9213	58.1857	99.9434	58.2989	99.7873	58.3286	99.9624
58.4109	99.934	58.3475	99.9236	58.3445	99.9439	58.4547	99.787	58.4874	99.9627
58.5712	99.9372	58.5013	99.9259	58.5023	99.9445	58.6099	99.7867	58.6561	99.9631
58.7273	99.9403	58.6685	99.9279	58.657	99.9445	58.7826	99.7864	58.8107	99.9624
58.8844	99.9458	58.8166	99.9322	58.8181	99.9453	58.9377	99.7856	58.9683	99.9614
59.053	99.9481	58.9732	99.9339	58.9777	99.9471	59.1027	99.7844	59.1303	99.9608
59.2145	99.9493	59.1473	99.9348	59.1367	99.9488	59.2592	99.7826	59.2868	99.9608
59.3699	99.9497	59.3072	99.9354	59.2967	99.9501	59.4186	99.7812	59.4496	99.9621
59.5207	99.9454	59.4541	99.9325	59.4606	99.9522	59.5754	99.7782	59.6045	99.9631
59.6911	99.9427	59.6059	99.9305	59.6234	99.9531	59.7321	99.7756	59.7622	99.9641
59.8458	99.9399	59.7797	99.9285	59.7807	99.9533	59.9024	99.773	59.9234	99.9647
60.0034	99.9372	59.9358	99.9265	59.9318	99.9533	60.055	99.7704	60.0835	99.965
60.163	99.9348	60.092	99.9256	60.096	99.9512	60.213	99.7677	60.2421	99.966
60.323	99.9352	60.2495	99.9265	60.253	99.9501	60.364	99.7654	60.4095	99.9664
60.4795	99.9364	60.4055	99.9279	60.4235	99.9493	60.5225	99.7634	60.5654	99.9664
60.6389	99.9383	60.5684	99.9296	60.5859	99.9482	60.6758	99.7616	60.7143	99.9664
60.7992	99.9434	60.7188	99.9342	60.7358	99.9474	60.8476	99.7607	60.8771	99.965
60.9519	99.9462	60.8905	99.9365	60.8871	99.9463	61.0014	99.7596	61.0488	99.9641
61.1186	99.9478	61.0438	99.938	61.0423	99.9461	61.15	99.7578	61.1994	99.9627
61.2727	99.9489	61.2079	99.9391	61.2099	99.9463	61.3166	99.7561	61.3575	99.9617
61.4308	99.9474	61.369	99.9374	61.374	99.9477	61.4736	99.754	61.514	99.9621
61.5898	99.9458	61.53	99.9363	61.5369	99.9485	61.6341	99.7514	61.6784	99.9627
61.7477	99.9442	61.6854	99.9348	61.6765	99.9493	61.7989	99.749	61.8343	99.9634
61.9149	99.9419	61.8443	99.9331	61.8383	99.9498	61.9547	99.7464	61.9985	99.9641
62.0695	99.9372	62.0074	99.9308	62.0025	99.9504	62.1077	99.7444	62.1618	99.966
62.2259	99.9336	62.1713	99.9276	62.1619	99.9506	62.2686	99.7441	62.3132	99.967
62.3966	99.9309	62.3212	99.9253	62.3232	99.9506	62.4303	99.745	62.4739	99.9673
62.5479	99.9285	62.479	99.9233	62.4706	99.9504	62.5866	99.7458	62.6381	99.9673
62.7056	99.9301	62.6412	99.9218	62.6312	99.9501	62.7457	99.7496	62.7888	99.966
62.8721	99.9324	62.8043	99.9236	62.7929	99.9493	62.8998	99.7517	62.9509	99.9657
63.0242	99.9356	62.9559	99.9256	62.9465	99.9485	63.0658	99.7534	63.1089	99.965
63.1852	99.9387	63.1105	99.9276	63.104	99.9482	63.2278	99.7549	63.2688	99.9647
63.3417	99.9466	63.2729	99.9299	63.265	99.9477	63.3946	99.7558	63.4242	99.9644
63.505	99.9509	63.4298	99.9351	63.4303	99.9474	63.5435	99.7566	63.594	99.9641
63.6638	99.954	63.5847	99.938	63.5877	99.9471	63.7038	99.7572	63.7448	99.9634
63.822	99.9564	63.7543	99.9397	63.7459	99.9474	63.8566	99.7572	63.9001	99.9627
63.9787	99.9552	63.9066	99.9412	63.9096	99.9485	64.0143	99.7561	64.0725	99.9621
64.1398	99.9548	64.0682	99.9397	64.0574	99.9501	64.1837	99.7549	64.2306	99.9627
64.3008	99.9536	64.2268	99.9389	64.2234	99.9514	64.3403	99.7531	64.3931	99.9641
64.4623	99.9521	64.3794	99.9374	64.3839	99.9525	64.5027	99.7514	64.5565	99.9654
64.6247	99.9474	64.5418	99.936	64.5423	99.9533	64.6508	99.7482	64.7025	99.9673
64.783	99.9446	64.7007	99.9342	64.7047	99.9541	64.8175	99.7458	64.8589	99.9687
64.9344	99.9427	64.8655	99.9345	64.8635	99.9544	64.9743	99.7432	65.0206	99.9693
65.0971	99.9419	65.0193	99.9351	65.0134	99.9541	65.132	99.7409	65.1793	99.97
65.2617	99.9438	65.1785	99.936	65.1677	99.9536	65.2873	99.7385	65.3463	99.9693
65.4198	99.9458	65.3386	99.9391	65.3243	99.9517	65.4537	99.7365	65.5034	99.969
65.5783	99.9481	65.5016	99.9409	65.4844	99.9506	65.6088	99.7347	65.6678	99.9687
65.7393	99.9509	65.6601	99.9423	65.6537	99.9498	65.7692	99.7333	65.8228	99.9683
65.9026	99.9564	65.8201	99.9432	65.8191	99.949	65.9306	99.7318	65.9895	99.9673
66.0649	99.9595	65.975	99.9435	65.9711	99.9498	66.0933	99.7318	66.1424	99.9667
66.2182	99.9619	66.1461	99.944	66.1387	99.9517	66.2565	99.7309	66.2982	99.9664
66.3769	99.9639	66.2911	99.9443	66.3019	99.9541	66.4044	99.7303	66.4559	99.9657
66.5351	99.9631	66.4552	99.9443	66.4517	99.9563	66.5728	99.7297	66.6155	99.9654
66.6873	99.9627	66.6147	99.9435	66.6211	99.9603	66.7339	99.7306	66.7736	99.9647
66.8512	99.9619	66.7806	99.9426	66.7757	99.9624	66.8885	99.7312	66.932	99.9654
67.0209	99.9603	66.9391	99.9412	66.9367	99.9638	67.042	99.7306	67.088	99.9667
67.169	99.9588	67.098	99.9397	67.0995	99.9646	67.2018	99.7292	67.2571	99.9683
67.3273	99.9544	67.2446	99.9368	67.2554	99.9627	67.3616	99.7283	67.4198	99.9697
67.4743	99.9509	67.4044	99.9345	67.4137	99.9614	67.5365	99.7277	67.5751	99.9703
67.6462	99.9478	67.5704	99.9337	67.566	99.96	67.6868	99.728	67.7367	99.971
67.8068	99.9442	67.7267	99.9337	67.734	99.9584	67.8356	99.7283	67.8996	99.9713
67.9629	99.943	67.8896	99.9348	67.8916	99.9557	67.9976	99.7283	68.0537	99.9713
68.1214	99.9434	68.0457	99.9363	68.0476	99.9539	68.1507	99.7289	68.218	99.9713
68.2803	99.945	68.1983	99.9374	68.2081	99.9522	68.3193	99.7292	68.3715	99.971
68.4294	99.9466	68.3533	99.9389	68.3694	99.9509	68.4801	99.7297	68.5318	99.969
68.5935	99.9525	68.5262	99.942	68.534	99.9504	68.635	99.7309	68.6954	99.9683
68.762	99.956	68.6879	99.9437	68.6957	99.9506	68.7941	99.7315	68.8497	99.9673
68.9138	99.958	68.8436	99.9449	68.8465	99.9517	68.9615	99.7318	69.0107	99.9667
69.0762	99.9599	68.9974	99.9455	69.0095	99.9536	69.1162	99.7318	69.1707	99.9677
69.2343	99.9591	69.1569	99.9443	69.169	99.9563	69.2781	99.7303	69.3233	99.969
69.3922	99.9584	69.3168	99.9432	69.3251	99.9579	69.4355	99.7292	69.4735	99.9706
69.552	99.9572	69.4757	99.9417	69.4903	99.959	69.6012	99.7274	69.6381	99.9723
69.7123	99.9552	69.6345	99.94	69.6462	99.9597	69.7565	99.7257	69.7939	99.9746
69.87	99.9509	69.7908	99.9368	69.8069	99.959	69.9142	99.7222	69.9653	99.9753
70.0297	99.9481	69.9548	99.9339	69.966	99.9581	70.0792	99.7192	70.119	99.9753
70.1868	99.9474	70.1169	99.9311	70.1242	99.9571	70.2426	99.7166	70.2756	99.9749
70.3526	99.9478	70.2764	99.9285	70.2813	99.9557	70.3972	99.7137	70.4467	99.9723
70.5188	99.9493	70.4407	99.9267	70.4412	99.9531	70.5532	99.7111	70.5954	99.9706
70.6704	99.9505	70.5904	99.9267	70.5981	99.9512	70.7072	99.7087	70.7557	99.969
70.8272	99.9521	70.7468	99.9276	70.7575	99.9498	70.8636	99.7067	70.9159	99.9677
70.9898	99.9536	70.9206	99.929	70.9177	99.9482	71.0252	99.7046	71.0804	99.9664
71.1548	99.9568	71.0701	99.9331	71.0764	99.9482	71.1935	99.704	71.2405	99.9654
71.3153	99.9584	71.2311	99.9357	71.2389	99.949	71.355	99.7032	71.4044	99.9644
71.4676	99.9595	71.3916	99.9377	71.3969	99.9509	71.5053	99.7023	71.5551	99.9634
71.6313	99.9607	71.5443	99.9397	71.5646	99.9531	71.6647	99.7017	71.7058	99.9627
71.7916	99.9603	71.7008	99.9406	71.7235	99.9571	71.8211	99.7014	71.8699	99.9624
71.9601	99.9599	71.8654	99.9415	71.8852	99.9595	71.9823	99.7011	72.0306	99.9624
72.113	99.9591	72.0222	99.9415	72.0406	99.9614	72.1415	99.7017	72.196	99.9634
72.2772	99.958	72.1847	99.9415	72.1972	99.963	72.3032	99.7032	72.3514	99.9654
72.4365	99.9548	72.3512	99.9391	72.356	99.9627	72.4663	99.7049	72.5058	99.9677
72.5889	99.9521	72.5008	99.9371	72.5095	99.9622	72.6293	99.7061	72.6736	99.9693
72.7461	99.9493	72.6701	99.9351	72.672	99.9614	72.7817	99.707	72.826	99.9706
72.9129	99.947	72.8273	99.9334	72.8258	99.96	72.9475	99.7073	72.9874	99.9716
73.0681	99.9458	72.9854	99.9319	72.9926	99.9568	73.0998	99.7075	73.1508	99.972
73.2366	99.9462	73.1472	99.9325	73.1487	99.9547	73.2607	99.7073	73.3092	99.972
73.396	99.947	73.3033	99.9334	73.3143	99.9531	73.4162	99.7067	73.4714	99.9716
73.5476	99.9481	73.4607	99.9348	73.4631	99.9512	73.5861	99.7064	73.6264	99.9713
73.7102	99.9525	73.6238	99.9363	73.6267	99.9498	73.7463	99.7046	73.7832	99.9693
73.8728	99.9548	73.7898	99.9406	73.796	99.9488	73.9097	99.7035	73.95	99.9683
74.0362	99.9564	73.9413	99.9429	73.9552	99.9493	74.0684	99.7029	74.0976	99.9673
74.1915	99.958	74.1013	99.9446	74.1124	99.9506	74.2341	99.702	74.2576	99.9667
74.35	99.9576	74.2632	99.9461	74.2704	99.9539	74.3903	99.7017	74.4185	99.9664
74.5094	99.958	74.4189	99.9458	74.4213	99.9563	74.5463	99.7014	74.5779	99.9657
74.6669	99.9584	74.573	99.9458	74.5854	99.9587	74.7076	99.7008	74.7339	99.965
74.8214	99.958	74.7347	99.9458	74.7448	99.9608	74.8577	99.7002	74.8908	99.9644
74.9792	99.9568	74.8935	99.9455	74.9079	99.963	75.0256	99.6994	75.0504	99.9637
75.1465	99.9552	75.0613	99.944	75.0585	99.9641	75.1876	99.6979	75.2244	99.9631
75.3085	99.9533	75.2219	99.9426	75.2243	99.9643	75.3415	99.6964	75.3826	99.9634
75.4618	99.9509	75.3691	99.9409	75.381	99.9641	75.4933	99.6947	75.5421	99.9644
75.6337	99.9497	75.5391	99.9389	75.5448	99.9614	75.6556	99.6918	75.7024	99.9657
75.7883	99.9505	75.7104	99.9357	75.7038	99.9595	75.8131	99.6894	75.8609	99.9667
75.951	99.9521	75.8584	99.9339	75.8779	99.9576	75.982	99.6868	76.013	99.9673
76.1002	99.9533	76.0191	99.9334	76.0277	99.9557	76.1408	99.6845	76.1728	99.968
76.2652	99.9576	76.1798	99.9337	76.1874	99.9533	76.2966	99.6821	76.3295	99.969
76.4324	99.9595	76.3304	99.9357	76.3409	99.9514	76.4586	99.6801	76.4868	99.969
76.5901	99.9611	76.4871	99.9371	76.51	99.9498	76.6192	99.678	76.6506	99.969
76.7482	99.9623	76.6553	99.9386	76.671	99.9485	76.7839	99.6766	76.8134	99.969
76.9085	99.9619	76.8109	99.94	76.8285	99.9474	76.9362	99.6757	76.9728	99.968
77.0708	99.9623	76.9694	99.9429	76.9946	99.949	77.0984	99.6748	77.1246	99.9673
77.2234	99.9627	77.1321	99.9443	77.1511	99.9514	77.2525	99.674	77.2958	99.967
77.3965	99.9627	77.2875	99.9455	77.3132	99.9541	77.415	99.6734	77.4564	99.9664
77.5547	99.9623	77.4473	99.9466	77.4639	99.9568	77.5808	99.6734	77.6136	99.9664
77.7072	99.9623	77.6145	99.9463	77.6302	99.9622	77.74	99.6731	77.7747	99.966
77.8582	99.9623	77.7684	99.9466	77.7912	99.9654	77.9	99.6737	77.9456	99.966
78.0233	99.9623	77.926	99.9469	77.9569	99.9681	78.0632	99.6748	78.1017	99.9667
78.1918	99.9619	78.0864	99.9469	78.1168	99.9702	78.2169	99.6783	78.2748	99.9697
78.3568	99.9615	78.2496	99.9463	78.2709	99.9699	78.3744	99.681	78.4228	99.9726
78.5123	99.9603	78.416	99.9455	78.425	99.9702	78.5308	99.6833	78.5915	99.9753
78.6682	99.9588	78.57	99.9446	78.5971	99.9699	78.689	99.6853	78.7469	99.9779
78.8316	99.9568	78.7283	99.9443	78.7562	99.9694	78.8487	99.688	78.9107	99.9819
78.9983	99.9533	78.8907	99.9443	78.9177	99.9667	79.0134	99.6886	79.0594	99.9835
79.1611	99.9517	79.0474	99.9449	79.074	99.9643	79.1654	99.6886	79.2264	99.9838
79.3167	99.9517	79.206	99.9452	79.2334	99.9622	79.3262	99.688	79.3764	99.9835
79.4841	99.9521	79.3663	99.9455	79.3909	99.9597	79.4903	99.6839	79.5329	99.9796
79.6439	99.9536	79.5304	99.9472	79.5469	99.9565	79.6496	99.6818	79.6902	99.9772
79.8003	99.9544	79.6897	99.9475	79.7124	99.9541	79.8069	99.6798	79.858	99.9756
79.9604	99.9556	79.8527	99.9478	79.8678	99.9522	79.9713	99.678	80.0223	99.9736
80.1115	99.9564	80.017	99.9478	80.0298	99.9506	80.1299	99.6763	80.179	99.9716
80.2824	99.9584	80.1648	99.9466	80.1926	99.9517	80.2942	99.6748	80.3452	99.97
80.4362	99.9591	80.3285	99.9463	80.3526	99.9533	80.4626	99.6737	80.506	99.9687
80.5908	99.9599	80.4927	99.9458	80.5149	99.9552	80.6186	99.6725	80.6639	99.9677
80.7563	99.9603	80.6469	99.9455	80.6671	99.9573	80.7851	99.6716	80.8247	99.9673
80.9174	99.9599	80.8062	99.9452	80.8227	99.9619	80.9349	99.6716	80.9815	99.967
81.0691	99.9599	80.9697	99.9449	80.9956	99.9643	81.0988	99.6713	81.1492	99.968
81.2287	99.9595	81.1236	99.9443	81.1538	99.9662	81.256	99.6707	81.2937	99.9697
81.391	99.9588	81.287	99.9437	81.3171	99.9678	81.4311	99.6702	81.4555	99.9729
81.5552	99.9576	81.4442	99.9432	81.4766	99.9673	81.5839	99.6693	81.6188	99.9759
81.7057	99.9564	81.5984	99.9423	81.6314	99.9673	81.7339	99.6684	81.7819	99.9786
81.8674	99.9552	81.7677	99.9412	81.7926	99.9673	81.9041	99.6675	81.9431	99.9809
82.0248	99.9536	81.9374	99.94	81.9458	99.9667	82.0662	99.6664	82.0925	99.9828
82.184	99.9533	82.0891	99.9386	82.1121	99.9651	82.2249	99.6646	82.2563	99.9842
82.3445	99.9548	82.2614	99.938	82.2704	99.9638	82.3788	99.6631	82.4242	99.9848
82.5156	99.9568	82.4138	99.9383	82.4265	99.9624	82.5395	99.6614	82.5728	99.9848
82.6762	99.9588	82.5703	99.9394	82.5961	99.9611	82.6964	99.6596	82.7315	99.9845
82.834	99.9627	82.7258	99.9412	82.7572	99.959	82.8617	99.6573	82.8921	99.9815
82.9979	99.965	82.8883	99.9426	82.9187	99.9568	83.0217	99.6552	83.0522	99.9799
83.1607	99.9662	83.0469	99.9437	83.0788	99.9552	83.178	99.6535	83.2108	99.9779
83.3225	99.967	83.2079	99.9446	83.2355	99.9536	83.3394	99.6523	83.3852	99.9759
83.4731	99.9662	83.3632	99.9458	83.3926	99.9539	83.503	99.6535	83.5376	99.9736
83.6423	99.9658	83.5273	99.9463	83.5446	99.9555	83.6657	99.6547	83.6956	99.9716
83.7969	99.9654	83.6852	99.9466	83.7189	99.9573	83.818	99.6556	83.8511	99.9703
83.9604	99.965	83.8492	99.9469	83.8814	99.9592	83.9852	99.6564	84.0197	99.9687
84.1271	99.9643	84.0084	99.9472	84.0388	99.9641	84.1425	99.6608	84.1789	99.9683
84.2787	99.9639	84.17	99.9463	84.1998	99.9667	84.3044	99.6631	84.3441	99.9677
84.4397	99.9631	84.3305	99.9461	84.3552	99.9689	84.4607	99.6652	84.4947	99.9667
84.6038	99.9627	84.4951	99.9458	84.5175	99.9707	84.6239	99.6667	84.6566	99.966
84.7656	99.9615	84.6527	99.9452	84.684	99.9705	84.788	99.6669	84.8211	99.9654
84.9217	99.9603	84.8103	99.944	84.8378	99.9705	84.9445	99.6672	84.9828	99.9641
85.0871	99.9584	84.9687	99.9426	84.9929	99.9699	85.1071	99.6667	85.1435	99.9627
85.2435	99.956	85.1289	99.9409	85.1569	99.9691	85.2757	99.6658	85.3074	99.9617
85.4092	99.954	85.2928	99.9389	85.3226	99.9665	85.4228	99.6629	85.4633	99.9617
85.5665	99.9536	85.459	99.9357	85.4785	99.9641	85.5898	99.6605	85.6261	99.9624
85.727	99.954	85.6195	99.9328	85.6377	99.9619	85.7442	99.6579	85.7861	99.9631
85.886	99.9548	85.7799	99.9308	85.8032	99.9595	85.9102	99.6552	85.9441	99.9634
86.0501	99.9568	85.9403	99.9296	85.9417	99.9565	86.0719	99.652	86.1124	99.9654
86.2192	99.958	86.0974	99.9302	86.1114	99.9541	86.2336	99.6494	86.274	99.966
86.3753	99.9588	86.2512	99.9311	86.2767	99.9531	86.4027	99.6474	86.4398	99.9664
86.5229	99.9595	86.4133	99.9322	86.4393	99.9528	86.5703	99.645	86.5967	99.9667
86.696	99.9595	86.5753	99.9334	86.6018	99.9544	86.722	99.6439	86.7568	99.9654
86.8444	99.9595	86.7456	99.9371	86.7535	99.956	86.8779	99.6427	86.9154	99.9647
87.0123	99.9595	86.8959	99.9391	86.9163	99.9573	87.0327	99.6415	87.0749	99.9644
87.176	99.9595	87.0558	99.9406	87.0795	99.959	87.1973	99.6406	87.2376	99.9637
87.3344	99.9591	87.2213	99.9417	87.2362	99.9619	87.366	99.6406	87.3979	99.9637
87.4943	99.9591	87.3826	99.9415	87.3965	99.9638	87.5119	99.6403	87.5563	99.9634
87.6508	99.9591	87.541	99.9417	87.5627	99.9651	87.6809	99.6401	87.71	99.9631
87.8137	99.9588	87.6984	99.942	87.7262	99.9662	87.8401	99.6398	87.8729	99.9631
87.9752	99.9588	87.8618	99.9423	87.8793	99.9673	87.9997	99.6398	88.0395	99.9631
88.1352	99.9588	88.0223	99.9423	88.0519	99.9667	88.1551	99.6395	88.1995	99.9627
88.2993	99.9588	88.1916	99.9423	88.205	99.967	88.3128	99.6395	88.3604	99.9631
88.4629	99.9588	88.3524	99.9423	88.3696	99.967	88.4768	99.6395	88.5203	99.9634
88.6288	99.9591	88.5123	99.9423	88.5271	99.9673	88.639	99.6395	88.693	99.966
88.7863	99.9603	88.6708	99.942	88.6888	99.9667	88.8043	99.6392	88.8468	99.969
88.9395	99.9635	88.8315	99.942	88.8421	99.9665	88.9603	99.6386	89.0042	99.972
89.102	99.9666	88.9865	99.9426	89.0115	99.9657	89.1251	99.6377	89.1634	99.9746
89.2653	99.9698	89.1439	99.944	89.1739	99.9646	89.2851	99.6363	89.3229	99.9789
89.4322	99.9741	89.309	99.9452	89.3335	99.9624	89.4506	99.6345	89.4926	99.9805
89.5944	99.976	89.4741	99.9463	89.4925	99.9608	89.6115	99.6325	89.6521	99.9812
89.7603	99.9772	89.6405	99.9469	89.6515	99.9606	89.7686	99.6301	89.8027	99.9812
89.9164	99.9776	89.7911	99.9475	89.8188	99.9611	89.9303	99.6269	89.9671	99.9779
90.084	99.9745	89.9523	99.9475	89.9809	99.9624	90.0877	99.624	90.1232	99.9759
90.2299	99.9729	90.1166	99.9475	90.1369	99.9638	90.2529	99.6217	90.2994	99.9739
90.3891	99.9717	90.2759	99.9472	90.2989	99.9654	90.4158	99.6193	90.4507	99.9723
90.5579	99.9702	90.4332	99.9466	90.4626	99.9667	90.5786	99.6176	90.6108	99.97
90.7192	99.9682	90.601	99.9455	90.6277	99.9697	90.7362	99.6161	90.773	99.9683
90.875	99.967	90.7559	99.9446	90.7881	99.9713	90.8911	99.6149	90.9343	99.967
91.0376	99.9658	90.9236	99.944	90.9466	99.9724	91.0546	99.6149	91.0923	99.9657
91.2024	99.9647	91.0849	99.9435	91.0986	99.9732	91.2208	99.6176	91.2562	99.9654
91.3695	99.9647	91.2501	99.9432	91.269	99.9729	91.3792	99.619	91.42	99.9647
91.5306	99.9639	91.3965	99.9429	91.4254	99.9729	91.5388	99.6193	91.5801	99.9644
91.6929	99.9635	91.5663	99.9426	91.5865	99.9732	91.6906	99.6202	91.7452	99.9641
91.8579	99.9631	91.7259	99.9426	91.7539	99.9734	91.8525	99.6219	91.9061	99.9667
92.0133	99.9631	91.8808	99.9452	91.917	99.9732	92.022	99.6243	92.072	99.9697
92.1782	99.9631	92.049	99.9481	92.0792	99.9732	92.1755	99.6266	92.2245	99.9729
92.3376	99.9635	92.2038	99.9515	92.2336	99.9732	92.3312	99.6287	92.3916	99.9766
92.5014	99.9643	92.3645	99.9547	92.3938	99.9732	92.5019	99.631	92.5471	99.9825
92.6486	99.9678	92.5265	99.9602	92.5526	99.9729	92.6696	99.6336	92.7084	99.9861
92.818	99.9713	92.6896	99.9634	92.7152	99.9724	92.8322	99.6348	92.8697	99.9885
92.9806	99.9745	92.8458	99.9654	92.8833	99.9718	92.9925	99.6357	93.0276	99.9901
93.1418	99.9772	93.0061	99.9668	93.0358	99.9707	93.144	99.636	93.1933	99.9911
93.2992	99.9808	93.1659	99.9651	93.1992	99.9686	93.3165	99.6333	93.3562	99.9885
93.4675	99.9819	93.3319	99.9639	93.3694	99.9667	93.4725	99.6316	93.514	99.9865
93.6285	99.9823	93.4939	99.9625	93.5258	99.9646	93.6344	99.6298	93.6677	99.9845
93.7926	99.9819	93.6608	99.9611	93.6868	99.9624	93.7939	99.6278	93.8409	99.9822
93.9575	99.9776	93.8139	99.9576	93.8554	99.9611	93.9498	99.6243	93.9972	99.9786
94.1183	99.9749	93.9784	99.9553	94.0194	99.9611	94.1092	99.6219	94.1616	99.9759
94.2704	99.9729	94.1388	99.9533	94.1716	99.9619	94.2736	99.6199	94.3278	99.9736
94.4275	99.9709	94.305	99.9515	94.3387	99.963	94.4307	99.6179	94.4871	99.9713
94.594	99.969	94.472	99.9504	94.5048	99.9665	94.6017	99.6167	94.6423	99.97
94.7496	99.9674	94.6294	99.9489	94.6645	99.9686	94.7619	99.6152	94.8083	99.9683
94.9074	99.9662	94.7836	99.9478	94.8214	99.9702	94.9151	99.6141	94.9733	99.967
95.076	99.965	94.9396	99.9469	94.9887	99.9716	95.0756	99.6132	95.1297	99.966
95.236	99.9647	95.1023	99.9469	95.1469	99.9721	95.2437	99.6129	95.2982	99.9657
95.39	99.9643	95.2691	99.9472	95.3154	99.9729	95.3954	99.6126	95.4522	99.9654
95.5634	99.9635	95.4317	99.9489	95.4653	99.9734	95.5648	99.6123	95.6247	99.965
95.7241	99.9631	95.5974	99.9513	95.6306	99.9737	95.7196	99.612	95.7831	99.9647
95.8775	99.9631	95.7567	99.9553	95.7994	99.9737	95.8875	99.612	95.9506	99.9647
96.0467	99.9631	95.9124	99.9585	95.9482	99.9737	96.0508	99.6117	96.1057	99.9647
96.2013	99.9631	96.0684	99.9616	96.1061	99.974	96.2086	99.6117	96.2684	99.9654
96.3681	99.9643	96.2316	99.9642	96.2693	99.974	96.3749	99.6117	96.4284	99.967
96.5303	99.9678	96.393	99.9671	96.4311	99.974	96.5394	99.6114	96.5924	99.9706
96.6975	99.9717	96.5511	99.9691	96.5897	99.9737	96.6993	99.6114	96.7636	99.9739
96.8528	99.9753	96.7174	99.9706	96.7513	99.9734	96.8578	99.6111	96.9239	99.9769
97.0117	99.9788	96.8758	99.9712	96.9071	99.9734	97.0103	99.6117	97.0805	99.9796
97.1737	99.9835	97.0406	99.9694	97.0768	99.9742	97.1796	99.6141	97.2429	99.9828
97.3374	99.9855	97.208	99.9683	97.2361	99.9753	97.3401	99.6155	97.4039	99.9842
97.4975	99.9862	97.3713	99.9665	97.4088	99.9764	97.4961	99.617	97.5685	99.9842
97.6584	99.9859	97.5322	99.9645	97.5689	99.9769	97.6629	99.6181	97.7334	99.9838
97.8183	99.9815	97.69	99.9611	97.7257	99.9785	97.8183	99.6199	97.8915	99.9796
97.9841	99.9788	97.8535	99.9585	97.8879	99.9788	97.9877	99.6205	98.0474	99.9772
98.1412	99.9764	98.017	99.9562	98.0545	99.9788	98.1421	99.6208	98.2117	99.9749
98.3028	99.9737	98.1791	99.9539	98.2107	99.9785	98.3069	99.6205	98.3665	99.9726
98.4752	99.9709	98.3362	99.9518	98.3768	99.9769	98.468	99.6181	98.537	99.9703
98.6371	99.9686	98.5036	99.9501	98.5311	99.9761	98.6285	99.617	98.6921	99.9683
98.7994	99.9666	98.6641	99.9484	98.6966	99.9753	98.7958	99.6161	98.854	99.9667
98.9626	99.965	98.8273	99.9472	98.8512	99.9745	98.9581	99.6152	99.0167	99.9654
99.1261	99.9647	98.9909	99.9461	99.0193	99.974	99.1185	99.6149	99.1798	99.9647
99.2842	99.9639	99.1572	99.9461	99.1752	99.9737	99.2721	99.6144	99.3419	99.9641
99.4445	99.9631	99.3125	99.9455	99.3382	99.9732	99.4368	99.6138	99.4999	99.9634
99.6052	99.9623	99.475	99.9455	99.4926	99.9729	99.6038	99.6135	99.6686	99.9627
99.7644	99.9627	99.6339	99.9461	99.6636	99.9726	99.7685	99.6135	99.8225	99.9627
99.9367	99.9635	99.7954	99.9492	99.8296	99.9726	99.9263	99.6132	99.9889	99.9631
100.095	99.9666	99.9564	99.9524	99.9829	99.9726	100.084	99.6132	100.152	99.9641
100.259	99.9705	100.118	99.9559	100.152	99.9724	100.251	99.6129	100.318	99.9664
100.418	99.9764	100.277	99.959	100.312	99.9724	100.411	99.6129	100.473	99.971
100.58	99.9811	100.44	99.9642	100.47	99.9724	100.573	99.6129	100.63	99.9749
100.745	99.9855	100.602	99.9677	100.64	99.9724	100.734	99.6129	100.795	99.9786
100.905	99.9894	100.765	99.97	100.803	99.9721	100.898	99.6126	100.956	99.9822
101.058	99.9929	100.927	99.972	100.96	99.9718	101.06	99.6123	101.114	99.9868
101.216	99.9949	101.081	99.9712	101.124	99.9718	101.22	99.6114	101.281	99.9894
101.384	99.9957	101.255	99.9706	101.288	99.9724	101.384	99.6103	101.434	99.9908
101.557	99.9961	101.411	99.97	101.454	99.974	101.542	99.6091	101.593	99.9917
101.711	99.9925	101.566	99.9689	101.614	99.9753	101.704	99.6065	101.759	99.9885
101.87	99.9898	101.736	99.9657	101.772	99.9769	101.871	99.6044	101.916	99.9865
102.037	99.987	101.905	99.9634	101.941	99.9777	102.027	99.6018	102.086	99.9845
102.207	99.9843	102.056	99.9608	102.111	99.9783	102.193	99.5995	102.244	99.9822
102.365	99.98	102.222	99.9585	102.259	99.9785	102.352	99.5965	102.408	99.9786
102.523	99.9768	102.38	99.9559	102.416	99.9777	102.515	99.5939	102.571	99.9759
102.684	99.9741	102.547	99.9539	102.585	99.9772	102.682	99.5919	102.734	99.9739
102.859	99.9717	102.71	99.9518	102.749	99.9767	102.842	99.5901	102.899	99.9716
103.01	99.9702	102.873	99.9504	102.907	99.9764	103.008	99.5884	103.06	99.9703
103.17	99.9686	103.036	99.9498	103.067	99.9756	103.168	99.5878	103.225	99.969
103.335	99.9674	103.198	99.9489	103.232	99.975	103.329	99.5869	103.39	99.968
103.492	99.9662	103.354	99.9481	103.394	99.9745	103.497	99.586	103.548	99.9673
103.661	99.9658	103.521	99.9475	103.557	99.9742	103.661	99.5854	103.715	99.9697
103.82	99.9654	103.687	99.9495	103.723	99.9742	103.825	99.5854	103.884	99.9723
103.981	99.965	103.839	99.9524	103.882	99.974	103.985	99.5851	104.047	99.9733
104.148	99.9647	103.996	99.9553	104.042	99.9737	104.146	99.5848	104.205	99.9739
104.309	99.9647	104.18	99.9582	104.208	99.9737	104.31	99.5848	104.368	99.9779
104.475	99.9658	104.334	99.9634	104.365	99.9737	104.469	99.5848	104.528	99.9812
104.648	99.9682	104.496	99.9665	104.527	99.9737	104.63	99.5845	104.694	99.9842
104.804	99.9717	104.66	99.9691	104.693	99.9734	104.79	99.5845	104.849	99.9868
104.965	99.9757	104.829	99.9712	104.848	99.9732	104.95	99.5843	105.013	99.9885
105.12	99.9808	104.995	99.9709	105.016	99.9724	105.117	99.5834	105.17	99.9898
105.276	99.9839	105.148	99.9709	105.168	99.9713	105.276	99.5822	105.337	99.9904
105.435	99.9859	105.311	99.9703	105.343	99.9702	105.437	99.5807	105.497	99.9904
105.61	99.9874	105.471	99.9694	105.496	99.9686	105.602	99.5793	105.662	99.9881
105.77	99.9859	105.634	99.9663	105.665	99.9662	105.761	99.5764	105.818	99.9865
105.937	99.9843	105.801	99.9639	105.826	99.9646	105.918	99.574	105.976	99.9845
106.096	99.9827	105.966	99.9616	105.985	99.9641	106.092	99.5723	106.14	99.9822
106.25	99.9808	106.129	99.9593	106.151	99.9641	106.247	99.5717	106.301	99.9786
106.423	99.9772	106.287	99.9567	106.308	99.9654	106.412	99.5726	106.462	99.9759
106.587	99.9745	106.444	99.9547	106.479	99.9665	106.572	99.5737	106.629	99.9739
106.741	99.9725	106.605	99.9527	106.637	99.9675	106.733	99.5749	106.797	99.9716
106.902	99.9705	106.768	99.9513	106.802	99.9686	106.901	99.5764	106.954	99.9703
107.062	99.9698	106.933	99.9507	106.957	99.9705	107.07	99.5805	107.125	99.969
107.228	99.9686	107.094	99.9498	107.127	99.9718	107.226	99.5825	107.281	99.968
107.385	99.9678	107.255	99.9489	107.286	99.9726	107.394	99.584	107.443	99.967
107.556	99.9666	107.413	99.9484	107.449	99.9734	107.55	99.5851	107.604	99.967
107.724	99.9666	107.564	99.9487	107.611	99.9732	107.709	99.5848	107.769	99.9667
107.878	99.9666	107.735	99.9501	107.781	99.9734	107.87	99.5854	107.934	99.9664
108.039	99.9662	107.901	99.9524	107.941	99.9734	108.04	99.5857	108.098	99.966
108.199	99.9658	108.058	99.9556	108.091	99.9737	108.196	99.586	108.257	99.9657
108.359	99.9662	108.219	99.9602	108.254	99.9734	108.358	99.5857	108.421	99.9657
108.533	99.9678	108.385	99.9637	108.423	99.9734	108.533	99.5857	108.576	99.9657
108.694	99.9705	108.547	99.9665	108.591	99.9732	108.69	99.5854	108.741	99.9657
108.848	99.9737	108.707	99.9689	108.755	99.9726	108.846	99.5848	108.905	99.966
109.026	99.9776	108.871	99.97	108.904	99.9713	109.007	99.5834	109.066	99.9687
109.183	99.98	109.031	99.9706	109.068	99.9697	109.181	99.5819	109.231	99.9706
109.347	99.9815	109.202	99.9703	109.244	99.9681	109.329	99.5799	109.396	99.9726
109.504	99.9823	109.358	99.9694	109.402	99.9662	109.494	99.5778	109.57	99.9739
109.665	99.9808	109.524	99.966	109.562	99.963	109.661	99.5743	109.726	99.9762
109.837	99.9796	109.686	99.9634	109.731	99.9603	109.824	99.5714	109.881	99.9769
109.999	99.978	109.854	99.9611	109.89	99.9581	109.981	99.5688	110.048	99.9769
110.161	99.9764	110.014	99.9587	110.043	99.9571	110.145	99.5658	110.207	99.9766
110.333	99.9725	110.172	99.9562	110.217	99.9568	110.307	99.5635	110.374	99.9733
110.491	99.9702	110.339	99.9541	110.382	99.9584	110.474	99.5612	110.535	99.9716
110.642	99.9682	110.492	99.9524	110.545	99.9597	110.632	99.5594	110.696	99.9703
110.807	99.9662	110.668	99.951	110.707	99.9614	110.793	99.5577	110.856	99.969
110.98	99.9654	110.827	99.9495	110.867	99.963	110.956	99.5571	111.015	99.9683
111.141	99.9643	110.997	99.9495	111.029	99.9659	111.119	99.5562	111.184	99.9673
111.307	99.9635	111.154	99.9489	111.191	99.9678	111.283	99.5556	111.346	99.9667
111.458	99.9627	111.313	99.9484	111.354	99.9691	111.447	99.555	111.501	99.9664
111.627	99.9627	111.481	99.9478	111.514	99.9705	111.608	99.555	111.668	99.9664
111.796	99.9627	111.637	99.9481	111.675	99.9702	111.767	99.555	111.833	99.966
111.957	99.9623	111.798	99.9478	111.847	99.9705	111.928	99.5547	111.996	99.966
112.115	99.9623	111.958	99.9478	112.016	99.9707	112.096	99.5545	112.16	99.9657
112.278	99.9623	112.123	99.9475	112.18	99.971	112.26	99.5547	112.327	99.9657
112.45	99.9623	112.284	99.9489	112.342	99.971	112.422	99.5545	112.487	99.9657
112.611	99.9623	112.449	99.9515	112.498	99.971	112.582	99.5545	112.648	99.9657
112.764	99.9623	112.615	99.9544	112.666	99.971	112.742	99.5545	112.809	99.9657
112.933	99.9623	112.778	99.9573	112.833	99.971	112.912	99.5545	112.964	99.9657
113.095	99.9623	112.937	99.9622	112.99	99.971	113.08	99.5545	113.134	99.9657
113.255	99.9623	113.105	99.9654	113.15	99.971	113.236	99.5545	113.294	99.9657
113.42	99.9623	113.274	99.968	113.308	99.971	113.397	99.5545	113.456	99.9657
113.581	99.9631	113.436	99.9706	113.472	99.971	113.562	99.5545	113.621	99.9657
113.754	99.965	113.594	99.9712	113.645	99.9707	113.719	99.5542	113.786	99.966
113.912	99.9682	113.758	99.9717	113.807	99.9702	113.887	99.5536	113.948	99.9673
114.067	99.9713	113.914	99.9717	113.966	99.9699	114.05	99.5527	114.109	99.9693
114.226	99.9753	114.075	99.9714	114.123	99.9702	114.21	99.5515	114.277	99.972
114.397	99.9772	114.234	99.9689	114.278	99.971	114.377	99.5489	114.436	99.9736
114.561	99.978	114.398	99.9668	114.451	99.9721	114.537	99.5466	114.599	99.9746
114.717	99.9788	114.559	99.9645	114.614	99.9729	114.696	99.5442	114.769	99.9753
114.887	99.9764	114.725	99.9622	114.773	99.9737	114.87	99.5416	114.933	99.9753
115.053	99.9749	114.892	99.959	114.932	99.9756	115.03	99.5384	115.092	99.9746
115.21	99.9733	115.057	99.9565	115.109	99.9761	115.188	99.5358	115.251	99.9743
115.375	99.9717	115.218	99.9544	115.269	99.9764	115.346	99.5337	115.416	99.9733
115.539	99.9702	115.383	99.9524	115.43	99.9764	115.515	99.5317	115.584	99.971
115.706	99.9682	115.547	99.9513	115.592	99.9753	115.681	99.5305	115.743	99.97
115.878	99.9666	115.711	99.9501	115.756	99.9748	115.845	99.5293	115.914	99.9687
116.036	99.9654	115.873	99.9489	115.914	99.9742	116.011	99.5282	116.073	99.968
116.198	99.9643	116.037	99.9481	116.084	99.974	116.166	99.5273	116.237	99.9673
116.353	99.9639	116.211	99.9487	116.247	99.9737	116.329	99.527	116.394	99.967
116.522	99.9635	116.368	99.9501	116.411	99.9734	116.493	99.5267	116.556	99.9664
116.677	99.9631	116.519	99.9527	116.566	99.9732	116.66	99.5264	116.731	99.966
116.84	99.9627	116.687	99.9553	116.729	99.9729	116.82	99.5261	116.89	99.966
116.994	99.9627	116.846	99.9579	116.887	99.9729	116.984	99.5261	117.049	99.966
117.171	99.9623	117.015	99.9593	117.064	99.9729	117.15	99.5261	117.212	99.9657
117.328	99.9623	117.177	99.9611	117.226	99.9729	117.315	99.5258	117.37	99.9657
117.497	99.9623	117.346	99.9634	117.393	99.9729	117.481	99.5258	117.536	99.9657
117.664	99.9639	117.503	99.9639	117.559	99.9729	117.638	99.5258	117.699	99.9657
117.825	99.967	117.67	99.9654	117.718	99.9729	117.802	99.5258	117.852	99.9667
117.986	99.9705	117.839	99.9668	117.879	99.9726	117.961	99.5258	118.019	99.9687
118.146	99.9745	117.999	99.9683	118.038	99.9726	118.121	99.5258	118.19	99.9726
118.304	99.9808	118.163	99.9706	118.205	99.9726	118.286	99.527	118.349	99.9766
118.472	99.9851	118.33	99.972	118.365	99.9726	118.444	99.529	118.512	99.9802
118.636	99.9882	118.485	99.9729	118.526	99.9732	118.61	99.5311	118.68	99.9842
118.795	99.9914	118.645	99.974	118.693	99.9742	118.772	99.5323	118.841	99.9894
118.96	99.9921	118.812	99.9735	118.86	99.9772	118.938	99.5334	119.008	99.9927
119.125	99.9929	118.982	99.9732	119.021	99.9796	119.101	99.5328	119.176	99.9951
119.292	99.9933	119.141	99.9726	119.182	99.9818	119.261	99.532	119.342	99.9964
119.457	99.9929	119.302	99.9717	119.349	99.9836	119.424	99.5308	119.505	99.997
119.623	99.9894	119.462	99.9694	119.504	99.9858	119.595	99.5279	119.669	99.9934
119.791	99.9866	119.623	99.9671	119.671	99.9866	119.766	99.527	119.832	99.9908
119.953	99.9835	119.797	99.9645	119.831	99.9866	119.927	99.5264	119.994	99.9885
120.113	99.98	119.955	99.9619	119.993	99.9861	120.092	99.5261	120.162	99.9858
120.274	99.9753	120.115	99.9585	120.159	99.9826	120.244	99.5276	120.319	99.9815
120.439	99.9717	120.277	99.9559	120.325	99.9807	120.418	99.5279	120.476	99.9786
120.608	99.9686	120.444	99.9536	120.485	99.9791	120.574	99.5276	120.646	99.9759
120.771	99.9654	120.606	99.9513	120.644	99.9772	120.737	99.5276	120.805	99.9733
120.929	99.9639	120.77	99.9501	120.813	99.9758	120.901	99.5264	120.97	99.972
121.097	99.9619	120.934	99.9487	120.972	99.9748	121.064	99.5258	121.131	99.9703
121.255	99.9603	121.096	99.9475	121.136	99.9737	121.23	99.5252	121.299	99.969
121.418	99.9588	121.264	99.9463	121.297	99.9729	121.397	99.5247	121.458	99.9677
121.58	99.9584	121.421	99.9455	121.462	99.9726	121.554	99.5244	121.618	99.9673
121.749	99.958	121.587	99.9458	121.637	99.9721	121.714	99.5241	121.788	99.967
121.905	99.9572	121.756	99.9461	121.788	99.9718	121.885	99.5238	121.948	99.9664
122.067	99.9568	121.91	99.9478	121.955	99.9716	122.047	99.5235	122.114	99.966
122.233	99.9576	122.073	99.9507	122.12	99.9716	122.212	99.5235	122.278	99.966
122.401	99.9603	122.237	99.9547	122.278	99.9713	122.368	99.5235	122.441	99.966
122.572	99.9643	122.395	99.9579	122.44	99.9713	122.53	99.5232	122.599	99.966
122.727	99.9682	122.555	99.9611	122.607	99.9713	122.693	99.5232	122.767	99.967
122.904	99.9749	122.724	99.9639	122.771	99.9713	122.853	99.5232	122.932	99.9703
123.057	99.9796	122.886	99.9671	122.941	99.971	123.017	99.5232	123.09	99.9736
123.218	99.9839	123.042	99.9691	123.107	99.971	123.186	99.5229	123.259	99.9769
123.383	99.987	123.206	99.9706	123.262	99.9707	123.352	99.5226	123.421	99.9802
123.542	99.9886	123.375	99.9717	123.426	99.9702	123.512	99.522	123.581	99.9852
123.711	99.9898	123.549	99.9703	123.59	99.9694	123.68	99.5212	123.741	99.9878
123.878	99.9906	123.713	99.9697	123.756	99.9683	123.845	99.52	123.909	99.9894
124.04	99.9906	123.875	99.9689	123.923	99.9673	124.007	99.5188	124.08	99.9908
124.199	99.987	124.039	99.9677	124.093	99.9654	124.171	99.5165	124.241	99.9881
124.359	99.9851	124.201	99.9651	124.246	99.9651	124.332	99.5147	124.405	99.9868
124.524	99.9827	124.359	99.9631	124.409	99.9659	124.498	99.5127	124.56	99.9852
124.685	99.9804	124.516	99.9611	124.571	99.9673	124.66	99.5106	124.718	99.9835
124.854	99.9768	124.685	99.959	124.743	99.9694	124.821	99.5083	124.889	99.9809
125.021	99.9741	124.842	99.957	124.9	99.9707	124.987	99.506	125.058	99.9786
125.184	99.9717	125.004	99.955	125.074	99.9721	125.151	99.5042	125.223	99.9766
125.346	99.969	125.171	99.953	125.231	99.9729	125.305	99.5022	125.38	99.9743
125.517	99.967	125.341	99.9513	125.391	99.9737	125.47	99.5007	125.545	99.9726
125.674	99.965	125.502	99.9501	125.558	99.974	125.638	99.4992	125.711	99.971
125.842	99.9635	125.667	99.9492	125.715	99.9742	125.803	99.4981	125.875	99.9697
126.001	99.9619	125.827	99.9492	125.88	99.9745	125.969	99.4969	126.036	99.9683
126.164	99.9615	125.992	99.9501	126.046	99.9745	126.124	99.4966	126.203	99.968
126.33	99.9607	126.155	99.9527	126.214	99.9742	126.292	99.496	126.368	99.9673
126.5	99.9599	126.321	99.9541	126.379	99.974	126.456	99.4954	126.529	99.9667
126.664	99.9595	126.494	99.9553	126.542	99.974	126.626	99.4949	126.696	99.9664
126.829	99.9591	126.653	99.957	126.711	99.9737	126.789	99.4949	126.858	99.9664
126.989	99.9607	126.815	99.9602	126.872	99.9737	126.95	99.4949	127.025	99.966
127.15	99.9635	126.968	99.9625	127.035	99.9737	127.116	99.4946	127.187	99.966
127.304	99.9658	127.14	99.9648	127.197	99.9737	127.272	99.4946	127.343	99.9657
127.475	99.9674	127.304	99.9668	127.361	99.9737	127.434	99.4946	127.514	99.9657
127.643	99.9721	127.465	99.9686	127.529	99.9737	127.596	99.4946	127.674	99.9657
127.808	99.9768	127.636	99.97	127.692	99.9737	127.764	99.4946	127.841	99.966
127.97	99.9808	127.799	99.9712	127.861	99.9734	127.93	99.4946	128.009	99.9673
128.131	99.9847	127.96	99.9723	128.015	99.9734	128.086	99.4946	128.171	99.971
128.297	99.9886	128.125	99.972	128.178	99.9734	128.26	99.4946	128.34	99.9743
128.455	99.9917	128.297	99.9723	128.344	99.9734	128.426	99.4946	128.499	99.9779
128.614	99.9945	128.449	99.9726	128.505	99.9734	128.598	99.4946	128.656	99.9815
128.783	99.9969	128.607	99.9729	128.669	99.9734	128.75	99.4946	128.829	99.9868
128.949	99.9976	128.778	99.9726	128.837	99.9737	128.912	99.4946	128.984	99.9904
129.115	99.9984	128.94	99.9729	129	99.9748	129.082	99.4946	129.158	99.9931
129.274	99.9996	129.105	99.9729	129.164	99.9753	129.238	99.4943	129.32	99.9954
129.445	100	129.273	99.9726	129.329	99.9756	129.397	99.4943	129.477	99.9947
129.609	99.9992	129.433	99.9723	129.494	99.9775	129.565	99.4937	129.644	99.9951
129.772	99.9984	129.601	99.9714	129.655	99.9793	129.731	99.4928	129.801	99.9947
129.933	99.9969	129.771	99.9703	129.825	99.981	129.888	99.4916	129.967	99.9941
130.099	99.9953	129.929	99.9689	129.979	99.9823	130.055	99.4905	130.135	99.9914
130.259	99.9914	130.084	99.966	130.141	99.9834	130.22	99.4875	130.297	99.9891
130.426	99.9878	130.25	99.9634	130.316	99.9834	130.389	99.4846	130.469	99.9865
130.592	99.9839	130.409	99.9605	130.487	99.9831	130.552	99.482	130.624	99.9835
130.761	99.9804	130.579	99.9579	130.641	99.9823	130.719	99.4791	130.782	99.9802
130.926	99.9757	130.738	99.9547	130.799	99.9796	130.877	99.4759	130.952	99.9762
131.09	99.9721	130.904	99.953	130.963	99.978	131.038	99.4732	131.118	99.9733
131.256	99.969	131.081	99.9513	131.128	99.9764	131.208	99.4709	131.279	99.9703
131.422	99.9662	131.241	99.9495	131.301	99.975	131.372	99.4686	131.45	99.968
131.575	99.9647	131.403	99.9489	131.467	99.974	131.532	99.4677	131.611	99.967
131.743	99.9631	131.571	99.9481	131.631	99.9732	131.691	99.4665	131.783	99.9657
131.906	99.9615	131.729	99.9478	131.785	99.9724	131.859	99.4654	131.939	99.9644
132.077	99.9603	131.899	99.9487	131.953	99.9716	132.026	99.4645	132.102	99.9634
132.244	99.9603	132.058	99.951	132.116	99.9716	132.177	99.4645	132.272	99.9631
132.413	99.9599	132.227	99.9536	132.278	99.971	132.355	99.4639	132.431	99.9631
132.572	99.9595	132.381	99.9559	132.444	99.9707	132.518	99.4636	132.603	99.9641
132.74	99.9591	132.551	99.9582	132.616	99.9705	132.683	99.4633	132.769	99.9664
132.9	99.9591	132.721	99.9608	132.777	99.9705	132.844	99.4633	132.933	99.9703
133.068	99.9607	132.888	99.9637	132.939	99.9705	133.009	99.4633	133.096	99.9743
133.229	99.9635	133.047	99.966	133.105	99.9705	133.171	99.4633	133.253	99.9779
133.392	99.9674	133.212	99.9674	133.265	99.9705	133.341	99.463	133.418	99.9812
133.556	99.9729	133.372	99.9689	133.432	99.9705	133.501	99.4633	133.582	99.9858
133.722	99.9772	133.539	99.9686	133.597	99.9705	133.657	99.463	133.746	99.9891
133.887	99.9811	133.698	99.9691	133.766	99.9705	133.83	99.463	133.913	99.9914
134.055	99.9847	133.867	99.9694	133.924	99.9705	133.988	99.463	134.079	99.9937
134.213	99.9882	134.033	99.9697	134.085	99.9707	134.156	99.463	134.247	99.9934
134.374	99.991	134.191	99.9697	134.252	99.9721	134.319	99.463	134.407	99.9937
134.543	99.9925	134.362	99.9694	134.422	99.9745	134.488	99.4627	134.572	99.9941
134.701	99.9941	134.519	99.9691	134.589	99.9769	134.643	99.4624	134.738	99.9944
134.865	99.9925	134.685	99.9686	134.748	99.9801	134.814	99.4616	134.9	99.9931
135.032	99.9914	134.86	99.9668	134.916	99.9823	134.978	99.4604	135.061	99.9917
135.195	99.9898	135.021	99.9654	135.076	99.9836	135.138	99.4586	135.22	99.9901
135.353	99.9878	135.187	99.9637	135.235	99.9844	135.305	99.4569	135.388	99.9881
135.526	99.9835	135.348	99.9616	135.401	99.9836	135.47	99.454	135.551	99.9848
135.688	99.9804	135.504	99.9585	135.566	99.9828	135.633	99.4516	135.718	99.9822
135.858	99.9772	135.68	99.9562	135.734	99.982	135.797	99.449	135.886	99.9792
136.022	99.9741	135.843	99.9547	135.9	99.981	135.966	99.4467	136.056	99.9766
136.184	99.9709	136.007	99.9541	136.052	99.9785	136.134	99.4443	136.22	99.9739
136.361	99.9682	136.17	99.9562	136.216	99.9769	136.3	99.4423	136.383	99.9716
136.523	99.9658	136.333	99.9579	136.381	99.9758	136.456	99.4405	136.548	99.9697
136.684	99.9639	136.499	99.9596	136.556	99.9745	136.625	99.4391	136.718	99.968
136.838	99.9627	136.664	99.9616	136.715	99.9734	136.787	99.4382	136.879	99.967
137.01	99.9615	136.827	99.966	136.877	99.9732	136.95	99.4373	137.043	99.9664
137.169	99.9607	136.993	99.9686	137.038	99.9726	137.12	99.4367	137.209	99.9654
137.333	99.9595	137.156	99.9703	137.214	99.9721	137.276	99.4361	137.374	99.9647
137.502	99.9595	137.325	99.972	137.373	99.9716	137.443	99.4361	137.538	99.9647
137.653	99.9595	137.483	99.9717	137.533	99.9716	137.615	99.4358	137.692	99.9644
137.821	99.9591	137.651	99.972	137.709	99.9716	137.785	99.4356	137.85	99.9641
137.989	99.9588	137.81	99.9726	137.87	99.9713	137.943	99.4353	138.024	99.9637
138.153	99.9588	137.972	99.9729	138.041	99.9713	138.104	99.4356	138.181	99.9644
138.318	99.9588	138.137	99.9726	138.203	99.9713	138.272	99.4353	138.349	99.966
138.483	99.9588	138.294	99.9729	138.362	99.9713	138.433	99.4353	138.52	99.969
138.648	99.9591	138.462	99.9729	138.535	99.9713	138.597	99.4353	138.679	99.9726
138.807	99.9603	138.638	99.9729	138.691	99.9713	138.757	99.4353	138.841	99.9772
138.97	99.9643	138.801	99.9729	138.861	99.9713	138.927	99.4353	139.01	99.9812
139.143	99.969	138.958	99.9729	139.017	99.9713	139.088	99.4353	139.17	99.9845
139.309	99.9733	139.124	99.9729	139.185	99.971	139.259	99.4353	139.334	99.9875
139.47	99.978	139.292	99.9729	139.352	99.971	139.419	99.4353	139.505	99.9894
139.641	99.9855	139.462	99.9729	139.519	99.971	139.585	99.4353	139.671	99.9914
139.804	99.9898	139.633	99.9726	139.682	99.971	139.751	99.435	139.834	99.9927
139.969	99.9929	139.793	99.972	139.846	99.9718	139.908	99.4344	139.992	99.9934
140.138	99.9949	139.955	99.9712	140.012	99.9732	140.074	99.4335	140.159	99.9921
140.303	99.9929	140.126	99.9697	140.178	99.9748	140.242	99.432	140.331	99.9908
140.468	99.9917	140.282	99.968	140.346	99.9758	140.401	99.4303	140.493	99.9894
140.627	99.9902	140.447	99.966	140.51	99.9769	140.568	99.4285	140.657	99.9875
140.794	99.9882	140.609	99.9639	140.676	99.9775	140.738	99.4262	140.819	99.9838
140.948	99.9835	140.778	99.9605	140.843	99.9777	140.912	99.423	140.98	99.9812
141.119	99.9804	140.941	99.9582	140.996	99.9777	141.066	99.4204	141.149	99.9782
141.289	99.9772	141.11	99.9556	141.159	99.9772	141.23	99.418	141.311	99.9756
141.449	99.9741	141.272	99.9536	141.329	99.9767	141.395	99.4157	141.476	99.9729
141.614	99.9717	141.434	99.9518	141.494	99.9748	141.561	99.4139	141.643	99.971
141.78	99.9698	141.587	99.9513	141.664	99.9737	141.721	99.4122	141.809	99.969
141.947	99.9678	141.76	99.9507	141.821	99.9729	141.886	99.4107	141.972	99.9673
142.119	99.9662	141.929	99.9504	141.991	99.9721	142.054	99.4095	142.134	99.9657
142.274	99.9654	142.095	99.9533	142.163	99.9716	142.216	99.409	142.293	99.9657
142.44	99.9647	142.257	99.9559	142.315	99.9713	142.38	99.4084	142.453	99.965
142.607	99.9643	142.417	99.9585	142.481	99.9707	142.546	99.4081	142.626	99.9644
142.763	99.9635	142.579	99.9608	142.659	99.9705	142.711	99.4075	142.794	99.9637
142.932	99.9635	142.744	99.9651	142.817	99.9705	142.867	99.4075	142.955	99.9637
143.098	99.9631	142.914	99.9677	142.979	99.9702	143.045	99.4072	143.127	99.9637
143.263	99.9631	143.082	99.9697	143.136	99.9702	143.21	99.4072	143.291	99.9637
143.434	99.9627	143.251	99.9714	143.311	99.9699	143.376	99.4069	143.461	99.9647
143.6	99.9631	143.41	99.9717	143.484	99.9699	143.531	99.4075	143.619	99.9683
143.755	99.9627	143.576	99.9723	143.642	99.9702	143.697	99.4093	143.789	99.9716
143.918	99.9627	143.739	99.9729	143.797	99.9718	143.859	99.4119	143.953	99.9753
144.08	99.9627	143.902	99.9735	143.968	99.9742	144.023	99.4136	144.115	99.9789
144.248	99.9627	144.063	99.9735	144.126	99.978	144.193	99.4148	144.282	99.9845
144.41	99.9627	144.225	99.9735	144.295	99.9812	144.364	99.4151	144.446	99.9881
144.585	99.9627	144.385	99.9737	144.458	99.9847	144.525	99.4148	144.609	99.9908
144.752	99.9627	144.554	99.9737	144.617	99.9877	144.687	99.4145	144.773	99.9934
144.911	99.9627	144.721	99.9737	144.786	99.9917	144.85	99.4133	144.936	99.9931
145.081	99.9631	144.882	99.9737	144.952	99.9944	145.022	99.4148	145.097	99.9941
145.242	99.9647	145.043	99.9737	145.117	99.9965	145.175	99.4171	145.261	99.9947
145.406	99.967	145.213	99.9737	145.288	99.9981	145.336	99.4195	145.439	99.9954
145.57	99.9709	145.373	99.9737	145.45	99.9978	145.503	99.425	145.596	99.9951
145.733	99.9749	145.536	99.9737	145.606	99.9984	145.661	99.4285	145.761	99.9954
145.902	99.978	145.705	99.9735	145.781	99.9987	145.827	99.4309	145.919	99.9951
146.063	99.9811	145.87	99.9732	145.943	99.9987	145.999	99.4329	146.091	99.9947
146.233	99.9843	146.036	99.972	146.107	99.9976	146.163	99.4326	146.259	99.9937
146.4	99.9855	146.203	99.9709	146.268	99.9965	146.332	99.4317	146.414	99.9921
146.56	99.9855	146.368	99.9691	146.437	99.9952	146.494	99.4291	146.583	99.9904
146.734	99.9851	146.536	99.9671	146.596	99.9936	146.664	99.4253	146.749	99.9881
146.891	99.9808	146.701	99.9642	146.764	99.9906	146.832	99.4177	146.915	99.9845
147.06	99.9776	146.868	99.9619	146.927	99.9882	146.996	99.4119	147.08	99.9815
147.222	99.9749	147.039	99.9605	147.094	99.9858	147.167	99.406	147.245	99.9789
147.398	99.9717	147.204	99.9605	147.258	99.9836	147.329	99.4005	147.41	99.9759
147.559	99.9682	147.363	99.9619	147.42	99.9812	147.493	99.3944	147.58	99.9729
147.728	99.9654	147.523	99.9631	147.59	99.9793	147.655	99.3897	147.742	99.9706
147.89	99.9631	147.693	99.9648	147.76	99.9775	147.822	99.3859	147.905	99.9687
148.047	99.9611	147.853	99.9663	147.93	99.9761	147.99	99.3827	148.073	99.9667
148.215	99.9599	148.026	99.9677	148.08	99.9748	148.155	99.3838	148.238	99.966
148.377	99.9588	148.186	99.9703	148.254	99.9745	148.319	99.3853	148.4	99.9647
148.549	99.9576	148.356	99.972	148.414	99.974	148.485	99.3871	148.562	99.9641
148.712	99.9568	148.518	99.9732	148.577	99.9734	148.647	99.3894	148.728	99.9631
148.872	99.9568	148.677	99.974	148.745	99.9729	148.816	99.3949	148.9	99.9631
149.041	99.9564	148.853	99.974	148.913	99.9729	148.975	99.3984	149.058	99.9627
149.207	99.956	149.014	99.974	149.086	99.9726	149.135	99.4011	149.228	99.9631
149.366	99.956	149.183	99.9743	149.245	99.9726	149.298	99.4034	149.389	99.9637
149.531	99.956	149.345	99.9746	149.403	99.9724	149.465	99.4043	149.548	99.967
149.706	99.956	149.502	99.9746	149.575	99.9726	149.623	99.4055	149.718	99.971
149.869	99.9556	149.667	99.9746	149.744	99.9737	149.796	99.4063	149.884	99.9746
150.031	99.9556	149.842	99.9746	149.905	99.9756	149.968	99.4072	150.048	99.9782
150.194	99.9556	150.004	99.9746	150.073	99.9783	150.132	99.4072	150.221	99.9845
150.36	99.9556	150.168	99.9746	150.233	99.982	150.301	99.4075	150.385	99.9885
150.527	99.9556	150.336	99.9746	150.396	99.9852	150.467	99.4075	150.54	99.9914
150.692	99.9556	150.509	99.9746	150.562	99.9879	150.628	99.4078	150.714	99.9941
150.852	99.9556	150.665	99.9743	150.721	99.9906	150.786	99.4075	150.868	99.9937
151.019	99.9552	150.83	99.974	150.895	99.9928	150.959	99.4072	151.044	99.9944
151.186	99.9544	150.995	99.9737	151.06	99.9941	151.119	99.4069	151.204	99.9947
151.352	99.9536	151.167	99.9732	151.221	99.9952	151.283	99.4063	151.37	99.9947
151.522	99.9525	151.325	99.9723	151.39	99.9957	151.451	99.4052	151.533	99.9934
151.682	99.9525	151.487	99.9709	151.559	99.9941	151.621	99.404	151.701	99.9921
151.848	99.954	151.648	99.9694	151.72	99.993	151.783	99.4025	151.863	99.9904
152.018	99.9564	151.822	99.9686	151.887	99.9917	151.948	99.4008	152.03	99.9888
152.183	99.958	151.983	99.9686	152.059	99.9903	152.113	99.3987	152.187	99.9858
152.353	99.9572	152.146	99.9694	152.23	99.9877	152.276	99.3958	152.358	99.9832
152.514	99.9544	152.313	99.97	152.389	99.9855	152.439	99.3935	152.527	99.9809
152.676	99.9513	152.495	99.9703	152.551	99.9834	152.593	99.3914	152.686	99.9782
152.833	99.9481	152.65	99.9697	152.709	99.9815	152.764	99.3891	152.854	99.9756
152.998	99.9478	152.809	99.9697	152.878	99.9796	152.935	99.3871	153.02	99.9733
153.166	99.9485	152.972	99.9697	153.037	99.9783	153.104	99.3856	153.186	99.9713
153.331	99.9497	153.141	99.97	153.205	99.9769	153.263	99.3841	153.344	99.9697
153.508	99.9513	153.3	99.9706	153.375	99.9756	153.429	99.3827	153.512	99.9687
153.678	99.9572	153.474	99.97	153.54	99.9753	153.59	99.3824	153.679	99.9677
153.839	99.9599	153.643	99.9703	153.706	99.9748	153.763	99.3815	153.853	99.967
154.002	99.9623	153.803	99.9709	153.872	99.9742	153.921	99.3809	154.014	99.966
154.171	99.9639	153.965	99.9714	154.032	99.9737	154.086	99.3806	154.187	99.966
154.33	99.9635	154.131	99.9726	154.198	99.9737	154.254	99.3806	154.347	99.9657
154.495	99.9643	154.294	99.9735	154.364	99.9734	154.419	99.3803	154.507	99.9657
154.664	99.9647	154.466	99.9737	154.528	99.9734	154.579	99.3803	154.675	99.9654
154.831	99.965	154.636	99.9743	154.699	99.9732	154.748	99.38	154.84	99.9654
154.99	99.965	154.797	99.9743	154.859	99.9732	154.913	99.38	155.011	99.9654
155.168	99.965	154.965	99.9743	155.016	99.9732	155.074	99.38	155.171	99.9654
155.327	99.965	155.127	99.9743	155.188	99.9734	155.241	99.38	155.334	99.9654
155.486	99.965	155.286	99.9746	155.355	99.9742	155.411	99.38	155.506	99.966
155.658	99.965	155.45	99.9746	155.521	99.9769	155.569	99.38	155.672	99.9683
155.819	99.965	155.617	99.9746	155.69	99.9796	155.731	99.38	155.837	99.9713
155.99	99.965	155.783	99.9746	155.856	99.9826	155.895	99.38	156.005	99.9749
156.157	99.965	155.944	99.9746	156.017	99.9855	156.069	99.38	156.169	99.9802
156.321	99.965	156.112	99.9746	156.185	99.9901	156.234	99.38	156.33	99.9842
156.484	99.965	156.278	99.9746	156.347	99.9933	156.395	99.38	156.493	99.9875
156.648	99.965	156.442	99.9746	156.515	99.9954	156.565	99.3798	156.66	99.9904
156.815	99.965	156.612	99.9743	156.668	99.9973	156.727	99.3798	156.83	99.9921
156.978	99.9643	156.784	99.974	156.838	99.9968	156.89	99.3795	156.995	99.9934
157.155	99.9631	156.943	99.9732	157.002	99.9968	157.066	99.3786	157.157	99.9941
157.318	99.9619	157.103	99.972	157.172	99.9965	157.237	99.3774	157.324	99.9937
157.47	99.9599	157.273	99.9709	157.342	99.9957	157.396	99.3762	157.491	99.9934
157.638	99.9564	157.445	99.9686	157.507	99.9933	157.553	99.3736	157.656	99.9898
157.805	99.9533	157.608	99.9677	157.664	99.9912	157.726	99.371	157.821	99.9871
157.972	99.9497	157.766	99.9677	157.827	99.989	157.891	99.3687	157.982	99.9845
158.137	99.9462	157.932	99.9683	158.001	99.9866	158.057	99.366	158.153	99.9819
158.301	99.9427	158.098	99.9694	158.173	99.9839	158.217	99.3628	158.309	99.9782
158.471	99.9407	158.261	99.9691	158.334	99.9818	158.385	99.3605	158.486	99.9756
158.641	99.9407	158.433	99.9677	158.498	99.9799	158.544	99.3584	158.649	99.9733
158.799	99.9419	158.592	99.966	158.665	99.978	158.719	99.3564	158.81	99.9713
158.972	99.9466	158.763	99.9651	158.834	99.9772	158.891	99.3558	158.975	99.9703
159.136	99.9493	158.923	99.9654	159.003	99.9761	159.057	99.3546	159.132	99.969
159.296	99.9525	159.088	99.966	159.163	99.9753	159.216	99.3538	159.308	99.968
159.466	99.9552	159.25	99.9668	159.322	99.9748	159.378	99.3529	159.472	99.967
159.626	99.9588	159.416	99.968	159.495	99.9742	159.538	99.3529	159.638	99.967
159.786	99.9611	159.585	99.9709	159.66	99.9742	159.706	99.3526	159.792	99.9667
159.958	99.9631	159.747	99.9726	159.822	99.974	159.868	99.352	159.96	99.9664
160.129	99.9647	159.919	99.9737	159.992	99.9737	160.036	99.352	160.137	99.966
160.293	99.9643	160.089	99.9746	160.151	99.9737	160.209	99.352	160.305	99.966
160.459	99.9647	160.246	99.9746	160.316	99.9737	160.375	99.3517	160.465	99.966
160.631	99.965	160.414	99.9749	160.48	99.9737	160.532	99.3517	160.632	99.9657
160.797	99.9654	160.573	99.9752	160.65	99.9737	160.701	99.3517	160.793	99.9657
160.953	99.9654	160.737	99.9755	160.818	99.9734	160.869	99.3517	160.962	99.966
161.128	99.9654	160.909	99.9752	160.987	99.9734	161.035	99.3517	161.127	99.9673
161.297	99.9654	161.077	99.9755	161.15	99.9734	161.211	99.3517	161.292	99.9703
161.456	99.9658	161.24	99.9755	161.317	99.9734	161.378	99.3517	161.458	99.9736
161.619	99.9654	161.403	99.9755	161.479	99.9734	161.536	99.3517	161.622	99.9789
161.787	99.9654	161.568	99.9755	161.641	99.9742	161.699	99.3517	161.797	99.9832
161.951	99.9658	161.729	99.9755	161.812	99.9761	161.871	99.3517	161.954	99.9868
162.12	99.9658	161.893	99.9755	161.981	99.9788	162.039	99.3517	162.118	99.9904
162.277	99.9658	162.062	99.9758	162.142	99.9818	162.199	99.3517	162.286	99.9937
162.451	99.9658	162.233	99.9778	162.311	99.9861	162.363	99.3517	162.457	99.996
162.607	99.9658	162.395	99.9792	162.481	99.9893	162.52	99.3517	162.62	99.998
162.779	99.9658	162.562	99.9798	162.644	99.992	162.694	99.3517	162.781	100
162.946	99.9654	162.72	99.9798	162.809	99.9944	162.857	99.3517	162.942	99.9997
163.106	99.9654	162.889	99.9807	162.973	99.9954	163.024	99.3514	163.104	100
163.275	99.965	163.062	99.981	163.143	99.9965	163.193	99.3517	163.28	100
163.43	99.9639	163.22	99.9818	163.306	99.9971	163.36	99.3526	163.444	99.9997
163.603	99.9623	163.393	99.9833	163.472	99.9973	163.522	99.3543	163.608	99.998
163.775	99.9599	163.559	99.9813	163.63	99.9952	163.684	99.3561	163.784	99.996
163.941	99.9572	163.722	99.9798	163.798	99.9933	163.851	99.3564	163.951	99.9937
164.107	99.954	163.894	99.9778	163.97	99.9914	164.021	99.3555	164.105	99.9914
164.266	99.9493	164.054	99.9749	164.132	99.9893	164.187	99.3538	164.277	99.9871
164.438	99.9454	164.217	99.97	164.301	99.9861	164.349	99.35	164.437	99.9838
164.606	99.9419	164.379	99.9674	164.467	99.9834	164.498	99.347	164.603	99.9809
164.772	99.9383	164.551	99.9654	164.629	99.981	164.666	99.345	164.771	99.9779
164.929	99.9348	164.71	99.9631	164.798	99.9788	164.837	99.3441	164.938	99.9756
165.092	99.9324	164.876	99.9619	164.967	99.9772	165.008	99.3426	165.099	99.9733
165.258	99.9305	165.043	99.9619	165.133	99.9758	165.176	99.3421	165.263	99.9713
165.424	99.9289	165.208	99.9625	165.297	99.9745	165.335	99.3412	165.434	99.9693
165.597	99.9281	165.368	99.9634	165.451	99.9732	165.498	99.3394	165.604	99.9687
165.756	99.9313	165.538	99.9663	165.621	99.9729	165.662	99.3385	165.763	99.968
165.923	99.9344	165.708	99.968	165.788	99.9724	165.833	99.3365	165.928	99.967
166.09	99.9379	165.872	99.9697	165.945	99.9721	165.994	99.3342	166.096	99.9664
166.255	99.9415	166.038	99.9712	166.121	99.9716	166.156	99.3321	166.257	99.9664
166.419	99.9481	166.2	99.9723	166.285	99.9716	166.327	99.3301	166.422	99.9664
166.58	99.9521	166.365	99.9732	166.449	99.9716	166.499	99.3304	166.595	99.966
166.749	99.9552	166.526	99.974	166.613	99.9713	166.666	99.3315	166.764	99.9657
166.912	99.958	166.701	99.9746	166.777	99.9713	166.841	99.333	166.922	99.967
167.088	99.958	166.867	99.9746	166.943	99.9713	166.996	99.3385	167.093	99.9693
167.248	99.9591	167.031	99.9746	167.113	99.9713	167.154	99.3415	167.254	99.9726
167.412	99.9599	167.194	99.9749	167.276	99.9713	167.323	99.3438	167.419	99.9759
167.59	99.9607	167.36	99.9749	167.44	99.9713	167.489	99.3459	167.589	99.9812
167.743	99.9603	167.537	99.9749	167.612	99.9713	167.648	99.3456	167.763	99.9852
167.917	99.9607	167.702	99.9749	167.776	99.9713	167.822	99.3447	167.925	99.9881
168.082	99.9607	167.865	99.9749	167.94	99.971	167.99	99.3441	168.086	99.9911
168.249	99.9611	168.024	99.9749	168.103	99.971	168.152	99.3438	168.257	99.9924
168.413	99.9607	168.19	99.9749	168.278	99.9716	168.316	99.3426	168.419	99.9941
168.582	99.9607	168.355	99.9749	168.443	99.9732	168.482	99.3426	168.574	99.9954
168.744	99.9611	168.524	99.9749	168.611	99.9758	168.651	99.3432	168.746	99.9964
168.903	99.9611	168.683	99.9749	168.771	99.9788	168.811	99.3435	168.906	99.997
169.071	99.9611	168.857	99.9749	168.941	99.9831	168.971	99.3459	169.071	99.9967
169.237	99.9611	169.016	99.9749	169.109	99.9866	169.143	99.347	169.249	99.9967
169.399	99.9607	169.185	99.9749	169.276	99.9893	169.313	99.3476	169.407	99.997
169.574	99.9607	169.356	99.9746	169.437	99.992	169.471	99.3482	169.578	99.9967
169.735	99.9595	169.515	99.974	169.607	99.9933	169.642	99.3473	169.737	99.996
169.903	99.9584	169.681	99.9732	169.764	99.9941	169.804	99.3467	169.915	99.9947
170.072	99.9564	169.855	99.9717	169.933	99.9941	169.973	99.3456	170.072	99.9934
170.244	99.9544	170.02	99.9703	170.102	99.9938	170.14	99.3441	170.237	99.9917
170.403	99.9505	170.183	99.9674	170.262	99.9912	170.308	99.3412	170.405	99.9885
170.567	99.947	170.344	99.9648	170.435	99.989	170.476	99.3385	170.578	99.9855
170.731	99.9434	170.514	99.9622	170.599	99.9869	170.634	99.3359	170.735	99.9825
170.899	99.9399	170.679	99.9599	170.761	99.9847	170.806	99.3336	170.901	99.9796
171.066	99.936	170.847	99.9585	170.927	99.9818	170.972	99.3304	171.071	99.9759
171.232	99.9328	171.006	99.959	171.098	99.9796	171.14	99.328	171.227	99.9733
171.4	99.9301	171.17	99.9602	171.257	99.978	171.304	99.326	171.405	99.971
171.566	99.9277	171.343	99.9616	171.43	99.9764	171.473	99.3242	171.561	99.969
171.733	99.9266	171.506	99.9631	171.591	99.9756	171.641	99.3234	171.736	99.9683
171.9	99.9254	171.669	99.9677	171.772	99.9748	171.803	99.3225	171.905	99.967
172.065	99.9242	171.836	99.97	171.929	99.974	171.97	99.3216	172.066	99.966
172.225	99.923	172.001	99.9717	172.092	99.9734	172.129	99.321	172.231	99.9654
172.392	99.9234	172.172	99.9735	172.265	99.9734	172.299	99.321	172.398	99.9654
172.56	99.923	172.337	99.9732	172.422	99.9732	172.467	99.3207	172.562	99.9654
172.723	99.9226	172.498	99.9737	172.594	99.9729	172.634	99.3204	172.734	99.9657
172.891	99.9226	172.671	99.974	172.755	99.9729	172.794	99.3204	172.896	99.967
173.057	99.9226	172.834	99.9746	172.921	99.9729	172.961	99.3204	173.066	99.9697
173.224	99.9226	173	99.9743	173.086	99.9729	173.135	99.3204	173.222	99.9706
173.392	99.9222	173.17	99.9743	173.255	99.9729	173.297	99.3204	173.391	99.9706
173.561	99.9222	173.336	99.9746	173.423	99.9726	173.469	99.3204	173.567	99.9706
173.734	99.9238	173.499	99.9746	173.582	99.9726	173.628	99.3204	173.729	99.9729
173.892	99.9269	173.666	99.9746	173.754	99.9732	173.796	99.3204	173.889	99.9756
174.066	99.9309	173.836	99.9746	173.922	99.9745	173.965	99.3204	174.061	99.9789
174.225	99.9352	174.003	99.9746	174.084	99.9772	174.117	99.3204	174.226	99.9822
174.397	99.9419	174.159	99.9746	174.252	99.9807	174.285	99.3204	174.389	99.9868
174.558	99.9466	174.336	99.9746	174.418	99.9836	174.463	99.3204	174.552	99.9901
174.726	99.9505	174.502	99.9746	174.588	99.9866	174.632	99.3204	174.728	99.9931
174.891	99.954	174.665	99.9746	174.749	99.9893	174.8	99.3204	174.891	99.9957
175.056	99.956	174.829	99.9746	174.923	99.9917	174.958	99.3204	175.06	99.9964
175.225	99.958	174.998	99.9746	175.093	99.9938	175.124	99.3204	175.225	99.9977
175.388	99.9599	175.161	99.9746	175.253	99.9957	175.292	99.3201	175.386	99.9987
175.55	99.9611	175.326	99.9746	175.421	99.9971	175.463	99.3201	175.551	99.9993
175.725	99.9603	175.493	99.9749	175.579	99.9978	175.627	99.3199	175.714	99.9987
175.889	99.9595	175.66	99.9766	175.748	99.9968	175.791	99.319	175.884	99.998
176.052	99.9584	175.831	99.9787	175.923	99.9962	175.952	99.3178	176.056	99.997
176.214	99.9568	175.992	99.9801	176.089	99.9952	176.119	99.3163	176.217	99.9957
176.382	99.9544	176.158	99.9815	176.253	99.9938	176.283	99.314	176.384	99.9927
176.547	99.9501	176.323	99.9836	176.411	99.9909	176.458	99.3114	176.549	99.9901
176.72	99.9466	176.495	99.9841	176.583	99.9882	176.62	99.309	176.718	99.9871
176.885	99.9427	176.664	99.9839	176.747	99.9858	176.792	99.3061	176.883	99.9842
177.056	99.9391	176.831	99.9836	176.915	99.9834	176.956	99.3029	177.053	99.9805
177.224	99.9352	176.992	99.9807	177.078	99.9807	177.119	99.3003	177.218	99.9776
177.389	99.9321	177.158	99.9792	177.25	99.9785	177.291	99.2979	177.382	99.9749
177.551	99.9293	177.325	99.9778	177.407	99.9767	177.455	99.2959	177.548	99.9723
177.712	99.9266	177.486	99.9766	177.58	99.975	177.622	99.2944	177.715	99.971
177.886	99.9258	177.659	99.9758	177.743	99.9742	177.79	99.2933	177.888	99.9697
178.058	99.9246	177.821	99.9752	177.908	99.9734	177.948	99.2921	178.046	99.9683
178.216	99.9234	177.994	99.9743	178.084	99.9726	178.115	99.2912	178.214	99.967
178.382	99.9226	178.157	99.9737	178.247	99.9721	178.282	99.2912	178.376	99.967
178.55	99.9222	178.327	99.9737	178.411	99.9721	178.441	99.2906	178.553	99.9667
178.722	99.9222	178.494	99.9735	178.584	99.9718	178.614	99.2904	178.708	99.9664
178.888	99.9218	178.656	99.9732	178.745	99.9716	178.771	99.2901	178.88	99.966
179.049	99.9214	178.814	99.9732	178.906	99.9713	178.941	99.2901	179.041	99.966
179.219	99.9222	178.996	99.9732	179.078	99.9713	179.107	99.2901	179.205	99.966
179.381	99.9242	179.155	99.9729	179.244	99.9713	179.279	99.2901	179.378	99.9657
179.552	99.9281	179.315	99.9729	179.405	99.9713	179.448	99.2898	179.554	99.9657
179.717	99.9321	179.492	99.9729	179.579	99.9713	179.611	99.2898	179.721	99.9657
179.892	99.9379	179.654	99.9729	179.741	99.9713	179.779	99.2898	179.881	99.9657
180.048	99.9423	179.822	99.9729	179.906	99.9713	179.944	99.2898	180.042	99.9657
180.222	99.9462	179.985	99.9729	180.067	99.9713	180.104	99.2898	180.212	99.9657
180.384	99.9497	180.155	99.9729	180.235	99.971	180.276	99.2898	180.379	99.9657
180.555	99.9521	180.317	99.9729	180.403	99.971	180.432	99.2898	180.546	99.9657
180.717	99.9544	180.489	99.9729	180.567	99.971	180.601	99.2898	180.712	99.966
180.883	99.956	180.653	99.9729	180.732	99.9716	180.769	99.2898	180.88	99.968
181.056	99.9576	180.82	99.9729	180.894	99.9726	180.94	99.2898	181.04	99.971
181.219	99.9572	180.987	99.9729	181.059	99.9756	181.108	99.2898	181.213	99.9749
181.384	99.958	181.15	99.9729	181.232	99.9785	181.276	99.2898	181.375	99.9786
181.551	99.9584	181.32	99.9729	181.392	99.9812	181.443	99.2898	181.545	99.9822
181.72	99.9584	181.485	99.9729	181.563	99.9842	181.607	99.2898	181.708	99.9855
181.887	99.9584	181.651	99.9729	181.736	99.9885	181.772	99.2898	181.879	99.9891
182.051	99.9584	181.808	99.9729	181.894	99.9912	181.934	99.2898	182.04	99.9917
182.215	99.958	181.977	99.9726	182.064	99.993	182.11	99.2895	182.21	99.9937
182.381	99.9576	182.148	99.972	182.231	99.9946	182.273	99.2889	182.379	99.9951
182.551	99.956	182.316	99.9712	182.4	99.9933	182.44	99.288	182.543	99.9934
182.712	99.954	182.482	99.9697	182.56	99.9928	182.604	99.2866	182.712	99.9924
182.889	99.9521	182.646	99.9677	182.736	99.9917	182.772	99.2848	182.879	99.9911
183.053	99.9493	182.809	99.966	182.903	99.9903	182.939	99.283	183.046	99.9891
183.224	99.9454	182.984	99.9637	183.071	99.9874	183.097	99.2798	183.211	99.9858
183.381	99.9419	183.145	99.9619	183.237	99.9852	183.263	99.2775	183.379	99.9828
183.548	99.9387	183.315	99.9616	183.404	99.9831	183.431	99.2749	183.539	99.9802
183.717	99.9356	183.478	99.9625	183.568	99.981	183.598	99.2725	183.705	99.9776
183.882	99.9324	183.645	99.9634	183.733	99.9788	183.758	99.2705	183.88	99.9753
184.041	99.9301	183.813	99.9665	183.897	99.9772	183.931	99.2684	184.041	99.9729
184.212	99.9277	183.975	99.9683	184.064	99.9756	184.096	99.267	184.203	99.9713
184.372	99.9258	184.146	99.9697	184.235	99.9742	184.263	99.2652	184.375	99.9697
184.548	99.925	184.31	99.9712	184.395	99.9737	184.424	99.2646	184.538	99.9687
184.711	99.9238	184.476	99.9717	184.573	99.9729	184.594	99.264	184.705	99.968
184.874	99.923	184.64	99.9726	184.736	99.9724	184.764	99.2632	184.867	99.967
185.037	99.9222	184.804	99.9732	184.898	99.9718	184.928	99.2626	185.031	99.9664
185.21	99.9222	184.968	99.9737	185.07	99.9718	185.09	99.2626	185.193	99.9664
185.371	99.9218	185.147	99.9735	185.229	99.9716	185.259	99.2626	185.363	99.9664
185.531	99.9214	185.304	99.9735	185.399	99.9713	185.426	99.2623	185.535	99.966
185.704	99.9214	185.473	99.9737	185.567	99.9713	185.59	99.262	185.702	99.9657
185.866	99.9214	185.639	99.9737	185.732	99.9713	185.754	99.262	185.866	99.9657
186.037	99.9214	185.814	99.9737	185.896	99.9713	185.929	99.262	186.029	99.9657
186.212	99.9214	185.978	99.9737	186.063	99.9713	186.092	99.262	186.191	99.9657
186.371	99.921	186.139	99.9737	186.227	99.9713	186.26	99.262	186.359	99.9657
186.541	99.921	186.305	99.9737	186.391	99.971	186.422	99.262	186.527	99.9657
186.706	99.921	186.476	99.9737	186.562	99.9713	186.596	99.262	186.697	99.9657
186.88	99.921	186.633	99.9737	186.73	99.9721	186.76	99.262	186.861	99.9657
187.038	99.921	186.806	99.9737	186.897	99.9742	186.921	99.262	187.026	99.9657
187.212	99.921	186.967	99.9737	187.059	99.9769	187.088	99.262	187.185	99.9657
187.375	99.921	187.142	99.9737	187.234	99.981	187.256	99.262	187.359	99.9657
187.544	99.921	187.306	99.9737	187.398	99.9842	187.42	99.262	187.525	99.9657
187.713	99.921	187.474	99.9737	187.57	99.9874	187.583	99.262	187.695	99.9657
187.873	99.921	187.634	99.9737	187.734	99.9903	187.753	99.262	187.862	99.9657
188.045	99.921	187.807	99.9737	187.897	99.9933	187.919	99.262	188.025	99.9657
188.208	99.9214	187.973	99.9737	188.064	99.9954	188.076	99.262	188.192	99.966
188.372	99.9238	188.13	99.9737	188.234	99.9973	188.253	99.262	188.366	99.9673
188.543	99.9269	188.304	99.9737	188.402	99.9989	188.415	99.262	188.534	99.971
188.708	99.9321	188.467	99.9737	188.559	99.9987	188.577	99.262	188.694	99.9746
188.869	99.9364	188.634	99.9746	188.738	99.9989	188.746	99.262	188.859	99.9782
189.033	99.9407	188.802	99.9769	188.891	99.9995	188.919	99.262	189.032	99.9819
189.206	99.945	188.967	99.9795	189.054	99.9997	189.083	99.262	189.197	99.9875
189.373	99.9497	189.141	99.9836	189.222	99.9997	189.251	99.262	189.36	99.9911
189.54	99.9533	189.3	99.9867	189.391	99.9997	189.415	99.262	189.527	99.9937
189.709	99.956	189.459	99.9899	189.555	99.9997	189.583	99.262	189.692	99.996
189.872	99.958	189.626	99.9928	189.723	100	189.742	99.262	189.865	99.996
190.035	99.9576	189.802	99.9954	189.886	99.9997	189.908	99.2617	190.031	99.9964
190.205	99.9576	189.97	99.9971	190.058	99.9995	190.081	99.2614	190.198	99.9967
190.371	99.9576	190.133	99.998	190.227	99.9987	190.253	99.2608	190.366	99.9967
190.536	99.9568	190.307	99.9986	190.392	99.9978	190.412	99.2597	190.533	99.9951
190.707	99.954	190.469	99.9963	190.559	99.9962	190.583	99.2579	190.693	99.9934
190.866	99.9513	190.632	99.9948	190.727	99.9944	190.756	99.2559	190.861	99.9914
191.038	99.9485	190.799	99.9931	190.895	99.9922	190.916	99.2535	191.027	99.9891
191.203	99.9454	190.958	99.9911	191.062	99.9901	191.076	99.2512	191.195	99.9852
191.373	99.9411	191.133	99.9876	191.238	99.9871	191.251	99.248	191.359	99.9822
191.532	99.9376	191.296	99.9853	191.4	99.9847	191.41	99.2454	191.525	99.9796
191.701	99.9344	191.465	99.983	191.571	99.9826	191.582	99.243	191.688	99.9769
191.869	99.9313	191.63	99.9807	191.734	99.9804	191.746	99.2407	191.859	99.9743
192.033	99.9293	191.797	99.9792	191.903	99.9791	191.914	99.2392	192.025	99.9726
192.2	99.9273	191.964	99.9778	192.07	99.9777	192.081	99.2378	192.2	99.971
192.367	99.9254	192.126	99.9766	192.231	99.9767	192.255	99.2366	192.365	99.9693
192.54	99.9238	192.3	99.9755	192.401	99.9756	192.421	99.2354	192.536	99.968
192.703	99.9238	192.472	99.9752	192.555	99.9753	192.587	99.2351	192.698	99.9677
192.866	99.923	192.646	99.9746	192.733	99.9748	192.754	99.2345	192.863	99.967
193.03	99.9222	192.805	99.974	192.902	99.9742	192.913	99.234	193.033	99.9667
193.203	99.9218	192.973	99.9737	193.062	99.974	193.078	99.2337	193.193	99.966
193.37	99.9218	193.137	99.9737	193.234	99.974	193.243	99.2337	193.357	99.9664
193.536	99.9214	193.304	99.9737	193.395	99.9737	193.412	99.2337	193.525	99.966
193.703	99.9214	193.469	99.9735	193.56	99.9737	193.578	99.2334	193.7	99.966
193.871	99.9214	193.638	99.9735	193.729	99.9737	193.748	99.2334	193.866	99.9657
194.033	99.9214	193.804	99.9735	193.905	99.975	193.913	99.2334	194.023	99.9657
194.201	99.9214	193.972	99.9735	194.061	99.9775	194.085	99.2334	194.182	99.9657
194.37	99.921	194.14	99.9735	194.233	99.9804	194.252	99.2334	194.356	99.9657
194.53	99.921	194.304	99.9732	194.39	99.9834	194.414	99.2334	194.519	99.9657
194.691	99.921	194.464	99.9735	194.565	99.9871	194.58	99.2334	194.689	99.9657
194.864	99.921	194.629	99.9732	194.723	99.9895	194.742	99.2334	194.856	99.9657
195.03	99.921	194.804	99.9732	194.888	99.992	194.917	99.2334	195.025	99.9657
195.2	99.921	194.97	99.9732	195.052	99.9941	195.077	99.2334	195.197	99.9657
195.362	99.921	195.13	99.9732	195.227	99.9944	195.245	99.2334	195.368	99.9657
195.522	99.921	195.302	99.9732	195.382	99.9952	195.411	99.2334	195.534	99.9657
195.696	99.921	195.474	99.9735	195.558	99.9962	195.576	99.2331	195.691	99.9657
195.864	99.9207	195.642	99.974	195.725	99.9971	195.75	99.2331	195.86	99.9657
196.03	99.9207	195.807	99.9766	195.894	99.9973	195.915	99.2322	196.025	99.9677
196.197	99.9218	195.975	99.9789	196.06	99.9971	196.085	99.231	196.194	99.9697
196.369	99.9226	196.137	99.981	196.224	99.9962	196.25	99.2284	196.359	99.9716
196.535	99.9226	196.304	99.9827	196.385	99.9952	196.416	99.2246	196.528	99.9736
196.703	99.9222	196.462	99.9853	196.552	99.9925	196.58	99.2179	196.694	99.9762
196.864	99.9226	196.634	99.9861	196.725	99.9901	196.739	99.2121	196.853	99.9769
197.035	99.923	196.798	99.9861	196.892	99.9877	196.911	99.2062	197.02	99.9769
197.198	99.9234	196.968	99.9859	197.064	99.9852	197.074	99.2004	197.183	99.9766
197.369	99.9226	197.136	99.9827	197.232	99.9823	197.242	99.1945	197.347	99.9733
197.53	99.9222	197.297	99.981	197.394	99.9801	197.405	99.1901	197.516	99.9716
197.696	99.9222	197.462	99.9795	197.568	99.978	197.569	99.186	197.685	99.97
197.866	99.9218	197.625	99.9781	197.723	99.9761	197.735	99.1822	197.847	99.9683
198.029	99.9218	197.793	99.9766	197.891	99.9745	197.906	99.182	198.013	99.967
198.195	99.9214	197.961	99.9758	198.054	99.974	198.069	99.1802	198.191	99.966
198.363	99.921	198.129	99.9749	198.222	99.9732	198.227	99.1784	198.352	99.965
198.527	99.921	198.298	99.9743	198.388	99.9726	198.404	99.177	198.521	99.9641
198.702	99.9207	198.459	99.9737	198.553	99.9718	198.574	99.1761	198.681	99.9641
198.867	99.9207	198.628	99.9737	198.718	99.9718	198.741	99.1749	198.855	99.9637
199.034	99.9203	198.799	99.9735	198.888	99.9716	198.905	99.1744	199.02	99.9634
199.203	99.9203	198.959	99.9732	199.054	99.9716	199.07	99.1738	199.187	99.9631
199.373	99.9203	199.129	99.9732	199.223	99.9713	199.239	99.1738	199.359	99.9631
199.533	99.9203	199.298	99.9732	199.384	99.9713	199.411	99.1735	199.527	99.9631
199.702	99.9203	199.467	99.9729	199.552	99.9713	199.572	99.1735	199.691	99.9627
199.871	99.9199	199.627	99.9729	199.724	99.9713	199.738	99.1732	199.855	99.9627
200.04	99.9199	199.796	99.9729	199.885	99.9713	199.901	99.1732	200.022	99.9627
200.207	99.9199	199.959	99.9729	200.056	99.9713	200.069	99.1732	200.187	99.9627
200.375	99.9199	200.126	99.9729	200.227	99.9713	200.231	99.1732	200.351	99.9627
200.539	99.9199	200.293	99.9729	200.393	99.9713	200.406	99.1732	200.52	99.9627
200.706	99.9199	200.465	99.9729	200.559	99.971	200.576	99.1732	200.684	99.9627
200.873	99.9199	200.63	99.9729	200.727	99.9713	200.733	99.1732	200.842	99.9627
201.034	99.9199	200.794	99.9729	200.898	99.9721	200.895	99.1732	201.01	99.9627
201.202	99.9199	200.965	99.9729	201.058	99.974	201.07	99.1732	201.176	99.9627
201.38	99.9199	201.125	99.9729	201.223	99.9767	201.229	99.1732	201.346	99.9627
201.539	99.9199	201.288	99.9729	201.393	99.9791	201.404	99.1732	201.518	99.9627
201.705	99.9199	201.454	99.9729	201.561	99.9812	201.565	99.1732	201.691	99.9627
201.879	99.9199	201.623	99.9729	201.734	99.9828	201.743	99.1732	201.852	99.9627
202.044	99.9199	201.8	99.9729	201.891	99.9842	201.904	99.1732	202.014	99.9627
202.212	99.9199	201.972	99.9729	202.051	99.9858	202.068	99.1732	202.184	99.9627
202.377	99.9199	202.134	99.9729	202.227	99.9879	202.232	99.1732	202.348	99.9627
202.545	99.9199	202.301	99.9729	202.394	99.9898	202.399	99.1732	202.517	99.9627
202.714	99.9199	202.461	99.9729	202.56	99.9917	202.562	99.1732	202.682	99.9627
202.875	99.9199	202.63	99.9729	202.719	99.9938	202.731	99.1732	202.85	99.9627
203.039	99.9199	202.792	99.9729	202.889	99.9954	202.902	99.1732	203.016	99.9627
203.203	99.9199	202.963	99.9732	203.057	99.9968	203.068	99.1732	203.192	99.9627
203.376	99.9199	203.134	99.974	203.225	99.9978	203.236	99.1732	203.353	99.9627
203.539	99.9199	203.298	99.9772	203.396	99.9978	203.396	99.1732	203.518	99.9627
203.707	99.9199	203.466	99.9804	203.571	99.9984	203.567	99.1732	203.687	99.9627
203.882	99.9199	203.632	99.9836	203.728	99.9987	203.733	99.1732	203.858	99.9627
204.046	99.9199	203.797	99.9867	203.898	99.9989	203.896	99.1732	204.024	99.9627
204.209	99.9199	203.958	99.9916	204.065	99.9989	204.066	99.1732	204.19	99.9627
204.38	99.9199	204.132	99.9951	204.236	99.9989	204.233	99.1732	204.359	99.9627
204.546	99.9199	204.3	99.9974	204.402	99.9989	204.4	99.1732	204.527	99.9627
204.712	99.9199	204.463	99.9994	204.564	99.9989	204.569	99.1729	204.689	99.9624
204.877	99.9191	204.636	99.9989	204.734	99.9984	204.734	99.1723	204.856	99.9621
205.047	99.9175	204.801	99.9986	204.896	99.9976	204.911	99.1714	205.026	99.9621
205.214	99.9159	204.966	99.998	205.061	99.9965	205.078	99.1703	205.19	99.9627
205.379	99.914	205.132	99.9971	205.233	99.9952	205.242	99.1688	205.352	99.9614
205.546	99.9104	205.3	99.9942	205.392	99.9925	205.405	99.1659	205.522	99.9591
205.719	99.9069	205.472	99.9919	205.56	99.9903	205.565	99.1633	205.687	99.9568
205.883	99.9034	205.638	99.9893	205.732	99.9879	205.729	99.16	205.852	99.9548
206.048	99.9002	205.805	99.987	205.904	99.9855	205.898	99.1557	206.016	99.9522
206.213	99.8959	205.974	99.9841	206.064	99.9828	206.067	99.1489	206.19	99.9512
206.38	99.8928	206.137	99.9818	206.236	99.9807	206.233	99.1431	206.358	99.9515
206.552	99.8904	206.301	99.9798	206.398	99.9788	206.399	99.1378	206.527	99.9522
206.719	99.8877	206.464	99.9781	206.567	99.9772	206.571	99.1326	206.694	99.9555
206.884	99.8877	206.629	99.9772	206.741	99.9764	206.736	99.127	206.855	99.9571
207.055	99.8889	206.797	99.9763	206.903	99.9756	206.89	99.1229	207.018	99.9588
207.227	99.8916	206.969	99.9755	207.063	99.9748	207.061	99.1197	207.186	99.9601
207.386	99.8947	207.131	99.9746	207.241	99.974	207.223	99.1168	207.348	99.9614
207.548	99.901	207.295	99.9746	207.396	99.974	207.395	99.1171	207.518	99.9617
207.717	99.9053	207.465	99.9743	207.563	99.9737	207.567	99.1162	207.694	99.9621
207.886	99.9089	207.64	99.974	207.734	99.9734	207.73	99.1154	207.863	99.9627
208.054	99.9124	207.801	99.974	207.898	99.9734	207.899	99.1148	208.027	99.9631
208.22	99.9144	207.973	99.974	208.069	99.9734	208.065	99.115	208.195	99.9631
208.387	99.9167	208.138	99.9737	208.234	99.9732	208.24	99.1148	208.361	99.9631
208.556	99.9183	208.31	99.9737	208.398	99.9732	208.398	99.1145	208.527	99.9631
208.711	99.9199	208.478	99.9737	208.567	99.9732	208.565	99.1145	208.689	99.9631
208.89	99.9195	208.634	99.9737	208.736	99.9732	208.731	99.1145	208.863	99.9631
209.057	99.9199	208.807	99.9737	208.901	99.9732	208.901	99.1145	209.032	99.9631
209.219	99.9203	208.971	99.9737	209.068	99.9732	209.06	99.1145	209.198	99.9631
209.383	99.9207	209.138	99.9737	209.238	99.9732	209.224	99.1145	209.362	99.9631
209.55	99.9203	209.305	99.9737	209.407	99.9732	209.394	99.1145	209.522	99.9631
209.721	99.9203	209.467	99.9737	209.57	99.9734	209.56	99.1145	209.687	99.9631
209.879	99.9207	209.638	99.9737	209.742	99.9745	209.739	99.1145	209.852	99.9631
210.051	99.9207	209.805	99.9737	209.904	99.9767	209.908	99.1145	210.023	99.9631
210.22	99.9207	209.972	99.9737	210.075	99.9791	210.065	99.1145	210.195	99.9631
210.379	99.9207	210.14	99.9743	210.24	99.9804	210.234	99.1145	210.362	99.9631
210.543	99.9207	210.307	99.9761	210.406	99.9826	210.395	99.1145	210.523	99.9631
210.719	99.9207	210.48	99.9789	210.579	99.985	210.563	99.1145	210.689	99.9631
210.883	99.9207	210.639	99.9818	210.747	99.9877	210.727	99.1145	210.863	99.9631
211.05	99.9207	210.802	99.9847	210.911	99.9898	210.9	99.1145	211.028	99.9631
211.229	99.9207	210.976	99.9873	211.081	99.992	211.067	99.1145	211.201	99.9631
211.39	99.9207	211.14	99.9899	211.247	99.9941	211.243	99.1145	211.364	99.9631
211.554	99.9207	211.31	99.9928	211.411	99.9957	211.402	99.1145	211.531	99.9631
211.723	99.9207	211.478	99.9942	211.579	99.9971	211.574	99.1145	211.696	99.9631
211.888	99.9207	211.649	99.996	211.747	99.9981	211.745	99.1145	211.864	99.9631
212.058	99.9207	211.818	99.9977	211.908	99.9989	211.904	99.1145	212.036	99.9631
212.225	99.9203	211.98	99.9991	212.076	99.9984	212.074	99.1142	212.19	99.9631
212.394	99.9195	212.145	100	212.248	99.9984	212.236	99.1136	212.368	99.9624
212.563	99.9183	212.309	100	212.414	99.9978	212.404	99.1127	212.534	99.9614
212.725	99.9167	212.477	99.9997	212.582	99.9971	212.571	99.1115	212.699	99.9601
212.898	99.914	212.639	99.9991	212.747	99.9949	212.746	99.1095	212.868	99.9578
213.07	99.9112	212.807	99.9963	212.914	99.993	212.909	99.1075	213.033	99.9551
213.228	99.9081	212.977	99.9939	213.079	99.9909	213.079	99.1051	213.189	99.9525
213.401	99.9046	213.145	99.9916	213.254	99.9885	213.245	99.1025	213.362	99.9499
213.572	99.9002	213.311	99.989	213.415	99.9861	213.406	99.0999	213.527	99.9459
213.731	99.8967	213.476	99.9861	213.585	99.9834	213.578	99.0952	213.693	99.9429
213.898	99.8936	213.643	99.9839	213.749	99.981	213.739	99.0911	213.863	99.941
214.056	99.8908	213.807	99.9818	213.913	99.9791	213.906	99.0879	214.03	99.9396
214.233	99.8889	213.973	99.9798	214.077	99.9772	214.067	99.0853	214.202	99.9419
214.403	99.8869	214.145	99.9792	214.248	99.9767	214.239	99.0812	214.373	99.9442
214.557	99.8853	214.313	99.9781	214.417	99.9756	214.407	99.0771	214.533	99.9466
214.732	99.8841	214.483	99.9772	214.587	99.9748	214.569	99.0736	214.699	99.9489
214.902	99.8829	214.651	99.9766	214.75	99.9742	214.744	99.0701	214.869	99.9545
215.067	99.8829	214.823	99.9763	214.915	99.974	214.917	99.0669	215.038	99.9574
215.233	99.8829	214.983	99.9761	215.087	99.9737	215.084	99.0642	215.203	99.9598
215.402	99.8826	215.15	99.9758	215.249	99.9734	215.247	99.0622	215.368	99.9617
215.567	99.8822	215.316	99.9758	215.417	99.9734	215.417	99.0604	215.54	99.9614
215.734	99.8822	215.479	99.9758	215.59	99.9734	215.578	99.0601	215.702	99.9621
215.901	99.8822	215.653	99.9755	215.759	99.9732	215.742	99.0593	215.865	99.9627
216.075	99.8822	215.826	99.9755	215.923	99.9732	215.914	99.0587	216.033	99.9631
216.236	99.8822	215.982	99.9755	216.093	99.9732	216.079	99.0581	216.198	99.9631
216.408	99.8822	216.15	99.9755	216.255	99.9732	216.239	99.0581	216.365	99.9631
216.57	99.8822	216.312	99.9755	216.427	99.9732	216.416	99.0581	216.535	99.9631
216.741	99.8822	216.48	99.9755	216.589	99.9732	216.583	99.0578	216.701	99.9631
216.904	99.8818	216.65	99.9755	216.759	99.9732	216.751	99.0578	216.867	99.9631
217.073	99.8818	216.817	99.9755	216.927	99.9732	216.916	99.0578	217.04	99.9631
217.24	99.8818	216.982	99.9755	217.091	99.9732	217.084	99.0578	217.199	99.9631
217.415	99.8818	217.161	99.9755	217.262	99.974	217.247	99.0578	217.377	99.9631
217.58	99.8818	217.312	99.9755	217.422	99.9753	217.419	99.0578	217.538	99.9631
217.746	99.8818	217.481	99.9755	217.59	99.9783	217.59	99.0578	217.702	99.9631
217.905	99.8818	217.648	99.9755	217.758	99.9812	217.753	99.0578	217.881	99.9631
218.075	99.8818	217.824	99.9755	217.925	99.9839	217.919	99.0578	218.042	99.9631
218.243	99.8818	217.99	99.9755	218.099	99.9866	218.081	99.0578	218.203	99.9631
218.414	99.8818	218.151	99.9755	218.264	99.9906	218.248	99.0578	218.375	99.9631
218.582	99.8818	218.326	99.9755	218.428	99.993	218.417	99.0578	218.547	99.9631
218.742	99.8818	218.495	99.9755	218.602	99.9949	218.585	99.0578	218.714	99.9631
218.909	99.8818	218.657	99.9758	218.764	99.9968	218.75	99.0578	218.878	99.9631
219.076	99.8818	218.824	99.9781	218.934	99.9965	218.917	99.0578	219.043	99.9631
219.239	99.8818	218.992	99.9804	219.1	99.9971	219.086	99.0578	219.206	99.9631
219.415	99.8818	219.16	99.9815	219.264	99.9973	219.258	99.0578	219.373	99.9631
219.586	99.8818	219.324	99.9821	219.426	99.9978	219.418	99.0578	219.541	99.9631
219.749	99.8818	219.496	99.9833	219.597	99.9976	219.583	99.0578	219.711	99.9631
219.917	99.8818	219.656	99.9833	219.762	99.9978	219.752	99.0578	219.877	99.9631
220.078	99.8818	219.822	99.983	219.93	99.9978	219.923	99.0578	220.036	99.9631
220.24	99.8818	219.993	99.9824	220.101	99.9978	220.092	99.0578	220.209	99.9631
220.409	99.8814	220.158	99.9798	220.264	99.9976	220.251	99.0575	220.383	99.9627
220.579	99.8806	220.319	99.9795	220.433	99.9971	220.421	99.0566	220.546	99.9621
220.753	99.8794	220.485	99.9804	220.603	99.996	220.585	99.0557	220.709	99.9611
220.908	99.8778	220.655	99.9813	220.769	99.9949	220.757	99.0546	220.88	99.9598
221.073	99.8747	220.828	99.9821	220.93	99.993	220.919	99.0522	221.05	99.9571
221.243	99.8716	220.997	99.9844	221.105	99.9909	221.086	99.0502	221.21	99.9545
221.413	99.8684	221.163	99.985	221.27	99.9887	221.258	99.0476	221.383	99.9518
221.583	99.8649	221.34	99.985	221.428	99.9863	221.423	99.0452	221.551	99.9489
221.751	99.8606	221.502	99.9847	221.597	99.9834	221.594	99.042	221.715	99.9452
221.913	99.857	221.664	99.9821	221.774	99.981	221.761	99.0394	221.882	99.9423
222.079	99.8543	221.826	99.9807	221.939	99.9788	221.931	99.0367	222.046	99.94
222.248	99.8515	221.988	99.9795	222.108	99.9769	222.097	99.0341	222.216	99.9373
222.415	99.8496	222.163	99.9784	222.275	99.9758	222.264	99.0303	222.383	99.936
222.585	99.848	222.331	99.9775	222.442	99.9748	222.432	99.0259	222.554	99.9347
222.747	99.8464	222.507	99.9766	222.61	99.9737	222.6	99.0216	222.717	99.9334
222.918	99.8452	222.665	99.9761	222.777	99.9726	222.77	99.0175	222.893	99.9324
223.076	99.8448	222.836	99.9755	222.943	99.9726	222.932	99.0119	223.062	99.9321
223.247	99.8448	223.001	99.9755	223.112	99.9724	223.106	99.0084	223.222	99.9317
223.421	99.8464	223.169	99.9752	223.275	99.9721	223.264	99.0052	223.388	99.9324
223.585	99.8496	223.336	99.9749	223.443	99.9718	223.437	99.0029	223.561	99.934
223.757	99.8551	223.504	99.9749	223.605	99.9718	223.604	99.0026	223.734	99.9363
223.919	99.8598	223.675	99.9749	223.773	99.9718	223.776	99.0017	223.892	99.9373
224.092	99.8645	223.839	99.9746	223.946	99.9716	223.946	99.0008	224.066	99.9373
224.256	99.8688	224.011	99.9746	224.106	99.9716	224.11	99.0002	224.227	99.9373
224.428	99.8743	224.174	99.9746	224.273	99.9716	224.281	99.0005	224.4	99.937
224.598	99.8782	224.346	99.9746	224.439	99.9716	224.442	99.0002	224.568	99.9367
224.761	99.881	224.519	99.9746	224.603	99.9716	224.607	98.9999	224.725	99.9373
224.925	99.8829	224.672	99.9746	224.778	99.9716	224.772	98.9999	224.894	99.9396
225.097	99.8794	224.838	99.9746	224.947	99.9716	224.947	98.9999	225.07	99.9423
225.261	99.8759	225.004	99.9746	225.12	99.9716	225.113	98.9999	225.232	99.9456
225.428	99.872	225.172	99.9746	225.276	99.9716	225.285	98.9999	225.4	99.9485
225.588	99.8676	225.336	99.9746	225.445	99.9716	225.446	98.9999	225.561	99.9518
225.761	99.8602	225.505	99.9746	225.616	99.9716	225.617	98.9999	225.734	99.9565
225.93	99.8551	225.67	99.9746	225.778	99.9721	225.783	98.9999	225.903	99.9594
226.094	99.8515	225.838	99.9746	225.952	99.9737	225.955	98.9999	226.065	99.9617
226.262	99.848	226.007	99.9746	226.116	99.9767	226.115	98.9999	226.239	99.9637
226.43	99.8452	226.166	99.9746	226.286	99.9796	226.28	98.9999	226.4	99.9634
226.597	99.8456	226.332	99.9746	226.446	99.9839	226.445	98.9999	226.569	99.9641
226.764	99.8452	226.499	99.9746	226.617	99.9874	226.612	98.9999	226.739	99.9647
226.94	99.8464	226.674	99.9746	226.781	99.9901	226.79	98.9999	226.903	99.965
227.103	99.8492	226.844	99.9746	226.951	99.9928	226.946	98.9999	227.073	99.9647
227.266	99.8543	227.005	99.9749	227.119	99.9946	227.109	98.9999	227.238	99.965
227.438	99.8574	227.175	99.9763	227.286	99.9962	227.28	98.9999	227.415	99.965
227.605	99.8586	227.349	99.9789	227.451	99.9976	227.452	98.9999	227.575	99.965
227.774	99.8598	227.516	99.9818	227.62	99.9987	227.624	98.9999	227.746	99.965
227.931	99.8633	227.684	99.9861	227.786	99.9987	227.79	98.9999	227.908	99.965
228.103	99.8668	227.845	99.9887	227.956	99.9989	227.954	98.9999	228.067	99.965
228.271	99.87	228.017	99.9899	228.12	99.9992	228.122	98.9999	228.237	99.965
228.434	99.8731	228.183	99.9899	228.288	99.9995	228.292	98.9999	228.406	99.965
228.604	99.8771	228.353	99.9885	228.463	99.9995	228.457	98.9999	228.576	99.965
228.767	99.8798	228.512	99.9885	228.634	99.9995	228.623	98.9999	228.734	99.965
228.931	99.8818	228.687	99.9896	228.805	99.9995	228.79	98.9999	228.902	99.965
229.107	99.8837	228.849	99.9911	228.965	99.9995	228.952	98.9999	229.067	99.965
229.272	99.8837	229.016	99.9922	229.129	99.9995	229.128	98.9999	229.231	99.965
229.438	99.8841	229.182	99.9937	229.297	99.9995	229.303	98.9999	229.399	99.965
229.612	99.8845	229.355	99.9954	229.457	99.9995	229.461	98.9999	229.57	99.965
229.769	99.8849	229.523	99.9968	229.626	99.9995	229.625	98.9997	229.742	99.965
229.947	99.8841	229.689	99.9986	229.799	99.9989	229.795	98.9991	229.904	99.9644
230.111	99.8833	229.851	99.9991	229.964	99.9981	229.962	98.9985	230.075	99.9634
230.28	99.8818	230.015	99.9991	230.13	99.9971	230.12	98.9973	230.247	99.9624
230.455	99.8802	230.193	99.9989	230.3	99.996	230.293	98.9959	230.411	99.9608
230.619	99.8763	230.36	99.996	230.46	99.9933	230.463	98.9932	230.579	99.9578
230.784	99.8731	230.523	99.9939	230.625	99.9912	230.626	98.9909	230.745	99.9548
230.954	99.87	230.691	99.9916	230.794	99.9887	230.796	98.988	230.909	99.9522
231.117	99.8665	230.858	99.9893	230.958	99.9866	230.957	98.985	231.079	99.9492
231.281	99.8621	231.027	99.9861	231.122	99.9836	231.133	98.9795	231.248	99.9456
231.45	99.859	231.19	99.9839	231.304	99.9815	231.297	98.9737	231.412	99.9429
231.619	99.8563	231.363	99.9818	231.467	99.9796	231.461	98.9684	231.586	99.9406
231.789	99.8539	231.533	99.9801	231.634	99.978	231.625	98.9628	231.754	99.9386
231.952	99.8527	231.693	99.9792	231.8	99.9772	231.794	98.9567	231.916	99.9377
232.123	99.8511	231.86	99.9784	231.971	99.9761	231.96	98.952	232.082	99.9363
232.285	99.85	232.019	99.9772	232.132	99.9753	232.126	98.9482	232.244	99.9353
232.457	99.8488	232.199	99.9766	232.304	99.9745	232.3	98.945	232.407	99.9344
232.628	99.8488	232.356	99.9761	232.473	99.9745	232.465	98.9447	232.579	99.9344
232.79	99.8484	232.527	99.9761	232.639	99.9742	232.631	98.9433	232.745	99.934
232.959	99.848	232.693	99.9758	232.804	99.974	232.799	98.9421	232.909	99.9337
233.118	99.8476	232.865	99.9758	232.971	99.9737	232.97	98.9412	233.077	99.9334
233.292	99.8476	233.029	99.9755	233.137	99.9737	233.135	98.9415	233.25	99.9334
233.463	99.8476	233.193	99.9755	233.301	99.9737	233.299	98.9412	233.424	99.9334
233.63	99.8476	233.37	99.9755	233.472	99.9737	233.468	98.9409	233.588	99.9334
233.792	99.8476	233.536	99.9755	233.638	99.9734	233.63	98.9406	233.754	99.9334
233.965	99.8476	233.696	99.9755	233.803	99.9737	233.801	98.9409	233.926	99.9334
234.134	99.8476	233.872	99.9755	233.969	99.9734	233.967	98.9406	234.091	99.9334
234.299	99.8476	234.037	99.9755	234.147	99.9734	234.137	98.9406	234.251	99.9334
234.464	99.8476	234.202	99.9755	234.307	99.9734	234.303	98.9406	234.428	99.9334
234.633	99.8476	234.374	99.9755	234.481	99.9745	234.472	98.9406	234.594	99.9334
234.799	99.8476	234.543	99.9755	234.649	99.9764	234.639	98.9406	234.754	99.9334
234.967	99.8476	234.708	99.9755	234.821	99.9791	234.807	98.9406	234.921	99.9334
235.13	99.8476	234.871	99.9755	234.985	99.982	234.969	98.9406	235.089	99.9334
235.304	99.8476	235.037	99.9755	235.145	99.9863	235.141	98.9406	235.263	99.9334
235.468	99.8476	235.209	99.9755	235.314	99.9895	235.308	98.9406	235.43	99.9334
235.631	99.8476	235.373	99.9755	235.486	99.9922	235.479	98.9406	235.595	99.9334
235.8	99.8476	235.548	99.9755	235.654	99.9946	235.648	98.9406	235.754	99.9334
235.98	99.8476	235.708	99.9755	235.819	99.996	235.814	98.9406	235.925	99.9334
236.138	99.8476	235.868	99.9755	235.99	99.9973	235.979	98.9406	236.095	99.9334
236.301	99.8476	236.039	99.9755	236.155	99.9984	236.146	98.9406	236.261	99.9334
236.479	99.8476	236.207	99.9755	236.318	99.9992	236.32	98.9406	236.426	99.9337
236.643	99.8476	236.37	99.9755	236.487	100	236.485	98.9406	236.598	99.936
236.81	99.8472	236.542	99.9755	236.658	99.9995	236.652	98.9406	236.762	99.9383
236.976	99.8472	236.708	99.9752	236.823	99.9995	236.815	98.9403	236.932	99.939
237.148	99.8468	236.875	99.9749	236.99	99.9992	236.991	98.94	237.096	99.9393
237.315	99.8456	237.041	99.9743	237.155	99.9989	237.153	98.9392	237.263	99.9396
237.482	99.8441	237.215	99.9729	237.327	99.9976	237.313	98.938	237.435	99.9383
237.652	99.8417	237.381	99.9712	237.491	99.996	237.483	98.9365	237.6	99.9363
237.814	99.8374	237.545	99.9694	237.668	99.9944	237.656	98.9348	237.767	99.9344
237.981	99.8315	237.718	99.9674	237.826	99.9922	237.817	98.9316	237.937	99.9311
238.147	99.8244	237.883	99.966	237.999	99.9893	237.986	98.9292	238.106	99.9304
238.313	99.8201	238.054	99.9663	238.169	99.9869	238.155	98.9266	238.265	99.9301
238.476	99.8158	238.218	99.9671	238.329	99.9844	238.324	98.924	238.435	99.9301
238.654	99.8107	238.38	99.968	238.501	99.9823	238.486	98.9214	238.598	99.933
238.818	99.8044	238.55	99.9714	238.67	99.9801	238.658	98.9193	238.771	99.9337
238.982	99.7981	238.71	99.9732	238.834	99.9785	238.823	98.9173	238.931	99.9344
239.15	99.7918	238.881	99.9743	239	99.9769	238.997	98.9155	239.102	99.9344
239.319	99.7863	239.054	99.9755	239.165	99.9753	239.164	98.9143	239.271	99.9334
239.48	99.7793	239.221	99.9755	239.334	99.9748	239.326	98.9126	239.446	99.933
239.653	99.7746	239.387	99.9758	239.505	99.974	239.496	98.91	239.61	99.9327
239.821	99.7706	239.546	99.9761	239.669	99.9732	239.665	98.9062	239.774	99.9324
239.991	99.7671	239.719	99.9761	239.831	99.9726	239.836	98.9024	239.95	99.9317
240.156	99.7671	239.891	99.9758	240.003	99.9724	239.984	98.8986	240.118	99.9314
240.324	99.7659	240.061	99.9755	240.163	99.9721	240.158	98.8951	240.28	99.9311
240.495	99.7647	240.234	99.9755	240.332	99.9718	240.328	98.8918	240.452	99.9311
240.658	99.7639	240.393	99.9755	240.506	99.9716	240.496	98.8889	240.617	99.9307
240.824	99.7639	240.56	99.9752	240.677	99.9716	240.66	98.8866	240.786	99.9307
240.995	99.7639	240.724	99.9752	240.844	99.9713	240.831	98.8848	240.95	99.9304
241.159	99.7635	240.893	99.9752	241.008	99.9713	240.993	98.8834	241.116	99.9304
241.328	99.7632	241.064	99.9752	241.173	99.9713	241.16	98.8819	241.285	99.9304
241.495	99.7632	241.226	99.9752	241.34	99.9713	241.321	98.8822	241.45	99.9304
241.66	99.7632	241.393	99.9752	241.509	99.9713	241.49	98.8819	241.618	99.9304
241.831	99.7632	241.561	99.9752	241.682	99.9713	241.656	98.8813	241.783	99.9304
241.992	99.7632	241.732	99.9749	241.845	99.9713	241.825	98.881	241.945	99.9304
242.156	99.7632	241.893	99.9749	242.005	99.9713	241.994	98.8813	242.122	99.9304
242.323	99.7632	242.058	99.9749	242.174	99.9713	242.161	98.881	242.287	99.9304
242.502	99.7632	242.232	99.9749	242.337	99.971	242.324	98.881	242.447	99.9304
242.665	99.7632	242.402	99.9749	242.507	99.971	242.487	98.881	242.618	99.9304
242.829	99.7632	242.564	99.9749	242.68	99.971	242.657	98.881	242.788	99.9304
242.996	99.7632	242.732	99.9749	242.847	99.971	242.826	98.881	242.956	99.9304
243.171	99.7632	242.908	99.9749	243.014	99.971	242.993	98.881	243.125	99.9304
243.336	99.7632	243.071	99.9749	243.179	99.971	243.155	98.881	243.293	99.9304
243.509	99.7632	243.243	99.9749	243.352	99.9713	243.329	98.881	243.451	99.9304
243.669	99.7632	243.405	99.9749	243.514	99.9726	243.503	98.881	243.625	99.9304
243.838	99.7632	243.566	99.9749	243.684	99.9748	243.669	98.881	243.795	99.9304
244.013	99.7632	243.74	99.9749	243.848	99.9775	243.837	98.881	243.96	99.9304
244.174	99.7632	243.912	99.9749	244.019	99.9793	243.999	98.881	244.122	99.9304
244.345	99.7632	244.079	99.9749	244.193	99.9799	244.164	98.881	244.288	99.9304
244.51	99.7632	244.24	99.9749	244.351	99.9801	244.331	98.881	244.451	99.9304
244.68	99.7632	244.414	99.9749	244.524	99.981	244.507	98.881	244.62	99.9304
244.845	99.7632	244.574	99.9749	244.69	99.9812	244.671	98.881	244.792	99.9304
245.012	99.7632	244.741	99.9749	244.854	99.9828	244.84	98.881	244.959	99.9304
245.178	99.7632	244.915	99.9749	245.025	99.9847	245.006	98.881	245.132	99.9304
245.342	99.7632	245.08	99.9749	245.198	99.9863	245.172	98.881	245.296	99.9304
245.511	99.7632	245.252	99.9749	245.359	99.9903	245.342	98.881	245.464	99.9304
245.68	99.7632	245.418	99.9749	245.521	99.9925	245.515	98.881	245.631	99.9304
245.844	99.7632	245.58	99.9749	245.691	99.9941	245.672	98.881	245.792	99.9304
246.009	99.7632	245.751	99.9749	245.856	99.9957	245.841	98.881	245.957	99.9304
246.186	99.7632	245.919	99.9749	246.021	99.9954	246.01	98.881	246.128	99.9304
246.348	99.7632	246.088	99.9749	246.188	99.996	246.18	98.881	246.298	99.9304
246.516	99.7632	246.254	99.9749	246.36	99.9962	246.346	98.881	246.471	99.9304
246.69	99.7632	246.421	99.9749	246.528	99.9965	246.514	98.881	246.631	99.9304
246.86	99.7632	246.595	99.9749	246.692	99.9965	246.68	98.881	246.798	99.9301
247.026	99.7628	246.767	99.9746	246.867	99.9962	246.84	98.8807	246.966	99.9301
247.19	99.762	246.927	99.9743	247.038	99.996	247.014	98.8802	247.13	99.9294
247.363	99.7612	247.099	99.9737	247.206	99.9954	247.183	98.8787	247.3	99.9287
247.526	99.76	247.267	99.9726	247.374	99.9944	247.342	98.8749	247.467	99.9274
247.691	99.7577	247.427	99.9714	247.536	99.9936	247.518	98.8705	247.635	99.9261
247.86	99.7537	247.597	99.9703	247.706	99.9922	247.687	98.8661	247.797	99.9248
248.017	99.7482	247.762	99.9689	247.874	99.9909	247.849	98.8615	247.969	99.9231
248.184	99.7408	247.93	99.9671	248.036	99.9895	248.015	98.8544	248.134	99.9208
248.357	99.7341	248.093	99.9654	248.213	99.9879	248.183	98.8498	248.306	99.9192
248.521	99.7282	248.263	99.9639	248.375	99.9866	248.356	98.846	248.474	99.9179
248.699	99.7223	248.432	99.9628	248.54	99.9852	248.517	98.8422	248.637	99.9162
248.863	99.716	248.599	99.9613	248.707	99.9842	248.687	98.841	248.806	99.9149
249.023	99.7109	248.765	99.9605	248.87	99.9831	248.851	98.839	248.975	99.9136
249.194	99.707	248.93	99.9593	249.04	99.982	249.022	98.8372	249.132	99.9123
249.356	99.7031	249.094	99.9582	249.201	99.981	249.189	98.8352	249.301	99.9109
249.529	99.7015	249.262	99.957	249.375	99.9799	249.357	98.8343	249.472	99.9093
249.699	99.6991	249.431	99.9556	249.54	99.9785	249.531	98.8328	249.636	99.908
249.87	99.6968	249.597	99.9541	249.703	99.9775	249.697	98.8314	249.807	99.9063
250.038	99.6944	249.769	99.953	249.88	99.9761	249.862	98.8299	249.978	99.905
250.202	99.6932	249.934	99.9518	250.046	99.975	250.031	98.8287	250.142	99.9037
250.368	99.6917	250.105	99.9507	250.219	99.974	250.197	98.8276	250.312	99.9024
250.536	99.6901	250.273	99.9498	250.386	99.9732	250.36	98.8267	250.472	99.9014
250.707	99.6889	250.43	99.9489	250.546	99.9724	250.527	98.8258	250.647	99.9004
250.868	99.6885	250.606	99.9481	250.722	99.9718	250.694	98.8252	250.817	99.8997
251.038	99.6877	250.765	99.9481	250.89	99.9716	250.86	98.8249	250.981	99.8994
251.208	99.6866	250.936	99.9475	251.053	99.9713	251.029	98.8244	251.159	99.8987
251.38	99.6854	251.102	99.9472	251.22	99.971	251.192	98.8241	251.317	99.8984
251.537	99.6811	251.268	99.9469	251.383	99.9707	251.36	98.8241	251.484	99.8984
251.704	99.6767	251.428	99.9469	251.549	99.9707	251.534	98.8238	251.656	99.8981
251.871	99.672	251.6	99.9469	251.721	99.9705	251.7	98.8238	251.818	99.8981
252.037	99.6673	251.769	99.9469	251.889	99.9705	251.862	98.8238	251.984	99.8981
252.206	99.6599	251.937	99.9466	252.054	99.9705	252.03	98.8235	252.149	99.8981
252.378	99.6552	252.099	99.9466	252.225	99.9705	252.199	98.8238	252.325	99.8981
252.545	99.6516	252.266	99.9466	252.389	99.9705	252.365	98.8235	252.497	99.8977
252.714	99.6485	252.438	99.9466	252.552	99.9705	252.538	98.8235	252.662	99.8977
252.879	99.6485	252.614	99.9466	252.719	99.9705	252.706	98.8235	252.826	99.8977
253.051	99.6473	252.769	99.9466	252.886	99.9705	252.868	98.8235	252.994	99.8977
253.21	99.6461	252.935	99.9466	253.054	99.9705	253.038	98.8235	253.164	99.8977
253.38	99.6453	253.113	99.9466	253.222	99.9705	253.207	98.8235	253.327	99.8977
253.551	99.6449	253.279	99.9466	253.39	99.9702	253.374	98.8235	253.495	99.8977
253.714	99.6453	253.447	99.9466	253.562	99.9702	253.539	98.8235	253.668	99.8977
253.878	99.6449	253.609	99.9466	253.727	99.9702	253.714	98.8223	253.833	99.8977
254.051	99.6449	253.771	99.9466	253.892	99.9702	253.878	98.8197	254	99.8977
254.216	99.6449	253.939	99.9466	254.058	99.9702	254.037	98.8168	254.167	99.8977
254.388	99.6445	254.113	99.9466	254.238	99.9702	254.203	98.8127	254.337	99.8977
254.557	99.6426	254.284	99.9466	254.401	99.9702	254.369	98.8095	254.498	99.8977
254.722	99.639	254.448	99.9466	254.566	99.9702	254.541	98.8062	254.67	99.8977
254.891	99.6351	254.619	99.9466	254.737	99.9702	254.705	98.8033	254.835	99.8977
255.058	99.6292	254.782	99.9466	254.904	99.9702	254.874	98.8007	255.002	99.8977
255.225	99.6245	254.949	99.9466	255.07	99.9702	255.038	98.7989	255.17	99.8977
255.392	99.6206	255.111	99.9466	255.234	99.9705	255.205	98.7972	255.338	99.8977
255.556	99.6167	255.281	99.9466	255.402	99.9713	255.372	98.7957	255.504	99.8977
255.725	99.6139	255.452	99.9466	255.569	99.9742	255.546	98.796	255.675	99.8977
255.898	99.6111	255.616	99.9466	255.736	99.9775	255.71	98.7957	255.847	99.8977
256.056	99.6092	255.79	99.9466	255.906	99.9807	255.877	98.7951	256.012	99.8977
256.23	99.6076	255.956	99.9466	256.075	99.9839	256.046	98.7948	256.177	99.8977
256.397	99.6076	256.122	99.9466	256.244	99.989	256.207	98.7951	256.347	99.8977
256.569	99.6072	256.285	99.9466	256.406	99.9922	256.375	98.7948	256.512	99.8977
256.73	99.6068	256.455	99.9466	256.571	99.9946	256.542	98.7948	256.674	99.8977
256.899	99.6064	256.623	99.9466	256.743	99.9968	256.709	98.7948	256.848	99.8977
257.059	99.6064	256.787	99.9466	256.916	99.9968	256.874	98.7948	257.012	99.8977
257.229	99.6057	256.956	99.9466	257.08	99.9976	257.045	98.7948	257.174	99.8977
257.398	99.6033	257.121	99.9466	257.251	99.9984	257.212	98.7948	257.344	99.8977
257.566	99.5994	257.292	99.9466	257.415	99.9989	257.373	98.7948	257.508	99.8977
257.735	99.5947	257.454	99.9466	257.583	99.9987	257.548	98.7948	257.678	99.8977
257.903	99.59	257.622	99.9466	257.75	99.9989	257.714	98.7948	257.84	99.8977
258.075	99.586	257.787	99.9466	257.921	99.9989	257.877	98.7948	258.013	99.8977
258.238	99.5821	257.959	99.9466	258.09	99.9992	258.049	98.7948	258.181	99.8977
258.407	99.5778	258.127	99.9466	258.252	99.9989	258.212	98.7948	258.344	99.8977
258.572	99.5746	258.292	99.9463	258.418	99.9989	258.388	98.7946	258.515	99.8977
258.734	99.5715	258.457	99.9461	258.585	99.9987	258.56	98.7943	258.678	99.8971
258.902	99.5687	258.626	99.9455	258.756	99.9981	258.721	98.7937	258.843	99.8964
259.064	99.5672	258.802	99.944	258.927	99.9968	258.886	98.7922	259.009	99.8948
259.234	99.5644	258.969	99.9426	259.086	99.9952	259.054	98.7908	259.186	99.8931
259.409	99.5609	259.136	99.9406	259.259	99.9936	259.226	98.7887	259.352	99.8911
259.577	99.5566	259.309	99.9386	259.417	99.9917	259.394	98.7867	259.521	99.8888
259.742	99.5483	259.473	99.9363	259.592	99.9887	259.563	98.7835	259.687	99.8852
259.909	99.5405	259.633	99.9331	259.764	99.9863	259.721	98.7808	259.857	99.8822
260.069	99.5326	259.8	99.9305	259.931	99.9842	259.895	98.7785	260.023	99.8793
260.254	99.5247	259.969	99.9282	260.098	99.982	260.057	98.7762	260.192	99.8766
260.415	99.5149	260.136	99.9259	260.266	99.9799	260.216	98.7735	260.357	99.8743
260.579	99.5079	260.304	99.9244	260.435	99.9783	260.393	98.7697	260.521	99.872
260.747	99.5024	260.47	99.9227	260.603	99.9767	260.559	98.7653	260.691	99.8704
260.914	99.4972	260.64	99.9213	260.766	99.9753	260.732	98.761	260.858	99.8687
261.077	99.4965	260.807	99.9201	260.932	99.9748	260.899	98.7557	261.022	99.8681
261.247	99.4941	260.973	99.9198	261.1	99.9742	261.068	98.7516	261.191	99.8671
261.412	99.491	261.136	99.9192	261.267	99.9734	261.235	98.7481	261.353	99.8664
261.579	99.4866	261.306	99.9187	261.435	99.9729	261.403	98.7449	261.525	99.8658
261.748	99.4823	261.474	99.9184	261.602	99.9729	261.563	98.7428	261.689	99.8658
261.915	99.4776	261.643	99.9184	261.773	99.9729	261.731	98.7411	261.859	99.8654
262.086	99.4729	261.811	99.9181	261.936	99.9726	261.898	98.7396	262.024	99.8648
262.257	99.4686	261.975	99.9181	262.104	99.9724	262.065	98.7382	262.194	99.8638
262.419	99.4631	262.136	99.9181	262.274	99.9724	262.237	98.7385	262.359	99.8601
262.586	99.4591	262.313	99.9181	262.441	99.9724	262.399	98.7382	262.529	99.8565
262.755	99.4544	262.474	99.9181	262.611	99.9724	262.566	98.7379	262.693	99.8529
262.922	99.4489	262.649	99.9178	262.777	99.9724	262.728	98.7376	262.855	99.8492
263.086	99.4446	262.819	99.9178	262.949	99.9724	262.895	98.7376	263.031	99.8436
263.256	99.4395	262.983	99.9178	263.109	99.9724	263.07	98.7376	263.204	99.84
263.42	99.4344	263.153	99.9178	263.282	99.9724	263.236	98.7373	263.365	99.8374
263.591	99.4297	263.321	99.9178	263.45	99.9724	263.405	98.7373	263.528	99.8347
263.76	99.4246	263.488	99.9178	263.62	99.9724	263.565	98.7373	263.702	99.8347
263.921	99.421	263.651	99.9178	263.789	99.9724	263.741	98.7373	263.867	99.8341
264.094	99.4179	263.824	99.9178	263.951	99.9724	263.906	98.7373	264.031	99.8334
264.255	99.4144	263.993	99.9178	264.119	99.9724	264.069	98.7373	264.198	99.8328
264.42	99.4108	264.161	99.9178	264.281	99.9724	264.235	98.7373	264.36	99.8328
264.584	99.4049	264.329	99.9178	264.453	99.9724	264.403	98.7373	264.529	99.8328
264.761	99.3991	264.496	99.9178	264.627	99.9724	264.57	98.7373	264.7	99.8328
264.927	99.3936	264.657	99.9178	264.789	99.9724	264.735	98.7373	264.863	99.8324
265.089	99.3881	264.823	99.9178	264.95	99.9724	264.906	98.7373	265.036	99.8324
265.258	99.381	264.994	99.9178	265.117	99.9724	265.076	98.7373	265.203	99.8324
265.421	99.3747	265.163	99.9178	265.288	99.9724	265.246	98.7373	265.368	99.8324
265.595	99.368	265.335	99.9178	265.457	99.9724	265.413	98.7373	265.537	99.8324
265.765	99.3614	265.502	99.9178	265.615	99.9724	265.582	98.7373	265.703	99.8324
265.933	99.357	265.664	99.9178	265.787	99.9724	265.746	98.737	265.875	99.8324
266.096	99.3523	265.833	99.9178	265.962	99.9724	265.912	98.7358	266.043	99.8324
266.266	99.3472	266.001	99.9178	266.129	99.9724	266.08	98.7332	266.21	99.8324
266.434	99.3417	266.168	99.9178	266.293	99.9724	266.253	98.73	266.38	99.8324
266.594	99.3342	266.33	99.9178	266.464	99.9724	266.418	98.7256	266.547	99.8324
266.769	99.3272	266.501	99.9178	266.624	99.9724	266.593	98.7218	266.707	99.8324
266.936	99.3205	266.665	99.9178	266.79	99.9732	266.752	98.7186	266.873	99.8324
267.1	99.3142	266.835	99.9178	266.962	99.9748	266.921	98.7154	267.042	99.8324
267.27	99.3068	267.001	99.9178	267.126	99.978	267.09	98.7127	267.211	99.8324
267.433	99.3009	267.17	99.9178	267.298	99.981	267.252	98.7107	267.373	99.8324
267.596	99.2942	267.339	99.9178	267.469	99.9836	267.423	98.709	267.537	99.8324
267.768	99.2871	267.504	99.9178	267.634	99.9866	267.585	98.7075	267.708	99.8324
267.936	99.2824	267.666	99.9178	267.803	99.9903	267.761	98.7078	267.876	99.8324
268.107	99.2765	267.834	99.9178	267.963	99.993	267.928	98.7072	268.048	99.8324
268.272	99.2702	268.006	99.9175	268.126	99.9946	268.088	98.7066	268.213	99.8321
268.439	99.2628	268.165	99.9172	268.299	99.9962	268.253	98.706	268.375	99.8298
268.607	99.2533	268.341	99.9169	268.463	99.9954	268.426	98.7057	268.532	99.8258
268.775	99.2447	268.503	99.9163	268.635	99.9954	268.599	98.7052	268.699	99.8216
268.938	99.2365	268.673	99.9158	268.806	99.9954	268.768	98.7043	268.864	99.8169
269.099	99.227	268.838	99.9149	268.967	99.9952	268.931	98.7037	269.04	99.8126
269.269	99.2141	269.01	99.9138	269.136	99.9938	269.1	98.7022	269.204	99.8047
269.435	99.2031	269.179	99.9126	269.302	99.9928	269.265	98.7011	269.366	99.7994
269.6	99.1925	269.348	99.9112	269.469	99.9914	269.429	98.6996	269.528	99.7948
269.769	99.1826	269.518	99.9094	269.645	99.9901	269.594	98.6979	269.694	99.7905
269.938	99.1701	269.685	99.9071	269.802	99.9879	269.765	98.6955	269.853	99.7879
270.103	99.1579	269.85	99.9048	269.97	99.9858	269.929	98.6932	270.015	99.7846
270.27	99.1461	270.019	99.9025	270.137	99.9836	270.096	98.6908	270.18	99.7813
270.437	99.1347	270.188	99.9002	270.303	99.9815	270.264	98.6885	270.345	99.778
270.599	99.1218	270.353	99.8979	270.474	99.9793	270.429	98.6862	270.505	99.7754
270.767	99.11	270.519	99.8959	270.636	99.9775	270.598	98.6841	270.656	99.7731
270.931	99.0982	270.684	99.8941	270.806	99.9758	270.762	98.6824	270.816	99.7711
271.094	99.0864	270.847	99.8927	270.976	99.9745	270.926	98.6809	270.967	99.7691
271.263	99.0742	271.017	99.8913	271.141	99.974	271.091	98.6797	271.135	99.7684
271.42	99.0621	271.182	99.891	271.307	99.9732	271.26	98.6774	271.283	99.7674
271.581	99.0499	271.349	99.8904	271.478	99.9724	271.433	98.6736	271.43	99.7668
271.733	99.0369	271.518	99.8901	271.644	99.9718	271.596	98.6701	271.576	99.7661
271.895	99.024	271.692	99.8895	271.81	99.9718	271.775	98.6654	271.724	99.7661
272.061	99.011	271.859	99.8895	271.971	99.9716	271.937	98.6616	271.857	99.7658
272.221	98.9976	272.019	99.8895	272.14	99.9713	272.107	98.6584	271.997	99.7651
272.382	98.9843	272.193	99.8892	272.309	99.9713	272.28	98.6555	272.121	99.7642
272.537	98.9702	272.354	99.8892	272.472	99.9713	272.441	98.6534	272.25	99.7612
272.689	98.9568	272.519	99.8892	272.645	99.9713	272.605	98.6517	272.364	99.7579
272.844	98.9434	272.685	99.8892	272.814	99.9713	272.771	98.6502	272.473	99.7543
272.995	98.9305	272.858	99.8892	272.973	99.971	272.941	98.6491	272.588	99.7506
273.138	98.9167	273.03	99.8889	273.146	99.9713	273.117	98.6491	272.708	99.7447
273.28	98.903	273.187	99.8889	273.315	99.9713	273.281	98.6488	272.827	99.7411
273.423	98.8889	273.36	99.8889	273.48	99.971	273.449	98.6485	272.955	99.7381
273.563	98.8747	273.524	99.8889	273.652	99.971	273.605	98.6482	273.087	99.7355
273.699	98.8598	273.696	99.8889	273.813	99.971	273.779	98.6482	273.244	99.7355
273.827	98.8448	273.869	99.8889	273.982	99.971	273.951	98.6482	273.432	99.7345
273.957	98.8299	274.036	99.8889	274.148	99.971	274.109	98.6482	273.63	99.7331
274.083	98.8146	274.204	99.8889	274.315	99.971	274.27	98.6482	273.833	99.7315
274.216	98.7993	274.366	99.8889	274.49	99.971	274.445	98.6482	274.039	99.7282
274.335	98.784	274.533	99.8889	274.652	99.971	274.608	98.6482	274.237	99.7242
274.468	98.7687	274.694	99.8889	274.819	99.971	274.776	98.6482	274.432	99.7206
274.606	98.7529	274.86	99.8889	274.985	99.971	274.944	98.6482	274.622	99.717
274.744	98.7376	275.031	99.8889	275.158	99.971	275.114	98.6482	274.809	99.7114
274.899	98.7215	275.2	99.8889	275.333	99.971	275.28	98.6482	275.003	99.7078
275.057	98.7054	275.362	99.8889	275.492	99.971	275.448	98.6482	275.194	99.7048
275.224	98.6889	275.527	99.8875	275.653	99.971	275.624	98.6482	275.374	99.7025
275.414	98.6716	275.702	99.8855	275.822	99.971	275.789	98.6482	275.556	99.7025
275.604	98.654	275.871	99.8815	275.996	99.971	275.953	98.6482	275.742	99.7005
275.8	98.6355	276.038	99.878	276.162	99.971	276.124	98.6482	275.916	99.6972
275.994	98.6171	276.206	99.8748	276.328	99.971	276.295	98.6482	276.093	99.6932
276.193	98.5978	276.375	99.8714	276.5	99.971	276.456	98.6461	276.27	99.6889
276.39	98.5762	276.538	99.867	276.658	99.971	276.623	98.6432	276.459	99.685
276.57	98.5554	276.704	99.8641	276.83	99.971	276.793	98.64	276.634	99.6814
276.758	98.5346	276.878	99.8618	276.998	99.971	276.962	98.6365	276.814	99.6781
276.944	98.5138	277.04	99.8601	277.167	99.971	277.128	98.6309	276.988	99.6748
277.126	98.4914	277.204	99.8601	277.333	99.971	277.293	98.6274	277.164	99.6711
277.307	98.469	277.372	99.8598	277.505	99.971	277.458	98.6242	277.339	99.6665
277.49	98.4462	277.544	99.8592	277.67	99.971	277.624	98.6216	277.518	99.6616
277.668	98.4238	277.712	99.8587	277.835	99.971	277.799	98.621	277.693	99.6573
277.85	98.4006	277.878	99.8589	278.002	99.971	277.96	98.6198	277.866	99.653
278.031	98.3782	278.042	99.8587	278.175	99.971	278.13	98.619	278.045	99.649
278.213	98.3555	278.21	99.8587	278.339	99.971	278.293	98.6181	278.221	99.6454
278.384	98.3327	278.378	99.8587	278.503	99.971	278.463	98.6184	278.401	99.6424
278.566	98.3103	278.549	99.8587	278.667	99.971	278.626	98.6181	278.576	99.6398
278.746	98.2879	278.706	99.8587	278.839	99.971	278.79	98.6178	278.748	99.6358
278.921	98.2655	278.876	99.8587	279.008	99.971	278.958	98.6178	278.925	99.6312
279.099	98.2427	279.046	99.8587	279.174	99.971	279.128	98.6178	279.096	99.6273
279.273	98.2203	279.219	99.8587	279.346	99.971	279.297	98.6178	279.271	99.6233
279.451	98.198	279.386	99.8587	279.517	99.971	279.463	98.6178	279.448	99.6193
279.626	98.1752	279.55	99.8587	279.681	99.971	279.634	98.6178	279.621	99.6157
279.804	98.1528	279.719	99.8587	279.849	99.971	279.798	98.6178	279.789	99.6111
279.971	98.1296	279.885	99.8587	280.018	99.971	279.969	98.6178	279.96	99.6061
280.15	98.1064	280.053	99.8587	280.182	99.971	280.122	98.6178	280.137	99.6005
280.323	98.0833	280.215	99.8584	280.35	99.971	280.292	98.6175	280.31	99.5946
280.5	98.0601	280.381	99.8584	280.515	99.971	280.462	98.6166	280.484	99.5893
280.672	98.0353	280.542	99.8578	280.685	99.9705	280.633	98.6137	280.664	99.5827
280.845	98.011	280.713	99.8569	280.855	99.9697	280.803	98.6111	280.833	99.5774
281.013	97.9862	280.876	99.8558	281.022	99.9686	280.965	98.6082	281.007	99.5722
281.19	97.9611	281.038	99.8546	281.184	99.9673	281.134	98.6044	281.181	99.5659
281.366	97.9348	281.204	99.852	281.348	99.9651	281.296	98.5976	281.348	99.559
281.54	97.9089	281.37	99.8497	281.518	99.963	281.469	98.5924	281.518	99.5517
281.704	97.8826	281.541	99.8477	281.684	99.9608	281.635	98.5874	281.69	99.5445
281.882	97.8559	281.701	99.8454	281.848	99.9587	281.809	98.5827	281.863	99.5375
282.059	97.8284	281.861	99.8425	282.021	99.9565	281.972	98.5784	282.03	99.5296
282.231	97.8013	282.03	99.8393	282.184	99.9547	282.143	98.5748	282.198	99.523
282.404	97.7746	282.189	99.835	282.352	99.9528	282.308	98.5716	282.373	99.5161
282.578	97.7478	282.352	99.8304	282.52	99.9512	282.477	98.5687	282.549	99.5082
282.746	97.7203	282.519	99.8258	282.692	99.9504	282.653	98.5681	282.719	99.5029
282.916	97.6932	282.682	99.8203	282.857	99.9493	282.814	98.5667	282.894	99.4966
283.09	97.6665	282.847	99.8157	283.027	99.9485	282.983	98.5652	283.06	99.4907
283.259	97.6398	283.012	99.8119	283.188	99.9474	283.146	98.564	283.229	99.4848
283.424	97.6131	283.172	99.8088	283.358	99.9471	283.316	98.5637	283.4	99.4775
283.6	97.5868	283.328	99.8073	283.526	99.9477	283.483	98.5632	283.569	99.4702
283.77	97.5605	283.488	99.8053	283.699	99.9496	283.65	98.5626	283.736	99.4637
283.942	97.5346	283.648	99.8039	283.864	99.952	283.815	98.562	283.911	99.4574
284.11	97.5094	283.808	99.8027	284.03	99.956	283.982	98.562	284.081	99.4518
284.286	97.4843	283.969	99.8027	284.197	99.9592	284.151	98.5617	284.255	99.4472
284.448	97.4591	284.116	99.8024	284.364	99.9619	284.314	98.5614	284.42	99.4422
284.624	97.4336	284.271	99.8018	284.53	99.9648	284.488	98.5611	284.591	99.4366
284.79	97.4085	284.422	99.8016	284.698	99.9675	284.65	98.5605	284.765	99.4323
284.961	97.3829	284.576	99.8016	284.866	99.9689	284.817	98.5585	284.931	99.4274
285.134	97.357	284.72	99.8016	285.028	99.9689	284.994	98.5556	285.099	99.4224
285.305	97.3311	284.864	99.8016	285.192	99.9675	285.161	98.5524	285.271	99.4178
285.473	97.3036	285.008	99.8016	285.361	99.9651	285.326	98.5477	285.437	99.4102
285.643	97.2761	285.144	99.8016	285.524	99.9646	285.495	98.5442	285.607	99.4033
285.812	97.249	285.281	99.8013	285.7	99.9648	285.665	98.5413	285.78	99.397
285.978	97.2219	285.409	99.8001	285.871	99.9654	285.829	98.5383	285.945	99.3911
286.152	97.1932	285.542	99.7981	286.026	99.967	285.994	98.5366	286.121	99.3851
286.322	97.1658	285.677	99.7946	286.198	99.9683	286.162	98.5351	286.29	99.3799
286.485	97.1386	285.805	99.7915	286.366	99.9691	286.328	98.5337	286.461	99.3739
286.66	97.1111	285.931	99.7883	286.534	99.9702	286.487	98.5325	286.63	99.3673
286.836	97.0837	286.056	99.7854	286.699	99.971	286.662	98.5328	286.797	99.3627
286.999	97.0566	286.186	99.7816	286.866	99.9718	286.825	98.5325	286.973	99.3581
287.165	97.0291	286.315	99.7791	287.032	99.9724	286.997	98.5322	287.136	99.3531
287.34	97.0012	286.454	99.777	287.198	99.9729	287.162	98.5319	287.307	99.3479
287.508	96.9733	286.596	99.775	287.372	99.9732	287.33	98.5319	287.475	99.3413
287.671	96.9454	286.749	99.7753	287.539	99.9732	287.492	98.5319	287.653	99.3347
287.839	96.9167	286.898	99.775	287.706	99.9734	287.659	98.5319	287.811	99.3291
288.015	96.8881	287.071	99.7744	287.873	99.9734	287.828	98.5319	287.973	99.3235
288.184	96.859	287.261	99.7739	288.037	99.9734	287.996	98.5299	288.144	99.3159
288.345	96.8295	287.463	99.7742	288.21	99.9734	288.163	98.5267	288.32	99.3086
288.511	96.8001	287.672	99.7736	288.368	99.9734	288.33	98.5231	288.483	99.302
288.697	96.7706	287.867	99.7716	288.54	99.9734	288.497	98.5199	288.646	99.2957
288.861	96.7412	288.063	99.7687	288.704	99.9734	288.666	98.5141	288.822	99.2901
289.035	96.7121	288.259	99.7646	288.874	99.9734	288.833	98.5103	288.992	99.2842
289.201	96.6826	288.451	99.7612	289.043	99.9734	289.003	98.5074	289.163	99.2776
289.365	96.6532	288.636	99.7577	289.21	99.9734	289.166	98.5047	289.33	99.271
289.534	96.6233	288.835	99.7545	289.38	99.9734	289.339	98.5041	289.5	99.2657
289.698	96.5939	289.012	99.7496	289.551	99.9734	289.506	98.5033	289.666	99.2605
289.864	96.564	289.198	99.7447	289.718	99.9734	289.672	98.5021	289.841	99.2545
290.041	96.5334	289.386	99.7398	289.876	99.9734	289.837	98.5015	290.003	99.2479
290.21	96.5028	289.568	99.7349	290.04	99.9734	290.004	98.5015	290.17	99.2407
290.376	96.4705	289.751	99.7303	290.21	99.9734	290.173	98.5015	290.334	99.2344
290.549	96.4387	289.933	99.7263	290.384	99.9734	290.333	98.5009	290.505	99.2281
290.713	96.4065	290.112	99.7231	290.549	99.9734	290.511	98.5001	290.676	99.2215
290.878	96.3747	290.292	99.7199	290.716	99.9734	290.676	98.4983	290.844	99.2136
291.046	96.3417	290.467	99.7168	290.879	99.9734	290.834	98.4951	291.011	99.206
291.213	96.3095	290.651	99.7121	291.046	99.9734	291.003	98.4919	291.176	99.1994
291.386	96.2777	290.824	99.7075	291.22	99.9734	291.172	98.4887	291.35	99.1932
291.552	96.2459	291	99.7032	291.386	99.9734	291.337	98.4857	291.517	99.1852
291.721	96.2141	291.172	99.6974	291.552	99.9734	291.508	98.4811	291.683	99.177
291.889	96.1818	291.353	99.6917	291.723	99.9734	291.679	98.4781	291.851	99.1697
292.061	96.1489	291.534	99.6859	291.891	99.9734	291.842	98.4761	292.016	99.1628
292.234	96.1155	291.707	99.6801	292.062	99.9734	292.016	98.4741	292.188	99.1562
292.405	96.0801	291.879	99.6749	292.228	99.9734	292.181	98.4744	292.354	99.1486
292.563	96.046	292.054	99.6689	292.392	99.9734	292.351	98.4738	292.523	99.1411
292.733	96.0114	292.23	99.6625	292.566	99.9734	292.516	98.4732	292.695	99.1341
292.906	95.9768	292.407	99.6559	292.734	99.9734	292.683	98.4729	292.865	99.1278
293.068	95.9419	292.585	99.6501	292.9	99.9734	292.855	98.4711	293.032	99.1203
293.24	95.9073	292.76	99.6449	293.066	99.9734	293.02	98.4685	293.198	99.1124
293.407	95.8727	292.94	99.6397	293.237	99.9734	293.187	98.4653	293.365	99.1048
293.57	95.8382	293.101	99.6343	293.402	99.9734	293.354	98.4621	293.527	99.0978
293.739	95.804	293.279	99.6291	293.576	99.9734	293.521	98.4571	293.7	99.0906
293.911	95.769	293.453	99.6236	293.739	99.9734	293.692	98.4536	293.866	99.0833
294.08	95.7341	293.625	99.6187	293.901	99.9734	293.859	98.451	294.035	99.0757
294.249	95.6991	293.794	99.6141	294.069	99.9734	294.02	98.4486	294.204	99.0682
294.416	95.6626	293.969	99.6074	294.236	99.9734	294.191	98.4481	294.371	99.0615
294.58	95.6265	294.148	99.6014	294.403	99.9734	294.352	98.4469	294.537	99.054
294.743	95.5903	294.321	99.5956	294.569	99.9734	294.521	98.446	294.704	99.0457
294.917	95.5538	294.492	99.5898	294.744	99.9732	294.683	98.4448	294.871	99.0381
295.079	95.5157	294.66	99.5844	294.91	99.9726	294.852	98.4446	295.036	99.0292
295.242	95.4776	294.837	99.578	295.08	99.9718	295.023	98.4431	295.197	99.0197
295.414	95.4387	295.006	99.5708	295.244	99.9705	295.186	98.4402	295.375	99.0094
295.585	95.3995	295.178	99.563	295.41	99.9691	295.356	98.4364	295.542	98.9999
295.757	95.3578	295.354	99.5552	295.577	99.9665	295.524	98.4296	295.712	98.989
295.919	95.3162	295.517	99.5466	295.747	99.9641	295.692	98.4238	295.875	98.9778
296.091	95.2742	295.693	99.5371	295.915	99.9614	295.864	98.4177	296.045	98.9662
296.256	95.2317	295.867	99.5275	296.083	99.959	296.028	98.4118	296.212	98.9553
296.424	95.1881	296.039	99.5177	296.252	99.956	296.19	98.4045	296.383	98.9448
296.59	95.1461	296.209	99.5091	296.416	99.9536	296.358	98.399	296.55	98.9339
296.756	95.1045	296.379	99.5007	296.582	99.9517	296.525	98.3946	296.717	98.9233
296.925	95.0632	296.556	99.4924	296.751	99.9498	296.694	98.3908	296.881	98.9128
297.094	95.0232	296.721	99.4857	296.918	99.9488	296.861	98.3899	297.055	98.9039
297.26	94.9827	296.893	99.4791	297.086	99.9477	297.022	98.3876	297.223	98.8943
297.427	94.9427	297.059	99.4724	297.25	99.9466	297.187	98.3844	297.39	98.8844
297.598	94.9026	297.235	99.4658	297.424	99.9458	297.35	98.3803	297.555	98.8748
297.767	94.8629	297.41	99.4586	297.587	99.9458	297.528	98.3765	297.716	98.8663
297.93	94.8225	297.579	99.452	297.747	99.9455	297.692	98.3727	297.883	98.8567
298.09	94.782	297.751	99.4456	297.921	99.9453	297.861	98.3692	298.056	98.8475
298.262	94.7412	297.917	99.439	298.085	99.945	298.026	98.366	298.225	98.8389
298.429	94.6999	298.088	99.4321	298.254	99.9447	298.193	98.3628	298.396	98.8297
298.592	94.6587	298.252	99.4254	298.423	99.945	298.356	98.3604	298.554	98.8201
298.768	94.6174	298.419	99.4191	298.589	99.9447	298.525	98.3584	298.727	98.8109
298.938	94.5762	298.598	99.4125	298.746	99.9447	298.697	98.3566	298.891	98.8023
299.103	94.5342	298.761	99.4055	298.919	99.9447	298.865	98.3549	299.063	98.7927
299.27	94.4921	298.925	99.3983	299.089	99.9447	299.038	98.3513	299.225	98.7832
299.442	94.4497	299.094	99.3911	299.261	99.9447	299.197	98.3475	299.391	98.7742
299.608	94.4069	299.272	99.3842	299.426	99.9447	299.364	98.3438	299.563	98.765
299.77	94.3637	299.442	99.3764	299.593	99.9447	299.534	98.3382	299.729	98.7548
299.936	94.3205	299.614	99.3686	299.758	99.9447	299.703	98.3344	299.893	98.7455
300.105	94.2777	299.781	99.3614	299.933	99.9447	299.865	98.3312	300.056	98.7363
300.273	94.2345	299.948	99.3542	300.092	99.9447	300.033	98.3286	300.229	98.7264
300.439	94.1905	300.114	99.3467	300.258	99.9447	300.2	98.3274	300.394	98.7165
300.609	94.1465	300.291	99.3398	300.42	99.9447	300.363	98.3242	300.568	98.7066
300.783	94.1021	300.457	99.3331	300.598	99.9447	300.537	98.3204	300.733	98.6967
300.938	94.0573	300.628	99.3262	300.763	99.9447	300.703	98.3163	300.895	98.6862
301.111	94.0126	300.793	99.3193	300.926	99.9447	300.872	98.3119	301.065	98.6763
301.283	93.9678	300.965	99.3121	301.098	99.9447	301.04	98.3081	301.238	98.6657
301.449	93.9234	301.134	99.3057	301.254	99.9447	301.205	98.3049	301.398	98.6552
301.618	93.879	301.305	99.2994	301.428	99.9447	301.373	98.302	301.572	98.6453
301.782	93.835	301.472	99.2925	301.595	99.9447	301.54	98.3005	301.733	98.6351
301.951	93.7906	301.639	99.2853	301.761	99.9447	301.715	98.2985	301.899	98.6248
302.12	93.7459	301.809	99.2786	301.931	99.9447	301.876	98.2961	302.066	98.6153
302.29	93.7011	301.983	99.2723	302.093	99.9447	302.04	98.2929	302.229	98.6057
302.454	93.6559	302.148	99.2656	302.256	99.9447	302.214	98.2894	302.4	98.5958
302.625	93.6104	302.319	99.2581	302.424	99.9447	302.376	98.2856	302.565	98.5859
302.788	93.5644	302.483	99.2512	302.593	99.9447	302.545	98.2824	302.738	98.5763
302.962	93.5185	302.656	99.2443	302.762	99.9447	302.719	98.2792	302.902	98.5668
303.121	93.4721	302.824	99.2368	302.932	99.9447	302.878	98.2763	303.079	98.5562
303.291	93.4258	302.996	99.2284	303.104	99.9447	303.044	98.273	303.247	98.5463
303.462	93.3786	303.165	99.2206	303.268	99.9447	303.216	98.2687	303.409	98.5364
303.631	93.3319	303.335	99.2123	303.434	99.9447	303.381	98.264	303.576	98.5262
303.793	93.2848	303.504	99.2036	303.602	99.9447	303.546	98.2593	303.747	98.5163
303.959	93.2372	303.667	99.1953	303.775	99.9431	303.714	98.2546	303.919	98.5061
304.132	93.1897	303.837	99.1869	303.94	99.9402	303.882	98.2506	304.078	98.4955
304.294	93.1426	304.007	99.1782	304.107	99.9372	304.044	98.2471	304.244	98.4856
304.468	93.0947	304.173	99.1696	304.276	99.934	304.216	98.2438	304.408	98.4751
304.623	93.0464	304.346	99.1612	304.446	99.9297	304.381	98.2415	304.582	98.4635
304.795	92.998	304.514	99.1526	304.613	99.9284	304.555	98.2377	304.749	98.4526
304.962	92.9489	304.678	99.1439	304.775	99.9284	304.718	98.2333	304.918	98.4411
305.13	92.9002	304.845	99.1358	304.94	99.9286	304.881	98.2289	305.083	98.4286
305.299	92.8504	305.008	99.1272	305.11	99.9305	305.049	98.2246	305.248	98.4173
305.471	92.8009	305.178	99.1182	305.274	99.9305	305.218	98.2205	305.416	98.4058
305.64	92.751	305.339	99.1093	305.448	99.9308	305.395	98.2155	305.585	98.3939
305.805	92.7011	305.513	99.1004	305.618	99.9321	305.558	98.2097	305.751	98.3834
305.974	92.6516	305.681	99.0905	305.78	99.93	305.719	98.2044	305.917	98.3725
306.142	92.6017	305.852	99.0819	305.949	99.9286	305.893	98.1991	306.086	98.3613
306.311	92.5515	306.019	99.0732	306.113	99.9286	306.061	98.1942	306.248	98.3504
306.477	92.5012	306.179	99.0649	306.285	99.9294	306.225	98.1898	306.427	98.3398
306.639	92.4505	306.343	99.0562	306.459	99.9308	306.397	98.1857	306.597	98.3286
306.809	92.3998	306.522	99.0476	306.623	99.9324	306.561	98.181	306.756	98.3177
306.974	92.3488	306.692	99.0386	306.791	99.9337	306.721	98.1761	306.923	98.3062
307.14	92.2981	306.857	99.0294	306.953	99.9345	306.887	98.1711	307.095	98.2943
307.317	92.2467	307.026	99.0202	307.12	99.9345	307.048	98.167	307.255	98.2824
307.473	92.1948	307.192	99.0106	307.287	99.9332	307.217	98.1629	307.426	98.2706
307.646	92.1422	307.365	99.0017	307.448	99.9316	307.387	98.1582	307.596	98.2587
307.815	92.0896	307.532	98.9931	307.619	99.9297	307.555	98.1527	307.757	98.2465
307.979	92.0365	307.694	98.9841	307.786	99.9246	307.722	98.1471	307.928	98.2339
308.143	91.9831	307.862	98.9749	307.959	99.9216	307.892	98.1422	308.104	98.2214
308.307	91.9297	308.036	98.966	308.122	99.9195	308.06	98.1372	308.266	98.2085
308.481	91.8759	308.199	98.9567	308.284	99.9174	308.223	98.1325	308.429	98.1957
308.642	91.8201	308.37	98.946	308.453	99.9166	308.386	98.1261	308.596	98.1825
308.812	91.7647	308.54	98.9348	308.623	99.915	308.561	98.1191	308.762	98.1686
308.98	91.7082	308.707	98.9233	308.792	99.9131	308.719	98.1121	308.926	98.1548
309.148	91.6512	308.868	98.9114	308.954	99.9112	308.895	98.1054	309.092	98.1403
309.319	91.5923	309.039	98.8976	309.124	99.9088	309.065	98.0975	309.263	98.1248
309.487	91.5338	309.207	98.8849	309.292	99.9066	309.233	98.0907	309.432	98.1099
309.645	91.476	309.374	98.8725	309.456	99.9048	309.397	98.0837	309.6	98.0947
309.815	91.4183	309.539	98.8604	309.624	99.9029	309.562	98.0761	309.766	98.0796
309.985	91.3606	309.699	98.848	309.787	99.9013	309.728	98.0703	309.94	98.0641
310.151	91.3036	309.875	98.8373	309.958	99.8999	309.897	98.0644	310.107	98.0489
310.324	91.2471	310.044	98.8266	310.126	99.8988	310.057	98.0586	310.274	98.0344
310.487	91.1905	310.213	98.8154	310.294	99.898	310.222	98.0525	310.441	98.0195
310.654	91.1351	310.377	98.8047	310.458	99.898	310.388	98.046	310.609	98.0054
310.823	91.079	310.544	98.7946	310.621	99.8978	310.559	98.0399	310.772	97.9915
310.986	91.0228	310.708	98.7839	310.794	99.8972	310.725	98.0341	310.941	97.9776
311.15	90.9666	310.881	98.773	310.954	99.897	310.886	98.0282	311.108	97.9634
311.32	90.9093	311.047	98.7617	311.127	99.8964	311.048	98.0206	311.273	97.9496
311.488	90.8519	311.217	98.7499	311.296	99.8959	311.22	98.0133	311.439	97.9357
311.654	90.7942	311.383	98.7381	311.463	99.8954	311.381	98.0066	311.608	97.9212
311.815	90.7357	311.553	98.7262	311.63	99.8945	311.55	97.9999	311.781	97.907
311.98	90.6764	311.717	98.7144	311.796	99.8937	311.714	97.992	311.939	97.8919
312.15	90.6171	311.88	98.702	311.963	99.8929	311.885	97.9844	312.107	97.877
312.317	90.5581	312.05	98.6896	312.128	99.8924	312.055	97.9771	312.276	97.8622
312.492	90.4988	312.221	98.6775	312.296	99.8919	312.214	97.9701	312.436	97.8473
312.651	90.4395	312.391	98.6654	312.466	99.8913	312.383	97.9631	312.608	97.8322
312.822	90.3802	312.552	98.6527	312.633	99.8911	312.554	97.9558	312.775	97.8177
312.99	90.3213	312.717	98.6403	312.799	99.8908	312.709	97.9485	312.937	97.8031
313.152	90.2624	312.883	98.6279	312.963	99.8903	312.872	97.9415	313.108	97.7886
313.32	90.2031	313.053	98.6152	313.132	99.8903	313.035	97.9344	313.278	97.7741
313.49	90.1437	313.222	98.6028	313.298	99.8903	313.211	97.9274	313.45	97.7596
313.658	90.0841	313.386	98.5907	313.469	99.8903	313.373	97.9201	313.615	97.7451
313.823	90.024	313.554	98.5786	313.631	99.89	313.533	97.9134	313.776	97.7306
313.988	89.9631	313.724	98.5662	313.797	99.89	313.699	97.9067	313.947	97.7157
314.158	89.903	313.896	98.5543	313.961	99.89	313.863	97.8991	314.115	97.7009
314.325	89.8429	314.064	98.5419	314.132	99.89	314.033	97.8918	314.285	97.6857
314.49	89.7832	314.23	98.5293	314.3	99.89	314.194	97.8848	314.448	97.6709
314.657	89.7231	314.395	98.5169	314.47	99.89	314.365	97.8778	314.615	97.6554
314.813	89.6626	314.561	98.5033	314.632	99.89	314.529	97.8693	314.788	97.6402
314.987	89.6017	314.727	98.4906	314.795	99.89	314.691	97.8617	314.951	97.6247
315.157	89.5409	314.896	98.4779	314.967	99.89	314.851	97.8541	315.114	97.6095
315.324	89.4796	315.062	98.4652	315.136	99.89	315.021	97.8462	315.283	97.5943
315.493	89.4171	315.232	98.4525	315.303	99.89	315.183	97.8375	315.448	97.5792
315.66	89.3551	315.395	98.4401	315.466	99.89	315.351	97.8293	315.618	97.5637
315.83	89.293	315.565	98.4274	315.633	99.8897	315.514	97.8214	315.785	97.5485
315.993	89.2306	315.729	98.4147	315.799	99.8886	315.68	97.8129	315.951	97.533
316.16	89.1677	315.899	98.4023	315.963	99.8857	315.843	97.8044	316.117	97.5175
316.332	89.1049	316.068	98.3894	316.138	99.8841	315.999	97.7963	316.288	97.5023
316.494	89.0416	316.23	98.3761	316.303	99.8828	316.156	97.7878	316.449	97.4868
316.666	88.9784	316.397	98.3628	316.47	99.8811	316.323	97.7793	316.615	97.4707
316.835	88.9144	316.57	98.349	316.642	99.8774	316.493	97.7714	316.787	97.4545
316.996	88.8504	316.732	98.3354	316.8	99.8747	316.649	97.7635	316.958	97.4386
317.168	88.7859	316.901	98.3216	316.973	99.8726	316.806	97.7554	317.125	97.4225
317.33	88.7215	317.071	98.3077	317.142	99.8704	316.967	97.7472	317.293	97.4057
317.498	88.6567	317.241	98.2942	317.305	99.8688	317.13	97.7399	317.452	97.3892
317.665	88.5923	317.406	98.2803	317.47	99.8672	317.284	97.7314	317.629	97.3723
317.832	88.5275	317.573	98.2665	317.635	99.8661	317.442	97.7226	317.784	97.3555
318	88.4627	317.74	98.2526	317.799	99.865	317.609	97.7139	317.959	97.3384
318.164	88.3975	317.91	98.2388	317.973	99.8653	317.768	97.7039	318.127	97.3216
318.327	88.3319	318.077	98.2247	318.145	99.865	317.924	97.6943	318.285	97.3047
318.488	88.2667	318.245	98.2105	318.303	99.8648	318.079	97.6852	318.458	97.2879
318.661	88.2011	318.409	98.1964	318.471	99.8645	318.236	97.6762	318.627	97.2711
318.829	88.1347	318.574	98.1817	318.632	99.8645	318.393	97.6662	318.788	97.2543
319	88.0683	318.742	98.1673	318.8	99.8645	318.55	97.6572	318.957	97.2374
319.169	88.002	318.907	98.1531	318.968	99.8645	318.701	97.6475	319.121	97.2206
319.341	87.9352	319.071	98.139	319.139	99.8645	318.861	97.6379	319.287	97.2038
319.502	87.8672	319.239	98.1246	319.304	99.8645	319.014	97.6277	319.462	97.1866
319.671	87.8001	319.41	98.1104	319.469	99.8645	319.164	97.6175	319.62	97.1695
319.834	87.7321	319.574	98.096	319.639	99.8645	319.315	97.6072	319.784	97.152
320.004	87.6638	319.742	98.0816	319.812	99.8645	319.474	97.597	319.956	97.1345
320.176	87.5947	319.902	98.0672	319.978	99.8645	319.617	97.5856	320.124	97.1164
320.345	87.5255	320.074	98.0525	320.148	99.8645	319.767	97.5751	320.294	97.0979
320.501	87.456	320.243	98.0375	320.312	99.8645	319.91	97.5646	320.462	97.0794
320.675	87.3869	320.407	98.0222	320.477	99.8642	320.058	97.5538	320.63	97.0606
320.838	87.3158	320.577	98.006	320.643	99.8624	320.205	97.5427	320.8	97.0408
321.006	87.2447	320.75	97.9899	320.809	99.8591	320.348	97.5313	320.969	97.0217
321.17	87.1732	320.92	97.9737	320.975	99.8556	320.49	97.5199	321.136	97.0023
321.344	87.1017	321.083	97.9573	321.148	99.8516	320.631	97.5088	321.298	96.9828
321.505	87.0283	321.245	97.9408	321.311	99.8452	320.767	97.4968	321.46	96.963
321.674	86.9552	321.412	97.923	321.476	99.8406	320.906	97.4851	321.632	96.9429
321.839	86.8818	321.58	97.9056	321.648	99.8363	321.038	97.4731	321.793	96.9227
322.006	86.8079	321.742	97.8886	321.821	99.8323	321.177	97.4612	321.96	96.9026
322.174	86.7325	321.912	97.8713	321.982	99.8299	321.304	97.4492	322.127	96.8822
322.346	86.6579	322.09	97.8537	322.155	99.8272	321.437	97.4369	322.3	96.8621
322.511	86.5833	322.249	97.8367	322.321	99.8245	321.57	97.4243	322.463	96.8416
322.685	86.5079	322.413	97.8194	322.487	99.8224	321.702	97.4115	322.635	96.8208
322.846	86.4313	322.578	97.8024	322.655	99.821	321.839	97.398	322.799	96.8
323.016	86.3551	322.751	97.7865	322.82	99.8197	321.965	97.3846	322.975	96.7793
323.177	86.2793	322.917	97.7707	322.988	99.8186	322.106	97.3706	323.14	96.7588
323.35	86.2031	323.083	97.7542	323.152	99.8178	322.251	97.3565	323.304	96.738
323.516	86.1265	323.25	97.7381	323.319	99.8178	322.404	97.3405	323.466	96.7176
323.682	86.0503	323.418	97.7225	323.491	99.8173	322.567	97.325	323.632	96.6971
323.846	85.9737	323.586	97.706	323.658	99.817	322.751	97.3089	323.803	96.6763
324.013	85.8971	323.755	97.6893	323.822	99.8165	322.945	97.2926	323.969	96.6559
324.184	85.8201	323.919	97.6723	323.993	99.8165	323.152	97.2745	324.134	96.6354
324.35	85.7431	324.088	97.6541	324.164	99.8159	323.364	97.2563	324.31	96.615
324.517	85.6654	324.255	97.6359	324.331	99.8154	323.569	97.2382	324.475	96.5945
324.686	85.5876	324.418	97.6181	324.498	99.8143	323.774	97.2201	324.638	96.5734
324.849	85.5083	324.592	97.6002	324.663	99.8108	323.973	97.2005	324.805	96.552
325.017	85.4297	324.761	97.5811	324.825	99.8076	324.179	97.1818	324.97	96.5306
325.19	85.3504	324.931	97.563	324.992	99.8041	324.369	97.1629	325.138	96.5091
325.36	85.2706	325.096	97.5448	325.16	99.8007	324.563	97.1436	325.306	96.4873
325.521	85.1897	325.261	97.5263	325.327	99.7974	324.754	97.1243	325.476	96.4652
325.686	85.1096	325.429	97.5085	325.5	99.7931	324.946	97.105	325.646	96.4435
325.857	85.0291	325.595	97.4906	325.668	99.7907	325.129	97.0851	325.813	96.422
326.024	84.9493	325.763	97.4733	325.835	99.7886	325.321	97.0656	325.974	96.4006
326.185	84.8684	325.927	97.4557	325.997	99.787	325.503	97.046	326.144	96.3798
326.36	84.7875	326.093	97.4387	326.157	99.7878	325.691	97.0261	326.316	96.3584
326.529	84.7066	326.261	97.4211	326.323	99.7878	325.877	97.0063	326.468	96.3372
326.694	84.6257	326.428	97.4032	326.494	99.7875	326.06	96.9864	326.646	96.3155
326.862	84.544	326.591	97.3856	326.666	99.7875	326.242	96.9662	326.813	96.2937
327.028	84.4611	326.761	97.3671	326.827	99.7878	326.423	96.9458	326.985	96.2719
327.197	84.3782	326.932	97.3487	327.001	99.7875	326.605	96.9253	327.144	96.2498
327.368	84.295	327.098	97.3299	327.175	99.7872	326.786	96.9046	327.311	96.2274
327.528	84.2117	327.266	97.3109	327.343	99.7864	326.968	96.883	327.486	96.2047
327.693	84.1261	327.426	97.2916	327.505	99.7835	327.145	96.8614	327.65	96.1822
327.862	84.0416	327.598	97.2725	327.671	99.7802	327.324	96.8397	327.817	96.1595
328.033	83.9576	327.77	97.2538	327.846	99.777	327.5	96.8178	327.986	96.137
328.198	83.8735	327.933	97.235	328.006	99.7738	327.674	96.7944	328.152	96.1139
328.367	83.7887	328.096	97.216	328.177	99.7687	327.853	96.7719	328.325	96.0905
328.534	83.7035	328.27	97.1975	328.34	99.7655	328.027	96.7492	328.487	96.0674
328.697	83.6174	328.436	97.1785	328.507	99.7631	328.208	96.7267	328.653	96.044
328.861	83.531	328.602	97.1595	328.672	99.7607	328.383	96.7033	328.818	96.0199
329.025	83.443	328.771	97.1398	328.843	99.7607	328.554	96.6802	328.988	95.9959
329.196	83.3551	328.934	97.1205	329.012	99.7599	328.732	96.6574	329.158	95.9724
329.361	83.2671	329.103	97.1009	329.175	99.7591	328.903	96.6343	329.319	95.9487
329.531	83.1787	329.273	97.081	329.342	99.7583	329.084	96.6115	329.483	95.9249
329.701	83.0896	329.439	97.0608	329.509	99.7585	329.257	96.5885	329.646	95.9012
329.875	83.0016	329.607	97.0406	329.673	99.7577	329.435	96.5654	329.819	95.8771
330.039	82.9136	329.771	97.0201	329.843	99.7556	329.604	96.5417	329.982	95.8534
330.201	82.8252	329.932	96.9999	330.013	99.7529	329.779	96.5178	330.152	95.8293
330.366	82.7365	330.106	96.98	330.176	99.7489	329.953	96.4938	330.317	95.8045
330.538	82.6473	330.268	96.9599	330.34	99.7456	330.126	96.4696	330.482	95.7801
330.705	82.5577	330.437	96.9397	330.513	99.7427	330.301	96.4453	330.649	95.7554
330.867	82.4682	330.609	96.9198	330.681	99.7397	330.473	96.4211	330.814	95.7306
331.038	82.3763	330.769	96.8996	330.856	99.7368	330.647	96.3957	330.987	95.7046
331.203	82.2848	330.926	96.8788	331.023	99.7344	330.817	96.3702	331.156	95.6789
331.366	82.1929	331.099	96.8583	331.183	99.7328	330.988	96.3451	331.316	95.6535
331.538	82.1013	331.269	96.8375	331.355	99.7311	331.164	96.3203	331.484	95.6281
331.705	82.0079	331.44	96.8162	331.517	99.7314	331.338	96.2946	331.645	95.602
331.869	81.9148	331.609	96.7949	331.68	99.7306	331.504	96.2691	331.818	95.5763
332.027	81.8221	331.781	96.7738	331.841	99.7293	331.679	96.244	331.989	95.5505
332.204	81.729	331.946	96.7528	332.019	99.7274	331.852	96.2186	332.153	95.5245
332.373	81.6339	332.102	96.7311	332.189	99.7244	332.022	96.1932	332.32	95.4984
332.539	81.5393	332.274	96.7095	332.357	99.7215	332.194	96.1672	332.487	95.4717
332.703	81.4438	332.436	96.6878	332.517	99.7185	332.363	96.1412	332.654	95.4447
332.867	81.348	332.604	96.6659	332.684	99.7159	332.539	96.1146	332.828	95.4173
333.033	81.2498	332.774	96.644	332.847	99.7124	332.707	96.0871	332.993	95.3896
333.202	81.1528	332.943	96.6218	333.016	99.71	332.874	96.0597	333.158	95.3625
333.368	81.0562	333.105	96.5999	333.188	99.7081	333.053	96.0319	333.331	95.3355
333.544	80.9591	333.269	96.5782	333.358	99.7065	333.222	96.0041	333.494	95.3081
333.705	80.861	333.438	96.5563	333.513	99.7067	333.386	95.9752	333.657	95.2807
333.871	80.7628	333.604	96.5344	333.681	99.7062	333.56	95.9469	333.826	95.2533
334.039	80.6642	333.767	96.5119	333.846	99.7049	333.729	95.9183	333.983	95.226
334.21	80.5656	333.93	96.4894	334.011	99.703	333.893	95.8899	334.154	95.1989
334.379	80.4658	334.102	96.4669	334.188	99.6998	334.066	95.8613	334.324	95.1712
334.541	80.3661	334.266	96.4435	334.349	99.6968	334.232	95.8329	334.49	95.1435
334.709	80.2655	334.428	96.4205	334.521	99.6936	334.406	95.8043	334.66	95.1155
334.874	80.165	334.604	96.3971	334.694	99.6909	334.578	95.776	334.825	95.0874
335.037	80.0632	334.769	96.3737	334.856	99.6866	334.737	95.7473	334.989	95.0587
335.211	79.9611	334.939	96.3498	335.022	99.6839	334.915	95.7187	335.16	95.0297
335.373	79.859	335.109	96.3259	335.19	99.6821	335.081	95.6892	335.322	95.0007
335.543	79.7561	335.275	96.3019	335.354	99.6802	335.249	95.6597	335.487	94.9716
335.709	79.6516	335.448	96.278	335.519	99.6802	335.418	95.6296	335.658	94.942
335.877	79.5475	335.61	96.2529	335.685	99.678	335.591	95.5995	335.824	94.9123
336.051	79.4438	335.785	96.2281	335.855	99.6748	335.753	95.5691	335.986	94.8829
336.21	79.3401	335.945	96.2036	336.023	99.6716	335.925	95.5384	336.158	94.8535
336.369	79.2345	336.114	96.1791	336.191	99.6673	336.096	95.5069	336.332	94.8245
336.54	79.1292	336.275	96.1545	336.353	99.6641	336.266	95.4759	336.499	94.7952
336.703	79.024	336.44	96.1297	336.527	99.6609	336.43	95.4447	336.661	94.7655
336.877	78.9179	336.614	96.1046	336.695	99.6582	336.602	95.4134	336.816	94.7358
337.044	78.8107	336.779	96.0798	336.849	99.6558	336.777	95.3819	336.99	94.7058
337.209	78.7035	336.943	96.0544	337.019	99.6539	336.939	95.3503	337.155	94.6751
337.382	78.5958	337.111	96.0291	337.184	99.6507	337.112	95.319	337.318	94.6444
337.546	78.4878	337.28	96.0037	337.355	99.6466	337.277	95.2878	337.49	94.6141
337.705	78.3778	337.443	95.978	337.523	99.6429	337.45	95.2559	337.656	94.5831
337.87	78.2683	337.605	95.9518	337.691	99.6389	337.617	95.2235	337.823	94.5524
338.037	78.1583	337.77	95.9258	337.857	99.6354	337.784	95.1914	337.997	94.5217
338.208	78.0483	337.937	95.8998	338.025	99.6324	337.957	95.1589	338.161	94.4907
338.38	77.9368	338.102	95.8739	338.194	99.6297	338.123	95.1256	338.324	94.4597
338.544	77.8256	338.27	95.8479	338.362	99.6268	338.289	95.0929	338.494	94.4287
338.708	77.7144	338.439	95.822	338.528	99.6225	338.447	95.0599	338.664	94.397
338.873	77.6033	338.602	95.7954	338.698	99.6182	338.625	95.0263	338.828	94.3654
339.039	77.4917	338.772	95.7686	338.856	99.6142	338.792	94.9924	338.994	94.333
339.208	77.3794	338.943	95.7418	339.034	99.6091	338.957	94.9588	339.159	94.3004
339.367	77.2663	339.109	95.7147	339.195	99.6053	339.136	94.9246	339.326	94.2674
339.539	77.1528	339.275	95.6878	339.351	99.6021	339.299	94.8905	339.502	94.2347
339.708	77.0377	339.442	95.6613	339.529	99.5991	339.468	94.8551	339.669	94.2008
339.869	76.9222	339.61	95.6336	339.695	99.5967	339.625	94.8203	339.824	94.1671
340.039	76.8068	339.776	95.6059	339.862	99.593	339.797	94.7856	339.996	94.1338
340.205	76.6913	339.941	95.5779	340.026	99.5892	339.964	94.7508	340.167	94.1001
340.379	76.5738	340.115	95.5497	340.192	99.5857	340.13	94.7154	340.331	94.0658
340.546	76.4568	340.279	95.5211	340.365	99.5812	340.299	94.6801	340.496	94.0315
340.708	76.3397	340.444	95.4923	340.53	99.5777	340.467	94.6447	340.666	93.9972
340.876	76.2223	340.617	95.4637	340.7	99.5742	340.632	94.6088	340.834	93.9629
341.046	76.1037	340.781	95.4352	340.864	99.5699	340.797	94.5726	341	93.928
341.219	75.9839	340.951	95.4057	341.03	99.5656	340.973	94.5352	341.164	93.893
341.381	75.8633	341.117	95.3763	341.2	99.561	341.142	94.4978	341.329	93.8577
341.545	75.742	341.283	95.3466	341.363	99.5562	341.309	94.4601	341.493	93.8221
341.712	75.6178	341.446	95.3166	341.534	99.5516	341.474	94.4224	341.663	93.7858
341.881	75.4945	341.608	95.286	341.704	99.5457	341.641	94.3833	341.827	93.7495
342.049	75.3708	341.78	95.2558	341.868	99.5412	341.811	94.3444	341.996	93.7132
342.216	75.2471	341.948	95.2255	342.03	99.5358	341.976	94.3055	342.165	93.6766
342.384	75.1226	342.116	95.1946	342.199	99.5299	342.145	94.2664	342.333	93.6397
342.549	74.9972	342.285	95.164	342.364	99.5256	342.315	94.227	342.502	93.6024
342.721	74.8723	342.453	95.1332	342.529	99.5211	342.48	94.1875	342.663	93.5658
342.881	74.7475	342.624	95.1023	342.703	99.5168	342.648	94.1481	342.834	93.5292
343.048	74.6229	342.786	95.0714	342.873	99.5127	342.818	94.1086	343	93.4922
343.216	74.4965	342.949	95.0403	343.039	99.5093	342.981	94.0686	343.17	93.4553
343.385	74.3692	343.118	95.0091	343.202	99.505	343.15	94.0283	343.335	93.4177
343.549	74.2423	343.284	94.9777	343.362	99.4999	343.314	93.9877	343.498	93.3797
343.715	74.1147	343.448	94.946	343.53	99.4945	343.489	93.9474	343.667	93.3418
343.88	73.9843	343.616	94.9142	343.696	99.4894	343.651	93.9056	343.838	93.3022
344.052	73.8547	343.78	94.8822	343.864	99.4843	343.817	93.8644	344.002	93.2633
344.217	73.7251	343.952	94.8502	344.037	99.4789	343.987	93.8226	344.17	93.2247
344.384	73.5954	344.12	94.8179	344.199	99.473	344.149	93.7805	344.34	93.1858
344.557	73.4635	344.287	94.785	344.36	99.4666	344.324	93.7382	344.508	93.1462
344.718	73.3323	344.455	94.7521	344.534	99.4604	344.494	93.6955	344.674	93.1069
344.883	73.2003	344.616	94.7195	344.696	99.4551	344.658	93.6532	344.838	93.068
345.049	73.0687	344.784	94.6869	344.865	99.4502	344.82	93.6111	345.006	93.0288
345.21	72.9356	344.953	94.6541	345.031	99.4457	344.991	93.5684	345.174	92.9885
345.38	72.8032	345.115	94.6212	345.203	99.4406	345.157	93.5264	345.338	92.9489
345.547	72.6701	345.277	94.5886	345.369	99.4352	345.328	93.4843	345.503	92.9097
345.705	72.5369	345.452	94.5557	345.535	99.4298	345.498	93.4419	345.68	92.8708
345.869	72.4018	345.61	94.5225	345.705	99.4261	345.655	93.4001	345.843	92.8312
346.045	72.2671	345.782	94.4891	345.864	99.4218	345.823	93.3581	346.012	92.7916
346.211	72.1316	345.949	94.4559	346.036	99.4164	345.989	93.3151	346.172	92.7517
346.381	71.9961	346.12	94.4227	346.205	99.4108	346.157	93.2722	346.343	92.7118
346.537	71.8582	346.289	94.3884	346.375	99.4052	346.33	93.2287	346.502	92.6715
346.709	71.7207	346.456	94.3547	346.542	99.4001	346.496	93.1848	346.67	92.6316
346.878	71.5837	346.618	94.3206	346.706	99.3944	346.662	93.1404	346.838	92.591
347.049	71.4462	346.788	94.2869	346.873	99.3882	346.824	93.096	347.003	92.5505
347.207	71.3075	346.954	94.2526	347.037	99.3821	346.996	93.051	347.17	92.5099
347.367	71.1685	347.122	94.2185	347.204	99.3765	347.165	93.006	347.34	92.469
347.541	71.0291	347.288	94.1845	347.373	99.3711	347.33	92.961	347.512	92.4278
347.71	70.8892	347.458	94.1502	347.539	99.3657	347.497	92.916	347.672	92.3862
347.876	70.7478	347.617	94.1153	347.706	99.3595	347.665	92.8708	347.848	92.3443
348.048	70.6064	347.785	94.0804	347.873	99.3539	347.832	92.8252	348.008	92.3021
348.211	70.465	347.946	94.0457	348.045	99.3485	347.993	92.7796	348.174	92.2602
348.377	70.3233	348.122	94.0111	348.206	99.3437	348.164	92.734	348.34	92.2177
348.546	70.1803	348.288	93.9765	348.367	99.3384	348.33	92.6876	348.503	92.1751
348.714	70.0373	348.45	93.9419	348.534	99.3327	348.497	92.6411	348.671	92.1325
348.875	69.894	348.613	93.9076	348.708	99.3271	348.661	92.5944	348.834	92.0897
349.039	69.7506	348.779	93.8727	348.873	99.3217	348.826	92.5473	349.002	92.0471
349.21	69.6049	348.95	93.8375	349.04	99.3158	348.994	92.4991	349.17	92.0036
349.379	69.4595	349.116	93.8026	349.207	99.3083	349.167	92.4515	349.336	91.9604
349.544	69.3134	349.283	93.7668	349.371	99.3019	349.336	92.4039	349.511	91.9168
349.71	69.1669	349.446	93.7308	349.537	99.296	349.49	92.3563	349.667	91.8733
349.883	69.0189	349.618	93.6941	349.703	99.29	349.663	92.3078	349.837	91.8284
350.041	68.8712	349.785	93.6564	349.87	99.2831	349.829	92.2593	350.005	91.7836
350.208	68.7231	349.947	93.6189	350.035	99.2764	349.99	92.2108	350.177	91.7387
350.368	68.5746	350.116	93.5811	350.196	99.2705	350.163	92.162	350.347	91.6938
350.542	68.4246	350.286	93.5427	350.367	99.2648	350.33	92.1123	350.507	91.6477
350.71	68.2749	350.45	93.5035	350.53	99.2584	350.492	92.0627	350.671	91.6021
350.874	68.1249	350.614	93.4645	350.7	99.2517	350.67	92.013	350.84	91.5563
351.041	67.9741	350.782	93.4256	350.868	99.2452	350.833	91.963	351.007	91.5104
351.211	67.8217	350.954	93.3867	351.033	99.2385	350.997	91.9122	351.17	91.4636
351.382	67.6693	351.112	93.3474	351.2	99.231	351.167	91.8616	351.341	91.4174
351.55	67.5165	351.281	93.3088	351.364	99.2238	351.332	91.8114	351.501	91.3709
351.715	67.3633	351.452	93.2701	351.528	99.2173	351.497	91.7609	351.669	91.3244
351.879	67.2078	351.617	93.2312	351.699	99.2114	351.668	91.7097	351.835	91.2772
352.044	67.0526	351.78	93.1925	351.87	99.2053	351.832	91.6583	352.003	91.2297
352.211	66.8967	351.953	93.1536	352.037	99.1988	351.997	91.6069	352.167	91.1822
352.38	66.7408	352.121	93.1141	352.199	99.1927	352.16	91.5552	352.338	91.1347
352.542	66.5825	352.288	93.0743	352.363	99.1865	352.331	91.5032	352.508	91.0862
352.712	66.4242	352.45	93.0339	352.535	99.18	352.497	91.4506	352.671	91.0378
352.884	66.2659	352.614	92.9935	352.701	99.1731	352.662	91.398	352.832	90.9893
353.04	66.1072	352.785	92.9528	352.861	99.1666	352.83	91.3454	353.006	90.9408
353.212	65.947	352.951	92.9125	353.031	99.1602	352.998	91.2928	353.172	90.8913
353.371	65.7871	353.116	92.8715	353.2	99.1527	353.16	91.2394	353.337	90.8421
353.545	65.6273	353.281	92.8311	353.36	99.1452	353.33	91.1859	353.502	90.793
353.706	65.467	353.45	92.7902	353.529	99.1379	353.497	91.1321	353.67	90.7435
353.873	65.3064	353.612	92.7495	353.705	99.1301	353.66	91.0784	353.841	90.693
354.042	65.1445	353.779	92.7086	353.868	99.1224	353.83	91.0237	354.006	90.6429
354.211	64.9819	353.948	92.6673	354.031	99.1148	353.994	90.9691	354.171	90.5924
354.376	64.8189	354.112	92.6261	354.199	99.1071	354.159	90.9142	354.336	90.542
354.548	64.6552	354.278	92.5848	354.363	99.0987	354.325	90.8593	354.504	90.4908
354.709	64.4894	354.448	92.543	354.532	99.0904	354.494	90.8032	354.672	90.44
354.882	64.3236	354.611	92.5015	354.697	99.0827	354.662	90.7471	354.841	90.3893
355.043	64.1575	354.779	92.4596	354.867	99.0743	354.836	90.6907	355.002	90.3381
355.215	63.991	354.952	92.4178	355.03	99.0663	354.999	90.6343	355.167	90.286
355.38	63.8233	355.116	92.3757	355.201	99.0585	355.159	90.577	355.336	90.2339
355.547	63.6559	355.283	92.333	355.367	99.0502	355.332	90.52	355.496	90.1818
355.714	63.4882	355.451	92.2906	355.535	99.0419	355.5	90.4628	355.666	90.1296
355.884	63.3205	355.617	92.2479	355.701	99.0335	355.669	90.4052	355.833	90.0756
356.051	63.1512	355.781	92.2044	355.867	99.025	355.834	90.3471	356	90.0218
356.216	62.9811	355.947	92.1605	356.027	99.0164	355.994	90.2887	356.172	89.968
356.377	62.8103	356.111	92.1167	356.203	99.0083	356.161	90.2305	356.331	89.9136
356.544	62.639	356.282	92.0722	356.372	98.9997	356.333	90.1718	356.5	89.8578
356.713	62.465	356.448	92.0272	356.544	98.9906	356.497	90.1128	356.667	89.8028
356.88	62.2918	356.615	91.9825	356.706	98.9818	356.666	90.0541	356.832	89.7477
357.047	62.1182	356.78	91.9381	356.88	98.9729	356.827	89.9956	357	89.6926
357.212	61.9446	356.948	91.8931	357.04	98.9638	356.999	89.9366	357.17	89.6362
357.376	61.7691	357.118	91.847	357.205	98.9552	357.16	89.8773	357.333	89.5804
357.542	61.5939	357.283	91.8008	357.37	98.9463	357.329	89.8177	357.5	89.5247
357.711	61.4179	357.451	91.755	357.545	98.9372	357.494	89.7578	357.663	89.4686
357.876	61.2416	357.61	91.7091	357.702	98.9281	357.66	89.6976	357.832	89.4125
358.044	61.0636	357.781	91.6624	357.875	98.9187	357.825	89.6357	358.001	89.3561
358.212	60.8861	357.945	91.6162	358.042	98.9093	357.988	89.574	358.164	89.2994
358.376	60.709	358.112	91.5704	358.208	98.8997	358.157	89.5127	358.329	89.2423
358.54	60.5314	358.282	91.5242	358.365	98.8897	358.322	89.4513	358.494	89.1856
358.708	60.3519	358.445	91.4789	358.527	98.8793	358.494	89.3891	358.668	89.1279
358.88	60.172	358.61	91.4328	358.704	98.8693	358.662	89.3266	358.833	89.0701
359.046	59.9921	358.778	91.3858	358.871	98.8594	358.829	89.2641	359.002	89.0121
359.21	59.8119	358.948	91.3382	359.029	98.8495	358.991	89.2013	359.165	88.9544
359.375	59.6292	359.11	91.29	359.193	98.8396	359.158	89.1381	359.326	88.8953
359.545	59.4466	359.278	91.2415	359.362	98.8296	359.33	89.075	359.494	88.8359
359.707	59.2639	359.449	91.1931	359.533	98.8192	359.49	89.0116	359.665	88.7766
359.88	59.0809	359.619	91.144	359.702	98.8087	359.661	88.9485	359.828	88.7172
360.044	58.8967	359.772	91.095	359.87	98.7974	359.829	88.8851	359.992	88.6558
360.211	58.7129	359.934	91.0443	360.039	98.7862	359.991	88.8209	360.161	88.5948
360.374	58.5283	360.111	90.9943	360.2	98.7752	360.158	88.7563	360.328	88.5335
360.538	58.3429	360.279	90.9442	360.372	98.7636	360.324	88.6917	360.498	88.4718
360.704	58.1547	360.446	90.894	360.537	98.7518	360.49	88.6254	360.669	88.4085
360.872	57.9666	360.613	90.8426	360.696	98.7397	360.657	88.5594	360.832	88.3454
361.039	57.7777	360.782	90.7913	360.863	98.7277	360.826	88.4934	360.998	88.2821
361.208	57.5888	360.943	90.7394	361.029	98.7156	360.986	88.4267	361.167	88.2188
361.372	57.3951	361.11	90.6872	361.197	98.703	361.163	88.359	361.334	88.1548
361.543	57.2027	361.274	90.6341	361.364	98.6901	361.323	88.2915	361.498	88.0908
361.705	57.0102	361.443	90.5813	361.532	98.6775	361.492	88.2234	361.667	88.0265
361.876	56.8182	361.609	90.5285	361.696	98.6649	361.662	88.1547	361.829	87.9615
362.039	56.6229	361.78	90.4754	361.864	98.6515	361.829	88.0843	361.997	87.8962
362.211	56.4281	361.95	90.4218	362.028	98.6381	361.989	88.0142	362.162	87.8305
362.379	56.2329	362.119	90.3679	362.197	98.6246	362.151	87.9438	362.329	87.7646
362.547	56.0377	362.288	90.3139	362.361	98.6112	362.322	87.8731	362.498	87.6983
362.707	55.8409	362.452	90.2594	362.526	98.5981	362.493	87.8012	362.668	87.6303
[truncated: 1,392 more rows]

## Sheet:  Fig. S52. DSC (down)
	BO1b		BO2		BO4a		BO5		BO6
35.1643	0.5063	35.1179	0.2756	35.1621	0.5271	35.1103	0.26087	35.1583	0.4903
35.1538	0.38495	35.1156	0.15138	35.1571	0.39866	35.0965	0.13466	35.144	0.3624
35.1617	0.29765	35.1164	0.06171	35.1573	0.30535	35.0967	0.04703	35.1535	0.27178
35.1911	0.21503	35.1343	-0.02166	35.1894	0.21848	35.125	-0.03342	35.1856	0.18805
35.2371	0.0299	35.1869	-0.20754	35.2328	0.03091	35.1793	-0.21378	35.2273	0.00268
35.2976	-0.06933	35.2556	-0.3059	35.3036	-0.07144	35.2338	-0.30933	35.2813	-0.0964
35.3677	-0.14779	35.3143	-0.3835	35.366	-0.15361	35.3104	-0.38564	35.3573	-0.17461
35.4342	-0.22338	35.3922	-0.45749	35.4418	-0.2323	35.3895	-0.45869	35.4287	-0.24842
35.5161	-0.30289	35.4649	-0.53479	35.5145	-0.31479	35.4742	-0.52304	35.509	-0.32156
35.6	-0.37964	35.5466	-0.61123	35.5929	-0.39311	35.5537	-0.59184	35.5951	-0.39398
35.6862	-0.45484	35.6323	-0.68695	35.6705	-0.46985	35.6427	-0.66122	35.6743	-0.4661
35.7782	-0.52864	35.7238	-0.76065	35.7651	-0.54578	35.7385	-0.72884	35.7717	-0.53695
35.8638	-0.57749	35.8301	-0.80332	35.8649	-0.59133	35.8312	-0.76639	35.8644	-0.57336
35.9589	-0.63844	35.9274	-0.86102	35.9632	-0.65242	35.9339	-0.81561	35.9687	-0.62461
36.0678	-0.69641	36.0286	-0.91688	36.0558	-0.71084	36.0335	-0.86149	36.0667	-0.67227
36.1763	-0.75056	36.1372	-0.96995	36.1709	-0.7662	36.1307	-0.90433	36.1828	-0.71523
36.2845	-0.77747	36.2465	-0.99798	36.2807	-0.79251	36.2562	-0.9221	36.2905	-0.73089
36.3928	-0.81914	36.351	-1.03838	36.3983	-0.83322	36.3711	-0.95708	36.4091	-0.76374
36.5084	-0.86186	36.4585	-1.07928	36.5111	-0.87436	36.4775	-0.99336	36.5193	-0.79761
36.6231	-0.90282	36.5797	-1.11738	36.6177	-0.91432	36.596	-1.02814	36.6296	-0.8283
36.7336	-0.92584	36.6886	-1.1536	36.7298	-0.93949	36.7103	-1.03963	36.7456	-0.83825
36.8438	-0.95504	36.8074	-1.1664	36.8481	-0.97073	36.8362	-1.06075	36.8714	-0.85934
36.9676	-0.98441	36.9329	-1.19132	36.9589	-1.00049	36.9627	-1.08251	36.9936	-0.88271
37.0835	-1.01336	37.0472	-1.21734	37.0873	-1.02796	37.0845	-1.10271	37.1252	-0.90561
37.2157	-1.02466	37.174	-1.24243	37.2098	-1.04044	37.2087	-1.11263	37.2509	-0.91301
37.3421	-1.04414	37.3043	-1.25122	37.3389	-1.06217	37.3167	-1.12582	37.3632	-0.9288
37.4633	-1.06413	37.4217	-1.26839	37.4709	-1.08512	37.4406	-1.13906	37.4898	-0.94471
37.5916	-1.08312	37.5565	-1.28778	37.5922	-1.10801	37.5646	-1.1521	37.6208	-0.95973
37.7184	-1.09186	37.6774	-1.30702	37.7163	-1.12268	37.712	-1.15407	37.7606	-0.96789
37.8508	-1.10526	37.8125	-1.31691	37.8492	-1.14307	37.8416	-1.16227	37.8767	-0.9783
37.9897	-1.11886	37.9444	-1.3311	37.9751	-1.1634	37.9746	-1.17105	38.0086	-0.98959
38.1104	-1.13138	38.071	-1.34608	38.119	-1.18331	38.1034	-1.17824	38.1304	-1.00014
38.2393	-1.13863	38.2048	-1.36224	38.2452	-1.19923	38.2447	-1.17671	38.2733	-1.00923
38.3839	-1.15019	38.3408	-1.37243	38.3764	-1.21792	38.3748	-1.18086	38.3996	-1.01872
38.513	-1.16168	38.4802	-1.38495	38.505	-1.23694	38.5211	-1.18668	38.5378	-1.02858
38.6546	-1.17336	38.6099	-1.39818	38.6358	-1.2562	38.6428	-1.19248	38.6799	-1.03807
38.7855	-1.1824	38.7414	-1.41243	38.7726	-1.2737	38.7828	-1.197	38.814	-1.0402
38.9278	-1.19512	38.8789	-1.42869	38.9025	-1.28959	38.9208	-1.20168	38.9601	-1.04751
39.0589	-1.20897	39.011	-1.44439	39.0331	-1.30506	39.0546	-1.20644	39.0971	-1.05552
39.204	-1.22167	39.1584	-1.4597	39.1777	-1.32038	39.1986	-1.21068	39.2277	-1.06386
39.3465	-1.23806	39.2864	-1.47563	39.3159	-1.33568	39.3449	-1.21441	39.3734	-1.07355
39.4762	-1.2527	39.4274	-1.49127	39.4526	-1.35345	39.4897	-1.21987	39.5074	-1.08482
39.6135	-1.26605	39.5711	-1.5059	39.5899	-1.37023	39.6259	-1.22396	39.6505	-1.09647
39.7675	-1.27956	39.7182	-1.52052	39.7284	-1.38541	39.7686	-1.22762	39.7911	-1.10719
39.8931	-1.2981	39.8556	-1.53614	39.8749	-1.40184	39.9081	-1.23638	39.9365	-1.1202
40.0472	-1.31132	39.991	-1.55621	40.0322	-1.4135	40.0579	-1.24305	40.081	-1.13018
40.1751	-1.32169	40.1291	-1.57245	40.1644	-1.42753	40.2008	-1.2483	40.2238	-1.13898
40.3213	-1.33151	40.2801	-1.58763	40.3143	-1.4425	40.3496	-1.25277	40.3662	-1.14774
40.4712	-1.33703	40.4231	-1.60083	40.4562	-1.45823	40.4974	-1.25548	40.5166	-1.15883
40.6169	-1.34358	40.5688	-1.6115	40.5961	-1.47745	40.6377	-1.2585	40.6586	-1.16623
40.7648	-1.35051	40.7162	-1.62423	40.737	-1.49267	40.7904	-1.26003	40.7926	-1.17177
40.9175	-1.35671	40.87	-1.63662	40.8946	-1.50678	40.9463	-1.26029	40.9469	-1.17583
41.058	-1.36202	41.0185	-1.64818	41.0457	-1.52139	41.0911	-1.26042	41.09	-1.17558
41.2145	-1.36064	41.1606	-1.65564	41.1873	-1.5324	41.2342	-1.2618	41.2465	-1.17683
41.3769	-1.36402	41.3113	-1.66248	41.3391	-1.54296	41.395	-1.26239	41.4142	-1.17806
41.5297	-1.36726	41.4653	-1.66844	41.494	-1.55293	41.5436	-1.26219	41.5617	-1.17859
41.6868	-1.37111	41.6176	-1.67471	41.6431	-1.56334	41.7028	-1.25892	41.7118	-1.16982
41.8438	-1.37145	41.7811	-1.67282	41.7944	-1.56981	41.8592	-1.25888	41.8725	-1.16726
41.9983	-1.37469	41.9289	-1.67665	41.9485	-1.57738	42.0137	-1.25971	42.0249	-1.16647
42.1497	-1.37836	42.0792	-1.681	42.1073	-1.58491	42.1799	-1.25975	42.1921	-1.16576
42.3064	-1.38222	42.236	-1.68465	42.2582	-1.59309	42.3329	-1.25717	42.3498	-1.15968
42.4658	-1.38988	42.4118	-1.68405	42.4144	-1.59894	42.4843	-1.25551	42.5065	-1.15616
42.6135	-1.39601	42.56	-1.68832	42.5786	-1.60806	42.6463	-1.25425	42.6691	-1.15303
42.7782	-1.40176	42.7279	-1.69396	42.7374	-1.61713	42.8104	-1.25317	42.8242	-1.15086
42.9423	-1.40709	42.8805	-1.70026	42.8947	-1.62646	42.9698	-1.25444	42.991	-1.14715
43.098	-1.41343	43.0431	-1.70437	43.0574	-1.63446	43.1239	-1.25649	43.1503	-1.14269
43.2548	-1.41844	43.1999	-1.70765	43.2199	-1.64214	43.2759	-1.26013	43.3108	-1.1392
43.4147	-1.42322	43.3625	-1.71173	43.3862	-1.64962	43.4475	-1.26215	43.467	-1.137
43.5837	-1.42762	43.5267	-1.71566	43.5378	-1.65817	43.6143	-1.26278	43.6343	-1.13775
43.7336	-1.42955	43.6993	-1.71988	43.6998	-1.67024	43.781	-1.2625	43.7905	-1.13696
43.8972	-1.43047	43.8514	-1.72379	43.8535	-1.6792	43.9457	-1.26104	43.9641	-1.13536
44.0566	-1.43163	44.0024	-1.72791	44.0166	-1.68658	44.1014	-1.25967	44.1256	-1.13328
44.2229	-1.43324	44.1644	-1.73177	44.176	-1.69318	44.2634	-1.25966	44.2919	-1.13165
44.3965	-1.43158	44.3365	-1.7359	44.3428	-1.69788	44.4291	-1.26213	44.466	-1.13041
44.5627	-1.43207	44.5065	-1.73968	44.5028	-1.70381	44.5775	-1.26239	44.6237	-1.13017
44.7189	-1.43273	44.6664	-1.74396	44.6722	-1.7109	44.7463	-1.2623	44.782	-1.13022
44.8909	-1.43376	44.8342	-1.74872	44.8389	-1.71775	44.9167	-1.26171	44.9408	-1.12931
45.0566	-1.43191	44.9962	-1.74831	44.9972	-1.72158	45.0902	-1.25391	45.1065	-1.13088
45.2332	-1.43216	45.1661	-1.75006	45.1655	-1.72612	45.2532	-1.25057	45.2758	-1.12963
45.3847	-1.43286	45.3196	-1.75389	45.3296	-1.73125	45.4308	-1.2492	45.4492	-1.12812
45.5555	-1.43419	45.4879	-1.75865	45.4937	-1.73686	45.5875	-1.24885	45.6101	-1.12636
45.7132	-1.43794	45.654	-1.76327	45.665	-1.73768	45.7583	-1.24921	45.774	-1.12321
45.8835	-1.43912	45.8248	-1.76708	45.8269	-1.73991	45.9285	-1.24723	45.9432	-1.12157
46.0464	-1.43925	45.9878	-1.77012	45.9909	-1.74359	46.0789	-1.24462	46.0993	-1.11948
46.2187	-1.43887	46.1465	-1.77262	46.1475	-1.74871	46.2517	-1.24235	46.2689	-1.11625
46.3768	-1.43906	46.3193	-1.77352	46.3225	-1.75417	46.4192	-1.24006	46.4453	-1.11054
46.547	-1.44033	46.5036	-1.77378	46.4874	-1.75848	46.5825	-1.23848	46.6113	-1.1067
46.7113	-1.44145	46.6492	-1.77342	46.6534	-1.76189	46.7495	-1.23644	46.7772	-1.10372
46.8767	-1.44227	46.8099	-1.77415	46.8172	-1.76472	46.9075	-1.23334	46.9425	-1.10222
47.04	-1.44232	46.9773	-1.77575	46.9831	-1.76573	47.0744	-1.23294	47.1099	-1.10259
47.2126	-1.44258	47.1427	-1.77789	47.1578	-1.76559	47.2522	-1.23264	47.2684	-1.1013
47.3737	-1.44358	47.3153	-1.78168	47.3226	-1.76635	47.4232	-1.23361	47.4331	-1.09961
47.5478	-1.44363	47.4826	-1.78619	47.4759	-1.76849	47.5874	-1.23459	47.6066	-1.09833
47.7135	-1.44334	47.6463	-1.78541	47.6401	-1.77032	47.7541	-1.23396	47.7791	-1.09756
47.8734	-1.44328	47.8167	-1.78724	47.8141	-1.77282	47.9208	-1.2351	47.9432	-1.09629
48.037	-1.44393	47.9855	-1.78951	47.9741	-1.77598	48.0807	-1.237	48.1114	-1.09578
48.2047	-1.44512	48.1522	-1.79228	48.1548	-1.77958	48.2582	-1.23874	48.2743	-1.09438
48.3739	-1.4465	48.3167	-1.80032	48.31	-1.7769	48.4217	-1.24107	48.4289	-1.09454
48.5409	-1.44834	48.4848	-1.80418	48.4875	-1.77846	48.5794	-1.24183	48.6064	-1.09167
48.7048	-1.45169	48.6415	-1.80658	48.6545	-1.78071	48.7422	-1.24319	48.7682	-1.08772
48.8755	-1.45568	48.7982	-1.80892	48.8085	-1.78344	48.9061	-1.24575	48.9387	-1.08386
49.0346	-1.45602	48.9688	-1.81315	48.9781	-1.79148	49.0787	-1.24773	49.0973	-1.08125
49.202	-1.45567	49.1295	-1.81461	49.1466	-1.79586	49.2435	-1.24865	49.2683	-1.08117
49.3699	-1.45462	49.3041	-1.81483	49.3036	-1.79915	49.3994	-1.24964	49.432	-1.08167
49.5299	-1.4536	49.4683	-1.81492	49.4621	-1.80308	49.5652	-1.25079	49.5947	-1.08172
49.6993	-1.45541	49.6253	-1.8128	49.6351	-1.80897	49.7314	-1.24878	49.7774	-1.07678
49.8608	-1.4563	49.7905	-1.81241	49.7925	-1.81384	49.8996	-1.24813	49.9363	-1.0746
50.0192	-1.45582	49.9608	-1.81199	49.9592	-1.81873	50.0636	-1.24755	50.1039	-1.07251
50.1837	-1.45435	50.1232	-1.81081	50.1279	-1.82373	50.2276	-1.24633	50.2684	-1.06907
50.3492	-1.45105	50.2898	-1.8065	50.2878	-1.82492	50.3915	-1.24418	50.4292	-1.07108
50.5162	-1.44988	50.4563	-1.80415	50.4507	-1.82751	50.5575	-1.24196	50.5812	-1.0694
50.6852	-1.4494	50.6202	-1.8019	50.6166	-1.82992	50.7213	-1.23895	50.7471	-1.06744
50.8552	-1.44915	50.7892	-1.7997	50.7748	-1.83177	50.8856	-1.23582	50.9078	-1.06473
51.0127	-1.44764	50.9432	-1.79903	50.9308	-1.83416	51.0462	-1.23019	51.0766	-1.05774
51.1759	-1.44845	51.1079	-1.79871	51.1012	-1.83238	51.2166	-1.2267	51.2423	-1.05233
51.3354	-1.44932	51.2752	-1.79831	51.2675	-1.83037	51.3751	-1.22508	51.4034	-1.04874
51.5036	-1.44938	51.4368	-1.79737	51.4203	-1.8302	51.5407	-1.22463	51.5756	-1.04791
51.6677	-1.45032	51.6008	-1.79698	51.59	-1.831	51.7047	-1.22062	51.7407	-1.04071
51.827	-1.45	51.7654	-1.79516	51.7592	-1.8245	51.867	-1.21767	51.9045	-1.03516
51.9901	-1.45017	51.9225	-1.79445	51.9117	-1.82184	52.0317	-1.21357	52.0604	-1.03025
52.1481	-1.4519	52.0984	-1.79386	52.0809	-1.81977	52.1968	-1.20837	52.2208	-1.02617
52.3142	-1.45415	52.2512	-1.7931	52.2425	-1.81752	52.3592	-1.20238	52.391	-1.02397
52.4715	-1.45497	52.4055	-1.79735	52.408	-1.8138	52.5227	-1.19651	52.5519	-1.0219
52.6267	-1.45603	52.5751	-1.79898	52.5817	-1.81161	52.68	-1.19144	52.7265	-1.02111
52.7937	-1.45693	52.7344	-1.8004	52.7369	-1.80989	52.8372	-1.18644	52.8684	-1.02131
52.9611	-1.45293	52.8983	-1.80142	52.8855	-1.80875	53.0005	-1.18128	53.0291	-1.02226
53.1239	-1.45035	53.061	-1.80021	53.061	-1.80763	53.1617	-1.17815	53.2016	-1.02112
53.2871	-1.44929	53.2207	-1.79939	53.2207	-1.80643	53.3321	-1.17556	53.3688	-1.02004
53.4406	-1.44979	53.3829	-1.79811	53.3793	-1.80612	53.4983	-1.17203	53.533	-1.01875
53.5991	-1.45246	53.544	-1.79636	53.5471	-1.80489	53.666	-1.16358	53.6874	-1.01793
53.7657	-1.45287	53.7056	-1.79431	53.7035	-1.80187	53.8264	-1.15868	53.8494	-1.01595
53.9288	-1.45237	53.8599	-1.79204	53.8615	-1.80024	53.9828	-1.1542	53.9986	-1.01393
54.083	-1.45045	54.0214	-1.78882	54.027	-1.79876	54.1452	-1.14953	54.1605	-1.01152
54.2521	-1.44562	54.1823	-1.78483	54.1797	-1.79607	54.302	-1.14959	54.3198	-1.00855
54.4113	-1.44104	54.3416	-1.77678	54.3467	-1.79168	54.4648	-1.14511	54.4892	-1.0058
54.5772	-1.43512	54.5059	-1.77155	54.5126	-1.78664	54.6118	-1.14074	54.6423	-1.00286
54.7246	-1.43013	54.6702	-1.76722	54.6641	-1.78162	54.7796	-1.13709	54.8075	-0.99872
54.8807	-1.42784	54.836	-1.76259	54.8126	-1.77769	54.9387	-1.13237	54.9666	-0.98848
55.0433	-1.42419	54.9905	-1.75452	54.9915	-1.77195	55.1028	-1.12482	55.1256	-0.97973
55.2079	-1.42114	55.1531	-1.74909	55.148	-1.76766	55.2617	-1.11955	55.2892	-0.97155
55.3714	-1.41776	55.308	-1.74456	55.3024	-1.7631	55.4252	-1.11517	55.4455	-0.96308
55.5339	-1.40461	55.471	-1.73988	55.4669	-1.75813	55.5851	-1.11071	55.6135	-0.95139
55.6881	-1.39632	55.6374	-1.73402	55.6344	-1.75025	55.7459	-1.10463	55.7688	-0.94189
55.8606	-1.3896	55.7952	-1.72772	55.7957	-1.74603	55.9072	-1.0996	55.9285	-0.93279
56.0208	-1.38318	55.9524	-1.72175	55.9519	-1.7435	56.0573	-1.09472	56.0841	-0.92421
56.1704	-1.37726	56.1131	-1.71706	56.1071	-1.74177	56.224	-1.09029	56.2534	-0.91093
56.334	-1.37185	56.2667	-1.71196	56.2611	-1.74178	56.3856	-1.08663	56.4195	-0.90217
56.49	-1.36616	56.4369	-1.70506	56.4222	-1.74037	56.5426	-1.083	56.5821	-0.89329
56.6429	-1.35974	56.5904	-1.69764	56.5863	-1.73932	56.6991	-1.07928	56.74	-0.88413
56.811	-1.35272	56.7508	-1.69051	56.7432	-1.73718	56.8605	-1.07438	56.9035	-0.87877
56.9749	-1.34374	56.9122	-1.68313	56.9047	-1.73357	57.0224	-1.07265	57.0607	-0.87371
57.1312	-1.33749	57.0685	-1.67896	57.0615	-1.72964	57.1816	-1.06968	57.2251	-0.86876
57.296	-1.33225	57.2384	-1.67586	57.2253	-1.72637	57.3449	-1.06621	57.3838	-0.86277
57.4516	-1.32845	57.387	-1.67265	57.3744	-1.72363	57.5	-1.06146	57.5384	-0.86214
57.6183	-1.32433	57.5548	-1.67239	57.5427	-1.72221	57.6662	-1.05697	57.6979	-0.85863
57.7758	-1.31874	57.7159	-1.67064	57.7103	-1.71955	57.8197	-1.05203	57.8534	-0.85449
57.9318	-1.31345	57.8844	-1.66744	57.8532	-1.71618	57.9781	-1.04714	58.0265	-0.8507
58.0983	-1.30859	58.0364	-1.66429	58.0112	-1.7129	58.1401	-1.04177	58.1773	-0.84865
58.2506	-1.30611	58.1973	-1.66983	58.1857	-1.70589	58.2989	-1.03551	58.3286	-0.84587
58.4109	-1.30241	58.3475	-1.67107	58.3445	-1.70078	58.4547	-1.02985	58.4874	-0.84313
58.5712	-1.29917	58.5013	-1.67017	58.5023	-1.69718	58.6099	-1.02444	58.6561	-0.84
58.7273	-1.29645	58.6685	-1.66914	58.657	-1.6935	58.7826	-1.01862	58.8107	-0.837
58.8844	-1.29405	58.8166	-1.67176	58.8181	-1.69108	58.9377	-1.01327	58.9683	-0.8329
59.053	-1.29016	58.9732	-1.67266	58.9777	-1.6861	59.1027	-1.01081	59.1303	-0.82758
59.2145	-1.28634	59.1473	-1.67343	59.1367	-1.6786	59.2592	-1.00862	59.2868	-0.82304
59.3699	-1.28278	59.3072	-1.67433	59.2967	-1.6715	59.4186	-1.00673	59.4496	-0.82072
59.5207	-1.28042	59.4541	-1.6727	59.4606	-1.66436	59.5754	-1.00428	59.6045	-0.81604
59.6911	-1.27639	59.6059	-1.67015	59.6234	-1.66045	59.7321	-1.00198	59.7622	-0.81018
59.8458	-1.27176	59.7797	-1.66735	59.7807	-1.65598	59.9024	-0.99967	59.9234	-0.80428
60.0034	-1.26783	59.9358	-1.66288	59.9318	-1.64991	60.055	-0.99668	60.0835	-0.7984
60.163	-1.26223	60.092	-1.65557	60.096	-1.64086	60.213	-0.99677	60.2421	-0.79027
60.323	-1.25705	60.2495	-1.64886	60.253	-1.63371	60.364	-0.99253	60.4095	-0.78272
60.4795	-1.25088	60.4055	-1.64192	60.4235	-1.62818	60.5225	-0.9875	60.5654	-0.77432
60.6389	-1.24383	60.5684	-1.63415	60.5859	-1.62159	60.6758	-0.98239	60.7143	-0.76509
60.7992	-1.23463	60.7188	-1.62018	60.7358	-1.61313	60.8476	-0.97568	60.8771	-0.75496
60.9519	-1.22471	60.8905	-1.60997	60.8871	-1.60494	61.0014	-0.97023	61.0488	-0.74541
61.1186	-1.21537	61.0438	-1.60142	61.0423	-1.59901	61.15	-0.96449	61.1994	-0.73552
61.2727	-1.20717	61.2079	-1.59265	61.2099	-1.59382	61.3166	-0.95888	61.3575	-0.72582
61.4308	-1.19585	61.369	-1.57647	61.374	-1.58524	61.4736	-0.95013	61.514	-0.714
61.5898	-1.18634	61.53	-1.56609	61.5369	-1.57951	61.6341	-0.94393	61.6784	-0.70391
61.7477	-1.17823	61.6854	-1.55817	61.6765	-1.57512	61.7989	-0.93649	61.8343	-0.69486
61.9149	-1.16993	61.8443	-1.55058	61.8383	-1.57121	61.9547	-0.92825	61.9985	-0.68639
62.0695	-1.15823	62.0074	-1.54344	62.0025	-1.56695	62.1077	-0.91936	62.1618	-0.67383
62.2259	-1.14917	62.1713	-1.53885	62.1619	-1.56269	62.2686	-0.91198	62.3132	-0.66399
62.3966	-1.14107	62.3212	-1.53306	62.3232	-1.55811	62.4303	-0.9056	62.4739	-0.65559
62.5479	-1.13284	62.479	-1.5273	62.4706	-1.55325	62.5866	-0.89977	62.6381	-0.64637
62.7056	-1.12951	62.6412	-1.52125	62.6312	-1.54875	62.7457	-0.89301	62.7888	-0.63886
62.8721	-1.1229	62.8043	-1.52071	62.7929	-1.54806	62.8998	-0.886	62.9509	-0.62895
63.0242	-1.11533	62.9559	-1.51783	62.9465	-1.54426	63.0658	-0.87956	63.1089	-0.61875
63.1852	-1.10639	63.1105	-1.51462	63.104	-1.53937	63.2278	-0.87358	63.2688	-0.60813
63.3417	-1.09896	63.2729	-1.51096	63.265	-1.53456	63.3946	-0.86683	63.4242	-0.6014
63.505	-1.09147	63.4298	-1.50913	63.4303	-1.52631	63.5435	-0.86103	63.594	-0.59411
63.6638	-1.08426	63.5847	-1.50581	63.5877	-1.5209	63.7038	-0.85611	63.7448	-0.58612
63.822	-1.07674	63.7543	-1.50264	63.7459	-1.51757	63.8566	-0.85175	63.9001	-0.57761
63.9787	-1.06678	63.9066	-1.4998	63.9096	-1.51497	64.0143	-0.85033	64.0725	-0.56628
64.1398	-1.05724	64.0682	-1.49527	64.0574	-1.51373	64.1837	-0.84552	64.2306	-0.55568
64.3008	-1.0478	64.2268	-1.49017	64.2234	-1.51058	64.3403	-0.84038	64.3931	-0.54584
64.4623	-1.03786	64.3794	-1.48434	64.3839	-1.5055	64.5027	-0.83547	64.5565	-0.53652
64.6247	-1.02607	64.5418	-1.47857	64.5423	-1.50022	64.6508	-0.82825	64.7025	-0.52971
64.783	-1.01599	64.7007	-1.47163	64.7047	-1.49525	64.8175	-0.82049	64.8589	-0.52276
64.9344	-1.00739	64.8655	-1.46569	64.8635	-1.48894	64.9743	-0.81405	65.0206	-0.51591
65.0971	-0.99868	65.0193	-1.46081	65.0134	-1.48287	65.132	-0.80822	65.1793	-0.50865
65.2617	-0.99045	65.1785	-1.45554	65.1677	-1.47549	65.2873	-0.79767	65.3463	-0.49934
65.4198	-0.98341	65.3386	-1.44717	65.3243	-1.4672	65.4537	-0.78949	65.5034	-0.49263
65.5783	-0.975	65.5016	-1.43907	65.4844	-1.45804	65.6088	-0.78262	65.6678	-0.48675
65.7393	-0.96582	65.6601	-1.43138	65.6537	-1.44798	65.7692	-0.77597	65.8228	-0.4806
65.9026	-0.95993	65.8201	-1.42396	65.8191	-1.43787	65.9306	-0.77034	65.9895	-0.47536
66.0649	-0.95445	65.975	-1.41769	65.9711	-1.42259	66.0933	-0.7566	66.1424	-0.46797
66.2182	-0.9498	66.1461	-1.41143	66.1387	-1.41318	66.2565	-0.74566	66.2982	-0.46014
66.3769	-0.94417	66.2911	-1.40483	66.3019	-1.40443	66.4044	-0.73734	66.4559	-0.45175
66.5351	-0.94066	66.4552	-1.39851	66.4517	-1.39539	66.5728	-0.73075	66.6155	-0.44308
66.6873	-0.93539	66.6147	-1.39214	66.6211	-1.38362	66.7339	-0.7265	66.7736	-0.4345
66.8512	-0.93074	66.7806	-1.38625	66.7757	-1.37425	66.8885	-0.72037	66.932	-0.42656
67.0209	-0.92774	66.9391	-1.38156	66.9367	-1.36613	67.042	-0.71261	67.088	-0.4191
67.169	-0.9255	67.098	-1.37675	67.0995	-1.35714	67.2018	-0.70485	67.2571	-0.40618
67.3273	-0.92305	67.2446	-1.37339	67.2554	-1.35162	67.3616	-0.70019	67.4198	-0.39621
67.4743	-0.91857	67.4044	-1.36823	67.4137	-1.34368	67.5365	-0.69339	67.5751	-0.38717
67.6462	-0.91377	67.5704	-1.36417	67.566	-1.33608	67.6868	-0.68698	67.7367	-0.37795
67.8068	-0.90847	67.7267	-1.36076	67.734	-1.32904	67.8356	-0.68116	67.8996	-0.37154
67.9629	-0.90291	67.8896	-1.35769	67.8916	-1.3223	67.9976	-0.6771	68.0537	-0.36645
68.1214	-0.89877	68.0457	-1.35441	68.0476	-1.31562	68.1507	-0.67134	68.218	-0.36291
68.2803	-0.89515	68.1983	-1.3513	68.2081	-1.30891	68.3193	-0.66441	68.3715	-0.35937
68.4294	-0.89119	68.3533	-1.34938	68.3694	-1.30264	68.4801	-0.6584	68.5318	-0.35885
68.5935	-0.88832	68.5262	-1.34709	68.534	-1.29522	68.635	-0.64943	68.6954	-0.35462
68.762	-0.88563	68.6879	-1.34414	68.6957	-1.28913	68.7941	-0.64188	68.8497	-0.35164
68.9138	-0.88208	68.8436	-1.34063	68.8465	-1.28396	68.9615	-0.63478	69.0107	-0.34855
69.0762	-0.87626	68.9974	-1.33573	69.0095	-1.27938	69.1162	-0.62734	69.1707	-0.34768
69.2343	-0.87004	69.1569	-1.33416	69.169	-1.27737	69.2781	-0.62207	69.3233	-0.34528
69.3922	-0.86529	69.3168	-1.33191	69.3251	-1.27363	69.4355	-0.61756	69.4735	-0.34211
69.552	-0.85998	69.4757	-1.32671	69.4903	-1.26951	69.6012	-0.6132	69.6381	-0.33744
69.7123	-0.85393	69.6345	-1.3202	69.6462	-1.26475	69.7565	-0.60829	69.7939	-0.33106
69.87	-0.84657	69.7908	-1.31378	69.8069	-1.26058	69.9142	-0.60218	69.9653	-0.32422
70.0297	-0.83883	69.9548	-1.30742	69.966	-1.25492	70.0792	-0.59598	70.119	-0.31704
70.1868	-0.83029	70.1169	-1.3017	70.1242	-1.2479	70.2426	-0.58925	70.2756	-0.31076
70.3526	-0.8216	70.2764	-1.29696	70.2813	-1.23987	70.3972	-0.58255	70.4467	-0.30038
70.5188	-0.8065	70.4407	-1.28706	70.4412	-1.23192	70.5532	-0.57712	70.5954	-0.29205
70.6704	-0.79474	70.5904	-1.28036	70.5981	-1.223	70.7072	-0.56998	70.7557	-0.28309
70.8272	-0.78241	70.7468	-1.27336	70.7575	-1.21411	70.8636	-0.56187	70.9159	-0.27378
70.9898	-0.77019	70.9206	-1.26565	70.9177	-1.20542	71.0252	-0.55378	71.0804	-0.26538
71.1548	-0.75641	71.0701	-1.25574	71.0764	-1.19286	71.1935	-0.54143	71.2405	-0.2534
71.3153	-0.74563	71.2311	-1.24635	71.2389	-1.18407	71.355	-0.53172	71.4044	-0.24443
71.4676	-0.73518	71.3916	-1.23707	71.3969	-1.17612	71.5053	-0.52264	71.5551	-0.23666
71.6313	-0.72514	71.5443	-1.22892	71.5646	-1.16784	71.6647	-0.5132	71.7058	-0.2279
71.7916	-0.71097	71.7008	-1.2195	71.7235	-1.15503	71.8211	-0.5026	71.8699	-0.21898
71.9601	-0.6975	71.8654	-1.20903	71.8852	-1.14414	71.9823	-0.49261	72.0306	-0.20848
72.113	-0.685	72.0222	-1.19979	72.0406	-1.13476	72.1415	-0.48238	72.196	-0.1986
72.2772	-0.67315	72.1847	-1.19114	72.1972	-1.12688	72.3032	-0.4708	72.3514	-0.19002
72.4365	-0.66225	72.3512	-1.17539	72.356	-1.12199	72.4663	-0.45794	72.5058	-0.18075
72.5889	-0.6502	72.5008	-1.16406	72.5095	-1.11309	72.6293	-0.44539	72.6736	-0.17239
72.7461	-0.63865	72.6701	-1.15451	72.672	-1.1039	72.7817	-0.43228	72.826	-0.1663
72.9129	-0.62761	72.8273	-1.14562	72.8258	-1.09501	72.9475	-0.41861	72.9874	-0.16027
73.0681	-0.61574	72.9854	-1.13652	72.9926	-1.08747	73.0998	-0.40641	73.1508	-0.1507
73.2366	-0.60516	73.1472	-1.13012	73.1487	-1.08023	73.2607	-0.39506	73.3092	-0.14406
73.396	-0.59621	73.3033	-1.12321	73.3143	-1.07298	73.4162	-0.38556	73.4714	-0.13882
73.5476	-0.58892	73.4607	-1.11646	73.4631	-1.06618	73.5861	-0.37688	73.6264	-0.13433
73.7102	-0.58242	73.6238	-1.10939	73.6267	-1.06306	73.7463	-0.36253	73.7832	-0.13272
73.8728	-0.57384	73.7898	-1.10423	73.796	-1.05803	73.9097	-0.35191	73.95	-0.12688
74.0362	-0.56513	73.9413	-1.09815	73.9552	-1.05179	74.0684	-0.34311	74.0976	-0.12027
74.1915	-0.55609	74.1013	-1.09127	74.1124	-1.04652	74.2341	-0.33524	74.2576	-0.11311
74.35	-0.54975	74.2632	-1.08219	74.2704	-1.04085	74.3903	-0.33091	74.4185	-0.10692
74.5094	-0.54161	74.4189	-1.07595	74.4213	-1.03284	74.5463	-0.32386	74.5779	-0.10103
74.6669	-0.53421	74.573	-1.06822	74.5854	-1.02438	74.7076	-0.31555	74.7339	-0.09583
74.8214	-0.52822	74.7347	-1.06072	74.7448	-1.01697	74.8577	-0.30819	74.8908	-0.09113
74.9792	-0.52159	74.8935	-1.05366	74.9079	-1.01026	75.0256	-0.30554	75.0504	-0.08449
75.1465	-0.51295	75.0613	-1.0462	75.0585	-1.003	75.1876	-0.2996	75.2244	-0.07976
75.3085	-0.50348	75.2219	-1.04008	75.2243	-0.99471	75.3415	-0.2923	75.3826	-0.07366
75.4618	-0.49421	75.3691	-1.03392	75.381	-0.98568	75.4933	-0.28434	75.5421	-0.06676
75.6337	-0.48289	75.5391	-1.02805	75.5448	-0.97404	75.6556	-0.27944	75.7024	-0.06188
75.7883	-0.47388	75.7104	-1.0213	75.7038	-0.96362	75.8131	-0.27351	75.8609	-0.05616
75.951	-0.46344	75.8584	-1.01696	75.8779	-0.9533	75.982	-0.26748	76.013	-0.04955
76.1002	-0.45151	76.0191	-1.01304	76.0277	-0.94344	76.1408	-0.26106	76.1728	-0.04233
76.2652	-0.44354	76.1798	-1.00804	76.1874	-0.93543	76.2966	-0.25365	76.3295	-0.03853
76.4324	-0.43679	76.3304	-1.01043	76.3409	-0.92699	76.4586	-0.24665	76.4868	-0.03157
76.5901	-0.4306	76.4871	-1.0081	76.51	-0.9169	76.6192	-0.23897	76.6506	-0.02268
76.7482	-0.42262	76.6553	-1.00447	76.671	-0.9063	76.7839	-0.23075	76.8134	-0.01213
76.9085	-0.41198	76.8109	-1.00108	76.8285	-0.89614	76.9362	-0.22408	76.9728	0.00284
77.0708	-0.40207	76.9694	-0.9969	76.9946	-0.88718	77.0984	-0.21929	77.1246	0.01466
77.2234	-0.39316	77.1321	-0.99228	77.1511	-0.87859	77.2525	-0.21558	77.2958	0.02553
77.3965	-0.38493	77.2875	-0.98821	77.3132	-0.86911	77.415	-0.2125	77.4564	0.03661
77.5547	-0.3761	77.4473	-0.98459	77.4639	-0.85989	77.5808	-0.2089	77.6136	0.05004
77.7072	-0.36636	77.6145	-0.97822	77.6302	-0.85263	77.74	-0.20527	77.7747	0.06019
77.8582	-0.3577	77.7684	-0.97424	77.7912	-0.84464	77.9	-0.20291	77.9456	0.06834
78.0233	-0.34832	77.926	-0.97093	77.9569	-0.83739	78.0632	-0.20053	78.1017	0.07474
78.1918	-0.33763	78.0864	-0.96734	78.1168	-0.83086	78.2169	-0.20166	78.2748	0.08101
78.3568	-0.3266	78.2496	-0.9647	78.2709	-0.82576	78.3744	-0.20038	78.4228	0.08715
78.5123	-0.31802	78.416	-0.96069	78.425	-0.82082	78.5308	-0.19841	78.5915	0.0944
78.6682	-0.311	78.57	-0.9553	78.5971	-0.8164	78.689	-0.19673	78.7469	0.10048
78.8316	-0.30328	78.7283	-0.95006	78.7562	-0.81185	78.8487	-0.19658	78.9107	0.10027
78.9983	-0.29651	78.8907	-0.94846	78.9177	-0.80725	79.0134	-0.19348	79.0594	0.10598
79.1611	-0.29098	79.0474	-0.94556	79.074	-0.8026	79.1654	-0.18813	79.2264	0.11255
79.3167	-0.28629	79.206	-0.94271	79.2334	-0.79978	79.3262	-0.1819	79.3764	0.11952
79.4841	-0.28162	79.3663	-0.94119	79.3909	-0.79798	79.4903	-0.17493	79.5329	0.11887
79.6439	-0.27922	79.5304	-0.93896	79.5469	-0.7998	79.6496	-0.17071	79.6902	0.12201
79.8003	-0.27729	79.6897	-0.93707	79.7124	-0.79709	79.8069	-0.16631	79.858	0.1249
79.9604	-0.27541	79.8527	-0.93627	79.8678	-0.79342	79.9713	-0.16139	80.0223	0.12649
80.1115	-0.27226	80.017	-0.93514	80.0298	-0.78899	80.1299	-0.14913	80.179	0.13318
80.2824	-0.27618	80.1648	-0.93623	80.1926	-0.78535	80.2942	-0.14177	80.3452	0.13787
80.4362	-0.2769	80.3285	-0.93471	80.3526	-0.78315	80.4626	-0.13523	80.506	0.1429
80.5908	-0.27651	80.4927	-0.93118	80.5149	-0.78095	80.6186	-0.12711	80.6639	0.1468
80.7563	-0.27611	80.6469	-0.92737	80.6671	-0.77895	80.7851	-0.11806	80.8247	0.1472
80.9174	-0.27645	80.8062	-0.92424	80.8227	-0.77643	80.9349	-0.11059	80.9815	0.15047
81.0691	-0.2743	80.9697	-0.91928	80.9956	-0.77358	81.0988	-0.10435	81.1492	0.15404
81.2287	-0.27068	81.1236	-0.91482	81.1538	-0.76925	81.256	-0.09859	81.2937	0.15574
81.391	-0.26622	81.287	-0.90996	81.3171	-0.76328	81.4311	-0.09248	81.4555	0.15592
81.5552	-0.2604	81.4442	-0.90142	81.4766	-0.75547	81.5839	-0.08307	81.6188	0.15803
81.7057	-0.25419	81.5984	-0.89614	81.6314	-0.74848	81.7339	-0.07643	81.7819	0.16084
81.8674	-0.24683	81.7677	-0.89119	81.7926	-0.74226	81.9041	-0.07072	81.9431	0.16547
82.0248	-0.24024	81.9374	-0.88658	81.9458	-0.73648	82.0662	-0.0648	82.0925	0.17099
82.184	-0.22823	82.0891	-0.87869	82.1121	-0.73164	82.2249	-0.05953	82.2563	0.17695
82.3445	-0.21956	82.2614	-0.87317	82.2704	-0.72589	82.3788	-0.05342	82.4242	0.181
82.5156	-0.2108	82.4138	-0.86833	82.4265	-0.71769	82.5395	-0.04641	82.5728	0.18542
82.6762	-0.20154	82.5703	-0.86323	82.5961	-0.70932	82.6964	-0.03884	82.7315	0.19035
82.834	-0.18686	82.7258	-0.86052	82.7572	-0.69795	82.8617	-0.03205	82.8921	0.19758
82.9979	-0.17652	82.8883	-0.85557	82.9187	-0.68979	83.0217	-0.02465	83.0522	0.20359
83.1607	-0.16611	83.0469	-0.84944	83.0788	-0.68181	83.178	-0.01743	83.2108	0.20922
83.3225	-0.15609	83.2079	-0.84262	83.2355	-0.67348	83.3394	-0.00987	83.3852	0.21523
83.4731	-0.14605	83.3632	-0.83664	83.3926	-0.66861	83.503	0.000127692	83.5376	0.22598
83.6423	-0.13581	83.5273	-0.83103	83.5446	-0.66234	83.6657	0.00943	83.6956	0.23529
83.7969	-0.12552	83.6852	-0.82584	83.7189	-0.65595	83.818	0.01968	83.8511	0.24445
83.9604	-0.11574	83.8492	-0.82016	83.8814	-0.64917	83.9852	0.02969	84.0197	0.25319
84.1271	-0.10502	84.0084	-0.81408	84.0388	-0.63974	84.1425	0.03882	84.1789	0.26162
84.2787	-0.09565	84.17	-0.80364	84.1998	-0.63249	84.3044	0.04697	84.3441	0.26968
84.4397	-0.08671	84.3305	-0.79469	84.3552	-0.62622	84.4607	0.05504	84.4947	0.27735
84.6038	-0.07836	84.4951	-0.78588	84.5175	-0.62144	84.6239	0.06265	84.6566	0.28534
84.7656	-0.06896	84.6527	-0.77754	84.684	-0.62125	84.788	0.07351	84.8211	0.29757
84.9217	-0.05902	84.8103	-0.77177	84.8378	-0.61823	84.9445	0.0849	84.9828	0.30865
85.0871	-0.05028	84.9687	-0.76691	84.9929	-0.6143	85.1071	0.09738	85.1435	0.32038
85.2435	-0.04153	85.1289	-0.76158	85.1569	-0.61062	85.2757	0.10958	85.3074	0.33175
85.4092	-0.03386	85.2928	-0.75568	85.3226	-0.60894	85.4228	0.11818	85.4633	0.34099
85.5665	-0.02547	85.459	-0.74773	85.4785	-0.60564	85.5898	0.12611	85.6261	0.35034
85.727	-0.01687	85.6195	-0.7419	85.6377	-0.60141	85.7442	0.13396	85.7861	0.36028
85.886	-0.00873	85.7799	-0.73515	85.8032	-0.59662	85.9102	0.14294	85.9441	0.37069
86.0501	0.000593075	85.9403	-0.72784	85.9417	-0.59609	86.0719	0.15272	86.1124	0.38293
86.2192	0.00835	86.0974	-0.72378	86.1114	-0.59276	86.2336	0.16094	86.274	0.39213
86.3753	0.01524	86.2512	-0.71861	86.2767	-0.58751	86.4027	0.16917	86.4398	0.40001
86.5229	0.02217	86.4133	-0.71265	86.4393	-0.58225	86.5703	0.17762	86.5967	0.4078
86.696	0.02678	86.5753	-0.70626	86.6018	-0.57216	86.722	0.17992	86.7568	0.41378
86.8444	0.03266	86.7456	-0.69703	86.7535	-0.5648	86.8779	0.18428	86.9154	0.42127
87.0123	0.03987	86.8959	-0.68752	86.9163	-0.55874	87.0327	0.18876	87.0749	0.42917
87.176	0.04851	87.0558	-0.67876	87.0795	-0.55334	87.1973	0.19361	87.2376	0.43829
87.3344	0.05486	87.2213	-0.67065	87.2362	-0.54555	87.366	0.19788	87.3979	0.44593
87.4943	0.06238	87.3826	-0.66099	87.3965	-0.53956	87.5119	0.20348	87.5563	0.45387
87.6508	0.0689	87.541	-0.65354	87.5627	-0.53273	87.6809	0.20903	87.71	0.46052
87.8137	0.07554	87.6984	-0.64774	87.7262	-0.52447	87.8401	0.21492	87.8729	0.4672
87.9752	0.08362	87.8618	-0.64187	87.8793	-0.51627	87.9997	0.21982	88.0395	0.47664
88.1352	0.09262	88.0223	-0.6346	88.0519	-0.50924	88.1551	0.22651	88.1995	0.48497
88.2993	0.10342	88.1916	-0.62699	88.205	-0.50283	88.3128	0.23346	88.3604	0.49224
88.4629	0.11499	88.3524	-0.61965	88.3696	-0.49546	88.4768	0.2409	88.5203	0.4988
88.6288	0.12977	88.5123	-0.61359	88.5271	-0.48658	88.639	0.25036	88.693	0.50837
88.7863	0.14027	88.6708	-0.60936	88.6888	-0.4783	88.8043	0.25795	88.8468	0.5173
88.9395	0.14839	88.8315	-0.60362	88.8421	-0.47044	88.9603	0.26661	89.0042	0.52657
89.102	0.15686	88.9865	-0.598	89.0115	-0.46172	89.1251	0.27585	89.1634	0.53457
89.2653	0.16648	89.1439	-0.59219	89.1739	-0.45173	89.2851	0.28803	89.3229	0.53963
89.4322	0.17698	89.309	-0.58533	89.3335	-0.4396	89.4506	0.2963	89.4926	0.54711
89.5944	0.18619	89.4741	-0.57871	89.4925	-0.42971	89.6115	0.30374	89.6521	0.55477
89.7603	0.19641	89.6405	-0.57075	89.6515	-0.4217	89.7686	0.31216	89.8027	0.56278
89.9164	0.20702	89.7911	-0.56224	89.8188	-0.41385	89.9303	0.31982	89.9671	0.5708
90.084	0.21552	89.9523	-0.55487	89.9809	-0.40294	90.0877	0.32723	90.1232	0.57871
90.2299	0.22654	90.1166	-0.54784	90.1369	-0.39457	90.2529	0.33278	90.2994	0.58755
90.3891	0.23819	90.2759	-0.5407	90.2989	-0.38585	90.4158	0.33744	90.4507	0.59771
90.5579	0.24944	90.4332	-0.534	90.4626	-0.37593	90.5786	0.34348	90.6108	0.60738
90.7192	0.26272	90.601	-0.52514	90.6277	-0.36551	90.7362	0.34868	90.773	0.61719
90.875	0.27486	90.7559	-0.51726	90.7881	-0.35593	90.8911	0.35312	90.9343	0.6267
91.0376	0.2858	90.9236	-0.51043	90.9466	-0.34754	91.0546	0.3577	91.0923	0.63645
91.2024	0.29597	91.0849	-0.50429	91.0986	-0.33995	91.2208	0.36216	91.2562	0.64802
91.3695	0.30842	91.2501	-0.49739	91.269	-0.33461	91.3792	0.36994	91.42	0.6578
91.5306	0.31949	91.3965	-0.4919	91.4254	-0.32664	91.5388	0.37909	91.5801	0.66629
91.6929	0.32977	91.5663	-0.48714	91.5865	-0.31851	91.6906	0.3873	91.7452	0.67397
91.8579	0.34011	91.7259	-0.48221	91.7539	-0.31168	91.8525	0.39567	91.9061	0.68538
92.0133	0.34722	91.8808	-0.47893	91.917	-0.29813	92.022	0.40646	92.072	0.69529
92.1782	0.35768	92.049	-0.47304	92.0792	-0.28671	92.1755	0.41657	92.2245	0.70344
92.3376	0.36935	92.2038	-0.46595	92.2336	-0.27672	92.3312	0.42581	92.3916	0.71147
92.5014	0.38157	92.3645	-0.45822	92.3938	-0.26752	92.5019	0.4345	92.5471	0.71866
92.6486	0.39314	92.5265	-0.45305	92.5526	-0.25847	92.6696	0.44854	92.7084	0.72803
92.818	0.40399	92.6896	-0.44679	92.7152	-0.24755	92.8322	0.4579	92.8697	0.73877
92.9806	0.41309	92.8458	-0.43881	92.8833	-0.2361	92.9925	0.4656	93.0276	0.74888
93.1418	0.42197	93.0061	-0.43015	93.0358	-0.22348	93.144	0.47314	93.1933	0.75823
93.2992	0.43414	93.1659	-0.41798	93.1992	-0.20886	93.3165	0.48054	93.3562	0.76966
93.4675	0.44331	93.3319	-0.40958	93.3694	-0.19702	93.4725	0.48813	93.514	0.78023
93.6285	0.4522	93.4939	-0.40242	93.5258	-0.18557	93.6344	0.49475	93.6677	0.79101
93.7926	0.46126	93.6608	-0.39685	93.6868	-0.17401	93.7939	0.50221	93.8409	0.80211
93.9575	0.46913	93.8139	-0.38728	93.8554	-0.16021	93.9498	0.50433	93.9972	0.81457
94.1183	0.47772	93.9784	-0.37878	94.0194	-0.1481	94.1092	0.50934	94.1616	0.82629
94.2704	0.48729	94.1388	-0.37001	94.1716	-0.13739	94.2736	0.51583	94.3278	0.83914
94.4275	0.49646	94.305	-0.36088	94.3387	-0.12597	94.4307	0.52209	94.4871	0.85245
94.594	0.49882	94.472	-0.35397	94.5048	-0.11542	94.6017	0.52974	94.6423	0.86485
94.7496	0.50512	94.6294	-0.34763	94.6645	-0.10757	94.7619	0.53679	94.8083	0.87752
94.9074	0.51172	94.7836	-0.34259	94.8214	-0.10026	94.9151	0.5436	94.9733	0.89004
95.076	0.51853	94.9396	-0.33848	94.9887	-0.09297	95.0756	0.55139	95.1297	0.90185
95.236	0.52932	95.1023	-0.33635	95.1469	-0.08808	95.2437	0.55951	95.2982	0.91853
95.39	0.5383	95.2691	-0.33321	95.3154	-0.08288	95.3954	0.56676	95.4522	0.93403
95.5634	0.54487	95.4317	-0.32904	95.4653	-0.07839	95.5648	0.57296	95.6247	0.94802
95.7241	0.55028	95.5974	-0.32526	95.6306	-0.07394	95.7196	0.5784	95.7831	0.961
95.8775	0.55709	95.7567	-0.31999	95.7994	-0.07326	95.8875	0.58647	95.9506	0.97546
96.0467	0.56415	95.9124	-0.3134	95.9482	-0.06878	96.0508	0.59183	96.1057	0.98832
96.2013	0.57042	96.0684	-0.3056	96.1061	-0.06258	96.2086	0.59692	96.2684	1.00051
96.3681	0.57595	96.2316	-0.29811	96.2693	-0.0566	96.3749	0.6022	96.4284	1.01351
96.5303	0.58168	96.393	-0.29417	96.4311	-0.05278	96.5394	0.60825	96.5924	1.02151
96.6975	0.58782	96.5511	-0.28794	96.5897	-0.04658	96.6993	0.61414	96.7636	1.03067
96.8528	0.59438	96.7174	-0.28099	96.7513	-0.03975	96.8578	0.61946	96.9239	1.03925
97.0117	0.60124	96.8758	-0.27438	96.9071	-0.0333	97.0103	0.6249	97.0805	1.04776
97.1737	0.60863	97.0406	-0.26164	97.0768	-0.02352	97.1796	0.62549	97.2429	1.05426
97.3374	0.61837	97.208	-0.2522	97.2361	-0.01636	97.3401	0.63007	97.4039	1.0614
97.4975	0.62863	97.3713	-0.24317	97.4088	-0.00972	97.4961	0.63651	97.5685	1.06881
97.6584	0.63842	97.5322	-0.23397	97.5689	-0.00372	97.6629	0.64283	97.7334	1.0764
97.8183	0.65048	97.69	-0.2236	97.7257	0.00494	97.8183	0.64955	97.8915	1.0817
97.9841	0.66137	97.8535	-0.21303	97.8879	0.01065	97.9877	0.65526	98.0474	1.088
98.1412	0.67103	98.017	-0.20282	98.0545	0.01524	98.1421	0.66305	98.2117	1.09493
98.3028	0.67984	98.1791	-0.1941	98.2107	0.01981	98.3069	0.67157	98.3665	1.10218
98.4752	0.69687	98.3362	-0.18559	98.3768	0.0241	98.468	0.68125	98.537	1.10782
98.6371	0.70993	98.5036	-0.17787	98.5311	0.02967	98.6285	0.68884	98.6921	1.11486
98.7994	0.72202	98.6641	-0.17001	98.6966	0.03647	98.7958	0.69662	98.854	1.12325
98.9626	0.7333	98.8273	-0.16217	98.8512	0.04409	98.9581	0.70481	99.0167	1.13142
99.1261	0.74289	98.9909	-0.1549	99.0193	0.05056	99.1185	0.7151	99.1798	1.13849
99.2842	0.7543	99.1572	-0.14689	99.1752	0.05777	99.2721	0.7238	99.3419	1.14511
99.4445	0.7655	99.3125	-0.13883	99.3382	0.06738	99.4368	0.73257	99.4999	1.15259
99.6052	0.77517	99.475	-0.13097	99.4926	0.07668	99.6038	0.74165	99.6686	1.15974
99.7644	0.78319	99.6339	-0.12387	99.6636	0.08531	99.7685	0.75399	99.8225	1.16757
99.9367	0.79145	99.7954	-0.12062	99.8296	0.09983	99.9263	0.76422	99.9889	1.17372
100.095	0.80124	99.9564	-0.11448	99.9829	0.11173	100.084	0.77333	100.152	1.17895
100.259	0.8123	100.118	-0.10817	100.152	0.12249	100.251	0.78242	100.318	1.18422
100.418	0.81987	100.277	-0.10159	100.312	0.13326	100.411	0.78918	100.473	1.18731
100.58	0.82925	100.44	-0.09071	100.47	0.147	100.573	0.79714	100.63	1.19202
100.745	0.84076	100.602	-0.08209	100.64	0.16037	100.734	0.80569	100.795	1.198
100.905	0.85207	100.765	-0.07415	100.803	0.17212	100.898	0.81457	100.956	1.20369
101.058	0.86012	100.927	-0.06701	100.96	0.182	101.06	0.82416	101.114	1.20774
101.216	0.87023	101.081	-0.05899	101.124	0.19193	101.22	0.83404	101.281	1.2138
101.384	0.88214	101.255	-0.05098	101.288	0.20276	101.384	0.84422	101.434	1.22122
101.557	0.89465	101.411	-0.04249	101.454	0.213	101.542	0.85463	101.593	1.23002
101.711	0.9091	101.566	-0.03363	101.614	0.22321	101.704	0.86418	101.759	1.23899
101.87	0.92002	101.736	-0.02257	101.772	0.23382	101.871	0.87414	101.916	1.24889
102.037	0.9298	101.905	-0.01382	101.941	0.24391	102.027	0.88537	102.086	1.25801
102.207	0.93856	102.056	-0.00562	102.111	0.25285	102.193	0.89698	102.244	1.26632
102.365	0.9482	102.222	0.00243	102.259	0.26139	102.352	0.91178	102.408	1.28308
102.523	0.95671	102.38	0.00802	102.416	0.26535	102.515	0.92445	102.571	1.29732
102.684	0.96511	102.547	0.0135	102.585	0.27226	102.682	0.93627	102.734	1.30988
102.859	0.97359	102.71	0.02099	102.749	0.27907	102.842	0.94705	102.899	1.32142
103.01	0.97899	102.873	0.03064	102.907	0.28586	103.008	0.95761	103.06	1.33695
103.17	0.98858	103.036	0.03986	103.067	0.29194	103.168	0.96847	103.225	1.34948
103.335	0.99972	103.198	0.04829	103.232	0.29884	103.329	0.97656	103.39	1.361
103.492	1.01046	103.354	0.05809	103.394	0.30562	103.497	0.9841	103.548	1.37158
103.661	1.01724	103.521	0.0691	103.557	0.31161	103.661	0.99157	103.715	1.37921
103.82	1.0239	103.687	0.07915	103.723	0.31314	103.825	0.99656	103.884	1.3876
103.981	1.03022	103.839	0.08807	103.882	0.31676	103.985	1.00244	104.047	1.39607
104.148	1.03769	103.996	0.09663	104.042	0.32134	104.146	1.00963	104.205	1.40452
104.309	1.04578	104.18	0.10468	104.208	0.3265	104.31	1.01737	104.368	1.40841
104.475	1.05806	104.334	0.11981	104.365	0.33124	104.469	1.01875	104.528	1.41353
104.648	1.06776	104.496	0.1315	104.527	0.33687	104.63	1.02419	104.694	1.419
104.804	1.07602	104.66	0.14254	104.693	0.34211	104.79	1.03033	104.849	1.42461
104.965	1.08397	104.829	0.1535	104.848	0.34736	104.95	1.03588	105.013	1.425
105.12	1.08916	104.995	0.16227	105.016	0.35264	105.117	1.04112	105.17	1.42966
105.276	1.09649	105.148	0.17031	105.168	0.35878	105.276	1.04621	105.337	1.43571
105.435	1.10332	105.311	0.17841	105.343	0.3652	105.437	1.0531	105.497	1.44222
105.61	1.10948	105.471	0.18672	105.496	0.37116	105.602	1.06151	105.662	1.4494
105.77	1.11871	105.634	0.19252	105.665	0.38114	105.761	1.07291	105.818	1.45664
105.937	1.12609	105.801	0.19901	105.826	0.38993	105.918	1.08211	105.976	1.46341
106.096	1.13365	105.966	0.20434	105.985	0.39792	106.092	1.09079	106.14	1.47032
106.25	1.14228	106.129	0.20871	106.151	0.40601	106.247	1.09882	106.301	1.47978
106.423	1.14854	106.287	0.20974	106.308	0.41577	106.412	1.10529	106.462	1.48986
106.587	1.15584	106.444	0.21333	106.479	0.42572	106.572	1.11262	106.629	1.50017
106.741	1.16236	106.605	0.21737	106.637	0.43327	106.733	1.12106	106.797	1.50996
106.902	1.16806	106.768	0.22085	106.802	0.43882	106.901	1.12914	106.954	1.52372
107.062	1.17439	106.933	0.22157	106.957	0.44605	107.07	1.14416	107.125	1.53328
107.228	1.18272	107.094	0.22493	107.127	0.45499	107.226	1.1565	107.281	1.54124
107.385	1.19042	107.255	0.22932	107.286	0.46413	107.394	1.16602	107.443	1.54906
107.556	1.199	107.413	0.23415	107.449	0.47264	107.55	1.17422	107.604	1.55852
107.724	1.21332	107.564	0.23561	107.611	0.47847	107.709	1.17998	107.769	1.56883
107.878	1.22428	107.735	0.24067	107.781	0.4871	107.87	1.18721	107.934	1.58001
108.039	1.23424	107.901	0.24665	107.941	0.49707	108.04	1.19417	108.098	1.59252
108.199	1.24328	108.058	0.25221	108.091	0.50657	108.196	1.20121	108.257	1.60541
108.359	1.25274	108.219	0.26208	108.254	0.51323	108.358	1.21247	108.421	1.61403
108.533	1.26374	108.385	0.27006	108.423	0.52302	108.533	1.22108	108.576	1.62393
108.694	1.27579	108.547	0.27846	108.591	0.53189	108.69	1.22897	108.741	1.63475
108.848	1.28894	108.707	0.28623	108.755	0.54053	108.846	1.2366	108.905	1.64494
109.026	1.30684	108.871	0.29671	108.904	0.55463	109.007	1.24064	109.066	1.6603
109.183	1.31868	109.031	0.30432	109.068	0.5669	109.181	1.24727	109.231	1.67199
109.347	1.32901	109.202	0.31213	109.244	0.57948	109.329	1.2539	109.396	1.68243
109.504	1.34074	109.358	0.32101	109.402	0.59139	109.494	1.26068	109.57	1.6918
109.665	1.35252	109.524	0.33144	109.562	0.60353	109.661	1.26831	109.726	1.70045
109.837	1.36492	109.686	0.34197	109.731	0.61396	109.824	1.27565	109.881	1.70913
109.999	1.37707	109.854	0.35073	109.89	0.6241	109.981	1.28296	110.048	1.71746
110.161	1.38835	110.014	0.35918	110.043	0.63379	110.145	1.29035	110.207	1.7249
110.333	1.40295	110.172	0.36762	110.217	0.64258	110.307	1.29635	110.374	1.72854
110.491	1.416	110.339	0.37446	110.382	0.65376	110.474	1.3024	110.535	1.73524
110.642	1.42808	110.492	0.38137	110.545	0.66619	110.632	1.30878	110.696	1.74359
110.807	1.43914	110.668	0.38847	110.707	0.67985	110.793	1.31539	110.856	1.75235
110.98	1.45124	110.827	0.39566	110.867	0.69373	110.956	1.32311	111.015	1.75844
111.141	1.46457	110.997	0.40223	111.029	0.70233	111.119	1.33001	111.184	1.76638
111.307	1.47684	111.154	0.40956	111.191	0.71365	111.283	1.33601	111.346	1.77356
111.458	1.48808	111.313	0.4173	111.354	0.7263	111.447	1.34198	111.501	1.77987
111.627	1.49799	111.481	0.42529	111.514	0.74024	111.608	1.35215	111.668	1.78706
111.796	1.5088	111.637	0.42902	111.675	0.75577	111.767	1.36181	111.833	1.79401
111.957	1.51983	111.798	0.438	111.847	0.76673	111.928	1.36975	111.996	1.80128
112.115	1.5309	111.958	0.4481	112.016	0.77714	112.096	1.37748	112.16	1.80876
112.278	1.54276	112.123	0.45783	112.18	0.78836	112.26	1.38773	112.327	1.81909
112.45	1.55535	112.284	0.46949	112.342	0.80292	112.422	1.39728	112.487	1.82803
112.611	1.5667	112.449	0.47827	112.498	0.81485	112.582	1.40732	112.648	1.83687
112.764	1.57692	112.615	0.48557	112.666	0.82479	112.742	1.41675	112.809	1.8458
112.933	1.58508	112.778	0.4926	112.833	0.83342	112.912	1.42781	112.964	1.85356
113.095	1.59516	112.937	0.50305	112.99	0.83874	113.08	1.43725	113.134	1.86252
113.255	1.60477	113.105	0.51105	113.15	0.84663	113.236	1.44583	113.294	1.87286
113.42	1.61427	113.274	0.51857	113.308	0.85401	113.397	1.45506	113.456	1.88528
113.581	1.62615	113.436	0.52592	113.472	0.86119	113.562	1.465	113.621	1.90024
113.754	1.63588	113.594	0.5313	113.645	0.86719	113.719	1.47416	113.786	1.91121
113.912	1.6449	113.758	0.53789	113.807	0.87511	113.887	1.48207	113.948	1.92157
114.067	1.65362	113.914	0.54503	113.966	0.88317	114.05	1.48997	114.109	1.93259
114.226	1.65915	114.075	0.55297	114.123	0.89104	114.21	1.49854	114.277	1.94572
114.397	1.66886	114.234	0.55757	114.278	0.89364	114.377	1.50734	114.436	1.9572
114.561	1.68105	114.398	0.56448	114.451	0.89856	114.537	1.51695	114.599	1.9683
114.717	1.69292	114.559	0.57197	114.614	0.90469	114.696	1.52536	114.769	1.97931
114.887	1.70292	114.725	0.58138	114.773	0.91203	114.87	1.5327	114.933	1.98865
115.053	1.71132	114.892	0.5935	114.932	0.9217	115.03	1.54009	115.092	1.99803
115.21	1.71869	115.057	0.60198	115.109	0.92823	115.188	1.54786	115.251	2.00812
115.375	1.72474	115.218	0.60813	115.269	0.93301	115.346	1.55471	115.416	2.0183
115.539	1.73042	115.383	0.61457	115.43	0.93731	115.515	1.56126	115.584	2.02429
115.706	1.73582	115.547	0.62233	115.592	0.94209	115.681	1.56909	115.743	2.03113
115.878	1.74131	115.711	0.62921	115.756	0.94921	115.845	1.57722	115.914	2.03707
116.036	1.74721	115.873	0.63601	115.914	0.95714	116.011	1.58541	116.073	2.04274
116.198	1.75399	116.037	0.64284	116.084	0.96534	116.166	1.5936	116.237	2.0454
116.353	1.75427	116.211	0.65054	116.247	0.97485	116.329	1.59734	116.394	2.04949
116.522	1.759	116.368	0.65934	116.411	0.98302	116.493	1.60295	116.556	2.05339
116.677	1.76384	116.519	0.66875	116.566	0.98983	116.66	1.60854	116.731	2.05807
116.84	1.76863	116.687	0.67736	116.729	0.99628	116.82	1.61323	116.89	2.06037
116.994	1.77092	116.846	0.68254	116.887	1.00142	116.984	1.6184	117.049	2.06446
117.171	1.7752	117.015	0.68953	117.064	1.00666	117.15	1.6219	117.212	2.069
117.328	1.77951	117.177	0.69594	117.226	1.0129	117.315	1.62587	117.37	2.07364
117.497	1.78299	117.346	0.70218	117.393	1.01936	117.481	1.62991	117.536	2.07743
117.664	1.79075	117.503	0.71334	117.559	1.02902	117.638	1.63112	117.699	2.08497
117.825	1.79675	117.67	0.72193	117.718	1.03643	117.802	1.63415	117.852	2.09421
117.986	1.80319	117.839	0.72905	117.879	1.04338	117.961	1.63743	118.019	2.10483
118.146	1.81074	117.999	0.73592	118.038	1.05033	118.121	1.64177	118.19	2.11864
118.304	1.81794	118.163	0.7386	118.205	1.05109	118.286	1.64605	118.349	2.12978
118.472	1.82772	118.33	0.74436	118.365	1.05525	118.444	1.654	118.512	2.14047
118.636	1.83789	118.485	0.75099	118.526	1.06039	118.61	1.66257	118.68	2.15116
118.795	1.84742	118.645	0.75787	118.693	1.06585	118.772	1.67057	118.841	2.16667
118.96	1.86095	118.812	0.76293	118.86	1.07469	118.938	1.68377	119.008	2.17764
119.125	1.87313	118.982	0.7687	119.021	1.08135	119.101	1.69387	119.176	2.18808
119.292	1.88501	119.141	0.77549	119.182	1.08742	119.261	1.702	119.342	2.19887
119.457	1.89689	119.302	0.7825	119.349	1.09337	119.424	1.71068	119.505	2.20887
119.623	1.91591	119.462	0.78823	119.504	1.09692	119.595	1.72592	119.669	2.21843
119.791	1.92817	119.623	0.79414	119.671	1.10091	119.766	1.73722	119.832	2.22809
119.953	1.93865	119.797	0.80113	119.831	1.10566	119.927	1.74852	119.994	2.23852
120.113	1.94859	119.955	0.80832	119.993	1.11142	120.092	1.75974	120.162	2.24898
120.274	1.95515	120.115	0.81665	120.159	1.11876	120.244	1.7652	120.319	2.25395
120.439	1.96421	120.277	0.82422	120.325	1.12633	120.418	1.77239	120.476	2.26109
120.608	1.97218	120.444	0.83112	120.485	1.1329	120.574	1.78069	120.646	2.26906
120.771	1.98061	120.606	0.83699	120.644	1.13922	120.737	1.78913	120.805	2.27796
120.929	1.98702	120.77	0.84219	120.813	1.14465	120.901	1.79599	120.97	2.28524
121.097	1.99589	120.934	0.84694	120.972	1.14875	121.064	1.8023	121.131	2.29222
121.255	2.0055	121.096	0.85067	121.136	1.15408	121.23	1.80822	121.299	2.29905
121.418	2.016	121.264	0.85467	121.297	1.1589	121.397	1.81395	121.458	2.30579
121.58	2.02414	121.421	0.85966	121.462	1.16825	121.554	1.81509	121.618	2.31268
121.749	2.03285	121.587	0.86017	121.637	1.17811	121.714	1.81993	121.788	2.32075
121.905	2.04161	121.756	0.86141	121.788	1.18657	121.885	1.82662	121.948	2.3291
122.067	2.05027	121.91	0.86371	121.955	1.19379	122.047	1.83367	122.114	2.33746
122.233	2.06173	122.073	0.86796	122.12	1.20003	122.212	1.8401	122.278	2.34423
122.401	2.07248	122.237	0.8725	122.278	1.20715	122.368	1.84853	122.441	2.35123
122.572	2.08255	122.395	0.87914	122.44	1.21644	122.53	1.85744	122.599	2.3597
122.727	2.09152	122.555	0.88635	122.607	1.22796	122.693	1.86642	122.767	2.3693
122.904	2.10172	122.724	0.89373	122.771	1.24192	122.853	1.87613	122.932	2.3789
123.057	2.11025	122.886	0.90137	122.941	1.252	123.017	1.88442	123.09	2.38693
123.218	2.11826	123.042	0.90661	123.107	1.26096	123.186	1.89297	123.259	2.39355
123.383	2.12608	123.206	0.91194	123.262	1.26959	123.352	1.90076	123.421	2.39983
123.542	2.13345	123.375	0.91655	123.426	1.28049	123.512	1.91351	123.581	2.40874
123.711	2.14334	123.549	0.92591	123.59	1.2924	123.68	1.92326	123.741	2.41833
123.878	2.15325	123.713	0.93231	123.756	1.30413	123.845	1.93085	123.909	2.42719
124.04	2.16398	123.875	0.93905	123.923	1.315	124.007	1.93711	124.08	2.43422
124.199	2.17352	124.039	0.94587	124.093	1.32743	124.171	1.94244	124.241	2.4454
124.359	2.18405	124.201	0.94754	124.246	1.33656	124.332	1.94969	124.405	2.4555
124.524	2.19473	124.359	0.95308	124.409	1.34464	124.498	1.95831	124.56	2.46526
124.685	2.20542	124.516	0.9597	124.571	1.35242	124.66	1.96722	124.718	2.47494
124.854	2.22028	124.685	0.96676	124.743	1.36094	124.821	1.97219	124.889	2.48399
125.021	2.23281	124.842	0.9736	124.9	1.37186	124.987	1.98048	125.058	2.4939
125.184	2.24572	125.004	0.98296	125.074	1.38375	125.151	1.98993	125.223	2.50449
125.346	2.25868	125.171	0.99339	125.231	1.39667	125.305	2.00047	125.38	2.51605
125.517	2.2733	125.341	1.00318	125.391	1.40967	125.47	2.01033	125.545	2.52901
125.674	2.28582	125.502	1.01606	125.558	1.41843	125.638	2.01957	125.711	2.54058
125.842	2.29619	125.667	1.02535	125.715	1.42939	125.803	2.02816	125.875	2.55063
126.001	2.30511	125.827	1.03476	125.88	1.44025	125.969	2.03569	126.036	2.56023
126.164	2.31626	125.992	1.04409	126.046	1.45178	126.124	2.04613	126.203	2.57291
126.33	2.32869	126.155	1.05512	126.214	1.47003	126.292	2.05486	126.368	2.58436
126.5	2.34051	126.321	1.06587	126.379	1.48439	126.456	2.06253	126.529	2.59621
126.664	2.35078	126.494	1.07581	126.542	1.4964	126.626	2.069	126.696	2.60799
126.829	2.36034	126.653	1.08445	126.711	1.50584	126.789	2.07545	126.858	2.62128
126.989	2.36623	126.815	1.09337	126.872	1.51395	126.95	2.08396	127.025	2.63338
127.15	2.37218	126.968	1.10277	127.035	1.52264	127.116	2.09372	127.187	2.64387
127.304	2.37826	127.14	1.11	127.197	1.53121	127.272	2.10364	127.343	2.65383
127.475	2.385	127.304	1.11652	127.361	1.53949	127.434	2.10761	127.514	2.66294
127.643	2.39275	127.465	1.12474	127.529	1.54659	127.596	2.11494	127.674	2.67261
127.808	2.39927	127.636	1.1322	127.692	1.55503	127.764	2.12138	127.841	2.68303
127.97	2.40616	127.799	1.13921	127.861	1.56332	127.93	2.12664	128.009	2.69172
128.131	2.4148	127.96	1.14606	128.015	1.57143	128.086	2.13402	128.171	2.6999
128.297	2.41668	128.125	1.15098	128.178	1.57375	128.26	2.14031	128.34	2.7073
128.455	2.42243	128.297	1.15979	128.344	1.58034	128.426	2.14527	128.499	2.7142
128.614	2.42913	128.449	1.16845	128.505	1.58787	128.598	2.14985	128.656	2.72084
128.783	2.43605	128.607	1.17526	128.669	1.59381	128.75	2.15512	128.829	2.72499
128.949	2.44658	128.778	1.17779	128.837	1.60383	128.912	2.16133	128.984	2.73192
129.115	2.45628	128.94	1.18264	129	1.61424	129.082	2.16873	129.158	2.7389
129.274	2.4666	129.105	1.1879	129.164	1.62362	129.238	2.1763	129.32	2.74493
129.445	2.47692	129.273	1.19308	129.329	1.63089	129.397	2.18378	129.477	2.74743
129.609	2.49124	129.433	1.19881	129.494	1.63708	129.565	2.18829	129.644	2.75296
129.772	2.50312	129.601	1.20563	129.655	1.64328	129.731	2.19515	129.801	2.75954
129.933	2.51576	129.771	1.21349	129.825	1.65084	129.888	2.20288	129.967	2.7671
130.099	2.52756	129.929	1.22137	129.979	1.6594	130.055	2.20982	130.135	2.77735
130.259	2.5394	130.084	1.22423	130.141	1.66858	130.22	2.21891	130.297	2.78688
130.426	2.54984	130.25	1.23078	130.316	1.6766	130.389	2.22521	130.469	2.79558
130.592	2.56147	130.409	1.23861	130.487	1.68341	130.552	2.23151	130.624	2.80332
130.761	2.57309	130.579	1.2457	130.641	1.69053	130.719	2.23586	130.782	2.8115
130.926	2.58848	130.738	1.25761	130.799	1.69396	130.877	2.24008	130.952	2.82076
131.09	2.60174	130.904	1.26631	130.963	1.70027	131.038	2.24617	131.118	2.8302
131.256	2.61453	131.081	1.27355	131.128	1.70859	131.208	2.25261	131.279	2.8415
131.422	2.62782	131.241	1.28121	131.301	1.71813	131.372	2.25903	131.45	2.85311
131.575	2.63787	131.403	1.29403	131.467	1.7292	131.532	2.26102	131.611	2.86672
131.743	2.64927	131.571	1.3052	131.631	1.73765	131.691	2.26643	131.783	2.87698
131.906	2.66023	131.729	1.31498	131.785	1.74525	131.859	2.27351	131.939	2.8862
132.077	2.67183	131.899	1.32442	131.953	1.75256	132.026	2.28092	132.102	2.89508
132.244	2.68574	132.058	1.33196	132.116	1.75973	132.177	2.288	132.272	2.90438
132.413	2.69808	132.227	1.34056	132.278	1.76884	132.355	2.29407	132.431	2.91454
132.572	2.71059	132.381	1.34967	132.444	1.77892	132.518	2.30036	132.603	2.92521
132.74	2.72292	132.551	1.35972	132.616	1.78829	132.683	2.3075	132.769	2.93675
132.9	2.73254	132.721	1.36992	132.777	1.80035	132.844	2.31727	132.933	2.94815
133.068	2.74298	132.888	1.38269	132.939	1.81168	133.009	2.32532	133.096	2.95937
133.229	2.75242	133.047	1.39257	133.105	1.82359	133.171	2.33303	133.253	2.97024
133.392	2.76147	133.212	1.40143	133.265	1.83553	133.341	2.34063	133.418	2.98089
133.556	2.7683	133.372	1.41163	133.432	1.8479	133.501	2.34903	133.582	2.98973
133.722	2.77582	133.539	1.42005	133.597	1.85901	133.657	2.35686	133.746	2.99777
133.887	2.78309	133.698	1.42973	133.766	1.86862	133.83	2.36485	133.913	3.00582
134.055	2.79008	133.867	1.43895	133.924	1.87774	133.988	2.37192	134.079	3.01457
134.213	2.79613	134.033	1.44698	134.085	1.8866	134.156	2.38169	134.247	3.02548
134.374	2.80525	134.191	1.45706	134.252	1.89567	134.319	2.39055	134.407	3.03615
134.543	2.81535	134.362	1.46739	134.422	1.90541	134.488	2.40042	134.572	3.04789
134.701	2.82461	134.519	1.47732	134.589	1.91333	134.643	2.41126	134.738	3.06053
134.865	2.83347	134.685	1.48688	134.748	1.91695	134.814	2.42164	134.9	3.06871
135.032	2.84527	134.86	1.4965	134.916	1.92236	134.978	2.43135	135.061	3.07852
135.195	2.85611	135.021	1.50555	135.076	1.92924	135.138	2.44013	135.22	3.0899
135.353	2.86578	135.187	1.51522	135.235	1.9371	135.305	2.44944	135.388	3.1024
135.526	2.87979	135.348	1.52494	135.401	1.93759	135.47	2.45792	135.551	3.11882
135.688	2.89089	135.504	1.53213	135.566	1.94114	135.633	2.46745	135.718	3.13286
135.858	2.90065	135.68	1.54127	135.734	1.94673	135.797	2.47754	135.886	3.14702
136.022	2.91089	135.843	1.55165	135.9	1.95353	135.966	2.48677	136.056	3.16108
136.184	2.91992	136.007	1.56213	136.052	1.95742	136.134	2.50011	136.22	3.17503
136.361	2.92688	136.17	1.57094	136.216	1.96537	136.3	2.51369	136.383	3.18422
136.523	2.93447	136.333	1.57876	136.381	1.97518	136.456	2.52647	136.548	3.1929
136.684	2.94283	136.499	1.58606	136.556	1.98582	136.625	2.53799	136.718	3.20127
136.838	2.946	136.664	1.59317	136.715	1.99747	136.787	2.54732	136.879	3.20823
137.01	2.95276	136.827	1.5982	136.877	2.01159	136.95	2.5574	137.043	3.21733
137.169	2.95999	136.993	1.60361	137.038	2.0241	137.12	2.56741	137.209	3.22694
137.333	2.96713	137.156	1.61126	137.214	2.03606	137.276	2.57724	137.374	3.23556
137.502	2.97244	137.325	1.61995	137.373	2.04766	137.443	2.58853	137.538	3.23653
137.653	2.97977	137.483	1.62276	137.533	2.06373	137.615	2.59784	137.692	3.24217
137.821	2.98764	137.651	1.62809	137.709	2.07446	137.785	2.60696	137.85	3.24787
137.989	2.99473	137.81	1.63504	137.87	2.08483	137.943	2.61568	138.024	3.25418
138.153	3.00223	137.972	1.64291	138.041	2.09565	138.104	2.61931	138.181	3.2612
138.318	3.01313	138.137	1.65169	138.203	2.10601	138.272	2.62525	138.349	3.26836
138.483	3.023	138.294	1.66184	138.362	2.1157	138.433	2.63139	138.52	3.27525
138.648	3.03379	138.462	1.6716	138.535	2.12515	138.597	2.63733	138.679	3.28187
138.807	3.04545	138.638	1.68197	138.691	2.13509	138.757	2.64171	138.841	3.29001
138.97	3.05826	138.801	1.69697	138.861	2.14105	138.927	2.64768	139.01	3.29765
139.143	3.07003	138.958	1.70663	139.017	2.15108	139.088	2.65366	139.17	3.30507
139.309	3.08128	139.124	1.71535	139.185	2.1626	139.259	2.65943	139.334	3.31233
139.47	3.09231	139.292	1.72469	139.352	2.1743	139.419	2.66979	139.505	3.32157
139.641	3.10472	139.462	1.73686	139.519	2.18568	139.585	2.67993	139.671	3.33031
139.804	3.11572	139.633	1.74683	139.682	2.19382	139.751	2.68881	139.834	3.3386
139.969	3.12694	139.793	1.75687	139.846	2.20224	139.908	2.69723	139.992	3.34659
140.138	3.13805	139.955	1.76677	140.012	2.21145	140.074	2.70925	140.159	3.35485
140.303	3.14966	140.126	1.77031	140.178	2.22536	140.242	2.71904	140.331	3.36383
140.468	3.16189	140.282	1.77566	140.346	2.2377	140.401	2.72757	140.493	3.37269
140.627	3.17471	140.447	1.78332	140.51	2.24929	140.568	2.73697	140.657	3.38133
140.794	3.18728	140.609	1.79205	140.676	2.26213	140.738	2.74721	140.819	3.38867
140.948	3.19391	140.778	1.79886	140.843	2.27043	140.912	2.76199	140.98	3.39456
141.119	3.20384	140.941	1.8051	140.996	2.27955	141.066	2.77292	141.149	3.40072
141.289	3.21362	141.11	1.81072	141.159	2.29092	141.23	2.782	141.311	3.40845
141.449	3.22223	141.272	1.81597	141.329	2.30346	141.395	2.78957	141.476	3.41671
141.614	3.23374	141.434	1.82096	141.494	2.31777	141.561	2.7948	141.643	3.42642
141.78	3.24401	141.587	1.82853	141.664	2.32776	141.721	2.80517	141.809	3.43761
141.947	3.25542	141.76	1.83799	141.821	2.33806	141.886	2.81688	141.972	3.44975
142.119	3.26677	141.929	1.84858	141.991	2.34983	142.054	2.82776	142.134	3.46183
142.274	3.27498	142.095	1.85953	142.163	2.36192	142.216	2.83561	142.293	3.47262
142.44	3.28368	142.257	1.86914	142.315	2.37151	142.38	2.84368	142.453	3.48489
142.607	3.2916	142.417	1.87704	142.481	2.38004	142.546	2.85067	142.626	3.49719
142.763	3.29992	142.579	1.88434	142.659	2.38806	142.711	2.85795	142.794	3.50929
142.932	3.30675	142.744	1.89231	142.817	2.39488	142.867	2.86867	142.955	3.52773
143.098	3.3158	142.914	1.89887	142.979	2.40208	143.045	2.87904	143.127	3.54041
143.263	3.3264	143.082	1.90527	143.136	2.40781	143.21	2.88849	143.291	3.55121
143.434	3.33794	143.251	1.91229	143.311	2.41293	143.376	2.89656	143.461	3.56131
143.6	3.35022	143.41	1.91751	143.484	2.41932	143.531	2.90355	143.619	3.56948
143.755	3.36155	143.576	1.92166	143.642	2.42674	143.697	2.91063	143.789	3.578
143.918	3.37322	143.739	1.92555	143.797	2.43487	143.859	2.91637	143.953	3.58809
144.08	3.38474	143.902	1.93001	143.968	2.44288	144.023	2.92159	144.115	3.59995
144.248	3.3949	144.063	1.9278	144.126	2.44392	144.193	2.92763	144.282	3.60432
144.41	3.40524	144.225	1.93048	144.295	2.44979	144.364	2.93252	144.446	3.61122
144.585	3.41571	144.385	1.93496	144.458	2.45748	144.525	2.93806	144.609	3.61948
144.752	3.42684	144.554	1.93961	144.617	2.46536	144.687	2.94436	144.773	3.62859
144.911	3.44247	144.721	1.94599	144.786	2.47612	144.85	2.94715	144.936	3.63672
145.081	3.45582	144.882	1.95339	144.952	2.48416	145.022	2.95345	145.097	3.64438
145.242	3.46907	145.043	1.9613	145.117	2.49173	145.175	2.9613	145.261	3.65357
145.406	3.48203	145.213	1.97011	145.288	2.49988	145.336	2.97108	145.439	3.66289
145.57	3.49139	145.373	1.98276	145.45	2.50856	145.503	2.98121	145.596	3.67659
145.733	3.50288	145.536	1.9946	145.606	2.51599	145.661	2.99285	145.761	3.68723
145.902	3.5169	145.705	2.00762	145.781	2.52337	145.827	3.00555	145.919	3.69729
146.063	3.53211	145.87	2.01994	145.943	2.53146	145.999	3.01835	146.091	3.70792
146.233	3.55017	146.036	2.03538	146.107	2.54006	146.163	3.03925	146.259	3.72021
146.4	3.5653	146.203	2.04757	146.268	2.55111	146.332	3.05394	146.414	3.7305
146.56	3.57898	146.368	2.05854	146.437	2.56324	146.494	3.06828	146.583	3.74086
146.734	3.59192	146.536	2.06897	146.596	2.57533	146.664	3.08318	146.749	3.75273
146.891	3.60405	146.701	2.08366	146.764	2.58589	146.832	3.1005	146.915	3.7634
147.06	3.6169	146.868	2.09666	146.927	2.59588	146.996	3.11494	147.08	3.77269
147.222	3.62997	147.039	2.10867	147.094	2.60481	147.167	3.12817	147.245	3.78203
147.398	3.64187	147.204	2.12011	147.258	2.61417	147.329	3.14078	147.41	3.79286
147.559	3.65378	147.363	2.12691	147.42	2.6275	147.493	3.15146	147.58	3.80376
147.728	3.66542	147.523	2.13777	147.59	2.64081	147.655	3.16213	147.742	3.81475
147.89	3.67578	147.693	2.15004	147.76	2.65419	147.822	3.17201	147.905	3.82577
148.047	3.68461	147.853	2.16163	147.93	2.66607	147.99	3.18137	148.073	3.83567
148.215	3.69088	148.026	2.17181	148.08	2.67723	148.155	3.18658	148.238	3.84226
148.377	3.70142	148.186	2.18166	148.254	2.68836	148.319	3.19394	148.4	3.85104
148.549	3.71236	148.356	2.19214	148.414	2.70083	148.485	3.20353	148.562	3.86077
148.712	3.72296	148.518	2.20358	148.577	2.71307	148.647	3.21401	148.728	3.87213
148.872	3.73152	148.677	2.21401	148.745	2.72497	148.816	3.22039	148.9	3.88583
149.041	3.74159	148.853	2.22502	148.913	2.73966	148.975	3.23026	149.058	3.89623
149.207	3.75194	149.014	2.23754	149.086	2.75078	149.135	3.23993	149.228	3.90672
149.366	3.7629	149.183	2.25034	149.245	2.76083	149.298	3.24836	149.389	3.9178
149.531	3.7731	149.345	2.26194	149.403	2.77112	149.465	3.25738	149.548	3.92466
149.706	3.78294	149.502	2.27083	149.575	2.77959	149.623	3.26683	149.718	3.93468
149.869	3.79325	149.667	2.28196	149.744	2.78965	149.796	3.27503	149.884	3.94406
150.031	3.80511	149.842	2.29354	149.905	2.79996	149.968	3.28268	150.048	3.953
150.194	3.81663	150.004	2.30394	150.073	2.81077	150.132	3.29792	150.221	3.96748
150.36	3.82794	150.168	2.31443	150.233	2.81825	150.301	3.30931	150.385	3.97858
150.527	3.83962	150.336	2.32433	150.396	2.82717	150.467	3.32023	150.54	3.98763
150.692	3.85102	150.509	2.33348	150.562	2.83828	150.628	3.3307	150.714	3.99673
150.852	3.8647	150.665	2.34219	150.721	2.8523	150.786	3.33667	150.868	4.00137
151.019	3.87795	150.83	2.34739	150.895	2.86811	150.959	3.34434	151.044	4.0098
151.186	3.88956	150.995	2.35768	151.06	2.88097	151.119	3.35095	151.204	4.01874
151.352	3.90049	151.167	2.36961	151.221	2.89201	151.283	3.35698	151.37	4.02747
151.522	3.91124	151.325	2.37962	151.39	2.90128	151.451	3.36524	151.533	4.03512
151.682	3.92067	151.487	2.38463	151.559	2.91312	151.621	3.37458	151.701	4.0434
151.848	3.93062	151.648	2.39116	151.72	2.92185	151.783	3.38343	151.863	4.0511
152.018	3.94119	151.822	2.39798	151.887	2.93182	151.948	3.39104	152.03	4.0583
152.183	3.95313	151.983	2.40547	152.059	2.9427	152.113	3.39719	152.187	4.06612
152.353	3.96682	152.146	2.41881	152.23	2.95406	152.276	3.40098	152.358	4.07665
152.514	3.97974	152.313	2.4292	152.389	2.96371	152.439	3.40725	152.527	4.08792
152.676	3.99297	152.495	2.43788	152.551	2.97266	152.593	3.41317	152.686	4.09993
152.833	4.00232	152.65	2.4467	152.709	2.98193	152.764	3.41964	152.854	4.11324
152.998	4.01325	152.809	2.45023	152.878	2.98199	152.935	3.42868	153.02	4.12318
153.166	4.02453	152.972	2.45748	153.037	2.98825	153.104	3.43497	153.186	4.13282
153.331	4.03642	153.141	2.46735	153.205	2.99707	153.263	3.44062	153.344	4.14393
153.508	4.04823	153.3	2.47767	153.375	3.00714	153.429	3.4468	153.512	4.15779
153.678	4.06964	153.474	2.49105	153.54	3.01773	153.59	3.45046	153.679	4.17045
153.839	4.08525	153.643	2.50249	153.706	3.02589	153.763	3.45612	153.853	4.18196
154.002	4.09838	153.803	2.51196	153.872	3.03401	153.921	3.46312	154.014	4.19384
154.171	4.11162	153.965	2.52081	154.032	3.04375	154.086	3.47032	154.187	4.21004
154.33	4.1201	154.131	2.52852	154.198	3.05357	154.254	3.47684	154.347	4.22521
154.495	4.13363	154.294	2.53755	154.364	3.06467	154.419	3.48329	154.507	4.2401
154.664	4.14939	154.466	2.54662	154.528	3.07589	154.579	3.49029	154.675	4.25552
154.831	4.16447	154.636	2.55548	154.699	3.08692	154.748	3.49901	154.84	4.27045
154.99	4.18145	154.797	2.56724	154.859	3.09815	154.913	3.5072	155.011	4.2837
155.168	4.19577	154.965	2.57704	155.016	3.10805	155.074	3.51616	155.171	4.29744
155.327	4.20956	155.127	2.58673	155.188	3.11712	155.241	3.52552	155.334	4.31186
155.486	4.22273	155.286	2.59776	155.355	3.12567	155.411	3.53381	155.506	4.329
155.658	4.24057	155.45	2.6072	155.521	3.13913	155.569	3.5466	155.672	4.34322
155.819	4.25703	155.617	2.61742	155.69	3.14982	155.731	3.56097	155.837	4.35731
155.99	4.27034	155.783	2.62862	155.856	3.161	155.895	3.57509	156.005	4.37172
156.157	4.28052	155.944	2.64038	156.017	3.17173	156.069	3.58691	156.169	4.38406
156.321	4.29033	156.112	2.65345	156.185	3.17617	156.234	3.602	156.33	4.39671
156.484	4.30063	156.278	2.66365	156.347	3.18242	156.395	3.6143	156.493	4.40809
156.648	4.31116	156.442	2.6719	156.515	3.19043	156.565	3.6263	156.66	4.41961
156.815	4.32122	156.612	2.68023	156.668	3.20021	156.727	3.63788	156.83	4.42739
156.978	4.33059	156.784	2.69096	156.838	3.21096	156.89	3.64927	156.995	4.43656
157.155	4.34241	156.943	2.69982	157.002	3.22161	157.066	3.65911	157.157	4.44621
157.318	4.35285	157.103	2.70804	157.172	3.23194	157.237	3.66927	157.324	4.45513
157.47	4.36236	157.273	2.71652	157.342	3.24261	157.396	3.6816	157.491	4.46333
157.638	4.36731	157.445	2.71923	157.507	3.25519	157.553	3.69031	157.656	4.46522
157.805	4.37589	157.608	2.72487	157.664	3.26664	157.726	3.70192	157.821	4.47094
157.972	4.38589	157.766	2.73065	157.827	3.27746	157.891	3.71257	157.982	4.47903
158.137	4.39593	157.932	2.73616	158.001	3.28795	158.057	3.72269	158.153	4.48735
158.301	4.40778	158.098	2.73975	158.173	3.30377	158.217	3.72995	158.309	4.48935
158.471	4.41763	158.261	2.7451	158.334	3.31591	158.385	3.73629	158.486	4.49355
158.641	4.42878	158.433	2.7522	158.498	3.32741	158.544	3.74317	158.649	4.50013
158.799	4.44067	158.592	2.76112	158.665	3.33834	158.719	3.75068	158.81	4.50955
158.972	4.45135	158.763	2.7692	158.834	3.34675	158.891	3.76435	158.975	4.5196
159.136	4.46365	158.923	2.77659	159.003	3.35557	159.057	3.7749	159.132	4.5288
159.296	4.47677	159.088	2.78229	159.163	3.36464	159.216	3.7844	159.308	4.53779
159.466	4.48965	159.25	2.7874	159.322	3.37389	159.378	3.7941	159.472	4.54731
159.626	4.50173	159.416	2.7927	159.495	3.38433	159.538	3.79543	159.638	4.55788
159.786	4.51513	159.585	2.8028	159.66	3.39185	159.706	3.80496	159.792	4.56644
159.958	4.528	159.747	2.81095	159.822	3.40129	159.868	3.8179	159.96	4.57501
160.129	4.54029	159.919	2.818	159.992	3.41039	160.036	3.8312	160.137	4.58323
160.293	4.55671	160.089	2.82448	160.151	3.41899	160.209	3.84895	160.305	4.59871
160.459	4.56962	160.246	2.82838	160.316	3.42488	160.375	3.86254	160.465	4.61118
160.631	4.58084	160.414	2.83293	160.48	3.43292	160.532	3.87526	160.632	4.62116
160.797	4.59121	160.573	2.83855	160.65	3.44183	160.701	3.88732	160.793	4.63017
160.953	4.59953	160.737	2.845	160.818	3.45057	160.869	3.90043	160.962	4.63619
161.128	4.60967	160.909	2.85139	160.987	3.465	161.035	3.91095	161.127	4.6455
161.297	4.6193	161.077	2.85814	161.15	3.4773	161.211	3.92071	161.292	4.65427
161.456	4.62996	161.24	2.86354	161.317	3.48768	161.378	3.93066	161.458	4.66149
161.619	4.63605	161.403	2.86718	161.479	3.49794	161.536	3.93798	161.622	4.66751
161.787	4.64345	161.568	2.87093	161.641	3.50747	161.699	3.94676	161.797	4.6742
161.951	4.64951	161.729	2.87657	161.812	3.51746	161.871	3.95621	161.954	4.68145
162.12	4.65371	161.893	2.88239	161.981	3.52715	162.039	3.96602	162.118	4.68726
162.277	4.6603	162.062	2.88863	162.142	3.53526	162.199	3.96788	162.286	4.69527
162.451	4.66847	162.233	2.89673	162.311	3.54521	162.363	3.97367	162.457	4.70534
162.607	4.67662	162.395	2.9046	162.481	3.55442	162.52	3.98089	162.62	4.71304
162.779	4.6833	162.562	2.91151	162.644	3.56325	162.694	3.98876	162.781	4.71966
162.946	4.68927	162.72	2.91754	162.809	3.57122	162.857	3.99325	162.942	4.723
163.106	4.69733	162.889	2.92041	162.973	3.57563	163.024	3.99547	163.104	4.72764
163.275	4.7052	163.062	2.92416	163.143	3.58224	163.193	3.99485	163.28	4.73295
163.43	4.71263	163.22	2.92813	163.306	3.5902	163.36	3.99486	163.444	4.73982
163.603	4.71624	163.393	2.93097	163.472	3.59901	163.522	3.99647	163.608	4.75008
163.775	4.7205	163.559	2.93614	163.63	3.60519	163.684	3.9985	163.784	4.75671
163.941	4.7264	163.722	2.94099	163.798	3.61323	163.851	4.00223	163.951	4.76435
164.107	4.73411	163.894	2.94525	163.97	3.61964	164.021	4.00493	164.105	4.77271
164.266	4.74261	164.054	2.94922	164.132	3.62459	164.187	4.00726	164.277	4.77654
164.438	4.75082	164.217	2.95046	164.301	3.63489	164.349	4.00677	164.437	4.7832
164.606	4.75944	164.379	2.95554	164.467	3.64237	164.498	4.00972	164.603	4.79066
164.772	4.76763	164.551	2.96173	164.629	3.64972	164.666	4.01224	164.771	4.79893
164.929	4.77551	164.71	2.96896	164.798	3.65868	164.837	4.01463	164.938	4.80975
165.092	4.78072	164.876	2.97685	164.967	3.6686	165.008	4.03	165.099	4.82041
165.258	4.78704	165.043	2.98344	165.133	3.67689	165.176	4.04131	165.263	4.83234
165.424	4.79453	165.208	2.99005	165.297	3.68404	165.335	4.05258	165.434	4.84417
165.597	4.80269	165.368	2.99801	165.451	3.69038	165.498	4.06431	165.604	4.85758
165.756	4.81826	165.538	3.01083	165.621	3.69428	165.662	4.07392	165.763	4.86899
165.923	4.83044	165.708	3.02026	165.788	3.70122	165.833	4.08211	165.928	4.87929
166.09	4.84242	165.872	3.02814	165.945	3.7085	165.994	4.09087	166.096	4.89072
166.255	4.85461	166.038	3.03691	166.121	3.71614	166.156	4.09833	166.257	4.90455
166.419	4.86264	166.2	3.05009	166.285	3.728	166.327	4.11211	166.422	4.91729
166.58	4.87229	166.365	3.06135	166.449	3.73618	166.499	4.12248	166.595	4.92824
166.749	4.88255	166.526	3.07073	166.613	3.74349	166.666	4.13188	166.764	4.93909
166.912	4.89247	166.701	3.0783	166.777	3.75191	166.841	4.14047	166.922	4.95099
167.088	4.90797	166.867	3.08733	166.943	3.75969	166.996	4.14555	167.093	4.95975
167.248	4.91972	167.031	3.09514	167.113	3.76911	167.154	4.15324	167.254	4.9672
167.412	4.92838	167.194	3.10162	167.276	3.77767	167.323	4.15965	167.419	4.9747
167.59	4.9357	167.36	3.10902	167.44	3.78641	167.489	4.1652	167.589	4.97815
167.743	4.93993	167.537	3.11532	167.612	3.79874	167.648	4.16539	167.763	4.98486
167.917	4.94638	167.702	3.12188	167.776	3.80963	167.822	4.16993	167.925	4.99294
168.082	4.9547	167.865	3.1296	167.94	3.81982	167.99	4.17411	168.086	4.99986
168.249	4.96302	168.024	3.13712	168.103	3.83037	168.152	4.17869	168.257	5.00173
168.413	4.9673	168.19	3.13573	168.278	3.84264	168.316	4.18211	168.419	5.00856
168.582	4.97504	168.355	3.14156	168.443	3.85246	168.482	4.18671	168.574	5.01677
168.744	4.98516	168.524	3.14991	168.611	3.86189	168.651	4.19242	168.746	5.02452
168.903	4.99619	168.683	3.15745	168.771	3.87073	168.811	4.19884	168.906	5.03173
169.071	5.00311	168.857	3.16827	168.941	3.87856	168.971	4.20405	169.071	5.042
169.237	5.01182	169.016	3.17674	169.109	3.88715	169.143	4.21051	169.249	5.05086
169.399	5.02087	169.185	3.18494	169.276	3.89603	169.313	4.21729	169.407	5.05864
169.574	5.03046	169.356	3.19262	169.437	3.90438	169.471	4.22461	169.578	5.0675
169.735	5.04563	169.515	3.20189	169.607	3.91195	169.642	4.23695	169.737	5.07879
169.903	5.0571	169.681	3.20868	169.764	3.91998	169.804	4.2469	169.915	5.08774
170.072	5.06804	169.855	3.21592	169.933	3.92831	169.973	4.25828	170.072	5.09646
170.244	5.07846	170.02	3.22379	170.102	3.93623	170.14	4.27055	170.237	5.10471
170.403	5.09328	170.183	3.23077	170.262	3.94654	170.308	4.28679	170.405	5.11507
170.567	5.10586	170.344	3.23744	170.435	3.9588	170.476	4.2994	170.578	5.12665
170.731	5.11722	170.514	3.2448	170.599	3.97032	170.634	4.31104	170.735	5.1383
170.899	5.1279	170.679	3.25322	170.761	3.98219	170.806	4.3212	170.901	5.15046
171.066	5.13896	170.847	3.26243	170.927	3.99474	170.972	4.33371	171.071	5.16194
171.232	5.14932	171.006	3.26902	171.098	4.00637	171.14	4.34598	171.227	5.17306
171.4	5.15956	171.17	3.27716	171.257	4.01857	171.304	4.35781	171.405	5.18476
171.566	5.17106	171.343	3.2865	171.43	4.02953	171.473	4.36812	171.561	5.19701
171.733	5.1822	171.506	3.29476	171.591	4.04481	171.641	4.38157	171.736	5.21158
171.9	5.19413	171.669	3.30556	171.772	4.05663	171.803	4.39458	171.905	5.22288
172.065	5.20731	171.836	3.31695	171.929	4.06825	171.97	4.40746	172.066	5.23611
172.225	5.22206	172.001	3.32784	172.092	4.0802	172.129	4.4216	172.231	5.25016
172.392	5.2352	172.172	3.33829	172.265	4.09007	172.299	4.4302	172.398	5.26151
172.56	5.24993	172.337	3.35323	172.422	4.10129	172.467	4.44166	172.562	5.27389
172.723	5.26484	172.498	3.3661	172.594	4.11254	172.634	4.4525	172.734	5.28728
172.891	5.28027	172.671	3.37832	172.755	4.12428	172.794	4.4618	172.896	5.30139
173.057	5.30015	172.834	3.39084	172.921	4.13273	172.961	4.47573	173.066	5.31234
173.224	5.31641	173	3.40491	173.086	4.14373	173.135	4.49023	173.222	5.3243
173.392	5.33091	173.17	3.41866	173.255	4.15594	173.297	4.50494	173.391	5.33707
173.561	5.34449	173.336	3.431	173.423	4.16881	173.469	4.51913	173.567	5.35045
173.734	5.36234	173.499	3.44352	173.582	4.18677	173.628	4.53295	173.729	5.36654
173.892	5.37722	173.666	3.45699	173.754	4.20246	173.796	4.54547	173.889	5.38041
174.066	5.39043	173.836	3.46992	173.922	4.21677	173.965	4.55895	174.061	5.39286
174.225	5.40453	174.003	3.48278	174.084	4.23026	174.117	4.57397	174.226	5.40446
174.397	5.41554	174.159	3.49507	174.252	4.24508	174.285	4.58597	174.389	5.41457
174.558	5.42837	174.336	3.50844	174.418	4.26022	174.463	4.59837	174.552	5.42692
174.726	5.44039	174.502	3.52164	174.588	4.2761	174.632	4.60929	174.728	5.43941
174.891	5.45153	174.665	3.5342	174.749	4.29166	174.8	4.62016	174.891	5.45044
175.056	5.46019	174.829	3.54681	174.923	4.30558	174.958	4.6323	175.06	5.46168
175.225	5.47129	174.998	3.5562	175.093	4.3223	175.124	4.64436	175.225	5.47321
175.388	5.48333	175.161	3.56811	175.253	4.33563	175.292	4.65684	175.386	5.48469
175.55	5.4958	175.326	3.58157	175.421	4.34791	175.463	4.66969	175.551	5.49551
175.725	5.51162	175.493	3.59468	175.579	4.3592	175.627	4.68011	175.714	5.50425
175.889	5.5254	175.66	3.60622	175.748	4.36629	175.791	4.6917	175.884	5.51372
176.052	5.53761	175.831	3.61607	175.923	4.37492	175.952	4.70355	176.056	5.52337
176.214	5.54833	175.992	3.62488	176.089	4.38321	176.119	4.71482	176.217	5.53244
176.382	5.55802	176.158	3.63363	176.253	4.39153	176.283	4.72505	176.384	5.54313
176.547	5.57157	176.323	3.64211	176.411	4.39535	176.458	4.73581	176.549	5.55336
176.72	5.5841	176.495	3.65178	176.583	4.40382	176.62	4.74459	176.718	5.56344
176.885	5.59586	176.664	3.66179	176.747	4.41381	176.792	4.75232	176.883	5.57288
177.056	5.60776	176.831	3.67126	176.915	4.42258	176.956	4.76098	177.053	5.58317
177.224	5.62187	176.992	3.67957	177.078	4.43087	177.119	4.76807	177.218	5.5933
177.389	5.63477	177.158	3.68848	177.25	4.4397	177.291	4.77473	177.382	5.60244
177.551	5.64627	177.325	3.69602	177.407	4.44778	177.455	4.78066	177.548	5.61079
177.712	5.6569	177.486	3.70367	177.58	4.45521	177.622	4.78264	177.715	5.61688
177.886	5.66561	177.659	3.71363	177.743	4.46694	177.79	4.78761	177.888	5.62532
178.058	5.67669	177.821	3.72169	177.908	4.47517	177.948	4.79489	178.046	5.63749
178.216	5.68876	177.994	3.73037	178.084	4.48324	178.115	4.80299	178.214	5.65173
178.382	5.70127	178.157	3.74042	178.247	4.49159	178.282	4.80596	178.376	5.66259
178.55	5.71498	178.327	3.75022	178.411	4.50004	178.441	4.81191	178.553	5.67286
178.722	5.72761	178.494	3.75896	178.584	4.50683	178.614	4.81721	178.708	5.68308
178.888	5.74043	178.656	3.76811	178.745	4.51387	178.771	4.82304	178.88	5.69454
179.049	5.7536	178.814	3.77772	178.906	4.52134	178.941	4.82943	179.041	5.70645
179.219	5.76465	178.996	3.78568	179.078	4.52544	179.107	4.83858	179.205	5.71834
179.381	5.77585	179.155	3.79475	179.244	4.53136	179.279	4.8449	179.378	5.73028
179.552	5.78862	179.315	3.80459	179.405	4.53612	179.448	4.85218	179.554	5.74162
179.717	5.80203	179.492	3.81495	179.579	4.53912	179.611	4.86005	179.721	5.75816
179.892	5.8167	179.654	3.82576	179.741	4.54369	179.779	4.86873	179.881	5.77096
180.048	5.82949	179.822	3.83443	179.906	4.54874	179.944	4.87799	180.042	5.78226
180.222	5.84165	179.985	3.84307	180.067	4.55396	180.104	4.887	180.212	5.79312
180.384	5.85477	180.155	3.85194	180.235	4.56045	180.276	4.89631	180.379	5.80319
180.555	5.865	180.317	3.85798	180.403	4.56416	180.432	4.90383	180.546	5.80998
180.717	5.8755	180.489	3.86375	180.567	4.56866	180.601	4.91271	180.712	5.81888
180.883	5.88647	180.653	3.87151	180.732	4.57453	180.769	4.92189	180.88	5.82973
181.056	5.89777	180.82	3.87905	180.894	4.58197	180.94	4.93055	181.04	5.84119
181.219	5.90773	180.987	3.88511	181.059	4.58776	181.108	4.94346	181.213	5.85037
181.384	5.91863	181.15	3.8917	181.232	4.59498	181.276	4.95434	181.375	5.86073
181.551	5.93115	181.32	3.89893	181.392	4.60537	181.443	4.96423	181.545	5.87132
181.72	5.94429	181.485	3.90669	181.563	4.61688	181.607	4.97236	181.708	5.8813
181.887	5.95435	181.651	3.91333	181.736	4.63318	181.772	4.97561	181.879	5.89024
182.051	5.96322	181.808	3.92072	181.894	4.64578	181.934	4.98048	182.04	5.89883
182.215	5.97284	181.977	3.92846	182.064	4.6572	182.11	4.98691	182.21	5.90694
182.381	5.98387	182.148	3.93588	182.231	4.66881	182.273	4.99311	182.379	5.9153
182.551	5.99151	182.316	3.94355	182.4	4.68315	182.44	4.99747	182.543	5.92757
182.712	5.99864	182.482	3.95244	182.56	4.69438	182.604	5.00379	182.712	5.9365
182.889	6.00615	182.646	3.96042	182.736	4.706	182.772	5.00998	182.879	5.94514
183.053	6.01401	182.809	3.96831	182.903	4.71715	182.939	5.01643	183.046	5.95403
183.224	6.02155	182.984	3.97567	183.071	4.73091	183.097	5.01709	183.211	5.95922
183.381	6.02854	183.145	3.98323	183.237	4.74476	183.263	5.02216	183.379	5.96655
183.548	6.03486	183.315	3.98878	183.404	4.75737	183.431	5.02856	183.539	5.97289
183.717	6.04134	183.478	3.99437	183.568	4.76902	183.598	5.03473	183.705	5.97749
183.882	6.04472	183.645	4.00024	183.733	4.7768	183.758	5.04212	183.88	5.98232
184.041	6.04846	183.813	4.00535	183.897	4.78641	183.931	5.04781	184.041	5.98905
184.212	6.05289	183.975	4.01195	184.064	4.79682	184.096	5.05273	184.203	5.9967
184.372	6.05783	184.146	4.01895	184.235	4.80767	184.263	5.05786	184.375	6.00489
184.548	6.06248	184.31	4.02728	184.395	4.81836	184.424	5.06536	184.538	6.00777
184.711	6.07038	184.476	4.03534	184.573	4.82811	184.594	5.07263	184.705	6.01136
184.874	6.07912	184.64	4.04269	184.736	4.83634	184.764	5.08005	184.867	6.01572
185.037	6.08745	184.804	4.04881	184.898	4.84345	184.928	5.08692	185.031	6.02056
185.21	6.09375	184.968	4.05591	185.07	4.84773	185.09	5.0932	185.193	6.0241
185.371	6.10185	185.147	4.06469	185.229	4.85467	185.259	5.10164	185.363	6.02979
185.531	6.11178	185.304	4.07114	185.399	4.86296	185.426	5.10876	185.535	6.03471
185.704	6.12172	185.473	4.07835	185.567	4.87194	185.59	5.11515	185.702	6.03808
185.866	6.13675	185.639	4.08711	185.732	4.88014	185.754	5.12532	185.866	6.04354
186.037	6.14882	185.814	4.09713	185.896	4.88946	185.929	5.13366	186.029	6.04853
186.212	6.16143	185.978	4.10672	186.063	4.90066	186.092	5.14065	186.191	6.05476
186.371	6.17364	186.139	4.11635	186.227	4.91193	186.26	5.14685	186.359	6.06271
186.541	6.18879	186.305	4.12552	186.391	4.9218	186.422	5.15359	186.527	6.07078
186.706	6.20168	186.476	4.13343	186.562	4.93406	186.596	5.1598	186.697	6.07879
186.88	6.21424	186.633	4.14172	186.73	4.94631	186.76	5.16662	186.861	6.08923
187.038	6.22622	186.806	4.15027	186.897	4.95927	186.921	5.174	187.026	6.10164
187.212	6.24023	186.967	4.16025	187.059	4.97089	187.088	5.17761	187.185	6.11314
187.375	6.25163	187.142	4.17411	187.234	4.98714	187.256	5.18316	187.359	6.12318
187.544	6.26168	187.306	4.18481	187.398	4.99919	187.42	5.19077	187.525	6.13407
187.713	6.27237	187.474	4.1942	187.57	5.00758	187.583	5.1992	187.695	6.14652
187.873	6.28441	187.634	4.20363	187.734	5.01542	187.753	5.20819	187.862	6.16702
188.045	6.29424	187.807	4.21186	187.897	5.02169	187.919	5.21707	188.025	6.18149
188.208	6.30662	187.973	4.21962	188.064	5.02961	188.076	5.22551	188.192	6.19452
188.372	6.31838	188.13	4.22617	188.234	5.0372	188.253	5.23234	188.366	6.20848
188.543	6.32921	188.304	4.23361	188.402	5.04485	188.415	5.24153	188.534	6.22437
188.708	6.33816	188.467	4.24419	188.559	5.04805	188.577	5.24902	188.694	6.23837
188.869	6.34843	188.634	4.25379	188.738	5.0564	188.746	5.25833	188.859	6.25229
189.033	6.35838	188.802	4.26401	188.891	5.06524	188.919	5.26747	189.032	6.26646
189.206	6.36852	188.967	4.27553	189.054	5.07439	189.083	5.27913	189.197	6.27787
189.373	6.3804	189.141	4.2828	189.222	5.08263	189.251	5.29053	189.36	6.28903
189.54	6.39034	189.3	4.29106	189.391	5.09388	189.415	5.30178	189.527	6.30022
189.709	6.40014	189.459	4.2984	189.555	5.10581	189.583	5.31043	189.692	6.31153
189.872	6.41001	189.626	4.30481	189.723	5.11904	189.742	5.31503	189.865	6.32255
190.035	6.41473	189.802	4.31381	189.886	5.13848	189.908	5.32217	190.031	6.3322
190.205	6.4226	189.97	4.32166	190.058	5.1544	190.081	5.32986	190.198	6.34064
190.371	6.43175	190.133	4.32912	190.227	5.16904	190.253	5.33874	190.366	6.34895
190.536	6.44153	190.307	4.33591	190.392	5.18378	190.412	5.34732	190.533	6.35377
190.707	6.44895	190.469	4.3428	190.559	5.20489	190.583	5.3604	190.693	6.36262
190.866	6.45675	190.632	4.34925	190.727	5.2208	190.756	5.37252	190.861	6.37388
191.038	6.46603	190.799	4.3571	190.895	5.23529	190.916	5.38472	191.027	6.38589
191.203	6.47581	190.958	4.36546	191.062	5.24867	191.076	5.39709	191.195	6.39855
191.373	6.4846	191.133	4.375	191.238	5.2626	191.251	5.40637	191.359	6.41009
191.532	6.49214	191.296	4.38655	191.4	5.27675	191.41	5.41552	191.525	6.42173
191.701	6.49993	191.465	4.39853	191.571	5.28888	191.582	5.42354	191.688	6.43276
191.869	6.50806	191.63	4.40992	191.734	5.30067	191.746	5.43064	191.859	6.44205
192.033	6.51728	191.797	4.42606	191.903	5.30519	191.914	5.44201	192.025	6.45684
192.2	6.52688	191.964	4.43799	192.07	5.31232	192.081	5.45138	192.2	6.46965
192.367	6.53648	192.126	4.44936	192.231	5.32058	192.255	5.46099	192.365	6.48179
192.54	6.54531	192.3	4.46079	192.401	5.33001	192.421	5.46975	192.536	6.49293
192.703	6.55416	192.472	4.47857	192.555	5.3346	192.587	5.47679	192.698	6.50006
192.866	6.56305	192.646	4.49198	192.733	5.34155	192.754	5.48647	192.863	6.50675
193.03	6.57029	192.805	4.50311	192.902	5.34827	192.913	5.49567	193.033	6.51262
193.203	6.57558	192.973	4.51299	193.062	5.35509	193.078	5.50412	193.193	6.51852
193.37	6.58385	193.137	4.51655	193.234	5.35983	193.243	5.50684	193.357	6.51874
193.536	6.59196	193.304	4.52413	193.395	5.36343	193.412	5.51317	193.525	6.52474
193.703	6.59983	193.469	4.53334	193.56	5.3667	193.578	5.52014	193.7	6.53335
193.871	6.60692	193.638	4.54209	193.729	5.37108	193.748	5.5265	193.866	6.54267
194.033	6.60906	193.804	4.54733	193.905	5.37598	193.913	5.53629	194.023	6.55054
194.201	6.61279	193.972	4.55603	194.061	5.38017	194.085	5.54412	194.182	6.55831
194.37	6.61832	194.14	4.56671	194.233	5.38467	194.252	5.55238	194.356	6.56544
194.53	6.62447	194.304	4.57795	194.39	5.38951	194.414	5.56187	194.519	6.57269
194.691	6.62886	194.464	4.58393	194.565	5.39294	194.58	5.56741	194.689	6.58533
194.864	6.6361	194.629	4.59131	194.723	5.39824	194.742	5.5759	194.856	6.59537
195.03	6.64449	194.804	4.59852	194.888	5.40301	194.917	5.58519	195.025	6.60543
195.2	6.65337	194.97	4.60596	195.052	5.4071	195.077	5.59402	195.197	6.61579
195.362	6.66161	195.13	4.61353	195.227	5.4134	195.245	5.6022	195.368	6.62584
195.522	6.66995	195.302	4.61984	195.382	5.41905	195.411	5.60901	195.534	6.63179
195.696	6.67895	195.474	4.62524	195.558	5.42564	195.576	5.61636	195.691	6.63556
195.864	6.68844	195.642	4.63064	195.725	5.4337	195.75	5.62314	195.86	6.63815
196.03	6.7021	195.807	4.63574	195.894	5.44703	195.915	5.63102	196.025	6.63735
196.197	6.71127	195.975	4.64008	196.06	5.45809	196.085	5.63548	196.194	6.64108
196.369	6.71994	196.137	4.64322	196.224	5.46768	196.25	5.63913	196.359	6.64476
196.535	6.72884	196.304	4.64546	196.385	5.47637	196.416	5.64386	196.528	6.64775
196.703	6.73657	196.462	4.64376	196.552	5.48308	196.58	5.64096	196.694	6.64874
196.864	6.74502	196.634	4.64663	196.725	5.49103	196.739	5.6423	196.853	6.65482
197.035	6.75418	196.798	4.6517	196.892	5.49934	196.911	5.64576	197.02	6.66111
197.198	6.76381	196.968	4.65666	197.064	5.50715	197.074	5.65097	197.183	6.66686
197.369	6.77431	197.136	4.66202	197.232	5.51851	197.242	5.65529	197.347	6.67317
197.53	6.78554	197.297	4.66864	197.394	5.52572	197.405	5.66182	197.516	6.68072
197.696	6.79746	197.462	4.6758	197.568	5.53339	197.569	5.66798	197.685	6.68951
197.866	6.80988	197.625	4.68285	197.723	5.54174	197.735	5.6736	197.847	6.69907
198.029	6.82455	197.793	4.69042	197.891	5.55061	197.906	5.68618	198.013	6.71914
198.195	6.83809	197.961	4.70375	198.054	5.55025	198.069	5.69635	198.191	6.73305
198.363	6.85301	198.129	4.71386	198.222	5.55678	198.227	5.70524	198.352	6.74514
198.527	6.86855	198.298	4.72176	198.388	5.56562	198.404	5.71338	198.521	6.75722
198.702	6.89069	198.459	4.72957	198.553	5.57531	198.574	5.72661	198.681	6.77263
198.867	6.90887	198.628	4.73886	198.718	5.58658	198.741	5.73588	198.855	6.78499
199.034	6.9255	198.799	4.7476	198.888	5.59831	198.905	5.74543	199.02	6.79623
199.203	6.94208	198.959	4.75796	199.054	5.6103	199.07	5.75643	199.187	6.80762
199.373	6.96133	199.129	4.7691	199.223	5.62181	199.239	5.76563	199.359	6.81907
199.533	6.97763	199.298	4.78179	199.384	5.64172	199.411	5.77466	199.527	6.82813
199.702	6.99309	199.467	4.79354	199.552	5.65727	199.572	5.78308	199.691	6.83635
199.871	7.00958	199.627	4.8044	199.724	5.67044	199.738	5.79169	199.855	6.8456
200.04	7.02752	199.796	4.8134	199.885	5.68341	199.901	5.79877	200.022	6.85098
200.207	7.0436	199.959	4.8213	200.056	5.70368	200.069	5.80867	200.187	6.86201
200.375	7.05977	200.126	4.83052	200.227	5.72053	200.231	5.82072	200.351	6.8742
200.539	7.07698	200.293	4.84154	200.393	5.7347	200.406	5.8335	200.52	6.8859
200.706	7.0917	200.465	4.85503	200.559	5.74647	200.576	5.84785	200.684	6.89239
200.873	7.10818	200.63	4.87328	200.727	5.75784	200.733	5.85874	200.842	6.90152
201.034	7.12456	200.794	4.88783	200.898	5.77065	200.895	5.86857	201.01	6.9116
201.202	7.14191	200.965	4.90104	201.058	5.78316	201.07	5.87744	201.176	6.92211
201.38	7.15652	201.125	4.91297	201.223	5.79452	201.229	5.88626	201.346	6.93739
201.539	7.16906	201.288	4.91967	201.393	5.80056	201.404	5.89521	201.518	6.94869
201.705	7.17956	201.454	4.9289	201.561	5.80885	201.565	5.9041	201.691	6.96054
201.879	7.19062	201.623	4.9391	201.734	5.8176	201.743	5.91217	201.852	6.97271
202.044	7.20143	201.8	4.9496	201.891	5.82635	201.904	5.92007	202.014	6.98003
202.212	7.21142	201.972	4.96456	202.051	5.83327	202.068	5.92332	202.184	6.98877
202.377	7.22239	202.134	4.97607	202.227	5.84465	202.232	5.92983	202.348	6.99993
202.545	7.23365	202.301	4.98522	202.394	5.85641	202.399	5.93643	202.517	7.01282
202.714	7.23622	202.461	4.99307	202.56	5.86847	202.562	5.94333	202.682	7.02478
202.875	7.24462	202.63	4.99272	202.719	5.88172	202.731	5.94805	202.85	7.03722
203.039	7.25514	202.792	5.00014	202.889	5.89417	202.902	5.9542	203.016	7.04937
203.203	7.26487	202.963	5.00939	203.057	5.90582	203.068	5.96162	203.192	7.06067
203.376	7.27369	203.134	5.01833	203.225	5.91757	203.236	5.96863	203.353	7.07388
203.539	7.28226	203.298	5.02955	203.396	5.93404	203.396	5.97864	203.518	7.08608
203.707	7.29144	203.466	5.03908	203.571	5.94477	203.567	5.98999	203.687	7.09741
203.882	7.30111	203.632	5.04727	203.728	5.95442	203.733	6.00113	203.858	7.10689
204.046	7.31096	203.797	5.05521	203.898	5.9639	203.896	6.0124	204.024	7.11945
204.209	7.32501	203.958	5.0665	204.065	5.96923	204.066	6.02289	204.19	7.12883
204.38	7.33745	204.132	5.07768	204.236	5.97754	204.233	6.02961	204.359	7.13658
204.546	7.34773	204.3	5.08948	204.402	5.98841	204.4	6.03539	204.527	7.1441
204.712	7.35776	204.463	5.10167	204.564	5.99905	204.569	6.04223	204.689	7.14789
204.877	7.3681	204.636	5.11406	204.734	6.00467	204.734	6.05212	204.856	7.15615
205.047	7.37898	204.801	5.12352	204.896	6.01402	204.911	6.06008	205.026	7.16521
205.214	7.39035	204.966	5.13145	205.061	6.02333	205.078	6.0689	205.19	7.17557
205.379	7.40195	205.132	5.13913	205.233	6.03269	205.242	6.07796	205.352	7.17988
205.546	7.41735	205.3	5.14611	205.392	6.04478	205.405	6.07666	205.522	7.18477
205.719	7.43212	205.472	5.15361	205.56	6.05386	205.565	6.0788	205.687	7.18999
205.883	7.44582	205.638	5.15987	205.732	6.06261	205.729	6.08209	205.852	7.19547
206.048	7.45753	205.805	5.1651	205.904	6.07155	205.898	6.08593	206.016	7.20217
206.213	7.46558	205.974	5.16681	206.064	6.08192	206.067	6.09109	206.19	7.20955
206.38	7.47616	206.137	5.17273	206.236	6.0902	206.233	6.09633	206.358	7.21859
206.552	7.48762	206.301	5.17985	206.398	6.0983	206.399	6.10185	206.527	7.22818
206.719	7.4994	206.464	5.18738	206.567	6.10654	206.571	6.10759	206.694	7.23813
206.884	7.51189	206.629	5.19176	206.741	6.11202	206.736	6.11202	206.855	7.24826
207.055	7.52352	206.797	5.20015	206.903	6.11878	206.89	6.11802	207.018	7.2574
207.227	7.53298	206.969	5.21061	207.063	6.12622	207.061	6.12358	207.186	7.26582
207.386	7.54205	207.131	5.22084	207.241	6.13404	207.223	6.12848	207.348	7.27439
207.548	7.54969	207.295	5.23282	207.396	6.14216	207.395	6.13578	207.518	7.28857
207.717	7.55833	207.465	5.2424	207.563	6.15108	207.567	6.14017	207.694	7.30131
207.886	7.56654	207.64	5.25146	207.734	6.16057	207.73	6.1433	207.863	7.31363
208.054	7.57495	207.801	5.26177	207.898	6.17052	207.899	6.14657	208.027	7.32522
208.22	7.58349	207.973	5.27477	208.069	6.18308	208.065	6.15442	208.195	7.33511
208.387	7.5916	208.138	5.28407	208.234	6.19378	208.24	6.16283	208.361	7.34201
208.556	7.59824	208.31	5.29289	208.398	6.20503	208.398	6.17298	208.527	7.34958
208.711	7.60564	208.478	5.30182	208.567	6.21568	208.565	6.18185	208.689	7.35941
208.89	7.60987	208.634	5.30814	208.736	6.23101	208.731	6.18531	208.863	7.3671
209.057	7.61495	208.807	5.3177	208.901	6.24252	208.901	6.19137	209.032	7.37596
209.219	7.62183	208.971	5.32951	209.068	6.25515	209.06	6.19755	209.198	7.38431
209.383	7.62938	209.138	5.34114	209.238	6.26928	209.224	6.20414	209.362	7.39274
209.55	7.63363	209.305	5.35098	209.407	6.28329	209.394	6.21694	209.522	7.39852
209.721	7.64293	209.467	5.35789	209.57	6.29684	209.56	6.22683	209.687	7.40826
209.879	7.65319	209.638	5.36663	209.742	6.30982	209.739	6.23735	209.852	7.4187
210.051	7.66288	209.805	5.37606	209.904	6.32181	209.908	6.24816	210.023	7.42853
210.22	7.67342	209.972	5.38588	210.075	6.33398	210.065	6.25693	210.195	7.44423
210.379	7.68367	210.14	5.40299	210.24	6.34624	210.234	6.26769	210.362	7.45623
210.543	7.69384	210.307	5.41732	210.406	6.35759	210.395	6.27838	210.523	7.46714
210.719	7.70527	210.48	5.43008	210.579	6.36693	210.563	6.28933	210.689	7.47707
210.883	7.72265	210.639	5.44059	210.747	6.38043	210.727	6.30235	210.863	7.48878
211.05	7.7362	210.802	5.44737	210.911	6.39234	210.9	6.31297	211.028	7.50047
211.229	7.74817	210.976	5.455	211.081	6.40451	211.067	6.32316	211.201	7.51144
211.39	7.75997	211.14	5.46273	211.247	6.41585	211.243	6.33341	211.364	7.52247
211.554	7.77542	211.31	5.46978	211.411	6.42059	211.402	6.34834	211.531	7.53137
211.723	7.78886	211.478	5.48104	211.579	6.42941	211.574	6.36106	211.696	7.53876
211.888	7.80267	211.649	5.4895	211.747	6.44004	211.745	6.37413	211.864	7.54541
212.058	7.81773	211.818	5.49678	211.908	6.45029	211.904	6.3865	212.036	7.55303
212.225	7.83459	211.98	5.50287	212.076	6.45999	212.074	6.39669	212.19	7.55852
212.394	7.84885	212.145	5.50101	212.248	6.46991	212.236	6.40656	212.368	7.56651
212.563	7.86078	212.309	5.50451	212.414	6.47835	212.404	6.41482	212.534	7.57526
212.725	7.87124	212.477	5.50909	212.582	6.48556	212.571	6.42186	212.699	7.58424
212.898	7.88416	212.639	5.515	212.747	6.49374	212.746	6.43008	212.868	7.59263
213.07	7.8943	212.807	5.52145	212.914	6.50152	212.909	6.43827	213.033	7.60135
213.228	7.90382	212.977	5.5286	213.079	6.51069	213.079	6.44544	213.189	7.60937
213.401	7.91521	213.145	5.53666	213.254	6.51991	213.245	6.45301	213.362	7.61746
213.572	7.9245	213.311	5.54597	213.415	6.52821	213.406	6.46161	213.527	7.62927
213.731	7.93423	213.476	5.55619	213.585	6.53504	213.578	6.46643	213.693	7.63883
213.898	7.94397	213.643	5.56469	213.749	6.54233	213.739	6.47463	213.863	7.64811
214.056	7.95371	213.807	5.57216	213.913	6.54934	213.906	6.48324	214.03	7.65747
214.233	7.95724	213.973	5.57959	214.077	6.55731	214.067	6.49106	214.202	7.669
214.403	7.9646	214.145	5.59187	214.248	6.56785	214.239	6.49753	214.373	7.67613
214.557	7.97372	214.313	5.60255	214.417	6.5776	214.407	6.50385	214.533	7.6825
214.732	7.98259	214.483	5.61171	214.587	6.5876	214.569	6.51006	214.699	7.68896
214.902	7.99167	214.651	5.6199	214.75	6.59795	214.744	6.51559	214.869	7.69331
215.067	8.00278	214.823	5.62851	214.915	6.6068	214.917	6.52684	215.038	7.69871
215.233	8.01321	214.983	5.63569	215.087	6.6162	215.084	6.53733	215.203	7.70467
215.402	8.02335	215.15	5.64292	215.249	6.62572	215.247	6.5471	215.368	7.71098
215.567	8.03277	215.316	5.65047	215.417	6.63464	215.417	6.55701	215.54	7.71669
215.734	8.04206	215.479	5.65296	215.59	6.64979	215.578	6.56162	215.702	7.72393
215.901	8.05441	215.653	5.66024	215.759	6.66203	215.742	6.56898	215.865	7.73242
216.075	8.06847	215.826	5.66786	215.923	6.67221	215.914	6.57748	216.033	7.74242
216.236	8.08218	215.982	5.67381	216.093	6.68121	216.079	6.58848	216.198	7.75084
216.408	8.09685	216.15	5.67906	216.255	6.6889	216.239	6.60485	216.365	7.76092
216.57	8.10802	216.312	5.68643	216.427	6.69819	216.416	6.61679	216.535	7.77186
216.741	8.11899	216.48	5.69456	216.589	6.70972	216.583	6.62667	216.701	7.78131
216.904	8.13093	216.65	5.70296	216.759	6.72276	216.751	6.63612	216.867	7.79597
217.073	8.14484	216.817	5.71227	216.927	6.7321	216.916	6.64673	217.04	7.80852
217.24	8.15705	216.982	5.72284	217.091	6.74246	217.084	6.65625	217.199	7.82088
217.415	8.16681	217.161	5.73301	217.262	6.75362	217.247	6.66473	217.377	7.83335
217.58	8.17601	217.312	5.7432	217.422	6.764	217.419	6.67308	217.538	7.84532
217.746	8.18129	217.481	5.75341	217.59	6.77347	217.59	6.68235	217.702	7.85433
217.905	8.18991	217.648	5.76269	217.758	6.78327	217.753	6.69237	217.881	7.86173
218.075	8.20058	217.824	5.77211	217.925	6.79179	217.919	6.70096	218.042	7.8689
218.243	8.21184	217.99	5.78176	218.099	6.79923	218.081	6.70837	218.203	7.87412
218.414	8.22202	218.151	5.79475	218.264	6.80885	218.248	6.7103	218.375	7.88229
218.582	8.23087	218.326	5.80319	218.428	6.81729	218.417	6.71693	218.547	7.88958
218.742	8.23722	218.495	5.81175	218.602	6.82614	218.585	6.72543	218.714	7.89673
218.909	8.24301	218.657	5.82036	218.764	6.83413	218.75	6.73345	218.878	7.90579
219.076	8.24646	218.824	5.82447	218.934	6.83822	218.917	6.74058	219.043	7.90954
219.239	8.25353	218.992	5.82842	219.1	6.8463	219.086	6.74698	219.206	7.91489
219.415	8.26066	219.16	5.83243	219.264	6.85382	219.258	6.75331	219.373	7.92136
219.586	8.26589	219.324	5.83845	219.426	6.86027	219.418	6.75965	219.541	7.92915
219.749	8.27082	219.496	5.84176	219.597	6.86648	219.583	6.76309	219.711	7.93978
219.917	8.27716	219.656	5.84857	219.762	6.87402	219.752	6.76921	219.877	7.94827
220.078	8.28401	219.822	5.85741	219.93	6.87987	219.923	6.77639	220.036	7.95701
220.24	8.29104	219.993	5.86681	220.101	6.88346	220.092	6.78393	220.209	7.96494
220.409	8.29334	220.158	5.87228	220.264	6.89364	220.251	6.79077	220.383	7.97493
220.579	8.29815	220.319	5.87675	220.433	6.90438	220.421	6.79855	220.546	7.98176
220.753	8.30388	220.485	5.87964	220.603	6.9144	220.585	6.80675	220.709	7.98867
220.908	8.30995	220.655	5.88416	220.769	6.92435	220.757	6.81518	220.88	7.99673
221.073	8.3165	220.828	5.89029	220.93	6.9313	220.919	6.82592	221.05	8.00514
221.243	8.32361	220.997	5.90282	221.105	6.94006	221.086	6.83579	221.21	8.01436
221.413	8.33065	221.163	5.91193	221.27	6.95011	221.258	6.84583	221.383	8.02451
221.583	8.3369	221.34	5.92043	221.428	6.95962	221.423	6.8561	221.551	8.036
221.751	8.34556	221.502	5.92892	221.597	6.97034	221.594	6.87009	221.715	8.04406
221.913	8.35281	221.664	5.93234	221.774	6.97907	221.761	6.88142	221.882	8.05238
222.079	8.36007	221.826	5.93843	221.939	6.98682	221.931	6.89175	222.046	8.06197
222.248	8.36749	221.988	5.94606	222.108	6.99337	222.097	6.90291	222.216	8.07392
222.415	8.37633	222.163	5.95528	222.275	7.0009	222.264	6.91644	222.383	8.09167
222.585	8.38545	222.331	5.97104	222.442	7.00815	222.432	6.93054	222.554	8.10484
222.747	8.39592	222.507	5.983	222.61	7.0155	222.6	6.94483	222.717	8.11701
222.918	8.40683	222.665	5.99348	222.777	7.021	222.77	6.95925	222.893	8.12903
223.076	8.41955	222.836	6.00272	222.943	7.02198	222.932	6.97276	223.062	8.14379
223.247	8.43113	223.001	6.0161	223.112	7.02598	223.106	6.98505	223.222	8.15454
223.421	8.44153	223.169	6.02696	223.275	7.03138	223.264	6.9959	223.388	8.16449
223.585	8.45179	223.336	6.0353	223.443	7.03816	223.437	7.00647	223.561	8.17633
223.757	8.46827	223.504	6.04322	223.605	7.0428	223.604	7.02134	223.734	8.19069
223.919	8.48008	223.675	6.05298	223.773	7.04961	223.776	7.03476	223.892	8.2024
224.092	8.4893	223.839	6.05949	223.946	7.05617	223.946	7.04783	224.066	8.21282
224.256	8.49707	224.011	6.06465	224.106	7.06284	224.11	7.06085	224.227	8.222
224.428	8.50699	224.174	6.07059	224.273	7.07091	224.281	7.06956	224.4	8.22943
224.598	8.5164	224.346	6.07147	224.439	7.07889	224.442	7.0816	224.568	8.23975
224.761	8.52522	224.519	6.07572	224.603	7.08733	224.607	7.09345	224.725	8.25086
224.925	8.53495	224.672	6.07868	224.778	7.09574	224.772	7.10333	224.894	8.26222
225.097	8.53953	224.838	6.08143	224.947	7.10339	224.947	7.11002	225.07	8.27253
225.261	8.54755	225.004	6.07654	225.12	7.11624	225.113	7.11756	225.232	8.28234
225.428	8.55801	225.172	6.07833	225.276	7.12562	225.285	7.12633	225.4	8.29201
225.588	8.57003	225.336	6.08298	225.445	7.13431	225.446	7.13535	225.561	8.30169
225.761	8.57972	225.505	6.08836	225.616	7.14295	225.617	7.13858	225.734	8.31075
225.93	8.58928	225.67	6.09383	225.778	7.15063	225.783	7.14344	225.903	8.32214
226.094	8.60003	225.838	6.10075	225.952	7.15839	225.955	7.15048	226.065	8.33376
226.262	8.61062	226.007	6.10953	226.116	7.16741	226.115	7.15898	226.239	8.34449
226.43	8.62027	226.166	6.11889	226.286	7.17681	226.28	7.1632	226.4	8.35487
226.597	8.63257	226.332	6.12837	226.446	7.18441	226.445	7.17144	226.569	8.3626
226.764	8.64318	226.499	6.13573	226.617	7.1923	226.612	7.18039	226.739	8.36819
226.94	8.65298	226.674	6.14371	226.781	7.20084	226.79	7.18866	226.903	8.37437
227.103	8.66161	226.844	6.153	226.951	7.21053	226.946	7.20175	227.073	8.38131
227.266	8.66717	227.005	6.16806	227.119	7.22505	227.109	7.21083	227.238	8.38766
227.438	8.67334	227.175	6.17847	227.286	7.2397	227.28	7.21824	227.415	8.39241
227.605	8.68045	227.349	6.1881	227.451	7.25303	227.452	7.22552	227.575	8.39592
227.774	8.68891	227.516	6.19779	227.62	7.26529	227.624	7.24138	227.746	8.39297
227.931	8.69362	227.684	6.20508	227.786	7.27802	227.79	7.25602	227.908	8.39322
228.103	8.70321	227.845	6.21361	227.956	7.2884	227.954	7.26849	228.067	8.39559
228.271	8.71299	228.017	6.22429	228.12	7.29841	228.122	7.27863	228.237	8.40052
228.434	8.72286	228.183	6.23652	228.288	7.31043	228.292	7.28432	228.406	8.40387
228.604	8.73255	228.353	6.24541	228.463	7.3253	228.457	7.2933	228.576	8.40885
228.767	8.74324	228.512	6.25316	228.634	7.33665	228.623	7.30085	228.734	8.41555
228.931	8.75546	228.687	6.26215	228.805	7.34586	228.79	7.3081	228.902	8.42272
229.107	8.76811	228.849	6.27236	228.965	7.35448	228.952	7.31532	229.067	8.42865
229.272	8.78715	229.016	6.28119	229.129	7.35176	229.128	7.32553	229.231	8.43525
229.438	8.80192	229.182	6.28995	229.297	7.35543	229.303	7.33337	229.399	8.44087
229.612	8.81518	229.355	6.29876	229.457	7.36006	229.461	7.34043	229.57	8.44753
229.769	8.827	229.523	6.30748	229.626	7.36377	229.625	7.34712	229.742	8.46401
229.947	8.83837	229.689	6.31738	229.799	7.36911	229.795	7.34749	229.904	8.47399
230.111	8.84986	229.851	6.32646	229.964	7.37575	229.962	7.35068	230.075	8.48387
230.28	8.8616	230.015	6.33557	230.13	7.38166	230.12	7.35373	230.247	8.49522
230.455	8.87354	230.193	6.34489	230.3	7.38754	230.293	7.35696	230.411	8.50516
230.619	8.88449	230.36	6.3508	230.46	7.38813	230.463	7.35924	230.579	8.51185
230.784	8.89457	230.523	6.35634	230.625	7.39269	230.626	7.36281	230.745	8.51884
230.954	8.90543	230.691	6.36254	230.794	7.39826	230.796	7.36744	230.909	8.52458
231.117	8.91851	230.858	6.37006	230.958	7.40538	230.957	7.3735	231.079	8.52933
231.281	8.92517	231.027	6.37331	231.122	7.41723	231.133	7.37763	231.248	8.53692
231.45	8.93477	231.19	6.37894	231.304	7.42522	231.297	7.38274	231.412	8.54216
231.619	8.94293	231.363	6.38523	231.467	7.43302	231.461	7.38905	231.586	8.54689
231.789	8.95081	231.533	6.39174	231.634	7.44188	231.625	7.39682	231.754	8.55156
231.952	8.96456	231.693	6.39429	231.8	7.44982	231.794	7.40393	231.916	8.55572
232.123	8.97521	231.86	6.40043	231.971	7.45588	231.96	7.40926	232.082	8.56297
232.285	8.98513	232.019	6.40827	232.132	7.46186	232.126	7.41452	232.244	8.57061
232.457	8.99493	232.199	6.41564	232.304	7.46801	232.3	7.41995	232.407	8.57946
232.628	9.00828	232.356	6.42295	232.473	7.47463	232.465	7.43022	232.579	8.58669
232.79	9.02008	232.527	6.43061	232.639	7.48184	232.631	7.43748	232.745	8.59442
232.959	9.0307	232.693	6.43873	232.804	7.48997	232.799	7.44499	232.909	8.60319
233.118	9.04123	232.865	6.44798	232.971	7.49752	232.97	7.45381	233.077	8.61347
233.292	9.05033	233.029	6.45877	233.137	7.50555	233.135	7.46054	233.25	8.63017
233.463	9.06086	233.193	6.47156	233.301	7.51786	233.299	7.46818	233.424	8.64059
233.63	9.0709	233.37	6.48133	233.472	7.53111	233.468	7.47542	233.588	8.64998
233.792	9.08106	233.536	6.49088	233.638	7.54188	233.63	7.48288	233.754	8.65941
233.965	9.09595	233.696	6.50075	233.803	7.55572	233.801	7.49376	233.926	8.6748
234.134	9.10774	233.872	6.51327	233.969	7.56825	233.967	7.50572	234.091	8.68808
234.299	9.11898	234.037	6.52488	234.147	7.58205	234.137	7.51943	234.251	8.69959
234.464	9.13225	234.202	6.53565	234.307	7.59642	234.303	7.53379	234.428	8.70996
234.633	9.14554	234.374	6.54459	234.481	7.61807	234.472	7.55179	234.594	8.72115
234.799	9.15777	234.543	6.55453	234.649	7.63506	234.639	7.56681	234.754	8.73337
234.967	9.17177	234.708	6.56375	234.821	7.65012	234.807	7.58208	234.921	8.7449
235.13	9.18734	234.871	6.57293	234.985	7.66489	234.969	7.59865	235.089	8.75647
235.304	9.20534	235.037	6.58212	235.145	7.67802	235.141	7.61745	235.263	8.77007
235.468	9.22071	235.209	6.58995	235.314	7.69349	235.308	7.63277	235.43	8.78247
235.631	9.23607	235.373	6.59928	235.486	7.70795	235.479	7.64907	235.595	8.79463
235.8	9.25249	235.548	6.60906	235.654	7.72126	235.648	7.66666	235.754	8.80678
235.98	9.27216	235.708	6.61893	235.819	7.73935	235.814	7.68375	235.925	8.81606
236.138	9.28986	235.868	6.62738	235.99	7.75548	235.979	7.69707	236.095	8.82768
236.301	9.30661	236.039	6.63734	236.155	7.77204	236.146	7.71051	236.261	8.84005
236.479	9.32223	236.207	6.64782	236.318	7.78804	236.32	7.724	236.426	8.85265
236.643	9.33748	236.37	6.65846	236.487	7.80284	236.485	7.7336	236.598	8.86713
236.81	9.35015	236.542	6.67556	236.658	7.81459	236.652	7.7458	236.762	8.87985
236.976	9.36149	236.708	6.68942	236.823	7.82759	236.815	7.75793	236.932	8.89046
237.148	9.37349	236.875	6.70094	236.99	7.8402	236.991	7.76898	237.096	8.89963
237.315	9.38491	237.041	6.71099	237.155	7.85365	237.153	7.77644	237.263	8.90916
237.482	9.39662	237.215	6.72228	237.327	7.86748	237.313	7.7874	237.435	8.91904
237.652	9.40814	237.381	6.73116	237.491	7.87933	237.483	7.7991	237.6	8.92796
237.814	9.41883	237.545	6.74121	237.668	7.89052	237.656	7.81096	237.767	8.93666
237.981	9.42821	237.718	6.75253	237.826	7.90142	237.817	7.81979	237.937	8.9472
238.147	9.4284	237.883	6.76186	237.999	7.9086	237.986	7.82945	238.106	8.95883
238.313	9.43507	238.054	6.76956	238.169	7.91905	238.155	7.84099	238.265	8.96946
238.476	9.44381	238.218	6.77714	238.329	7.92852	238.324	7.85391	238.435	8.97984
238.654	9.45191	238.38	6.7855	238.501	7.93663	238.486	7.86223	238.598	8.99063
238.818	9.46259	238.55	6.79065	238.67	7.94209	238.658	7.86796	238.771	9.00247
238.982	9.473	238.71	6.7999	238.834	7.9474	238.823	7.87472	238.931	9.01453
239.15	9.48319	238.881	6.80947	239	7.9541	238.997	7.88264	239.102	9.02663
239.319	9.49116	239.054	6.81799	239.165	7.96192	239.164	7.88846	239.271	9.04425
239.48	9.49544	239.221	6.82852	239.334	7.96903	239.326	7.89407	239.446	9.05683
239.653	9.50264	239.387	6.83564	239.505	7.97617	239.496	7.899	239.61	9.06686
239.821	9.5097	239.546	6.84244	239.669	7.98222	239.665	7.90272	239.774	9.07623
239.991	9.51685	239.719	6.84826	239.831	7.98805	239.836	7.89869	239.95	9.08502
240.156	9.52717	239.891	6.85427	240.003	7.99097	239.984	7.8982	240.118	9.09286
240.324	9.53518	240.061	6.8599	240.163	7.99778	240.158	7.89864	240.28	9.1004
240.495	9.54141	240.234	6.86546	240.332	8.00451	240.328	7.89937	240.452	9.1058
240.658	9.54515	240.393	6.87093	240.506	8.00924	240.496	7.90014	240.617	9.10751
240.824	9.54379	240.56	6.86807	240.677	8.01727	240.66	7.89522	240.786	9.11341
240.995	9.54746	240.724	6.87003	240.844	8.02032	240.831	7.89233	240.95	9.11832
241.159	9.55311	240.893	6.87429	241.008	8.02277	240.993	7.88896	241.116	9.12189
241.328	9.55833	241.064	6.8792	241.173	8.02618	241.16	7.88564	241.285	9.12233
241.495	9.56093	241.226	6.88212	241.34	8.0278	241.321	7.8804	241.45	9.12645
241.66	9.56716	241.393	6.88869	241.509	8.03149	241.49	7.87802	241.618	9.13206
241.831	9.5742	241.561	6.89621	241.682	8.03582	241.656	7.87497	241.783	9.1386
241.992	9.58139	241.732	6.90393	241.845	8.04025	241.825	7.87291	241.945	9.14431
242.156	9.58586	241.893	6.91088	242.005	8.04013	241.994	7.87543	242.122	9.14946
242.323	9.59164	242.058	6.91646	242.174	8.04356	242.161	7.87891	242.287	9.15504
242.502	9.59978	242.232	6.92205	242.337	8.04796	242.324	7.88313	242.447	9.16028
242.665	9.60961	242.402	6.92986	242.507	8.05276	242.487	7.88786	242.618	9.16459
242.829	9.62369	242.564	6.94319	242.68	8.06682	242.657	7.89142	242.788	9.16991
242.996	9.63408	242.732	6.9521	242.847	8.07596	242.826	7.89452	242.956	9.17151
243.171	9.64438	242.908	6.96012	243.014	8.0836	242.993	7.89918	243.125	9.17297
243.336	9.65577	243.071	6.96798	243.179	8.09206	243.155	7.90447	243.293	9.17553
243.509	9.66843	243.243	6.97374	243.352	8.09977	243.329	7.91844	243.451	9.17801
243.669	9.67876	243.405	6.98197	243.514	8.10795	243.503	7.92743	243.625	9.18374
243.838	9.68768	243.566	6.99158	243.684	8.1184	243.669	7.93552	243.795	9.19116
244.013	9.69643	243.74	7.00061	243.848	8.13056	243.837	7.94359	243.96	9.19809
244.174	9.70692	243.912	7.01169	244.019	8.14069	243.999	7.9544	244.122	9.20331
244.345	9.71585	244.079	7.02155	244.193	8.14857	244.164	7.96456	244.288	9.20933
244.51	9.72379	244.24	7.03109	244.351	8.1559	244.331	7.97319	244.451	9.21358
244.68	9.73258	244.414	7.04063	244.524	8.16316	244.507	7.98266	244.62	9.21767
244.845	9.74115	244.574	7.04969	244.69	8.16867	244.671	7.99432	244.792	9.23249
245.012	9.75019	244.741	7.06052	244.854	8.17623	244.84	8.00507	244.959	9.24284
245.178	9.76044	244.915	7.07085	245.025	8.185	245.006	8.01554	245.132	9.25126
245.342	9.77305	245.08	7.08113	245.198	8.19311	245.172	8.02601	245.296	9.25941
245.511	9.78442	245.252	7.09775	245.359	8.19955	245.342	8.0356	245.464	9.26457
245.68	9.79664	245.418	7.11248	245.521	8.21036	245.515	8.04435	245.631	9.27052
245.844	9.81032	245.58	7.12624	245.691	8.22239	245.672	8.05294	245.792	9.27696
246.009	9.82441	245.751	7.14083	245.856	8.23479	245.841	8.06156	245.957	9.28364
246.186	9.84227	245.919	7.15601	246.021	8.24604	246.01	8.06716	246.128	9.29176
246.348	9.85477	246.088	7.16823	246.188	8.25743	246.18	8.07678	246.298	9.29934
246.516	9.86506	246.254	7.17993	246.36	8.26923	246.346	8.08641	246.471	9.3063
246.69	9.87301	246.421	7.19161	246.528	8.2813	246.514	8.09613	246.631	9.31424
246.86	9.88667	246.595	7.20361	246.692	8.30009	246.68	8.10368	246.798	9.32143
247.026	9.89846	246.767	7.21466	246.867	8.3152	246.84	8.11341	246.966	9.33144
247.19	9.90985	246.927	7.2265	247.038	8.32734	247.014	8.12328	247.13	9.34078
247.363	9.9232	247.099	7.23847	247.206	8.33887	247.183	8.13227	247.3	9.34911
247.526	9.92819	247.267	7.24429	247.374	8.35113	247.342	8.14421	247.467	9.36171
247.691	9.93614	247.427	7.25238	247.536	8.36219	247.518	8.15468	247.635	9.37079
247.86	9.94408	247.597	7.26035	247.706	8.37237	247.687	8.16607	247.797	9.37855
248.017	9.95299	247.762	7.26928	247.874	8.38334	247.849	8.1777	247.969	9.38713
248.184	9.96164	247.93	7.27822	248.036	8.39429	248.015	8.19096	248.134	9.39716
248.357	9.97282	248.093	7.28185	248.213	8.39837	248.183	8.20448	248.306	9.40518
248.521	9.98567	248.263	7.28914	248.375	8.40586	248.356	8.21812	248.474	9.41395
248.699	9.99891	248.432	7.2967	248.54	8.41517	248.517	8.23181	248.637	9.42291
248.863	10.0132	248.599	7.30314	248.707	8.42471	248.687	8.24417	248.806	9.42896
249.023	10.0247	248.765	7.31124	248.87	8.43369	248.851	8.25502	248.975	9.43649
249.194	10.0352	248.93	7.31712	249.04	8.44287	249.022	8.26428	249.132	9.44431
249.356	10.0445	249.094	7.32185	249.201	8.45312	249.189	8.27316	249.301	9.45422
249.529	10.0542	249.262	7.32729	249.375	8.46553	249.357	8.28312	249.472	9.46352
249.699	10.0653	249.431	7.33071	249.54	8.47873	249.531	8.29109	249.636	9.47449
249.87	10.0773	249.597	7.33419	249.703	8.48979	249.697	8.2967	249.807	9.48593
250.038	10.0885	249.769	7.3373	249.88	8.49876	249.862	8.3007	249.978	9.49551
250.202	10.0949	249.934	7.33934	250.046	8.50628	250.031	8.30107	250.142	9.50814
250.368	10.1035	250.105	7.33825	250.219	8.52074	250.197	8.307	250.312	9.5188
250.536	10.1106	250.273	7.33893	250.386	8.53078	250.36	8.31116	250.472	9.52718
250.707	10.1162	250.43	7.33986	250.546	8.5395	250.527	8.31378	250.647	9.53399
250.868	10.1209	250.606	7.34067	250.722	8.54771	250.694	8.31207	250.817	9.54595
251.038	10.1278	250.765	7.33697	250.89	8.55282	250.86	8.31393	250.981	9.55788
251.208	10.1338	250.936	7.33581	251.053	8.55692	251.029	8.31705	251.159	9.569
251.38	10.1395	251.102	7.33762	251.22	8.5593	251.192	8.32139	251.317	9.57878
251.537	10.1449	251.268	7.34009	251.383	8.56111	251.36	8.32411	251.484	9.58329
251.704	10.1505	251.428	7.33892	251.549	8.5549	251.534	8.32861	251.656	9.59078
251.871	10.1544	251.6	7.34001	251.721	8.55546	251.7	8.33377	251.818	9.59828
252.037	10.159	251.769	7.34306	251.889	8.55688	251.862	8.33854	251.984	9.60469
252.206	10.1607	251.937	7.34663	252.054	8.55934	252.03	8.3422	252.149	9.61143
252.378	10.1636	252.099	7.35283	252.225	8.55978	252.199	8.35063	252.325	9.61904
252.545	10.1681	252.266	7.35557	252.389	8.56265	252.365	8.35798	252.497	9.62672
252.714	10.1731	252.438	7.35687	252.552	8.56527	252.538	8.36257	252.662	9.63433
252.879	10.1802	252.614	7.3583	252.719	8.57021	252.706	8.36587	252.826	9.6414
253.051	10.1879	252.769	7.3678	252.886	8.5764	252.868	8.36928	252.994	9.64874
253.21	10.1953	252.935	7.37391	253.054	8.58181	253.038	8.37229	253.164	9.65524
253.38	10.204	253.113	7.37956	253.222	8.58813	253.207	8.37422	253.327	9.66167
253.551	10.2131	253.279	7.38524	253.39	8.5958	253.374	8.37593	253.495	9.66966
253.714	10.2211	253.447	7.39128	253.562	8.61101	253.539	8.37698	253.668	9.67811
253.878	10.2287	253.609	7.39667	253.727	8.61974	253.714	8.37859	253.833	9.68666
254.051	10.2363	253.771	7.40143	253.892	8.62656	253.878	8.38033	254	9.69521
254.216	10.2441	253.939	7.40724	254.058	8.63212	254.037	8.38218	254.167	9.70388
254.388	10.257	254.113	7.4132	254.238	8.6417	254.203	8.38062	254.337	9.71317
254.557	10.2656	254.284	7.41862	254.401	8.64972	254.369	8.38191	254.498	9.72313
254.722	10.2725	254.448	7.42488	254.566	8.65729	254.541	8.38394	254.67	9.73219
254.891	10.2798	254.619	7.43122	254.737	8.66466	254.705	8.38611	254.835	9.73956
255.058	10.2873	254.782	7.43501	254.904	8.66965	254.874	8.38788	255.002	9.7472
255.225	10.296	254.949	7.43989	255.07	8.67645	255.038	8.38895	255.17	9.75384
255.392	10.304	255.111	7.44575	255.234	8.68415	255.205	8.38958	255.338	9.76026
255.556	10.312	255.281	7.45094	255.402	8.69313	255.372	8.38931	255.504	9.76781
255.725	10.3166	255.452	7.45566	255.569	8.69969	255.546	8.39259	255.675	9.77405
255.898	10.3227	255.616	7.46082	255.736	8.7088	255.71	8.3959	255.847	9.77881
256.056	10.3303	255.79	7.46626	255.906	8.71801	255.877	8.39794	256.012	9.78328
256.23	10.3383	255.956	7.47194	256.075	8.72634	256.046	8.401	256.177	9.78588
256.397	10.3483	256.122	7.47573	256.244	8.74069	256.207	8.40164	256.347	9.78881
256.569	10.3578	256.285	7.47972	256.406	8.75284	256.375	8.40349	256.512	9.79312
256.73	10.368	256.455	7.48403	256.571	8.76522	256.542	8.40602	256.674	9.79783
256.899	10.3774	256.623	7.48855	256.743	8.77676	256.709	8.40895	256.848	9.80194
257.059	10.384	256.787	7.49209	256.916	8.78955	256.874	8.41762	257.012	9.80698
257.229	10.3902	256.956	7.49549	257.08	8.79935	257.045	8.42683	257.174	9.81168
257.398	10.3951	257.121	7.50061	257.251	8.80891	257.212	8.43398	257.344	9.81459
257.566	10.3998	257.292	7.5071	257.415	8.81931	257.373	8.44068	257.508	9.81604
257.735	10.4078	257.454	7.51527	257.583	8.82555	257.548	8.44843	257.678	9.81967
257.903	10.4152	257.622	7.52323	257.75	8.83309	257.714	8.45609	257.84	9.82476
258.075	10.4231	257.787	7.53306	257.921	8.84076	257.877	8.46517	258.013	9.83043
258.238	10.43	257.959	7.54446	258.09	8.84839	258.049	8.47473	258.181	9.83638
258.407	10.4313	258.127	7.55461	258.252	8.85468	258.212	8.48739	258.344	9.84527
258.572	10.4361	258.292	7.56174	258.418	8.86368	258.388	8.4975	258.515	9.85331
258.734	10.4449	258.457	7.56849	258.585	8.87345	258.56	8.50657	258.678	9.86267
258.902	10.4559	258.626	7.5754	258.756	8.88349	258.721	8.51245	258.843	9.87254
259.064	10.4632	258.802	7.59035	258.927	8.89644	258.886	8.51773	259.009	9.88173
259.234	10.4713	258.969	7.59985	259.086	8.90926	259.054	8.52617	259.186	9.89137
259.409	10.479	259.136	7.60808	259.259	8.92106	259.226	8.53611	259.352	9.90136
259.577	10.4858	259.309	7.61621	259.417	8.93064	259.394	8.54747	259.521	9.90949
259.742	10.4972	259.473	7.62462	259.592	8.94402	259.563	8.55948	259.687	9.92362
259.909	10.5059	259.633	7.62416	259.764	8.95476	259.721	8.57184	259.857	9.93202
260.069	10.5144	259.8	7.6291	259.931	8.96506	259.895	8.58314	260.023	9.93975
260.254	10.523	259.969	7.63606	260.098	8.97534	260.057	8.59424	260.192	9.94848
260.415	10.534	260.136	7.64441	260.266	8.9894	260.216	8.59963	260.357	9.95367
260.579	10.5453	260.304	7.65736	260.435	9.00143	260.393	8.6074	260.521	9.96162
260.747	10.5579	260.47	7.66658	260.603	9.01218	260.559	8.61644	260.691	9.97023
260.914	10.5708	260.64	7.67353	260.766	9.02352	260.732	8.62674	260.858	9.97892
261.077	10.5759	260.807	7.67986	260.932	9.02885	260.899	8.64165	261.022	9.98128
261.247	10.5832	260.973	7.686	261.1	9.0384	261.068	8.65076	261.191	9.98572
261.412	10.591	261.136	7.69318	261.267	9.04877	261.235	8.65642	261.353	9.9893
261.579	10.5989	261.306	7.70245	261.435	9.05922	261.403	8.66013	261.525	9.99264
261.748	10.6122	261.474	7.71103	261.602	9.07235	261.563	8.65856	261.689	10.0029
261.915	10.622	261.643	7.72346	261.773	9.08321	261.731	8.66289	261.859	10.0102
262.086	10.6295	261.811	7.73342	261.936	9.09433	261.898	8.66808	262.024	10.0155
262.257	10.6363	261.975	7.74132	262.104	9.10535	262.065	8.67238	262.194	10.0204
262.419	10.6393	262.136	7.74866	262.274	9.11751	262.237	8.67382	262.359	10.0225
262.586	10.6444	262.313	7.75371	262.441	9.12779	262.399	8.67772	262.529	10.0263
262.755	10.6495	262.474	7.76257	262.611	9.13645	262.566	8.68027	262.693	10.0302
262.922	10.6536	262.649	7.77307	262.777	9.14472	262.728	8.68147	262.855	10.0331
263.086	10.6527	262.819	7.78297	262.949	9.15059	262.895	8.67878	263.031	10.0318
263.256	10.6548	262.983	7.79468	263.109	9.15978	263.07	8.67789	263.204	10.0333
263.42	10.6591	263.153	7.80414	263.282	9.16906	263.236	8.67896	263.365	10.0348
263.591	10.663	263.321	7.81182	263.45	9.17662	263.405	8.68074	263.528	10.0375
263.76	10.6605	263.488	7.8192	263.62	9.18285	263.565	8.68291	263.702	10.0387
263.921	10.6603	263.651	7.82643	263.789	9.18736	263.741	8.68781	263.867	10.0421
264.094	10.6631	263.824	7.83625	263.951	9.19369	263.906	8.69376	264.031	10.0463
264.255	10.6689	263.993	7.84681	264.119	9.19873	264.069	8.70079	264.198	10.0509
264.42	10.6718	264.161	7.85547	264.281	9.20247	264.235	8.7072	264.36	10.0544
264.584	10.6766	264.329	7.86275	264.453	9.2062	264.403	8.71378	264.529	10.0617
264.761	10.683	264.496	7.87085	264.627	9.21431	264.57	8.72037	264.7	10.0711
264.927	10.6901	264.657	7.87968	264.789	9.22236	264.735	8.7291	264.863	10.0801
265.089	10.6953	264.823	7.8875	264.95	9.23028	264.906	8.73736	265.036	10.0975
265.258	10.7069	264.994	7.89447	265.117	9.23567	265.076	8.75622	265.203	10.1078
265.421	10.7166	265.163	7.90122	265.288	9.24024	265.246	8.76873	265.368	10.1143
265.595	10.7252	265.335	7.90687	265.457	9.24601	265.413	8.77928	265.537	10.1201
265.765	10.7337	265.502	7.91233	265.615	9.25217	265.582	8.79056	265.703	10.131
265.933	10.7466	265.664	7.91776	265.787	9.26241	265.746	8.80051	265.875	10.138
266.096	10.7535	265.833	7.92463	265.962	9.27233	265.912	8.81056	266.043	10.1433
266.266	10.76	266.001	7.93099	266.129	9.28255	266.08	8.82098	266.21	10.1483
266.434	10.7676	266.168	7.93744	266.293	9.29307	266.253	8.83174	266.38	10.1506
266.594	10.7756	266.33	7.9414	266.464	9.30315	266.418	8.84559	266.547	10.157
266.769	10.7842	266.501	7.94755	266.624	9.3105	266.593	8.8568	266.707	10.1643
266.936	10.7929	266.665	7.95374	266.79	9.31734	266.752	8.86588	266.873	10.1716
267.1	10.8016	266.835	7.95898	266.962	9.32418	266.921	8.87438	267.042	10.1689
267.27	10.8113	267.001	7.96653	267.126	9.3341	267.09	8.88494	267.211	10.167
267.433	10.8203	267.17	7.97221	267.298	9.34305	267.252	8.89821	267.373	10.1653
267.596	10.8254	267.339	7.978	267.469	9.35041	267.423	8.91027	267.537	10.1637
267.768	10.8294	267.504	7.98474	267.634	9.35724	267.585	8.92084	267.708	10.1639
267.936	10.8364	267.666	7.99123	267.803	9.36309	267.761	8.93189	267.876	10.1615
268.107	10.8408	267.834	7.99885	267.963	9.36855	267.928	8.93979	268.048	10.1562
268.272	10.8444	268.006	8.00792	268.126	9.37609	268.088	8.94658	268.213	10.1504
268.439	10.8477	268.165	8.01716	268.299	9.38393	268.253	8.95286	268.375	10.1338
268.607	10.8467	268.341	8.02716	268.463	9.3852	268.426	8.95837	268.532	10.1191
268.775	10.8488	268.503	8.03687	268.635	9.38926	268.599	8.96363	268.699	10.1036
268.938	10.8511	268.673	8.04661	268.806	9.39345	268.768	8.96763	268.864	10.0872
269.099	10.8525	268.838	8.05649	268.967	9.39876	268.931	8.97131	269.04	10.0709
269.269	10.8454	269.01	8.07037	269.136	9.40215	269.1	8.96851	269.204	10.0368
269.435	10.8413	269.179	8.07993	269.302	9.40658	269.265	8.97034	269.366	10.0049
269.6	10.8382	269.348	8.08799	269.469	9.4127	269.429	8.97222	269.528	9.96875
269.769	10.8355	269.518	8.09472	269.645	9.41933	269.594	8.97208	269.694	9.92894
269.938	10.8305	269.685	8.10205	269.802	9.42255	269.765	8.96953	269.853	9.86711
270.103	10.8197	269.85	8.10774	269.97	9.42746	269.929	8.97057	270.015	9.80871
270.27	10.8037	270.019	8.1153	270.137	9.43364	270.096	8.97382	270.18	9.74329
270.437	10.7835	270.188	8.12321	270.303	9.43914	270.264	8.97761	270.345	9.67163
270.599	10.7511	270.353	8.12706	270.474	9.44332	270.429	8.98348	270.505	9.55791
270.767	10.7227	270.519	8.1331	270.636	9.44545	270.598	8.98942	270.656	9.44624
270.931	10.6934	270.684	8.13886	270.806	9.44836	270.762	8.99805	270.816	9.32078
271.094	10.6621	270.847	8.14506	270.976	9.4515	270.926	9.00739	270.967	9.18166
271.263	10.6049	271.017	8.15026	271.141	9.45515	271.091	9.01504	271.135	8.96198
271.42	10.5533	271.182	8.15174	271.307	9.45978	271.26	9.02132	271.283	8.75196
271.581	10.4971	271.349	8.15623	271.478	9.46301	271.433	9.02817	271.43	8.52401
271.733	10.435	271.518	8.16209	271.644	9.4649	271.596	9.03632	271.576	8.27994
271.895	10.3281	271.692	8.16725	271.81	9.46607	271.775	9.05578	271.724	7.91411
272.061	10.2288	271.859	8.17089	271.971	9.46939	271.937	9.06833	271.857	7.59703
272.221	10.1219	272.019	8.17567	272.14	9.47408	272.107	9.07633	271.997	7.28279
272.382	10.0067	272.193	8.18147	272.309	9.48026	272.28	9.08231	272.121	6.96565
272.537	9.8344	272.354	8.18866	272.472	9.48868	272.441	9.09152	272.25	6.538
272.689	9.66878	272.519	8.19668	272.645	9.49431	272.605	9.09827	272.364	6.22284
272.844	9.4908	272.685	8.2061	272.814	9.49881	272.771	9.10209	272.473	5.96114
272.995	9.30096	272.858	8.2142	272.973	9.50417	272.941	9.10527	272.588	5.72476
273.138	9.01168	273.03	8.22091	273.146	9.51278	273.117	9.10979	272.708	5.41494
273.28	8.75942	273.187	8.22918	273.315	9.51945	273.281	9.11319	272.827	5.02801
273.423	8.50839	273.36	8.2329	273.48	9.52584	273.449	9.1171	272.955	4.69125
273.563	8.25275	273.524	8.23684	273.652	9.53229	273.605	9.12103	273.087	4.37312
273.699	7.90168	273.696	8.24088	273.813	9.54384	273.779	9.11741	273.244	4.39409
273.827	7.61609	273.869	8.24798	273.982	9.55405	273.951	9.12003	273.432	4.32844
273.957	7.35258	274.036	8.24977	274.148	9.56088	274.109	9.12585	273.63	4.46619
274.083	7.10215	274.204	8.25243	274.315	9.56589	274.27	9.13339	273.833	4.6565
274.216	6.82506	274.366	8.25729	274.49	9.57426	274.445	9.13816	274.039	5.16544
274.335	6.6154	274.533	8.25186	274.652	9.58253	274.608	9.14478	274.237	5.34581
274.468	6.44569	274.694	8.25508	274.819	9.59025	274.776	9.15325	274.432	5.46175
274.606	6.29729	274.86	8.26063	274.985	9.59923	274.944	9.16229	274.622	5.57582
274.744	6.18424	275.031	8.26694	275.158	9.60867	275.114	9.17705	274.809	5.77704
274.899	5.93099	275.2	8.27364	275.333	9.61736	275.28	9.18678	275.003	5.95239
275.057	5.72082	275.362	8.27963	275.492	9.62627	275.448	9.19627	275.194	6.12548
275.224	5.52853	275.527	8.28557	275.653	9.63466	275.624	9.20691	275.374	6.30192
275.414	6.09584	275.702	8.28959	275.822	9.64407	275.789	9.21972	275.556	6.46726
275.604	6.25983	275.871	8.30223	275.996	9.65417	275.953	9.22758	275.742	6.63177
275.8	6.34053	276.038	8.31017	276.162	9.66442	276.124	9.23377	275.916	6.78481
275.994	6.41442	276.206	8.31737	276.328	9.67415	276.295	9.24069	276.093	6.93444
276.193	6.4931	276.375	8.32455	276.5	9.68277	276.456	9.24802	276.27	7.05734
276.39	6.7436	276.538	8.32834	276.658	9.69481	276.623	9.25701	276.459	7.19517
276.57	6.89496	276.704	8.33301	276.83	9.70489	276.793	9.26557	276.634	7.33474
276.758	7.03475	276.878	8.33845	276.998	9.71256	276.962	9.27291	276.814	7.47392
276.944	7.17907	277.04	8.34505	277.167	9.71853	277.128	9.27471	276.988	7.58638
277.126	7.3547	277.204	8.34679	277.333	9.725	277.293	9.27734	277.164	7.70979
277.307	7.50464	277.372	8.34964	277.505	9.73203	277.458	9.2788	277.339	7.83322
277.49	7.64771	277.544	8.35428	277.67	9.73958	277.624	9.27996	277.518	7.95505
277.668	7.78956	277.712	8.36025	277.835	9.74813	277.799	9.28259	277.693	8.05528
277.85	7.92602	277.878	8.36807	278.002	9.755	277.96	9.28568	277.866	8.16456
278.031	8.06581	278.042	8.37455	278.175	9.76521	278.13	9.28955	278.045	8.27379
278.213	8.20181	278.21	8.3803	278.339	9.77618	278.293	9.29469	278.221	8.38
278.384	8.33577	278.378	8.38705	278.503	9.7873	278.463	9.29089	278.401	8.46978
278.566	8.44947	278.549	8.39355	278.667	9.79527	278.626	9.28968	278.576	8.56569
278.746	8.57086	278.706	8.39859	278.839	9.80411	278.79	9.28761	278.748	8.66188
278.921	8.691	278.876	8.40183	279.008	9.81332	278.958	9.28744	278.925	8.75654
279.099	8.81084	279.046	8.40383	279.174	9.82275	279.128	9.28903	279.096	8.8333
279.273	8.90859	279.219	8.40695	279.346	9.84145	279.297	9.29755	279.271	8.92076
279.451	9.01311	279.386	8.40866	279.517	9.85481	279.463	9.30239	279.448	9.00963
279.626	9.11724	279.55	8.4083	279.681	9.8651	279.634	9.30655	279.621	9.0986
279.804	9.22141	279.719	8.4065	279.849	9.87361	279.798	9.31068	279.789	9.16986
279.971	9.30458	279.885	8.39697	280.018	9.87722	279.969	9.31284	279.96	9.24796
280.15	9.39459	280.053	8.39109	280.182	9.88309	280.122	9.31783	280.137	9.32631
280.323	9.48506	280.215	8.38505	280.35	9.88898	280.292	9.32512	280.31	9.40309
280.5	9.57614	280.381	8.37691	280.515	9.89591	280.462	9.33314	280.484	9.4785
280.672	9.65221	280.542	8.35746	280.685	9.90157	280.633	9.34937	280.664	9.545
280.845	9.73645	280.713	8.34327	280.855	9.90787	280.803	9.36038	280.833	9.61178
281.013	9.8221	280.876	8.32821	281.022	9.91339	280.965	9.37069	281.007	9.67905
281.19	9.90678	281.038	8.31298	281.184	9.91956	281.134	9.38189	281.181	9.74658
281.366	9.97805	281.204	8.2898	281.348	9.92102	281.296	9.3974	281.348	9.79931
281.54	10.0541	281.37	8.26991	281.518	9.92624	281.469	9.40985	281.518	9.86026
281.704	10.1283	281.541	8.25035	281.684	9.93262	281.635	9.42063	281.69	9.92118
281.882	10.2003	281.701	8.22911	281.848	9.93937	281.809	9.43116	281.863	9.98158
282.059	10.2656	281.861	8.19514	282.021	9.94946	281.972	9.44601	282.03	10.0286
282.231	10.3332	282.03	8.16345	282.184	9.95814	282.143	9.45882	282.198	10.0801
282.404	10.3993	282.189	8.12978	282.352	9.96719	282.308	9.4697	282.373	10.1323
282.578	10.4643	282.352	8.09353	282.52	9.97533	282.477	9.48012	282.549	10.1843
282.746	10.5159	282.519	8.05618	282.692	9.98718	282.653	9.49013	282.719	10.2353
282.916	10.5733	282.682	8.00006	282.857	9.99623	282.814	9.49827	282.894	10.286
283.09	10.6292	282.847	7.94341	283.027	10.0048	282.983	9.50628	283.06	10.3367
283.259	10.6841	283.012	7.88108	283.188	10.0134	283.146	9.51523	283.229	10.3871
283.424	10.7261	283.172	7.81488	283.358	10.0253	283.316	9.51712	283.4	10.4254
283.6	10.7755	283.328	7.71553	283.526	10.034	283.483	9.52536	283.569	10.4685
283.77	10.8263	283.488	7.62113	283.699	10.04	283.65	9.53667	283.736	10.5123
283.942	10.877	283.648	7.51865	283.864	10.0442	283.815	9.54739	283.911	10.5552
284.11	10.9206	283.808	7.4089	284.03	10.0464	283.982	9.55585	284.081	10.5943
284.286	10.9661	283.969	7.24346	284.197	10.0505	284.151	9.56605	284.255	10.6342
284.448	11.0102	284.116	7.08592	284.364	10.0566	284.314	9.57716	284.42	10.6737
284.624	11.0529	284.271	6.91779	284.53	10.0621	284.488	9.58739	284.591	10.7122
284.79	11.0886	284.422	6.7391	284.698	10.0615	284.65	9.60123	284.765	10.746
284.961	11.1272	284.576	6.47734	284.866	10.0651	284.817	9.61081	284.931	10.7833
285.134	11.1677	284.72	6.24271	285.028	10.0691	284.994	9.61718	285.099	10.8215
285.305	11.2097	284.864	6.00112	285.192	10.0722	285.161	9.62288	285.271	10.8591
285.473	11.2465	285.008	5.74982	285.361	10.0705	285.326	9.63148	285.437	10.8921
285.643	11.2839	285.144	5.39267	285.524	10.0722	285.495	9.63908	285.607	10.9286
285.812	11.3225	285.281	5.08615	285.7	10.0745	285.665	9.64532	285.78	10.9644
285.978	11.3606	285.409	4.78834	285.871	10.0781	285.829	9.65129	285.945	11.0003
286.152	11.3903	285.542	4.49221	286.026	10.0887	285.994	9.65177	286.121	11.0422
286.322	11.4225	285.677	4.11945	286.198	10.0974	286.162	9.65606	286.29	11.0801
286.485	11.4568	285.805	3.81399	286.366	10.1055	286.328	9.66068	286.461	11.113
286.66	11.493	285.931	3.5429	286.534	10.1125	286.487	9.66647	286.63	11.1432
286.836	11.5292	286.056	3.29157	286.699	10.1195	286.662	9.66936	286.797	11.1753
286.999	11.5617	286.186	3.07205	286.866	10.1289	286.825	9.67477	286.973	11.2069
287.165	11.5965	286.315	2.86356	287.032	10.1362	286.997	9.68029	287.136	11.2356
287.34	11.6322	286.454	2.60533	287.198	10.1445	287.162	9.68697	287.307	11.2641
287.508	11.6642	286.596	2.33875	287.372	10.1532	287.33	9.69562	287.475	11.2901
287.671	11.6987	286.749	2.29696	287.539	10.168	287.492	9.70354	287.653	11.3189
287.839	11.7323	286.898	2.05939	287.706	10.1791	287.659	9.71158	287.811	11.3479
288.015	11.7635	287.071	1.94991	287.873	10.1906	287.828	9.71976	287.973	11.3774
288.184	11.7936	287.261	2.05227	288.037	10.202	287.996	9.73349	288.144	11.3965
288.345	11.8211	287.463	2.63269	288.21	10.2121	288.163	9.74455	288.32	11.422
288.511	11.8499	287.672	2.89224	288.368	10.2221	288.33	9.75331	288.483	11.4487
288.697	11.8793	287.867	3.03248	288.54	10.2296	288.497	9.76051	288.646	11.474
288.861	11.9082	288.063	3.15546	288.704	10.2364	288.666	9.77202	288.822	11.4998
289.035	11.9355	288.259	3.39752	288.874	10.2481	288.833	9.78018	288.992	11.5232
289.201	11.9623	288.451	3.57808	289.043	10.2574	289.003	9.7886	289.163	11.5465
289.365	11.9867	288.636	3.75251	289.21	10.2651	289.166	9.79704	289.33	11.5691
289.534	12.0099	288.835	3.93334	289.38	10.2711	289.339	9.8013	289.5	11.5891
289.698	12.0217	289.012	4.14568	289.551	10.2752	289.506	9.80517	289.666	11.6086
289.864	12.0398	289.198	4.34296	289.718	10.2813	289.672	9.80919	289.841	11.6286
290.041	12.0596	289.386	4.52027	289.876	10.2877	289.837	9.81201	290.003	11.6504
290.21	12.0792	289.568	4.68919	290.04	10.2938	290.004	9.80979	290.17	11.6615
290.376	12.0972	289.751	4.83514	290.21	10.2935	290.173	9.81212	290.334	11.6773
290.549	12.1165	289.933	4.99279	290.384	10.2982	290.333	9.81537	290.505	11.6935
290.713	12.1377	290.112	5.14901	290.549	10.3052	290.511	9.81932	290.676	11.7094
290.878	12.1609	290.292	5.30184	290.716	10.3126	290.676	9.8244	290.844	11.7231
291.046	12.1742	290.467	5.41707	290.879	10.32	290.834	9.82621	291.011	11.7379
291.213	12.1911	290.651	5.5494	291.046	10.3279	291.003	9.83075	291.176	11.7517
291.386	12.2099	290.824	5.68231	291.22	10.3373	291.172	9.83611	291.35	11.7661
291.552	12.229	291	5.81422	291.386	10.3472	291.337	9.84186	291.517	11.7818
291.721	12.251	291.172	5.91558	291.552	10.3614	291.508	9.85463	291.683	11.7975
291.889	12.2698	291.353	6.03407	291.723	10.3725	291.679	9.86275	291.851	11.8124
292.061	12.2872	291.534	6.15234	291.891	10.3832	291.842	9.86983	292.016	11.8255
292.234	12.3041	291.707	6.26703	292.062	10.3937	292.016	9.8768	292.188	11.838
292.405	12.3233	291.879	6.36121	292.228	10.4098	292.181	9.88837	292.354	11.8502
292.563	12.3413	292.054	6.46441	292.392	10.4213	292.351	9.89692	292.523	11.8643
292.733	12.359	292.23	6.5667	292.566	10.4306	292.516	9.905	292.695	11.8795
292.906	12.3764	292.407	6.66597	292.734	10.4395	292.683	9.91316	292.865	11.8937
293.068	12.3871	292.585	6.7572	292.9	10.4492	292.855	9.92079	293.032	11.9096
293.24	12.4009	292.76	6.85216	293.066	10.4588	293.02	9.92679	293.198	11.9236
293.407	12.4155	292.94	6.94546	293.237	10.4695	293.187	9.93116	293.365	11.9368
293.57	12.4292	293.101	7.03587	293.402	10.4805	293.354	9.93524	293.527	11.9498
293.739	12.4412	293.279	7.10775	293.576	10.4907	293.521	9.93749	293.7	11.9578
293.911	12.4539	293.453	7.18878	293.739	10.502	293.692	9.94161	293.866	11.9674
294.08	12.4678	293.625	7.27056	293.901	10.5127	293.859	9.94629	294.035	11.9804
294.249	12.4839	293.794	7.3536	294.069	10.5224	294.02	9.95118	294.204	11.9952
294.416	12.4988	293.969	7.42249	294.236	10.5329	294.191	9.95619	294.371	12.0064
294.58	12.5138	294.148	7.4967	294.403	10.5443	294.352	9.96331	294.537	12.0188
294.743	12.5295	294.321	7.57144	294.569	10.556	294.521	9.97052	294.704	12.032
294.917	12.5442	294.492	7.64648	294.744	10.5677	294.683	9.97678	294.871	12.0464
295.079	12.5591	294.66	7.71082	294.91	10.5858	294.852	9.98264	295.036	12.0605
295.242	12.5731	294.837	7.77894	295.08	10.599	295.023	9.9883	295.197	12.075
295.414	12.5868	295.006	7.84851	295.244	10.611	295.186	9.99422	295.375	12.0897
295.585	12.6004	295.178	7.91782	295.41	10.6228	295.356	10.0025	295.542	12.1045
295.757	12.6212	295.354	7.97888	295.577	10.6323	295.524	10.0137	295.712	12.1271
295.919	12.6359	295.517	8.04107	295.747	10.6426	295.692	10.0178	295.875	12.1445
296.091	12.6494	295.693	8.10218	295.915	10.6528	295.864	10.0196	296.045	12.1587
296.256	12.6635	295.867	8.1636	296.083	10.6651	296.028	10.0218	296.212	12.1709
296.424	12.6707	296.039	8.21848	296.252	10.6731	296.19	10.0226	296.383	12.1805
296.59	12.6789	296.209	8.27643	296.416	10.6796	296.358	10.0264	296.55	12.1912
296.756	12.687	296.379	8.33348	296.582	10.6866	296.525	10.0304	296.717	12.2039
296.925	12.695	296.556	8.38784	296.751	10.6937	296.694	10.0335	296.881	12.2179
297.094	12.7006	296.721	8.43122	296.918	10.6985	296.861	10.034	297.055	12.226
297.26	12.7087	296.893	8.47754	297.086	10.704	297.022	10.0355	297.223	12.2365
297.427	12.7193	297.059	8.52544	297.25	10.7078	297.187	10.039	297.39	12.2471
297.598	12.7304	297.235	8.57344	297.424	10.7101	297.35	10.042	297.555	12.2575
297.767	12.7361	297.41	8.6092	297.587	10.7132	297.528	10.0485	297.716	12.2598
297.93	12.7459	297.579	8.64658	297.747	10.7187	297.692	10.0536	297.883	12.2655
298.09	12.7567	297.751	8.68604	297.921	10.7255	297.861	10.0573	298.056	12.272
298.262	12.7655	297.917	8.72699	298.085	10.7313	298.026	10.0607	298.225	12.2785
298.429	12.7731	298.088	8.76808	298.254	10.7367	298.193	10.0665	298.396	12.2901
298.592	12.7806	298.252	8.79318	298.423	10.7423	298.356	10.0717	298.554	12.296
298.768	12.7881	298.419	8.82641	298.589	10.749	298.525	10.0759	298.727	12.3016
298.938	12.7957	298.598	8.86065	298.746	10.7535	298.697	10.0799	298.891	12.3071
299.103	12.8076	298.761	8.89512	298.919	10.7553	298.865	10.0851	299.063	12.3093
299.27	12.8189	298.925	8.92464	299.089	10.7624	299.038	10.0883	299.225	12.3148
299.442	12.8283	299.094	8.95677	299.261	10.7686	299.197	10.0924	299.391	12.3202
299.608	12.8362	299.272	8.98844	299.426	10.7749	299.364	10.0967	299.563	12.3256
299.77	12.841	299.442	9.01934	299.593	10.7812	299.534	10.1005	299.729	12.333
299.936	12.8513	299.614	9.05365	299.758	10.7823	299.703	10.1053	299.893	12.3405
300.105	12.8625	299.781	9.08598	299.933	10.7846	299.865	10.1105	300.056	12.3473
300.273	12.8728	299.948	9.11718	300.092	10.7881	300.033	10.1159	300.229	12.3553
300.439	12.8868	300.114	9.14769	300.258	10.7909	300.2	10.123	300.394	12.3633
300.609	12.8988	300.291	9.17564	300.42	10.7921	300.363	10.1309	300.568	12.3699
300.783	12.9113	300.457	9.20662	300.598	10.7941	300.537	10.1384	300.733	12.3751
300.938	12.9239	300.628	9.23739	300.763	10.7951	300.703	10.147	300.895	12.3801
301.111	12.9378	300.793	9.26746	300.926	10.7957	300.872	10.16	301.065	12.3855
301.283	12.9505	300.965	9.2942	301.098	10.798	301.04	10.169	301.238	12.3923
301.449	12.9628	301.134	9.32141	301.254	10.8009	301.205	10.1782	301.398	12.3994
301.618	12.9751	301.305	9.34944	301.428	10.8048	301.373	10.1876	301.572	12.4065
301.782	12.9853	301.472	9.3781	301.595	10.81	301.54	10.1961	301.733	12.4158
301.951	12.9972	301.639	9.40792	301.761	10.814	301.715	10.2042	301.899	12.4254
302.12	13.01	301.809	9.43746	301.931	10.8181	301.876	10.2128	302.066	12.435
302.29	13.0218	301.983	9.46662	302.093	10.8229	302.04	10.2202	302.229	12.4446
302.454	13.0329	302.148	9.4939	302.256	10.829	302.214	10.2271	302.4	12.4579
302.625	13.0434	302.319	9.51806	302.424	10.8397	302.376	10.2308	302.565	12.4679
302.788	13.0542	302.483	9.5436	302.593	10.8479	302.545	10.2359	302.738	12.4758
302.962	13.066	302.656	9.56875	302.762	10.8564	302.719	10.2401	302.902	12.4833
303.121	13.0701	302.824	9.59348	302.932	10.8663	302.878	10.2442	303.079	12.497
303.291	13.0753	302.996	9.62312	303.104	10.8836	303.044	10.2483	303.247	12.5079
303.462	13.0819	303.165	9.64875	303.268	10.8954	303.216	10.2534	303.409	12.5182
303.631	13.0886	303.335	9.67189	303.434	10.9049	303.381	10.2575	303.576	12.5282
303.793	13.0952	303.504	9.69279	303.602	10.9138	303.546	10.2612	303.747	12.534
303.959	13.1015	303.667	9.70544	303.775	10.9248	303.714	10.2642	303.919	12.5413
304.132	13.1112	303.837	9.72088	303.94	10.9348	303.882	10.2713	304.078	12.5494
304.294	13.1218	304.007	9.73572	304.107	10.9456	304.044	10.279	304.244	12.5566
304.468	13.1323	304.173	9.75097	304.276	10.9565	304.216	10.2856	304.408	12.5607
304.623	13.1398	304.346	9.76434	304.446	10.9642	304.381	10.292	304.582	12.5664
304.795	13.1512	304.514	9.78044	304.613	10.972	304.555	10.2995	304.749	12.5722
304.962	13.1625	304.678	9.79387	304.775	10.9807	304.718	10.3061	304.918	12.578
305.13	13.1716	304.845	9.80404	304.94	10.9916	304.881	10.3126	305.083	12.5902
305.299	13.1883	305.008	9.80605	305.11	10.9996	305.049	10.3226	305.248	12.6004
305.471	13.1997	305.178	9.81726	305.274	11.0097	305.218	10.3276	305.416	12.6089
305.64	13.2091	305.339	9.83043	305.448	11.019	305.395	10.3296	305.585	12.617
305.805	13.219	305.513	9.84374	305.618	11.0279	305.558	10.3297	305.751	12.6228
305.974	13.2284	305.681	9.85842	305.78	11.0352	305.719	10.3258	305.917	12.6286
306.142	13.2367	305.852	9.87241	305.949	11.0406	305.893	10.3259	306.086	12.6357
306.311	13.2458	306.019	9.88707	306.113	11.0448	306.061	10.3268	306.248	12.6431
306.477	13.255	306.179	9.89945	306.285	11.0497	306.225	10.328	306.427	12.6542
306.639	13.2538	306.343	9.90838	306.459	11.0578	306.397	10.3239	306.597	12.6645
306.809	13.2563	306.522	9.9193	306.623	11.0642	306.561	10.3238	306.756	12.6738
306.974	13.2601	306.692	9.932	306.791	11.0676	306.721	10.3234	306.923	12.6817
307.14	13.2652	306.857	9.945	306.953	11.0703	306.887	10.3207	307.095	12.6843
307.317	13.2698	307.026	9.96396	307.12	11.0643	307.048	10.3139	307.255	12.6905
307.473	13.2753	307.192	9.97952	307.287	11.0665	307.217	10.3122	307.426	12.6972
307.646	13.2814	307.365	9.99299	307.448	11.0705	307.387	10.3129	307.596	12.7031
307.815	13.2878	307.532	10.0061	307.619	11.0741	307.555	10.3158	307.757	12.7091
307.979	13.2932	307.694	10.016	307.786	11.0813	307.722	10.3268	307.928	12.7176
308.143	13.2996	307.862	10.0289	307.959	11.0865	307.892	10.3331	308.104	12.726
308.307	13.3062	308.036	10.0427	308.122	11.0914	308.06	10.3383	308.266	12.734
308.481	13.3142	308.199	10.0546	308.284	11.0966	308.223	10.3447	308.429	12.7431
308.642	13.3282	308.37	10.0694	308.453	11.1014	308.386	10.3505	308.596	12.7543
308.812	13.3409	308.54	10.0836	308.623	11.1075	308.561	10.3554	308.762	12.7668
308.98	13.3528	308.707	10.098	308.792	11.1143	308.719	10.3582	308.926	12.7792
309.148	13.3636	308.868	10.1112	308.954	11.1216	308.895	10.3607	309.092	12.7906
309.319	13.3791	309.039	10.121	309.124	11.1297	309.065	10.3718	309.263	12.8048
309.487	13.3904	309.207	10.1325	309.292	11.1359	309.233	10.377	309.432	12.8155
309.645	13.3994	309.374	10.1449	309.456	11.141	309.397	10.3794	309.6	12.8266
309.815	13.408	309.539	10.1579	309.624	11.145	309.562	10.3791	309.766	12.8379
309.985	13.4182	309.699	10.1697	309.787	11.1511	309.728	10.372	309.94	12.8539
310.151	13.4274	309.875	10.1827	309.958	11.1582	309.897	10.3681	310.107	12.8648
310.324	13.4337	310.044	10.1956	310.126	11.1645	310.057	10.364	310.274	12.8755
310.487	13.4393	310.213	10.2076	310.294	11.1706	310.222	10.3599	310.441	12.8861
310.654	13.4369	310.377	10.2183	310.458	11.1755	310.388	10.349	310.609	12.8881
310.823	13.4402	310.544	10.2278	310.621	11.1809	310.559	10.3457	310.772	12.8952
310.986	13.4453	310.708	10.2381	310.794	11.1859	310.725	10.343	310.941	12.901
311.15	13.4519	310.881	10.2499	310.954	11.192	310.886	10.3384	311.108	12.9064
311.32	13.4532	311.047	10.262	311.127	11.199	311.048	10.3307	311.273	12.9106
311.488	13.4586	311.217	10.2678	311.296	11.2056	311.22	10.3243	311.439	12.9154
311.654	13.4631	311.383	10.275	311.463	11.211	311.381	10.3157	311.608	12.9203
311.815	13.4664	311.553	10.2835	311.63	11.2162	311.55	10.3057	311.781	12.9251
311.98	13.4706	311.717	10.2923	311.796	11.2221	311.714	10.3004	311.939	12.9293
312.15	13.4757	311.88	10.2974	311.963	11.2281	311.885	10.2928	312.107	12.9356
312.317	13.4813	312.05	10.3049	312.128	11.2347	312.055	10.282	312.276	12.942
312.492	13.4871	312.221	10.3128	312.296	11.2405	312.214	10.2698	312.436	12.9472
312.651	13.4968	312.391	10.3208	312.466	11.2424	312.383	10.2502	312.608	12.9537
312.822	13.5033	312.552	10.3301	312.633	11.2459	312.554	10.2348	312.775	12.9623
312.99	13.5081	312.717	10.34	312.799	11.251	312.709	10.2204	312.937	12.9697
313.152	13.5126	312.883	10.3496	312.963	11.2566	312.872	10.2055	313.108	12.976
313.32	13.5107	313.053	10.3581	313.132	11.2584	313.035	10.1853	313.278	12.9894
313.49	13.5095	313.222	10.368	313.298	11.2597	313.211	10.168	313.45	12.9985
313.658	13.5113	313.386	10.3764	313.469	11.2617	313.373	10.15	313.615	13.0055
313.823	13.5139	313.554	10.3846	313.631	11.2653	313.533	10.1315	313.776	13.0122
313.988	13.5182	313.724	10.393	313.797	11.2694	313.699	10.1134	313.947	13.0185
314.158	13.5241	313.896	10.4029	313.961	11.2689	313.863	10.0925	314.115	13.0243
314.325	13.5305	314.064	10.4121	314.132	11.271	314.033	10.074	314.285	13.0315
314.49	13.5371	314.23	10.4204	314.3	11.2733	314.194	10.0558	314.448	13.0391
314.657	13.54	314.395	10.4274	314.47	11.2746	314.365	10.0381	314.615	13.0424
314.813	13.5462	314.561	10.4325	314.632	11.279	314.529	10.0164	314.788	13.0491
314.987	13.5537	314.727	10.4397	314.795	11.2829	314.691	9.98954	314.951	13.0552
315.157	13.5618	314.896	10.4461	314.967	11.2878	314.851	9.96062	315.114	13.059
315.324	13.5703	315.062	10.4523	315.136	11.294	315.021	9.93299	315.283	13.064
315.493	13.5889	315.232	10.4594	315.303	11.2996	315.183	9.89796	315.448	13.0712
315.66	13.5988	315.395	10.4658	315.466	11.3043	315.351	9.86273	315.618	13.0798
315.83	13.6064	315.565	10.4726	315.633	11.3109	315.514	9.82532	315.785	13.0898
315.993	13.6135	315.729	10.4803	315.799	11.3168	315.68	9.78682	315.951	13.0973
316.16	13.6185	315.899	10.4863	315.963	11.3213	315.843	9.72952	316.117	13.1052
316.332	13.6251	316.068	10.4933	316.138	11.3245	315.999	9.6776	316.288	13.1127
316.494	13.632	316.23	10.4999	316.303	11.3269	316.156	9.62502	316.449	13.1191
316.666	13.639	316.397	10.5074	316.47	11.3302	316.323	9.5719	316.615	13.1264
316.835	13.6401	316.57	10.5156	316.642	11.3378	316.493	9.49866	316.787	13.132
316.996	13.6397	316.732	10.5237	316.8	11.3419	316.649	9.43221	316.958	13.1366
317.168	13.6392	316.901	10.5316	316.973	11.344	316.806	9.36344	317.125	13.142
317.33	13.6397	317.071	10.5395	317.142	11.3456	316.967	9.2917	317.293	13.1488
317.498	13.6387	317.241	10.548	317.305	11.3395	317.13	9.19607	317.452	13.1527
317.665	13.6415	317.406	10.5533	317.47	11.3369	317.284	9.1088	317.629	13.1551
317.832	13.6465	317.573	10.5565	317.635	11.336	317.442	9.02163	317.784	13.156
318	13.6521	317.74	10.5591	317.799	11.3366	317.609	8.93252	317.959	13.1533
318.164	13.6514	317.91	10.5598	317.973	11.3356	317.768	8.81831	318.127	13.1535
318.327	13.6534	318.077	10.5619	318.145	11.3356	317.924	8.71045	318.285	13.1519
318.488	13.6563	318.245	10.5638	318.303	11.3372	318.079	8.59974	318.458	13.1501
318.661	13.662	318.409	10.5645	318.471	11.3394	318.236	8.48572	318.627	13.1486
318.829	13.6755	318.574	10.5585	318.632	11.3403	318.393	8.33728	318.788	13.1495
319	13.6828	318.742	10.5568	318.8	11.3439	318.55	8.19862	318.957	13.1522
319.169	13.6887	318.907	10.5568	318.968	11.3473	318.701	8.05679	319.121	13.1554
319.341	13.6944	319.071	10.5582	319.139	11.351	318.861	7.91082	319.287	13.1588
319.502	13.7016	319.239	10.5612	319.304	11.3615	319.014	7.72463	319.462	13.1649
319.671	13.7066	319.41	10.567	319.469	11.3663	319.164	7.54894	319.62	13.1716
319.834	13.7118	319.574	10.5718	319.639	11.371	319.315	7.3672	319.784	13.1775
320.004	13.7159	319.742	10.5752	319.812	11.3758	319.474	7.17883	319.956	13.181
320.176	13.7216	319.902	10.5789	319.978	11.381	319.617	6.93229	320.124	13.1909
320.345	13.7272	320.074	10.5819	320.148	11.3857	319.767	6.70293	320.294	13.1953
320.501	13.7307	320.243	10.5832	320.312	11.3925	319.91	6.46872	320.462	13.1973
320.675	13.7326	320.407	10.5833	320.477	11.3986	320.058	6.22785	320.63	13.1988
320.838	13.7347	320.577	10.5968	320.643	11.4012	320.205	5.91624	320.8	13.2051
321.006	13.7403	320.75	10.605	320.809	11.4081	320.348	5.63014	320.969	13.2103
321.17	13.7469	320.92	10.6095	320.975	11.4147	320.49	5.34139	321.136	13.2153
321.344	13.7537	321.083	10.6132	321.148	11.4213	320.631	5.04731	321.298	13.2202
321.505	13.7606	321.245	10.6168	321.311	11.4298	320.767	4.67504	321.46	13.2196
321.674	13.7678	321.412	10.6152	321.476	11.4384	320.906	4.33988	321.632	13.2265
321.839	13.7751	321.58	10.6176	321.648	11.4457	321.038	4.01287	321.793	13.2332
322.006	13.7824	321.742	10.621	321.821	11.4527	321.177	3.68749	321.96	13.2387
322.174	13.7934	321.912	10.6248	321.982	11.4646	321.304	3.32132	322.127	13.2476
322.346	13.8001	322.09	10.6354	322.155	11.474	321.437	3.0108	322.3	13.2539
322.511	13.8059	322.249	10.6429	322.321	11.4816	321.57	2.73774	322.463	13.2591
322.685	13.8116	322.413	10.649	322.487	11.489	321.702	2.48883	322.635	13.263
322.846	13.8203	322.578	10.6536	322.655	11.498	321.839	2.26391	322.799	13.2732
323.016	13.8272	322.751	10.6579	322.82	11.5092	321.965	1.98345	322.975	13.2814
323.177	13.8343	322.917	10.6627	322.988	11.5202	322.106	1.69782	323.14	13.288
323.35	13.8403	323.083	10.6693	323.152	11.53	322.251	1.41707	323.304	13.2942
323.516	13.8428	323.25	10.6765	323.319	11.5381	322.404	1.44303	323.466	13.2919
323.682	13.849	323.418	10.6881	323.491	11.544	322.567	1.30525	323.632	13.2944
323.846	13.858	323.586	10.6982	323.658	11.55	322.751	1.20717	323.803	13.2987
324.013	13.8666	323.755	10.7067	323.822	11.5549	322.945	1.24325	323.969	13.3046
324.184	13.8732	323.919	10.7149	323.993	11.5639	323.152	2.01125	324.134	13.3159
324.35	13.8802	324.088	10.7245	324.164	11.5732	323.364	2.42042	324.31	13.3259
324.517	13.8878	324.255	10.7331	324.331	11.5825	323.569	2.71359	324.475	13.3344
324.686	13.8944	324.418	10.7409	324.498	11.5917	323.774	2.93552	324.638	13.3402
324.849	13.9026	324.592	10.7474	324.663	11.5897	323.973	3.2544	324.805	13.3488
325.017	13.9133	324.761	10.7573	324.825	11.5901	324.179	3.51862	324.97	13.3547
325.19	13.9243	324.931	10.7656	324.992	11.5919	324.369	3.77892	325.138	13.3609
325.36	13.9343	325.096	10.7716	325.16	11.5955	324.563	4.04517	325.306	13.3685
325.521	13.9449	325.261	10.7758	325.327	11.5995	324.754	4.32911	325.476	13.3845
325.686	13.9551	325.429	10.7776	325.5	11.6066	324.946	4.6106	325.646	13.3941
325.857	13.9665	325.595	10.784	325.668	11.6164	325.129	4.87304	325.813	13.4013
326.024	13.9782	325.763	10.7909	325.835	11.6281	325.321	5.12516	325.974	13.4091
326.185	13.9888	325.927	10.7968	325.997	11.6379	325.503	5.33659	326.144	13.4136
326.36	13.9973	326.093	10.7998	326.157	11.6391	325.691	5.56424	326.316	13.4209
326.529	14.0066	326.261	10.8066	326.323	11.6465	325.877	5.78946	326.468	13.4296
326.694	14.016	326.428	10.8136	326.494	11.6559	326.06	6.01041	326.646	13.4398
326.862	14.0253	326.591	10.8195	326.666	11.6658	326.242	6.18494	326.813	13.4551
327.028	14.0339	326.761	10.8272	326.827	11.6865	326.423	6.37959	326.985	13.4678
327.197	14.0424	326.932	10.8349	327.001	11.6978	326.605	6.57288	327.144	13.4772
327.368	14.0488	327.098	10.8414	327.175	11.7075	326.786	6.7629	327.311	13.4858
327.528	14.0537	327.266	10.8479	327.343	11.718	326.968	6.90626	327.486	13.4965
327.693	14.0544	327.426	10.8558	327.505	11.7276	327.145	7.06819	327.65	13.507
327.862	14.0589	327.598	10.8629	327.671	11.7375	327.324	7.23034	327.817	13.5157
328.033	14.0637	327.77	10.8706	327.846	11.7465	327.5	7.38963	327.986	13.5228
328.198	14.0699	327.933	10.8796	328.006	11.7553	327.674	7.50916	328.152	13.5279
328.367	14.079	328.096	10.8863	328.177	11.7618	327.853	7.64734	328.325	13.5328
328.534	14.0897	328.27	10.893	328.34	11.7687	328.027	7.78659	328.487	13.538
328.697	14.0988	328.436	10.8992	328.507	11.7766	328.208	7.92285	328.653	13.5422
328.861	14.1065	328.602	10.9063	328.672	11.7846	328.383	8.0299	328.818	13.5413
329.025	14.1127	328.771	10.9119	328.843	11.7898	328.554	8.15023	328.988	13.5437
329.196	14.1209	328.934	10.9177	329.012	11.7955	328.732	8.27199	329.158	13.546
329.361	14.1285	329.103	10.9241	329.175	11.8031	328.903	8.39048	329.319	13.5472
329.531	14.136	329.273	10.9295	329.342	11.8121	329.084	8.50454	329.483	13.5452
329.701	14.1513	329.439	10.9294	329.509	11.8217	329.257	8.59161	329.646	13.5483
329.875	14.1591	329.607	10.9292	329.673	11.8314	329.435	8.6903	329.819	13.5509
330.039	14.1657	329.771	10.9304	329.843	11.8407	329.604	8.79065	329.982	13.5523
330.201	14.1732	329.932	10.9342	330.013	11.8488	329.779	8.8906	330.152	13.5533
330.366	14.174	330.106	10.9359	330.176	11.8588	329.953	8.97088	330.317	13.5542
330.538	14.1764	330.268	10.943	330.34	11.8653	330.126	9.0592	330.482	13.5573
330.705	14.18	330.437	10.9508	330.513	11.8721	330.301	9.14888	330.649	13.5606
330.867	14.185	330.609	10.9555	330.681	11.8815	330.473	9.23618	330.814	13.5653
331.038	14.1878	330.769	10.9557	330.856	11.8972	330.647	9.30342	330.987	13.5698
331.203	14.1921	330.926	10.9577	331.023	11.9078	330.817	9.3797	331.156	13.5737
331.366	14.1948	331.099	10.9593	331.183	11.9145	330.988	9.45758	331.316	13.5791
331.538	14.196	331.269	10.961	331.355	11.9203	331.164	9.53601	331.484	13.5872
331.705	14.1996	331.44	10.9758	331.517	11.9158	331.338	9.60203	331.645	13.5935
331.869	14.203	331.609	10.9827	331.68	11.9193	331.504	9.67248	331.818	13.6016
332.027	14.2074	331.781	10.9858	331.841	11.9254	331.679	9.74366	331.989	13.6105
332.204	14.2132	331.946	10.987	332.019	11.9311	331.852	9.81316	332.153	13.6174
332.373	14.2163	332.102	10.9795	332.189	11.9342	332.022	9.86704	332.32	13.629
332.539	14.2185	332.274	10.9766	332.357	11.9343	332.194	9.92605	332.487	13.6335
332.703	14.2225	332.436	10.9731	332.517	11.9334	332.363	9.98367	332.654	13.6355
332.867	14.228	332.604	10.9689	332.684	11.932	332.539	10.0393	332.828	13.6381
333.033	14.2326	332.774	10.9658	332.847	11.9249	332.707	10.0855	332.993	13.6429
333.202	14.237	332.943	10.9606	333.016	11.9247	332.874	10.1348	333.158	13.6463
333.368	14.2408	333.105	10.956	333.188	11.9278	333.053	10.185	333.331	13.6487
333.544	14.2435	333.269	10.9522	333.358	11.9317	333.222	10.2339	333.494	13.6498
333.705	14.2489	333.438	10.9474	333.513	11.9311	333.386	10.2629	333.657	13.6404
333.871	14.2519	333.604	10.9412	333.681	11.9336	333.56	10.3026	333.826	13.6375
334.039	14.2548	333.767	10.9407	333.846	11.9354	333.729	10.3431	333.983	13.6357
334.21	14.2577	333.93	10.9421	334.011	11.9361	333.893	10.3827	334.154	13.6354
334.379	14.262	334.102	10.9444	334.188	11.9433	334.066	10.4114	334.324	13.6367
334.541	14.2682	334.266	10.9517	334.349	11.9466	334.232	10.446	334.49	13.6366
334.709	14.2739	334.428	10.9584	334.521	11.9504	334.406	10.4813	334.66	13.6371
334.874	14.2773	334.604	10.9643	334.694	11.9556	334.578	10.517	334.825	13.639
335.037	14.2738	334.769	10.9706	334.856	11.9619	334.737	10.5515	334.989	13.6467
335.211	14.2739	334.939	10.9839	335.022	11.9677	334.915	10.5861	335.16	13.6528
335.373	14.2766	335.109	10.9917	335.19	11.9746	335.081	10.6212	335.322	13.6553
335.543	14.2823	335.275	10.9989	335.354	11.9808	335.249	10.6581	335.487	13.6551
335.709	14.2916	335.448	11.0063	335.519	11.9801	335.418	10.6914	335.658	13.6638
335.877	14.2991	335.61	11.0158	335.685	11.9816	335.591	10.7264	335.824	13.6669
336.051	14.3065	335.785	11.0228	335.855	11.9844	335.753	10.7624	335.986	13.6703
336.21	14.3116	335.945	11.0285	336.023	11.9889	335.925	10.798	336.158	13.6741
336.369	14.3099	336.114	11.0328	336.191	11.9984	336.096	10.8369	336.332	13.6828
336.54	14.311	336.275	11.0291	336.353	12.005	336.266	10.8725	336.499	13.689
336.703	14.314	336.44	11.0291	336.527	12.011	336.43	10.9063	336.661	13.6948
336.877	14.3188	336.614	11.0294	336.695	12.0178	336.602	10.9391	336.816	13.6983
337.044	14.3319	336.779	11.0286	336.849	12.0259	336.777	10.971	336.99	13.6959
337.209	14.3393	336.943	11.0262	337.019	12.0279	336.939	10.999	337.155	13.7016
337.382	14.3434	337.111	11.0248	337.184	12.035	337.112	11.0257	337.318	13.7089
337.546	14.3457	337.28	11.0242	337.355	12.0424	337.277	11.0526	337.49	13.7155
337.705	14.3409	337.443	11.025	337.523	12.0498	337.45	11.0736	337.656	13.7254
337.87	14.3389	337.605	11.0194	337.691	12.065	337.617	11.099	337.823	13.7315
338.037	14.3386	337.77	11.018	337.857	12.0704	337.784	11.1247	337.997	13.7391
338.208	14.3399	337.937	11.0192	338.025	12.0748	337.957	11.1487	338.161	13.7493
338.38	14.345	338.102	11.0215	338.194	12.0814	338.123	11.1613	338.324	13.7554
338.544	14.3466	338.27	11.0248	338.362	12.0877	338.289	11.1785	338.494	13.76
338.708	14.3479	338.439	11.0267	338.528	12.0929	338.447	11.1967	338.664	13.7665
338.873	14.3504	338.602	11.0292	338.698	12.0973	338.625	11.2135	338.828	13.7724
339.039	14.3475	338.772	11.0332	338.856	12.1026	338.792	11.2263	338.994	13.7764
339.208	14.349	338.943	11.042	339.034	12.1033	338.957	11.2418	339.159	13.7822
339.367	14.3514	339.109	11.0486	339.195	12.1091	339.136	11.2567	339.326	13.7899
339.539	14.3553	339.275	11.0551	339.351	12.1148	339.299	11.27	339.502	13.798
339.708	14.368	339.442	11.062	339.529	12.1207	339.468	11.279	339.669	13.8078
339.869	14.3769	339.61	11.0706	339.695	12.1291	339.625	11.2939	339.824	13.8128
340.039	14.3839	339.776	11.0787	339.862	12.136	339.797	11.3108	339.996	13.8162
340.205	14.3906	339.941	11.0855	340.026	12.1426	339.964	11.3268	340.167	13.8182
340.379	14.4032	340.115	11.09	340.192	12.1492	340.13	11.3394	340.331	13.8176
340.546	14.412	340.279	11.0979	340.365	12.1584	340.299	11.3534	340.496	13.8207
340.708	14.4203	340.444	11.1053	340.53	12.1655	340.467	11.3676	340.666	13.8248
340.876	14.4287	340.617	11.1133	340.7	12.1709	340.632	11.3822	340.834	13.8292
341.046	14.4407	340.781	11.1202	340.864	12.1761	340.797	11.3979	341	13.8325
341.219	14.4503	340.951	11.1284	341.03	12.1789	340.973	11.4187	341.164	13.8361
341.381	14.4578	341.117	11.1379	341.2	12.1841	341.142	11.4343	341.329	13.839
341.545	14.4626	341.283	11.1476	341.363	12.1911	341.309	11.4496	341.493	13.843
341.712	14.4664	341.446	11.1551	341.534	12.1985	341.474	11.4646	341.663	13.8455
341.881	14.474	341.608	11.1553	341.704	12.2036	341.641	11.4756	341.827	13.8508
342.049	14.4817	341.78	11.1583	341.868	12.2063	341.811	11.4876	341.996	13.8546
342.216	14.4874	341.948	11.162	342.03	12.2076	341.976	11.5015	342.165	13.8587
342.384	14.4915	342.116	11.1658	342.199	12.2097	342.145	11.5167	342.333	13.8641
342.549	14.4933	342.285	11.1706	342.364	12.2083	342.315	11.5272	342.502	13.875
342.721	14.4974	342.453	11.1734	342.529	12.2102	342.48	11.5378	342.663	13.8827
342.881	14.5014	342.624	11.177	342.703	12.2125	342.648	11.5488	342.834	13.8898
343.048	14.5067	342.786	11.1809	342.873	12.2138	342.818	11.5585	343	13.8971
343.216	14.5136	342.949	11.1763	343.039	12.2144	342.981	11.5695	343.17	13.9064
343.385	14.5183	343.118	11.1777	343.202	12.2147	343.15	11.5819	343.335	13.9141
343.549	14.5211	343.284	11.1788	343.362	12.2145	343.314	11.5932	343.498	13.9208
343.715	14.5211	343.448	11.1788	343.53	12.2154	343.489	11.604	343.667	13.9286
343.88	14.5174	343.616	11.1806	343.696	12.2148	343.651	11.613	343.838	13.9375
344.052	14.5162	343.78	11.1807	343.864	12.2173	343.817	11.6231	344.002	13.9446
344.217	14.5125	343.952	11.1803	344.037	12.2196	343.987	11.6339	344.17	13.953
344.384	14.5073	344.12	11.18	344.199	12.222	344.149	11.6436	344.34	13.9629
344.557	14.5032	344.287	11.1799	344.36	12.2251	344.324	11.6493	344.508	13.9702
344.718	14.5006	344.455	11.1789	344.534	12.227	344.494	11.6554	344.674	13.9762
344.883	14.499	344.616	11.18	344.696	12.23	344.658	11.6621	344.838	13.9819
345.049	14.4965	344.784	11.1827	344.865	12.2335	344.82	11.6698	345.006	13.9873
345.21	14.4804	344.953	11.1803	345.031	12.2443	344.991	11.6757	345.174	13.9872
345.38	14.4746	345.115	11.1808	345.203	12.2515	345.157	11.6822	345.338	13.9872
345.547	14.4719	345.277	11.1824	345.369	12.2563	345.328	11.6876	345.503	13.9871
345.705	14.4702	345.452	11.1845	345.535	12.2596	345.498	11.6929	345.68	13.9873
345.869	14.4646	345.61	11.1902	345.705	12.2626	345.655	11.6968	345.843	13.988
346.045	14.4605	345.782	11.1945	345.864	12.2661	345.823	11.7037	346.012	13.9919
346.211	14.4586	345.949	11.1987	346.036	12.2699	345.989	11.7115	346.172	13.9954
346.381	14.4576	346.12	11.2032	346.205	12.274	346.157	11.7196	346.343	13.9989
346.537	14.462	346.289	11.2113	346.375	12.2805	346.33	11.7324	346.502	13.995
346.709	14.4632	346.456	11.2135	346.542	12.2857	346.496	11.7399	346.67	13.995
346.878	14.4631	346.618	11.2153	346.706	12.2898	346.662	11.7462	346.838	13.9964
347.049	14.4631	346.788	11.2184	346.873	12.2927	346.824	11.7523	347.003	13.9984
347.207	14.4674	346.954	11.2198	347.037	12.2886	346.996	11.7573	347.17	14.0059
347.367	14.4703	347.122	11.2202	347.204	12.2903	347.165	11.7613	347.34	14.0076
347.541	14.4706	347.288	11.2184	347.373	12.2941	347.33	11.7645	347.512	14.0067
347.71	14.4706	347.458	11.2172	347.539	12.2973	347.497	11.7663	347.672	14.0053
347.876	14.4782	347.617	11.2125	347.706	12.3016	347.665	11.7683	347.848	14.0025
348.048	14.4817	347.785	11.2099	347.873	12.3041	347.832	11.7725	348.008	14.0026
348.211	14.4837	347.946	11.2066	348.045	12.3048	347.993	11.775	348.174	14.0032
348.377	14.4866	348.122	11.2039	348.206	12.3053	348.164	11.7761	348.34	14.003
348.546	14.4882	348.288	11.2027	348.367	12.3058	348.33	11.7722	348.503	13.999
348.714	14.4872	348.45	11.1959	348.534	12.3032	348.497	11.7709	348.671	14.0006
348.875	14.4845	348.613	11.1917	348.708	12.2997	348.661	11.7697	348.834	14.0043
349.039	14.4817	348.779	11.1911	348.873	12.2963	348.826	11.7697	349.002	14.0075
349.21	14.4794	348.95	11.1917	349.04	12.2931	348.994	11.7682	349.17	14.0097
349.379	14.4788	349.116	11.1899	349.207	12.2862	349.167	11.7686	349.336	14.0104
349.544	14.4783	349.283	11.1882	349.371	12.2828	349.336	11.7717	349.511	14.0119
349.71	14.479	349.446	11.1879	349.537	12.28	349.49	11.7744	349.667	14.0127
349.883	14.4807	349.618	11.1871	349.703	12.2766	349.663	11.7763	349.837	14.0173
350.041	14.4851	349.785	11.1889	349.87	12.2689	349.829	11.7789	350.005	14.0193
350.208	14.49	349.947	11.1897	350.035	12.2632	349.99	11.7817	350.177	14.0198
350.368	14.4941	350.116	11.1903	350.196	12.2591	350.163	11.7859	350.347	14.0203
350.542	14.4996	350.286	11.1902	350.367	12.2569	350.33	11.7951	350.507	14.0169
350.71	14.5038	350.45	11.1953	350.53	12.2589	350.492	11.7997	350.671	14.0159
350.874	14.5088	350.614	11.2011	350.7	12.2593	350.67	11.8022	350.84	14.0171
351.041	14.5132	350.782	11.2067	350.868	12.2585	350.833	11.8046	351.007	14.0192
351.211	14.5244	350.954	11.2114	351.033	12.2577	350.997	11.8083	351.17	14.019
351.382	14.5323	351.112	11.2134	351.2	12.2622	351.167	11.8115	351.341	14.0195
351.55	14.5378	351.281	11.2154	351.364	12.262	351.332	11.8149	351.501	14.0211
351.715	14.5418	351.452	11.2165	351.528	12.2621	351.497	11.8185	351.669	14.0243
351.879	14.5419	351.617	11.2177	351.699	12.2639	351.668	11.8182	351.835	14.0272
352.044	14.5439	351.78	11.2238	351.87	12.2705	351.832	11.8198	352.003	14.0296
352.211	14.5473	351.953	11.2274	352.037	12.2723	351.997	11.822	352.167	14.0318
352.38	14.5502	352.121	11.23	352.199	12.2753	352.16	11.8241	352.338	14.0356
352.542	14.5513	352.288	11.2314	352.363	12.28	352.331	11.8253	352.508	14.0454
352.712	14.5557	352.45	11.228	352.535	12.2809	352.497	11.8273	352.671	14.0519
352.884	14.5605	352.614	11.2281	352.701	12.2841	352.662	11.8289	352.832	14.0568
353.04	14.5666	352.785	11.2281	352.861	12.287	352.83	11.8294	353.006	14.0617
353.212	14.57	352.951	11.2285	353.031	12.2903	352.998	11.83	353.172	14.0691
353.371	14.5751	353.116	11.2291	353.2	12.297	353.16	11.834	353.337	14.0758
353.545	14.5818	353.281	11.2314	353.36	12.3024	353.33	11.8406	353.502	14.0822
353.706	14.5906	353.45	11.2357	353.529	12.3077	353.497	11.8475	353.67	14.0875
353.873	14.6001	353.612	11.2407	353.705	12.3133	353.66	11.8537	353.841	14.0942
354.042	14.6139	353.779	11.2445	353.868	12.3232	353.83	11.86	354.006	14.0977
354.211	14.6245	353.948	11.2485	354.031	12.3302	353.994	11.8668	354.171	14.0999
354.376	14.6358	354.112	11.2531	354.199	12.3354	354.159	11.8741	354.336	14.103
354.548	14.6472	354.278	11.2578	354.363	12.3403	354.325	11.8815	354.504	14.1028
354.709	14.6605	354.448	11.2644	354.532	12.3443	354.494	11.8912	354.672	14.1057
354.882	14.6694	354.611	11.2682	354.697	12.3498	354.662	11.8965	354.841	14.1086
355.043	14.6753	354.779	11.2717	354.867	12.3576	354.836	11.9021	355.002	14.1104
355.215	14.6818	354.952	11.2751	355.03	12.3672	354.999	11.9078	355.167	14.1071
355.38	14.6899	355.116	11.2799	355.201	12.379	355.159	11.9112	355.336	14.1074
355.547	14.6969	355.283	11.2821	355.367	12.3894	355.332	11.9147	355.496	14.1089
355.714	14.7029	355.451	11.2846	355.535	12.3982	355.5	11.9182	355.666	14.1107
355.884	14.7075	355.617	11.2883	355.701	12.4067	355.669	11.9217	355.833	14.1133
356.051	14.7037	355.781	11.2887	355.867	12.4141	355.834	11.9196	356	14.114
356.216	14.7034	355.947	11.2919	356.027	12.4226	355.994	11.9193	356.172	14.1141
356.377	14.704	356.111	11.2939	356.203	12.4302	356.161	11.9182	356.331	14.113
356.544	14.705	356.282	11.2948	356.372	12.4355	356.333	11.9171	356.5	14.1138
356.713	14.7002	356.448	11.2956	356.544	12.4498	356.497	11.9116	356.667	14.1151
356.88	14.6984	356.615	11.296	356.706	12.4594	356.666	11.908	356.832	14.1151
357.047	14.6977	356.78	11.2962	356.88	12.464	356.827	11.9054	357	14.1141
357.212	14.6974	356.948	11.2977	357.04	12.4652	356.999	11.9033	357.17	14.1171
357.376	14.6946	357.118	11.2997	357.205	12.4596	357.16	11.8998	357.333	14.1212
357.542	14.6959	357.283	11.3008	357.37	12.4616	357.329	11.8997	357.5	14.1245
357.711	14.6969	357.451	11.3012	357.545	12.4629	357.494	11.8989	357.663	14.1267
357.876	14.6969	357.61	11.3006	357.702	12.4617	357.66	11.897	357.832	14.1266
358.044	14.7005	357.781	11.2953	357.875	12.4532	357.825	11.8979	358.001	14.1278
358.212	14.7018	357.945	11.2964	358.042	12.45	357.988	11.8985	358.164	14.1279
358.376	14.7036	358.112	11.2992	358.208	12.4498	358.157	11.8989	358.329	14.1273
358.54	14.707	358.282	11.3003	358.365	12.4516	358.322	11.9007	358.494	14.1256
358.708	14.7123	358.445	11.2989	358.527	12.4469	358.494	11.9076	358.668	14.1253
358.88	14.7151	358.61	11.2968	358.704	12.4464	358.662	11.909	358.833	14.1243
359.046	14.7156	358.778	11.2974	358.871	12.4474	358.829	11.91	359.002	14.124
359.21	14.7147	358.948	11.2988	359.029	12.4489	358.991	11.91	359.165	14.1251
359.375	14.7111	359.11	11.2976	359.193	12.449	359.158	11.9083	359.326	14.1213
359.545	14.7101	359.278	11.2993	359.362	12.447	359.33	11.9088	359.494	14.1222
359.707	14.7107	359.449	11.3014	359.533	12.4452	359.49	11.9082	359.665	14.1254
359.88	14.7107	359.619	11.3027	359.702	12.4436	359.661	11.9087	359.828	14.1305
360.044	14.7138	359.772	11.3041	359.87	12.452	359.829	11.9096	359.992	14.1377
360.211	14.7151	359.934	11.3006	360.039	12.4541	359.991	11.9101	360.161	14.1412
360.374	14.7168	360.111	11.2997	360.2	12.4544	360.158	11.9126	360.328	14.1441
360.538	14.72	360.279	11.3003	360.372	12.4533	360.324	11.9169	360.498	14.147
360.704	14.7182	360.446	11.3026	360.537	12.4447	360.49	11.9167	360.669	14.1565
360.872	14.7215	360.613	11.3136	360.696	12.4419	360.657	11.914	360.832	14.16
361.039	14.7267	360.782	11.3216	360.863	12.4403	360.826	11.9125	360.998	14.1632
361.208	14.7325	360.943	11.3291	361.029	12.4381	360.986	11.9115	361.167	14.1676
361.372	14.7392	361.11	11.3366	361.197	12.439	361.163	11.919	361.334	14.1692
361.543	14.7401	361.274	11.3439	361.364	12.4392	361.323	11.9241	361.498	14.1717
361.705	14.7391	361.443	11.3492	361.532	12.4374	361.492	11.9276	361.667	14.1744
361.876	14.7366	361.609	11.3532	361.696	12.4341	361.662	11.931	361.829	14.1774
362.039	14.7384	361.78	11.3569	361.864	12.432	361.829	11.9315	361.997	14.1771
362.211	14.7389	361.95	11.3688	362.028	12.4304	361.989	11.9303	362.162	14.1795
362.379	14.7386	362.119	11.374	362.197	12.432	362.151	11.9295	362.329	14.1825
362.547	14.737	362.288	11.3754	362.361	12.4346	362.322	11.9302	362.498	14.1857
362.707	14.727	362.452	11.3748	362.526	12.4361	362.493	11.9327	362.668	14.1871
[truncated: 1,392 more rows]
