# Supplementary material for: Double boron–oxygen-fused polycyclic aromatic hydrocarbons: skeletal editing and applications as organic optoelectronic materials
Source: Nat Commun. 2023 Nov 4;14:7089. doi: 10.1038/s41467-023-42973-1 (PMC10625603; doi:10.1038/s41467-023-42973-1)
Supplement: Supplementary file 14 — Source Data [file 41467_2023_42973_MOESM14_ESM.zip › Fig. S53. Electrochemical properties- CV of BO1b.xlsx]

## Sheet: Fig. S53. CV BO1b
	BO1b
-2.06845	-0.04937
-2.06945	-0.06008
-2.07045	-0.06262
-2.07145	-0.06381
-2.07245	-0.06411
-2.07345	-0.06477
-2.07445	-0.06513
-2.07545	-0.06573
-2.07645	-0.06582
-2.07745	-0.06622
-2.07845	-0.06652
-2.07945	-0.06707
-2.08045	-0.06706
-2.08145	-0.06761
-2.08245	-0.06773
-2.08345	-0.06823
-2.08445	-0.06839
-2.08545	-0.0688
-2.08645	-0.06884
-2.08745	-0.06915
-2.08845	-0.06927
-2.08945	-0.06978
-2.09045	-0.06987
-2.09145	-0.07035
-2.09245	-0.07039
-2.09345	-0.07087
-2.09445	-0.0709
-2.09545	-0.07134
-2.09645	-0.07146
-2.09745	-0.07182
-2.09845	-0.07193
-2.09945	-0.07239
-2.10045	-0.07248
-2.10145	-0.07287
-2.10245	-0.073
-2.10345	-0.07333
-2.10445	-0.07339
-2.10545	-0.07387
-2.10645	-0.07401
-2.10745	-0.07438
-2.10845	-0.07449
-2.10945	-0.07489
-2.11045	-0.075
-2.11145	-0.07541
-2.11245	-0.07547
-2.11345	-0.07588
-2.11445	-0.07606
-2.11545	-0.07628
-2.11645	-0.07642
-2.11745	-0.07685
-2.11845	-0.07696
-2.11945	-0.07746
-2.12045	-0.07757
-2.12145	-0.07794
-2.12245	-0.07803
-2.12345	-0.07838
-2.12445	-0.07856
-2.12545	-0.07894
-2.12645	-0.07911
-2.12745	-0.07941
-2.12845	-0.07968
-2.12945	-0.07989
-2.13045	-0.08004
-2.13145	-0.08057
-2.13245	-0.08064
-2.13345	-0.08108
-2.13445	-0.08117
-2.13545	-0.0817
-2.13645	-0.08177
-2.13745	-0.08208
-2.13845	-0.08229
-2.13945	-0.08265
-2.14045	-0.08273
-2.14145	-0.08316
-2.14245	-0.08336
-2.14345	-0.08372
-2.14445	-0.08391
-2.14545	-0.08426
-2.14645	-0.08451
-2.14745	-0.08491
-2.14845	-0.08497
-2.14945	-0.08545
-2.15045	-0.08545
-2.15145	-0.08598
-2.15245	-0.08604
-2.15345	-0.08646
-2.15445	-0.08665
-2.15545	-0.08683
-2.15645	-0.08724
-2.15745	-0.08764
-2.15845	-0.08778
-2.15945	-0.08822
-2.16045	-0.08837
-2.16145	-0.08866
-2.16245	-0.08887
-2.16345	-0.08934
-2.16445	-0.08932
-2.16545	-0.08994
-2.16645	-0.08993
-2.16745	-0.09029
-2.16845	-0.09059
-2.16945	-0.09094
-2.17045	-0.09117
-2.17145	-0.0915
-2.17245	-0.09175
-2.17345	-0.09225
-2.17445	-0.09238
-2.17545	-0.09278
-2.17645	-0.09295
-2.17745	-0.09337
-2.17845	-0.09351
-2.17945	-0.09394
-2.18045	-0.09414
-2.18145	-0.09465
-2.18245	-0.09479
-2.18345	-0.09521
-2.18445	-0.09542
-2.18545	-0.09594
-2.18645	-0.09616
-2.18745	-0.09651
-2.18845	-0.09659
-2.18945	-0.0972
-2.19045	-0.09743
-2.19145	-0.09789
-2.19245	-0.09802
-2.19345	-0.09857
-2.19445	-0.09881
-2.19545	-0.09927
-2.19645	-0.0995
-2.19745	-0.1
-2.19845	-0.1003
-2.19945	-0.1008
-2.20045	-0.101
-2.20145	-0.1014
-2.20245	-0.1014
-2.20345	-0.1024
-2.20445	-0.1027
-2.20545	-0.1032
-2.20645	-0.1032
-2.20745	-0.1039
-2.20845	-0.1042
-2.20945	-0.1046
-2.21045	-0.1051
-2.21145	-0.1055
-2.21245	-0.1059
-2.21345	-0.1065
-2.21445	-0.1067
-2.21545	-0.1074
-2.21645	-0.1077
-2.21745	-0.1083
-2.21845	-0.1086
-2.21945	-0.1093
-2.22045	-0.1097
-2.22145	-0.1103
-2.22245	-0.1107
-2.22345	-0.1114
-2.22445	-0.1119
-2.22545	-0.1125
-2.22645	-0.1129
-2.22745	-0.1137
-2.22845	-0.1141
-2.22945	-0.1148
-2.23045	-0.1152
-2.23145	-0.116
-2.23245	-0.1166
-2.23345	-0.1173
-2.23445	-0.1178
-2.23545	-0.1186
-2.23645	-0.1192
-2.23745	-0.1201
-2.23845	-0.1204
-2.23945	-0.1213
-2.24045	-0.1219
-2.24145	-0.1228
-2.24245	-0.1234
-2.24345	-0.1243
-2.24445	-0.125
-2.24545	-0.126
-2.24645	-0.1269
-2.24745	-0.1277
-2.24845	-0.1285
-2.24945	-0.1295
-2.25045	-0.1302
-2.25145	-0.1313
-2.25245	-0.1321
-2.25345	-0.1333
-2.25445	-0.1339
-2.25545	-0.1351
-2.25645	-0.1361
-2.25745	-0.1372
-2.25845	-0.1382
-2.25945	-0.1395
-2.26045	-0.1404
-2.26145	-0.1417
-2.26245	-0.1427
-2.26345	-0.144
-2.26445	-0.1452
-2.26545	-0.1465
-2.26645	-0.1475
-2.26745	-0.1492
-2.26845	-0.1502
-2.26945	-0.1517
-2.27045	-0.1529
-2.27145	-0.1545
-2.27245	-0.1557
-2.27345	-0.1573
-2.27445	-0.1588
-2.27545	-0.1606
-2.27645	-0.1619
-2.27745	-0.1636
-2.27845	-0.1649
-2.27945	-0.1668
-2.28045	-0.1683
-2.28145	-0.1701
-2.28245	-0.1717
-2.28345	-0.1736
-2.28445	-0.1753
-2.28545	-0.1773
-2.28645	-0.1789
-2.28745	-0.1811
-2.28845	-0.1829
-2.28945	-0.1849
-2.29045	-0.1869
-2.29145	-0.189
-2.29245	-0.191
-2.29345	-0.1934
-2.29445	-0.1953
-2.29545	-0.1979
-2.29645	-0.2
-2.29745	-0.2025
-2.29845	-0.205
-2.29945	-0.2077
-2.30045	-0.2102
-2.30145	-0.2129
-2.30245	-0.2155
-2.30345	-0.2184
-2.30445	-0.221
-2.30545	-0.2242
-2.30645	-0.2274
-2.30745	-0.2308
-2.30845	-0.2337
-2.30945	-0.2369
-2.31045	-0.2403
-2.31145	-0.244
-2.31245	-0.2474
-2.31345	-0.2513
-2.31445	-0.255
-2.31545	-0.2592
-2.31645	-0.2629
-2.31745	-0.2673
-2.31845	-0.2713
-2.31945	-0.2758
-2.32045	-0.2802
-2.32145	-0.2848
-2.32245	-0.2897
-2.32345	-0.2949
-2.32445	-0.2997
-2.32545	-0.305
-2.32645	-0.3104
-2.32745	-0.3162
-2.32845	-0.3219
-2.32945	-0.328
-2.33045	-0.334
-2.33145	-0.3403
-2.33245	-0.3467
-2.33345	-0.3538
-2.33445	-0.3603
-2.33545	-0.3676
-2.33645	-0.3745
-2.33745	-0.382
-2.33845	-0.3899
-2.33945	-0.398
-2.34045	-0.4066
-2.34145	-0.4148
-2.34245	-0.4234
-2.34345	-0.4322
-2.34445	-0.441
-2.34545	-0.4503
-2.34645	-0.4604
-2.34745	-0.4701
-2.34845	-0.4806
-2.34945	-0.4916
-2.35045	-0.5021
-2.35145	-0.5135
-2.35245	-0.525
-2.35345	-0.5366
-2.35445	-0.5489
-2.35545	-0.5616
-2.35645	-0.5743
-2.35745	-0.5877
-2.35845	-0.601
-2.35945	-0.6151
-2.36045	-0.6289
-2.36145	-0.6442
-2.36245	-0.6589
-2.36345	-0.6743
-2.36445	-0.6901
-2.36545	-0.7062
-2.36645	-0.7231
-2.36745	-0.7401
-2.36845	-0.7573
-2.36945	-0.7754
-2.37045	-0.7937
-2.37145	-0.8118
-2.37245	-0.8315
-2.37345	-0.8513
-2.37445	-0.8711
-2.37545	-0.8916
-2.37645	-0.912
-2.37745	-0.9332
-2.37845	-0.9557
-2.37945	-0.978
-2.38045	-1.001
-2.38145	-1.024
-2.38245	-1.047
-2.38345	-1.071
-2.38445	-1.096
-2.38545	-1.122
-2.38645	-1.147
-2.38745	-1.173
-2.38845	-1.199
-2.38945	-1.226
-2.39045	-1.253
-2.39145	-1.281
-2.39245	-1.309
-2.39345	-1.339
-2.39445	-1.367
-2.39545	-1.397
-2.39645	-1.427
-2.39745	-1.457
-2.39845	-1.488
-2.39945	-1.519
-2.40045	-1.551
-2.40145	-1.583
-2.40245	-1.616
-2.40345	-1.649
-2.40445	-1.682
-2.40545	-1.716
-2.40645	-1.75
-2.40745	-1.785
-2.40845	-1.819
-2.40945	-1.856
-2.41045	-1.892
-2.41145	-1.927
-2.41245	-1.962
-2.41345	-1.997
-2.41445	-2.033
-2.41545	-2.07
-2.41645	-2.108
-2.41745	-2.145
-2.41845	-2.182
-2.41945	-2.219
-2.42045	-2.257
-2.42145	-2.295
-2.42245	-2.333
-2.42345	-2.371
-2.42445	-2.409
-2.42545	-2.447
-2.42645	-2.485
-2.42745	-2.524
-2.42845	-2.562
-2.42945	-2.599
-2.43045	-2.637
-2.43145	-2.675
-2.43245	-2.714
-2.43345	-2.751
-2.43445	-2.788
-2.43545	-2.826
-2.43645	-2.864
-2.43745	-2.901
-2.43845	-2.938
-2.43945	-2.974
-2.44045	-3.01
-2.44145	-3.047
-2.44245	-3.082
-2.44345	-3.117
-2.44445	-3.152
-2.44545	-3.186
-2.44645	-3.219
-2.44745	-3.253
-2.44845	-3.285
-2.44945	-3.318
-2.45045	-3.349
-2.45145	-3.38
-2.45245	-3.411
-2.45345	-3.441
-2.45445	-3.471
-2.45545	-3.499
-2.45645	-3.527
-2.45745	-3.554
-2.45845	-3.581
-2.45945	-3.605
-2.46045	-3.63
-2.46145	-3.654
-2.46245	-3.677
-2.46345	-3.699
-2.46445	-3.721
-2.46545	-3.741
-2.46645	-3.76
-2.46745	-3.778
-2.46845	-3.796
-2.46945	-3.812
-2.47045	-3.828
-2.47145	-3.842
-2.47245	-3.856
-2.47345	-3.867
-2.47445	-3.879
-2.47545	-3.89
-2.47645	-3.899
-2.47745	-3.907
-2.47845	-3.914
-2.47945	-3.921
-2.48045	-3.927
-2.48145	-3.93
-2.48245	-3.933
-2.48345	-3.935
-2.48445	-3.937
-2.48545	-3.936
-2.48645	-3.935
-2.48745	-3.933
-2.48845	-3.93
-2.48945	-3.926
-2.49045	-3.922
-2.49145	-3.917
-2.49245	-3.911
-2.49345	-3.903
-2.49445	-3.895
-2.49545	-3.886
-2.49645	-3.876
-2.49745	-3.865
-2.49845	-3.854
-2.49945	-3.841
-2.50045	-3.829
-2.50145	-3.816
-2.50245	-3.803
-2.50345	-3.789
-2.50445	-3.774
-2.50545	-3.759
-2.50645	-3.743
-2.50745	-3.727
-2.50845	-3.711
-2.50945	-3.694
-2.51045	-3.677
-2.51145	-3.66
-2.51245	-3.643
-2.51345	-3.625
-2.51445	-3.606
-2.51545	-3.589
-2.51645	-3.57
-2.51745	-3.552
-2.51845	-3.533
-2.51945	-3.514
-2.52045	-3.495
-2.52145	-3.476
-2.52245	-3.457
-2.52345	-3.439
-2.52445	-3.42
-2.52545	-3.401
-2.52645	-3.382
-2.52745	-3.363
-2.52845	-3.344
-2.52945	-3.326
-2.53045	-3.307
-2.53145	-3.289
-2.53245	-3.271
-2.53345	-3.252
-2.53445	-3.235
-2.53545	-3.217
-2.53645	-3.199
-2.53745	-3.181
-2.53845	-3.163
-2.53945	-3.146
-2.54045	-3.129
-2.54145	-3.112
-2.54245	-3.096
-2.54345	-3.079
-2.54445	-3.062
-2.54545	-3.046
-2.54645	-3.03
-2.54745	-3.014
-2.54845	-2.998
-2.54945	-2.982
-2.55045	-2.967
-2.55145	-2.952
-2.55245	-2.937
-2.55345	-2.923
-2.55445	-2.908
-2.55545	-2.893
-2.55645	-2.879
-2.55745	-2.865
-2.55845	-2.851
-2.55945	-2.837
-2.56045	-2.824
-2.56145	-2.81
-2.56245	-2.797
-2.56345	-2.784
-2.56445	-2.771
-2.56545	-2.759
-2.56645	-2.746
-2.56745	-2.734
-2.56845	-2.721
-2.56945	-2.709
-2.57045	-2.697
-2.57145	-2.686
-2.57245	-2.674
-2.57345	-2.663
-2.57445	-2.651
-2.57545	-2.64
-2.57645	-2.629
-2.57745	-2.619
-2.57845	-2.608
-2.57945	-2.597
-2.58045	-2.587
-2.58145	-2.577
-2.58245	-2.566
-2.58345	-2.557
-2.58445	-2.547
-2.58545	-2.537
-2.58645	-2.527
-2.58745	-2.518
-2.58845	-2.508
-2.58945	-2.499
-2.59045	-2.49
-2.59145	-2.481
-2.59245	-2.472
-2.59345	-2.464
-2.59445	-2.455
-2.59545	-2.446
-2.59645	-2.438
-2.59745	-2.429
-2.59845	-2.421
-2.59945	-2.413
-2.60045	-2.405
-2.60145	-2.397
-2.60245	-2.389
-2.60345	-2.382
-2.60445	-2.374
-2.60545	-2.366
-2.60645	-2.358
-2.60745	-2.351
-2.60845	-2.344
-2.60945	-2.337
-2.61045	-2.329
-2.61145	-2.323
-2.61245	-2.316
-2.61345	-2.309
-2.61445	-2.302
-2.61545	-2.296
-2.61645	-2.289
-2.61745	-2.282
-2.61845	-2.275
-2.61945	-2.269
-2.62045	-2.263
-2.62145	-2.257
-2.62245	-2.25
-2.62345	-2.244
-2.62445	-2.238
-2.62545	-2.232
-2.62645	-2.226
-2.62745	-2.22
-2.62845	-2.214
-2.62945	-2.209
-2.63045	-2.203
-2.63145	-2.197
-2.63245	-2.191
-2.63345	-2.186
-2.63445	-2.181
-2.63545	-2.175
-2.63645	-2.17
-2.63745	-2.165
-2.63845	-2.159
-2.63945	-2.154
-2.64045	-2.149
-2.64145	-2.144
-2.64245	-2.139
-2.64345	-2.134
-2.64445	-2.129
-2.64545	-2.124
-2.64645	-2.119
-2.64745	-2.114
-2.64845	-2.11
-2.64945	-2.105
-2.65045	-2.1
-2.65145	-2.096
-2.65245	-2.091
-2.65345	-2.087
-2.65445	-2.082
-2.65545	-2.078
-2.65645	-2.073
-2.65745	-2.069
-2.65845	-2.065
-2.65945	-2.06
-2.66045	-2.056
-2.66145	-2.052
-2.66245	-2.048
-2.66345	-2.044
-2.66445	-2.039
-2.66545	-2.035
-2.66645	-2.031
-2.66745	-2.028
-2.66845	-2.024
-2.66945	-2.02
-2.67045	-2.016
-2.67145	-2.012
-2.67245	-2.008
-2.67345	-2.004
-2.67445	-2.001
-2.67545	-1.997
-2.67645	-1.993
-2.67745	-1.99
-2.67845	-1.986
-2.67945	-1.983
-2.68045	-1.979
-2.68145	-1.975
-2.68245	-1.971
-2.68345	-1.968
-2.68445	-1.965
-2.68545	-1.962
-2.68645	-1.958
-2.68745	-1.955
-2.68845	-1.951
-2.68945	-1.948
-2.69045	-1.945
-2.69145	-1.942
-2.69245	-1.938
-2.69345	-1.935
-2.69445	-1.932
-2.69545	-1.929
-2.69645	-1.925
-2.69745	-1.923
-2.69845	-1.919
-2.69945	-1.916
-2.70045	-1.913
-2.70145	-1.911
-2.70245	-1.907
-2.70345	-1.904
-2.70445	-1.901
-2.70545	-1.899
-2.70645	-1.896
-2.70745	-1.893
-2.70845	-1.89
-2.70945	-1.887
-2.71045	-1.884
-2.71145	-1.882
-2.71245	-1.879
-2.71345	-1.876
-2.71445	-1.873
-2.71545	-1.871
-2.71645	-1.868
-2.71745	-1.865
-2.71845	-1.863
-2.71945	-1.86
-2.72045	-1.858
-2.72145	-1.855
-2.72245	-1.853
-2.72345	-1.85
-2.72445	-1.847
-2.72545	-1.845
-2.72645	-1.843
-2.72745	-1.84
-2.72845	-1.838
-2.72945	-1.835
-2.73045	-1.833
-2.73145	-1.831
-2.73245	-1.828
-2.73345	-1.826
-2.73445	-1.824
-2.73545	-1.822
-2.73645	-1.819
-2.73745	-1.817
-2.73845	-1.815
-2.73945	-1.812
-2.74045	-1.81
-2.74145	-1.808
-2.74245	-1.806
-2.74345	-1.804
-2.74445	-1.801
-2.74545	-1.8
-2.74645	-1.797
-2.74745	-1.795
-2.74845	-1.793
-2.74945	-1.792
-2.75045	-1.789
-2.75145	-1.788
-2.75245	-1.785
-2.75345	-1.784
-2.75445	-1.781
-2.75545	-1.779
-2.75645	-1.777
-2.75745	-1.775
-2.75845	-1.773
-2.75945	-1.772
-2.76045	-1.77
-2.76145	-1.768
-2.76245	-1.766
-2.76345	-1.765
-2.76445	-1.763
-2.76545	-1.761
-2.76645	-1.759
-2.76745	-1.757
-2.76845	-1.744
-2.76745	-1.719
-2.76645	-1.709
-2.76545	-1.703
-2.76445	-1.697
-2.76345	-1.692
-2.76245	-1.688
-2.76145	-1.683
-2.76045	-1.679
-2.75945	-1.675
-2.75845	-1.671
-2.75745	-1.667
-2.75645	-1.663
-2.75545	-1.66
-2.75445	-1.656
-2.75345	-1.653
-2.75245	-1.649
-2.75145	-1.646
-2.75045	-1.643
-2.74945	-1.64
-2.74845	-1.637
-2.74745	-1.634
-2.74645	-1.631
-2.74545	-1.629
-2.74445	-1.626
-2.74345	-1.623
-2.74245	-1.62
-2.74145	-1.617
-2.74045	-1.614
-2.73945	-1.612
-2.73845	-1.609
-2.73745	-1.607
-2.73645	-1.604
-2.73545	-1.602
-2.73445	-1.599
-2.73345	-1.597
-2.73245	-1.595
-2.73145	-1.592
-2.73045	-1.59
-2.72945	-1.588
-2.72845	-1.586
-2.72745	-1.583
-2.72645	-1.581
-2.72545	-1.579
-2.72445	-1.576
-2.72345	-1.574
-2.72245	-1.572
-2.72145	-1.57
-2.72045	-1.568
-2.71945	-1.566
-2.71845	-1.564
-2.71745	-1.562
-2.71645	-1.559
-2.71545	-1.558
-2.71445	-1.556
-2.71345	-1.554
-2.71245	-1.552
-2.71145	-1.55
-2.71045	-1.548
-2.70945	-1.546
-2.70845	-1.544
-2.70745	-1.542
-2.70645	-1.54
-2.70545	-1.538
-2.70445	-1.537
-2.70345	-1.535
-2.70245	-1.533
-2.70145	-1.531
-2.70045	-1.529
-2.69945	-1.528
-2.69845	-1.526
-2.69745	-1.524
-2.69645	-1.522
-2.69545	-1.521
-2.69445	-1.519
-2.69345	-1.517
-2.69245	-1.515
-2.69145	-1.513
-2.69045	-1.512
-2.68945	-1.51
-2.68845	-1.508
-2.68745	-1.507
-2.68645	-1.505
-2.68545	-1.504
-2.68445	-1.502
-2.68345	-1.5
-2.68245	-1.498
-2.68145	-1.497
-2.68045	-1.495
-2.67945	-1.493
-2.67845	-1.492
-2.67745	-1.49
-2.67645	-1.489
-2.67545	-1.487
-2.67445	-1.486
-2.67345	-1.484
-2.67245	-1.482
-2.67145	-1.481
-2.67045	-1.479
-2.66945	-1.478
-2.66845	-1.476
-2.66745	-1.474
-2.66645	-1.473
-2.66545	-1.472
-2.66445	-1.47
-2.66345	-1.468
-2.66245	-1.467
-2.66145	-1.465
-2.66045	-1.464
-2.65945	-1.462
-2.65845	-1.46
-2.65745	-1.459
-2.65645	-1.458
-2.65545	-1.456
-2.65445	-1.455
-2.65345	-1.453
-2.65245	-1.451
-2.65145	-1.45
-2.65045	-1.449
-2.64945	-1.447
-2.64845	-1.446
-2.64745	-1.444
-2.64645	-1.443
-2.64545	-1.442
-2.64445	-1.44
-2.64345	-1.439
-2.64245	-1.437
-2.64145	-1.436
-2.64045	-1.434
-2.63945	-1.433
-2.63845	-1.431
-2.63745	-1.43
-2.63645	-1.428
-2.63545	-1.427
-2.63445	-1.426
-2.63345	-1.424
-2.63245	-1.423
-2.63145	-1.421
-2.63045	-1.42
-2.62945	-1.418
-2.62845	-1.417
-2.62745	-1.415
-2.62645	-1.414
-2.62545	-1.412
-2.62445	-1.411
-2.62345	-1.41
-2.62245	-1.408
-2.62145	-1.407
-2.62045	-1.405
-2.61945	-1.404
-2.61845	-1.402
-2.61745	-1.401
-2.61645	-1.399
-2.61545	-1.398
-2.61445	-1.396
-2.61345	-1.395
-2.61245	-1.393
-2.61145	-1.392
-2.61045	-1.39
-2.60945	-1.389
-2.60845	-1.387
-2.60745	-1.386
-2.60645	-1.384
-2.60545	-1.382
-2.60445	-1.381
-2.60345	-1.379
-2.60245	-1.377
-2.60145	-1.376
-2.60045	-1.374
-2.59945	-1.372
-2.59845	-1.37
-2.59745	-1.369
-2.59645	-1.367
-2.59545	-1.366
-2.59445	-1.363
-2.59345	-1.362
-2.59245	-1.36
-2.59145	-1.358
-2.59045	-1.356
-2.58945	-1.354
-2.58845	-1.352
-2.58745	-1.35
-2.58645	-1.348
-2.58545	-1.346
-2.58445	-1.344
-2.58345	-1.342
-2.58245	-1.34
-2.58145	-1.338
-2.58045	-1.336
-2.57945	-1.333
-2.57845	-1.331
-2.57745	-1.329
-2.57645	-1.326
-2.57545	-1.324
-2.57445	-1.321
-2.57345	-1.319
-2.57245	-1.316
-2.57145	-1.313
-2.57045	-1.311
-2.56945	-1.308
-2.56845	-1.305
-2.56745	-1.302
-2.56645	-1.299
-2.56545	-1.296
-2.56445	-1.293
-2.56345	-1.29
-2.56245	-1.287
-2.56145	-1.283
-2.56045	-1.28
-2.55945	-1.276
-2.55845	-1.273
-2.55745	-1.269
-2.55645	-1.265
-2.55545	-1.261
-2.55445	-1.257
-2.55345	-1.253
-2.55245	-1.249
-2.55145	-1.245
-2.55045	-1.241
-2.54945	-1.236
-2.54845	-1.231
-2.54745	-1.227
-2.54645	-1.222
-2.54545	-1.217
-2.54445	-1.212
-2.54345	-1.207
-2.54245	-1.201
-2.54145	-1.195
-2.54045	-1.19
-2.53945	-1.184
-2.53845	-1.178
-2.53745	-1.171
-2.53645	-1.165
-2.53545	-1.159
-2.53445	-1.152
-2.53345	-1.145
-2.53245	-1.138
-2.53145	-1.13
-2.53045	-1.123
-2.52945	-1.115
-2.52845	-1.106
-2.52745	-1.098
-2.52645	-1.09
-2.52545	-1.082
-2.52445	-1.073
-2.52345	-1.064
-2.52245	-1.055
-2.52145	-1.045
-2.52045	-1.035
-2.51945	-1.025
-2.51845	-1.014
-2.51745	-1.004
-2.51645	-0.9929
-2.51545	-0.9816
-2.51445	-0.9702
-2.51345	-0.9587
-2.51245	-0.9467
-2.51145	-0.9342
-2.51045	-0.9215
-2.50945	-0.9083
-2.50845	-0.895
-2.50745	-0.8811
-2.50645	-0.8667
-2.50545	-0.8527
-2.50445	-0.8379
-2.50345	-0.8233
-2.50245	-0.8082
-2.50145	-0.7925
-2.50045	-0.7762
-2.49945	-0.7593
-2.49845	-0.7425
-2.49745	-0.7256
-2.49645	-0.7079
-2.49545	-0.6898
-2.49445	-0.6716
-2.49345	-0.6534
-2.49245	-0.6341
-2.49145	-0.6144
-2.49045	-0.5947
-2.48945	-0.5746
-2.48845	-0.5542
-2.48745	-0.5334
-2.48645	-0.5117
-2.48545	-0.4901
-2.48445	-0.4681
-2.48345	-0.4455
-2.48245	-0.4228
-2.48145	-0.4006
-2.48045	-0.3761
-2.47945	-0.3518
-2.47845	-0.3275
-2.47745	-0.3031
-2.47645	-0.2785
-2.47545	-0.2534
-2.47445	-0.2279
-2.47345	-0.2022
-2.47245	-0.1757
-2.47145	-0.1497
-2.47045	-0.1225
-2.46945	-0.09578
-2.46845	-0.06801
-2.46745	-0.04032
-2.46645	-0.01309
-2.46545	0.01479
-2.46445	0.04303
-2.46345	0.07141
-2.46245	0.09962
-2.46145	0.1291
-2.46045	0.1582
-2.45945	0.1873
-2.45845	0.2162
-2.45745	0.2454
-2.45645	0.2749
-2.45545	0.3041
-2.45445	0.3337
-2.45345	0.3636
-2.45245	0.3924
-2.45145	0.4216
-2.45045	0.4513
-2.44945	0.4804
-2.44845	0.5097
-2.44745	0.5379
-2.44645	0.5674
-2.44545	0.5968
-2.44445	0.6258
-2.44345	0.655
-2.44245	0.6829
-2.44145	0.7117
-2.44045	0.74
-2.43945	0.7676
-2.43845	0.7949
-2.43745	0.8223
-2.43645	0.8496
-2.43545	0.8761
-2.43445	0.9013
-2.43345	0.9269
-2.43245	0.9532
-2.43145	0.9781
-2.43045	1.003
-2.42945	1.026
-2.42845	1.049
-2.42745	1.072
-2.42645	1.094
-2.42545	1.116
-2.42445	1.137
-2.42345	1.158
-2.42245	1.178
-2.42145	1.198
-2.42045	1.216
-2.41945	1.233
-2.41845	1.251
-2.41745	1.267
-2.41645	1.283
-2.41545	1.298
-2.41445	1.312
-2.41345	1.326
-2.41245	1.339
-2.41145	1.351
-2.41045	1.362
-2.40945	1.374
-2.40845	1.383
-2.40745	1.392
-2.40645	1.4
-2.40545	1.408
-2.40445	1.414
-2.40345	1.42
-2.40245	1.425
-2.40145	1.429
-2.40045	1.433
-2.39945	1.435
-2.39845	1.437
-2.39745	1.439
-2.39645	1.439
-2.39545	1.439
-2.39445	1.438
-2.39345	1.436
-2.39245	1.434
-2.39145	1.431
-2.39045	1.427
-2.38945	1.423
-2.38845	1.419
-2.38745	1.413
-2.38645	1.407
-2.38545	1.401
-2.38445	1.394
-2.38345	1.386
-2.38245	1.378
-2.38145	1.37
-2.38045	1.361
-2.37945	1.353
-2.37845	1.343
-2.37745	1.333
-2.37645	1.323
-2.37545	1.312
-2.37445	1.301
-2.37345	1.291
-2.37245	1.28
-2.37145	1.268
-2.37045	1.256
-2.36945	1.244
-2.36845	1.233
-2.36745	1.22
-2.36645	1.208
-2.36545	1.196
-2.36445	1.184
-2.36345	1.171
-2.36245	1.159
-2.36145	1.146
-2.36045	1.133
-2.35945	1.121
-2.35845	1.109
-2.35745	1.096
-2.35645	1.083
-2.35545	1.071
-2.35445	1.058
-2.35345	1.045
-2.35245	1.033
-2.35145	1.021
-2.35045	1.008
-2.34945	0.996
-2.34845	0.9843
-2.34745	0.9722
-2.34645	0.9603
-2.34545	0.9482
-2.34445	0.9367
-2.34345	0.9247
-2.34245	0.9135
-2.34145	0.902
-2.34045	0.8909
-2.33945	0.8796
-2.33845	0.8686
-2.33745	0.8576
-2.33645	0.8468
-2.33545	0.8361
-2.33445	0.8257
-2.33345	0.8152
-2.33245	0.8051
-2.33145	0.7949
-2.33045	0.7848
-2.32945	0.7747
-2.32845	0.7651
-2.32745	0.7553
-2.32645	0.746
-2.32545	0.7365
-2.32445	0.7272
-2.32345	0.718
-2.32245	0.7091
-2.32145	0.7001
-2.32045	0.6914
-2.31945	0.6825
-2.31845	0.6742
-2.31745	0.6659
-2.31645	0.6577
-2.31545	0.6495
-2.31445	0.6414
-2.31345	0.6337
-2.31245	0.6257
-2.31145	0.6178
-2.31045	0.6104
-2.30945	0.6028
-2.30845	0.5955
-2.30745	0.5883
-2.30645	0.5815
-2.30545	0.5741
-2.30445	0.5673
-2.30345	0.5604
-2.30245	0.5537
-2.30145	0.5467
-2.30045	0.5403
-2.29945	0.5338
-2.29845	0.5275
-2.29745	0.5212
-2.29645	0.5151
-2.29545	0.5089
-2.29445	0.503
-2.29345	0.497
-2.29245	0.4913
-2.29145	0.4854
-2.29045	0.4799
-2.28945	0.4742
-2.28845	0.4688
-2.28745	0.4633
-2.28645	0.4581
-2.28545	0.4527
-2.28445	0.4475
-2.28345	0.4424
-2.28245	0.4375
-2.28145	0.4324
-2.28045	0.4276
-2.27945	0.4225
-2.27845	0.418
-2.27745	0.4131
-2.27645	0.4086
-2.27545	0.404
-2.27445	0.3998
-2.27345	0.395
-2.27245	0.3908
-2.27145	0.3863
-2.27045	0.3822
-2.26945	0.3778
-2.26845	0.3737
-2.26745	0.3696
-2.26645	0.3657
-2.26545	0.3616
-2.26445	0.3579
-2.26345	0.3537
-2.26245	0.3501
-2.26145	0.3464
-2.26045	0.3427
-2.25945	0.3391
-2.25845	0.3353
-2.25745	0.3318
-2.25645	0.3285
-2.25545	0.3247
-2.25445	0.3215
-2.25345	0.3181
-2.25245	0.3145
-2.25145	0.3111
-2.25045	0.3079
-2.24945	0.3046
-2.24845	0.3016
-2.24745	0.2983
-2.24645	0.2954
-2.24545	0.2922
-2.24445	0.2893
-2.24345	0.2862
-2.24245	0.2833
-2.24145	0.2804
-2.24045	0.2776
-2.23945	0.2746
-2.23845	0.2719
-2.23745	0.2691
-2.23645	0.2664
-2.23545	0.2636
-2.23445	0.2611
-2.23345	0.2583
-2.23245	0.2558
-2.23145	0.253
-2.23045	0.2507
-2.22945	0.248
-2.22845	0.2457
-2.22745	0.2432
-2.22645	0.2408
-2.22545	0.2384
-2.22445	0.2361
-2.22345	0.2336
-2.22245	0.2313
-2.22145	0.2289
-2.22045	0.2267
-2.21945	0.2244
-2.21845	0.2223
-2.21745	0.2201
-2.21645	0.218
-2.21545	0.2157
-2.21445	0.2138
-2.21345	0.2117
-2.21245	0.2097
-2.21145	0.2075
-2.21045	0.2056
-2.20945	0.2035
-2.20845	0.2017
-2.20745	0.1996
-2.20645	0.1977
-2.20545	0.1958
-2.20445	0.1942
-2.20345	0.1922
-2.20245	0.1904
-2.20145	0.1884
-2.20045	0.1868
-2.19945	0.1849
-2.19845	0.1832
-2.19745	0.1814
-2.19645	0.1798
-2.19545	0.1779
-2.19445	0.1763
-2.19345	0.1746
-2.19245	0.173
-2.19145	0.1713
-2.19045	0.1697
-2.18945	0.1681
-2.18845	0.1665
-2.18745	0.165
-2.18645	0.1635
-2.18545	0.162
-2.18445	0.1604
-2.18345	0.1588
-2.18245	0.1574
-2.18145	0.1559
-2.18045	0.1545
-2.17945	0.153
-2.17845	0.1517
-2.17745	0.1501
-2.17645	0.1488
-2.17545	0.1472
-2.17445	0.146
-2.17345	0.1446
-2.17245	0.1434
-2.17145	0.142
-2.17045	0.1408
-2.16945	0.1392
-2.16845	0.1382
-2.16745	0.1367
-2.16645	0.1357
-2.16545	0.1343
-2.16445	0.1331
-2.16345	0.1318
-2.16245	0.1309
-2.16145	0.1294
-2.16045	0.1284
-2.15945	0.1271
-2.15845	0.1261
-2.15745	0.1247
-2.15645	0.1238
-2.15545	0.1227
-2.15445	0.1215
-2.15345	0.1203
-2.15245	0.1193
-2.15145	0.1182
-2.15045	0.1172
-2.14945	0.1161
-2.14845	0.1151
-2.14745	0.1139
-2.14645	0.1131
-2.14545	0.1118
-2.14445	0.111
-2.14345	0.1098
-2.14245	0.109
-2.14145	0.1079
-2.14045	0.107
-2.13945	0.106
-2.13845	0.1052
-2.13745	0.1042
-2.13645	0.1033
-2.13545	0.1023
-2.13445	0.1016
-2.13345	0.1006
-2.13245	0.0996
-2.13145	0.09877
-2.13045	0.09793
-2.12945	0.09697
-2.12845	0.09632
-2.12745	0.09535
-2.12645	0.09454
-2.12545	0.09359
-2.12445	0.09289
-2.12345	0.09208
-2.12245	0.09135
-2.12145	0.09047
-2.12045	0.08976
-2.11945	0.08876
-2.11845	0.08825
-2.11745	0.08737
-2.11645	0.08667
-2.11545	0.08581
-2.11445	0.08517
-2.11345	0.08429
-2.11245	0.08375
-2.11145	0.08294
-2.11045	0.08234
-2.10945	0.0815
-2.10845	0.08093
-2.10745	0.0802
-2.10645	0.07959
-2.10545	0.07883
-2.10445	0.07827
-2.10345	0.07736
-2.10245	0.07704
-2.10145	0.0761
-2.10045	0.07547
-2.09945	0.07486
-2.09845	0.07427
-2.09745	0.07356
-2.09645	0.07303
-2.09545	0.07236
-2.09445	0.07174
-2.09345	0.07113
-2.09245	0.07053
-2.09145	0.0699
-2.09045	0.06948
-2.08945	0.06868
-2.08845	0.06832
-2.08745	0.06755
-2.08645	0.06726
-2.08545	0.06663
-2.08445	0.06612
-2.08345	0.06556
-2.08245	0.06511
-2.08145	0.06442
-2.08045	0.06396
-2.07945	0.06339
-2.07845	0.06307
-2.07745	0.06247
-2.07645	0.06197
-2.07545	0.06142
-2.07445	0.06102
-2.07345	0.0604
-2.07245	0.06018
-2.07145	0.05947
-2.07045	0.05911
-2.06945	0.05859
