# Supplementary material for: Double boron–oxygen-fused polycyclic aromatic hydrocarbons: skeletal editing and applications as organic optoelectronic materials
Source: Nat Commun. 2023 Nov 4;14:7089. doi: 10.1038/s41467-023-42973-1 (PMC10625603; doi:10.1038/s41467-023-42973-1)
Supplement: Supplementary file 14 — Source Data [file 41467_2023_42973_MOESM14_ESM.zip › Fig. S54. Single carrier devices-J−V.xlsx]

## Sheet: Fig. S54(a)
	BO1b		BO1c		BO1g		BO2		BO3a		BO6
0.1	0.02673	0.1	0.10787	0.1	0.01018	0.1	-7.27615e-07	0.1	6.39865e-06	0.1	0.0031
0.3	0.49055	0.3	0.41452	0.3	0.03284	0.3	1.29334e-06	0.3	3.62357e-05	0.3	0.01766
0.5	0.82519	0.5	0.69927	0.5	0.06316	0.5	1.09117e-06	0.5	8.60741e-05	0.5	0.03964
0.7	0.79303	0.7	1.00836	0.7	0.10256	0.7	3.16812e-06	0.7	0.000115407	0.7	0.05668
0.9	0.9592	0.9	1.27705	0.9	0.22239	0.9	4.79134e-06	0.9	0.000166716	0.9	0.07871
1.1	0.89835	1.1	1.52188	1.1	0.23803	1.1	1.01809e-05	1.1	0.000345881	1.1	0.08711
1.3	1.03354	1.3	1.8609	1.3	0.27325	1.3	1.57219e-05	1.3	0.00070907	1.3	0.09774
1.5	0.96003	1.5	2.23745	1.5	0.32622	1.5	2.39075e-05	1.5	0.000717973	1.5	0.06998
1.7	0.8686	1.7	2.86576	1.7	0.31916	1.7	3.39243e-05	1.7	0.000922385	1.7	0.07991
1.9	0.82214	1.9	2.95218	1.9	0.30455	1.9	5.81915e-05	1.9	0.00167	1.9	0.09843
2.1	0.8807	2.1	3.39431	2.1	0.31447	2.1	9.13787e-05	2.1	0.00203	2.1	0.08024
2.3	0.8906	2.3	3.17896	2.3	0.45017	2.3	0.000118284	2.3	0.00237	2.3	0.10173
2.5	0.91773	2.5	3.24685	2.5	0.38444	2.5	0.000173827	2.5	0.00224	2.5	0.12763
2.7	0.27333	2.7	3.25555	2.7	0.28674	2.7	0.000266056	2.7	0.00252	2.7	0.17264
2.9	0.32748	2.9	3.17361	2.9	0.25868	2.9	0.000375494	2.9	0.00312	2.9	0.26183
3.1	0.35527	3.1	3.01196	3.1	0.22382	3.1	0.000493383	3.1	0.00391	3.1	0.39925
3.3	0.40797	3.3	2.92301	3.3	0.21338	3.3	0.000666735	3.3	0.00309	3.3	0.37758
3.5	0.44395	3.5	3.19984	3.5	0.19974	3.5	0.000789076	3.5	0.00285	3.5	0.31949
3.7	0.31124	3.7	3.32835	3.7	0.21812	3.7	0.000974712	3.7	0.00312	3.7	0.32971
3.9	0.42309	3.9	3.318	3.9	0.22824	3.9	0.00119	3.9	0.00289	3.9	0.35901
4.1	0.42213	4.1	3.73446	4.1	0.13797	4.1	0.00194	4.1	0.00322	4.1	0.36519
4.3	0.51319	4.3	4.41708	4.3	0.11108	4.3	0.0016	4.3	0.00161	4.3	0.40682
4.5	0.51598	4.5	5.26452	4.5	0.14559	4.5	0.00233	4.5	0.00222	4.5	0.42986
4.7	0.62733	4.7	6.452	4.7	0.18693	4.7	0.00318	4.7	0.00302	4.7	0.49962
4.9	0.81007	4.9	7.90609	4.9	0.24248	4.9	0.00505	4.9	0.00403	4.9	0.58004
5.1	0.80092	5.1	9.66035	5.1	0.29999	5.1	0.00462	5.1	0.00532	5.1	0.67046
5.3	0.92076	5.3	11.5424	5.3	0.37616	5.3	0.00599	5.3	0.00705	5.3	0.74779
5.5	0.55413	5.5	13.8018	5.5	0.46286	5.5	0.00762	5.5	0.00897	5.5	0.83922
5.7	0.70346	5.7	16.3961	5.7	0.5634	5.7	0.01368	5.7	0.01139	5.7	0.95194
5.9	0.79358	5.9	19.3311	5.9	0.67863	5.9	0.01936	5.9	0.01475	5.9	1.04042
6.1	0.89952	6.1	22.6614	6.1	0.8229	6.1	0.02091	6.1	0.01841	6.1	1.18877
6.3	0.99678	6.3	26.3226	6.3	0.99318	6.3	0.02376	6.3	0.02472	6.3	1.35884
6.5	0.76609	6.5	30.4626	6.5	1.12702	6.5	0.02528	6.5	0.03007	6.5	1.55969
6.7	0.86035	6.7	35.0201	6.7	1.3273	6.7	0.02893	6.7	0.04177	6.7	1.70659
6.9	0.98745	6.9	40.1344	6.9	1.55618	6.9	0.04189	6.9	0.04427	6.9	1.91406
7.1	1.09872	7.1	45.8712	7.1	1.82077	7.1	0.04475	7.1	0.0542	7.1	2.15103
7.3	1.26273	7.3	52.2233	7.3	2.12094	7.3	0.08271	7.3	0.06375	7.3	2.38781
7.5	1.53728	7.5	59.2795	7.5	2.43388	7.5	0.08442	7.5	0.07913	7.5	2.6612
7.7	1.75059	7.7	67.097	7.7	2.79976	7.7	0.09648	7.7	0.08838	7.7	2.94207
7.9	2.01093	7.9	75.7464	7.9	3.21863	7.9	0.08467	7.9	0.10369	7.9	3.27287
8.1	2.30021	8.1	85.2871	8.1	3.67801	8.1	0.06919	8.1	0.11869	8.1	3.63198
8.3	2.60191	8.3	96.0028	8.3	4.19178	8.3	0.07867	8.3	0.13929	8.3	4.01671
8.5	2.91458	8.5	107.866	8.5	4.7564	8.5	0.08983	8.5	0.16573	8.5	4.46416
8.7	3.25497	8.7	120.726	8.7	5.3908	8.7	0.10468	8.7	0.1907	8.7	4.93204
8.9	3.64336	8.9	135.06	8.9	6.09776	8.9	0.11638	8.9	0.22158	8.9	5.44863
9.1	4.0574	9.1	150.963	9.1	6.87677	9.1	0.13406	9.1	0.25639	9.1	6.00812
9.3	4.54246	9.3	168.165	9.3	7.74548	9.3	0.15274	9.3	0.29228	9.3	6.63203
9.5	5.21663	9.5	186.99	9.5	8.69205	9.5	0.17353	9.5	0.33555	9.5	7.30568
9.7	5.79927	9.7	207.429	9.7	9.74395	9.7	0.19043	9.7	0.38285	9.7	8.05322
9.9	6.39489	9.9	229.432	9.9	10.8966	9.9	0.21815	9.9	0.43897	9.9	8.88291
10.1	7.05423	10.1	253.197	10.1	12.1703	10.1	0.24695	10.1	0.49858	10.1	9.76785
10.3	7.79967	10.3	277.6	10.3	13.5642	10.3	0.27799	10.3	0.56372	10.3	10.7144
10.5	8.64505	10.5	302.734	10.5	15.1024	10.5	0.31279	10.5	0.64742	10.5	11.785
10.7	9.5286	10.7	327.991	10.7	16.7865	10.7	0.34452	10.7	0.72073	10.7	12.9439
10.9	10.3589	10.9	352.705	10.9	18.6484	10.9	0.38685	10.9	0.81194	10.9	14.2088
11.1	11.5695	11.1	376.264	11.1	20.6895	11.1	0.43299	11.1	0.91218	11.1	15.6011
11.3	12.637	11.3	398.18	11.3	22.9221	11.3	0.4838	11.3	1.02641	11.3	17.1044
11.5	13.9337	11.5	419.036	11.5	25.4577	11.5	0.53966	11.5	1.16756	11.5	18.7629
11.7	15.3588	11.7	439.279	11.7	28.1538	11.7	0.60743	11.7	1.29532	11.7	20.57
11.9	16.8461	11.9	459.559	11.9	31.149	11.9	0.6745	11.9	1.45988	11.9	22.5374
12.1	18.4742	12.1	480.521	12.1	34.4126	12.1	0.75122	12.1	1.6271	12.1	24.7006
12.3	20.3255	12.3	502.561	12.3	37.9893	12.3	0.84276	12.3	1.81011	12.3	27.0452
12.5	22.2824	12.5	525.269	12.5	41.9235	12.5	0.96146	12.5	2.01964	12.5	29.6187
12.7	24.4852	12.7	545.421	12.7	46.2334	12.7	1.03673	12.7	2.25864	12.7	32.4311
12.9	26.883	12.9	559.11	12.9	50.883	12.9	1.15451	12.9	2.52617	12.9	35.524
13.1	29.4869	13.1	565.407	13.1	56.1333	13.1	1.2978	13.1	2.80405	13.1	38.8927
13.3	32.3092	13.3	565.35	13.3	61.8975	13.3	1.43403	13.3	3.13335	13.3	42.7624
13.5	35.373	13.5	558.033	13.5	68.1617	13.5	1.55854	13.5	3.50443	13.5	46.8532
13.7	38.7505	13.7	545.172	13.7	75.1648	13.7	1.72142	13.7	3.87196	13.7	51.246
13.9	42.3281	13.9	531.148	13.9	82.8357	13.9	1.88047	13.9	4.28172	13.9	56.08
14.1	46.3616	14.1	519.048	14.1	91.4682	14.1	2.12147	14.1	4.73153	14.1	61.413
14.3	50.7865	14.3	513.66	14.3	100.864	14.3	2.29903	14.3	5.23185	14.3	67.2414
14.5	55.5068	14.5	505.933	14.5	110.837	14.5	2.59279	14.5	5.80751	14.5	73.5968
14.7	60.8746	14.7	490.757	14.7	122.394	14.7	2.81102	14.7	6.43279	14.7	80.5737
14.9	66.4532	14.9	465.483	14.9	135.167	14.9	3.08673	14.9	7.14543	14.9	88.215
15.1	72.6064	15.1	429.053	15.1	148.77	15.1	3.38814	15.1	7.8663	15.1	96.5904
15.3	79.3389			15.3	163.62	15.3	3.71981	15.3	8.7317	15.3	106.241
15.5	86.4734			15.5	179.576	15.5	4.08351	15.5	9.60989	15.5	115.983
15.7	94.2884			15.7	196.559	15.7	4.58127	15.7	10.5556	15.7	126.881
15.9	102.353			15.9	214.614	15.9	4.98286	15.9	11.6734	15.9	138.792
16.1	110.37			16.1	232.844	16.1	5.3915	16.1	12.9261	16.1	151.643
16.3	119.941			16.3	251.178	16.3	5.97411	16.3	14.1442	16.3	165.1
16.5	129.774			16.5	269.504	16.5	6.48932	16.5	15.6798	16.5	179.434
16.7	139.813			16.7	288.173	16.7	7.10484	16.7	17.2571	16.7	194.397
16.9	150.075			16.9	307.329	16.9	7.81103	16.9	18.9996	16.9	209.795
17.1	160.449			17.1	327.056	17.1	8.54544	17.1	20.8912	17.1	225.549
17.3	170.763			17.3	348.057	17.3	9.37896	17.3	23.0681	17.3	241.189
17.5	180.853			17.5	368.565	17.5	10.2975	17.5	25.4146	17.5	256.904
17.7	190.567			17.7	381.089	17.7	11.2725	17.7	27.9989	17.7	272.894
17.9	199.921			17.9	383.063	17.9	12.333	17.9	30.8261	17.9	289.253
18.1	209.138					18.1	13.4881	18.1	33.9091	18.1	305.953
18.3	217.979					18.3	14.8632	18.3	37.3445	18.3	322.139
18.5	226.48					18.5	16.2653	18.5	41.0896	18.5	336.962
18.7	234.978					18.7	17.8314	18.7	45.2463	18.7	347.834
18.9	243.427					18.9	19.5813	18.9	49.7779	18.9	352.452
19.1	251.706					19.1	21.5175	19.1	54.7896	19.1	350.443
19.3	259.778					19.3	23.6455	19.3	60.1952	19.3	344.095
19.5	266.63					19.5	25.9059	19.5	66.161	19.5	333.809
19.7	272.56					19.7	28.594	19.7	72.649
19.9	277.269					19.9	31.4897	19.9	79.7679
						20	33.2435	20	84.3916
						19.8	30.8179
						19.6	28.4334

## Sheet: Fig. S54(b)
	BO1b		BO2		BO3a		BO6
0.1	0.000321895	0.1	3.58727e-05	0.1	2.62375e-05	0.1	-2.55492e-06
0.3	0.00134	0.3	0.000127395	0.3	9.36538e-05	0.3	-1.07593e-06
0.5	0.00286	0.5	0.000245051	0.5	0.000126281	0.5	2.64161e-06
0.7	0.00476	0.7	0.000375494	0.7	0.000153567	0.7	6.68678e-06
0.9	0.007	0.9	0.000531402	0.9	0.000153476	0.9	1.18818e-05
1.1	0.00923	1.1	0.000767039	1.1	0.000167144	1.1	1.84163e-05
1.3	0.01202	1.3	0.000956952	1.3	0.000156502	1.3	2.21328e-05
1.5	0.01485	1.5	0.00135	1.5	0.000151284	1.5	2.63124e-05
1.7	0.01787	1.7	0.0017	1.7	0.00015879	1.7	3.11838e-05
1.9	0.0214	1.9	0.00205	1.9	0.000193701	1.9	4.25776e-05
2.1	0.02462	2.1	0.00245	2.1	0.000247146	2.1	3.37673e-05
2.3	0.02778	2.3	0.00328	2.3	0.000230378	2.3	3.68836e-05
2.5	0.03178	2.5	0.00424	2.5	0.00025141	2.5	4.07605e-05
2.7	0.03618	2.7	0.00499	2.7	0.000292555	2.7	4.63875e-05
2.9	0.04203	2.9	0.00548	2.9	0.000407449	2.9	5.00589e-05
3.1	0.04591	3.1	0.00576	3.1	0.000621056	3.1	4.93339e-05
3.3	0.05038	3.3	0.0071	3.3	0.0008541	3.3	6.0883e-05
3.5	0.05483	3.5	0.00845	3.5	0.00106	3.5	8.5424e-05
3.7	0.06141	3.7	0.00958	3.7	0.00109	3.7	0.000119649
3.9	0.06621	3.9	0.0102	3.9	0.00253	3.9	0.000150739
4.1	0.07113	4.1	0.01427	4.1	0.0026	4.1	0.000195681
4.3	0.07595	4.3	0.02525	4.3	0.005	4.3	0.000239626
4.5	0.08447	4.5	0.02024	4.5	0.01479	4.5	0.000296972
4.7	0.08974	4.7	0.02313	4.7	0.01318	4.7	0.000350224
4.9	0.09497	4.9	0.02906	4.9	0.00539	4.9	0.000403041
5.1	0.1041	5.1	0.02841	5.1	0.00587	5.1	0.000444787
5.3	0.10537	5.3	0.03317	5.3	0.00735	5.3	0.00102
5.5	0.11123	5.5	0.04811	5.5	0.00918	5.5	0.00377
5.7	0.11657	5.7	0.04297	5.7	0.01121	5.7	0.02349
5.9	0.11821	5.9	0.06181	5.9	0.01847	5.9	0.00376
6.1	0.12343	6.1	0.07473	6.1	0.00806	6.1	0.00284
6.3	0.13052	6.3	0.08014	6.3	0.00685	6.3	0.00366
6.5	0.13631	6.5	0.12483	6.5	0.01045	6.5	0.00223
6.7	0.14011	6.7	0.07854	6.7	0.0127	6.7	0.00384
6.9	0.14977	6.9	0.0946	6.9	0.01144	6.9	0.00505
7.1	0.15562	7.1	0.10622	7.1	0.01237	7.1	0.00394
7.3	0.16237	7.3	0.06676	7.3	0.01521	7.3	0.00387
7.5	0.16807	7.5	0.05779	7.5	0.01537	7.5	0.0105
7.7	0.18438	7.7	0.09292	7.7	0.01295	7.7	0.00289
7.9	0.19573	7.9	0.08797	7.9	0.0121	7.9	0.00256
8.1	0.21295	8.1	0.06406	8.1	0.01244	8.1	0.00328
8.3	0.21737	8.3	0.10938	8.3	0.02407	8.3	0.00727
8.5	0.24226	8.5	0.08645	8.5	0.02363	8.5	0.00706
8.7	0.23459	8.7	0.05933	8.7	0.01687	8.7	0.01325
8.9	0.26015	8.9	0.07119	8.9	0.02273	8.9	0.01478
9.1	0.2837	9.1	0.07155	9.1	0.02424	9.1	0.00941
9.3	0.29827	9.3	0.07784	9.3	0.02274	9.3	0.00959
9.5	0.32455	9.5	0.07643	9.5	0.02103	9.5	0.01109
9.7	0.32803	9.7	0.08166	9.7	0.04126	9.7	0.007
9.9	0.34897	9.9	0.10059	9.9	0.0393	9.9	0.00823
10.1	0.38108	10.1	0.08416	10.1	0.03611	10.1	0.00742
10.3	0.41514	10.3	0.07459	10.3	0.03274	10.3	0.00299
10.5	0.41229	10.5	0.08369	10.5	0.02361	10.5	0.01047
10.7	0.44543	10.7	0.08478	10.7	0.03016	10.7	0.01052
10.9	0.46373	10.9	0.08975	10.9	0.03664	10.9	0.01288
11.1	0.47354	11.1	0.07676	11.1	0.02413	11.1	0.01362
11.3	0.50232	11.3	0.0856	11.3	0.032	11.3	0.01187
11.5	0.53723	11.5	0.09067	11.5	0.03625	11.5	0.00649
11.7	0.52534	11.7	0.08532	11.7	0.02633	11.7	0.01639
11.9	0.52549	11.9	0.09561	11.9	0.03221	11.9	0.02089
12.1	0.5654	12.1	0.07143	12.1	0.03471	12.1	0.00823
12.3	0.53581	12.3	0.07926	12.3	0.02671	12.3	0.01064
12.5	0.55715	12.5	0.06792	12.5	0.02773	12.5	0.0067
12.7	0.59086	12.7	0.08764	12.7	0.05315	12.7	0.006
12.9	0.58688	12.9	0.07987	12.9	0.04925	12.9	0.01217
13.1	0.60556	13.1	0.08763	13.1	0.06003	13.1	0.00883
13.3	0.60669	13.3	0.07947	13.3	0.0535	13.3	0.0099
13.5	0.61786	13.5	0.07541	13.5	0.05648	13.5	0.00956
13.7	0.61244	13.7	0.06922	13.7	0.07296	13.7	0.01215
13.9	0.6158	13.9	0.08412	13.9	0.07134	13.9	0.00857
14.1	0.62135	14.1	0.07913	14.1	0.0584	14.1	0.01223
14.3	0.59975	14.3	0.08231	14.3	0.04065	14.3	0.01227
14.5	0.62742	14.5	0.07606	14.5	0.05026	14.5	0.01319
14.7	0.66505	14.7	0.07749	14.7	0.05409	14.7	0.00594
14.9	0.67782	14.9	0.09275	14.9	0.18945	14.9	0.00749
15.1	0.69641	15.1	0.09372	15.1	0.19815	15.1	0.00603
15.3	0.70859	15.3	0.09824	15.3	0.21017	15.3	0.00618
15.5	0.72376	15.5	0.09949	15.5	0.20232	15.5	0.01359
15.7	0.74902	15.7	0.09582	15.7	0.36989	15.7	0.01321
15.9	0.76571	15.9	0.08784	15.9	0.38541	15.9	0.01071
16.1	0.79512	16.1	0.09544	16.1	0.41172	16.1	0.01837
16.3	0.80789	16.3	0.07305	16.3	0.42616	16.3	0.0174
16.5	0.83872	16.5	0.09002	16.5	0.42492	16.5	0.01133
16.7	0.84564	16.7	0.10046	16.7	0.43013	16.7	0.01421
16.9	0.86009	16.9	0.09518	16.9	0.46346	16.9	0.01657
17.1	0.91904	17.1	0.11	17.1	0.48964	17.1	0.01748
17.3	0.93969	17.3	0.11409	17.3	0.52961	17.3	0.01566
17.5	0.96813	17.5	0.13062	17.5	0.5854	17.5	0.01981
17.7	1.0004	17.7	0.21804	17.7	0.60395	17.7	0.01611
17.9	1.04361	17.9	0.21005	17.9	0.6432	17.9	0.01311
18.1	1.08246	18.1	0.23101	18.1	0.7015	18.1	0.01577
18.3	1.08432	18.3	0.28835	18.3	0.72971	18.3	0.0154
18.5	1.14144	18.5	0.30559	18.5	0.89837	18.5	0.01735
18.7	1.19378	18.7	0.18958	18.7	0.90445	18.7	0.0228
18.9	1.18457	18.9	0.1906	18.9	0.74749	18.9	0.02544
19.1	1.2603	19.1	0.17461	19.1	1.55962	19.1	0.02036
19.3	1.40894	19.3	0.17489	19.3	1.53957	19.3	0.02675
19.5	1.44674	19.5	0.19165	19.5	1.56583	19.5	0.02981
19.7	1.46183	19.7	0.18397	19.7	1.53389	19.7	0.03258
19.9	1.4653	19.9	0.18417	19.9	1.53153	19.9	0.03755
20	1.5281	20	0.17371	20.1	1.56867	20.1	0.03804
				20.3	1.5465	20.3	0.03963
				20.5	1.54806	20.5	0.04108
				20.7	1.55149	20.7	0.05179
				20.9	1.61039	20.9	0.05832
				21.1	1.31648	21.1	0.0812
				21.3	1.3034	21.3	0.08879
				21.5	1.30363	21.5	0.07404
				21.7	1.47031	21.7	0.08264
				21.9	1.50738	21.9	0.10515
				22.1	1.53812	22.1	0.1211
				22.3	1.62883	22.3	0.13764
				22.5	1.87184	22.5	0.15219
				22.7	2.20762	22.7	0.16974
				22.9	2.0973	22.9	0.1927
				23.1	2.13637	23.1	0.23109
				23.3	2.0805	23.3	0.25086
				23.5	2.07292	23.5	0.30031
				23.7	2.32505	23.7	0.34528
				23.9	1.99963	23.9	0.39121
				24.1	2.06623	24.1	0.4516
				24.3	2.67274	24.3	0.52701
				24.5	2.71932	24.5	0.5845
				24.7	3.11518	24.7	0.67219
				24.9	3.30849	24.9	0.7631
				25.1	3.36856	25.1	0.8643
				25.3	3.42392	25.3	0.97594
				25.5	3.5281	25.5	1.09372
				25.7	3.69654	25.7	1.23149
				25.9	3.36892	25.9	1.39637
				26.1	3.90367	26.1	1.56646
				26.3	3.91589	26.3	1.77194
				26.5	4.23011	26.5	1.97301
				26.7	4.47048	26.7	2.2121
				26.9	4.54997	26.9	2.4623
				27.1	4.74814	27.1	2.75823
				27.3	5.38728	27.3	3.0583
				27.5	5.9449	27.5	4.57408
				27.7	5.85464	27.7	4.45191
				27.9	5.95678	27.9	5.08412
				28.1	6.19102	28.1	5.05361
				28.3	6.87621	28.3	3.82457
						28.5	1.24609
						28.7	1.19251
						28.9	1.33998
