# Supplementary material for: Double boron–oxygen-fused polycyclic aromatic hydrocarbons: skeletal editing and applications as organic optoelectronic materials
Source: Nat Commun. 2023 Nov 4;14:7089. doi: 10.1038/s41467-023-42973-1 (PMC10625603; doi:10.1038/s41467-023-42973-1)
Supplement: Supplementary file 14 — Source Data [file 41467_2023_42973_MOESM14_ESM.zip › Fig. S56. PL and EL spectral comparison.xlsx]

## Sheet: Fig. S56. PL and EL
	8%PtON1:26mCPy (film)		8%PtON1:mCP (film)		8%PtON1:mCBP (film)		8%PtON1:BO1b (film)		8%PtON1:26mCPy (device1)		8%PtON1:mCP (device2)		8%PtON1:mCBP (device3)		8%PtON1:BO1b (device4)		6%PtON1:26mCPy (Ref.)
370	0.01678	400	0.02373	400	0.03443	370	0.01137	390	0.00558	390	0.00489	390	0.00318	390	0.00178	360	0.000390932
370.2	0.01689	400.2	0.02366	400.2	0.0344	370.2	0.01159	391	0.00481	391	0.00492	391	0.00439	391	0.00238	362	0.000420384
370.4	0.01675	400.4	0.02357	400.4	0.03455	370.4	0.01166	392	0.00541	392	0.00459	392	0.00595	392	0.00235	364	0.000452044
370.6	0.01657	400.6	0.02333	400.6	0.03461	370.6	0.01168	393	0.00544	393	0.00524	393	0.00511	393	0.00313	366	0.000485911
370.8	0.01673	400.8	0.02299	400.8	0.03453	370.8	0.01172	394	0.00403	394	0.00513	394	0.00388	394	0.00363	368	0.000521985
371	0.01691	401	0.02278	401	0.03443	371	0.0118	395	0.00389	395	0.00338	395	0.00278	395	0.00432	370	0.000560266
371.2	0.01688	401.2	0.02265	401.2	0.03438	371.2	0.01178	396	0.00394	396	0.00396	396	0.00369	396	0.00422	372	0.000600754
371.4	0.01689	401.4	0.02247	401.4	0.03443	371.4	0.01191	397	0.00605	397	0.00421	397	0.0046	397	0.00321	374	0.00064345
371.6	0.01689	401.6	0.02219	401.6	0.0344	371.6	0.01188	398	0.00457	398	0.00351	398	0.00608	398	0.00342	376	0.000596534
371.8	0.01694	401.8	0.0221	401.8	0.03455	371.8	0.0118	399	0.00428	399	0.00323	399	0.00508	399	0.00349	378	0.000646981
372	0.01717	402	0.02185	402	0.03468	372	0.01186	400	0.00525	400	0.00465	400	0.00505	400	0.00516	380	0.000788106
372.2	0.01717	402.2	0.02162	402.2	0.03468	372.2	0.01185	401	0.00761	401	0.00524	401	0.00411	401	0.00442	382	0.00088345
372.4	0.01715	402.4	0.02146	402.4	0.03453	372.4	0.01167	402	0.00892	402	0.00449	402	0.00415	402	0.00428	384	0.00108
372.6	0.01717	402.6	0.02131	402.6	0.03457	372.6	0.0118	403	0.00812	403	0.00326	403	0.00618	403	0.00344	386	0.00119
372.8	0.01724	402.8	0.0213	402.8	0.03465	372.8	0.01171	404	0.01027	404	0.0041	404	0.00745	404	0.00332	388	0.0011
373	0.01718	403	0.02114	403	0.03478	373	0.01166	405	0.01309	405	0.00514	405	0.00773	405	0.00205	390	0.00106
373.2	0.01711	403.2	0.02087	403.2	0.03501	373.2	0.01146	406	0.01358	406	0.00565	406	0.00907	406	0.00273	392	0.000732362
373.4	0.01699	403.4	0.02082	403.4	0.03524	373.4	0.01143	407	0.01562	407	0.00608	407	0.0092	407	0.00346	394	0.000653287
373.6	0.01707	403.6	0.0207	403.6	0.03526	373.6	0.01142	408	0.01726	408	0.00772	408	0.00971	408	0.00344	396	0.000541547
373.8	0.01707	403.8	0.02061	403.8	0.0354	373.8	0.0113	409	0.01983	409	0.00856	409	0.01031	409	0.00487	398	0.000824932
374	0.01702	404	0.02039	404	0.03543	374	0.01116	410	0.02166	410	0.00826	410	0.01061	410	0.0054	400	0.000970219
374.2	0.01702	404.2	0.02028	404.2	0.03543	374.2	0.01109	411	0.02405	411	0.00955	411	0.01199	411	0.00582	402	0.00102
374.4	0.01701	404.4	0.02015	404.4	0.03557	374.4	0.01096	412	0.02741	412	0.01021	412	0.01296	412	0.00631	404	0.00148
374.6	0.01692	404.6	0.02	404.6	0.03559	374.6	0.01076	413	0.03147	413	0.01209	413	0.01482	413	0.00824	406	0.0021
374.8	0.01685	404.8	0.01984	404.8	0.03557	374.8	0.01063	414	0.03446	414	0.01301	414	0.01627	414	0.00943	408	0.00296
375	0.01675	405	0.01989	405	0.03565	375	0.01064	415	0.03852	415	0.0131	415	0.01885	415	0.01109	410	0.00399
375.2	0.01676	405.2	0.01979	405.2	0.03576	375.2	0.01051	416	0.04225	416	0.01539	416	0.02121	416	0.01264	412	0.00554
375.4	0.01667	405.4	0.01966	405.4	0.03593	375.4	0.01034	417	0.04464	417	0.01613	417	0.02291	417	0.01529	414	0.00773
375.6	0.01645	405.6	0.01958	405.6	0.03595	375.6	0.0103	418	0.04865	418	0.0178	418	0.02562	418	0.0166	416	0.01101
375.8	0.01648	405.8	0.01939	405.8	0.03622	375.8	0.01023	419	0.0539	419	0.01929	419	0.02831	419	0.0186	418	0.01489
376	0.01624	406	0.01933	406	0.03651	376	0.01009	420	0.05639	420	0.02103	420	0.02866	420	0.02115	420	0.02046
376.2	0.01627	406.2	0.01919	406.2	0.03663	376.2	0.00986	421	0.06119	421	0.02341	421	0.03157	421	0.02484	422	0.02866
376.4	0.01622	406.4	0.01914	406.4	0.03661	376.4	0.00973	422	0.06446	422	0.02794	422	0.03522	422	0.02856	424	0.03709
376.6	0.01625	406.6	0.01914	406.6	0.03659	376.6	0.00969	423	0.06867	423	0.03088	423	0.03657	423	0.03317	426	0.04867
376.8	0.01624	406.8	0.0191	406.8	0.03666	376.8	0.00945	424	0.0742	424	0.03416	424	0.03981	424	0.03847	428	0.06305
377	0.0161	407	0.01897	407	0.03668	377	0.00934	425	0.08118	425	0.03702	425	0.04388	425	0.04379	430	0.0837
377.2	0.0159	407.2	0.01899	407.2	0.03655	377.2	0.00923	426	0.08689	426	0.04165	426	0.05111	426	0.05163	432	0.11653
377.4	0.01594	407.4	0.01895	407.4	0.03659	377.4	0.00921	427	0.09503	427	0.04852	427	0.05503	427	0.05997	434	0.1673
377.6	0.01584	407.6	0.01893	407.6	0.03666	377.6	0.00905	428	0.10644	428	0.05314	428	0.06118	428	0.06959	436	0.23383
377.8	0.01578	407.8	0.01888	407.8	0.03663	377.8	0.00892	429	0.11543	429	0.0614	429	0.07022	429	0.07983	438	0.31842
378	0.01583	408	0.01871	408	0.0363	378	0.00865	430	0.12532	430	0.07065	430	0.07871	430	0.08999	440	0.41852
378.2	0.01575	408.2	0.01868	408.2	0.03628	378.2	0.00855	431	0.14082	431	0.08133	431	0.08922	431	0.10112	442	0.52725
378.4	0.01573	408.4	0.01877	408.4	0.03601	378.4	0.00843	432	0.1526	432	0.09439	432	0.10128	432	0.1163	444	0.64334
378.6	0.01568	408.6	0.01864	408.6	0.03578	378.6	0.00836	433	0.16773	433	0.10663	433	0.11096	433	0.13229	446	0.75237
378.8	0.01557	408.8	0.01861	408.8	0.03576	378.8	0.00831	434	0.1841	434	0.11949	434	0.12507	434	0.14907	448	0.85104
379	0.01552	409	0.01857	409	0.03584	379	0.00829	435	0.20377	435	0.13767	435	0.14022	435	0.16749	450	0.92816
379.2	0.01535	409.2	0.01855	409.2	0.03559	379.2	0.00821	436	0.22462	436	0.15333	436	0.15796	436	0.18799	452	0.97665
379.4	0.01533	409.4	0.01829	409.4	0.03528	379.4	0.00818	437	0.25202	437	0.17173	437	0.17706	437	0.21044	454	1
379.6	0.01529	409.6	0.01817	409.6	0.03497	379.6	0.00807	438	0.28513	438	0.1975	438	0.19849	438	0.23845	456	0.9959
379.8	0.01524	409.8	0.01834	409.8	0.03478	379.8	0.00801	439	0.32441	439	0.22812	439	0.22423	439	0.27297	458	0.96948
380	0.01519	410	0.01821	410	0.03459	380	0.00793	440	0.36943	440	0.26205	440	0.25516	440	0.31566	460	0.92994
380.2	0.0151	410.2	0.01822	410.2	0.03453	380.2	0.00787	441	0.41932	441	0.30139	441	0.29253	441	0.36715	462	0.88437
380.4	0.01517	410.4	0.01825	410.4	0.0342	380.4	0.00773	442	0.47812	442	0.34552	442	0.33407	442	0.42599	464	0.83351
380.6	0.01513	410.6	0.01819	410.6	0.03401	380.6	0.0077	443	0.54124	443	0.39396	443	0.38086	443	0.49219	466	0.7889
380.8	0.0151	410.8	0.01809	410.8	0.0337	380.8	0.00761	444	0.60608	444	0.44532	444	0.43214	444	0.56243	468	0.74945
381	0.01522	411	0.01799	411	0.03345	381	0.00755	445	0.67617	445	0.50319	445	0.48886	445	0.63976	470	0.71598
381.2	0.01503	411.2	0.01807	411.2	0.0332	381.2	0.00749	446	0.73797	446	0.55855	446	0.5488	446	0.71734	472	0.68845
381.4	0.01513	411.4	0.01817	411.4	0.03297	381.4	0.00744	447	0.79975	447	0.61595	447	0.6054	447	0.78801	474	0.66555
381.6	0.01511	411.6	0.01816	411.6	0.03242	381.6	0.00733	448	0.8535	448	0.6728	448	0.66532	448	0.85289	476	0.64502
381.8	0.01503	411.8	0.01815	411.8	0.03222	381.8	0.00724	449	0.89593	449	0.72703	449	0.72388	449	0.90247	478	0.62354
382	0.01489	412	0.01807	412	0.03188	382	0.00725	450	0.93705	450	0.7802	450	0.77765	450	0.94688	480	0.60098
382.2	0.01482	412.2	0.01815	412.2	0.03186	382.2	0.00728	451	0.95924	451	0.81837	451	0.8146	451	0.9755	482	0.57853
382.4	0.01492	412.4	0.01817	412.4	0.03147	382.4	0.00717	452	0.97435	452	0.85845	452	0.85481	452	0.98895	484	0.55389
382.6	0.01492	412.6	0.01803	412.6	0.03124	382.6	0.00719	453	0.99471	453	0.89257	453	0.89413	453	1	486	0.52639
382.8	0.01488	412.8	0.01802	412.8	0.03099	382.8	0.00722	454	0.99842	454	0.92233	454	0.9245	454	0.99807	488	0.49735
383	0.01491	413	0.01807	413	0.03067	383	0.00722	455	1	455	0.94477	455	0.94669	455	0.99597	490	0.4679
383.2	0.01468	413.2	0.0182	413.2	0.03022	383.2	0.00715	456	0.99638	456	0.95894	456	0.96165	456	0.98289	492	0.43926
383.4	0.01469	413.4	0.01809	413.4	0.02992	383.4	0.00717	457	0.99326	457	0.97397	457	0.97586	457	0.97261	494	0.41297
383.6	0.01469	413.6	0.01802	413.6	0.02967	383.6	0.0071	458	0.98976	458	0.98731	458	0.98737	458	0.9604	496	0.38648
383.8	0.01463	413.8	0.01808	413.8	0.02942	383.8	0.00708	459	0.98699	459	0.99552	459	0.99381	459	0.94716	498	0.36155
384	0.01452	414	0.01804	414	0.02907	384	0.00703	460	0.97994	460	0.99979	460	0.99685	460	0.93486	500	0.33616
384.2	0.01444	414.2	0.01804	414.2	0.02899	384.2	0.007	461	0.96866	461	0.99933	461	1	461	0.92371	502	0.31566
384.4	0.01441	414.4	0.01807	414.4	0.02867	384.4	0.00706	462	0.95854	462	1	462	0.99902	462	0.91098	504	0.29456
384.6	0.01441	414.6	0.01821	414.6	0.02844	384.6	0.00709	463	0.94553	463	0.99866	463	0.98998	463	0.89267	506	0.27488
384.8	0.01431	414.8	0.01817	414.8	0.02824	384.8	0.00709	464	0.93628	464	0.9933	464	0.98539	464	0.87717	508	0.2567
385	0.01425	415	0.01828	415	0.02798	385	0.007	465	0.92462	465	0.98618	465	0.97835	465	0.86197	510	0.23904
385.2	0.01415	415.2	0.01835	415.2	0.02769	385.2	0.00696	466	0.91513	466	0.97954	466	0.96812	466	0.84667	512	0.22341
385.4	0.01414	415.4	0.01842	415.4	0.02751	385.4	0.00702	467	0.90733	467	0.97006	467	0.9578	467	0.83682	514	0.20832
385.6	0.01427	415.6	0.01838	415.6	0.02728	385.6	0.00701	468	0.8962	468	0.95774	468	0.94359	468	0.82261	516	0.19335
385.8	0.01425	415.8	0.01837	415.8	0.02721	385.8	0.00696	469	0.89064	469	0.95233	469	0.93625	469	0.81304	518	0.18038
386	0.01411	416	0.01846	416	0.02711	386	0.00696	470	0.88046	470	0.94167	470	0.9263	470	0.80008	520	0.16876
386.2	0.0141	416.2	0.01843	416.2	0.02692	386.2	0.00701	471	0.8765	471	0.93437	471	0.91207	471	0.78901	522	0.15746
386.4	0.01408	416.4	0.01849	416.4	0.02667	386.4	0.0071	472	0.86617	472	0.9202	472	0.89832	472	0.77808	524	0.14736
386.6	0.01402	416.6	0.01864	416.6	0.02653	386.6	0.00711	473	0.8603	473	0.90915	473	0.88603	473	0.76663	526	0.13753
386.8	0.01405	416.8	0.01879	416.8	0.02628	386.8	0.00705	474	0.85531	474	0.90587	474	0.87687	474	0.76214	528	0.12767
387	0.0141	417	0.01908	417	0.02617	387	0.00702	475	0.85131	475	0.89764	475	0.86562	475	0.75399	530	0.11788
387.2	0.01411	417.2	0.01926	417.2	0.02605	387.2	0.00717	476	0.84653	476	0.88874	476	0.85678	476	0.74752	532	0.109
387.4	0.01403	417.4	0.01927	417.4	0.026	387.4	0.00718	477	0.83793	477	0.88108	477	0.8486	477	0.73935	534	0.10038
387.6	0.01405	417.6	0.0194	417.6	0.02588	387.6	0.00729	478	0.83394	478	0.87094	478	0.83727	478	0.73186	536	0.09259
387.8	0.01416	417.8	0.01955	417.8	0.02578	387.8	0.00735	479	0.82855	479	0.8628	479	0.82765	479	0.72324	538	0.08461
388	0.014	418	0.0197	418	0.02569	388	0.0073	480	0.81977	480	0.85843	480	0.82105	480	0.71383	540	0.07799
388.2	0.0139	418.2	0.01971	418.2	0.02546	388.2	0.00735	481	0.81405	481	0.85438	481	0.81508	481	0.70641	542	0.07289
388.4	0.01393	418.4	0.01989	418.4	0.02548	388.4	0.00732	482	0.80028	482	0.84121	482	0.79954	482	0.69132	544	0.0675
388.6	0.01382	418.6	0.02006	418.6	0.02544	388.6	0.00734	483	0.78694	483	0.8303	483	0.79102	483	0.67826	546	0.0627
388.8	0.01378	418.8	0.0202	418.8	0.02542	388.8	0.0074	484	0.77482	484	0.8176	484	0.77877	484	0.66118	548	0.05879
389	0.01387	419	0.02019	419	0.0255	389	0.00747	485	0.7587	485	0.80401	485	0.76658	485	0.64385	550	0.05547
389.2	0.01384	419.2	0.0203	419.2	0.02563	389.2	0.00743	486	0.74081	486	0.79174	486	0.75111	486	0.629	552	0.05244
389.4	0.01377	419.4	0.02056	419.4	0.02557	389.4	0.00744	487	0.72331	487	0.77373	487	0.73629	487	0.61039	554	0.04925
389.6	0.01369	419.6	0.02083	419.6	0.02555	389.6	0.00734	488	0.70367	488	0.75812	488	0.72061	488	0.59247	556	0.04665
389.8	0.01364	419.8	0.02096	419.8	0.0258	389.8	0.00743	489	0.68169	489	0.74326	489	0.70267	489	0.57403	558	0.04368
390	0.01367	420	0.02111	420	0.02598	390	0.00738	490	0.66334	490	0.72372	490	0.68467	490	0.5558	560	0.04162
390.2	0.0137	420.2	0.02133	420.2	0.02588	390.2	0.00734	491	0.6421	491	0.70435	491	0.66392	491	0.53376	562	0.04047
390.4	0.01364	420.4	0.02173	420.4	0.026	390.4	0.00735	492	0.62018	492	0.68396	492	0.6469	492	0.51388	564	0.03823
390.6	0.01353	420.6	0.02181	420.6	0.02596	390.6	0.0074	493	0.59916	493	0.6645	493	0.62881	493	0.49467	566	0.03621
390.8	0.0135	420.8	0.0222	420.8	0.02605	390.8	0.00733	494	0.57945	494	0.64487	494	0.61019	494	0.47513	568	0.03475
391	0.01351	421	0.02248	421	0.02621	391	0.00732	495	0.56012	495	0.62531	495	0.5902	495	0.4576	570	0.03362
391.2	0.01353	421.2	0.02283	421.2	0.0264	391.2	0.00726	496	0.54034	496	0.60405	496	0.57126	496	0.4399	572	0.03171
391.4	0.01345	421.4	0.02296	421.4	0.0264	391.4	0.00732	497	0.52014	497	0.58183	497	0.55291	497	0.42412	574	0.02984
391.6	0.01348	421.6	0.02335	421.6	0.02657	391.6	0.00727	498	0.50186	498	0.56195	498	0.53252	498	0.40741	576	0.02884
391.8	0.01354	421.8	0.02361	421.8	0.02684	391.8	0.00727	499	0.48381	499	0.54646	499	0.51139	499	0.39209	578	0.02732
392	0.0136	422	0.02386	422	0.02707	392	0.00724	500	0.46778	500	0.52859	500	0.49608	500	0.37919	580	0.02638
392.2	0.01358	422.2	0.0242	422.2	0.02738	392.2	0.00716	501	0.45063	501	0.50984	501	0.48124	501	0.3649	582	0.02519
392.4	0.01345	422.4	0.02464	422.4	0.02776	392.4	0.00705	502	0.43566	502	0.49197	502	0.4656	502	0.35127	584	0.02403
392.6	0.01339	422.6	0.02491	422.6	0.0279	392.6	0.00696	503	0.42097	503	0.47558	503	0.44913	503	0.33788	586	0.02257
392.8	0.01334	422.8	0.02532	422.8	0.02811	392.8	0.00687	504	0.40425	504	0.46016	504	0.43066	504	0.32633	588	0.02122
393	0.01334	423	0.02579	423	0.02844	393	0.00692	505	0.38989	505	0.44306	505	0.41619	505	0.3132	590	0.02023
393.2	0.01346	423.2	0.02633	423.2	0.0288	393.2	0.00685	506	0.37533	506	0.42681	506	0.40191	506	0.30112	592	0.0187
393.4	0.01338	423.4	0.02677	423.4	0.02915	393.4	0.00688	507	0.3621	507	0.41083	507	0.38718	507	0.28942	594	0.01747
393.6	0.01332	423.6	0.02728	423.6	0.02938	393.6	0.00676	508	0.34888	508	0.39617	508	0.37381	508	0.27829	596	0.01649
393.8	0.01348	423.8	0.02762	423.8	0.0298	393.8	0.00671	509	0.33776	509	0.38339	509	0.36109	509	0.27035	598	0.01556
394	0.01337	424	0.02826	424	0.03032	394	0.00662	510	0.32465	510	0.36977	510	0.34915	510	0.25991	600	0.01439
394.2	0.01344	424.2	0.02859	424.2	0.03078	394.2	0.00663	511	0.3131	511	0.35563	511	0.33505	511	0.24905	602	0.01353
394.4	0.01351	424.4	0.02937	424.4	0.03136	394.4	0.00668	512	0.30179	512	0.34252	512	0.32377	512	0.23949	604	0.01275
394.6	0.01344	424.6	0.02965	424.6	0.03178	394.6	0.00663	513	0.29122	513	0.32969	513	0.31172	513	0.23253	606	0.01183
394.8	0.01337	424.8	0.03016	424.8	0.03236	394.8	0.00652	514	0.28058	514	0.31903	514	0.30153	514	0.22233	608	0.01126
395	0.0133	425	0.03085	425	0.0329	395	0.00652	515	0.2723	515	0.30764	515	0.29201	515	0.21418	610	0.01037
395.2	0.01324	425.2	0.03163	425.2	0.03349	395.2	0.00645	516	0.26309	516	0.29811	516	0.28311	516	0.2087	612	0.00925
395.4	0.01331	425.4	0.03194	425.4	0.03407	395.4	0.00645	517	0.25342	517	0.28893	517	0.27329	517	0.20149	614	0.00834
395.6	0.01313	425.6	0.03268	425.6	0.03478	395.6	0.00631	518	0.24559	518	0.27904	518	0.2638	518	0.1942	616	0.00774
395.8	0.01318	425.8	0.03325	425.8	0.03528	395.8	0.00634	519	0.2373	519	0.26993	519	0.25524	519	0.18745	618	0.00751
396	0.01316	426	0.03418	426	0.03611	396	0.00635	520	0.22869	520	0.26061	520	0.24833	520	0.18052	620	0.00703
396.2	0.01309	426.2	0.03472	426.2	0.03674	396.2	0.00626	521	0.22045	521	0.254	521	0.24203	521	0.17447	622	0.00674
396.4	0.01314	426.4	0.03562	426.4	0.03761	396.4	0.0061	522	0.21281	522	0.24656	522	0.23401	522	0.16874	624	0.00629
396.6	0.01305	426.6	0.03655	426.6	0.03814	396.6	0.00608	523	0.20648	523	0.23787	523	0.22595	523	0.16275	626	0.00565
396.8	0.01307	426.8	0.03751	426.8	0.0388	396.8	0.00603	524	0.19916	524	0.23054	524	0.21849	524	0.15733	628	0.0051
397	0.01318	427	0.0384	427	0.03951	397	0.00605	525	0.19146	525	0.22267	525	0.21072	525	0.1516	630	0.00482
397.2	0.0132	427.2	0.03955	427.2	0.04066	397.2	0.00592	526	0.18636	526	0.21501	526	0.20512	526	0.14602	632	0.00456
397.4	0.01305	427.4	0.04059	427.4	0.04132	397.4	0.00578	527	0.17894	527	0.20821	527	0.19885	527	0.14133	634	0.0042
397.6	0.01296	427.6	0.04184	427.6	0.04247	397.6	0.00579	528	0.17276	528	0.20093	528	0.19325	528	0.13577	636	0.00392
397.8	0.01287	427.8	0.04275	427.8	0.04355	397.8	0.00581	529	0.16601	529	0.19406	529	0.18435	529	0.1294	638	0.0036
398	0.01297	428	0.044	428	0.0448	398	0.00571	530	0.1597	530	0.18605	530	0.17826	530	0.12487	640	0.00347
398.2	0.01296	428.2	0.04493	428.2	0.04547	398.2	0.00564	531	0.15332	531	0.1798	531	0.17199	531	0.12063	642	0.00326
398.4	0.01284	428.4	0.04615	428.4	0.04653	398.4	0.00568	532	0.14661	532	0.17403	532	0.16646	532	0.11572	644	0.00323
398.6	0.01283	428.6	0.04706	428.6	0.04756	398.6	0.0056	533	0.14156	533	0.16757	533	0.16029	533	0.11115	646	0.00325
398.8	0.01271	428.8	0.04867	428.8	0.04885	398.8	0.00557	534	0.13669	534	0.16164	534	0.15362	534	0.10683	648	0.00303
399	0.01259	429	0.04975	429	0.04993	399	0.00547	535	0.13078	535	0.15539	535	0.14818	535	0.10147	650	0.00291
399.2	0.01255	429.2	0.0512	429.2	0.05118	399.2	0.00545	536	0.12565	536	0.14989	536	0.14307	536	0.09746	652	0.00281
399.4	0.01251	429.4	0.05219	429.4	0.05247	399.4	0.00542	537	0.11942	537	0.14418	537	0.13806	537	0.09308	654	0.00232
399.6	0.01256	429.6	0.05348	429.6	0.05381	399.6	0.00538	538	0.11459	538	0.13906	538	0.13245	538	0.09035	656	0.00232
399.8	0.01259	429.8	0.05481	429.8	0.05473	399.8	0.00535	539	0.11082	539	0.13322	539	0.1275	539	0.08583	658	0.00219
400	0.01258	430	0.05643	430	0.05627	400	0.00526	540	0.10763	540	0.12782	540	0.12368	540	0.08212	660	0.00206
400.2	0.01253	430.2	0.0576	430.2	0.05729	400.2	0.00528	541	0.10201	541	0.12277	541	0.11946	541	0.07906	662	0.00194
400.4	0.01241	430.4	0.05941	430.4	0.05881	400.4	0.00521	542	0.09799	542	0.11835	542	0.11448	542	0.07664	664	0.00199
400.6	0.01241	430.6	0.06071	430.6	0.06012	400.6	0.00514	543	0.09473	543	0.1141	543	0.10961	543	0.07358	666	0.00182
400.8	0.01234	430.8	0.0624	430.8	0.0616	400.8	0.00515	544	0.0903	544	0.10923	544	0.10576	544	0.07043	668	0.00186
401	0.01226	431	0.06394	431	0.06292	401	0.0051	545	0.08667	545	0.10507	545	0.10149	545	0.06667	670	0.00179
401.2	0.01231	431.2	0.0659	431.2	0.06481	401.2	0.00507	546	0.08341	546	0.10158	546	0.09741	546	0.06372	672	0.00181
401.4	0.01233	431.4	0.06746	431.4	0.06592	401.4	0.00506	547	0.08007	547	0.0984	547	0.0935	547	0.06204	674	0.00172
401.6	0.0123	431.6	0.06946	431.6	0.06761	401.6	0.00502	548	0.07658	548	0.09364	548	0.0903	548	0.05962	676	0.00151
401.8	0.01236	431.8	0.07096	431.8	0.06869	401.8	0.00499	549	0.07297	549	0.08975	549	0.08724	549	0.0569	678	0.00138
402	0.01222	432	0.07302	432	0.07054	402	0.00493	550	0.06983	550	0.08576	550	0.08363	550	0.05453	680	0.00139
402.2	0.01211	432.2	0.07499	432.2	0.07225	402.2	0.00492	551	0.06733	551	0.08236	551	0.07988	551	0.05228	682	0.00112
402.4	0.01203	432.4	0.07723	432.4	0.07432	402.4	0.00492	552	0.06544	552	0.07912	552	0.07671	552	0.05034	684	0.00128
402.6	0.01205	432.6	0.07891	432.6	0.07609	402.6	0.00493	553	0.06252	553	0.07608	553	0.07382	553	0.04844	686	0.00119
402.8	0.01209	432.8	0.08116	432.8	0.07813	402.8	0.00491	554	0.0597	554	0.07323	554	0.0712	554	0.04619	688	0.00131
403	0.01206	433	0.0829	433	0.07976	403	0.00487	555	0.05724	555	0.0703	555	0.0684	555	0.04449	690	0.00159
403.2	0.01195	433.2	0.08513	433.2	0.08174	403.2	0.00479	556	0.05527	556	0.06846	556	0.06623	556	0.0425	692	0.00192
403.4	0.01189	433.4	0.087	433.4	0.0832	403.4	0.0048	557	0.05262	557	0.06535	557	0.06423	557	0.04103	694	0.00175
403.6	0.01198	433.6	0.08954	433.6	0.0857	403.6	0.00487	558	0.05067	558	0.06267	558	0.06181	558	0.0397	696	0.00169
403.8	0.01202	433.8	0.0918	433.8	0.0878	403.8	0.00485	559	0.04902	559	0.06029	559	0.0598	559	0.03778	698	0.0016
404	0.012	434	0.09475	434	0.08991	404	0.0048	560	0.04717	560	0.05893	560	0.05725	560	0.03661	700	0.00131
404.2	0.01197	434.2	0.09688	434.2	0.0918	404.2	0.00473	561	0.04536	561	0.05647	561	0.05546	561	0.03493	702	0.00124
404.4	0.01203	434.4	0.09933	434.4	0.09437	404.4	0.00472	562	0.04396	562	0.05418	562	0.05347	562	0.03328	704	0.00117
404.6	0.012	434.6	0.10153	434.6	0.09628	404.6	0.00477	563	0.04199	563	0.0527	563	0.05116	563	0.03213	706	0.000898711
404.8	0.01181	434.8	0.10418	434.8	0.09891	404.8	0.00472	564	0.04053	564	0.05004	564	0.04989	564	0.03109	708	0.000756955
405	0.01187	435	0.10625	435	0.1007	405	0.00476	565	0.03896	565	0.04769	565	0.04817	565	0.02963	710	0.000518846
405.2	0.0119	435.2	0.10937	435.2	0.1036	405.2	0.0048	566	0.03711	566	0.04613	566	0.04579	566	0.02857	712	0.000739425
405.4	0.01183	435.4	0.11234	435.4	0.10558	405.4	0.00479	567	0.03524	567	0.04498	567	0.044	567	0.02751	714	0.000764522
405.6	0.01177	435.6	0.11578	435.6	0.10837	405.6	0.00478	568	0.03379	568	0.04294	568	0.04269	568	0.02621	716	0.000801853
405.8	0.01178	435.8	0.11849	435.8	0.1109	405.8	0.00482	569	0.03312	569	0.0416	569	0.04118	569	0.0253	718	0.00104
406	0.01181	436	0.12211	436	0.11398	406	0.00483	570	0.0317	570	0.04011	570	0.03974	570	0.02394	720	0.00112
406.2	0.01188	436.2	0.12482	436.2	0.11621	406.2	0.00474	571	0.03058	571	0.03863	571	0.03836	571	0.02321	722	0.000925573
406.4	0.01179	436.4	0.1283	436.4	0.11927	406.4	0.00474	572	0.02943	572	0.03659	572	0.03623	572	0.02182	724	0.00104
406.6	0.01184	436.6	0.13101	436.6	0.12163	406.6	0.0048	573	0.02741	573	0.03493	573	0.03477	573	0.02125	726	0.00103
406.8	0.01184	436.8	0.13514	436.8	0.12496	406.8	0.00484	574	0.02697	574	0.03381	574	0.03387	574	0.02031	728	0.000898458
407	0.01198	437	0.13863	437	0.12761	407	0.00485	575	0.02577	575	0.03236	575	0.03266	575	0.01914	730	0.000989767
407.2	0.01187	437.2	0.1434	437.2	0.13134	407.2	0.00491	576	0.02456	576	0.031	576	0.03158	576	0.01849	732	0.00107
407.4	0.01186	437.4	0.14753	437.4	0.13453	407.4	0.00489	577	0.02335	577	0.03019	577	0.0301	577	0.01785	734	0.000811185
407.6	0.01187	437.6	0.15218	437.6	0.13834	407.6	0.00491	578	0.02198	578	0.02889	578	0.02895	578	0.01666	736	0.000776503
407.8	0.01188	437.8	0.15592	437.8	0.14137	407.8	0.00495	579	0.02094	579	0.02786	579	0.02765	579	0.01583	738	0.000584805
408	0.01186	438	0.16108	438	0.14558	408	0.00493	580	0.01998	580	0.02623	580	0.02623	580	0.01537	740	0.000814843
408.2	0.01189	438.2	0.16483	438.2	0.14885	408.2	0.005	581	0.01927	581	0.02459	581	0.02512	581	0.01448	742	0.000873109
408.4	0.01188	438.4	0.17025	438.4	0.15318	408.4	0.00498	582	0.01841	582	0.0235	582	0.0239	582	0.01396	744	0.000827959
408.6	0.01188	438.6	0.17489	438.6	0.15646	408.6	0.00507	583	0.01738	583	0.02213	583	0.02266	583	0.01304	746	0.000971858
408.8	0.01198	438.8	0.18096	438.8	0.16123	408.8	0.00514	584	0.01631	584	0.02131	584	0.02164	584	0.01221	748	0.000906908
409	0.01207	439	0.18574	439	0.16525	409	0.00521	585	0.01565	585	0.02047	585	0.02053	585	0.01175	750	0.00101
409.2	0.01209	439.2	0.19232	439.2	0.16971	409.2	0.00521	586	0.01527	586	0.01942	586	0.02009	586	0.01101	752	0.00108
409.4	0.01208	439.4	0.19696	439.4	0.17307	409.4	0.00525	587	0.01409	587	0.01852	587	0.0191	587	0.01046	754	0.00106
409.6	0.01204	439.6	0.20329	439.6	0.17767	409.6	0.00534	588	0.01332	588	0.01753	588	0.01796	588	0.00976	756	0.000898458
409.8	0.012	439.8	0.20845	439.8	0.18176	409.8	0.00535	589	0.01253	589	0.01709	589	0.01735	589	0.00944	758	0.000836787
410	0.01207	440	0.21542	440	0.18691	410	0.00543	590	0.01237	590	0.01635	590	0.01631	590	0.00915	760	0.000662241
410.2	0.01208	440.2	0.22162	440.2	0.19103	410.2	0.00544	591	0.01177	591	0.01561	591	0.01595	591	0.00884	762	0.000508378
410.4	0.01211	440.4	0.22975	440.4	0.19641	410.4	0.00541	592	0.01092	592	0.01471	592	0.01509	592	0.00846	764	0.000462976
410.6	0.01208	440.6	0.23633	440.6	0.20139	410.6	0.00551	593	0.01072	593	0.0139	593	0.01395	593	0.00815	766	0.000364605
410.8	0.0122	440.8	0.24446	440.8	0.20737	410.8	0.00553	594	0.01068	594	0.01334	594	0.01349	594	0.00779	768	0.000340516
411	0.01216	441	0.25104	441	0.21154	411	0.00554	595	0.01014	595	0.0129	595	0.01304	595	0.00745	770	0.000300033
411.2	0.01216	441.2	0.25969	441.2	0.21717	411.2	0.00553	596	0.00951	596	0.0128	596	0.01271	596	0.00678	772	8.86603e-05
411.4	0.0122	441.4	0.26614	441.4	0.22217	411.4	0.00556	597	0.00899	597	0.0124	597	0.0122	597	0.00656	774	0.000212129
411.6	0.01234	441.6	0.27621	441.6	0.22822	411.6	0.0057	598	0.00813	598	0.01158	598	0.01162	598	0.00642	776	0.000173033
411.8	0.01239	441.8	0.2846	441.8	0.23363	411.8	0.00574	599	0.00864	599	0.01125	599	0.01142	599	0.00637	778	0.000184762
412	0.0124	442	0.29583	442	0.24135	412	0.00584	600	0.00821	600	0.01067	600	0.01074	600	0.00603	780	0.000142638
412.2	0.01256	442.2	0.30447	442.2	0.2476	412.2	0.00587	601	0.00783	601	0.00994	601	0.01006	601	0.00544	782	0.000216543
412.4	0.01263	442.4	0.31532	442.4	0.2551	412.4	0.00594	602	0.00713	602	0.00914	602	0.00953	602	0.00528	784	0
412.6	0.01266	442.6	0.32435	442.6	0.26052	412.6	0.00595	603	0.00681	603	0.00878	603	0.00913	603	0.00506	786	0.000133936
412.8	0.01275	442.8	0.33571	442.8	0.26802	412.8	0.00592	604	0.00656	604	0.0087	604	0.00884	604	0.005	788	0.00020912
413	0.01281	443	0.34448	443	0.27428	413	0.00601	605	0.00628	605	0.00835	605	0.00855	605	0.00495	790	0.000321193
413.2	0.01293	443.2	0.35649	443.2	0.2822	413.2	0.0061	606	0.00634	606	0.00818	606	0.00826	606	0.00459	792	0.000470156
413.4	0.01305	443.4	0.36668	443.4	0.28866	413.4	0.00616	607	0.006	607	0.00814	607	0.00783	607	0.00413	794	0.000656007
413.6	0.01312	443.6	0.38011	443.6	0.29825	413.6	0.00623	608	0.00555	608	0.00753	608	0.00807	608	0.00432	796	0.000878748
413.8	0.01315	443.8	0.39056	443.8	0.30637	413.8	0.00621	609	0.00529	609	0.00732	609	0.00779	609	0.00408	798	0.00114
414	0.01334	444	0.40347	444	0.31513	414	0.00634	610	0.00527	610	0.00716	610	0.00691	610	0.00395	800	0.00143
414.2	0.01345	444.2	0.41392	444.2	0.32201	414.2	0.0064	611	0.005	611	0.00685	611	0.00671	611	0.00381	802	0.00173
414.4	0.01353	444.4	0.4267	444.4	0.33055	414.4	0.00647	612	0.00473	612	0.00632	612	0.00639	612	0.00367	804	0.00203
414.6	0.01364	444.6	0.43664	444.6	0.33785	414.6	0.00653	613	0.00441	613	0.00591	613	0.00609	613	0.00326	806	0.00232
414.8	0.0137	444.8	0.4498	444.8	0.34702	414.8	0.00663	614	0.00413	614	0.00596	614	0.00581	614	0.00332	808	0.00262
415	0.01384	445	0.46155	445	0.35514	415	0.00668	615	0.00416	615	0.00579	615	0.00572	615	0.00321	810	0.00292
415.2	0.014	445.2	0.47613	445.2	0.36661	415.2	0.00673	616	0.00407	616	0.00543	616	0.00558	616	0.00323	812	0.00321
415.4	0.01413	445.4	0.488	445.4	0.37515	415.4	0.00684	617	0.00402	617	0.00487	617	0.00513	617	0.00284	814	0.00351
415.6	0.01436	445.6	0.50259	445.6	0.38537	415.6	0.0069	618	0.00402	618	0.00496	618	0.00509	618	0.0027	816	0.00381
415.8	0.01447	445.8	0.51407	445.8	0.39391	415.8	0.00702	619	0.00394	619	0.00472	619	0.0051	619	0.00263	818	0.0041
416	0.0146	446	0.52814	446	0.40454	416	0.00719	620	0.00373	620	0.00464	620	0.00489	620	0.00255	820	0.0044
416.2	0.01482	446.2	0.53847	446.2	0.4135	416.2	0.00733	621	0.0035	621	0.00434	621	0.00471	621	0.00274	822	0.0047
416.4	0.01501	446.4	0.55305	446.4	0.42434	416.4	0.0075	622	0.00345	622	0.00413	622	0.00448	622	0.00239	824	0.00499
416.6	0.01522	446.6	0.56557	446.6	0.43372	416.6	0.00765	623	0.003	623	0.00397	623	0.00409	623	0.00222	826	0.00529
416.8	0.01539	446.8	0.58209	446.8	0.44685	416.8	0.00777	624	0.0028	624	0.00372	624	0.00391	624	0.00222	828	0.00559
417	0.01559	447	0.59474	447	0.45727	417	0.00784	625	0.00298	625	0.00393	625	0.00412	625	0.00196	830	0.00588
417.2	0.01584	447.2	0.61023	447.2	0.47019	417.2	0.00812	626	0.00296	626	0.00378	626	0.00408	626	0.00195	832	0.00618
417.4	0.01615	447.4	0.62223	447.4	0.48041	417.4	0.00826	627	0.00274	627	0.00348	627	0.00364	627	0.00177	834	0.00648
417.6	0.01641	447.6	0.63617	447.6	0.49291	417.6	0.00839	628	0.00248	628	0.00343	628	0.00316	628	0.00163	836	0.00677
417.8	0.01663	447.8	0.6474	447.8	0.5025	417.8	0.0085	629	0.0025	629	0.0032	629	0.00334	629	0.00168	838	0.00707
418	0.01699	448	0.66276	448	0.51521	418	0.00872	630	0.00221	630	0.00308	630	0.00317	630	0.00165	840	0.00737
418.2	0.01726	448.2	0.6754	448.2	0.52563	418.2	0.00889	631	0.00207	631	0.00298	631	0.00295	631	0.00165	842	0.00766
418.4	0.01771	448.4	0.69025	448.4	0.54022	418.4	0.00908	632	0.00209	632	0.00272	632	0.00257	632	0.00158	844	0.00796
418.6	0.01801	448.6	0.70199	448.6	0.5521	418.6	0.00921	633	0.00204	633	0.00264	633	0.00244	633	0.00154	846	0.00825
418.8	0.01835	448.8	0.7167	448.8	0.56523	418.8	0.00947	634	0.002	634	0.00259	634	0.00257	634	0.00147	848	0.00855
419	0.01857	449	0.72819	449	0.57482	419	0.00971	635	0.00206	635	0.00234	635	0.00247	635	0.0014	850	0.00885
419.2	0.01896	449.2	0.74084	449.2	0.5892	419.2	0.00987	636	0.00189	636	0.00218	636	0.00242	636	0.00121	852	0.00914
419.4	0.01924	449.4	0.75065	449.4	0.59921	419.4	0.01007	637	0.00148	637	0.00216	637	0.00219	637	0.00116	854	0.00944
419.6	0.01971	449.6	0.76368	449.6	0.61234	419.6	0.01041	638	0.00162	638	0.00225	638	0.00245	638	0.00129	856	0.00974
419.8	0.02007	449.8	0.77375	449.8	0.62234	419.8	0.01063	639	0.00176	639	0.00219	639	0.00223	639	0.00139	858	0.01003
420	0.02051	450	0.78679	450	0.63714	420	0.01095	640	0.00162	640	0.00214	640	0.00207	640	0.00121	860	0.01033
420.2	0.02097	450.2	0.79711	450.2	0.64777	420.2	0.01116	641	0.00167	641	0.00223	641	0.00192	641	0.00126	862	0.01063
420.4	0.02145	450.4	0.80937	450.4	0.6609	420.4	0.01147	642	0.00168	642	0.00216	642	0.00194	642	0.00107	864	0.01092
420.6	0.02178	450.6	0.81828	450.6	0.67069	420.6	0.01166	643	0.00143	643	0.00189	643	0.00173	643	0.00102	866	0.01122
420.8	0.02237	450.8	0.82822	450.8	0.68424	420.8	0.01212	644	0.00131	644	0.0021	644	0.00161	644	0.00121	868	0.01152
421	0.02285	451	0.83596	451	0.69341	421	0.01241	645	0.00172	645	0.00193	645	0.0017	645	0.00107	870	0.01181
421.2	0.02354	451.2	0.8468	451.2	0.7055	421.2	0.01287	646	0.00125	646	0.00198	646	0.0017	646	0.00121	872	0.01211
421.4	0.02387	451.4	0.85571	451.4	0.71613	421.4	0.01328	647	0.00118	647	0.00181	647	0.00175	647	0.000985536	874	0.01241
421.6	0.02454	451.6	0.86603	451.6	0.73051	421.6	0.01362	648	0.0014	648	0.00162	648	0.00171	648	0.000838521	876	0.0127
421.8	0.02498	451.8	0.87352	451.8	0.74135	421.8	0.01392	649	0.0013	649	0.00143	649	0.00165	649	0.000864188	878	0.013
422	0.02558	452	0.88397	452	0.75281	422	0.0144	650	0.00109	650	0.00155	650	0.00135	650	0.000776856	880	0.0133
422.2	0.02609	452.2	0.89172	452.2	0.76177	422.2	0.01469	651	0.00102	651	0.00165	651	0.0015	651	0.000774777	882	0.01359
422.4	0.02694	452.4	0.90049	452.4	0.77449	422.4	0.01519	652	0.00128	652	0.00155	652	0.00148	652	0.000837709	884	0.01389
422.6	0.02729	452.6	0.90707	452.6	0.78324	422.6	0.01565	653	0.00128	653	0.00143	653	0.00114	653	0.000765598	886	0.01419
422.8	0.02784	452.8	0.91533	452.8	0.79491	422.8	0.01614	654	0.00106	654	0.00117	654	0.00136	654	0.000747307	888	0.01448
423	0.02857	453	0.92179	453	0.8045	423	0.01661	655	0.00111	655	0.00131	655	0.00129	655	0.000834297	890	0.01478
423.2	0.0294	453.2	0.9285	453.2	0.81701	423.2	0.01722	656	0.000733234	656	0.00131	656	0.00118	656	0.000733304	892	0.01507
423.4	0.03011	453.4	0.93418	453.4	0.82659	423.4	0.01775	657	0.000986575	657	0.00112	657	0.00125	657	0.000613044	894	0.01537
423.6	0.03084	453.6	0.94153	453.6	0.83681	423.6	0.01848	658	0.000987727	658	0.00146	658	0.00106	658	0.000865	896	0.01567
423.8	0.03173	453.8	0.94554	453.8	0.84514	423.8	0.01894	659	0.00126	659	0.00129	659	0.00131	659	0.000650196	898	0.01596
424	0.03259	454	0.95134	454	0.85619	424	0.0195	660	0.0012	660	0.00114	660	0.00115	660	0.000590935	900	0.01626
424.2	0.03341	454.2	0.95509	454.2	0.86307	424.2	0.02014	661	0.00083938	661	0.0016	661	0.00108	661	0.00060294	902	0.01656
424.4	0.0345	454.4	0.96051	454.4	0.8712	424.4	0.02084	662	0.000823106	662	0.00125	662	0.00129	662	0.00055968	904	0.01685
424.6	0.03543	454.6	0.96502	454.6	0.87974	424.6	0.0213	663	0.000663669	663	0.00121	663	0.00131	663	0.000701919	906	0.01715
424.8	0.03631	454.8	0.96941	454.8	0.89016	424.8	0.02225	664	0.000571637	664	0.00109	664	0.000842489	664	0.000651934	908	0.01745
425	0.03701	455	0.97341	455	0.89808	425	0.02277	665	0.000863001	665	0.000943835	665	0.000862501	665	0.00047589	910	0.01774
425.2	0.03791	455.2	0.9769	455.2	0.90579	425.2	0.02363	666	0.000816336	666	0.00118	666	0.00128	666	0.000533542	912	0.01804
425.4	0.03867	455.4	0.98	455.4	0.91351	425.4	0.02422	667	0.000696219	667	0.000909251	667	0.00098459	667	0.000601445	914	0.01834
425.6	0.03966	455.6	0.98309	455.6	0.92163	425.6	0.02516	668	0.000559683	668	0.000884285	668	0.00107	668	0.000614864	916	0.01863
425.8	0.04036	455.8	0.9849	455.8	0.92643	425.8	0.02591	669	0.000558963	669	0.000743015	669	0.00109	669	0.000365247	918	0.01893
426	0.0418	456	0.98709	456	0.93185	426	0.02702	670	0.000435475	670	0.000831646	670	0.000698672	670	0.00030571	920	0.01923
426.2	0.04291	456.2	0.9898	456.2	0.93914	426.2	0.02764	671	0.000541824	671	0.000843922	671	0.000866033	671	0.000519799	922	0.01952
426.4	0.04443	456.4	0.99174	456.4	0.9456	426.4	0.02878	672	0.000536207	672	0.000583621	672	0.000742248	672	0.000313962	924	0.01982
426.6	0.04549	456.6	0.99264	456.6	0.94956	426.6	0.02952	673	0.000301834	673	0.00054409	673	0.00068287	673	0.000342878	926	0.02012
426.8	0.04694	456.8	0.9951	456.8	0.95477	426.8	0.03058	674	0.000453479	674	0.00053556	674	0.000863618	674	0.00061678	928	0.02041
427	0.04804	457	0.99652	457	0.96061	427	0.03152	675	0.000642642	675	0.000540275	675	0.000914357	675	0.00048549	930	0.02071
427.2	0.04938	457.2	0.99871	457.2	0.9654	427.2	0.03274	676	0.000736114	676	0.000528486	676	0.00059494	676	0.000371192	932	0.02101
427.4	0.05052	457.4	0.99884	457.4	0.96895	427.4	0.03371	677	0.000401097	677	0.000425521	677	0.000497253	677	0.000395852	934	0.0213
427.6	0.0523	457.6	0.99871	457.6	0.97353	427.6	0.03505	678	0.000433934	678	0.000424065	678	0.000584225	678	4.64925e-05	936	0.0216
427.8	0.05367	457.8	1	457.8	0.9777	427.8	0.03618	679	0.000434309	679	0.000638362	679	0.000640711	679	0.000303728	938	0.02189
428	0.05529	458	0.99935	458	0.98103	428	0.03772	680	0.000310721	680	0.000555487	680	0.00071232	680	0.000279003	940	0.02219
428.2	0.05659	458.2	0.99858	458.2	0.98333	428.2	0.03874	681	0.000514171	681	0.000529249	681	0.000602741	681	0.000173543	942	0.02249
428.4	0.05836	458.4	0.99897	458.4	0.98604	428.4	0.04019	682	0.00027493	682	0.00029107	682	0.000713018	682	0.000374214	944	0.02278
428.6	0.05985	458.6	0.99884	458.6	0.98937	428.6	0.04126	683	0.000179859	683	0.00036463	683	0.000558746	683	0.000147275	946	0.02308
428.8	0.06166	458.8	0.99793	458.8	0.99166	428.8	0.04296	684	0.000352286	684	0.000469675	684	0.00044422	684	0.000103317	948	0.02338
429	0.06331	459	0.99703	459	0.99229	429	0.04407	685	0.000204703	685	0.000319112	685	0.000266624	685	0.000196919	950	0.02367
429.2	0.06551	459.2	0.99664	459.2	0.99416	429.2	0.04574	686	0.000406209	686	0.000595803	686	0.000533486	686	0.000105948	952	0.02397
429.4	0.06736	459.4	0.99639	459.4	0.99687	429.4	0.04729	687	0.000285905	687	0.000531699	687	0.000378556	687	0.000115874	954	0.02427
429.6	0.06925	459.6	0.99484	459.6	0.99667	429.6	0.0492	688	0.000249092	688	0.000269386	688	0.000445018	688	0.000198088	956	0.02456
429.8	0.0707	459.8	0.99342	459.8	0.99708	429.8	0.05067	689	0.000383007	689	0.000146055	689	0.000369159	689	0.000124126	958	0.02486
430	0.07301	460	0.99277	460	0.99875	430	0.05246	690	0.000142196	690	8.77303e-05	690	0.000346892	690	9.78096e-05	960	0.02516
430.2	0.07465	460.2	0.99174	460.2	1	430.2	0.05371	691	0	691	0	691	0.000312275	691	0.000209898	962	0.02545
430.4	0.07707	460.4	0.98916	460.4	0.99958	430.4	0.05567	692	0.00016115	692	0.000417361	692	0.000319797	692	0.000260338	964	0.02575
430.6	0.079	460.6	0.98826	460.6	0.99792	430.6	0.05706	693	0.000237037	693	0.00028506	693	0.0002264	693	4.36659e-05	966	0.02605
430.8	0.08161	460.8	0.98696	460.8	0.99792	430.8	0.05926	694	0.000213172	694	0.000304941	694	0.000122847	694	3.09137e-05	968	0.02634
431	0.08367	461	0.98567	461	0.99729	431	0.06067	695	0.000263927	695	0.000342275	695	6.55036e-05	695	0.000209915	970	0.02664
431.2	0.08616	461.2	0.98245	461.2	0.99521	431.2	0.06278	696	4.69523e-05	696	0.000350505	696	0	696	2.94517e-05	972	0.02694
431.4	0.08844	461.4	0.9809	461.4	0.99375	431.4	0.06455	697	0.000143953	697	0.00035284	697	0.000173027	697	0	974	0.02723
431.6	0.09118	461.6	0.97922	461.6	0.99229	431.6	0.06675	698	0.000120362	698	0.000254499	698	0.000339569	698	0.000130104	976	0.02753
431.8	0.09306	461.8	0.97716	461.8	0.99083	431.8	0.06839	699	0.000228468	699	0.000151788	699	0.000198586	699	0.000263701	978	0.02783
432	0.09577	462	0.97367	462	0.98916	432	0.07083	700	0.000108106	700	0.000256025	700	0.000141123	700	0.000182006	980	0.02812
432.2	0.09851	462.2	0.97161	462.2	0.98604	432.2	0.07313									982	0.02842
432.4	0.10141	462.4	0.96838	462.4	0.98499	432.4	0.07589									984	0.02871
432.6	0.10402	462.6	0.96683	462.6	0.98416	432.6	0.07786									986	0.02901
432.8	0.10707	462.8	0.9636	462.8	0.98083	432.8	0.08088									988	0.02931
433	0.10911	463	0.96154	463	0.97791	433	0.08304									990	0.0296
433.2	0.11211	463.2	0.95883	463.2	0.97561	433.2	0.08616									992	0.0299
433.4	0.11466	463.4	0.95702	463.4	0.97416	433.4	0.0878									994	0.0302
433.6	0.11791	463.6	0.95263	463.6	0.97061	433.6	0.09043									996	0.03049
433.8	0.12013	463.8	0.95057	463.8	0.96853	433.8	0.09291									998	0.03079
434	0.12412	464	0.9476	464	0.96582	434	0.09613									1000	0.03109
434.2	0.12714	464.2	0.94541	464.2	0.96457	434.2	0.09874
434.4	0.13084	464.4	0.94115	464.4	0.96061	434.4	0.10187
434.6	0.13403	464.6	0.93857	464.6	0.95686	434.6	0.10412
434.8	0.13795	464.8	0.93586	464.8	0.95331	434.8	0.10743
435	0.1408	465	0.93456	465	0.9506	435	0.10995
435.2	0.14521	465.2	0.93043	465.2	0.94769	435.2	0.11286
435.4	0.14855	465.4	0.92811	465.4	0.94602	435.4	0.11572
435.6	0.15307	465.6	0.92553	465.6	0.94248	435.6	0.11977
435.8	0.1573	465.8	0.92372	465.8	0.93997	435.8	0.12267
436	0.16225	466	0.92037	466	0.93581	436	0.12705
436.2	0.16561	466.2	0.91727	466.2	0.93205	436.2	0.13041
436.4	0.17056	466.4	0.91391	466.4	0.93018	436.4	0.1346
436.6	0.1745	466.6	0.91172	466.6	0.92768	436.6	0.13782
436.8	0.18004	466.8	0.90824	466.8	0.9233	436.8	0.14259
437	0.1847	467	0.9054	467	0.92038	437	0.14635
437.2	0.19141	467.2	0.90281	467.2	0.91726	437.2	0.15201
437.4	0.19724	467.4	0.90101	467.4	0.91496	437.4	0.15659
437.6	0.20453	467.6	0.89727	467.6	0.90913	437.6	0.16253
437.8	0.21021	467.8	0.89481	467.8	0.90538	437.8	0.1666
438	0.21779	468	0.8921	468	0.90225	438	0.17253
438.2	0.22319	468.2	0.89055	468.2	0.90017	438.2	0.17738
438.4	0.23106	468.4	0.8881	468.4	0.89558	438.4	0.18379
438.6	0.23762	468.6	0.88668	468.6	0.8935	438.6	0.18942
438.8	0.24622	468.8	0.88462	468.8	0.89162	438.8	0.19661
439	0.25322	469	0.88294	469	0.88954	439	0.20223
439.2	0.26225	469.2	0.87958	469.2	0.88433	439.2	0.21005
439.4	0.26954	469.4	0.87713	469.4	0.88141	439.4	0.21583
439.6	0.27931	469.6	0.87507	469.6	0.87849	439.6	0.22396
439.8	0.28733	469.8	0.87287	469.8	0.87599	439.8	0.23037
440	0.29811	470	0.87068	470	0.87265	440	0.23943
440.2	0.30701	470.2	0.86874	470.2	0.87015	440.2	0.24662
440.4	0.31954	470.4	0.86655	470.4	0.86765	440.4	0.25663
440.6	0.32989	470.6	0.86552	470.6	0.86432	440.6	0.26522
440.8	0.34272	470.8	0.86177	470.8	0.85911	440.8	0.27616
441	0.35234	471	0.85984	471	0.85661	441	0.28476
441.2	0.36546	471.2	0.8579	471.2	0.85452	441.2	0.29648
441.4	0.37493	471.4	0.85545	471.4	0.8514	441.4	0.30492
441.6	0.38951	471.6	0.853	471.6	0.84598	441.6	0.31805
441.8	0.40146	471.8	0.85171	471.8	0.84431	441.8	0.32852
442	0.41794	472	0.84938	472	0.8416	442	0.34369
442.2	0.4312	472.2	0.84758	472.2	0.83889	442.2	0.35541
442.4	0.44738	472.4	0.84461	472.4	0.83368	442.4	0.37026
442.6	0.45992	472.6	0.8419	472.6	0.83201	442.6	0.38229
442.8	0.47595	472.8	0.83996	472.8	0.83076	442.8	0.39745
443	0.48922	473	0.83815	473	0.82722	443	0.40886
443.2	0.50671	473.2	0.83531	473.2	0.82263	443.2	0.42449
443.4	0.521	473.4	0.83351	473.4	0.82138	443.4	0.43809
443.6	0.53922	473.6	0.8317	473.6	0.81972	443.6	0.45654
443.8	0.55219	473.8	0.82976	473.8	0.81617	443.8	0.47029
444	0.56968	474	0.82667	474	0.81242	444	0.48702
444.2	0.5831	474.2	0.82512	474.2	0.81117	444.2	0.49952
444.4	0.59869	474.4	0.8237	474.4	0.80867	444.4	0.51593
444.6	0.61225	474.6	0.82163	474.6	0.80533	444.6	0.52953
444.8	0.63003	474.8	0.81854	474.8	0.802	444.8	0.54594
445	0.64374	475	0.8175	475	0.80075	445	0.55985
445.2	0.66167	475.2	0.8157	475.2	0.79866	445.2	0.5797
445.4	0.67595	475.4	0.81415	475.4	0.7945	445.4	0.59533
445.6	0.69315	475.6	0.81157	475.6	0.79116	445.6	0.61409
445.8	0.70554	475.8	0.80963	475.8	0.79074	445.8	0.62878
446	0.72143	476	0.80705	476	0.78804	446	0.64676
446.2	0.73382	476.2	0.8055	476.2	0.7847	446.2	0.65989
446.4	0.74986	476.4	0.80331	476.4	0.78199	446.4	0.67708
446.6	0.76225	476.6	0.80189	476.6	0.78157	446.6	0.69193
446.8	0.77843	476.8	0.79995	476.8	0.77949	446.8	0.70943
447	0.79242	477	0.79801	477	0.77699	447	0.72366
447.2	0.80875	477.2	0.79543	477.2	0.7747	447.2	0.74101
447.4	0.81924	477.4	0.79414	477.4	0.7747	447.4	0.75367
447.6	0.83207	477.6	0.79143	477.6	0.77199	447.6	0.77008
447.8	0.84315	477.8	0.79053	477.8	0.76886	447.8	0.78305
448	0.85744	478	0.78769	478	0.76657	448	0.79915
448.2	0.86764	478.2	0.78653	478.2	0.76657	448.2	0.81166
448.4	0.87988	478.4	0.78498	478.4	0.76511	448.4	0.82682
448.6	0.8898	478.6	0.78291	478.6	0.76282	448.6	0.8401
448.8	0.90058	478.8	0.78072	478.8	0.76032	448.8	0.85448
449	0.90889	479	0.77969	479	0.76011	449	0.86402
449.2	0.91866	479.2	0.77749	479.2	0.75865	449.2	0.87715
449.4	0.92639	479.4	0.77659	479.4	0.75677	449.4	0.88652
449.6	0.93484	479.6	0.77388	479.6	0.75573	449.6	0.897
449.8	0.94227	479.8	0.77259	479.8	0.75573	449.8	0.90575
450	0.95015	480	0.77052	480	0.7551	450	0.91622
450.2	0.9551	480.2	0.76975	480.2	0.75302	450.2	0.92466
450.4	0.96152	480.4	0.76678	480.4	0.75156	450.4	0.93388
450.6	0.96589	480.6	0.7651	480.6	0.75135	450.6	0.94029
450.8	0.97099	480.8	0.76343	480.8	0.74969	450.8	0.94811
451	0.97682	481	0.76175	481	0.7476	451	0.95436
451.2	0.98047	481.2	0.75917	481.2	0.74573	451.2	0.95952
451.4	0.9844	481.4	0.75749	481.4	0.74531	451.4	0.96499
451.6	0.98703	481.6	0.75504	481.6	0.74385	451.6	0.97093
451.8	0.98848	481.8	0.75336	481.8	0.7426	451.8	0.97437
452	0.99067	482	0.75078	482	0.74072	452	0.97874
452.2	0.99329	482.2	0.74962	482.2	0.74031	452.2	0.98265
452.4	0.9949	482.4	0.74794	482.4	0.73801	452.4	0.98609
452.6	0.99723	482.6	0.74613	482.6	0.73593	452.6	0.99047
452.8	0.99825	482.8	0.74303	482.8	0.73426	452.8	0.99406
453	0.99971	483	0.742	483	0.73426	453	0.99469
453.2	1	483.2	0.73916	483.2	0.73176	453.2	0.99625
453.4	0.99913	483.4	0.73774	483.4	0.72968	453.4	0.9975
453.6	0.99854	483.6	0.7349	483.6	0.7278	453.6	0.99703
453.8	0.9984	483.8	0.73335	483.8	0.72759	453.8	0.99859
454	0.99665	484	0.73129	484	0.72488	454	1
454.2	0.99606	484.2	0.72922	484.2	0.72217	454.2	1
454.4	0.99461	484.4	0.72613	484.4	0.72072	454.4	0.99828
454.6	0.99242	484.6	0.72393	484.6	0.71988	454.6	0.99812
454.8	0.99023	484.8	0.72071	484.8	0.71571	454.8	0.9975
455	0.98776	485	0.71903	485	0.713	455	0.99641
455.2	0.98717	485.2	0.71593	485.2	0.71029	455.2	0.99469
455.4	0.98528	485.4	0.71335	485.4	0.70863	455.4	0.9939
455.6	0.98192	485.6	0.71064	485.6	0.70508	455.6	0.99218
455.8	0.98105	485.8	0.70857	485.8	0.70237	455.8	0.99156
456	0.97857	486	0.7047	486	0.7005	456	0.98812
456.2	0.97595	486.2	0.70251	486.2	0.69862	456.2	0.98499
456.4	0.97099	486.4	0.69967	486.4	0.6955	456.4	0.98234
456.6	0.96924	486.6	0.69747	486.6	0.69174	456.6	0.98015
456.8	0.96589	486.8	0.69322	486.8	0.68987	456.8	0.97624
457	0.96195	487	0.69038	487	0.68716	457	0.97421
457.2	0.95729	487.2	0.68805	487.2	0.68445	457.2	0.97171
457.4	0.95452	487.4	0.68521	487.4	0.68174	457.4	0.96936
457.6	0.9519	487.6	0.68199	487.6	0.67966	457.6	0.96639
457.8	0.94854	487.8	0.67941	487.8	0.67736	457.8	0.96374
458	0.94344	488	0.67592	488	0.67299	458	0.9603
458.2	0.94082	488.2	0.67334	488.2	0.67028	458.2	0.95545
458.4	0.93586	488.4	0.6696	488.4	0.66778	458.4	0.95108
458.6	0.93265	488.6	0.66689	488.6	0.66548	458.6	0.94733
458.8	0.92916	488.8	0.66379	488.8	0.66173	458.8	0.94342
459	0.92639	489	0.66082	489	0.65881	459	0.94076
459.2	0.92347	489.2	0.65734	489.2	0.65736	459.2	0.93592
459.4	0.92026	489.4	0.6545	489.4	0.6561	459.4	0.93216
459.6	0.91589	489.6	0.65088	489.6	0.65235	459.6	0.9281
459.8	0.91195	489.8	0.64856	489.8	0.64944	459.8	0.92497
460	0.90875	490	0.64507	490	0.64777	460	0.9206
460.2	0.90714	490.2	0.64236	490.2	0.64652	460.2	0.91685
460.4	0.90248	490.4	0.63952	490.4	0.64297	460.4	0.91278
460.6	0.89971	490.6	0.6372	490.6	0.64089	460.6	0.91044
460.8	0.89636	490.8	0.6332	490.8	0.63901	460.8	0.90559
461	0.89359	491	0.63075	491	0.63714	461	0.90169
461.2	0.88936	491.2	0.62713	491.2	0.63339	461.2	0.89715
461.4	0.88484	491.4	0.62455	491.4	0.6313	461.4	0.89403
461.6	0.88032	491.6	0.62042	491.6	0.63026	461.6	0.88871
461.8	0.87712	491.8	0.61758	491.8	0.62797	461.8	0.88402
462	0.87362	492	0.6141	492	0.62401	462	0.87965
462.2	0.87026	492.2	0.611	492.2	0.62213	462.2	0.87793
462.4	0.8656	492.4	0.60713	492.4	0.61921	462.4	0.87371
462.6	0.86327	492.6	0.60481	492.6	0.61713	462.6	0.86902
462.8	0.85977	492.8	0.60093	492.8	0.61359	462.8	0.86386
463	0.85642	493	0.59835	493	0.61171	463	0.86058
463.2	0.85175	493.2	0.59435	493.2	0.60942	463.2	0.85683
463.4	0.85029	493.4	0.59087	493.4	0.60608	463.4	0.85323
463.6	0.84665	493.6	0.58725	493.6	0.6015	463.6	0.84901
463.8	0.84228	493.8	0.58364	493.8	0.60046	463.8	0.84667
464	0.83936	494	0.58003	494	0.59775	464	0.84354
464.2	0.8379	494.2	0.57757	494.2	0.59525	464.2	0.83963
464.4	0.8344	494.4	0.57409	494.4	0.59087	464.4	0.83698
464.6	0.8312	494.6	0.57073	494.6	0.58878	464.6	0.83323
464.8	0.82814	494.8	0.56635	494.8	0.58587	464.8	0.82932
465	0.82493	495	0.56351	495	0.58295	465	0.8265
465.2	0.82231	495.2	0.56002	495.2	0.57899	465.2	0.82213
465.4	0.81924	495.4	0.55731	495.4	0.57732	465.4	0.819
465.6	0.81706	495.6	0.55396	495.6	0.57399	465.6	0.81572
465.8	0.81443	495.8	0.55189	495.8	0.57024	465.8	0.81306
466	0.80991	496	0.54853	496	0.56607	466	0.80884
466.2	0.80671	496.2	0.54492	496.2	0.56419	466.2	0.80665
466.4	0.80481	496.4	0.54066	496.4	0.56065	466.4	0.80212
466.6	0.80263	496.6	0.5386	496.6	0.55794	466.6	0.79884
466.8	0.79869	496.8	0.53434	496.8	0.55294	466.8	0.79509
467	0.79665	497	0.53098	497	0.55002	467	0.79274
467.2	0.79432	497.2	0.5275	497.2	0.54647	467.2	0.79009
467.4	0.7914	497.4	0.52517	497.4	0.54356	467.4	0.78696
467.6	0.78717	497.6	0.52182	497.6	0.53876	467.6	0.78305
467.8	0.78484	497.8	0.51872	497.8	0.53564	467.8	0.78071
468	0.78207	498	0.51549	498	0.53209	468	0.77789
468.2	0.78047	498.2	0.51291	498.2	0.52876	468.2	0.77477
468.4	0.77814	498.4	0.50969	498.4	0.52459	468.4	0.77305
468.6	0.77624	498.6	0.50685	498.6	0.52271	468.6	0.77102
468.8	0.7742	498.8	0.50246	498.8	0.52001	468.8	0.76961
469	0.77187	499	0.50014	499	0.5175	469	0.7682
469.2	0.76983	499.2	0.49768	499.2	0.51334	469.2	0.76523
469.4	0.76837	499.4	0.49497	499.4	0.51125	469.4	0.76367
469.6	0.76618	499.6	0.49136	499.6	0.50833	469.6	0.76211
469.8	0.76371	499.8	0.48904	499.8	0.505	469.8	0.76086
470	0.76079	500	0.48645	500	0.50083	470	0.75836
470.2	0.76064	500.2	0.48323	500.2	0.49895	470.2	0.75648
470.4	0.75846	500.4	0.47987	500.4	0.49625	470.4	0.75507
470.6	0.75554	500.6	0.47768	500.6	0.49312	470.6	0.75351
470.8	0.75438	500.8	0.47484	500.8	0.48978	470.8	0.75132
471	0.75306	501	0.47264	501	0.4877	471	0.7496
471.2	0.75073	501.2	0.46903	501.2	0.48395	471.2	0.74663
471.4	0.74898	501.4	0.46632	501.4	0.48061	471.4	0.74507
471.6	0.74782	501.6	0.46297	501.6	0.47728	471.6	0.74273
471.8	0.74665	501.8	0.46064	501.8	0.47603	471.8	0.74304
472	0.74505	502	0.45793	502	0.47207	472	0.74163
472.2	0.74446	502.2	0.45548	502.2	0.46978	472.2	0.74085
472.4	0.74271	502.4	0.45187	502.4	0.46686	472.4	0.73804
472.6	0.74111	502.6	0.44877	502.6	0.46519	472.6	0.73772
472.8	0.73936	502.8	0.44528	502.8	0.46144	472.8	0.73741
473	0.73849	503	0.44257	503	0.45852	473	0.73538
473.2	0.73747	503.2	0.43909	503.2	0.45602	473.2	0.73366
473.4	0.73615	503.4	0.43651	503.4	0.45435	473.4	0.73304
473.6	0.73426	503.6	0.43276	503.6	0.4506	473.6	0.73225
473.8	0.73368	503.8	0.4307	503.8	0.44727	473.8	0.73178
474	0.73236	504	0.42773	504	0.44477	474	0.72882
474.2	0.73018	504.2	0.42502	504.2	0.44206	474.2	0.72819
474.4	0.72843	504.4	0.42166	504.4	0.43851	474.4	0.72663
474.6	0.72799	504.6	0.41934	504.6	0.43559	474.6	0.72631
474.8	0.72624	504.8	0.4165	504.8	0.43309	474.8	0.72413
475	0.72493	505	0.41353	505	0.43122	475	0.7235
475.2	0.72245	505.2	0.41044	505.2	0.4283	475.2	0.72366
475.4	0.7226	505.4	0.4085	505.4	0.42476	475.4	0.72241
475.6	0.72129	505.6	0.40502	505.6	0.42226	475.6	0.72163
475.8	0.71954	505.8	0.40218	505.8	0.4208	475.8	0.72022
476	0.7175	506	0.39921	506	0.41684	476	0.7185
476.2	0.71677	506.2	0.39727	506.2	0.41413	476.2	0.71772
476.4	0.71502	506.4	0.39392	506.4	0.41204	476.4	0.71662
476.6	0.71371	506.6	0.39146	506.6	0.40996	476.6	0.71475
476.8	0.71152	506.8	0.3885	506.8	0.40725	476.8	0.71365
477	0.71021	507	0.38643	507	0.40496	477	0.71256
477.2	0.70744	507.2	0.38424	507.2	0.40266	477.2	0.71022
477.4	0.7054	507.4	0.38153	507.4	0.40037	477.4	0.70818
477.6	0.70321	507.6	0.37804	507.6	0.39725	477.6	0.70631
477.8	0.7019	507.8	0.37546	507.8	0.39412	477.8	0.70537
478	0.70059	508	0.37275	508	0.39162	478	0.70349
478.2	0.69825	508.2	0.37043	508.2	0.38933	478.2	0.70271
478.4	0.69519	508.4	0.36746	508.4	0.38578	478.4	0.70099
478.6	0.69271	508.6	0.36617	508.6	0.38391	478.6	0.70037
478.8	0.69024	508.8	0.36397	508.8	0.3812	478.8	0.69912
479	0.6879	509	0.36152	509	0.3787	479	0.69693
479.2	0.68586	509.2	0.35855	509.2	0.37515	479.2	0.69505
479.4	0.68441	509.4	0.35649	509.4	0.37286	479.4	0.69365
479.6	0.68178	509.6	0.35378	509.6	0.37015	479.6	0.69193
479.8	0.68047	509.8	0.35171	509.8	0.36807	479.8	0.68943
480	0.6777	510	0.34926	510	0.36473	480	0.68786
480.2	0.67581	510.2	0.34797	510.2	0.36286	480.2	0.68739
480.4	0.6726	510.4	0.34539	510.4	0.36035	480.4	0.68443
480.6	0.6707	510.6	0.34358	510.6	0.35827	480.6	0.68192
480.8	0.66735	510.8	0.34113	510.8	0.35452	480.8	0.68052
481	0.66546	511	0.33906	511	0.35243	481	0.68005
481.2	0.66239	511.2	0.33674	511.2	0.35035	481.2	0.67708
481.4	0.6605	511.4	0.33493	511.4	0.34827	481.4	0.67427
481.6	0.65729	511.6	0.33274	511.6	0.34472	481.6	0.67223
481.8	0.65569	511.8	0.33132	511.8	0.34285	481.8	0.6713
482	0.65379	512	0.32925	512	0.34076	482	0.66848
482.2	0.65088	512.2	0.32706	512.2	0.33868	482.2	0.66629
482.4	0.64796	512.4	0.32474	512.4	0.33493	482.4	0.66442
482.6	0.64607	512.6	0.32254	512.6	0.33326	482.6	0.66332
482.8	0.6433	512.8	0.32061	512.8	0.33118	482.8	0.66035
483	0.64126	513	0.3188	513	0.32909	483	0.65801
483.2	0.63791	513.2	0.31674	513.2	0.32659	483.2	0.65582
483.4	0.63616	513.4	0.31519	513.4	0.32492	483.4	0.6527
483.6	0.63412	513.6	0.31299	513.6	0.32284	483.6	0.64894
483.8	0.63164	513.8	0.31106	513.8	0.32055	483.8	0.64535
484	0.62858	514	0.30886	514	0.31742	484	0.64207
484.2	0.62668	514.2	0.30731	514.2	0.31617	484.2	0.63988
484.4	0.62493	514.4	0.30486	514.4	0.31409	484.4	0.63722
484.6	0.62377	514.6	0.30318	514.6	0.31158	484.6	0.6341
484.8	0.61968	514.8	0.30112	514.8	0.30887	484.8	0.63097
485	0.61808	515	0.29944	515	0.30804	485	0.62925
485.2	0.61546	515.2	0.29751	515.2	0.30554	485.2	0.62675
485.4	0.61327	515.4	0.29544	515.4	0.30366	485.4	0.62409
485.6	0.60963	515.6	0.29325	515.6	0.30137	485.6	0.62081
485.8	0.60948	515.8	0.2917	515.8	0.29929	485.8	0.61784
486	0.60598	516	0.28963	516	0.29804	486	0.61518
486.2	0.60394	516.2	0.28783	516.2	0.29637	486.2	0.61237
486.4	0.60073	516.4	0.28563	516.4	0.29387	486.4	0.60971
486.6	0.59898	516.6	0.28395	516.6	0.29283	486.6	0.60674
486.8	0.59534	516.8	0.28228	516.8	0.29095	486.8	0.60315
487	0.59257	517	0.28034	517	0.28928	487	0.60049
487.2	0.58834	517.2	0.27827	517.2	0.28678	487.2	0.59736
487.4	0.58659	517.4	0.27673	517.4	0.28553	487.4	0.59565
487.6	0.58324	517.6	0.27479	517.6	0.28303	487.6	0.59252
487.8	0.5812	517.8	0.27324	517.8	0.28115	487.8	0.58986
488	0.57828	518	0.27131	518	0.27844	488	0.58564
488.2	0.57508	518.2	0.2695	518.2	0.27699	488.2	0.5833
488.4	0.57143	518.4	0.26743	518.4	0.27469	488.4	0.5797
488.6	0.56881	518.6	0.26563	518.6	0.27323	488.6	0.57626
488.8	0.56458	518.8	0.26356	518.8	0.27073	488.8	0.57298
489	0.56283	519	0.26201	519	0.26969	489	0.57095
489.2	0.55948	519.2	0.26008	519.2	0.26761	489.2	0.56751
489.4	0.55773	519.4	0.25827	519.4	0.26573	489.4	0.56376
489.6	0.55409	519.6	0.2562	519.6	0.26406	489.6	0.55923
489.8	0.55117	519.8	0.25504	519.8	0.26323	489.8	0.55704
490	0.54709	520	0.25324	520	0.26177	490	0.55344
490.2	0.54461	520.2	0.25143	520.2	0.25948	490.2	0.54985
490.4	0.54111	520.4	0.24962	520.4	0.25698	490.4	0.54469
490.6	0.5382	520.6	0.24794	520.6	0.25614	490.6	0.54282
490.8	0.53441	520.8	0.24627	520.8	0.25448	490.8	0.53938
491	0.53164	521	0.24523	521	0.25281	491	0.53547
491.2	0.52799	521.2	0.24343	521.2	0.25072	491.2	0.53109
491.4	0.52435	521.4	0.24239	521.4	0.24947	491.4	0.52812
491.6	0.51983	521.6	0.24059	521.6	0.24739	491.6	0.52437
491.8	0.51692	521.8	0.23943	521.8	0.24531	491.8	0.52125
492	0.51283	522	0.23749	522	0.24343	492	0.51593
492.2	0.50934	522.2	0.23633	522.2	0.24218	492.2	0.51343
492.4	0.50613	522.4	0.23388	522.4	0.23989	492.4	0.50952
492.6	0.50321	522.6	0.23246	522.6	0.23822	492.6	0.50671
492.8	0.49826	522.8	0.23091	522.8	0.23655	492.8	0.50155
493	0.49476	523	0.22988	523	0.23593	493	0.49796
493.2	0.49126	523.2	0.22859	523.2	0.23405	493.2	0.49374
493.4	0.48951	523.4	0.22691	523.4	0.23218	493.4	0.49092
493.6	0.48543	523.6	0.22484	523.6	0.23072	493.6	0.48748
493.8	0.48222	523.8	0.22355	523.8	0.22988	493.8	0.48467
494	0.47931	524	0.22187	524	0.22738	494	0.48092
494.2	0.47654	524.2	0.2202	524.2	0.22634	494.2	0.47764
494.4	0.47202	524.4	0.21839	524.4	0.2253	494.4	0.4731
494.6	0.46954	524.6	0.21749	524.6	0.22405	494.6	0.47013
494.8	0.46546	524.8	0.21607	524.8	0.22175	494.8	0.46716
495	0.46225	525	0.21478	525	0.22092	495	0.46404
495.2	0.45788	525.2	0.21323	525.2	0.21925	495.2	0.45904
495.4	0.45511	525.4	0.21219	525.4	0.21779	495.4	0.45622
495.6	0.45205	525.6	0.21026	525.6	0.21529	495.6	0.45341
495.8	0.45015	525.8	0.20923	525.8	0.21425	495.8	0.45138
496	0.44607	526	0.20793	526	0.21321	496	0.44716
496.2	0.44359	526.2	0.20677	526.2	0.21238	496.2	0.44481
496.4	0.44039	526.4	0.20548	526.4	0.21092	496.4	0.44075
496.6	0.43747	526.6	0.20419	526.6	0.20967	496.6	0.43856
496.8	0.43339	526.8	0.20251	526.8	0.20842	496.8	0.43387
497	0.43106	527	0.20174	527	0.20683	497	0.43122
497.2	0.42756	527.2	0.20019	527.2	0.20493	497.2	0.42825
497.4	0.42523	527.4	0.19877	527.4	0.20425	497.4	0.42574
497.6	0.42202	527.6	0.19748	527.6	0.20316	497.6	0.42215
497.8	0.41896	527.8	0.19619	527.8	0.20214	497.8	0.41981
498	0.41517	528	0.1949	528	0.20014	498	0.41668
498.2	0.41371	528.2	0.19361	528.2	0.19891	498.2	0.41418
498.4	0.41094	528.4	0.1918	528.4	0.19774	498.4	0.41027
498.6	0.40904	528.6	0.19051	528.6	0.19662	498.6	0.40886
498.8	0.40598	528.8	0.18896	528.8	0.19476	498.8	0.40652
499	0.40482	529	0.18793	529	0.19395	499	0.40324
499.2	0.40132	529.2	0.18638	529.2	0.19266	499.2	0.3998
499.4	0.39782	529.4	0.18548	529.4	0.19164	499.4	0.39792
499.6	0.39549	529.6	0.18393	529.6	0.18974	499.6	0.39558
499.8	0.3933	529.8	0.18264	529.8	0.18851	499.8	0.39245
500	0.39126	530	0.18109	530	0.18701	500	0.38917
500.2	0.38878	530.2	0.17993	530.2	0.18578	500.2	0.38714
500.4	0.38616	530.4	0.17851	530.4	0.18472	500.4	0.38526
500.6	0.38441	530.6	0.1776	530.6	0.18349	500.6	0.3837
500.8	0.38164	530.8	0.1758	530.8	0.1823	500.8	0.38104
501	0.37858	531	0.17502	531	0.18109	501	0.37854
501.2	0.3761	531.2	0.1736	531.2	0.17938	501.2	0.37573
501.4	0.3745	531.4	0.17244	531.4	0.17861	501.4	0.37307
501.6	0.3726	531.6	0.17102	531.6	0.17732	501.6	0.37041
501.8	0.36983	531.8	0.1696	531.8	0.17582	501.8	0.36885
502	0.36677	532	0.16857	532	0.17419	502	0.36651
502.2	0.36531	532.2	0.16741	532.2	0.17382	502.2	0.36447
502.4	0.36269	532.4	0.16638	532.4	0.17259	502.4	0.36119
502.6	0.36036	532.6	0.16534	532.6	0.17132	502.6	0.35916
502.8	0.35832	532.8	0.16392	532.8	0.16975	502.8	0.35619
503	0.35628	533	0.16289	533	0.16917	503	0.35431
503.2	0.35365	533.2	0.1616	533.2	0.16809	503.2	0.35181
503.4	0.35205	533.4	0.16057	533.4	0.16667	503.4	0.35025
503.6	0.34942	533.6	0.15941	533.6	0.16513	503.6	0.34791
503.8	0.34782	533.8	0.1585	533.8	0.16417	503.8	0.34587
504	0.34476	534	0.15734	534	0.16306	504	0.34322
504.2	0.34228	534.2	0.1567	534.2	0.1616	504.2	0.34072
504.4	0.33966	534.4	0.15528	534.4	0.16023	504.4	0.33775
504.6	0.33747	534.6	0.15412	534.6	0.15944	504.6	0.33587
504.8	0.33485	534.8	0.15295	534.8	0.15816	504.8	0.33353
505	0.33324	535	0.15192	535	0.15677	505	0.33196
505.2	0.33091	535.2	0.15089	535.2	0.1555	505.2	0.32993
505.4	0.32931	535.4	0.14986	535.4	0.15464	505.4	0.32852
505.6	0.32639	535.6	0.14921	535.6	0.15373	505.6	0.32509
505.8	0.32421	535.8	0.14857	535.8	0.15293	505.8	0.32243
506	0.32173	536	0.1474	536	0.15133	506	0.31993
506.2	0.32012	536.2	0.14637	536.2	0.15058	506.2	0.31852
506.4	0.31735	536.4	0.14534	536.4	0.1491	506.4	0.31571
506.6	0.31561	536.6	0.14431	536.6	0.14779	506.6	0.31289
506.8	0.31298	536.8	0.14314	536.8	0.14641	506.8	0.31055
507	0.31123	537	0.14185	537	0.14612	507	0.30961
507.2	0.3089	537.2	0.14082	537.2	0.14474	507.2	0.30633
507.4	0.30686	537.4	0.14005	537.4	0.14362	507.4	0.30383
507.6	0.30438	537.6	0.13876	537.6	0.14253	507.6	0.30164
507.8	0.30205	537.8	0.13772	537.8	0.1418	507.8	0.29992
508	0.29986	538	0.13682	538	0.14039	508	0.29758
508.2	0.29782	538.2	0.13605	538.2	0.13903	508.2	0.29554
508.4	0.29578	538.4	0.13488	538.4	0.13814	508.4	0.29336
508.6	0.29461	538.6	0.13424	538.6	0.13751	508.6	0.29211
508.8	0.29184	538.8	0.13321	538.8	0.13632	508.8	0.28992
509	0.2901	539	0.13243	539	0.13513	509	0.28773
509.2	0.28747	539.2	0.13153	539.2	0.13415	509.2	0.28538
509.4	0.28558	539.4	0.13063	539.4	0.13349	509.4	0.28382
509.6	0.28397	539.6	0.12972	539.6	0.13203	509.6	0.28163
509.8	0.28237	539.8	0.12869	539.8	0.13107	509.8	0.2796
510	0.27989	540	0.12766	540	0.12994	510	0.27788
510.2	0.27829	540.2	0.12662	540.2	0.12919	510.2	0.27663
510.4	0.27654	540.4	0.12572	540.4	0.12811	510.4	0.27476
510.6	0.2745	540.6	0.12508	540.6	0.12703	510.6	0.27319
510.8	0.27246	540.8	0.12417	540.8	0.12617	510.8	0.27069
511	0.27056	541	0.12327	541	0.12576	511	0.26944
511.2	0.26852	541.2	0.12224	541.2	0.1248	511.2	0.26741
511.4	0.26736	541.4	0.12133	541.4	0.12403	511.4	0.26553
511.6	0.26531	541.6	0.12017	541.6	0.12294	511.6	0.26397
511.8	0.264	541.8	0.1194	541.8	0.12196	511.8	0.26225
512	0.26225	542	0.11849	542	0.12086	512	0.26053
512.2	0.2608	542.2	0.11785	542.2	0.11994	512.2	0.25881
512.4	0.25919	542.4	0.11694	542.4	0.119	512.4	0.25647
512.6	0.25803	542.6	0.11643	542.6	0.11836	512.6	0.25537
512.8	0.25584	542.8	0.11527	542.8	0.11692	512.8	0.25397
513	0.25394	543	0.11448	543	0.116	513	0.25241
513.2	0.25176	543.2	0.11345	543.2	0.11504	513.2	0.25069
513.4	0.25088	543.4	0.11261	543.4	0.11473	513.4	0.24944
513.6	0.24928	543.6	0.11178	543.6	0.11367	513.6	0.24772
513.8	0.24768	543.8	0.11109	543.8	0.11298	513.8	0.24631
514	0.24593	544	0.11031	544	0.1124	514	0.24412
514.2	0.24447	544.2	0.10941	544.2	0.1116	514.2	0.24256
514.4	0.24287	544.4	0.10876	544.4	0.11048	514.4	0.24115
514.6	0.2417	544.6	0.10788	544.6	0.10958	514.6	0.23943
514.8	0.23995	544.8	0.10676	544.8	0.10869	514.8	0.23771
515	0.23849	545	0.10601	545	0.1081	515	0.23662
515.2	0.23718	545.2	0.10517	545.2	0.10683	515.2	0.23552
515.4	0.23572	545.4	0.10471	545.4	0.10656	515.4	0.23381
515.6	0.23397	545.6	0.10375	545.6	0.10575	515.6	0.23193
515.8	0.23222	545.8	0.1031	545.8	0.10504	515.8	0.23052
516	0.23077	546	0.10228	546	0.10362	516	0.22849
516.2	0.22975	546.2	0.10135	546.2	0.10308	516.2	0.22708
516.4	0.22829	546.4	0.10053	546.4	0.10239	516.4	0.22536
516.6	0.22698	546.6	0.09996	546.6	0.10162	516.6	0.22458
516.8	0.2245	546.8	0.0992	546.8	0.10077	516.8	0.22286
517	0.22362	547	0.09872	547	0.09991	517	0.22193
517.2	0.22231	547.2	0.09782	547.2	0.0991	517.2	0.22052
517.4	0.22056	547.4	0.09709	547.4	0.09849	517.4	0.21943
517.6	0.21867	547.6	0.09633	547.6	0.09724	517.6	0.21755
517.8	0.2175	547.8	0.0958	547.8	0.09687	517.8	0.21599
518	0.21619	548	0.09491	548	0.09612	518	0.21442
518.2	0.21473	548.2	0.0944	548.2	0.09533	518.2	0.21349
518.4	0.21313	548.4	0.09364	548.4	0.09422	518.4	0.21177
518.6	0.21196	548.6	0.09299	548.6	0.09372	518.6	0.2102
518.8	0.21021	548.8	0.09211	548.8	0.09305	518.8	0.20864
519	0.20861	549	0.09153	549	0.09199	519	0.20708
519.2	0.20701	549.2	0.09067	549.2	0.09105	519.2	0.20489
519.4	0.20569	549.4	0.09006	549.4	0.0907	519.4	0.20333
519.6	0.20365	549.6	0.08911	549.6	0.09005	519.6	0.20145
519.8	0.20263	549.8	0.08851	549.8	0.08922	519.8	0.20051
520	0.20147	550	0.08792	550	0.08836	520	0.19879
520.2	0.20059	550.2	0.08758	550.2	0.08782	520.2	0.19754
520.4	0.19855	550.4	0.08683	550.4	0.08716	520.4	0.19567
520.6	0.19739	550.6	0.08615	550.6	0.08661	520.6	0.19442
520.8	0.19549	550.8	0.0854	550.8	0.08586	520.8	0.19285
521	0.19432	551	0.08474	551	0.08524	521	0.19176
521.2	0.19228	551.2	0.08366	551.2	0.08455	521.2	0.19035
521.4	0.19083	551.4	0.08308	551.4	0.08397	521.4	0.18879
521.6	0.18937	551.6	0.08241	551.6	0.08343	521.6	0.18723
521.8	0.18806	551.8	0.0819	551.8	0.08295	521.8	0.18645
522	0.18587	552	0.08117	552	0.08238	522	0.18457
522.2	0.18499	552.2	0.08056	552.2	0.08167	522.2	0.18348
522.4	0.18354	552.4	0.08015	552.4	0.08078	522.4	0.18176
522.6	0.18223	552.6	0.07961	552.6	0.08017	522.6	0.18082
522.8	0.18062	552.8	0.07869	552.8	0.07942	522.8	0.1791
523	0.17946	553	0.07812	553	0.07871	523	0.17801
523.2	0.17858	553.2	0.0775	553.2	0.07794	523.2	0.17644
523.4	0.17741	553.4	0.07705	553.4	0.07751	523.4	0.17535
523.6	0.17537	553.6	0.07619	553.6	0.0769	523.6	0.17363
523.8	0.17421	553.8	0.07559	553.8	0.07607	523.8	0.17238
524	0.17275	554	0.07492	554	0.07532	524	0.17128
524.2	0.17202	554.2	0.07456	554.2	0.07494	524.2	0.17035
524.4	0.17056	554.4	0.07385	554.4	0.07434	524.4	0.1691
524.6	0.16954	554.6	0.07318	554.6	0.07371	524.6	0.168
524.8	0.16838	554.8	0.07259	554.8	0.07292	524.8	0.1666
525	0.16677	555	0.07237	555	0.07234	525	0.16566
525.2	0.16517	555.2	0.07163	555.2	0.07192	525.2	0.16425
525.4	0.16415	555.4	0.07128	555.4	0.07125	525.4	0.16316
525.6	0.16313	555.6	0.07043	555.6	0.07038	525.6	0.16144
525.8	0.16153	555.8	0.06978	555.8	0.06994	525.8	0.16034
526	0.16051	556	0.06926	556	0.06938	526	0.15894
526.2	0.15949	556.2	0.06873	556.2	0.06896	526.2	0.158
526.4	0.15817	556.4	0.06809	556.4	0.06827	526.4	0.1569
526.6	0.15744	556.6	0.06777	556.6	0.06769	526.6	0.15567
526.8	0.15628	556.8	0.06718	556.8	0.06723	526.8	0.15433
527	0.15526	557	0.0667	557	0.06654	527	0.15325
527.2	0.1538	557.2	0.06618	557.2	0.06579	527.2	0.15206
527.4	0.15278	557.4	0.06581	557.4	0.06523	527.4	0.15101
527.6	0.1519	557.6	0.06502	557.6	0.06463	527.6	0.14946
527.8	0.15132	557.8	0.06439	557.8	0.06415	527.8	0.14884
528	0.14972	558	0.06385	558	0.06363	528	0.14796
528.2	0.1487	558.2	0.06332	558.2	0.06329	528.2	0.14714
528.4	0.14739	558.4	0.06261	558.4	0.06269	528.4	0.14554
528.6	0.14622	558.6	0.06209	558.6	0.06231	528.6	0.14435
528.8	0.14494	558.8	0.0616	558.8	0.06167	528.8	0.14342
529	0.14428	559	0.06118	559	0.06148	529	0.14262
529.2	0.14316	559.2	0.06053	559.2	0.06064	529.2	0.14145
529.4	0.14211	559.4	0.05989	559.4	0.06012	529.4	0.14056
529.6	0.14107	559.6	0.0596	559.6	0.05964	529.6	0.13926
529.8	0.1401	559.8	0.05906	559.8	0.05929	529.8	0.13844
530	0.13861	560	0.05843	560	0.05862	530	0.13738
530.2	0.13785	560.2	0.05789	560.2	0.05802	530.2	0.13655
530.4	0.13692	560.4	0.05738	560.4	0.05729	530.4	0.13516
530.6	0.13634	560.6	0.05684	560.6	0.05691	530.6	0.13437
530.8	0.13523	560.8	0.05619	560.8	0.05633	530.8	0.1333
531	0.13425	561	0.05595	561	0.05604	531	0.1323
531.2	0.133	561.2	0.05555	561.2	0.05548	531.2	0.13138
531.4	0.13172	561.4	0.0551	561.4	0.05512	531.4	0.13074
531.6	0.13088	561.6	0.05446	561.6	0.05456	531.6	0.12952
531.8	0.12984	561.8	0.05408	561.8	0.05404	531.8	0.12843
532	0.12873	562	0.05357	562	0.05335	532	0.12755
532.2	0.12772	562.2	0.05298	562.2	0.05285	532.2	0.12669
532.4	0.12653	562.4	0.05228	562.4	0.05237	532.4	0.12538
532.6	0.12583	562.6	0.05203	562.6	0.05202	532.6	0.12435
532.8	0.12488	562.8	0.05156	562.8	0.05137	532.8	0.12371
533	0.12434	563	0.05102	563	0.05085	533	0.12285
533.2	0.12301	563.2	0.05052	563.2	0.0501	533.2	0.1216
533.4	0.12204	563.4	0.05	563.4	0.04964	533.4	0.12053
533.6	0.12113	563.6	0.04938	563.6	0.04945	533.6	0.11941
533.8	0.1203	563.8	0.04903	563.8	0.04906	533.8	0.11847
534	0.11949	564	0.04848	564	0.04845	534	0.11739
534.2	0.11845	564.2	0.04827	564.2	0.04801	534.2	0.11658
534.4	0.1175	564.4	0.04777	564.4	0.04756	534.4	0.11561
534.6	0.11685	564.6	0.04757	564.6	0.04731	534.6	0.11489
534.8	0.11568	564.8	0.04694	564.8	0.04674	534.8	0.11397
535	0.115	565	0.04649	565	0.04633	535	0.11297
535.2	0.11392	565.2	0.04604	565.2	0.04583	535.2	0.11201
535.4	0.11303	565.4	0.04548	565.4	0.04545	535.4	0.11136
535.6	0.11227	565.6	0.04495	565.6	0.04487	535.6	0.11067
535.8	0.11145	565.8	0.04459	565.8	0.04443	535.8	0.10981
536	0.11001	566	0.04414	566	0.04408	536	0.10847
536.2	0.10916	566.2	0.04393	566.2	0.04372	536.2	0.10783
536.4	0.10823	566.4	0.04339	566.4	0.0432	536.4	0.10672
536.6	0.10762	566.6	0.043	566.6	0.04282	536.6	0.1057
536.8	0.10642	566.8	0.04238	566.8	0.04245	536.8	0.10475
537	0.1059	567	0.04179	567	0.04224	537	0.104
537.2	0.10494	567.2	0.04129	567.2	0.04168	537.2	0.10346
537.4	0.10437	567.4	0.04093	567.4	0.04126	537.4	0.10275
537.6	0.10345	567.6	0.04033	567.6	0.04082	537.6	0.10207
537.8	0.10274	567.8	0.03995	567.8	0.04055	537.8	0.10123
538	0.10192	568	0.03936	568	0.03991	538	0.10039
538.2	0.10113	568.2	0.03885	568.2	0.03953	538.2	0.09965
538.4	0.10005	568.4	0.0384	568.4	0.03924	538.4	0.09842
538.6	0.09949	568.6	0.03801	568.6	0.0388	538.6	0.09803
538.8	0.09886	568.8	0.03756	568.8	0.03811	538.8	0.09718
539	0.09826	569	0.03714	569	0.03791	539	0.09637
539.2	0.09695	569.2	0.03686	569.2	0.03736	539.2	0.09552
539.4	0.09629	569.4	0.03653	569.4	0.03713	539.4	0.09496
539.6	0.0957	569.6	0.03585	569.6	0.03674	539.6	0.09418
539.8	0.09492	569.8	0.03544	569.8	0.0362	539.8	0.09365
540	0.09419	570	0.03503	570	0.03578	540	0.09259
540.2	0.09351	570.2	0.03446	570.2	0.03532	540.2	0.09198
540.4	0.09265	570.4	0.0341	570.4	0.03499	540.4	0.09137
540.6	0.09226	570.6	0.03389	570.6	0.03465	540.6	0.09079
540.8	0.09185	570.8	0.03343	570.8	0.03422	540.8	0.08993
541	0.09157	571	0.03296	571	0.03395	541	0.08923
541.2	0.09049	571.2	0.03246	571.2	0.03367	541.2	0.08866
541.4	0.08973	571.4	0.03216	571.4	0.03324	541.4	0.08801
541.6	0.08889	571.6	0.03165	571.6	0.03276	541.6	0.08729
541.8	0.08855	571.8	0.03138	571.8	0.03253	541.8	0.08683
542	0.08779	572	0.03104	572	0.03197	542	0.08635
542.2	0.08733	572.2	0.03073	572.2	0.03157	542.2	0.0858
542.4	0.08644	572.4	0.03029	572.4	0.03122	542.4	0.08477
542.6	0.08555	572.6	0.02999	572.6	0.03092	542.6	0.08415
542.8	0.08469	572.8	0.02975	572.8	0.0304	542.8	0.08357
543	0.08386	573	0.02953	573	0.03024	543	0.08282
543.2	0.08304	573.2	0.02914	573.2	0.02999	543.2	0.08179
543.4	0.08268	573.4	0.02872	573.4	0.02969	543.4	0.08164
543.6	0.08224	573.6	0.02834	573.6	0.0293	543.6	0.08097
543.8	0.08153	573.8	0.02806	573.8	0.02896	543.8	0.08032
544	0.08067	574	0.02771	574	0.02871	544	0.07927
544.2	0.08036	574.2	0.02746	574.2	0.0283	544.2	0.07903
544.4	0.07962	574.4	0.02716	574.4	0.02792	544.4	0.07853
544.6	0.07906	574.6	0.027	574.6	0.02773	544.6	0.07774
544.8	0.07838	574.8	0.02654	574.8	0.02732	544.8	0.07696
545	0.07787	575	0.02624	575	0.02703	545	0.07661
545.2	0.07727	575.2	0.0258	575.2	0.02653	545.2	0.07602
545.4	0.07667	575.4	0.02541	575.4	0.02628	545.4	0.07558
545.6	0.0757	575.6	0.02517	575.6	0.02603	545.6	0.07485
545.8	0.07492	575.8	0.02501	575.8	0.02571	545.8	0.07439
546	0.0743	576	0.02459	576	0.02542	546	0.07342
546.2	0.07387	576.2	0.02433	576.2	0.02521	546.2	0.07277
546.4	0.07326	576.4	0.02417	576.4	0.025	546.4	0.07197
546.6	0.07256	576.6	0.02384	576.6	0.02461	546.6	0.07169
546.8	0.07227	576.8	0.02353	576.8	0.0244	546.8	0.07089
547	0.07151	577	0.02326	577	0.02415	547	0.07067
547.2	0.07103	577.2	0.02297	577.2	0.02375	547.2	0.07005
547.4	0.07051	577.4	0.02277	577.4	0.02336	547.4	0.06981
547.6	0.07016	577.6	0.02242	577.6	0.02319	547.6	0.06909
547.8	0.06979	577.8	0.02212	577.8	0.02296	547.8	0.06856
548	0.06915	578	0.02184	578	0.02267	548	0.068
548.2	0.06868	578.2	0.02171	578.2	0.02244	548.2	0.06731
548.4	0.0678	578.4	0.02132	578.4	0.02215	548.4	0.067
548.6	0.06701	578.6	0.02101	578.6	0.02204	548.6	0.06641
548.8	0.06634	578.8	0.0207	578.8	0.02182	548.8	0.06609
549	0.06596	579	0.02042	579	0.02146	549	0.06562
549.2	0.06577	579.2	0.02012	579.2	0.02127	549.2	0.06503
549.4	0.0654	579.4	0.01989	579.4	0.02113	549.4	0.06453
549.6	0.06478	579.6	0.01946	579.6	0.02065	549.6	0.06404
549.8	0.0645	579.8	0.01933	579.8	0.02036	549.8	0.0635
550	0.06387	580	0.0191	580	0.02019	550	0.06303
550.2	0.06341	580.2	0.01901	580.2	0.02009	550.2	0.06269
550.4	0.06265	580.4	0.01874	580.4	0.01986	550.4	0.062
550.6	0.06223	580.6	0.01857	580.6	0.01958	550.6	0.06129
550.8	0.0618	580.8	0.01828	580.8	0.01941	550.8	0.06064
551	0.06137	581	0.01797	581	0.01915	551	0.06015
551.2	0.06056	581.2	0.01779	581.2	0.01884	551.2	0.05939
551.4	0.0603	581.4	0.01773	581.4	0.0187	551.4	0.05917
551.6	0.05968	581.6	0.01753	581.6	0.01841	551.6	0.05862
551.8	0.0593	581.8	0.01733	581.8	0.01828	551.8	0.05839
552	0.05882	582	0.01705	582	0.01806	552	0.05784
552.2	0.05844	582.2	0.01692	582.2	0.01784	552.2	0.05729
552.4	0.05787	582.4	0.01673	582.4	0.0176	552.4	0.05687
552.6	0.0575	582.6	0.01661	582.6	0.01746	552.6	0.05648
552.8	0.05688	582.8	0.0163	582.8	0.01725	552.8	0.05571
553	0.0564	583	0.01609	583	0.01703	553	0.05523
553.2	0.05589	583.2	0.01587	583.2	0.01684	553.2	0.0546
553.4	0.05532	583.4	0.01568	583.4	0.01668	553.4	0.05431
553.6	0.05505	583.6	0.01555	583.6	0.01647	553.6	0.05396
553.8	0.05462	583.8	0.01536	583.8	0.01625	553.8	0.0536
554	0.05414	584	0.0152	584	0.0161	554	0.05332
554.2	0.05376	584.2	0.015	584.2	0.01593	554.2	0.05301
554.4	0.05319	584.4	0.01492	584.4	0.01561	554.4	0.05224
554.6	0.05281	584.6	0.01469	584.6	0.01551	554.6	0.05185
554.8	0.05233	584.8	0.01452	584.8	0.01533	554.8	0.05129
555	0.05188	585	0.01438	585	0.01525	555	0.05092
555.2	0.0514	585.2	0.01417	585.2	0.01492	555.2	0.05034
555.4	0.05103	585.4	0.01398	585.4	0.01476	555.4	0.05004
555.6	0.05057	585.6	0.01384	585.6	0.01453	555.6	0.04963
555.8	0.05032	585.8	0.01359	585.8	0.01435	555.8	0.04916
556	0.04968	586	0.01341	586	0.01422	556	0.04863
556.2	0.04908	586.2	0.01333	586.2	0.01404	556.2	0.04831
556.4	0.04864	586.4	0.01315	586.4	0.01395	556.4	0.04793
556.6	0.04825	586.6	0.01289	586.6	0.01389	556.6	0.04765
556.8	0.04762	586.8	0.01279	586.8	0.01374	556.8	0.04726
557	0.04731	587	0.01265	587	0.01362	557	0.0473
557.2	0.04695	587.2	0.01255	587.2	0.01347	557.2	0.04654
557.4	0.04664	587.4	0.01238	587.4	0.01324	557.4	0.04613
557.6	0.04626	587.6	0.01216	587.6	0.01306	557.6	0.04559
557.8	0.04581	587.8	0.01198	587.8	0.01296	557.8	0.04509
558	0.04533	588	0.01181	588	0.0128	558	0.04476
558.2	0.04513	588.2	0.01163	588.2	0.01259	558.2	0.04451
558.4	0.04492	588.4	0.0114	588.4	0.01245	558.4	0.04412
558.6	0.04462	588.6	0.01132	588.6	0.01239	558.6	0.04393
558.8	0.04425	588.8	0.011	588.8	0.0123	558.8	0.04354
559	0.04389	589	0.01089	589	0.01217	559	0.04324
559.2	0.04319	589.2	0.01073	589.2	0.01193	559.2	0.04269
559.4	0.04288	589.4	0.01062	589.4	0.01189	559.4	0.04233
559.6	0.04264	589.6	0.01036	589.6	0.01168	559.6	0.04185
559.8	0.04231	589.8	0.0103	589.8	0.01166	559.8	0.0416
560	0.04188	590	0.01017	590	0.0116	560	0.04118
560.2	0.0416	590.2	0.01014	590.2	0.01156	560.2	0.04054
560.4	0.04112	590.4	0.00985	590.4	0.01139	560.4	0.04029
560.6	0.04071	590.6	0.00971	590.6	0.01115	560.6	0.03993
560.8	0.0404	590.8	0.0096	590.8	0.01103	560.8	0.03941
561	0.04001	591	0.00934	591	0.01094	561	0.03913
561.2	0.03959	591.2	0.00923	591.2	0.01076	561.2	0.03885
561.4	0.03928	591.4	0.00906	591.4	0.01078	561.4	0.03854
561.6	0.03871	591.6	0.00892	591.6	0.01073	561.6	0.03808
561.8	0.03842	591.8	0.00878	591.8	0.0106	561.8	0.03766
562	0.03797	592	0.00865	592	0.01043	562	0.03743
562.2	0.03756	592.2	0.00852	592.2	0.01027	562.2	0.03736
562.4	0.03704	592.4	0.00841	592.4	0.01017	562.4	0.0369
562.6	0.03678	592.6	0.00827	592.6	0.01007	562.6	0.0366
562.8	0.03635	592.8	0.00811	592.8	0.00984	562.8	0.03629
563	0.03606	593	0.00809	593	0.00968	563	0.03604
563.2	0.03564	593.2	0.00796	593.2	0.00965	563.2	0.03566
563.4	0.03529	593.4	0.00786	593.4	0.00963	563.4	0.03532
563.6	0.03505	593.6	0.00785	593.6	0.00955	563.6	0.03491
563.8	0.03478	593.8	0.00772	593.8	0.00937	563.8	0.03447
564	0.03433	594	0.00758	594	0.00925	564	0.0341
564.2	0.03386	594.2	0.00747	594.2	0.00916	564.2	0.03368
564.4	0.03358	594.4	0.00729	594.4	0.00901	564.4	0.03338
564.6	0.03341	594.6	0.0072	594.6	0.00899	564.6	0.03316
564.8	0.03304	594.8	0.00718	594.8	0.00894	564.8	0.03293
565	0.03278	595	0.00714	595	0.00888	565	0.03257
565.2	0.03221	595.2	0.0071	595.2	0.00869	565.2	0.0321
565.4	0.03201	595.4	0.00696	595.4	0.00851	565.4	0.03174
565.6	0.03156	595.6	0.00685	595.6	0.00834	565.6	0.03141
565.8	0.03126	595.8	0.00669	595.8	0.00833	565.8	0.03125
566	0.03096	596	0.00657	596	0.00823	566	0.03086
566.2	0.03073	596.2	0.00647	596.2	0.00815	566.2	0.03047
566.4	0.03042	596.4	0.00643	596.4	0.00804	566.4	0.03021
566.6	0.03024	596.6	0.00632	596.6	0.00795	566.6	0.02988
566.8	0.02966	596.8	0.00623	596.8	0.00785	566.8	0.02952
567	0.02936	597	0.00613	597	0.00769	567	0.02908
567.2	0.02898	597.2	0.00613	597.2	0.00762	567.2	0.02878
567.4	0.02882	597.4	0.00608	597.4	0.00754	567.4	0.02856
567.6	0.02836	597.6	0.00603	597.6	0.00741	567.6	0.02811
567.8	0.02812	597.8	0.00601	597.8	0.00728	567.8	0.02805
568	0.02787	598	0.00594	598	0.00729	568	0.02777
568.2	0.02758	598.2	0.00582	598.2	0.00731	568.2	0.02741
568.4	0.02711	598.4	0.00579	598.4	0.00718	568.4	0.0271
568.6	0.02696	598.6	0.00577	598.6	0.0071	568.6	0.02675
568.8	0.02659	598.8	0.0057	598.8	0.00698	568.8	0.02639
569	0.02638	599	0.00554	599	0.00692	569	0.02608
569.2	0.02608	599.2	0.00539	599.2	0.00691	569.2	0.0258
569.4	0.02593	599.4	0.00528	599.4	0.00678	569.4	0.02569
569.6	0.02554	599.6	0.00524	599.6	0.00668	569.6	0.02542
569.8	0.02536	599.8	0.00506	599.8	0.0066	569.8	0.02513
570	0.0251	600	0.00505	600	0.00655	570	0.02475
570.2	0.02488	600.2	0.00502	600.2	0.00653	570.2	0.02439
570.4	0.0246	600.4	0.00494	600.4	0.00643	570.4	0.02417
570.6	0.02424	600.6	0.00487	600.6	0.00636	570.6	0.02392
570.8	0.02402	600.8	0.0048	600.8	0.00625	570.8	0.02366
571	0.02377	601	0.0048	601	0.00616	571	0.02348
571.2	0.02358	601.2	0.00475	601.2	0.00617	571.2	0.02325
571.4	0.02319	601.4	0.00466	601.4	0.00611	571.4	0.02295
571.6	0.02297	601.6	0.0045	601.6	0.00606	571.6	0.02259
571.8	0.02272	601.8	0.0045	601.8	0.00592	571.8	0.02248
572	0.02231	602	0.00448	602	0.00581	572	0.02206
572.2	0.02214	602.2	0.00444	602.2	0.00578	572.2	0.02187
572.4	0.02188	602.4	0.00436	602.4	0.00567	572.4	0.02162
572.6	0.02172	602.6	0.00423	602.6	0.00573	572.6	0.0215
572.8	0.02154	602.8	0.00418	602.8	0.00566	572.8	0.02133
573	0.02132	603	0.00409	603	0.00561	573	0.02109
573.2	0.02102	603.2	0.00395	603.2	0.00554	573.2	0.0208
573.4	0.02077	603.4	0.00395	603.4	0.00542	573.4	0.02069
573.6	0.02062	603.6	0.00392	603.6	0.00534	573.6	0.02044
573.8	0.02029	603.8	0.00394	603.8	0.00527	573.8	0.0202
574	0.02003	604	0.00396	604	0.00523	574	0.01998
574.2	0.01981	604.2	0.00388	604.2	0.0052	574.2	0.0198
574.4	0.01954	604.4	0.00385	604.4	0.00511	574.4	0.01945
574.6	0.01938	604.6	0.00382	604.6	0.00505	574.6	0.01931
574.8	0.01911	604.8	0.00377	604.8	0.005	574.8	0.01895
575	0.01892	605	0.00364	605	0.00494	575	0.01884
575.2	0.01868	605.2	0.00351	605.2	0.00493	575.2	0.01862
575.4	0.01836	605.4	0.00352	605.4	0.00489	575.4	0.01839
575.6	0.01822	605.6	0.00348	605.6	0.00477	575.6	0.01805
575.8	0.01806	605.8	0.00351	605.8	0.00473	575.8	0.01787
576	0.01778	606	0.00355	606	0.00466	576	0.01753
576.2	0.01758	606.2	0.00355	606.2	0.00472	576.2	0.01742
576.4	0.01734	606.4	0.0035	606.4	0.00467	576.4	0.0172
576.6	0.01717	606.6	0.00348	606.6	0.00458	576.6	0.01697
576.8	0.01699	606.8	0.00356	606.8	0.0045	576.8	0.01683
577	0.01689	607	0.00351	607	0.00439	577	0.01665
577.2	0.01664	607.2	0.00352	607.2	0.00431	577.2	0.01661
577.4	0.0165	607.4	0.00347	607.4	0.00429	577.4	0.01651
577.6	0.01628	607.6	0.00351	607.6	0.00425	577.6	0.01639
577.8	0.01603	607.8	0.00358	607.8	0.00414	577.8	0.01617
578	0.0158	608	0.00354	608	0.00407	578	0.01586
578.2	0.01559	608.2	0.00356	608.2	0.00401	578.2	0.01567
578.4	0.01541	608.4	0.00372	608.4	0.00398	578.4	0.01554
578.6	0.01524	608.6	0.00372	608.6	0.00393	578.6	0.0153
578.8	0.01504	608.8	0.00374	608.8	0.00389	578.8	0.01508
579	0.01498	609	0.00379	609	0.00384	579	0.01482
579.2	0.01475	609.2	0.00381	609.2	0.00385	579.2	0.01469
579.4	0.01456	609.4	0.00385	609.4	0.00376	579.4	0.01451
579.6	0.01443	609.6	0.00394	609.6	0.00371	579.6	0.01425
579.8	0.01421	609.8	0.004	609.8	0.00366	579.8	0.01419
580	0.01396	610	0.00399	610	0.00362	580	0.01396
580.2	0.01382	610.2	0.00404	610.2	0.0036	580.2	0.01381
580.4	0.01373	610.4	0.00408	610.4	0.00354	580.4	0.01368
580.6	0.01362	610.6	0.00416	610.6	0.00355	580.6	0.0136
580.8	0.01348	610.8	0.00431	610.8	0.00352	580.8	0.01349
581	0.01329	611	0.00428	611	0.00346	581	0.01332
581.2	0.01304	611.2	0.00439	611.2	0.00339	581.2	0.01316
581.4	0.01293	611.4	0.00445	611.4	0.0034	581.4	0.013
581.6	0.01271	611.6	0.00458	611.6	0.00338	581.6	0.01283
581.8	0.01247	611.8	0.00459	611.8	0.00333	581.8	0.01273
582	0.01229	612	0.00465	612	0.0033	582	0.01254
582.2	0.01227	612.2	0.00471	612.2	0.00327	582.2	0.01232
582.4	0.01217	612.4	0.00479	612.4	0.00325	582.4	0.0122
582.6	0.01209	612.6	0.0048	612.6	0.00319	582.6	0.01209
582.8	0.01188	612.8	0.00479	612.8	0.00312	582.8	0.01196
583	0.01179	613	0.00479	613	0.00311	583	0.01182
583.2	0.01171	613.2	0.00487	613.2	0.00301	583.2	0.01175
583.4	0.01155	613.4	0.0049	613.4	0.00301	583.4	0.01171
583.6	0.01141	613.6	0.00484	613.6	0.0029	583.6	0.01152
583.8	0.01132	613.8	0.00489	613.8	0.00295	583.8	0.0115
584	0.01118	614	0.00489	614	0.00292	584	0.01131
584.2	0.01109	614.2	0.00496	614.2	0.00296	584.2	0.01124
584.4	0.01095	614.4	0.00493	614.4	0.0029	584.4	0.011
584.6	0.01077	614.6	0.00487	614.6	0.00283	584.6	0.01083
584.8	0.01073	614.8	0.00487	614.8	0.00283	584.8	0.01071
585	0.01048	615	0.00484	615	0.00275	585	0.01063
585.2	0.01043	615.2	0.00485	615.2	0.0027	585.2	0.01039
585.4	0.01038	615.4	0.00474	615.4	0.00267	585.4	0.01028
585.6	0.01025	615.6	0.00463	615.6	0.00261	585.6	0.01018
585.8	0.01008	615.8	0.00466	615.8	0.00257	585.8	0.01004
586	0.00991	616	0.00462	616	0.00255	586	0.01
586.2	0.00979	616.2	0.0045	616.2	0.00254	586.2	0.00993
586.4	0.00974	616.4	0.00445	616.4	0.00251	586.4	0.0098
586.6	0.00968	616.6	0.00444	616.6	0.00246	586.6	0.00961
586.8	0.00939	616.8	0.00436	616.8	0.00242	586.8	0.00955
587	0.00939	617	0.00425	617	0.00239	587	0.00945
587.2	0.00933	617.2	0.00409	617.2	0.00237	587.2	0.00934
587.4	0.00922	617.4	0.00399	617.4	0.00236	587.4	0.00928
587.6	0.0091	617.6	0.00383	617.6	0.0023	587.6	0.00916
587.8	0.00906	617.8	0.00378	617.8	0.00226	587.8	0.00912
588	0.00898	618	0.00359	618	0.0022	588	0.00899
588.2	0.00884	618.2	0.00354	618.2	0.00217	588.2	0.00895
588.4	0.00876	618.4	0.00342	618.4	0.00211	588.4	0.00887
588.6	0.00868	618.6	0.00332	618.6	0.00211	588.6	0.00878
588.8	0.00862	618.8	0.00317	618.8	0.00208	588.8	0.00865
589	0.00858	619	0.00312	619	0.00205	589	0.00855
589.2	0.00844	619.2	0.00296	619.2	0.00204	589.2	0.00847
589.4	0.00829	619.4	0.00285	619.4	0.00198	589.4	0.00833
589.6	0.00817	619.6	0.00275	619.6	0.00196	589.6	0.00829
589.8	0.00811	619.8	0.00271	619.8	0.00192	589.8	0.0082
590	0.00799	620	0.00254	620	0.00192	590	0.00811
590.2	0.00797	620.2	0.00248	620.2	0.0019	590.2	0.008
590.4	0.00785	620.4	0.00239	620.4	0.00188	590.4	0.00795
590.6	0.00771	620.6	0.0023	620.6	0.00192	590.6	0.00781
590.8	0.00765	620.8	0.00222	620.8	0.00188	590.8	0.00769
591	0.00753	621	0.00214	621	0.00184	591	0.00759
591.2	0.00752	621.2	0.00203	621.2	0.00177	591.2	0.00755
591.4	0.0074	621.4	0.00195	621.4	0.00175	591.4	0.00748
591.6	0.00728	621.6	0.00188	621.6	0.00178	591.6	0.00748
591.8	0.00724	621.8	0.00178	621.8	0.00177	591.8	0.00733
592	0.00715	622	0.00173	622	0.0017	592	0.00727
592.2	0.00707	622.2	0.00176	622.2	0.00164	592.2	0.00715
592.4	0.00703	622.4	0.00166	622.4	0.0016	592.4	0.00711
592.6	0.00694	622.6	0.0016	622.6	0.00161	592.6	0.00701
592.8	0.00678	622.8	0.00155	622.8	0.00161	592.8	0.00689
593	0.00673	623	0.00152	623	0.00156	593	0.00681
593.2	0.00668	623.2	0.00146	623.2	0.00149	593.2	0.00682
593.4	0.00656	623.4	0.00151	623.4	0.00148	593.4	0.0067
593.6	0.00649	623.6	0.00143	623.6	0.00148	593.6	0.00666
593.8	0.00649	623.8	0.00128	623.8	0.0015	593.8	0.00657
594	0.00638	624	0.0012	624	0.00146	594	0.00645
594.2	0.00631	624.2	0.00125	624.2	0.00143	594.2	0.00635
594.4	0.00621	624.4	0.00117	624.4	0.00144	594.4	0.00631
594.6	0.00622	624.6	0.0011	624.6	0.00142	594.6	0.00628
594.8	0.00613	624.8	0.00107	624.8	0.00135	594.8	0.00621
595	0.00604	625	0.00107	625	0.00134	595	0.0061
595.2	0.00602	625.2	0.00108	625.2	0.00135	595.2	0.00606
595.4	0.00594	625.4	0.0011	625.4	0.00135	595.4	0.00604
595.6	0.00588	625.6	0.000993792	625.6	0.00131	595.6	0.00594
595.8	0.00582	625.8	0.000980886	625.8	0.00132	595.8	0.00589
596	0.00574	626	0.000877635	626	0.00123	596	0.00583
596.2	0.00571	626.2	0.000826009	626.2	0.00123	596.2	0.00581
596.4	0.00566	626.4	0.000864728	626.4	0.00119	596.4	0.00575
596.6	0.00566	626.6	0.000877635	626.6	0.00119	596.6	0.00571
596.8	0.00557	626.8	0.000826009	626.8	0.00116	596.8	0.00563
597	0.00543	627	0.00078729	627	0.00117	597	0.00565
597.2	0.00544	627.2	0.000722758	627.2	0.00116	597.2	0.00554
597.4	0.00531	627.4	0.000761477	627.4	0.00117	597.4	0.00553
597.6	0.00519	627.6	0.000748571	627.6	0.0011	597.6	0.00546
597.8	0.00516	627.8	0.000774383	627.8	0.00109	597.8	0.0054
598	0.0051	628	0.000619507	628	0.00103	598	0.00531
598.2	0.00508	628.2	0.000567881	628.2	0.00103	598.2	0.00524
598.4	0.00502	628.4	0.000503349	628.4	0.00102	598.4	0.0052
598.6	0.005	628.6	0.000516256	628.6	0.00102	598.6	0.00514
598.8	0.00493	628.8	0.00046463	628.8	0.000997922	598.8	0.00509
599	0.00483	629	0.000425911	629	0.000974579	599	0.00503
599.2	0.00477	629.2	0.000361379	629.2	0.00095061	599.2	0.00495
599.4	0.00476	629.4	0.000425911	629.4	0.000931435	599.4	0.0049
599.6	0.00468	629.6	0.000438817	629.6	0.000927059	599.6	0.00487
599.8	0.00463	629.8	0.000438817	629.8	0.000908301	599.8	0.00475
600	0.0046	630	0.000387192	630	0.000901214	600	0.0047
600.2	0.00456	630.2	0.000374285	630.2	0.000888292	600.2	0.00466
600.4	0.00456	630.4	0.00032266	630.4	0.000906633	600.4	0.00461
600.6	0.00456	630.6	0.000374285	630.6	0.000894962	600.6	0.00453
600.8	0.00451	630.8	0.000425911	630.8	0.000888917	600.8	0.00449
601	0.00441	631	0.000413004	631	0.000875787	601	0.00442
601.2	0.00433	631.2	0.000374285	631.2	0.000820138	601.2	0.00441
601.4	0.00434	631.4	0.000374285	631.4	0.000822848	601.4	0.00438
601.6	0.0043	631.6	0.00032266	631.6	0.000798463	601.6	0.0043
601.8	0.00428	631.8	0.000296847	631.8	0.000789709	601.8	0.00434
602	0.00422	632	0.000296847	632	0.000767199	602	0.00423
602.2	0.00417	632.2	0.000283941	632.2	0.000748441	602.2	0.00422
602.4	0.00416	632.4	0.000309753	632.4	0.000715719	602.4	0.00418
602.6	0.00406	632.6	0.000309753	632.6	0.000726974	602.6	0.00412
602.8	0.00395	632.8	0.000219409	632.8	0.000717387	602.8	0.00405
603	0.00396	633	0.00014197	633	0.000713218	603	0.004
603.2	0.00388	633.2	9.03447e-05	633.2	0.000705923	603.2	0.00394
603.4	0.00388	633.4	0.00014197	633.4	0.00069321	603.4	0.0039
603.6	0.00388	633.6	0.000167783	633.6	0.000672368	603.6	0.00378
603.8	0.00381	633.8	0.00014197	633.8	0.000652359	603.8	0.00382
604	0.00378	634	0.000206502	634	0.00061526	604	0.00382
604.2	0.00373	634.2	0.000180689	634.2	0.000630475	604.2	0.00381
604.4	0.00363	634.4	0.000116158	634.4	0.000614843	604.4	0.00378
604.6	0.00364	634.6	0.000193596	634.6	0.000582746	604.6	0.00373
604.8	0.00364	634.8	0.000154877	634.8	0.000586081	604.8	0.00372
605	0.00362	635	0.000206502	635	0.000594835	605	0.00365
605.2	0.00355	635.2	0.000193596	635.2	0.000572951	605.2	0.00361
605.4	0.00347	635.4	0.000154877	635.4	0.000570449	605.4	0.00359
605.6	0.00343	635.6	0.00014197	635.6	0.000554401	605.6	0.00356
605.8	0.00342	635.8	3.87192e-05	635.8	0.000572325	605.8	0.00354
606	0.0034	636	1.29064e-05	636	0.000550024	606	0.00344
606.2	0.00333	636.2	7.74383e-05	636.2	0.000516051	606.2	0.0034
606.4	0.00331	636.4	0	636.4	0.000490624	606.4	0.00337
606.6	0.00328	636.6	6.45319e-05	636.6	0.000514593	606.6	0.00333
606.8	0.0033	636.8	9.03447e-05	636.8	0.000502921	606.8	0.00329
607	0.00319	637	3.87192e-05	637	0.000514384	607	0.0032
607.2	0.00312	637.2	3.87192e-05	637.2	0.00050959	607.2	0.00322
607.4	0.00312	637.4	5.16256e-05	637.4	0.00049646	607.4	0.00321
607.6	0.00311	637.6	6.45319e-05	637.6	0.000465822	607.6	0.00317
607.8	0.00312	637.8	9.03447e-05	637.8	0.000462696	607.8	0.00316
608	0.00306	638	7.74383e-05	638	0.000426847	608	0.00308
608.2	0.00307	638.2	0.00014197	638.2	0.000419969	608.2	0.00309
608.4	0.00299	638.4	0.000116158	638.4	0.000411215	608.4	0.003
608.6	0.00294	638.6	0.000116158	638.6	0.000405797	608.6	0.00301
608.8	0.00294	638.8	0.000116158	638.8	0.000442479	608.8	0.00296
609	0.00291	639	0.000103251	639	0.000416426	609	0.0029
609.2	0.00279	639.2	0.000154877	639.2	0.000403712	609.2	0.00286
609.4	0.00274	639.4	0.000129064	639.4	0.000388289	609.4	0.0028
609.6	0.0027	639.6	9.03447e-05	639.6	0.000362028	609.6	0.00275
609.8	0.00264	639.8	0.000154877	639.8	0.000371407	609.8	0.00269
610	0.00261	640	0.00014197	640	0.000374325	610	0.00268
610.2	0.00265	640.2	0.000193596	640.2	0.000372449	610.2	0.00265
610.4	0.00263	640.4	0.000206502	640.4	0.000381203	610.4	0.00263
610.6	0.00258	640.6	0.000206502	640.6	0.000358276	610.6	0.0027
610.8	0.00256	640.8	0.000271034	640.8	0.000322845	610.8	0.00264
611	0.00253	641	0.000283941	641	0.000290123	611	0.00262
611.2	0.00253	641.2	0.000245221	641.2	0.000294499	611.2	0.00258
611.4	0.00251	641.4	0.000309753	641.4	0.000262194	611.4	0.00255
611.6	0.0025	641.6	0.000180689	641.6	0.000270114	611.6	0.00252
611.8	0.00247	641.8	0.000245221	641.8	0.000264695	611.8	0.00249
612	0.00253	642	0.000219409	642	0.00027199	612	0.00249
612.2	0.00244	642.2	0.000296847	642.2	0.000274699	612.2	0.00244
612.4	0.00241	642.4	0.000283941	642.4	0.000290331	612.4	0.00244
612.6	0.00235	642.6	0.00032266	642.6	0.000283036	612.6	0.00241
612.8	0.00234	642.8	0.000309753	642.8	0.000270114	612.8	0.00231
613	0.00231	643	0.00032266	643	0.000219259	613	0.00234
613.2	0.00228	643.2	0.000335566	643.2	0.000204253	613.2	0.00235
613.4	0.00226	643.4	0.000283941	643.4	0.000208838	613.4	0.00231
613.6	0.00222	643.6	0.000283941	643.6	0.00019008	613.6	0.00228
613.8	0.00216	643.8	0.000296847	643.8	0.000196125	613.8	0.00226
614	0.00214	644	0.000271034	644	0.000155066	614	0.00222
614.2	0.00211	644.2	0.000309753	644.2	0.000162986	614.2	0.00221
614.4	0.00216	644.4	0.000361379	644.4	0.00017695	614.4	0.00213
614.6	0.00217	644.6	0.000271034	644.6	0.000194457	614.6	0.00213
614.8	0.00214	644.8	0.000283941	644.8	0.000173823	614.8	0.00211
615	0.0021	645	0.000258128	645	0.000185912	615	0.00206
615.2	0.00205	645.2	0.000258128	645.2	0.000155482	615.2	0.00209
615.4	0.002	645.4	0.000245221	645.4	0.000138392	615.4	0.00207
615.6	0.00199	645.6	0.000258128	645.6	0.000127137	615.6	0.00202
615.8	0.00195	645.8	0.000180689	645.8	0.00013068	615.8	0.00199
616	0.00191	646	0.000245221	646	0.000126303	616	0.00196
616.2	0.00188	646.2	0.000258128	646.2	0.000120051	616.2	0.00193
616.4	0.00185	646.4	0.000129064	646.4	0.000116924	616.4	0.00187
616.6	0.00181	646.6	0.000180689	646.6	0.00010567	616.6	0.00185
616.8	0.00177	646.8	0.000154877	646.8	9.39981e-05	616.8	0.00183
617	0.00178	647	0.000167783	647	8.69117e-05	617	0.00182
617.2	0.00177	647.2	0.000180689	647.2	6.3777e-05	617.2	0.00182
617.4	0.00173	647.4	0.000180689	647.4	7.69075e-05	617.4	0.0018
617.6	0.00173	647.6	0.000206502	647.6	5.8358e-05	617.6	0.00181
617.8	0.00174	647.8	0.000232315	647.8	8.62865e-05	617.8	0.00179
618	0.00174	648	0.000219409	648	9.27475e-05	618	0.00178
618.2	0.00168	648.2	0.000232315	648.2	8.25349e-05	618.2	0.00176
618.4	0.00165	648.4	0.000219409	648.4	0.00011484	618.4	0.00174
618.6	0.00163	648.6	0.000232315	648.6	0.000134432	618.6	0.00172
618.8	0.00161	648.8	0.000283941	648.8	0.000104419	618.8	0.00169
619	0.00166	649	0.00032266	649	9.19139e-05	619	0.00169
619.2	0.00166	649.2	0.000374285	649.2	7.31559e-05	619.2	0.00171
619.4	0.00163	649.4	0.000283941	649.4	5.16885e-05	619.4	0.00168
619.6	0.00158	649.6	0.000271034	649.6	2.98043e-05	619.6	0.00164
619.8	0.00154	649.8	0.000283941	649.8	1.14632e-05	619.8	0.00161
620	0.00147	650	0.000258128	650	0	620	0.0016
620.2	0.00146					620.2	0.00159
620.4	0.00148					620.4	0.00161
620.6	0.00146					620.6	0.00156
620.8	0.00143					620.8	0.00156
621	0.00147					621	0.00155
621.2	0.00145					621.2	0.00149
621.4	0.00147					621.4	0.00145
621.6	0.00142					621.6	0.00144
621.8	0.00138					621.8	0.00143
622	0.00137					622	0.00146
622.2	0.00135					622.2	0.00143
622.4	0.00135					622.4	0.00141
622.6	0.00132					622.6	0.0014
622.8	0.00127					622.8	0.00136
623	0.00129					623	0.00135
623.2	0.00128					623.2	0.00136
623.4	0.00123					623.4	0.00129
623.6	0.00121					623.6	0.00128
623.8	0.00117					623.8	0.00123
624	0.00121					624	0.00125
624.2	0.00116					624.2	0.00126
624.4	0.00116					624.4	0.00123
624.6	0.00115					624.6	0.00122
624.8	0.00112					624.8	0.0012
625	0.0011					625	0.00119
625.2	0.00111					625.2	0.00119
625.4	0.0011					625.4	0.00121
625.6	0.00111					625.6	0.00118
625.8	0.00108					625.8	0.00119
626	0.00105					626	0.00117
626.2	0.001					626.2	0.0011
626.4	0.00102					626.4	0.00109
626.6	0.00102					626.6	0.00104
626.8	0.00101					626.8	0.00106
627	0.00103					627	0.00106
627.2	0.000986869					627.2	0.00103
627.4	0.000970834					627.4	0.00103
627.6	0.000957715					627.6	0.001
627.8	0.000919814					627.8	0.00096126
628	0.000889202					628	0.000967513
628.2	0.000899406					628.2	0.00096126
628.4	0.00090961					628.4	0.000970639
628.6	0.000897949					628.6	0.00098158
628.8	0.000895033					628.8	0.000933126
629	0.000905237					629	0.000967513
629.2	0.000900864					629.2	0.000967513
629.4	0.000880456					629.4	0.000951882
629.6	0.000832352					629.6	0.00093
629.8	0.000816317					629.8	0.000919059
630	0.000826521					630	0.000879983
630.2	0.000822148					630.2	0.000886235
630.4	0.000842556					630.4	0.00089405
630.6	0.000864421					630.6	0.00089405
630.8	0.000832352					630.8	0.000875294
631	0.000794451					631	0.000853412
631.2	0.000775501					631.2	0.000831529
631.4	0.000779874					631.4	0.000834655
631.6	0.000784247					631.6	0.000831529
631.8	0.000756551					631.8	0.000787765
632	0.000741974					632	0.00075963
632.2	0.000728854					632.2	0.00077526
632.4	0.00071282					632.4	0.000744
632.6	0.000705531					632.6	0.000764319
632.8	0.000704073					632.8	0.000758067
633	0.000723024					633	0.000742437
633.2	0.000689496					633.2	0.000687731
633.4	0.000689496					633.4	0.000711176
633.6	0.000701158					633.6	0.000715865
633.8	0.000685123					633.8	0.000715865
634	0.000651596					634	0.000693983
634.2	0.000644307					634.2	0.000684605
634.4	0.00064285					634.4	0.000687731
634.6	0.000637019					634.6	0.000678353
634.8	0.000650138					634.8	0.000653344
635	0.000635561					635	0.000634588
635.2	0.00064285					635.2	0.000622084
635.4	0.000612238					635.4	0.000623647
635.6	0.000599118					635.6	0.000656471
635.8	0.000588914					635.8	0.000628336
636	0.000584541					636	0.000601765
636.2	0.000551014					636.2	0.000617395
636.4	0.00054081					636.4	0.000597076
636.6	0.000532064					636.6	0.000578319
636.8	0.000534979					636.8	0.000561126
637	0.000518944					637	0.000572067
637.2	0.000532064					637.2	0.000565815
637.4	0.000513114					637.4	0.000565815
637.6	0.000510198					637.6	0.000584571
637.8	0.000483959					637.8	0.000564252
638	0.000472298					638	0.000565815
638.2	0.000488332					638.2	0.000565815
638.4	0.000469382					638.4	0.000547059
638.6	0.000478129					638.6	0.000529866
638.8	0.00047084					638.8	0.000504857
639	0.000475213					639	0.000509546
639.2	0.000481044					639.2	0.000484538
639.4	0.000465009					639.4	0.000468908
639.6	0.000465009					639.6	0.000473597
639.8	0.000460636					639.8	0.000473597
640	0.000457721					640	0.000476723
640.2	0.000469382					640.2	0.000468908
640.4	0.000462094					640.4	0.000481412
640.6	0.000437313					640.6	0.000464218
640.8	0.000409616					640.8	0.000429832
641	0.000421278					641	0.000428269
641.2	0.000406701					641.2	0.000436084
641.4	0.000421278					641.4	0.000429832
641.6	0.000413989					641.6	0.000434521
641.8	0.000425651					641.8	0.000432958
642	0.000386293					642	0.000443899
642.2	0.00038192					642.2	0.000440773
642.4	0.000411074					642.4	0.000434521
642.6	0.000396497					642.6	0.000420454
642.8	0.000392124					642.8	0.000420454
643	0.000352766					643	0.000414202
643.2	0.00036297					643.2	0.00038763
643.4	0.000336731					643.4	0.000393882
643.6	0.00031195					643.6	0.000376689
643.8	0.000291542					643.8	0.00038763
644	0.000313407					644	0.000357933
644.2	0.000313407					644.2	0.00035637
644.4	0.000320696					644.4	0.000343866
644.6	0.000313407					644.6	0.000340739
644.8	0.000297373					644.8	0.000329798
645	0.000307577					645	0.000328235
645.2	0.000309034					645.2	0.000307916
645.4	0.000287169					645.4	0.000296975
645.6	0.000295915					645.6	0.000296975
645.8	0.000278422					645.8	0.000306353
646	0.000287169					646	0.000328235
646.2	0.000276965					646.2	0.00032042
646.4	0.00027988					646.4	0.000309479
646.6	0.000266761					646.6	0.000314168
646.8	0.000271134					646.8	0.000296975
647	0.000288626					647	0.000284471
647.2	0.000266761					647.2	0.000284471
647.4	0.00027988					647.4	0.00028916
647.6	0.000271134					647.6	0.000290723
647.8	0.000255099					647.8	0.000276655
648	0.000256557					648	0.000278218
648.2	0.00024198					648.2	0.000264151
648.4	0.000220114					648.4	0.000240706
648.6	0.000233233					648.6	0.000242269
648.8	0.000224487					648.8	0.000240706
649	0.000250726					649	0.000257899
649.2	0.000256557					649.2	0.000250084
649.4	0.00024198					649.4	0.000239143
649.6	0.000227403					649.6	0.000251647
649.8	0.000250726					649.8	0.000232891
650	0.000224487					650	0.000251647
650.2	0.000221572					650.2	0.000231328
650.4	0.000220114					650.4	0.000207882
650.6	0.000198248					650.6	0.000225076
650.8	0.000206995					650.8	0.000226639
651	0.000206995					651	0.000209445
651.2	0.000215741					651.2	0.000198504
651.4	0.000218656					651.4	0.000203193
651.6	0.000208452					651.6	0.000200067
651.8	0.000195333					651.8	0.000214134
652	0.000167637					652	0.000204756
652.2	0.000160348					652.2	0.000212571
652.4	0.000186587					652.4	0.00020163
652.6	0.000170552					652.6	0.000204756
652.8	0.000155975					652.8	0.000196941
653	0.000144313					653	0.000187563
653.2	0.000125363					653.2	0.000192252
653.4	0.000129736					653.4	0.000173496
653.6	0.000134109					653.6	0.000176622
653.8	0.000144313					653.8	0.000184437
654	0.000141398					654	0.000182874
654.2	0.000141398					654.2	0.000186
654.4	0.000141398					654.4	0.000171933
654.6	0.000151602					654.6	0.00017037
654.8	0.000150144					654.8	0.000168807
655	0.000153059					655	0.000151613
655.2	0.00015889					655.2	0.000143798
655.4	0.000135567					655.4	0.000143798
655.6	0.000145771					655.6	0.000153176
655.8	0.000148686					655.8	0.000143798
656	0.00017784					656	0.000139109
656.2	0.000151602					656.2	0.00013442
656.4	0.000169094					656.4	0.00013442
656.6	0.000155975					656.6	0.000139109
656.8	0.000142855					656.8	0.000135983
657	0.000148686					657	0.000135983
657.2	0.000137025					657.2	0.000120353
657.4	0.000123905					657.4	0.00013442
657.6	0.000123905					657.6	0.00013442
657.8	0.000116617					657.8	0.000128168
658	0.000104955					658	0.000125042
658.2	0.000116617					658.2	0.000121916
658.4	0.000112244					658.4	0.00011879
658.6	0.000116617					658.6	0.000100034
658.8	0.000104955					658.8	0.000104723
659	0.000112244					659	9.84706e-05
659.2	0.00010787					659.2	0.000114101
659.4	0.000106413					659.4	0.000115664
659.6	0.000104955					659.6	0.000100034
659.8	0.000110786					659.8	0.000110975
660	9.47511e-05					660	0.000101597
660.2	8.45471e-05					660.2	0.000115664
660.4	8.60048e-05					660.4	0.00011879
660.6	7.58009e-05					660.6	0.00010316
660.8	8.0174e-05					660.8	9.84706e-05
661	6.70546e-05					661	0.000112538
661.2	8.74625e-05					661.2	0.000109412
661.4	0.00010204					661.4	8.59664e-05
661.6	0.000123905					661.6	9.69076e-05
661.8	0.000104955					661.8	9.22185e-05
662	9.18357e-05					662	7.50252e-05
662.2	8.30894e-05					662.2	8.28403e-05
662.4	8.30894e-05					662.4	8.28403e-05
662.6	8.30894e-05					662.6	8.12773e-05
662.8	7.58009e-05					662.8	7.18992e-05
663	8.0174e-05					663	7.97143e-05
663.2	6.55969e-05					663.2	6.56471e-05
663.4	6.41392e-05					663.4	7.81513e-05
663.6	5.24775e-05					663.6	6.87731e-05
663.8	3.93581e-05					663.8	6.2521e-05
664	6.41392e-05					664	5.47059e-05
664.2	6.26815e-05					664.2	5.47059e-05
664.4	5.97661e-05					664.4	6.4084e-05
664.6	4.95621e-05					664.6	7.97143e-05
664.8	6.26815e-05					664.8	8.28403e-05
665	6.41392e-05					665	7.97143e-05
665.2	6.85123e-05					665.2	7.34622e-05
665.4	6.55969e-05					665.4	8.12773e-05
665.6	4.95621e-05					665.6	6.72101e-05
665.8	3.79004e-05					665.8	5.47059e-05
666	3.93581e-05					666	4.37647e-05
666.2	4.08159e-05					666.2	3.90756e-05
666.4	4.81044e-05					666.4	4.68908e-05
666.6	4.37313e-05					666.6	6.0958e-05
666.8	3.35273e-05					666.8	6.56471e-05
667	2.18656e-05					667	5.78319e-05
667.2	1.89502e-05					667.2	5.62689e-05
667.4	3.35273e-05					667.4	6.0958e-05
667.6	2.76965e-05					667.6	4.37647e-05
667.8	1.89502e-05					667.8	3.75126e-05
668	3.64427e-05					668	3.90756e-05
668.2	2.47811e-05					668.2	4.68908e-05
668.4	7.28854e-06					668.4	4.84538e-05
668.6	7.28854e-06					668.6	5.00168e-05
668.8	1.89502e-05					668.8	4.22017e-05
669	3.64427e-05					669	2.65714e-05
669.2	3.93581e-05					669.2	2.65714e-05
669.4	3.79004e-05					669.4	3.28235e-05
669.6	2.76965e-05					669.6	4.22017e-05
669.8	3.79004e-05					669.8	4.68908e-05
670	2.91542e-05					670	4.22017e-05
670.2	3.64427e-05					670.2	3.90756e-05
670.4	3.20696e-05					670.4	3.59496e-05
670.6	3.79004e-05					670.6	2.81345e-05
670.8	4.81044e-05					670.8	3.90756e-05
671	5.53929e-05					671	2.96975e-05
671.2	4.66467e-05					671.2	3.75126e-05
671.4	3.79004e-05					671.4	2.65714e-05
671.6	3.4985e-05					671.6	3.12605e-05
671.8	3.4985e-05					671.8	2.18824e-05
672	2.62388e-05					672	1.40672e-05
672.2	1.31194e-05					672.2	2.50084e-05
672.4	1.60348e-05					672.4	2.96975e-05
672.6	1.31194e-05					672.6	3.28235e-05
672.8	0					672.8	2.34454e-05
673	2.18656e-05					673	3.12605e-05
673.2	2.76965e-05					673.2	3.59496e-05
673.4	2.04079e-05					673.4	1.87563e-05
673.6	2.76965e-05					673.6	1.87563e-05
673.8	3.35273e-05					673.8	1.87563e-05
674	2.76965e-05					674	1.56303e-05
674.2	3.06119e-05					674.2	1.71933e-05
674.4	1.89502e-05					674.4	2.65714e-05
674.6	3.20696e-05					674.6	4.06387e-05
674.8	2.18656e-05					674.8	3.12605e-05
675	2.04079e-05					675	1.71933e-05
675.2	1.89502e-05					675.2	7.81513e-06
675.4	2.33233e-05					675.4	1.56303e-05
675.6	7.28854e-06					675.6	1.25042e-05
675.8	1.31194e-05					675.8	3.28235e-05
676	3.64427e-05					676	2.50084e-05
676.2	3.4985e-05					676.2	2.96975e-05
676.4	2.62388e-05					676.4	2.03193e-05
676.6	2.04079e-05					676.6	3.75126e-05
676.8	2.18656e-05					676.8	2.18824e-05
677	2.91542e-05					677	1.09412e-05
677.2	3.93581e-05					677.2	6.2521e-06
677.4	3.35273e-05					677.4	1.09412e-05
677.6	3.64427e-05					677.6	2.65714e-05
677.8	1.60348e-05					677.8	1.25042e-05
678	0					678	1.56303e-05
678.2	4.37313e-06					678.2	7.81513e-06
678.4	2.04079e-05					678.4	1.56303e-06
678.6	2.62388e-05					678.6	9.37815e-06
678.8	1.31194e-05					678.8	2.34454e-05
679	1.60348e-05					679	2.81345e-05
679.2	1.31194e-05					679.2	1.56303e-05
679.4	2.76965e-05					679.4	3.12605e-06
679.6	3.20696e-05					679.6	6.2521e-06
679.8	3.35273e-05					679.8	0
680	2.76965e-05					680	3.12605e-06
