# Supplementary material for: Double boron–oxygen-fused polycyclic aromatic hydrocarbons: skeletal editing and applications as organic optoelectronic materials
Source: Nat Commun. 2023 Nov 4;14:7089. doi: 10.1038/s41467-023-42973-1 (PMC10625603; doi:10.1038/s41467-023-42973-1)
Supplement: Supplementary file 14 — Source Data [file 41467_2023_42973_MOESM14_ESM.zip › Fig. S57. EL properties of deep-blue OLEDs-Fitted.xlsx]

## Sheet: Fig. S57(a)
	device 5		device 6		device 5 Fit		device 6 Fit
-0.4504	0	-0.0779	0	-0.4504	0	-0.0779	0
0.05762	0	-0.78179	0	0.05762	0	-0.78179	0
-0.14921	0	-0.76312	0	-0.14921	0	-0.76312	0
0.01826	0	-0.53436	0	0.01826	0	-0.53436	0
-0.07317	0	-0.67542	0	-0.07317	0	-0.67542	0
0.04461	0	-0.66561	0	0.04461	0	-0.66561	0
-0.63626	0	-0.28526	0	-0.63626	0	-0.28526	0
-0.15135	0	-0.42445	0	-0.15135	0	-0.42445	0
-0.50162	0	-0.69553	0	-0.50162	0	-0.69553	0
-0.19927	0	-0.26302	0	-0.19927	0	-0.26302	0
-0.78362	0	-0.57334	0	-0.78362	0	-0.57334	0
-0.38296	0	-0.56889	0	-0.38296	0	-0.56889	0
-0.5851	0	-0.67871	0	-0.5851	0	-0.67871	0
-0.18171	0	-0.26295	0	-0.18171	0	-0.26295	0
-0.53809	0	-0.34548	0	-0.53809	0	-0.34548	0
-0.45309	0	-0.50951	0	-0.45309	0	-0.50951	0
-0.32277	0	-0.72227	0	-0.32277	0	-0.72227	0
-0.11357	0	-0.24905	0	-0.11357	0	-0.24905	0
-0.00354	0	0.42824	6.22067	-0.00354	0	0.42824	6.22067
1.07357	17.4252	2.8865	18.3692	1.07357	17.4252	2.8865	16.3592
3.86323	23.8627	7.03978	19.9254	3.86323	22.0127	7.03978	19.9254
8.81981	22.4837	15.7284	19.5889	8.81981	24.0039	15.7284	21.262
21.3974	24.8054	31.2093	21.262	21.3974	24.9054	31.2093	21.9453
40.2444	23.4249	60.6819	21.9453	40.2444	25.0054	60.6819	22.1353
77.8047	24.4872	103.412	22.0872	77.8047	24.8072	103.412	22.0872
132.302	24.2925	165.346	21.7393	132.302	24.2925	165.346	21.8393
207.012	23.6093	251.966	22.2916	207.012	23.7093	251.966	21.6393
300.966	22.5453	355.675	21.3834	300.966	23.2001	355.675	21.3834
444.812	22.6393	492.685	20.8269	444.812	22.6393	492.685	20.8269
612.154	21.8465	662.643	20.2794	612.154	21.9465	662.643	20.2794
823.681	21.2902	859.287	19.4761	823.681	21.2902	859.287	19.7125
1076.46	20.6127	1109.58	19.0667	1076.46	20.6127	1109.58	19.0667
1377.67	20.0628	1397.19	18.5897	1377.67	20.0628	1397.19	18.5897
1712.62	19.3734	1711.11	18.0421	1712.62	19.3734	1711.11	18.0421
2078.31	18.6891	2064.21	17.6035	2078.31	18.6891	2064.21	17.5535
2504.19	18.1315	2438.69	16.8987	2504.19	18.1315	2438.69	16.8987
2946.49	17.4393	2863.3	16.3316	2946.49	17.4393	2863.3	16.3316
3427.26	16.8176	3331.04	15.8165	3427.26	16.8176	3331.04	15.8165
3931.46	16.2013	3824.44	15.3686	3931.46	16.2013	3824.44	15.3686
4459.48	15.6254	4326	14.8227	4459.48	15.6254	4326	14.8227
4986.56	15.002	4859.25	14.3157	4986.56	15.002	4859.25	14.3157
5532.39	14.4258	5404.62	13.8097	5532.39	14.4258	5404.62	13.8097
6087.03	13.8692	5969.54	13.3211	6087.03	13.8692	5969.54	13.3211
6643.91	13.3296	6536.87	12.8301	6643.91	13.3296	6536.87	12.8301
7199.63	12.8151	7119.77	12.3773	7199.63	12.8151	7119.77	12.3773
7744.35	12.2976	7698.37	11.9261	7744.35	12.2976	7698.37	11.9261
8290.13	11.8071	8247.8	11.47	8290.13	11.8071	8247.8	11.47
8828.4	11.3353	8788.51	11.0267	8828.4	11.3353	8788.51	11.0267
9355.53	10.8759	9313.76	10.5813	9355.53	10.8759	9313.76	10.5813
9861.76	10.4354	9825.06	10.141	9861.76	10.4354	9825.06	10.141
10293	9.9762	10339.8	9.73357	10293	9.9762	10339.8	9.73357
10749.8	9.54856	10774.7	9.32225	10749.8	9.54856	10774.7	9.32225
11201.1	9.14878	11222.5	8.91344	11201.1	9.14878	11222.5	8.91344
11614.9	8.7404	11652.4	8.52975	11614.9	8.7404	11652.4	8.52975
11979.4	8.33966	12038.8	8.1397	11979.4	8.33966	12038.8	8.1397
12313.8	7.95037	12378.1	7.76209	12313.8	7.95037	12378.1	7.76209
12590.4	7.56851	12667.1	7.38311	12590.4	7.56851	12667.1	7.38311
12802.3	7.18796	12881.7	6.99707	12802.3	7.18796	12881.7	6.99707
12929.2	6.79792	12964.1	6.5834	12929.2	6.79792	12964.1	6.5834
12982.7	6.414	13036.5	6.19265	12982.7	6.414	13036.5	6.19265
12962.1	6.03531	13084.9	5.82302	12962.1	6.03531	13084.9	5.82302
12858.3	5.65584	13098.4	5.46694	12858.3	5.65584	13098.4	5.46694
12661.3	5.27528	12988.7	5.0898	12661.3	5.27528	12988.7	5.0898
12330.2	4.87893	12781.7	4.71279	12330.2	4.87893	12781.7	4.71279
11957.6	4.49917	12579	4.36883	11957.6	4.49917	12579	4.36883
11525.6	4.12589	12247.5	4.01196	11525.6	4.12589	12247.5	4.01196
11018.6	3.7595	11906.1	3.68204	11018.6	3.7595	11906.1	3.68204
10446.9	3.39846	11460.2	3.34779	10446.9	3.39846	11460.2	3.34779
9768.43	3.0304	10932.3	3.02202	9768.43	3.0304	10932.3	3.02202
		10331.7	2.70613			10331.7	2.70613

## Sheet: Fig. S57(b)
	device 7		device 8		device 9		device 7 Fit		device 8 Fit		device 9 Fit
6.95436	27.0511	3.93519	27.5585	1.06281	28.0473	6.95436	27.0769	3.93519	27.6742	1.06281	28.1281
14.5845	26.8389	5.51315	26.5282	1.83936	27.9165	14.5845	26.8768	5.51315	26.2839	1.83936	27.7033
30.2569	26.768	7.06443	25.0954	2.79686	26.9879	30.2569	26.4991	7.06443	25.1341	2.79686	27.3427
55.0464	25.6235	9.9464	24.0319	5.24809	26.8379	55.0464	25.9109	9.9464	24.1025	5.24809	26.744
95.8503	25.3271	13.44	23.6584	7.29225	27.4183	95.8503	25.1248	13.44	23.2501	7.29225	26.3172
153.014	24.4482	17.1339	22.4217	10.0077	25.9468	153.014	24.6201	17.1339	22.5141	10.0077	25.8808
234.453	23.9168	21.7623	21.6588	13.3985	24.5852	234.453	23.8337	21.7623	21.8591	13.3985	25.3866
331.669	22.657	28.4075	21.6279	18.823	24.9452	331.669	23.2539	28.4075	21.4485	18.823	24.9471
485.526	22.8952	39.1225	23.1556	24.508	24.4351	485.526	22.612	39.1225	21.0021	24.508	24.5607
661.322	22.2266	44.5416	20.8067	31.6265	23.8443	661.322	22.009	44.5416	20.778	31.6265	24.2535
878.667	21.5511	55.1565	20.5666	41.0463	23.9345	878.667	21.4969	55.1565	20.58	41.0463	23.8701
1144.47	21.0409	65.696	19.803	52.0937	23.8314	1144.47	20.9871	65.696	20.3845	52.0937	23.6322
1445.64	20.3336	82.1412	20.2036	63.9169	23.327	1445.64	20.3564	82.1412	20.2108	63.9169	23.3946
1795.74	19.6946	98.9084	20.0546	78.7142	23.1189	1795.74	19.7058	98.9084	20.0616	78.7142	23.1271
2185.5	19.1227	118.326	19.9457	95.4015	22.8249	2185.5	19.1101	118.326	19.9071	95.4015	22.8327
2615.52	18.4857	140.095	19.7878	115.369	22.6529	2615.52	18.4773	140.095	19.6614	115.369	22.5557
3075.6	17.7985	162.202	19.4763	136.341	22.166	3075.6	17.8088	162.202	19.4971	136.341	22.286
3577.75	17.1743	188.728	19.2142	163.049	22.1161	3577.75	17.1846	188.728	19.2069	163.049	22.0288
4116.65	16.6064	218.197	18.9623	192.565	22.1401	4116.65	16.5852	218.197	18.9673	192.565	21.8348
4663.24	15.9686	251.721	18.7661	223.409	21.7167	4663.24	15.9821	251.721	18.7769	223.409	21.6353
5240.78	15.383	288.99	18.6123	259.352	21.4605	5240.78	15.3803	288.99	18.5837	259.352	21.4686
5835.52	14.8145	328.909	18.3614	302.255	21.4021	5835.52	14.8127	328.909	18.3892	302.255	21.1735
6445.09	14.2602	373.485	18.2078	345.262	21.0272	6445.09	14.2663	373.485	18.1967	345.262	21.0728
7066.69	13.7378	421.334	18.0213	395.527	20.812	7066.69	13.7275	421.334	18.0204	395.527	20.827
7678.84	13.1933	472.281	17.8013	451.292	20.6125	7678.84	13.2012	472.281	17.7985	451.292	20.6258
8310.66	12.6925	526.693	17.5577	513.09	20.4689	8310.66	12.6903	526.693	17.563	513.09	20.4368
8946.13	12.2089	585.269	17.3325	578.186	20.2234	8946.13	12.2083	585.269	17.3346	578.186	20.2188
9582.94	11.7421	647.656	17.1064	648.288	19.9632	9582.94	11.7454	647.656	17.0879	648.288	19.9754
10218.2	11.2985	713.332	16.8363	725.111	19.7276	10218.2	11.2938	713.332	16.8776	725.111	19.749
10830.2	10.8456	786.598	16.6958	809.304	19.5545	10830.2	10.8463	786.598	16.6439	809.304	19.5348
11397.7	10.4061	857.298	16.3776	897.899	19.33	11397.7	10.4075	857.298	16.4157	897.899	19.3072
12003.3	9.99513	937.724	16.1797	989.787	19.0373	12003.3	9.9979	937.724	16.1669	989.787	19.0694
12602.8	9.6124	1019.03	15.955	1092.43	18.8396	12602.8	9.60762	1019.03	15.9497	1092.43	18.8443
13156.8	9.22542	1103.22	15.7059	1201.83	18.6691	13156.8	9.22825	1103.22	15.728	1201.83	18.6367
13697.7	8.85747	1192.14	15.4963	1313.26	18.4161	13697.7	8.85696	1192.14	15.4464	1313.26	18.4394
14199	8.49879	1261.69	15.1319	1433.65	18.2255	14199	8.4992	1261.69	15.1944	1433.65	18.2527
14653.2	8.14555	1361.12	15.0007	1554.21	18.1158	14653.2	8.14432	1361.12	14.9631	1554.21	18.0552
15027.8	7.78921	1457.35	14.7615	1673.67	17.7938	15027.8	7.78924	1457.35	14.766	1673.67	17.8265
15333.3	7.43565	1555.24	14.5116	1807.04	17.5676	15333.3	7.43682	1555.24	14.5251	1807.04	17.5653
15571.5	7.09038	1657.88	14.2959	1943.84	17.3173	15571.5	7.08991	1657.88	14.274	1943.84	17.2999
15722.7	6.7452	1759.14	14.0023	2085.52	17.0305	15722.7	6.74566	1759.14	14.0201	2085.52	17.0512
15772.9	6.39743	1871.43	13.7741	2240.16	16.8151	15772.9	6.39594	1871.43	13.7685	2240.16	16.8328
15681.1	6.0391	1985.24	13.5468	2403.34	16.661	15681.1	6.03984	1985.24	13.5467	2403.34	16.6246
15494.7	5.67972	2100.21	13.3213	2558.12	16.395	15494.7	5.6802	2100.21	13.3229	2558.12	16.4043
15208.3	5.32023	2205.33	13.0999	2723.56	16.1638	15208.3	5.31973	2205.33	13.097	2723.56	16.1699
14811.2	4.95605	2320.17	12.8668	2893.95	15.9414	14811.2	4.95798	2320.17	12.8717	2893.95	15.9443
14314.4	4.58848	2436.81	12.6398	3069.64	15.7357	14314.4	4.58321	2436.81	12.6299	3069.64	15.7299
13633.2	4.19632	2552.52	12.3798	3244.68	15.5135	13633.2	4.19863	2552.52	12.3894	3244.68	15.5182
		2677.36	12.1626	3421.26	15.3052			2677.36	12.1616	3421.26	15.3001
		2803.21	11.9517	3596.01	15.0702			2803.21	11.946	3596.01	15.0746
		2926.64	11.7224	3775.15	14.8475			2926.64	11.7326	3775.15	14.8385
		3044.55	11.516	3955.21	14.5939			3044.55	11.5002	3955.21	14.5993
		3136.88	11.2546	4145.63	14.3627			3136.88	11.272	4145.63	14.3671
		3221.08	11.045	4341.79	14.148			3221.08	11.0303	4341.79	14.1484
		3312.66	10.7915	4539.34	13.9406			3312.66	10.8007	4539.34	13.9342
		3428.55	10.5701	4734.53	13.7148			3428.55	10.5654	4734.53	13.7181
		3551.29	10.35	4937.01	13.504			3551.29	10.3538	4937.01	13.4998
		3682.57	10.1556	5136.33	13.2764			3682.57	10.1556	5136.33	13.2878
		3811.53	9.96719	5342.64	13.0923			3811.53	9.96333	5342.64	13.0801
		3936.91	9.76522	5536.92	12.8642			3936.91	9.76851	5536.92	12.8736
		4061.6	9.57533	5734.02	12.6728			4061.6	9.57436	5734.02	12.6621
		4184.35	9.38479	5923.39	12.4417			4184.35	9.38513	5923.39	12.4503
		4298.51	9.19223	6123.4	12.2418			4298.51	9.18935	6123.4	12.24
		4414.44	8.99236	6317.55	12.0366			4414.44	8.99728	6317.55	12.0338
		4531.57	8.8135	6512.71	11.8268			4531.57	8.81112	6512.71	11.8296
		4634.97	8.62661	6710.15	11.6275			4634.97	8.62482	6710.15	11.6288
		4734.8	8.43044	6904.39	11.4353			4734.8	8.4325	6904.39	11.4299
		4838.92	8.24459	7092.96	11.2266			4838.92	8.2444	7092.96	11.2333
		4943.01	8.06463	7286.36	11.0426			4943.01	8.06525	7286.36	11.0378
		5039.64	7.88834	7466.76	10.8429			5039.64	7.88691	7466.76	10.8439
		5127.32	7.70636	7647.59	10.6486			5127.32	7.70716	7647.59	10.6511
		5208.58	7.52609	7820.49	10.4622			5208.58	7.52599	7820.49	10.4601
		5283.97	7.34561	7980.81	10.2658			5283.97	7.34539	7980.81	10.2675
		5346.1	7.16417	8126.64	10.0709			5346.1	7.16847	8126.64	10.0683
		5411.81	6.98365	8266.77	9.87003			5411.81	6.96646	8266.77	9.86236
		5405.9	6.75577	8355.91	9.64508			5405.9	6.78166	8355.91	9.66088
		5510.61	6.63286	8525.41	9.47437			5510.61	6.61714	8525.41	9.47081
		5560.03	6.4652	8654.76	9.29297			5560.03	6.46658	8654.76	9.28646
		5586.74	6.28642	8770.63	9.0946			5586.74	6.28824	8770.63	9.09724
		5621.37	6.11402	8878.74	8.90207			5621.37	6.11376	8878.74	8.90276
		5645.46	5.94426	8980.3	8.70711			5645.46	5.94427	8980.3	8.70706
		5669.84	5.77645	9068.1	8.51236			5669.84	5.77666	9068.1	8.51133
		5684.19	5.60981	9146.67	8.31346			5684.19	5.60976	9146.67	8.31462
		5686.56	5.44107	9220.35	8.11667			5686.56	5.44061	9220.35	8.11689
		5670.97	5.26754	9282.38	7.91938			5670.97	5.26726	9282.38	7.91822
		5641.8	5.09193	9321.06	7.71593			5641.8	5.09386	9321.06	7.71755
		5612.81	4.92024	9361.7	7.51267			5612.81	4.91932	9361.7	7.51297
				9377.38	7.30624					9377.38	7.30162
				9340.7	7.08095					9340.7	7.08449
				9321.26	6.86223					9321.26	6.86418
				9285.75	6.64408					9285.75	6.64129
				9219.08	6.41545					9219.08	6.41369
				9111.43	6.17288					9111.43	6.18056
				9032.13	5.94569					9032.13	5.94214
