# Supplementary material for: Double boron–oxygen-fused polycyclic aromatic hydrocarbons: skeletal editing and applications as organic optoelectronic materials
Source: Nat Commun. 2023 Nov 4;14:7089. doi: 10.1038/s41467-023-42973-1 (PMC10625603; doi:10.1038/s41467-023-42973-1)
Supplement: Supplementary file 14 — Source Data [file 41467_2023_42973_MOESM14_ESM.zip › Fig. S58. Electrochemical properties-CV and DPV.xlsx]

## Sheet: Fig. S58(a)
	BO1c
-2.0784	-0.04
-2.0794	-0.05295
-2.0804	-0.05727
-2.0814	-0.05926
-2.0824	-0.06004
-2.0834	-0.06114
-2.0844	-0.06152
-2.0854	-0.06237
-2.0864	-0.06277
-2.0874	-0.06346
-2.0884	-0.06355
-2.0894	-0.06434
-2.0904	-0.06448
-2.0914	-0.06504
-2.0924	-0.06526
-2.0934	-0.06577
-2.0944	-0.06583
-2.0954	-0.06632
-2.0964	-0.06644
-2.0974	-0.06697
-2.0984	-0.06696
-2.0994	-0.0675
-2.1004	-0.06756
-2.1014	-0.06802
-2.1024	-0.06803
-2.1034	-0.06858
-2.1044	-0.06848
-2.1054	-0.06904
-2.1064	-0.06905
-2.1074	-0.06946
-2.1084	-0.06949
-2.1094	-0.06989
-2.1104	-0.06989
-2.1114	-0.07035
-2.1124	-0.07028
-2.1134	-0.0709
-2.1144	-0.07071
-2.1154	-0.07123
-2.1164	-0.07124
-2.1174	-0.07162
-2.1184	-0.07167
-2.1194	-0.07209
-2.1204	-0.07195
-2.1214	-0.07246
-2.1224	-0.07239
-2.1234	-0.07284
-2.1244	-0.07287
-2.1254	-0.07316
-2.1264	-0.07317
-2.1274	-0.07366
-2.1284	-0.07359
-2.1294	-0.07407
-2.1304	-0.07392
-2.1314	-0.07447
-2.1324	-0.07439
-2.1334	-0.07472
-2.1344	-0.07475
-2.1354	-0.07522
-2.1364	-0.0751
-2.1374	-0.07558
-2.1384	-0.07545
-2.1394	-0.07588
-2.1404	-0.07593
-2.1414	-0.07631
-2.1424	-0.07628
-2.1434	-0.07675
-2.1444	-0.07658
-2.1454	-0.07707
-2.1464	-0.07696
-2.1474	-0.07742
-2.1484	-0.07744
-2.1494	-0.0777
-2.1504	-0.07765
-2.1514	-0.07814
-2.1524	-0.07795
-2.1534	-0.07847
-2.1544	-0.07841
-2.1554	-0.07884
-2.1564	-0.07877
-2.1574	-0.07936
-2.1584	-0.07921
-2.1594	-0.07962
-2.1604	-0.07951
-2.1614	-0.07998
-2.1624	-0.07988
-2.1634	-0.0802
-2.1644	-0.08024
-2.1654	-0.08061
-2.1664	-0.08061
-2.1674	-0.08118
-2.1684	-0.081
-2.1694	-0.08159
-2.1704	-0.08139
-2.1714	-0.08188
-2.1724	-0.08182
-2.1734	-0.08223
-2.1744	-0.08209
-2.1754	-0.08257
-2.1764	-0.08242
-2.1774	-0.08295
-2.1784	-0.08289
-2.1794	-0.08327
-2.1804	-0.08318
-2.1814	-0.08359
-2.1824	-0.08355
-2.1834	-0.0841
-2.1844	-0.08394
-2.1854	-0.08451
-2.1864	-0.08443
-2.1874	-0.08472
-2.1884	-0.08475
-2.1894	-0.08517
-2.1904	-0.0851
-2.1914	-0.08557
-2.1924	-0.08538
-2.1934	-0.08578
-2.1944	-0.08582
-2.1954	-0.0863
-2.1964	-0.08627
-2.1974	-0.08659
-2.1984	-0.08661
-2.1994	-0.08711
-2.2004	-0.087
-2.2014	-0.0874
-2.2024	-0.08732
-2.2034	-0.08776
-2.2044	-0.08777
-2.2054	-0.08815
-2.2064	-0.08806
-2.2074	-0.08851
-2.2084	-0.08841
-2.2094	-0.08892
-2.2104	-0.08894
-2.2114	-0.08918
-2.2124	-0.08928
-2.2134	-0.08977
-2.2144	-0.08973
-2.2154	-0.09011
-2.2164	-0.08999
-2.2174	-0.09047
-2.2184	-0.09044
-2.2194	-0.09078
-2.2204	-0.09081
-2.2214	-0.09129
-2.2224	-0.09111
-2.2234	-0.09156
-2.2244	-0.09166
-2.2254	-0.09204
-2.2264	-0.09196
-2.2274	-0.0924
-2.2284	-0.09238
-2.2294	-0.09288
-2.2304	-0.09273
-2.2314	-0.0933
-2.2324	-0.09319
-2.2334	-0.09368
-2.2344	-0.09358
-2.2354	-0.09411
-2.2364	-0.09403
-2.2374	-0.09446
-2.2384	-0.09442
-2.2394	-0.09488
-2.2404	-0.09486
-2.2414	-0.09532
-2.2424	-0.09538
-2.2434	-0.09574
-2.2444	-0.09577
-2.2454	-0.09607
-2.2464	-0.09617
-2.2474	-0.09669
-2.2484	-0.09655
-2.2494	-0.09702
-2.2504	-0.09692
-2.2514	-0.09746
-2.2524	-0.09752
-2.2534	-0.09794
-2.2544	-0.09784
-2.2554	-0.09842
-2.2564	-0.09828
-2.2574	-0.09894
-2.2584	-0.09882
-2.2594	-0.09934
-2.2604	-0.09933
-2.2614	-0.09974
-2.2624	-0.09974
-2.2634	-0.1003
-2.2644	-0.1002
-2.2654	-0.1008
-2.2664	-0.1006
-2.2674	-0.1011
-2.2684	-0.1012
-2.2694	-0.1017
-2.2704	-0.1017
-2.2714	-0.1021
-2.2724	-0.1022
-2.2734	-0.1028
-2.2744	-0.1027
-2.2754	-0.1032
-2.2764	-0.1032
-2.2774	-0.1037
-2.2784	-0.1037
-2.2794	-0.1042
-2.2804	-0.1043
-2.2814	-0.1048
-2.2824	-0.1049
-2.2834	-0.1053
-2.2844	-0.1055
-2.2854	-0.106
-2.2864	-0.106
-2.2874	-0.1067
-2.2884	-0.1066
-2.2894	-0.1072
-2.2904	-0.1072
-2.2914	-0.1078
-2.2924	-0.1079
-2.2934	-0.1084
-2.2944	-0.1085
-2.2954	-0.1091
-2.2964	-0.1092
-2.2974	-0.1098
-2.2984	-0.1098
-2.2994	-0.1105
-2.3004	-0.1106
-2.3014	-0.1112
-2.3024	-0.1113
-2.3034	-0.112
-2.3044	-0.1119
-2.3054	-0.1126
-2.3064	-0.1128
-2.3074	-0.1134
-2.3084	-0.1136
-2.3094	-0.1142
-2.3104	-0.1144
-2.3114	-0.1151
-2.3124	-0.1152
-2.3134	-0.1159
-2.3144	-0.1162
-2.3154	-0.1167
-2.3164	-0.1171
-2.3174	-0.118
-2.3184	-0.118
-2.3194	-0.1186
-2.3204	-0.119
-2.3214	-0.1197
-2.3224	-0.12
-2.3234	-0.1206
-2.3244	-0.1209
-2.3254	-0.1216
-2.3264	-0.1219
-2.3274	-0.1229
-2.3284	-0.123
-2.3294	-0.1238
-2.3304	-0.1242
-2.3314	-0.125
-2.3324	-0.1254
-2.3334	-0.1262
-2.3344	-0.1267
-2.3354	-0.1275
-2.3364	-0.1278
-2.3374	-0.1288
-2.3384	-0.1293
-2.3394	-0.13
-2.3404	-0.1304
-2.3414	-0.1314
-2.3424	-0.1319
-2.3434	-0.1328
-2.3444	-0.1332
-2.3454	-0.1343
-2.3464	-0.1348
-2.3474	-0.1357
-2.3484	-0.1364
-2.3494	-0.1373
-2.3504	-0.1378
-2.3514	-0.1388
-2.3524	-0.1394
-2.3534	-0.1404
-2.3544	-0.141
-2.3554	-0.1419
-2.3564	-0.1426
-2.3574	-0.1436
-2.3584	-0.1442
-2.3594	-0.1454
-2.3604	-0.1459
-2.3614	-0.1471
-2.3624	-0.1476
-2.3634	-0.1488
-2.3644	-0.1495
-2.3654	-0.1505
-2.3664	-0.1512
-2.3674	-0.1524
-2.3684	-0.1529
-2.3694	-0.1542
-2.3704	-0.1549
-2.3714	-0.156
-2.3724	-0.1568
-2.3734	-0.1579
-2.3744	-0.1587
-2.3754	-0.1599
-2.3764	-0.1607
-2.3774	-0.1619
-2.3784	-0.1628
-2.3794	-0.1639
-2.3804	-0.1648
-2.3814	-0.1661
-2.3824	-0.1669
-2.3834	-0.1682
-2.3844	-0.1691
-2.3854	-0.1707
-2.3864	-0.1715
-2.3874	-0.1731
-2.3884	-0.1741
-2.3894	-0.1756
-2.3904	-0.1766
-2.3914	-0.1783
-2.3924	-0.1793
-2.3934	-0.1811
-2.3944	-0.1823
-2.3954	-0.184
-2.3964	-0.1854
-2.3974	-0.1873
-2.3984	-0.1886
-2.3994	-0.1907
-2.4004	-0.1922
-2.4014	-0.1943
-2.4024	-0.1959
-2.4034	-0.1981
-2.4044	-0.2
-2.4054	-0.2023
-2.4064	-0.2041
-2.4074	-0.2065
-2.4084	-0.2085
-2.4094	-0.2113
-2.4104	-0.2135
-2.4114	-0.216
-2.4124	-0.2185
-2.4134	-0.2213
-2.4144	-0.2239
-2.4154	-0.2269
-2.4164	-0.2296
-2.4174	-0.2327
-2.4184	-0.2356
-2.4194	-0.2393
-2.4204	-0.2426
-2.4214	-0.246
-2.4224	-0.2492
-2.4234	-0.2531
-2.4244	-0.2565
-2.4254	-0.2606
-2.4264	-0.2643
-2.4274	-0.2685
-2.4284	-0.2725
-2.4294	-0.2769
-2.4304	-0.2809
-2.4314	-0.2858
-2.4324	-0.29
-2.4334	-0.2952
-2.4344	-0.2998
-2.4354	-0.3051
-2.4364	-0.3102
-2.4374	-0.3157
-2.4384	-0.3211
-2.4394	-0.3272
-2.4404	-0.3327
-2.4414	-0.339
-2.4424	-0.3449
-2.4434	-0.3514
-2.4444	-0.3578
-2.4454	-0.3647
-2.4464	-0.3714
-2.4474	-0.3786
-2.4484	-0.3856
-2.4494	-0.3934
-2.4504	-0.4007
-2.4514	-0.409
-2.4524	-0.4168
-2.4534	-0.4252
-2.4544	-0.4334
-2.4554	-0.4424
-2.4564	-0.4511
-2.4574	-0.4603
-2.4584	-0.4691
-2.4594	-0.4791
-2.4604	-0.489
-2.4614	-0.4991
-2.4624	-0.5091
-2.4634	-0.52
-2.4644	-0.5306
-2.4654	-0.5419
-2.4664	-0.553
-2.4674	-0.5649
-2.4684	-0.5765
-2.4694	-0.5886
-2.4704	-0.6004
-2.4714	-0.6133
-2.4724	-0.626
-2.4734	-0.6395
-2.4744	-0.6527
-2.4754	-0.6667
-2.4764	-0.6806
-2.4774	-0.695
-2.4784	-0.7095
-2.4794	-0.7247
-2.4804	-0.7396
-2.4814	-0.7554
-2.4824	-0.7707
-2.4834	-0.7869
-2.4844	-0.8032
-2.4854	-0.82
-2.4864	-0.8368
-2.4874	-0.8544
-2.4884	-0.8714
-2.4894	-0.8898
-2.4904	-0.908
-2.4914	-0.9269
-2.4924	-0.9454
-2.4934	-0.9649
-2.4944	-0.9839
-2.4954	-1.004
-2.4964	-1.024
-2.4974	-1.044
-2.4984	-1.065
-2.4994	-1.086
-2.5004	-1.107
-2.5014	-1.129
-2.5024	-1.151
-2.5034	-1.174
-2.5044	-1.196
-2.5054	-1.219
-2.5064	-1.242
-2.5074	-1.266
-2.5084	-1.289
-2.5094	-1.313
-2.5104	-1.338
-2.5114	-1.363
-2.5124	-1.387
-2.5134	-1.413
-2.5144	-1.438
-2.5154	-1.464
-2.5164	-1.49
-2.5174	-1.517
-2.5184	-1.544
-2.5194	-1.571
-2.5204	-1.598
-2.5214	-1.626
-2.5224	-1.653
-2.5234	-1.682
-2.5244	-1.71
-2.5254	-1.739
-2.5264	-1.767
-2.5274	-1.796
-2.5284	-1.826
-2.5294	-1.856
-2.5304	-1.885
-2.5314	-1.916
-2.5324	-1.946
-2.5334	-1.977
-2.5344	-2.007
-2.5354	-2.038
-2.5364	-2.069
-2.5374	-2.101
-2.5384	-2.132
-2.5394	-2.164
-2.5404	-2.196
-2.5414	-2.228
-2.5424	-2.26
-2.5434	-2.293
-2.5444	-2.325
-2.5454	-2.359
-2.5464	-2.392
-2.5474	-2.425
-2.5484	-2.458
-2.5494	-2.492
-2.5504	-2.525
-2.5514	-2.56
-2.5524	-2.593
-2.5534	-2.628
-2.5544	-2.661
-2.5554	-2.696
-2.5564	-2.73
-2.5574	-2.765
-2.5584	-2.799
-2.5594	-2.834
-2.5604	-2.868
-2.5614	-2.904
-2.5624	-2.938
-2.5634	-2.973
-2.5644	-3.008
-2.5654	-3.043
-2.5664	-3.079
-2.5674	-3.115
-2.5684	-3.15
-2.5694	-3.185
-2.5704	-3.221
-2.5714	-3.256
-2.5724	-3.291
-2.5734	-3.327
-2.5744	-3.362
-2.5754	-3.397
-2.5764	-3.432
-2.5774	-3.468
-2.5784	-3.503
-2.5794	-3.539
-2.5804	-3.574
-2.5814	-3.609
-2.5824	-3.644
-2.5834	-3.68
-2.5844	-3.714
-2.5854	-3.749
-2.5864	-3.783
-2.5874	-3.818
-2.5884	-3.853
-2.5894	-3.888
-2.5904	-3.922
-2.5914	-3.957
-2.5924	-3.991
-2.5934	-4.025
-2.5944	-4.059
-2.5954	-4.093
-2.5964	-4.126
-2.5974	-4.16
-2.5984	-4.193
-2.5994	-4.226
-2.6004	-4.259
-2.6014	-4.292
-2.6024	-4.324
-2.6034	-4.356
-2.6044	-4.389
-2.6054	-4.421
-2.6064	-4.452
-2.6074	-4.484
-2.6084	-4.515
-2.6094	-4.546
-2.6104	-4.577
-2.6114	-4.607
-2.6124	-4.637
-2.6134	-4.667
-2.6144	-4.696
-2.6154	-4.726
-2.6164	-4.755
-2.6174	-4.783
-2.6184	-4.811
-2.6194	-4.84
-2.6204	-4.867
-2.6214	-4.895
-2.6224	-4.921
-2.6234	-4.948
-2.6244	-4.974
-2.6254	-5
-2.6264	-5.025
-2.6274	-5.05
-2.6284	-5.075
-2.6294	-5.099
-2.6304	-5.122
-2.6314	-5.146
-2.6324	-5.168
-2.6334	-5.191
-2.6344	-5.212
-2.6354	-5.234
-2.6364	-5.254
-2.6374	-5.275
-2.6384	-5.294
-2.6394	-5.314
-2.6404	-5.332
-2.6414	-5.35
-2.6424	-5.368
-2.6434	-5.386
-2.6444	-5.402
-2.6454	-5.417
-2.6464	-5.433
-2.6474	-5.448
-2.6484	-5.462
-2.6494	-5.476
-2.6504	-5.489
-2.6514	-5.501
-2.6524	-5.512
-2.6534	-5.524
-2.6544	-5.534
-2.6554	-5.544
-2.6564	-5.553
-2.6574	-5.561
-2.6584	-5.568
-2.6594	-5.576
-2.6604	-5.581
-2.6614	-5.587
-2.6624	-5.591
-2.6634	-5.595
-2.6644	-5.598
-2.6654	-5.601
-2.6664	-5.602
-2.6674	-5.603
-2.6684	-5.603
-2.6694	-5.602
-2.6704	-5.6
-2.6714	-5.598
-2.6724	-5.594
-2.6734	-5.59
-2.6744	-5.585
-2.6754	-5.579
-2.6764	-5.572
-2.6774	-5.565
-2.6784	-5.557
-2.6794	-5.548
-2.6804	-5.537
-2.6814	-5.526
-2.6824	-5.514
-2.6834	-5.502
-2.6844	-5.488
-2.6854	-5.474
-2.6864	-5.459
-2.6874	-5.443
-2.6884	-5.426
-2.6894	-5.408
-2.6904	-5.389
-2.6914	-5.371
-2.6924	-5.35
-2.6934	-5.33
-2.6944	-5.308
-2.6954	-5.287
-2.6964	-5.264
-2.6974	-5.241
-2.6984	-5.217
-2.6994	-5.193
-2.7004	-5.168
-2.7014	-5.143
-2.7024	-5.117
-2.7034	-5.091
-2.7044	-5.064
-2.7054	-5.038
-2.7064	-5.011
-2.7074	-4.984
-2.7084	-4.956
-2.7094	-4.929
-2.7104	-4.901
-2.7114	-4.874
-2.7124	-4.846
-2.7134	-4.819
-2.7144	-4.791
-2.7154	-4.764
-2.7164	-4.737
-2.7174	-4.71
-2.7184	-4.683
-2.7194	-4.657
-2.7204	-4.63
-2.7214	-4.605
-2.7224	-4.578
-2.7234	-4.553
-2.7244	-4.528
-2.7254	-4.503
-2.7264	-4.479
-2.7274	-4.455
-2.7284	-4.43
-2.7294	-4.407
-2.7304	-4.383
-2.7314	-4.361
-2.7324	-4.338
-2.7334	-4.316
-2.7344	-4.294
-2.7354	-4.272
-2.7364	-4.251
-2.7374	-4.23
-2.7384	-4.209
-2.7394	-4.189
-2.7404	-4.169
-2.7414	-4.15
-2.7424	-4.13
-2.7434	-4.111
-2.7444	-4.092
-2.7454	-4.074
-2.7464	-4.056
-2.7474	-4.038
-2.7484	-4.02
-2.7494	-4.003
-2.7504	-3.986
-2.7514	-3.969
-2.7524	-3.952
-2.7534	-3.936
-2.7544	-3.919
-2.7554	-3.904
-2.7564	-3.888
-2.7574	-3.873
-2.7584	-3.858
-2.7594	-3.843
-2.7604	-3.828
-2.7614	-3.813
-2.7624	-3.799
-2.7634	-3.785
-2.7644	-3.771
-2.7654	-3.757
-2.7664	-3.744
-2.7674	-3.731
-2.7684	-3.717
-2.7694	-3.704
-2.7704	-3.691
-2.7714	-3.679
-2.7724	-3.666
-2.7734	-3.654
-2.7744	-3.642
-2.7754	-3.63
-2.7764	-3.618
-2.7774	-3.606
-2.7784	-3.594
-2.7794	-3.583
-2.7804	-3.572
-2.7814	-3.561
-2.7824	-3.549
-2.7834	-3.539
-2.7844	-3.528
-2.7854	-3.517
-2.7864	-3.507
-2.7874	-3.496
-2.7884	-3.486
-2.7894	-3.476
-2.7904	-3.466
-2.7914	-3.456
-2.7924	-3.446
-2.7934	-3.437
-2.7944	-3.427
-2.7954	-3.418
-2.7964	-3.408
-2.7974	-3.399
-2.7984	-3.39
-2.7994	-3.381
-2.8004	-3.371
-2.8014	-3.363
-2.8024	-3.354
-2.8034	-3.345
-2.8044	-3.336
-2.8054	-3.328
-2.8064	-3.319
-2.8074	-3.311
-2.8084	-3.303
-2.8094	-3.295
-2.8104	-3.287
-2.8114	-3.279
-2.8124	-3.27
-2.8134	-3.263
-2.8144	-3.255
-2.8154	-3.247
-2.8164	-3.24
-2.8174	-3.232
-2.8184	-3.224
-2.8194	-3.217
-2.8204	-3.21
-2.8214	-3.203
-2.8224	-3.195
-2.8234	-3.188
-2.8244	-3.181
-2.8254	-3.174
-2.8264	-3.167
-2.8274	-3.16
-2.8284	-3.153
-2.8294	-3.147
-2.8304	-3.139
-2.8314	-3.133
-2.8324	-3.126
-2.8334	-3.12
-2.8344	-3.113
-2.8354	-3.107
-2.8364	-3.101
-2.8374	-3.094
-2.8384	-3.088
-2.8394	-3.082
-2.8404	-3.075
-2.8414	-3.07
-2.8424	-3.063
-2.8434	-3.057
-2.8444	-3.051
-2.8454	-3.046
-2.8464	-3.04
-2.8474	-3.034
-2.8484	-3.028
-2.8494	-3.022
-2.8504	-3.017
-2.8514	-3.011
-2.8524	-3.005
-2.8534	-3
-2.8544	-2.994
-2.8554	-2.989
-2.8564	-2.983
-2.8574	-2.978
-2.8584	-2.972
-2.8594	-2.967
-2.8604	-2.962
-2.8614	-2.957
-2.8624	-2.952
-2.8634	-2.947
-2.8644	-2.941
-2.8654	-2.936
-2.8664	-2.931
-2.8674	-2.926
-2.8684	-2.921
-2.8694	-2.917
-2.8704	-2.911
-2.8714	-2.907
-2.8724	-2.902
-2.8734	-2.897
-2.8744	-2.892
-2.8754	-2.888
-2.8764	-2.883
-2.8774	-2.878
-2.8784	-2.874
-2.8794	-2.869
-2.8804	-2.864
-2.8814	-2.86
-2.8824	-2.855
-2.8834	-2.851
-2.8844	-2.846
-2.8854	-2.842
-2.8864	-2.838
-2.8874	-2.833
-2.8884	-2.829
-2.8894	-2.825
-2.8904	-2.82
-2.8914	-2.816
-2.8924	-2.812
-2.8934	-2.808
-2.8944	-2.804
-2.8954	-2.8
-2.8964	-2.795
-2.8974	-2.791
-2.8984	-2.787
-2.8994	-2.783
-2.9004	-2.779
-2.9014	-2.775
-2.9024	-2.771
-2.9034	-2.768
-2.9044	-2.763
-2.9054	-2.76
-2.9064	-2.756
-2.9074	-2.752
-2.9084	-2.748
-2.9094	-2.744
-2.9104	-2.74
-2.9114	-2.737
-2.9124	-2.733
-2.9134	-2.729
-2.9144	-2.726
-2.9154	-2.722
-2.9164	-2.718
-2.9174	-2.715
-2.9184	-2.711
-2.9194	-2.708
-2.9204	-2.704
-2.9214	-2.701
-2.9224	-2.697
-2.9234	-2.694
-2.9244	-2.69
-2.9254	-2.687
-2.9264	-2.683
-2.9274	-2.68
-2.9284	-2.676
-2.9294	-2.673
-2.9304	-2.67
-2.9314	-2.666
-2.9324	-2.663
-2.9334	-2.66
-2.9344	-2.657
-2.9354	-2.654
-2.9364	-2.65
-2.9374	-2.647
-2.9384	-2.644
-2.9394	-2.641
-2.9404	-2.638
-2.9414	-2.634
-2.9424	-2.631
-2.9434	-2.628
-2.9444	-2.625
-2.9454	-2.622
-2.9464	-2.619
-2.9474	-2.616
-2.9484	-2.613
-2.9494	-2.61
-2.9504	-2.607
-2.9514	-2.604
-2.9524	-2.601
-2.9534	-2.598
-2.9544	-2.595
-2.9554	-2.593
-2.9564	-2.59
-2.9574	-2.587
-2.9584	-2.584
-2.9594	-2.581
-2.9604	-2.578
-2.9614	-2.576
-2.9624	-2.573
-2.9634	-2.57
-2.9644	-2.568
-2.9654	-2.565
-2.9664	-2.562
-2.9674	-2.56
-2.9684	-2.557
-2.9694	-2.554
-2.9704	-2.552
-2.9714	-2.549
-2.9724	-2.546
-2.9734	-2.544
-2.9744	-2.541
-2.9754	-2.539
-2.9764	-2.536
-2.9774	-2.534
-2.9784	-2.531
-2.9794	-2.529
-2.9804	-2.526
-2.9814	-2.524
-2.9824	-2.521
-2.9834	-2.519
-2.9844	-2.516
-2.9854	-2.514
-2.9864	-2.512
-2.9874	-2.509
-2.9884	-2.507
-2.9894	-2.504
-2.9904	-2.502
-2.9914	-2.5
-2.9924	-2.497
-2.9934	-2.495
-2.9944	-2.493
-2.9954	-2.491
-2.9964	-2.488
-2.9974	-2.486
-2.9984	-2.484
-2.9994	-2.482
-3.0004	-2.479
-3.0014	-2.477
-3.0024	-2.475
-3.0034	-2.473
-3.0044	-2.471
-3.0054	-2.469
-3.0064	-2.466
-3.0074	-2.464
-3.0084	-2.462
-3.0094	-2.46
-3.0104	-2.458
-3.0114	-2.456
-3.0124	-2.454
-3.0134	-2.452
-3.0144	-2.45
-3.0154	-2.448
-3.0164	-2.446
-3.0174	-2.444
-3.0184	-2.442
-3.0194	-2.44
-3.0204	-2.438
-3.0214	-2.436
-3.0224	-2.434
-3.0234	-2.432
-3.0244	-2.43
-3.0254	-2.428
-3.0264	-2.426
-3.0274	-2.424
-3.0284	-2.422
-3.0294	-2.421
-3.0304	-2.418
-3.0314	-2.417
-3.0324	-2.415
-3.0334	-2.413
-3.0344	-2.411
-3.0354	-2.41
-3.0364	-2.408
-3.0374	-2.406
-3.0384	-2.404
-3.0394	-2.402
-3.0404	-2.401
-3.0414	-2.399
-3.0424	-2.397
-3.0434	-2.396
-3.0444	-2.394
-3.0454	-2.392
-3.0464	-2.39
-3.0474	-2.389
-3.0484	-2.387
-3.0494	-2.386
-3.0504	-2.384
-3.0514	-2.382
-3.0524	-2.381
-3.0534	-2.379
-3.0544	-2.378
-3.0554	-2.376
-3.0564	-2.374
-3.0574	-2.373
-3.0584	-2.371
-3.0594	-2.37
-3.0604	-2.368
-3.0614	-2.367
-3.0624	-2.365
-3.0634	-2.364
-3.0644	-2.362
-3.0654	-2.361
-3.0664	-2.359
-3.0674	-2.358
-3.0684	-2.356
-3.0694	-2.355
-3.0704	-2.353
-3.0714	-2.352
-3.0724	-2.35
-3.0734	-2.349
-3.0744	-2.347
-3.0754	-2.346
-3.0764	-2.345
-3.0774	-2.343
-3.0784	-2.342
-3.0794	-2.341
-3.0804	-2.339
-3.0814	-2.338
-3.0824	-2.336
-3.0834	-2.335
-3.0844	-2.334
-3.0854	-2.332
-3.0864	-2.331
-3.0874	-2.33
-3.0884	-2.328
-3.0894	-2.327
-3.0904	-2.325
-3.0914	-2.324
-3.0924	-2.323
-3.0934	-2.321
-3.0944	-2.32
-3.0954	-2.319
-3.0964	-2.317
-3.0974	-2.316
-3.0984	-2.315
-3.0994	-2.313
-3.1004	-2.312
-3.1014	-2.311
-3.1024	-2.309
-3.1034	-2.308
-3.1044	-2.307
-3.1054	-2.306
-3.1064	-2.304
-3.1074	-2.303
-3.1084	-2.301
-3.1094	-2.3
-3.1104	-2.299
-3.1114	-2.297
-3.1124	-2.296
-3.1134	-2.295
-3.1144	-2.293
-3.1154	-2.292
-3.1164	-2.291
-3.1174	-2.289
-3.1184	-2.288
-3.1194	-2.287
-3.1204	-2.285
-3.1214	-2.284
-3.1224	-2.283
-3.1234	-2.282
-3.1244	-2.28
-3.1254	-2.279
-3.1264	-2.278
-3.1274	-2.277
-3.1284	-2.275
-3.1294	-2.274
-3.1304	-2.273
-3.1314	-2.272
-3.1324	-2.271
-3.1334	-2.269
-3.1344	-2.268
-3.1354	-2.267
-3.1364	-2.266
-3.1374	-2.265
-3.1384	-2.264
-3.1394	-2.263
-3.1404	-2.262
-3.1414	-2.261
-3.1424	-2.26
-3.1434	-2.259
-3.1444	-2.258
-3.1454	-2.257
-3.1464	-2.256
-3.1474	-2.255
-3.1484	-2.254
-3.1494	-2.254
-3.1504	-2.253
-3.1514	-2.252
-3.1524	-2.251
-3.1534	-2.251
-3.1544	-2.25
-3.1554	-2.249
-3.1564	-2.249
-3.1574	-2.248
-3.1584	-2.247
-3.1594	-2.247
-3.1604	-2.246
-3.1614	-2.246
-3.1624	-2.246
-3.1634	-2.246
-3.1644	-2.245
-3.1654	-2.245
-3.1664	-2.245
-3.1674	-2.244
-3.1684	-2.244
-3.1694	-2.244
-3.1704	-2.244
-3.1714	-2.244
-3.1724	-2.244
-3.1734	-2.245
-3.1744	-2.245
-3.1754	-2.245
-3.1764	-2.245
-3.1774	-2.246
-3.1784	-2.236
-3.1774	-2.204
-3.1764	-2.182
-3.1754	-2.167
-3.1744	-2.153
-3.1734	-2.142
-3.1724	-2.132
-3.1714	-2.123
-3.1704	-2.114
-3.1694	-2.107
-3.1684	-2.099
-3.1674	-2.092
-3.1664	-2.085
-3.1654	-2.078
-3.1644	-2.072
-3.1634	-2.066
-3.1624	-2.06
-3.1614	-2.055
-3.1604	-2.05
-3.1594	-2.045
-3.1584	-2.039
-3.1574	-2.035
-3.1564	-2.03
-3.1554	-2.025
-3.1544	-2.021
-3.1534	-2.017
-3.1524	-2.012
-3.1514	-2.008
-3.1504	-2.004
-3.1494	-2
-3.1484	-1.996
-3.1474	-1.992
-3.1464	-1.989
-3.1454	-1.985
-3.1444	-1.981
-3.1434	-1.978
-3.1424	-1.974
-3.1414	-1.971
-3.1404	-1.967
-3.1394	-1.964
-3.1384	-1.961
-3.1374	-1.958
-3.1364	-1.954
-3.1354	-1.952
-3.1344	-1.948
-3.1334	-1.945
-3.1324	-1.942
-3.1314	-1.939
-3.1304	-1.936
-3.1294	-1.934
-3.1284	-1.931
-3.1274	-1.928
-3.1264	-1.925
-3.1254	-1.923
-3.1244	-1.92
-3.1234	-1.917
-3.1224	-1.914
-3.1214	-1.912
-3.1204	-1.909
-3.1194	-1.907
-3.1184	-1.904
-3.1174	-1.902
-3.1164	-1.899
-3.1154	-1.897
-3.1144	-1.894
-3.1134	-1.892
-3.1124	-1.89
-3.1114	-1.887
-3.1104	-1.885
-3.1094	-1.883
-3.1084	-1.88
-3.1074	-1.878
-3.1064	-1.876
-3.1054	-1.874
-3.1044	-1.871
-3.1034	-1.869
-3.1024	-1.867
-3.1014	-1.865
-3.1004	-1.863
-3.0994	-1.861
-3.0984	-1.859
-3.0974	-1.857
-3.0964	-1.854
-3.0954	-1.852
-3.0944	-1.85
-3.0934	-1.848
-3.0924	-1.846
-3.0914	-1.844
-3.0904	-1.842
-3.0894	-1.84
-3.0884	-1.838
-3.0874	-1.837
-3.0864	-1.834
-3.0854	-1.833
-3.0844	-1.831
-3.0834	-1.829
-3.0824	-1.827
-3.0814	-1.825
-3.0804	-1.823
-3.0794	-1.821
-3.0784	-1.819
-3.0774	-1.818
-3.0764	-1.816
-3.0754	-1.814
-3.0744	-1.812
-3.0734	-1.81
-3.0724	-1.808
-3.0714	-1.807
-3.0704	-1.805
-3.0694	-1.803
-3.0684	-1.801
-3.0674	-1.8
-3.0664	-1.798
-3.0654	-1.796
-3.0644	-1.794
-3.0634	-1.793
-3.0624	-1.791
-3.0614	-1.789
-3.0604	-1.788
-3.0594	-1.786
-3.0584	-1.784
-3.0574	-1.782
-3.0564	-1.781
-3.0554	-1.779
-3.0544	-1.777
-3.0534	-1.776
-3.0524	-1.774
-3.0514	-1.773
-3.0504	-1.771
-3.0494	-1.769
-3.0484	-1.768
-3.0474	-1.766
-3.0464	-1.764
-3.0454	-1.763
-3.0444	-1.761
-3.0434	-1.76
-3.0424	-1.758
-3.0414	-1.757
-3.0404	-1.755
-3.0394	-1.753
-3.0384	-1.752
-3.0374	-1.75
-3.0364	-1.749
-3.0354	-1.747
-3.0344	-1.746
-3.0334	-1.744
-3.0324	-1.743
-3.0314	-1.741
-3.0304	-1.739
-3.0294	-1.738
-3.0284	-1.736
-3.0274	-1.735
-3.0264	-1.733
-3.0254	-1.732
-3.0244	-1.73
-3.0234	-1.729
-3.0224	-1.727
-3.0214	-1.726
-3.0204	-1.724
-3.0194	-1.723
-3.0184	-1.722
-3.0174	-1.72
-3.0164	-1.719
-3.0154	-1.717
-3.0144	-1.716
-3.0134	-1.714
-3.0124	-1.713
-3.0114	-1.711
-3.0104	-1.71
-3.0094	-1.709
-3.0084	-1.707
-3.0074	-1.706
-3.0064	-1.704
-3.0054	-1.703
-3.0044	-1.702
-3.0034	-1.7
-3.0024	-1.699
-3.0014	-1.697
-3.0004	-1.696
-2.9994	-1.695
-2.9984	-1.693
-2.9974	-1.692
-2.9964	-1.691
-2.9954	-1.689
-2.9944	-1.688
-2.9934	-1.687
-2.9924	-1.685
-2.9914	-1.684
-2.9904	-1.682
-2.9894	-1.681
-2.9884	-1.68
-2.9874	-1.678
-2.9864	-1.677
-2.9854	-1.676
-2.9844	-1.674
-2.9834	-1.673
-2.9824	-1.672
-2.9814	-1.671
-2.9804	-1.669
-2.9794	-1.668
-2.9784	-1.667
-2.9774	-1.665
-2.9764	-1.664
-2.9754	-1.663
-2.9744	-1.661
-2.9734	-1.66
-2.9724	-1.659
-2.9714	-1.658
-2.9704	-1.656
-2.9694	-1.655
-2.9684	-1.654
-2.9674	-1.652
-2.9664	-1.651
-2.9654	-1.65
-2.9644	-1.649
-2.9634	-1.647
-2.9624	-1.646
-2.9614	-1.645
-2.9604	-1.644
-2.9594	-1.642
-2.9584	-1.641
-2.9574	-1.64
-2.9564	-1.639
-2.9554	-1.638
-2.9544	-1.636
-2.9534	-1.635
-2.9524	-1.634
-2.9514	-1.633
-2.9504	-1.631
-2.9494	-1.63
-2.9484	-1.629
-2.9474	-1.628
-2.9464	-1.627
-2.9454	-1.626
-2.9444	-1.624
-2.9434	-1.623
-2.9424	-1.622
-2.9414	-1.621
-2.9404	-1.619
-2.9394	-1.619
-2.9384	-1.617
-2.9374	-1.616
-2.9364	-1.615
-2.9354	-1.614
-2.9344	-1.613
-2.9334	-1.612
-2.9324	-1.61
-2.9314	-1.609
-2.9304	-1.608
-2.9294	-1.607
-2.9284	-1.606
-2.9274	-1.605
-2.9264	-1.603
-2.9254	-1.602
-2.9244	-1.601
-2.9234	-1.6
-2.9224	-1.599
-2.9214	-1.598
-2.9204	-1.597
-2.9194	-1.596
-2.9184	-1.594
-2.9174	-1.593
-2.9164	-1.592
-2.9154	-1.591
-2.9144	-1.59
-2.9134	-1.589
-2.9124	-1.588
-2.9114	-1.587
-2.9104	-1.586
-2.9094	-1.585
-2.9084	-1.583
-2.9074	-1.582
-2.9064	-1.581
-2.9054	-1.58
-2.9044	-1.579
-2.9034	-1.578
-2.9024	-1.577
-2.9014	-1.576
-2.9004	-1.575
-2.8994	-1.574
-2.8984	-1.573
-2.8974	-1.572
-2.8964	-1.57
-2.8954	-1.569
-2.8944	-1.568
-2.8934	-1.567
-2.8924	-1.566
-2.8914	-1.565
-2.8904	-1.564
-2.8894	-1.563
-2.8884	-1.562
-2.8874	-1.561
-2.8864	-1.56
-2.8854	-1.559
-2.8844	-1.558
-2.8834	-1.557
-2.8824	-1.556
-2.8814	-1.555
-2.8804	-1.554
-2.8794	-1.553
-2.8784	-1.552
-2.8774	-1.551
-2.8764	-1.55
-2.8754	-1.549
-2.8744	-1.548
-2.8734	-1.547
-2.8724	-1.546
-2.8714	-1.545
-2.8704	-1.544
-2.8694	-1.543
-2.8684	-1.542
-2.8674	-1.541
-2.8664	-1.54
-2.8654	-1.539
-2.8644	-1.538
-2.8634	-1.537
-2.8624	-1.536
-2.8614	-1.535
-2.8604	-1.534
-2.8594	-1.533
-2.8584	-1.532
-2.8574	-1.531
-2.8564	-1.53
-2.8554	-1.529
-2.8544	-1.528
-2.8534	-1.527
-2.8524	-1.526
-2.8514	-1.525
-2.8504	-1.524
-2.8494	-1.524
-2.8484	-1.522
-2.8474	-1.522
-2.8464	-1.521
-2.8454	-1.52
-2.8444	-1.519
-2.8434	-1.518
-2.8424	-1.517
-2.8414	-1.516
-2.8404	-1.515
-2.8394	-1.514
-2.8384	-1.513
-2.8374	-1.512
-2.8364	-1.511
-2.8354	-1.511
-2.8344	-1.509
-2.8334	-1.509
-2.8324	-1.508
-2.8314	-1.507
-2.8304	-1.506
-2.8294	-1.505
-2.8284	-1.504
-2.8274	-1.503
-2.8264	-1.502
-2.8254	-1.501
-2.8244	-1.5
-2.8234	-1.499
-2.8224	-1.498
-2.8214	-1.497
-2.8204	-1.496
-2.8194	-1.496
-2.8184	-1.495
-2.8174	-1.494
-2.8164	-1.493
-2.8154	-1.492
-2.8144	-1.491
-2.8134	-1.49
-2.8124	-1.489
-2.8114	-1.488
-2.8104	-1.487
-2.8094	-1.486
-2.8084	-1.485
-2.8074	-1.485
-2.8064	-1.484
-2.8054	-1.483
-2.8044	-1.482
-2.8034	-1.481
-2.8024	-1.48
-2.8014	-1.479
-2.8004	-1.478
-2.7994	-1.477
-2.7984	-1.476
-2.7974	-1.475
-2.7964	-1.474
-2.7954	-1.473
-2.7944	-1.472
-2.7934	-1.472
-2.7924	-1.47
-2.7914	-1.47
-2.7904	-1.469
-2.7894	-1.468
-2.7884	-1.467
-2.7874	-1.466
-2.7864	-1.465
-2.7854	-1.464
-2.7844	-1.463
-2.7834	-1.462
-2.7824	-1.461
-2.7814	-1.46
-2.7804	-1.459
-2.7794	-1.458
-2.7784	-1.457
-2.7774	-1.456
-2.7764	-1.455
-2.7754	-1.454
-2.7744	-1.453
-2.7734	-1.452
-2.7724	-1.451
-2.7714	-1.45
-2.7704	-1.449
-2.7694	-1.448
-2.7684	-1.447
-2.7674	-1.446
-2.7664	-1.445
-2.7654	-1.444
-2.7644	-1.443
-2.7634	-1.442
-2.7624	-1.44
-2.7614	-1.439
-2.7604	-1.438
-2.7594	-1.437
-2.7584	-1.436
-2.7574	-1.435
-2.7564	-1.434
-2.7554	-1.432
-2.7544	-1.431
-2.7534	-1.43
-2.7524	-1.429
-2.7514	-1.428
-2.7504	-1.426
-2.7494	-1.425
-2.7484	-1.424
-2.7474	-1.423
-2.7464	-1.421
-2.7454	-1.42
-2.7444	-1.418
-2.7434	-1.417
-2.7424	-1.415
-2.7414	-1.414
-2.7404	-1.413
-2.7394	-1.411
-2.7384	-1.41
-2.7374	-1.408
-2.7364	-1.407
-2.7354	-1.405
-2.7344	-1.403
-2.7334	-1.402
-2.7324	-1.4
-2.7314	-1.398
-2.7304	-1.397
-2.7294	-1.395
-2.7284	-1.393
-2.7274	-1.391
-2.7264	-1.389
-2.7254	-1.387
-2.7244	-1.385
-2.7234	-1.383
-2.7224	-1.381
-2.7214	-1.379
-2.7204	-1.377
-2.7194	-1.375
-2.7184	-1.373
-2.7174	-1.37
-2.7164	-1.368
-2.7154	-1.366
-2.7144	-1.363
-2.7134	-1.361
-2.7124	-1.358
-2.7114	-1.355
-2.7104	-1.353
-2.7094	-1.35
-2.7084	-1.347
-2.7074	-1.344
-2.7064	-1.341
-2.7054	-1.338
-2.7044	-1.335
-2.7034	-1.332
-2.7024	-1.328
-2.7014	-1.325
-2.7004	-1.321
-2.6994	-1.318
-2.6984	-1.314
-2.6974	-1.31
-2.6964	-1.306
-2.6954	-1.302
-2.6944	-1.298
-2.6934	-1.294
-2.6924	-1.289
-2.6914	-1.285
-2.6904	-1.28
-2.6894	-1.276
-2.6884	-1.271
-2.6874	-1.266
-2.6864	-1.261
-2.6854	-1.255
-2.6844	-1.25
-2.6834	-1.245
-2.6824	-1.239
-2.6814	-1.233
-2.6804	-1.227
-2.6794	-1.221
-2.6784	-1.214
-2.6774	-1.208
-2.6764	-1.201
-2.6754	-1.195
-2.6744	-1.188
-2.6734	-1.181
-2.6724	-1.173
-2.6714	-1.166
-2.6704	-1.158
-2.6694	-1.15
-2.6684	-1.142
-2.6674	-1.133
-2.6664	-1.125
-2.6654	-1.116
-2.6644	-1.107
-2.6634	-1.098
-2.6624	-1.088
-2.6614	-1.079
-2.6604	-1.069
-2.6594	-1.059
-2.6584	-1.048
-2.6574	-1.038
-2.6564	-1.027
-2.6554	-1.016
-2.6544	-1.004
-2.6534	-0.9931
-2.6524	-0.9811
-2.6514	-0.9692
-2.6504	-0.9565
-2.6494	-0.9441
-2.6484	-0.931
-2.6474	-0.9182
-2.6464	-0.9045
-2.6454	-0.8909
-2.6444	-0.8768
-2.6434	-0.8627
-2.6424	-0.8479
-2.6414	-0.8334
-2.6404	-0.818
-2.6394	-0.8027
-2.6384	-0.787
-2.6374	-0.7713
-2.6364	-0.7551
-2.6354	-0.7389
-2.6344	-0.7222
-2.6334	-0.7052
-2.6324	-0.6877
-2.6314	-0.6701
-2.6304	-0.6517
-2.6294	-0.6336
-2.6284	-0.6149
-2.6274	-0.5961
-2.6264	-0.5767
-2.6254	-0.5578
-2.6244	-0.5376
-2.6234	-0.5178
-2.6224	-0.4973
-2.6214	-0.4769
-2.6204	-0.4556
-2.6194	-0.4347
-2.6184	-0.4131
-2.6174	-0.3915
-2.6164	-0.3694
-2.6154	-0.3474
-2.6144	-0.3246
-2.6134	-0.3019
-2.6124	-0.2787
-2.6114	-0.2556
-2.6104	-0.2316
-2.6094	-0.2079
-2.6084	-0.1833
-2.6074	-0.159
-2.6064	-0.1341
-2.6054	-0.1094
-2.6044	-0.08375
-2.6034	-0.05855
-2.6024	-0.03252
-2.6014	-0.00668
-2.6004	0.01976
-2.5994	0.04578
-2.5984	0.07266
-2.5974	0.09946
-2.5964	0.1271
-2.5954	0.1543
-2.5944	0.182
-2.5934	0.2092
-2.5924	0.2379
-2.5914	0.2659
-2.5904	0.2947
-2.5894	0.3234
-2.5884	0.3525
-2.5874	0.3813
-2.5864	0.4107
-2.5854	0.4397
-2.5844	0.4697
-2.5834	0.4993
-2.5824	0.5294
-2.5814	0.5595
-2.5804	0.5899
-2.5794	0.6202
-2.5784	0.6513
-2.5774	0.6815
-2.5764	0.7127
-2.5754	0.7437
-2.5744	0.7752
-2.5734	0.8062
-2.5724	0.8378
-2.5714	0.8694
-2.5704	0.9011
-2.5694	0.9326
-2.5684	0.965
-2.5674	0.9964
-2.5664	1.029
-2.5654	1.061
-2.5644	1.093
-2.5634	1.126
-2.5624	1.158
-2.5614	1.191
-2.5604	1.223
-2.5594	1.256
-2.5584	1.288
-2.5574	1.32
-2.5564	1.353
-2.5554	1.385
-2.5544	1.419
-2.5534	1.451
-2.5524	1.485
-2.5514	1.517
-2.5504	1.55
-2.5494	1.583
-2.5484	1.615
-2.5474	1.648
-2.5464	1.681
-2.5454	1.712
-2.5444	1.745
-2.5434	1.777
-2.5424	1.81
-2.5414	1.842
-2.5404	1.875
-2.5394	1.907
-2.5384	1.939
-2.5374	1.971
-2.5364	2.003
-2.5354	2.035
-2.5344	2.066
-2.5334	2.097
-2.5324	2.129
-2.5314	2.16
-2.5304	2.191
-2.5294	2.222
-2.5284	2.253
-2.5274	2.283
-2.5264	2.314
-2.5254	2.344
-2.5244	2.374
-2.5234	2.404
-2.5224	2.433
-2.5214	2.463
-2.5204	2.492
-2.5194	2.52
-2.5184	2.549
-2.5174	2.577
-2.5164	2.606
-2.5154	2.634
-2.5144	2.661
-2.5134	2.688
-2.5124	2.715
-2.5114	2.741
-2.5104	2.768
-2.5094	2.794
-2.5084	2.819
-2.5074	2.844
-2.5064	2.869
-2.5054	2.893
-2.5044	2.918
-2.5034	2.941
-2.5024	2.965
-2.5014	2.987
-2.5004	3.01
-2.4994	3.032
-2.4984	3.053
-2.4974	3.074
-2.4964	3.095
-2.4954	3.115
-2.4944	3.134
-2.4934	3.154
-2.4924	3.172
-2.4914	3.19
-2.4904	3.208
-2.4894	3.225
-2.4884	3.241
-2.4874	3.257
-2.4864	3.272
-2.4854	3.287
-2.4844	3.301
-2.4834	3.314
-2.4824	3.327
-2.4814	3.339
-2.4804	3.351
-2.4794	3.361
-2.4784	3.371
-2.4774	3.381
-2.4764	3.39
-2.4754	3.398
-2.4744	3.405
-2.4734	3.412
-2.4724	3.418
-2.4714	3.423
-2.4704	3.427
-2.4694	3.43
-2.4684	3.433
-2.4674	3.436
-2.4664	3.437
-2.4654	3.437
-2.4644	3.437
-2.4634	3.435
-2.4624	3.434
-2.4614	3.43
-2.4604	3.427
-2.4594	3.422
-2.4584	3.417
-2.4574	3.41
-2.4564	3.403
-2.4554	3.395
-2.4544	3.387
-2.4534	3.377
-2.4524	3.367
-2.4514	3.355
-2.4504	3.343
-2.4494	3.33
-2.4484	3.317
-2.4474	3.302
-2.4464	3.287
-2.4454	3.271
-2.4444	3.255
-2.4434	3.237
-2.4424	3.219
-2.4414	3.2
-2.4404	3.181
-2.4394	3.161
-2.4384	3.142
-2.4374	3.121
-2.4364	3.099
-2.4354	3.077
-2.4344	3.055
-2.4334	3.033
-2.4324	3.01
-2.4314	2.987
-2.4304	2.964
-2.4294	2.94
-2.4284	2.917
-2.4274	2.893
-2.4264	2.869
-2.4254	2.845
-2.4244	2.821
-2.4234	2.797
-2.4224	2.774
-2.4214	2.75
-2.4204	2.726
-2.4194	2.703
-2.4184	2.68
-2.4174	2.656
-2.4164	2.634
-2.4154	2.611
-2.4144	2.588
-2.4134	2.566
-2.4124	2.544
-2.4114	2.522
-2.4104	2.501
-2.4094	2.479
-2.4084	2.459
-2.4074	2.438
-2.4064	2.417
-2.4054	2.397
-2.4044	2.378
-2.4034	2.358
-2.4024	2.339
-2.4014	2.32
-2.4004	2.302
-2.3994	2.283
-2.3984	2.265
-2.3974	2.247
-2.3964	2.23
-2.3954	2.213
-2.3944	2.196
-2.3934	2.179
-2.3924	2.163
-2.3914	2.146
-2.3904	2.131
-2.3894	2.115
-2.3884	2.1
-2.3874	2.084
-2.3864	2.07
-2.3854	2.055
-2.3844	2.04
-2.3834	2.026
-2.3824	2.012
-2.3814	1.998
-2.3804	1.985
-2.3794	1.971
-2.3784	1.958
-2.3774	1.945
-2.3764	1.932
-2.3754	1.92
-2.3744	1.907
-2.3734	1.895
-2.3724	1.883
-2.3714	1.871
-2.3704	1.859
-2.3694	1.848
-2.3684	1.836
-2.3674	1.825
-2.3664	1.814
-2.3654	1.803
-2.3644	1.792
-2.3634	1.782
-2.3624	1.771
-2.3614	1.761
-2.3604	1.751
-2.3594	1.74
-2.3584	1.731
-2.3574	1.721
-2.3564	1.711
-2.3554	1.701
-2.3544	1.692
-2.3534	1.683
-2.3524	1.674
-2.3514	1.664
-2.3504	1.656
-2.3494	1.646
-2.3484	1.638
-2.3474	1.629
-2.3464	1.621
-2.3454	1.612
-2.3444	1.604
-2.3434	1.596
-2.3424	1.588
-2.3414	1.579
-2.3404	1.571
-2.3394	1.563
-2.3384	1.556
-2.3374	1.548
-2.3364	1.541
-2.3354	1.533
-2.3344	1.525
-2.3334	1.518
-2.3324	1.511
-2.3314	1.503
-2.3304	1.497
-2.3294	1.489
-2.3284	1.482
-2.3274	1.475
-2.3264	1.469
-2.3254	1.462
-2.3244	1.455
-2.3234	1.449
-2.3224	1.442
-2.3214	1.435
-2.3204	1.429
-2.3194	1.423
-2.3184	1.416
-2.3174	1.41
-2.3164	1.404
-2.3154	1.398
-2.3144	1.392
-2.3134	1.386
-2.3124	1.38
-2.3114	1.374
-2.3104	1.368
-2.3094	1.362
-2.3084	1.357
-2.3074	1.351
-2.3064	1.345
-2.3054	1.339
-2.3044	1.334
-2.3034	1.328
-2.3024	1.323
-2.3014	1.318
-2.3004	1.313
-2.2994	1.307
-2.2984	1.302
-2.2974	1.297
-2.2964	1.292
-2.2954	1.286
-2.2944	1.282
-2.2934	1.276
-2.2924	1.272
-2.2914	1.266
-2.2904	1.262
-2.2894	1.257
-2.2884	1.252
-2.2874	1.247
-2.2864	1.242
-2.2854	1.238
-2.2844	1.233
-2.2834	1.228
-2.2824	1.224
-2.2814	1.219
-2.2804	1.215
[truncated: 201 more rows]

## Sheet: Fig. S58(b)
	BO1g
-1.67825	-0.06957
-1.67925	-0.08054
-1.68025	-0.08601
-1.68125	-0.08862
-1.68225	-0.08977
-1.68325	-0.09092
-1.68425	-0.09146
-1.68525	-0.09217
-1.68625	-0.09249
-1.68725	-0.09311
-1.68825	-0.09327
-1.68925	-0.09382
-1.69025	-0.09389
-1.69125	-0.0944
-1.69225	-0.09455
-1.69325	-0.09496
-1.69425	-0.09511
-1.69525	-0.09553
-1.69625	-0.09561
-1.69725	-0.09599
-1.69825	-0.09602
-1.69925	-0.09635
-1.70025	-0.09641
-1.70125	-0.09669
-1.70225	-0.09662
-1.70325	-0.09704
-1.70425	-0.09697
-1.70525	-0.09736
-1.70625	-0.09729
-1.70725	-0.09764
-1.70825	-0.09766
-1.70925	-0.09803
-1.71025	-0.098
-1.71125	-0.09838
-1.71225	-0.09828
-1.71325	-0.09862
-1.71425	-0.09853
-1.71525	-0.09884
-1.71625	-0.09878
-1.71725	-0.09908
-1.71825	-0.09905
-1.71925	-0.0993
-1.72025	-0.09926
-1.72125	-0.09962
-1.72225	-0.09958
-1.72325	-0.09983
-1.72425	-0.09978
-1.72525	-0.1001
-1.72625	-0.1001
-1.72725	-0.1004
-1.72825	-0.1003
-1.72925	-0.1006
-1.73025	-0.1005
-1.73125	-0.1008
-1.73225	-0.1007
-1.73325	-0.101
-1.73425	-0.101
-1.73525	-0.1013
-1.73625	-0.1012
-1.73725	-0.1015
-1.73825	-0.1015
-1.73925	-0.1017
-1.74025	-0.1017
-1.74125	-0.102
-1.74225	-0.1019
-1.74325	-0.1023
-1.74425	-0.1022
-1.74525	-0.1025
-1.74625	-0.1024
-1.74725	-0.1027
-1.74825	-0.1027
-1.74925	-0.1029
-1.75025	-0.1029
-1.75125	-0.1031
-1.75225	-0.1031
-1.75325	-0.1034
-1.75425	-0.1033
-1.75525	-0.1035
-1.75625	-0.1036
-1.75725	-0.1039
-1.75825	-0.1038
-1.75925	-0.1041
-1.76025	-0.104
-1.76125	-0.1043
-1.76225	-0.1042
-1.76325	-0.1045
-1.76425	-0.1044
-1.76525	-0.1047
-1.76625	-0.1046
-1.76725	-0.105
-1.76825	-0.1049
-1.76925	-0.1052
-1.77025	-0.1051
-1.77125	-0.1054
-1.77225	-0.1054
-1.77325	-0.1057
-1.77425	-0.1056
-1.77525	-0.1059
-1.77625	-0.1058
-1.77725	-0.1061
-1.77825	-0.106
-1.77925	-0.1063
-1.78025	-0.1062
-1.78125	-0.1065
-1.78225	-0.1065
-1.78325	-0.1068
-1.78425	-0.1067
-1.78525	-0.107
-1.78625	-0.1069
-1.78725	-0.1072
-1.78825	-0.1071
-1.78925	-0.1074
-1.79025	-0.1073
-1.79125	-0.1076
-1.79225	-0.1075
-1.79325	-0.1079
-1.79425	-0.1077
-1.79525	-0.1081
-1.79625	-0.108
-1.79725	-0.1083
-1.79825	-0.1082
-1.79925	-0.1086
-1.80025	-0.1084
-1.80125	-0.1088
-1.80225	-0.1086
-1.80325	-0.109
-1.80425	-0.1089
-1.80525	-0.1094
-1.80625	-0.1091
-1.80725	-0.1095
-1.80825	-0.1093
-1.80925	-0.1097
-1.81025	-0.1095
-1.81125	-0.1099
-1.81225	-0.1098
-1.81325	-0.1101
-1.81425	-0.11
-1.81525	-0.1104
-1.81625	-0.1101
-1.81725	-0.1105
-1.81825	-0.1104
-1.81925	-0.1107
-1.82025	-0.1106
-1.82125	-0.111
-1.82225	-0.1108
-1.82325	-0.1112
-1.82425	-0.1111
-1.82525	-0.1114
-1.82625	-0.1113
-1.82725	-0.1116
-1.82825	-0.1115
-1.82925	-0.1118
-1.83025	-0.1117
-1.83125	-0.112
-1.83225	-0.1119
-1.83325	-0.1123
-1.83425	-0.1122
-1.83525	-0.1124
-1.83625	-0.1124
-1.83725	-0.1127
-1.83825	-0.1126
-1.83925	-0.1129
-1.84025	-0.1128
-1.84125	-0.1131
-1.84225	-0.1129
-1.84325	-0.1133
-1.84425	-0.1132
-1.84525	-0.1135
-1.84625	-0.1134
-1.84725	-0.1138
-1.84825	-0.1136
-1.84925	-0.114
-1.85025	-0.1139
-1.85125	-0.1142
-1.85225	-0.1141
-1.85325	-0.1144
-1.85425	-0.1143
-1.85525	-0.1146
-1.85625	-0.1144
-1.85725	-0.1148
-1.85825	-0.1147
-1.85925	-0.115
-1.86025	-0.1149
-1.86125	-0.1152
-1.86225	-0.1151
-1.86325	-0.1155
-1.86425	-0.1153
-1.86525	-0.1157
-1.86625	-0.1155
-1.86725	-0.1159
-1.86825	-0.1158
-1.86925	-0.116
-1.87025	-0.1159
-1.87125	-0.1163
-1.87225	-0.1161
-1.87325	-0.1165
-1.87425	-0.1164
-1.87525	-0.1167
-1.87625	-0.1166
-1.87725	-0.1169
-1.87825	-0.1168
-1.87925	-0.1172
-1.88025	-0.117
-1.88125	-0.1173
-1.88225	-0.1172
-1.88325	-0.1175
-1.88425	-0.1173
-1.88525	-0.1177
-1.88625	-0.1176
-1.88725	-0.118
-1.88825	-0.1179
-1.88925	-0.1182
-1.89025	-0.118
-1.89125	-0.1184
-1.89225	-0.1182
-1.89325	-0.1186
-1.89425	-0.1183
-1.89525	-0.1188
-1.89625	-0.1186
-1.89725	-0.119
-1.89825	-0.1188
-1.89925	-0.1191
-1.90025	-0.119
-1.90125	-0.1194
-1.90225	-0.1192
-1.90325	-0.1196
-1.90425	-0.1194
-1.90525	-0.1198
-1.90625	-0.1197
-1.90725	-0.1202
-1.90825	-0.12
-1.90925	-0.1202
-1.91025	-0.12
-1.91125	-0.1204
-1.91225	-0.1203
-1.91325	-0.1207
-1.91425	-0.1205
-1.91525	-0.1209
-1.91625	-0.1208
-1.91725	-0.1211
-1.91825	-0.1209
-1.91925	-0.1213
-1.92025	-0.121
-1.92125	-0.1214
-1.92225	-0.1213
-1.92325	-0.1217
-1.92425	-0.1216
-1.92525	-0.1219
-1.92625	-0.1217
-1.92725	-0.1222
-1.92825	-0.122
-1.92925	-0.1224
-1.93025	-0.1222
-1.93125	-0.1226
-1.93225	-0.1224
-1.93325	-0.1228
-1.93425	-0.1226
-1.93525	-0.1231
-1.93625	-0.1228
-1.93725	-0.1233
-1.93825	-0.1231
-1.93925	-0.1235
-1.94025	-0.1234
-1.94125	-0.1237
-1.94225	-0.1236
-1.94325	-0.124
-1.94425	-0.1238
-1.94525	-0.1241
-1.94625	-0.124
-1.94725	-0.1244
-1.94825	-0.1242
-1.94925	-0.1246
-1.95025	-0.1244
-1.95125	-0.1249
-1.95225	-0.1247
-1.95325	-0.1251
-1.95425	-0.1249
-1.95525	-0.1253
-1.95625	-0.1252
-1.95725	-0.1255
-1.95825	-0.1254
-1.95925	-0.1258
-1.96025	-0.1256
-1.96125	-0.126
-1.96225	-0.1258
-1.96325	-0.1262
-1.96425	-0.1261
-1.96525	-0.1265
-1.96625	-0.1264
-1.96725	-0.1267
-1.96825	-0.1266
-1.96925	-0.1269
-1.97025	-0.1268
-1.97125	-0.1271
-1.97225	-0.127
-1.97325	-0.1273
-1.97425	-0.1272
-1.97525	-0.1276
-1.97625	-0.1274
-1.97725	-0.1279
-1.97825	-0.1277
-1.97925	-0.1281
-1.98025	-0.1279
-1.98125	-0.1283
-1.98225	-0.1281
-1.98325	-0.1286
-1.98425	-0.1284
-1.98525	-0.1288
-1.98625	-0.1286
-1.98725	-0.1291
-1.98825	-0.1288
-1.98925	-0.1292
-1.99025	-0.1292
-1.99125	-0.1295
-1.99225	-0.1293
-1.99325	-0.1298
-1.99425	-0.1296
-1.99525	-0.13
-1.99625	-0.1297
-1.99725	-0.1301
-1.99825	-0.13
-1.99925	-0.1305
-2.00025	-0.1303
-2.00125	-0.1307
-2.00225	-0.1305
-2.00325	-0.131
-2.00425	-0.1307
-2.00525	-0.1311
-2.00625	-0.131
-2.00725	-0.1314
-2.00825	-0.1312
-2.00925	-0.1317
-2.01025	-0.1315
-2.01125	-0.1319
-2.01225	-0.1317
-2.01325	-0.1322
-2.01425	-0.132
-2.01525	-0.1323
-2.01625	-0.1322
-2.01725	-0.1326
-2.01825	-0.1325
-2.01925	-0.1328
-2.02025	-0.1326
-2.02125	-0.133
-2.02225	-0.1329
-2.02325	-0.1333
-2.02425	-0.1331
-2.02525	-0.1336
-2.02625	-0.1334
-2.02725	-0.1338
-2.02825	-0.1336
-2.02925	-0.1341
-2.03025	-0.1339
-2.03125	-0.1343
-2.03225	-0.1342
-2.03325	-0.1346
-2.03425	-0.1344
-2.03525	-0.1348
-2.03625	-0.1346
-2.03725	-0.135
-2.03825	-0.1349
-2.03925	-0.1353
-2.04025	-0.1351
-2.04125	-0.1355
-2.04225	-0.1354
-2.04325	-0.1358
-2.04425	-0.1356
-2.04525	-0.1361
-2.04625	-0.1359
-2.04725	-0.1363
-2.04825	-0.1361
-2.04925	-0.1365
-2.05025	-0.1364
-2.05125	-0.1368
-2.05225	-0.1367
-2.05325	-0.1371
-2.05425	-0.1369
-2.05525	-0.1374
-2.05625	-0.1372
-2.05725	-0.1377
-2.05825	-0.1374
-2.05925	-0.1379
-2.06025	-0.1377
-2.06125	-0.1382
-2.06225	-0.138
-2.06325	-0.1384
-2.06425	-0.1383
-2.06525	-0.1387
-2.06625	-0.1386
-2.06725	-0.1391
-2.06825	-0.1389
-2.06925	-0.1393
-2.07025	-0.1391
-2.07125	-0.1396
-2.07225	-0.1394
-2.07325	-0.1398
-2.07425	-0.1396
-2.07525	-0.1401
-2.07625	-0.14
-2.07725	-0.1404
-2.07825	-0.1402
-2.07925	-0.1407
-2.08025	-0.1406
-2.08125	-0.1411
-2.08225	-0.1409
-2.08325	-0.1413
-2.08425	-0.1411
-2.08525	-0.1416
-2.08625	-0.1414
-2.08725	-0.142
-2.08825	-0.1417
-2.08925	-0.1422
-2.09025	-0.1421
-2.09125	-0.1425
-2.09225	-0.1424
-2.09325	-0.1429
-2.09425	-0.1427
-2.09525	-0.1432
-2.09625	-0.143
-2.09725	-0.1435
-2.09825	-0.1433
-2.09925	-0.1438
-2.10025	-0.1436
-2.10125	-0.1441
-2.10225	-0.144
-2.10325	-0.1445
-2.10425	-0.1443
-2.10525	-0.1449
-2.10625	-0.1448
-2.10725	-0.1452
-2.10825	-0.145
-2.10925	-0.1455
-2.11025	-0.1455
-2.11125	-0.1459
-2.11225	-0.1457
-2.11325	-0.1462
-2.11425	-0.1462
-2.11525	-0.1467
-2.11625	-0.1465
-2.11725	-0.147
-2.11825	-0.1469
-2.11925	-0.1474
-2.12025	-0.1472
-2.12125	-0.1478
-2.12225	-0.1477
-2.12325	-0.1482
-2.12425	-0.148
-2.12525	-0.1485
-2.12625	-0.1485
-2.12725	-0.149
-2.12825	-0.1489
-2.12925	-0.1494
-2.13025	-0.1492
-2.13125	-0.1498
-2.13225	-0.1498
-2.13325	-0.1503
-2.13425	-0.1501
-2.13525	-0.1507
-2.13625	-0.1506
-2.13725	-0.1512
-2.13825	-0.1511
-2.13925	-0.1516
-2.14025	-0.1516
-2.14125	-0.1521
-2.14225	-0.152
-2.14325	-0.1526
-2.14425	-0.1526
-2.14525	-0.1532
-2.14625	-0.153
-2.14725	-0.1536
-2.14825	-0.1535
-2.14925	-0.1541
-2.15025	-0.154
-2.15125	-0.1546
-2.15225	-0.1545
-2.15325	-0.1551
-2.15425	-0.1551
-2.15525	-0.1557
-2.15625	-0.1557
-2.15725	-0.1563
-2.15825	-0.1562
-2.15925	-0.1568
-2.16025	-0.1567
-2.16125	-0.1573
-2.16225	-0.1572
-2.16325	-0.1579
-2.16425	-0.1578
-2.16525	-0.1584
-2.16625	-0.1584
-2.16725	-0.159
-2.16825	-0.1589
-2.16925	-0.1595
-2.17025	-0.1595
-2.17125	-0.1601
-2.17225	-0.16
-2.17325	-0.1607
-2.17425	-0.1606
-2.17525	-0.1612
-2.17625	-0.161
-2.17725	-0.1618
-2.17825	-0.1616
-2.17925	-0.1622
-2.18025	-0.1621
-2.18125	-0.1627
-2.18225	-0.1627
-2.18325	-0.1633
-2.18425	-0.1631
-2.18525	-0.1637
-2.18625	-0.1637
-2.18725	-0.1642
-2.18825	-0.1642
-2.18925	-0.1646
-2.19025	-0.1646
-2.19125	-0.1651
-2.19225	-0.1651
-2.19325	-0.1657
-2.19425	-0.1655
-2.19525	-0.1661
-2.19625	-0.166
-2.19725	-0.1665
-2.19825	-0.1664
-2.19925	-0.167
-2.20025	-0.1668
-2.20125	-0.1674
-2.20225	-0.1673
-2.20325	-0.1679
-2.20425	-0.1678
-2.20525	-0.1683
-2.20625	-0.1682
-2.20725	-0.1687
-2.20825	-0.1687
-2.20925	-0.1692
-2.21025	-0.1692
-2.21125	-0.1698
-2.21225	-0.1696
-2.21325	-0.1701
-2.21425	-0.1702
-2.21525	-0.1708
-2.21625	-0.1707
-2.21725	-0.1713
-2.21825	-0.1712
-2.21925	-0.1717
-2.22025	-0.1717
-2.22125	-0.1723
-2.22225	-0.1723
-2.22325	-0.1729
-2.22425	-0.1728
-2.22525	-0.1735
-2.22625	-0.1734
-2.22725	-0.174
-2.22825	-0.174
-2.22925	-0.1747
-2.23025	-0.1747
-2.23125	-0.1754
-2.23225	-0.1754
-2.23325	-0.1762
-2.23425	-0.1763
-2.23525	-0.1769
-2.23625	-0.1769
-2.23725	-0.1777
-2.23825	-0.1778
-2.23925	-0.1785
-2.24025	-0.1786
-2.24125	-0.1794
-2.24225	-0.1795
-2.24325	-0.1803
-2.24425	-0.1805
-2.24525	-0.1813
-2.24625	-0.1814
-2.24725	-0.1824
-2.24825	-0.1825
-2.24925	-0.1834
-2.25025	-0.1837
-2.25125	-0.1846
-2.25225	-0.1849
-2.25325	-0.1858
-2.25425	-0.1861
-2.25525	-0.1871
-2.25625	-0.1874
-2.25725	-0.1885
-2.25825	-0.1888
-2.25925	-0.19
-2.26025	-0.1904
-2.26125	-0.1915
-2.26225	-0.192
-2.26325	-0.1932
-2.26425	-0.1936
-2.26525	-0.1948
-2.26625	-0.1954
-2.26725	-0.1966
-2.26825	-0.1973
-2.26925	-0.1985
-2.27025	-0.1992
-2.27125	-0.2006
-2.27225	-0.2013
-2.27325	-0.2027
-2.27425	-0.2036
-2.27525	-0.205
-2.27625	-0.2059
-2.27725	-0.2073
-2.27825	-0.2082
-2.27925	-0.2098
-2.28025	-0.2107
-2.28125	-0.2124
-2.28225	-0.2134
-2.28325	-0.2151
-2.28425	-0.2162
-2.28525	-0.218
-2.28625	-0.2192
-2.28725	-0.221
-2.28825	-0.2222
-2.28925	-0.2241
-2.29025	-0.2254
-2.29125	-0.2274
-2.29225	-0.2288
-2.29325	-0.2308
-2.29425	-0.2322
-2.29525	-0.2343
-2.29625	-0.2358
-2.29725	-0.2381
-2.29825	-0.2397
-2.29925	-0.242
-2.30025	-0.2437
-2.30125	-0.2461
-2.30225	-0.2479
-2.30325	-0.2504
-2.30425	-0.2521
-2.30525	-0.2546
-2.30625	-0.2565
-2.30725	-0.2592
-2.30825	-0.2612
-2.30925	-0.264
-2.31025	-0.2662
-2.31125	-0.2691
-2.31225	-0.2713
-2.31325	-0.2743
-2.31425	-0.2767
-2.31525	-0.2797
-2.31625	-0.2824
-2.31725	-0.2859
-2.31825	-0.2885
-2.31925	-0.2919
-2.32025	-0.2948
-2.32125	-0.2983
-2.32225	-0.3012
-2.32325	-0.305
-2.32425	-0.3082
-2.32525	-0.3122
-2.32625	-0.3155
-2.32725	-0.3198
-2.32825	-0.3233
-2.32925	-0.3277
-2.33025	-0.3314
-2.33125	-0.3359
-2.33225	-0.3399
-2.33325	-0.3448
-2.33425	-0.3489
-2.33525	-0.354
-2.33625	-0.3584
-2.33725	-0.3637
-2.33825	-0.3683
-2.33925	-0.3738
-2.34025	-0.3788
-2.34125	-0.3844
-2.34225	-0.3896
-2.34325	-0.3956
-2.34425	-0.401
-2.34525	-0.4073
-2.34625	-0.4131
-2.34725	-0.4195
-2.34825	-0.4254
-2.34925	-0.4322
-2.35025	-0.4384
-2.35125	-0.4454
-2.35225	-0.4519
-2.35325	-0.4591
-2.35425	-0.4659
-2.35525	-0.4735
-2.35625	-0.4806
-2.35725	-0.4885
-2.35825	-0.4958
-2.35925	-0.5039
-2.36025	-0.5115
-2.36125	-0.5201
-2.36225	-0.5281
-2.36325	-0.5367
-2.36425	-0.545
-2.36525	-0.5541
-2.36625	-0.5627
-2.36725	-0.572
-2.36825	-0.5808
-2.36925	-0.5904
-2.37025	-0.5994
-2.37125	-0.6093
-2.37225	-0.6187
-2.37325	-0.6289
-2.37425	-0.6387
-2.37525	-0.6493
-2.37625	-0.6592
-2.37725	-0.67
-2.37825	-0.6802
-2.37925	-0.6912
-2.38025	-0.7018
-2.38125	-0.7131
-2.38225	-0.724
-2.38325	-0.7356
-2.38425	-0.7467
-2.38525	-0.7585
-2.38625	-0.7699
-2.38725	-0.7821
-2.38825	-0.7939
-2.38925	-0.8063
-2.39025	-0.8182
-2.39125	-0.831
-2.39225	-0.8431
-2.39325	-0.856
-2.39425	-0.8684
-2.39525	-0.8817
-2.39625	-0.8943
-2.39725	-0.9077
-2.39825	-0.9206
-2.39925	-0.9342
-2.40025	-0.9475
-2.40125	-0.9615
-2.40225	-0.9748
-2.40325	-0.9889
-2.40425	-1.002
-2.40525	-1.017
-2.40625	-1.03
-2.40725	-1.045
-2.40825	-1.059
-2.40925	-1.074
-2.41025	-1.088
-2.41125	-1.103
-2.41225	-1.117
-2.41325	-1.132
-2.41425	-1.147
-2.41525	-1.162
-2.41625	-1.176
-2.41725	-1.192
-2.41825	-1.206
-2.41925	-1.222
-2.42025	-1.237
-2.42125	-1.253
-2.42225	-1.268
-2.42325	-1.283
-2.42425	-1.298
-2.42525	-1.314
-2.42625	-1.33
-2.42725	-1.345
-2.42825	-1.361
-2.42925	-1.376
-2.43025	-1.392
-2.43125	-1.408
-2.43225	-1.423
-2.43325	-1.439
-2.43425	-1.454
-2.43525	-1.471
-2.43625	-1.486
-2.43725	-1.502
-2.43825	-1.518
-2.43925	-1.534
-2.44025	-1.549
-2.44125	-1.565
-2.44225	-1.58
-2.44325	-1.596
-2.44425	-1.612
-2.44525	-1.628
-2.44625	-1.643
-2.44725	-1.659
-2.44825	-1.674
-2.44925	-1.69
-2.45025	-1.705
-2.45125	-1.721
-2.45225	-1.736
-2.45325	-1.751
-2.45425	-1.766
-2.45525	-1.782
-2.45625	-1.796
-2.45725	-1.811
-2.45825	-1.826
-2.45925	-1.841
-2.46025	-1.855
-2.46125	-1.87
-2.46225	-1.884
-2.46325	-1.899
-2.46425	-1.913
-2.46525	-1.928
-2.46625	-1.942
-2.46725	-1.956
-2.46825	-1.969
-2.46925	-1.983
-2.47025	-1.997
-2.47125	-2.01
-2.47225	-2.023
-2.47325	-2.037
-2.47425	-2.05
-2.47525	-2.063
-2.47625	-2.075
-2.47725	-2.088
-2.47825	-2.101
-2.47925	-2.113
-2.48025	-2.125
-2.48125	-2.137
-2.48225	-2.148
-2.48325	-2.16
-2.48425	-2.171
-2.48525	-2.182
-2.48625	-2.193
-2.48725	-2.204
-2.48825	-2.214
-2.48925	-2.225
-2.49025	-2.235
-2.49125	-2.245
-2.49225	-2.254
-2.49325	-2.264
-2.49425	-2.273
-2.49525	-2.282
-2.49625	-2.291
-2.49725	-2.3
-2.49825	-2.308
-2.49925	-2.316
-2.50025	-2.324
-2.50125	-2.332
-2.50225	-2.339
-2.50325	-2.346
-2.50425	-2.353
-2.50525	-2.36
-2.50625	-2.366
-2.50725	-2.372
-2.50825	-2.378
-2.50925	-2.384
-2.51025	-2.388
-2.51125	-2.394
-2.51225	-2.399
-2.51325	-2.403
-2.51425	-2.407
-2.51525	-2.412
-2.51625	-2.415
-2.51725	-2.419
-2.51825	-2.422
-2.51925	-2.425
-2.52025	-2.427
-2.52125	-2.43
-2.52225	-2.432
-2.52325	-2.434
-2.52425	-2.435
-2.52525	-2.437
-2.52625	-2.437
-2.52725	-2.439
-2.52825	-2.439
-2.52925	-2.439
-2.53025	-2.439
-2.53125	-2.439
-2.53225	-2.438
-2.53325	-2.437
-2.53425	-2.436
-2.53525	-2.434
-2.53625	-2.432
-2.53725	-2.431
-2.53825	-2.428
-2.53925	-2.426
-2.54025	-2.423
-2.54125	-2.42
-2.54225	-2.416
-2.54325	-2.413
-2.54425	-2.409
-2.54525	-2.405
-2.54625	-2.4
-2.54725	-2.396
-2.54825	-2.391
-2.54925	-2.386
-2.55025	-2.38
-2.55125	-2.375
-2.55225	-2.369
-2.55325	-2.363
-2.55425	-2.356
-2.55525	-2.35
-2.55625	-2.343
-2.55725	-2.336
-2.55825	-2.329
-2.55925	-2.322
-2.56025	-2.314
-2.56125	-2.306
-2.56225	-2.298
-2.56325	-2.29
-2.56425	-2.281
-2.56525	-2.272
-2.56625	-2.263
-2.56725	-2.255
-2.56825	-2.245
-2.56925	-2.236
-2.57025	-2.226
-2.57125	-2.217
-2.57225	-2.207
-2.57325	-2.197
-2.57425	-2.186
-2.57525	-2.177
-2.57625	-2.166
-2.57725	-2.156
-2.57825	-2.145
-2.57925	-2.135
-2.58025	-2.124
-2.58125	-2.114
-2.58225	-2.103
-2.58325	-2.092
-2.58425	-2.081
-2.58525	-2.07
-2.58625	-2.059
-2.58725	-2.049
-2.58825	-2.038
-2.58925	-2.027
-2.59025	-2.016
-2.59125	-2.006
-2.59225	-1.995
-2.59325	-1.985
-2.59425	-1.975
-2.59525	-1.964
-2.59625	-1.954
-2.59725	-1.944
-2.59825	-1.934
-2.59925	-1.924
-2.60025	-1.914
-2.60125	-1.905
-2.60225	-1.895
-2.60325	-1.886
-2.60425	-1.876
-2.60525	-1.868
-2.60625	-1.858
-2.60725	-1.85
-2.60825	-1.841
-2.60925	-1.832
-2.61025	-1.824
-2.61125	-1.816
-2.61225	-1.807
-2.61325	-1.799
-2.61425	-1.791
-2.61525	-1.783
-2.61625	-1.775
-2.61725	-1.768
-2.61825	-1.76
-2.61925	-1.753
-2.62025	-1.745
-2.62125	-1.739
-2.62225	-1.731
-2.62325	-1.724
-2.62425	-1.717
-2.62525	-1.711
-2.62625	-1.704
-2.62725	-1.698
-2.62825	-1.691
-2.62925	-1.685
-2.63025	-1.678
-2.63125	-1.672
-2.63225	-1.666
-2.63325	-1.66
-2.63425	-1.654
-2.63525	-1.648
-2.63625	-1.642
-2.63725	-1.637
-2.63825	-1.631
-2.63925	-1.626
-2.64025	-1.62
-2.64125	-1.615
-2.64225	-1.609
-2.64325	-1.604
-2.64425	-1.599
-2.64525	-1.594
-2.64625	-1.589
-2.64725	-1.584
-2.64825	-1.579
-2.64925	-1.574
-2.65025	-1.569
-2.65125	-1.564
-2.65225	-1.559
-2.65325	-1.555
-2.65425	-1.55
-2.65525	-1.546
-2.65625	-1.541
-2.65725	-1.537
-2.65825	-1.533
-2.65925	-1.528
-2.66025	-1.524
-2.66125	-1.52
-2.66225	-1.516
-2.66325	-1.512
-2.66425	-1.507
-2.66525	-1.504
-2.66625	-1.499
-2.66725	-1.495
-2.66825	-1.491
-2.66925	-1.488
-2.67025	-1.484
-2.67125	-1.48
-2.67225	-1.476
-2.67325	-1.473
-2.67425	-1.469
-2.67525	-1.465
-2.67625	-1.461
-2.67725	-1.458
-2.67825	-1.454
-2.67925	-1.451
-2.68025	-1.447
-2.68125	-1.444
-2.68225	-1.44
-2.68325	-1.437
-2.68425	-1.434
-2.68525	-1.431
-2.68625	-1.427
-2.68725	-1.424
-2.68825	-1.42
-2.68925	-1.417
-2.69025	-1.414
-2.69125	-1.411
-2.69225	-1.408
-2.69325	-1.405
-2.69425	-1.402
-2.69525	-1.399
-2.69625	-1.396
-2.69725	-1.393
-2.69825	-1.39
-2.69925	-1.387
-2.70025	-1.384
-2.70125	-1.381
-2.70225	-1.378
-2.70325	-1.376
-2.70425	-1.373
-2.70525	-1.37
-2.70625	-1.367
-2.70725	-1.365
-2.70825	-1.362
-2.70925	-1.359
-2.71025	-1.356
-2.71125	-1.354
-2.71225	-1.351
-2.71325	-1.349
-2.71425	-1.346
-2.71525	-1.343
-2.71625	-1.341
-2.71725	-1.338
-2.71825	-1.335
-2.71925	-1.333
-2.72025	-1.331
-2.72125	-1.328
-2.72225	-1.326
-2.72325	-1.324
-2.72425	-1.321
-2.72525	-1.319
-2.72625	-1.316
-2.72725	-1.314
-2.72825	-1.312
-2.72925	-1.31
-2.73025	-1.307
-2.73125	-1.305
-2.73225	-1.303
-2.73325	-1.301
-2.73425	-1.298
-2.73525	-1.296
-2.73625	-1.294
-2.73725	-1.292
-2.73825	-1.289
-2.73925	-1.287
-2.74025	-1.285
-2.74125	-1.283
-2.74225	-1.281
-2.74325	-1.279
-2.74425	-1.277
-2.74525	-1.275
-2.74625	-1.273
-2.74725	-1.271
-2.74825	-1.269
-2.74925	-1.267
-2.75025	-1.265
-2.75125	-1.263
-2.75225	-1.261
-2.75325	-1.26
-2.75425	-1.257
-2.75525	-1.256
-2.75625	-1.254
-2.75725	-1.252
-2.75825	-1.25
-2.75925	-1.249
-2.76025	-1.247
-2.76125	-1.245
-2.76225	-1.243
-2.76325	-1.242
-2.76425	-1.24
-2.76525	-1.238
-2.76625	-1.236
-2.76725	-1.235
-2.76825	-1.233
-2.76925	-1.232
-2.77025	-1.23
-2.77125	-1.228
-2.77225	-1.227
-2.77325	-1.225
-2.77425	-1.223
-2.77525	-1.222
-2.77625	-1.22
-2.77725	-1.219
-2.77825	-1.217
-2.77925	-1.216
-2.78025	-1.214
-2.78125	-1.213
-2.78225	-1.212
-2.78325	-1.21
-2.78425	-1.209
-2.78525	-1.207
-2.78625	-1.206
-2.78725	-1.205
-2.78825	-1.203
-2.78925	-1.202
-2.79025	-1.2
-2.79125	-1.199
-2.79225	-1.198
-2.79325	-1.197
-2.79425	-1.195
-2.79525	-1.194
-2.79625	-1.193
-2.79725	-1.192
-2.79825	-1.19
-2.79925	-1.189
-2.80025	-1.188
-2.80125	-1.187
-2.80225	-1.185
-2.80325	-1.184
-2.80425	-1.183
-2.80525	-1.182
-2.80625	-1.181
-2.80725	-1.18
-2.80825	-1.179
-2.80925	-1.178
-2.81025	-1.177
-2.81125	-1.176
-2.81225	-1.175
-2.81325	-1.174
-2.81425	-1.172
-2.81525	-1.172
-2.81625	-1.171
-2.81725	-1.17
-2.81825	-1.169
-2.81925	-1.168
-2.82025	-1.167
-2.82125	-1.166
-2.82225	-1.165
-2.82325	-1.164
-2.82425	-1.163
-2.82525	-1.163
-2.82625	-1.162
-2.82725	-1.161
-2.82825	-1.16
-2.82925	-1.16
-2.83025	-1.159
-2.83125	-1.158
-2.83225	-1.157
-2.83325	-1.157
-2.83425	-1.156
-2.83525	-1.155
-2.83625	-1.154
-2.83725	-1.154
-2.83825	-1.153
-2.83925	-1.153
-2.84025	-1.152
-2.84125	-1.152
-2.84225	-1.151
-2.84325	-1.15
-2.84425	-1.15
-2.84525	-1.149
-2.84625	-1.149
-2.84725	-1.148
-2.84825	-1.148
-2.84925	-1.147
-2.85025	-1.147
-2.85125	-1.147
-2.85225	-1.146
-2.85325	-1.146
-2.85425	-1.145
-2.85525	-1.145
-2.85625	-1.145
-2.85725	-1.144
-2.85825	-1.144
-2.85925	-1.144
-2.86025	-1.143
-2.86125	-1.143
-2.86225	-1.143
-2.86325	-1.143
-2.86425	-1.142
-2.86525	-1.142
-2.86625	-1.142
-2.86725	-1.142
-2.86825	-1.142
-2.86925	-1.142
-2.87025	-1.142
-2.87125	-1.142
-2.87225	-1.142
-2.87325	-1.142
-2.87425	-1.142
-2.87525	-1.142
-2.87625	-1.142
-2.87725	-1.142
-2.87825	-1.142
-2.87925	-1.142
-2.88025	-1.142
-2.88125	-1.142
-2.88225	-1.142
-2.88325	-1.142
-2.88425	-1.142
-2.88525	-1.143
-2.88625	-1.143
-2.88725	-1.143
-2.88825	-1.143
-2.88925	-1.144
-2.89025	-1.144
-2.89125	-1.144
-2.89225	-1.145
-2.89325	-1.145
-2.89425	-1.145
-2.89525	-1.146
-2.89625	-1.146
-2.89725	-1.147
-2.89825	-1.147
-2.89925	-1.148
-2.90025	-1.148
-2.90125	-1.149
-2.90225	-1.149
-2.90325	-1.15
-2.90425	-1.15
-2.90525	-1.151
-2.90625	-1.152
-2.90725	-1.153
-2.90825	-1.147
-2.90725	-1.124
-2.90625	-1.109
-2.90525	-1.099
-2.90425	-1.091
-2.90325	-1.083
-2.90225	-1.076
-2.90125	-1.07
-2.90025	-1.064
-2.89925	-1.058
-2.89825	-1.052
-2.89725	-1.047
-2.89625	-1.042
-2.89525	-1.037
-2.89425	-1.032
-2.89325	-1.027
-2.89225	-1.022
-2.89125	-1.018
-2.89025	-1.013
-2.88925	-1.009
-2.88825	-1.005
-2.88725	-1.001
-2.88625	-0.9964
-2.88525	-0.9925
-2.88425	-0.9886
-2.88325	-0.9848
-2.88225	-0.981
-2.88125	-0.9774
-2.88025	-0.9738
-2.87925	-0.9704
-2.87825	-0.9669
-2.87725	-0.9637
-2.87625	-0.9602
-2.87525	-0.9571
-2.87425	-0.9537
-2.87325	-0.9506
-2.87225	-0.9474
-2.87125	-0.9444
-2.87025	-0.9412
-2.86925	-0.9384
-2.86825	-0.9354
-2.86725	-0.9327
-2.86625	-0.9297
-2.86525	-0.9271
-2.86425	-0.9242
-2.86325	-0.9216
-2.86225	-0.9188
-2.86125	-0.9162
-2.86025	-0.9135
-2.85925	-0.911
-2.85825	-0.9084
-2.85725	-0.9061
-2.85625	-0.9036
-2.85525	-0.9012
-2.85425	-0.8987
-2.85325	-0.8964
-2.85225	-0.894
-2.85125	-0.8917
-2.85025	-0.8893
-2.84925	-0.8872
-2.84825	-0.8848
-2.84725	-0.8827
-2.84625	-0.8804
-2.84525	-0.8784
-2.84425	-0.8761
-2.84325	-0.874
-2.84225	-0.8718
-2.84125	-0.8699
-2.84025	-0.8676
-2.83925	-0.8657
-2.83825	-0.8636
-2.83725	-0.8616
-2.83625	-0.8596
-2.83525	-0.8577
-2.83425	-0.8557
-2.83325	-0.8539
-2.83225	-0.8518
-2.83125	-0.8501
-2.83025	-0.8482
-2.82925	-0.8463
-2.82825	-0.8444
-2.82725	-0.8426
-2.82625	-0.8408
-2.82525	-0.8391
-2.82425	-0.8373
-2.82325	-0.8356
-2.82225	-0.8338
-2.82125	-0.8321
-2.82025	-0.8303
-2.81925	-0.8287
-2.81825	-0.8269
-2.81725	-0.8253
-2.81625	-0.8235
-2.81525	-0.822
-2.81425	-0.8203
-2.81325	-0.8187
-2.81225	-0.8171
-2.81125	-0.8155
-2.81025	-0.8138
-2.80925	-0.8123
-2.80825	-0.8107
-2.80725	-0.8092
-2.80625	-0.8077
-2.80525	-0.8062
-2.80425	-0.8046
-2.80325	-0.8032
-2.80225	-0.8016
-2.80125	-0.8003
-2.80025	-0.7987
-2.79925	-0.7972
-2.79825	-0.7957
-2.79725	-0.7943
-2.79625	-0.7928
-2.79525	-0.7915
-2.79425	-0.79
-2.79325	-0.7885
-2.79225	-0.7871
-2.79125	-0.7858
-2.79025	-0.7844
-2.78925	-0.783
-2.78825	-0.7816
-2.78725	-0.7803
-2.78625	-0.7789
-2.78525	-0.7777
-2.78425	-0.7762
-2.78325	-0.7749
-2.78225	-0.7735
-2.78125	-0.7723
-2.78025	-0.7709
-2.77925	-0.7698
-2.77825	-0.7685
-2.77725	-0.7672
-2.77625	-0.7659
-2.77525	-0.7647
-2.77425	-0.7634
-2.77325	-0.7621
-2.77225	-0.7609
-2.77125	-0.7597
-2.77025	-0.7583
-2.76925	-0.7572
-2.76825	-0.7559
-2.76725	-0.7547
-2.76625	-0.7535
-2.76525	-0.7523
-2.76425	-0.7512
-2.76325	-0.75
-2.76225	-0.7489
-2.76125	-0.7476
-2.76025	-0.7464
-2.75925	-0.7454
-2.75825	-0.7441
-2.75725	-0.7429
-2.75625	-0.7418
-2.75525	-0.7407
-2.75425	-0.7396
-2.75325	-0.7384
-2.75225	-0.7373
-2.75125	-0.7361
-2.75025	-0.735
-2.74925	-0.7338
-2.74825	-0.7327
-2.74725	-0.7316
-2.74625	-0.7305
-2.74525	-0.7294
-2.74425	-0.7284
-2.74325	-0.7273
-2.74225	-0.7262
-2.74125	-0.7251
-2.74025	-0.724
-2.73925	-0.723
-2.73825	-0.7219
-2.73725	-0.7209
-2.73625	-0.7197
-2.73525	-0.7186
-2.73425	-0.7176
-2.73325	-0.7165
-2.73225	-0.7155
-2.73125	-0.7144
-2.73025	-0.7134
-2.72925	-0.7123
-2.72825	-0.7112
-2.72725	-0.7101
-2.72625	-0.7089
-2.72525	-0.7079
-2.72425	-0.707
-2.72325	-0.706
-2.72225	-0.705
-2.72125	-0.704
-2.72025	-0.703
-2.71925	-0.7019
-2.71825	-0.7009
-2.71725	-0.6999
-2.71625	-0.6989
-2.71525	-0.6979
-2.71425	-0.6969
-2.71325	-0.696
-2.71225	-0.695
-2.71125	-0.694
-2.71025	-0.693
-2.70925	-0.6919
-2.70825	-0.691
-2.70725	-0.69
-2.70625	-0.689
-2.70525	-0.6882
-2.70425	-0.6871
-2.70325	-0.6861
-2.70225	-0.6852
-2.70125	-0.6842
-2.70025	-0.6833
-2.69925	-0.6823
-2.69825	-0.6814
-2.69725	-0.6804
-2.69625	-0.6795
-2.69525	-0.6784
-2.69425	-0.6775
-2.69325	-0.6766
-2.69225	-0.6756
-2.69125	-0.6746
-2.69025	-0.6737
-2.68925	-0.6727
-2.68825	-0.6718
-2.68725	-0.6709
-2.68625	-0.6699
-2.68525	-0.6689
-2.68425	-0.668
-2.68325	-0.6671
-2.68225	-0.6662
-2.68125	-0.6651
-2.68025	-0.6643
-2.67925	-0.6633
-2.67825	-0.6624
-2.67725	-0.6614
-2.67625	-0.6606
-2.67525	-0.6597
-2.67425	-0.6587
-2.67325	-0.6578
-2.67225	-0.6569
-2.67125	-0.6559
-2.67025	-0.655
-2.66925	-0.6541
-2.66825	-0.6532
-2.66725	-0.6523
-2.66625	-0.6514
-2.66525	-0.6505
-2.66425	-0.6496
-2.66325	-0.6486
-2.66225	-0.6479
-2.66125	-0.6469
-2.66025	-0.646
-2.65925	-0.645
-2.65825	-0.6441
-2.65725	-0.6432
-2.65625	-0.6423
-2.65525	-0.6413
-2.65425	-0.6406
-2.65325	-0.6396
-2.65225	-0.6387
-2.65125	-0.6377
-2.65025	-0.6369
-2.64925	-0.636
-2.64825	-0.6351
-2.64725	-0.6341
-2.64625	-0.6332
-2.64525	-0.6322
-2.64425	-0.6314
-2.64325	-0.6303
-2.64225	-0.6295
-2.64125	-0.6286
-2.64025	-0.6277
-2.63925	-0.6267
-2.63825	-0.6259
-2.63725	-0.6249
-2.63625	-0.6241
-2.63525	-0.6231
-2.63425	-0.6223
-2.63325	-0.6213
-2.63225	-0.6204
-2.63125	-0.6195
-2.63025	-0.6186
-2.62925	-0.6176
-2.62825	-0.6167
-2.62725	-0.6157
-2.62625	-0.6148
-2.62525	-0.6139
-2.62425	-0.6129
-2.62325	-0.6119
-2.62225	-0.6111
-2.62125	-0.61
-2.62025	-0.6092
-2.61925	-0.6082
-2.61825	-0.6073
-2.61725	-0.6062
-2.61625	-0.6054
-2.61525	-0.6043
-2.61425	-0.6035
-2.61325	-0.6024
-2.61225	-0.6015
-2.61125	-0.6004
-2.61025	-0.5995
-2.60925	-0.5984
-2.60825	-0.5974
-2.60725	-0.5963
-2.60625	-0.5954
-2.60525	-0.5942
-2.60425	-0.5932
-2.60325	-0.5922
-2.60225	-0.5913
-2.60125	-0.5901
-2.60025	-0.5891
-2.59925	-0.5879
-2.59825	-0.5869
-2.59725	-0.5857
-2.59625	-0.5846
-2.59525	-0.5833
-2.59425	-0.5823
-2.59325	-0.5811
-2.59225	-0.58
-2.59125	-0.5786
-2.59025	-0.5775
-2.58925	-0.5762
-2.58825	-0.5751
-2.58725	-0.5737
-2.58625	-0.5726
-2.58525	-0.5712
-2.58425	-0.57
-2.58325	-0.5685
-2.58225	-0.5672
-2.58125	-0.5658
-2.58025	-0.5645
-2.57925	-0.5629
-2.57825	-0.5615
-2.57725	-0.56
-2.57625	-0.5586
-2.57525	-0.557
-2.57425	-0.5556
-2.57325	-0.5538
-2.57225	-0.5523
-2.57125	-0.5506
-2.57025	-0.549
-2.56925	-0.5472
-2.56825	-0.5456
-2.56725	-0.5438
-2.56625	-0.542
-2.56525	-0.54
-2.56425	-0.5384
-2.56325	-0.5364
-2.56225	-0.5345
-2.56125	-0.5325
-2.56025	-0.5306
-2.55925	-0.5285
-2.55825	-0.5265
-2.55725	-0.5242
-2.55625	-0.5222
-2.55525	-0.5198
-2.55425	-0.5177
-2.55325	-0.5151
-2.55225	-0.5128
-2.55125	-0.5103
-2.55025	-0.508
-2.54925	-0.5053
-2.54825	-0.5029
-2.54725	-0.5001
-2.54625	-0.4975
-2.54525	-0.4947
-2.54425	-0.492
-2.54325	-0.489
-2.54225	-0.4861
-2.54125	-0.4829
-2.54025	-0.4801
-2.53925	-0.4768
-2.53825	-0.4736
-2.53725	-0.4702
-2.53625	-0.467
-2.53525	-0.4634
-2.53425	-0.4601
-2.53325	-0.4564
-2.53225	-0.4529
-2.53125	-0.4489
-2.53025	-0.4453
-2.52925	-0.4413
-2.52825	-0.4374
-2.52725	-0.4332
-2.52625	-0.4292
-2.52525	-0.4247
-2.52425	-0.4205
-2.52325	-0.416
-2.52225	-0.4116
-2.52125	-0.4068
-2.52025	-0.4023
-2.51925	-0.3973
-2.51825	-0.3924
-2.51725	-0.3872
-2.51625	-0.3823
-2.51525	-0.3768
-2.51425	-0.3716
-2.51325	-0.3661
-2.51225	-0.3606
-2.51125	-0.3547
-2.51025	-0.3491
-2.50925	-0.343
-2.50825	-0.3373
-2.50725	-0.3311
-2.50625	-0.3249
-2.50525	-0.3184
-2.50425	-0.312
-2.50325	-0.3053
-2.50225	-0.2988
-2.50125	-0.2919
-2.50025	-0.2852
-2.49925	-0.2778
-2.49825	-0.2708
-2.49725	-0.2635
-2.49625	-0.2562
-2.49525	-0.2485
-2.49425	-0.2409
-2.49325	-0.2329
-2.49225	-0.2252
-2.49125	-0.217
-2.49025	-0.209
-2.48925	-0.2004
-2.48825	-0.1921
-2.48725	-0.1835
-2.48625	-0.175
-2.48525	-0.166
-2.48425	-0.1572
-2.48325	-0.148
-2.48225	-0.139
-2.48125	-0.1296
-2.48025	-0.1205
-2.47925	-0.1108
-2.47825	-0.1014
-2.47725	-0.09147
-2.47625	-0.08171
-2.47525	-0.07147
-2.47425	-0.06155
-2.47325	-0.05107
-2.47225	-0.04089
-2.47125	-0.03034
-2.47025	-0.02005
-2.46925	-0.00921
-2.46825	0.0013
-2.46725	0.0124
-2.46625	0.02324
-2.46525	0.03432
-2.46425	0.04525
-2.46325	0.05691
-2.46225	0.06801
-2.46125	0.07965
-2.46025	0.09098
-2.45925	0.1028
-2.45825	0.1143
-2.45725	0.1262
-2.45625	0.1379
-2.45525	0.1499
-2.45425	0.1619
-2.45325	0.1743
-2.45225	0.1862
-2.45125	0.1987
-2.45025	0.2107
-2.44925	0.2233
-2.44825	0.2357
-2.44725	0.2484
-2.44625	0.2609
-2.44525	0.2738
-2.44425	0.2861
-2.44325	0.299
-2.44225	0.3115
-2.44125	0.3245
-2.44025	0.3372
-2.43925	0.3502
-2.43825	0.363
-2.43725	0.3762
-2.43625	0.3888
-2.43525	0.4021
-2.43425	0.4148
-2.43325	0.428
-2.43225	0.4409
-2.43125	0.454
-2.43025	0.4668
-2.42925	0.4801
-2.42825	0.4928
-2.42725	0.506
-2.42625	0.5187
-2.42525	0.532
-2.42425	0.5448
-2.42325	0.558
-2.42225	0.5707
-2.42125	0.5837
-2.42025	0.5963
-2.41925	0.6094
-2.41825	0.6222
-2.41725	0.6351
-2.41625	0.6475
-2.41525	0.6602
-2.41425	0.6724
-2.41325	0.6851
-2.41225	0.6973
-2.41125	0.7099
-2.41025	0.7219
-2.40925	0.7342
-2.40825	0.7461
-2.40725	0.7583
-2.40625	0.7698
-2.40525	0.7818
-2.40425	0.7932
-2.40325	0.805
-2.40225	0.8162
-2.40125	0.8277
-2.40025	0.8386
-2.39925	0.85
-2.39825	0.8607
-2.39725	0.8719
-2.39625	0.8823
-2.39525	0.8931
-2.39425	0.9032
-2.39325	0.9136
-2.39225	0.9234
-2.39125	0.9335
-2.39025	0.9429
-2.38925	0.9529
-2.38825	0.962
-2.38725	0.9715
-2.38625	0.9803
-2.38525	0.9893
-2.38425	0.9978
-2.38325	1.006
-2.38225	1.014
-2.38125	1.023
-2.38025	1.03
-2.37925	1.038
-2.37825	1.045
-2.37725	1.053
-2.37625	1.059
-2.37525	1.066
-2.37425	1.073
-2.37325	1.079
-2.37225	1.085
-2.37125	1.091
-2.37025	1.097
-2.36925	1.102
-2.36825	1.107
-2.36725	1.112
-2.36625	1.117
-2.36525	1.121
-2.36425	1.125
-2.36325	1.129
-2.36225	1.133
-2.36125	1.136
-2.36025	1.139
-2.35925	1.142
-2.35825	1.144
-2.35725	1.147
-2.35625	1.149
-2.35525	1.151
-2.35425	1.152
-2.35325	1.153
-2.35225	1.154
-2.35125	1.155
-2.35025	1.155
-2.34925	1.155
-2.34825	1.155
-2.34725	1.155
-2.34625	1.154
-2.34525	1.153
-2.34425	1.152
-2.34325	1.151
-2.34225	1.149
-2.34125	1.147
-2.34025	1.144
-2.33925	1.142
-2.33825	1.139
-2.33725	1.136
-2.33625	1.132
-2.33525	1.129
-2.33425	1.125
-2.33325	1.121
-2.33225	1.117
-2.33125	1.112
-2.33025	1.107
-2.32925	1.103
-2.32825	1.097
-2.32725	1.092
-2.32625	1.086
-2.32525	1.081
-2.32425	1.074
-2.32325	1.068
-2.32225	1.062
-2.32125	1.055
-2.32025	1.049
-2.31925	1.042
-2.31825	1.035
-2.31725	1.028
-2.31625	1.02
-2.31525	1.013
-2.31425	1.005
-2.31325	0.998
-2.31225	0.99
-2.31125	0.9824
-2.31025	0.9744
-2.30925	0.9667
-2.30825	0.9584
-2.30725	0.9505
-2.30625	0.9421
-2.30525	0.9342
-2.30425	0.9258
-2.30325	0.9179
-2.30225	0.9095
-2.30125	0.9016
-2.30025	0.8932
-2.29925	0.8854
-2.29825	0.8771
-2.29725	0.8695
-2.29625	0.8611
-2.29525	0.8535
-2.29425	0.8454
-2.29325	0.8379
-2.29225	0.8298
-2.29125	0.8225
-2.29025	0.8147
-2.28925	0.8075
-2.28825	0.7999
-2.28725	0.7928
-2.28625	0.7854
-2.28525	0.7784
-2.28425	0.7711
-2.28325	0.7644
-2.28225	0.7573
-2.28125	0.7509
-2.28025	0.7439
-2.27925	0.7375
-2.27825	0.7307
-2.27725	0.7247
-2.27625	0.7181
-2.27525	0.7122
-2.27425	0.7057
-2.27325	0.6999
-2.27225	0.6937
-2.27125	0.6881
-2.27025	0.6821
-2.26925	0.6767
-2.26825	0.6709
-2.26725	0.6658
-2.26625	0.6601
-2.26525	0.655
-2.26425	0.6495
-2.26325	0.6446
-2.26225	0.6393
-2.26125	0.6345
-2.26025	0.6292
-2.25925	0.6246
-2.25825	0.6195
-2.25725	0.615
-2.25625	0.6101
-2.25525	0.6058
-2.25425	0.601
-2.25325	0.5968
-2.25225	0.5921
-2.25125	0.588
-2.25025	0.5834
-2.24925	0.5795
-2.24825	0.575
-2.24725	0.5713
-2.24625	0.567
-2.24525	0.5633
-2.24425	0.5591
-2.24325	0.5555
-2.24225	0.5514
-2.24125	0.5478
-2.24025	0.5438
-2.23925	0.5404
-2.23825	0.5364
-2.23725	0.5332
-2.23625	0.5294
-2.23525	0.5262
-2.23425	0.5225
-2.23325	0.5194
-2.23225	0.5158
-2.23125	0.5127
-2.23025	0.5093
-2.22925	0.5063
-2.22825	0.5028
-2.22725	0.5
-2.22625	0.4965
-2.22525	0.4938
-2.22425	0.4905
-2.22325	0.4878
-2.22225	0.4845
-2.22125	0.482
-2.22025	0.4788
-2.21925	0.4762
-2.21825	0.4731
-2.21725	0.4705
-2.21625	0.4675
-2.21525	0.465
-2.21425	0.4621
-2.21325	0.4597
-2.21225	0.4567
-2.21125	0.4545
-2.21025	0.4516
-2.20925	0.4493
-2.20825	0.4466
-2.20725	0.4444
-2.20625	0.4416
-2.20525	0.4395
-2.20425	0.4367
-2.20325	0.4347
-2.20225	0.432
-2.20125	0.4298
-2.20025	0.4272
-2.19925	0.4253
-2.19825	0.4227
-2.19725	0.4208
-2.19625	0.4183
-2.19525	0.4165
-2.19425	0.414
-2.19325	0.4121
-2.19225	0.4096
-2.19125	0.4079
-2.19025	0.4055
-2.18925	0.4038
-2.18825	0.4015
-2.18725	0.3997
-2.18625	0.3974
-2.18525	0.3957
-2.18425	0.3935
-2.18325	0.3918
-2.18225	0.3895
-2.18125	0.3879
-2.18025	0.3857
-2.17925	0.3841
-2.17825	0.3819
-2.17725	0.3804
-2.17625	0.3783
-2.17525	0.3767
-2.17425	0.3746
-2.17325	0.3732
-2.17225	0.3712
-2.17125	0.3698
-2.17025	0.3677
-2.16925	0.3664
-2.16825	0.3643
-2.16725	0.3629
-2.16625	0.361
-2.16525	0.3597
-2.16425	0.3577
-2.16325	0.3563
-2.16225	0.3545
-2.16125	0.3532
-2.16025	0.3514
-2.15925	0.3501
-2.15825	0.3483
-2.15725	0.347
-2.15625	0.3452
-2.15525	0.344
-2.15425	0.3422
-2.15325	0.341
-2.15225	0.3393
-2.15125	0.3381
-2.15025	0.3363
-2.14925	0.3351
-2.14825	0.3334
-2.14725	0.3323
-2.14625	0.3306
-2.14525	0.3296
-2.14425	0.3279
-2.14325	0.3268
-2.14225	0.3251
-2.14125	0.3242
-2.14025	0.3225
[truncated: 461 more rows]

## Sheet: Fig. S58(c)
	BO2
-2.3738	-0.1449
-2.3748	-0.1616
-2.3758	-0.1654
-2.3768	-0.168
-2.3778	-0.1702
-2.3788	-0.1727
-2.3798	-0.1752
-2.3808	-0.177
-2.3818	-0.1791
-2.3828	-0.1811
-2.3838	-0.1839
-2.3848	-0.1851
-2.3858	-0.1875
-2.3868	-0.1895
-2.3878	-0.192
-2.3888	-0.194
-2.3898	-0.196
-2.3908	-0.1983
-2.3918	-0.2009
-2.3928	-0.2026
-2.3938	-0.2054
-2.3948	-0.2077
-2.3958	-0.2102
-2.3968	-0.2124
-2.3978	-0.2145
-2.3988	-0.2173
-2.3998	-0.22
-2.4008	-0.2221
-2.4018	-0.2247
-2.4028	-0.2275
-2.4038	-0.2302
-2.4048	-0.2328
-2.4058	-0.235
-2.4068	-0.2381
-2.4078	-0.2413
-2.4088	-0.2435
-2.4098	-0.2465
-2.4108	-0.2493
-2.4118	-0.2523
-2.4128	-0.2551
-2.4138	-0.2576
-2.4148	-0.2608
-2.4158	-0.2641
-2.4168	-0.2668
-2.4178	-0.2696
-2.4188	-0.2728
-2.4198	-0.2762
-2.4208	-0.2788
-2.4218	-0.2819
-2.4228	-0.2849
-2.4238	-0.2886
-2.4248	-0.2913
-2.4258	-0.2942
-2.4268	-0.2977
-2.4278	-0.301
-2.4288	-0.3042
-2.4298	-0.307
-2.4308	-0.3106
-2.4318	-0.3141
-2.4328	-0.3172
-2.4338	-0.3206
-2.4348	-0.324
-2.4358	-0.3278
-2.4368	-0.3302
-2.4378	-0.3341
-2.4388	-0.3375
-2.4398	-0.3411
-2.4408	-0.3443
-2.4418	-0.3477
-2.4428	-0.3514
-2.4438	-0.355
-2.4448	-0.3585
-2.4458	-0.3618
-2.4468	-0.3656
-2.4478	-0.3694
-2.4488	-0.3726
-2.4498	-0.3764
-2.4508	-0.3801
-2.4518	-0.3836
-2.4528	-0.3874
-2.4538	-0.391
-2.4548	-0.395
-2.4558	-0.3992
-2.4568	-0.4028
-2.4578	-0.4064
-2.4588	-0.4106
-2.4598	-0.4147
-2.4608	-0.4184
-2.4618	-0.4225
-2.4628	-0.4267
-2.4638	-0.4311
-2.4648	-0.4351
-2.4658	-0.4388
-2.4668	-0.4435
-2.4678	-0.4481
-2.4688	-0.4522
-2.4698	-0.4565
-2.4708	-0.4613
-2.4718	-0.4659
-2.4728	-0.4701
-2.4738	-0.4748
-2.4748	-0.4795
-2.4758	-0.4847
-2.4768	-0.4897
-2.4778	-0.4937
-2.4788	-0.4993
-2.4798	-0.5048
-2.4808	-0.5093
-2.4818	-0.5143
-2.4828	-0.5201
-2.4838	-0.5256
-2.4848	-0.5306
-2.4858	-0.5363
-2.4868	-0.5416
-2.4878	-0.5479
-2.4888	-0.5532
-2.4898	-0.5589
-2.4908	-0.5649
-2.4918	-0.5712
-2.4928	-0.577
-2.4938	-0.5831
-2.4948	-0.5889
-2.4958	-0.5956
-2.4968	-0.6019
-2.4978	-0.6082
-2.4988	-0.6146
-2.4998	-0.6212
-2.5008	-0.628
-2.5018	-0.6343
-2.5028	-0.6412
-2.5038	-0.6486
-2.5048	-0.6548
-2.5058	-0.662
-2.5068	-0.6692
-2.5078	-0.6763
-2.5088	-0.6834
-2.5098	-0.6907
-2.5108	-0.6979
-2.5118	-0.7056
-2.5128	-0.7127
-2.5138	-0.72
-2.5148	-0.7271
-2.5158	-0.735
-2.5168	-0.7427
-2.5178	-0.7499
-2.5188	-0.7574
-2.5198	-0.7657
-2.5208	-0.7727
-2.5218	-0.7806
-2.5228	-0.7884
-2.5238	-0.7964
-2.5248	-0.8041
-2.5258	-0.8112
-2.5268	-0.8191
-2.5278	-0.827
-2.5288	-0.8343
-2.5298	-0.8424
-2.5308	-0.8501
-2.5318	-0.8582
-2.5328	-0.8657
-2.5338	-0.8735
-2.5348	-0.8812
-2.5358	-0.8894
-2.5368	-0.8968
-2.5378	-0.9044
-2.5388	-0.9123
-2.5398	-0.9199
-2.5408	-0.9282
-2.5418	-0.9348
-2.5428	-0.9434
-2.5438	-0.9519
-2.5448	-0.959
-2.5458	-0.9664
-2.5468	-0.9749
-2.5478	-0.9827
-2.5488	-0.991
-2.5498	-0.9986
-2.5508	-1.007
-2.5518	-1.015
-2.5528	-1.023
-2.5538	-1.031
-2.5548	-1.039
-2.5558	-1.048
-2.5568	-1.057
-2.5578	-1.065
-2.5588	-1.074
-2.5598	-1.083
-2.5608	-1.091
-2.5618	-1.101
-2.5628	-1.11
-2.5638	-1.12
-2.5648	-1.129
-2.5658	-1.138
-2.5668	-1.149
-2.5678	-1.159
-2.5688	-1.169
-2.5698	-1.18
-2.5708	-1.191
-2.5718	-1.202
-2.5728	-1.213
-2.5738	-1.225
-2.5748	-1.236
-2.5758	-1.249
-2.5768	-1.261
-2.5778	-1.274
-2.5788	-1.287
-2.5798	-1.301
-2.5808	-1.315
-2.5818	-1.329
-2.5828	-1.344
-2.5838	-1.359
-2.5848	-1.374
-2.5858	-1.39
-2.5868	-1.406
-2.5878	-1.423
-2.5888	-1.44
-2.5898	-1.458
-2.5908	-1.476
-2.5918	-1.495
-2.5928	-1.513
-2.5938	-1.533
-2.5948	-1.553
-2.5958	-1.573
-2.5968	-1.595
-2.5978	-1.616
-2.5988	-1.638
-2.5998	-1.662
-2.6008	-1.684
-2.6018	-1.708
-2.6028	-1.732
-2.6038	-1.757
-2.6048	-1.782
-2.6058	-1.807
-2.6068	-1.833
-2.6078	-1.861
-2.6088	-1.888
-2.6098	-1.916
-2.6108	-1.945
-2.6118	-1.975
-2.6128	-2.003
-2.6138	-2.033
-2.6148	-2.064
-2.6158	-2.096
-2.6168	-2.126
-2.6178	-2.158
-2.6188	-2.19
-2.6198	-2.223
-2.6208	-2.256
-2.6218	-2.29
-2.6228	-2.325
-2.6238	-2.36
-2.6248	-2.395
-2.6258	-2.431
-2.6268	-2.466
-2.6278	-2.503
-2.6288	-2.539
-2.6298	-2.577
-2.6308	-2.613
-2.6318	-2.65
-2.6328	-2.689
-2.6338	-2.727
-2.6348	-2.766
-2.6358	-2.805
-2.6368	-2.844
-2.6378	-2.884
-2.6388	-2.923
-2.6398	-2.964
-2.6408	-3.002
-2.6418	-3.043
-2.6428	-3.083
-2.6438	-3.123
-2.6448	-3.164
-2.6458	-3.204
-2.6468	-3.244
-2.6478	-3.286
-2.6488	-3.326
-2.6498	-3.367
-2.6508	-3.408
-2.6518	-3.448
-2.6528	-3.488
-2.6538	-3.528
-2.6548	-3.567
-2.6558	-3.607
-2.6568	-3.646
-2.6578	-3.686
-2.6588	-3.723
-2.6598	-3.763
-2.6608	-3.801
-2.6618	-3.839
-2.6628	-3.877
-2.6638	-3.916
-2.6648	-3.951
-2.6658	-3.988
-2.6668	-4.024
-2.6678	-4.059
-2.6688	-4.095
-2.6698	-4.13
-2.6708	-4.163
-2.6718	-4.196
-2.6728	-4.227
-2.6738	-4.26
-2.6748	-4.291
-2.6758	-4.322
-2.6768	-4.352
-2.6778	-4.38
-2.6788	-4.408
-2.6798	-4.436
-2.6808	-4.462
-2.6818	-4.487
-2.6828	-4.512
-2.6838	-4.536
-2.6848	-4.559
-2.6858	-4.58
-2.6868	-4.601
-2.6878	-4.622
-2.6888	-4.641
-2.6898	-4.659
-2.6908	-4.676
-2.6918	-4.691
-2.6928	-4.706
-2.6938	-4.721
-2.6948	-4.733
-2.6958	-4.745
-2.6968	-4.755
-2.6978	-4.764
-2.6988	-4.773
-2.6998	-4.781
-2.7008	-4.788
-2.7018	-4.793
-2.7028	-4.798
-2.7038	-4.801
-2.7048	-4.802
-2.7058	-4.803
-2.7068	-4.803
-2.7078	-4.802
-2.7088	-4.801
-2.7098	-4.798
-2.7108	-4.793
-2.7118	-4.789
-2.7128	-4.783
-2.7138	-4.777
-2.7148	-4.769
-2.7158	-4.761
-2.7168	-4.752
-2.7178	-4.742
-2.7188	-4.732
-2.7198	-4.722
-2.7208	-4.708
-2.7218	-4.696
-2.7228	-4.682
-2.7238	-4.668
-2.7248	-4.654
-2.7258	-4.64
-2.7268	-4.624
-2.7278	-4.609
-2.7288	-4.592
-2.7298	-4.576
-2.7308	-4.558
-2.7318	-4.541
-2.7328	-4.524
-2.7338	-4.506
-2.7348	-4.488
-2.7358	-4.471
-2.7368	-4.451
-2.7378	-4.434
-2.7388	-4.414
-2.7398	-4.396
-2.7408	-4.377
-2.7418	-4.359
-2.7428	-4.34
-2.7438	-4.321
-2.7448	-4.302
-2.7458	-4.284
-2.7468	-4.264
-2.7478	-4.246
-2.7488	-4.228
-2.7498	-4.209
-2.7508	-4.19
-2.7518	-4.173
-2.7528	-4.155
-2.7538	-4.137
-2.7548	-4.119
-2.7558	-4.102
-2.7568	-4.083
-2.7578	-4.066
-2.7588	-4.049
-2.7598	-4.033
-2.7608	-4.014
-2.7618	-3.999
-2.7628	-3.982
-2.7638	-3.966
-2.7648	-3.95
-2.7658	-3.934
-2.7668	-3.918
-2.7678	-3.902
-2.7688	-3.888
-2.7698	-3.872
-2.7708	-3.857
-2.7718	-3.844
-2.7728	-3.828
-2.7738	-3.814
-2.7748	-3.799
-2.7758	-3.786
-2.7768	-3.771
-2.7778	-3.758
-2.7788	-3.745
-2.7798	-3.732
-2.7808	-3.718
-2.7818	-3.705
-2.7828	-3.692
-2.7838	-3.68
-2.7848	-3.667
-2.7858	-3.654
-2.7868	-3.642
-2.7878	-3.631
-2.7888	-3.619
-2.7898	-3.607
-2.7908	-3.596
-2.7918	-3.585
-2.7928	-3.573
-2.7938	-3.562
-2.7948	-3.551
-2.7958	-3.541
-2.7968	-3.53
-2.7978	-3.519
-2.7988	-3.509
-2.7998	-3.5
-2.8008	-3.489
-2.8018	-3.48
-2.8028	-3.47
-2.8038	-3.461
-2.8048	-3.451
-2.8058	-3.442
-2.8068	-3.433
-2.8078	-3.425
-2.8088	-3.416
-2.8098	-3.407
-2.8108	-3.399
-2.8118	-3.39
-2.8128	-3.382
-2.8138	-3.374
-2.8148	-3.367
-2.8158	-3.36
-2.8168	-3.352
-2.8178	-3.345
-2.8188	-3.337
-2.8198	-3.331
-2.8208	-3.324
-2.8218	-3.318
-2.8228	-3.311
-2.8238	-3.305
-2.8248	-3.299
-2.8258	-3.293
-2.8268	-3.288
-2.8278	-3.283
-2.8288	-3.278
-2.8298	-3.273
-2.8308	-3.268
-2.8318	-3.264
-2.8328	-3.259
-2.8338	-3.255
-2.8348	-3.252
-2.8358	-3.249
-2.8368	-3.245
-2.8378	-3.242
-2.8388	-3.239
-2.8398	-3.239
-2.8408	-3.235
-2.8418	-3.234
-2.8428	-3.233
-2.8438	-3.232
-2.8448	-3.231
-2.8458	-3.231
-2.8468	-3.231
-2.8478	-3.232
-2.8488	-3.233
-2.8498	-3.234
-2.8508	-3.237
-2.8518	-3.24
-2.8528	-3.243
-2.8538	-3.247
-2.8548	-3.251
-2.8558	-3.256
-2.8568	-3.261
-2.8578	-3.268
-2.8588	-3.275
-2.8598	-3.284
-2.8608	-3.291
-2.8618	-3.3
-2.8628	-3.311
-2.8638	-3.323
-2.8648	-3.334
-2.8658	-3.348
-2.8668	-3.362
-2.8678	-3.377
-2.8688	-3.393
-2.8698	-3.41
-2.8708	-3.428
-2.8718	-3.447
-2.8728	-3.466
-2.8738	-3.487
-2.8748	-3.509
-2.8758	-3.531
-2.8768	-3.554
-2.8778	-3.578
-2.8788	-3.602
-2.8798	-3.628
-2.8808	-3.654
-2.8818	-3.681
-2.8828	-3.708
-2.8838	-3.736
-2.8848	-3.765
-2.8858	-3.795
-2.8868	-3.826
-2.8878	-3.86
-2.8888	-3.893
-2.8898	-3.927
-2.8908	-3.962
-2.8918	-3.997
-2.8928	-4.036
-2.8938	-4.073
-2.8948	-4.113
-2.8958	-4.153
-2.8968	-4.194
-2.8978	-4.235
-2.8988	-4.278
-2.8998	-4.321
-2.9008	-4.364
-2.9018	-4.408
-2.9028	-4.453
-2.9038	-4.498
-2.9048	-4.542
-2.9058	-4.588
-2.9068	-4.633
-2.9078	-4.678
-2.9088	-4.723
-2.9098	-4.767
-2.9108	-4.812
-2.9118	-4.857
-2.9128	-4.899
-2.9138	-4.943
-2.9148	-4.986
-2.9158	-5.028
-2.9168	-5.07
-2.9178	-5.111
-2.9188	-5.152
-2.9198	-5.192
-2.9208	-5.23
-2.9218	-5.269
-2.9228	-5.304
-2.9238	-5.344
-2.9248	-5.38
-2.9258	-5.416
-2.9268	-5.451
-2.9278	-5.486
-2.9288	-5.52
-2.9298	-5.554
-2.9308	-5.587
-2.9318	-5.62
-2.9328	-5.651
-2.9338	-5.682
-2.9348	-5.712
-2.9358	-5.742
-2.9368	-5.771
-2.9378	-5.801
-2.9388	-5.83
-2.9398	-5.86
-2.9408	-5.889
-2.9418	-5.918
-2.9428	-5.946
-2.9438	-5.975
-2.9448	-6.003
-2.9458	-6.033
-2.9468	-6.062
-2.9478	-6.091
-2.9488	-6.12
-2.9498	-6.151
-2.9508	-6.181
-2.9518	-6.211
-2.9528	-6.241
-2.9538	-6.272
-2.9548	-6.303
-2.9558	-6.334
-2.9568	-6.366
-2.9578	-6.399
-2.9588	-6.431
-2.9598	-6.463
-2.9608	-6.496
-2.9618	-6.529
-2.9628	-6.562
-2.9638	-6.595
-2.9648	-6.628
-2.9658	-6.662
-2.9668	-6.697
-2.9678	-6.732
-2.9688	-6.766
-2.9698	-6.801
-2.9708	-6.836
-2.9718	-6.872
-2.9728	-6.906
-2.9738	-6.94
-2.9748	-6.978
-2.9758	-7.013
-2.9768	-7.047
-2.9778	-7.083
-2.9788	-7.118
-2.9798	-7.154
-2.9808	-7.19
-2.9818	-7.225
-2.9828	-7.261
-2.9838	-7.295
-2.9848	-7.33
-2.9858	-7.366
-2.9868	-7.401
-2.9878	-7.436
-2.9888	-7.469
-2.9898	-7.503
-2.9908	-7.538
-2.9918	-7.571
-2.9928	-7.604
-2.9938	-7.637
-2.9948	-7.671
-2.9958	-7.704
-2.9968	-7.737
-2.9978	-7.769
-2.9988	-7.801
-2.9998	-7.834
-3.0008	-7.864
-3.0018	-7.897
-3.0028	-7.927
-3.0038	-7.956
-3.0048	-7.986
-3.0058	-8.016
-3.0068	-8.045
-3.0078	-8.075
-3.0088	-8.104
-3.0098	-8.131
-3.0108	-8.158
-3.0118	-8.186
-3.0128	-8.211
-3.0138	-8.236
-3.0148	-8.263
-3.0158	-8.288
-3.0168	-8.311
-3.0178	-8.336
-3.0188	-8.359
-3.0198	-8.382
-3.0208	-8.404
-3.0218	-8.426
-3.0228	-8.447
-3.0238	-8.468
-3.0248	-8.487
-3.0258	-8.506
-3.0268	-8.525
-3.0278	-8.544
-3.0288	-8.561
-3.0298	-8.577
-3.0308	-8.593
-3.0318	-8.609
-3.0328	-8.623
-3.0338	-8.638
-3.0348	-8.651
-3.0358	-8.663
-3.0368	-8.674
-3.0378	-8.687
-3.0388	-8.698
-3.0398	-8.707
-3.0408	-8.716
-3.0418	-8.724
-3.0428	-8.732
-3.0438	-8.739
-3.0448	-8.745
-3.0458	-8.75
-3.0468	-8.755
-3.0478	-8.759
-3.0488	-8.761
-3.0498	-8.763
-3.0508	-8.764
-3.0518	-8.765
-3.0528	-8.765
-3.0538	-8.764
-3.0548	-8.762
-3.0558	-8.76
-3.0568	-8.755
-3.0578	-8.752
-3.0588	-8.744
-3.0598	-8.742
-3.0608	-8.735
-3.0618	-8.727
-3.0628	-8.719
-3.0638	-8.711
-3.0648	-8.701
-3.0658	-8.691
-3.0668	-8.679
-3.0678	-8.669
-3.0688	-8.655
-3.0698	-8.644
-3.0708	-8.631
-3.0718	-8.616
-3.0728	-8.6
-3.0738	-8.586
-3.0748	-8.569
-3.0758	-8.554
-3.0768	-8.536
-3.0778	-8.518
-3.0788	-8.5
-3.0798	-8.481
-3.0808	-8.462
-3.0818	-8.443
-3.0828	-8.423
-3.0838	-8.402
-3.0848	-8.382
-3.0858	-8.36
-3.0868	-8.339
-3.0878	-8.317
-3.0888	-8.295
-3.0898	-8.272
-3.0908	-8.25
-3.0918	-8.226
-3.0928	-8.203
-3.0938	-8.179
-3.0948	-8.156
-3.0958	-8.133
-3.0968	-8.108
-3.0978	-8.085
-3.0988	-8.061
-3.0998	-8.036
-3.1008	-8.012
-3.1018	-7.988
-3.1028	-7.963
-3.1038	-7.94
-3.1048	-7.914
-3.1058	-7.89
-3.1068	-7.865
-3.1078	-7.842
-3.1088	-7.817
-3.1098	-7.793
-3.1108	-7.769
-3.1118	-7.745
-3.1128	-7.72
-3.1138	-7.696
-3.1148	-7.672
-3.1158	-7.649
-3.1168	-7.625
-3.1178	-7.601
-3.1188	-7.577
-3.1198	-7.555
-3.1208	-7.531
-3.1218	-7.508
-3.1228	-7.485
-3.1238	-7.463
-3.1248	-7.44
-3.1258	-7.417
-3.1268	-7.395
-3.1278	-7.374
-3.1288	-7.351
-3.1298	-7.33
-3.1308	-7.307
-3.1318	-7.286
-3.1328	-7.265
-3.1338	-7.244
-3.1348	-7.222
-3.1358	-7.202
-3.1368	-7.181
-3.1378	-7.16
-3.1388	-7.141
-3.1398	-7.121
-3.1408	-7.101
-3.1418	-7.08
-3.1428	-7.06
-3.1438	-7.042
-3.1448	-7.022
-3.1458	-7.003
-3.1468	-6.985
-3.1478	-6.967
-3.1488	-6.948
-3.1498	-6.929
-3.1508	-6.911
-3.1518	-6.894
-3.1528	-6.875
-3.1538	-6.858
-3.1548	-6.841
-3.1558	-6.823
-3.1568	-6.806
-3.1578	-6.789
-3.1588	-6.772
-3.1598	-6.756
-3.1608	-6.739
-3.1618	-6.723
-3.1628	-6.706
-3.1638	-6.691
-3.1648	-6.675
-3.1658	-6.659
-3.1668	-6.643
-3.1678	-6.628
-3.1688	-6.612
-3.1698	-6.597
-3.1708	-6.582
-3.1718	-6.568
-3.1728	-6.553
-3.1738	-6.538
-3.1748	-6.524
-3.1758	-6.51
-3.1768	-6.496
-3.1778	-6.481
-3.1788	-6.468
-3.1798	-6.454
-3.1808	-6.44
-3.1818	-6.426
-3.1828	-6.413
-3.1838	-6.4
-3.1848	-6.387
-3.1858	-6.374
-3.1868	-6.361
-3.1878	-6.348
-3.1888	-6.336
-3.1898	-6.323
-3.1908	-6.31
-3.1918	-6.298
-3.1928	-6.286
-3.1938	-6.273
-3.1948	-6.261
-3.1958	-6.25
-3.1968	-6.238
-3.1978	-6.226
-3.1988	-6.215
-3.1998	-6.204
-3.2008	-6.192
-3.2018	-6.181
-3.2028	-6.169
-3.2038	-6.159
-3.2048	-6.147
-3.2058	-6.136
-3.2068	-6.125
-3.2078	-6.115
-3.2088	-6.104
-3.2098	-6.094
-3.2108	-6.083
-3.2118	-6.074
-3.2128	-6.063
-3.2138	-6.053
-3.2148	-6.042
-3.2158	-6.033
-3.2168	-6.023
-3.2178	-6.012
-3.2188	-6.003
-3.2198	-5.993
-3.2208	-5.984
-3.2218	-5.974
-3.2228	-5.964
-3.2238	-5.956
-3.2248	-5.946
-3.2258	-5.937
-3.2268	-5.928
-3.2278	-5.919
-3.2288	-5.91
-3.2298	-5.901
-3.2308	-5.892
-3.2318	-5.883
-3.2328	-5.874
-3.2338	-5.865
-3.2348	-5.857
-3.2358	-5.849
-3.2368	-5.84
-3.2378	-5.832
-3.2388	-5.823
-3.2398	-5.815
-3.2408	-5.807
-3.2418	-5.799
-3.2428	-5.791
-3.2438	-5.783
-3.2448	-5.775
-3.2458	-5.767
-3.2468	-5.759
-3.2478	-5.752
-3.2488	-5.744
-3.2498	-5.736
-3.2508	-5.729
-3.2518	-5.722
-3.2528	-5.714
-3.2538	-5.707
-3.2548	-5.699
-3.2558	-5.692
-3.2568	-5.685
-3.2578	-5.678
-3.2588	-5.671
-3.2598	-5.664
-3.2608	-5.657
-3.2618	-5.65
-3.2628	-5.643
-3.2638	-5.637
-3.2648	-5.63
-3.2658	-5.623
-3.2668	-5.617
-3.2678	-5.61
-3.2688	-5.604
-3.2698	-5.597
-3.2708	-5.59
-3.2718	-5.585
-3.2728	-5.578
-3.2738	-5.572
-3.2748	-5.566
-3.2758	-5.559
-3.2768	-5.555
-3.2778	-5.548
-3.2788	-5.542
-3.2798	-5.537
-3.2808	-5.531
-3.2818	-5.525
-3.2828	-5.519
-3.2838	-5.514
-3.2848	-5.508
-3.2858	-5.502
-3.2868	-5.497
-3.2878	-5.493
-3.2888	-5.487
-3.2898	-5.482
-3.2908	-5.476
-3.2918	-5.472
-3.2928	-5.466
-3.2938	-5.461
-3.2948	-5.457
-3.2958	-5.452
-3.2968	-5.446
-3.2978	-5.442
-3.2988	-5.437
-3.2998	-5.433
-3.3008	-5.428
-3.3018	-5.423
-3.3028	-5.419
-3.3038	-5.415
-3.3048	-5.411
-3.3058	-5.406
-3.3068	-5.401
-3.3078	-5.397
-3.3088	-5.394
-3.3098	-5.389
-3.3108	-5.385
-3.3118	-5.382
-3.3128	-5.378
-3.3138	-5.374
-3.3148	-5.37
-3.3158	-5.367
-3.3168	-5.363
-3.3178	-5.36
-3.3188	-5.356
-3.3198	-5.353
-3.3208	-5.35
-3.3218	-5.346
-3.3228	-5.343
-3.3238	-5.299
-3.3228	-5.247
-3.3218	-5.225
-3.3208	-5.206
-3.3198	-5.19
-3.3188	-5.173
-3.3178	-5.158
-3.3168	-5.143
-3.3158	-5.13
-3.3148	-5.116
-3.3138	-5.103
-3.3128	-5.091
-3.3118	-5.079
-3.3108	-5.067
-3.3098	-5.055
-3.3088	-5.044
-3.3078	-5.033
-3.3068	-5.022
-3.3058	-5.011
-3.3048	-5.001
-3.3038	-4.991
-3.3028	-4.981
-3.3018	-4.971
-3.3008	-4.961
-3.2998	-4.953
-3.2988	-4.943
-3.2978	-4.933
-3.2968	-4.925
-3.2958	-4.916
-3.2948	-4.907
-3.2938	-4.899
-3.2928	-4.89
-3.2918	-4.882
-3.2908	-4.873
-3.2898	-4.865
-3.2888	-4.857
-3.2878	-4.85
-3.2868	-4.842
-3.2858	-4.834
-3.2848	-4.827
-3.2838	-4.819
-3.2828	-4.812
-3.2818	-4.804
-3.2808	-4.797
-3.2798	-4.79
-3.2788	-4.783
-3.2778	-4.775
-3.2768	-4.768
-3.2758	-4.761
-3.2748	-4.755
-3.2738	-4.748
-3.2728	-4.741
-3.2718	-4.735
-3.2708	-4.728
-3.2698	-4.721
-3.2688	-4.714
-3.2678	-4.708
-3.2668	-4.702
-3.2658	-4.695
-3.2648	-4.688
-3.2638	-4.683
-3.2628	-4.676
-3.2618	-4.67
-3.2608	-4.663
-3.2598	-4.658
-3.2588	-4.652
-3.2578	-4.645
-3.2568	-4.639
-3.2558	-4.634
-3.2548	-4.628
-3.2538	-4.621
-3.2528	-4.615
-3.2518	-4.61
-3.2508	-4.604
-3.2498	-4.598
-3.2488	-4.592
-3.2478	-4.587
-3.2468	-4.581
-3.2458	-4.575
-3.2448	-4.569
-3.2438	-4.564
-3.2428	-4.558
-3.2418	-4.552
-3.2408	-4.547
-3.2398	-4.542
-3.2388	-4.536
-3.2378	-4.531
-3.2368	-4.525
-3.2358	-4.52
-3.2348	-4.514
-3.2338	-4.509
-3.2328	-4.503
-3.2318	-4.498
-3.2308	-4.493
-3.2298	-4.487
-3.2288	-4.482
-3.2278	-4.477
-3.2268	-4.472
-3.2258	-4.466
-3.2248	-4.461
-3.2238	-4.456
-3.2228	-4.451
-3.2218	-4.445
-3.2208	-4.44
-3.2198	-4.435
-3.2188	-4.43
-3.2178	-4.424
-3.2168	-4.419
-3.2158	-4.414
-3.2148	-4.409
-3.2138	-4.403
-3.2128	-4.399
-3.2118	-4.394
-3.2108	-4.389
-3.2098	-4.384
-3.2088	-4.378
-3.2078	-4.373
-3.2068	-4.369
-3.2058	-4.364
-3.2048	-4.358
-3.2038	-4.354
-3.2028	-4.349
-3.2018	-4.343
-3.2008	-4.338
-3.1998	-4.333
-3.1988	-4.329
-3.1978	-4.323
-3.1968	-4.318
-3.1958	-4.313
-3.1948	-4.308
-3.1938	-4.303
-3.1928	-4.298
-3.1918	-4.293
-3.1908	-4.288
-3.1898	-4.283
-3.1888	-4.278
-3.1878	-4.273
-3.1868	-4.268
-3.1858	-4.263
-3.1848	-4.258
-3.1838	-4.253
-3.1828	-4.249
-3.1818	-4.243
-3.1808	-4.238
-3.1798	-4.233
-3.1788	-4.228
-3.1778	-4.223
-3.1768	-4.218
-3.1758	-4.213
-3.1748	-4.207
-3.1738	-4.203
-3.1728	-4.197
-3.1718	-4.193
-3.1708	-4.187
-3.1698	-4.182
-3.1688	-4.177
-3.1678	-4.172
-3.1668	-4.167
-3.1658	-4.16
-3.1648	-4.156
-3.1638	-4.151
-3.1628	-4.145
-3.1618	-4.14
-3.1608	-4.134
-3.1598	-4.129
-3.1588	-4.124
-3.1578	-4.118
-3.1568	-4.113
-3.1558	-4.107
-3.1548	-4.102
-3.1538	-4.096
-3.1528	-4.09
-3.1518	-4.085
-3.1508	-4.079
-3.1498	-4.073
-3.1488	-4.068
-3.1478	-4.062
-3.1468	-4.056
-3.1458	-4.05
-3.1448	-4.044
-3.1438	-4.038
-3.1428	-4.033
-3.1418	-4.026
-3.1408	-4.02
-3.1398	-4.014
-3.1388	-4.007
-3.1378	-4.001
-3.1368	-3.994
-3.1358	-3.988
-3.1348	-3.982
-3.1338	-3.975
-3.1328	-3.968
-3.1318	-3.962
-3.1308	-3.955
-3.1298	-3.948
-3.1288	-3.941
-3.1278	-3.933
-3.1268	-3.927
-3.1258	-3.919
-3.1248	-3.912
-3.1238	-3.905
-3.1228	-3.897
-3.1218	-3.89
-3.1208	-3.881
-3.1198	-3.874
-3.1188	-3.866
-3.1178	-3.858
-3.1168	-3.85
-3.1158	-3.842
-3.1148	-3.833
-3.1138	-3.825
-3.1128	-3.816
-3.1118	-3.807
-3.1108	-3.798
-3.1098	-3.789
-3.1088	-3.779
-3.1078	-3.771
-3.1068	-3.761
-3.1058	-3.751
-3.1048	-3.742
-3.1038	-3.732
-3.1028	-3.722
-3.1018	-3.712
-3.1008	-3.701
-3.0998	-3.691
-3.0988	-3.679
-3.0978	-3.668
-3.0968	-3.658
-3.0958	-3.647
-3.0948	-3.635
-3.0938	-3.623
-3.0928	-3.611
-3.0918	-3.599
-3.0908	-3.587
-3.0898	-3.574
-3.0888	-3.562
-3.0878	-3.548
-3.0868	-3.535
-3.0858	-3.522
-3.0848	-3.508
-3.0838	-3.494
-3.0828	-3.48
-3.0818	-3.466
-3.0808	-3.451
-3.0798	-3.436
-3.0788	-3.421
-3.0778	-3.405
-3.0768	-3.389
-3.0758	-3.373
-3.0748	-3.357
-3.0738	-3.341
-3.0728	-3.324
-3.0718	-3.307
-3.0708	-3.289
-3.0698	-3.272
-3.0688	-3.254
-3.0678	-3.236
-3.0668	-3.218
-3.0658	-3.199
-3.0648	-3.179
-3.0638	-3.16
-3.0628	-3.141
-3.0618	-3.12
-3.0608	-3.1
-3.0598	-3.08
-3.0588	-3.058
-3.0578	-3.037
-3.0568	-3.014
-3.0558	-2.992
-3.0548	-2.971
-3.0538	-2.948
-3.0528	-2.926
-3.0518	-2.902
-3.0508	-2.878
-3.0498	-2.854
-3.0488	-2.83
-3.0478	-2.805
-3.0468	-2.78
-3.0458	-2.755
-3.0448	-2.729
-3.0438	-2.704
-3.0428	-2.677
-3.0418	-2.65
-3.0408	-2.624
-3.0398	-2.597
-3.0388	-2.57
-3.0378	-2.542
-3.0368	-2.512
-3.0358	-2.485
-3.0348	-2.455
-3.0338	-2.426
-3.0328	-2.396
-3.0318	-2.367
-3.0308	-2.336
-3.0298	-2.306
-3.0288	-2.275
-3.0278	-2.244
-3.0268	-2.214
-3.0258	-2.181
-3.0248	-2.15
-3.0238	-2.118
-3.0228	-2.085
-3.0218	-2.052
-3.0208	-2.019
-3.0198	-1.987
-3.0188	-1.953
-3.0178	-1.92
-3.0168	-1.886
-3.0158	-1.852
-3.0148	-1.819
-3.0138	-1.785
-3.0128	-1.751
-3.0118	-1.715
-3.0108	-1.68
-3.0098	-1.645
-3.0088	-1.61
-3.0078	-1.575
-3.0068	-1.538
-3.0058	-1.502
-3.0048	-1.467
-3.0038	-1.431
-3.0028	-1.394
-3.0018	-1.358
-3.0008	-1.322
-2.9998	-1.286
-2.9988	-1.249
-2.9978	-1.212
-2.9968	-1.175
-2.9958	-1.14
-2.9948	-1.102
-2.9938	-1.065
-2.9928	-1.029
-2.9918	-0.9914
-2.9908	-0.954
-2.9898	-0.9172
-2.9888	-0.8818
-2.9878	-0.8449
-2.9868	-0.8075
-2.9858	-0.7713
-2.9848	-0.7343
-2.9838	-0.6974
-2.9828	-0.6603
-2.9818	-0.6225
-2.9808	-0.5863
-2.9798	-0.5503
-2.9788	-0.514
-2.9778	-0.4767
-2.9768	-0.4402
-2.9758	-0.4046
-2.9748	-0.3689
-2.9738	-0.3324
-2.9728	-0.296
-2.9718	-0.2606
-2.9708	-0.2255
-2.9698	-0.1902
-2.9688	-0.1555
-2.9678	-0.1198
-2.9668	-0.0855
-2.9658	-0.05015
-2.9648	-0.01617
-2.9638	0.01735
-2.9628	0.05088
-2.9618	0.08551
-2.9608	0.1191
-2.9598	0.1527
-2.9588	0.1845
-2.9578	0.2187
-2.9568	0.251
-2.9558	0.2828
-2.9548	0.3146
-2.9538	0.3458
-2.9528	0.3776
-2.9518	0.409
-2.9508	0.439
-2.9498	0.4706
-2.9488	0.4985
-2.9478	0.5274
-2.9468	0.5572
-2.9458	0.5861
-2.9448	0.6151
-2.9438	0.6426
-2.9428	0.6703
-2.9418	0.6978
-2.9408	0.7243
-2.9398	0.7503
-2.9388	0.7758
-2.9378	0.8007
-2.9368	0.8248
-2.9358	0.849
-2.9348	0.8733
-2.9338	0.8958
-2.9328	0.9185
-2.9318	0.9405
-2.9308	0.9627
-2.9298	0.9831
-2.9288	1.003
-2.9278	1.023
-2.9268	1.042
-2.9258	1.063
-2.9248	1.078
-2.9238	1.097
-2.9228	1.113
-2.9218	1.13
-2.9208	1.143
-2.9198	1.159
-2.9188	1.173
-2.9178	1.187
-2.9168	1.198
-2.9158	1.21
-2.9148	1.222
-2.9138	1.232
-2.9128	1.242
-2.9118	1.251
-2.9108	1.258
-2.9098	1.266
-2.9088	1.273
-2.9078	1.279
-2.9068	1.284
-2.9058	1.289
-2.9048	1.293
-2.9038	1.296
-2.9028	1.297
-2.9018	1.3
-2.9008	1.3
-2.8998	1.301
-2.8988	1.3
-2.8978	1.298
-2.8968	1.297
-2.8958	1.294
-2.8948	1.29
-2.8938	1.287
-2.8928	1.281
-2.8918	1.276
-2.8908	1.27
-2.8898	1.263
-2.8888	1.256
-2.8878	1.248
-2.8868	1.238
-2.8858	1.23
-2.8848	1.221
-2.8838	1.209
-2.8828	1.199
-2.8818	1.188
-2.8808	1.176
-2.8798	1.165
-2.8788	1.152
-2.8778	1.139
-2.8768	1.126
-2.8758	1.111
-2.8748	1.097
-2.8738	1.084
-2.8728	1.069
-2.8718	1.054
-2.8708	1.038
-2.8698	1.023
-2.8688	1.007
-2.8678	0.9911
-2.8668	0.9754
-2.8658	0.9594
-2.8648	0.9422
-2.8638	0.9259
-2.8628	0.9092
-2.8618	0.8921
-2.8608	0.8754
-2.8598	0.8589
-2.8588	0.8411
-2.8578	0.8251
-2.8568	0.8075
-2.8558	0.7899
-2.8548	0.7735
-2.8538	0.757
-2.8528	0.7402
-2.8518	0.7231
-2.8508	0.7061
-2.8498	0.6896
-2.8488	0.6732
-2.8478	0.6562
-2.8468	0.6398
-2.8458	0.6232
-2.8448	0.6077
-2.8438	0.5909
-2.8428	0.5751
-2.8418	0.5594
-2.8408	0.5437
-2.8398	0.5277
-2.8388	0.5128
-2.8378	0.4976
-2.8368	0.4824
-2.8358	0.4671
-2.8348	0.4524
-2.8338	0.438
-2.8328	0.4237
-2.8318	0.4091
-2.8308	0.3952
-2.8298	0.3813
-2.8288	0.3676
-2.8278	0.3535
-2.8268	0.3405
-2.8258	0.3278
-2.8248	0.3145
-2.8238	0.3015
-2.8228	0.2889
-2.8218	0.2765
-2.8208	0.2644
-2.8198	0.2522
-2.8188	0.2401
-2.8178	0.2284
-2.8168	0.2173
-2.8158	0.2055
-2.8148	0.1945
-2.8138	0.1834
-2.8128	0.1733
-2.8118	0.162
-2.8108	0.1511
-2.8098	0.1418
-2.8088	0.1314
-2.8078	0.1217
-2.8068	0.1119
-2.8058	0.1026
-2.8048	0.09342
-2.8038	0.0843
-2.8028	0.07471
-2.8018	0.06694
-2.8008	0.0577
-2.7998	0.04936
-2.7988	0.0413
-2.7978	0.03344
-2.7968	0.02558
-2.7958	0.01771
-2.7948	0.01038
-2.7938	0.00295
-2.7928	-0.00391
-2.7918	-0.01127
-2.7908	-0.0182
-2.7898	-0.02485
-2.7888	-0.03062
-2.7878	-0.03771
-2.7868	-0.04378
-2.7858	-0.04954
-2.7848	-0.05551
-2.7838	-0.06119
-2.7828	-0.06677
-2.7818	-0.07206
-2.7808	-0.07734
-2.7798	-0.08257
-2.7788	-0.08762
-2.7778	-0.09213
-2.7768	-0.09731
-2.7758	-0.102
-2.7748	-0.1064
-2.7738	-0.111
-2.7728	-0.1149
-2.7718	-0.1191
-2.7708	-0.1233
-2.7698	-0.1274
-2.7688	-0.1313
-2.7678	-0.1357
-2.7668	-0.1393
-2.7658	-0.1426
-2.7648	-0.1463
-2.7638	-0.1508
-2.7628	-0.1538
-2.7618	-0.1572
-2.7608	-0.1602
-2.7598	-0.1639
-2.7588	-0.1672
-2.7578	-0.1705
-2.7568	-0.1732
-2.7558	-0.1769
-2.7548	-0.1795
-2.7538	-0.1822
-2.7528	-0.185
-2.7518	-0.1878
-2.7508	-0.1908
-2.7498	-0.1933
-2.7488	-0.1956
-2.7478	-0.1986
-2.7468	-0.2012
-2.7458	-0.203
-2.7448	-0.2056
-2.7438	-0.2081
-2.7428	-0.2106
-2.7418	-0.2122
-2.7408	-0.2143
-2.7398	-0.2168
-2.7388	-0.2189
-2.7378	-0.2208
-2.7368	-0.2225
-2.7358	-0.2247
-2.7348	-0.2266
-2.7338	-0.2284
-2.7328	-0.2299
-2.7318	-0.2324
-2.7308	-0.2339
-2.7298	-0.2351
-2.7288	-0.2371
-2.7278	-0.2392
-2.7268	-0.2407
-2.7258	-0.2422
-2.7248	-0.2432
-2.7238	-0.2456
-2.7228	-0.2472
-2.7218	-0.2481
-2.7208	-0.2498
-2.7198	-0.2511
-2.7188	-0.2531
-2.7178	-0.2538
-2.7168	-0.255
-2.7158	-0.2569
-2.7148	-0.2579
-2.7138	-0.2589
-2.7128	-0.2599
-2.7118	-0.2615
-2.7108	-0.2623
-2.7098	-0.2636
-2.7088	-0.2641
-2.7078	-0.2656
-2.7068	-0.2666
-2.7058	-0.2671
-2.7048	-0.2674
-2.7038	-0.269
-2.7028	-0.2701
-2.7018	-0.2701
-2.7008	-0.2708
-2.6998	-0.2718
-2.6988	-0.2722
-2.6978	-0.2729
-2.6968	-0.2733
-2.6958	-0.274
-2.6948	-0.2747
-2.6938	-0.275
-2.6928	-0.2748
-2.6918	-0.2758
-2.6908	-0.2761
-2.6898	-0.2759
-2.6888	-0.2765
-2.6878	-0.2765
-2.6868	-0.2769
-2.6858	-0.2769
-2.6848	-0.2766
-2.6838	-0.2774
-2.6828	-0.2772
-2.6818	-0.2771
-2.6808	-0.2769
-2.6798	-0.2772
-2.6788	-0.2772
-2.6778	-0.2769
-2.6768	-0.2765
-2.6758	-0.2768
-2.6748	-0.2767
-2.6738	-0.2759
-2.6728	-0.2759
-2.6718	-0.2759
-2.6708	-0.2757
-2.6698	-0.2748
-2.6688	-0.2743
-2.6678	-0.2747
-2.6668	-0.2741
-2.6658	-0.2737
-2.6648	-0.2727
-2.6638	-0.2729
-2.6628	-0.2721
-2.6618	-0.2712
-2.6608	-0.2708
-2.6598	-0.2704
-2.6588	-0.2698
-2.6578	-0.2692
-2.6568	-0.2684
-2.6558	-0.2676
-2.6548	-0.2676
-2.6538	-0.2661
-2.6528	-0.2651
-2.6518	-0.2653
-2.6508	-0.2641
-2.6498	-0.2628
-2.6488	-0.2625
-2.6478	-0.2614
-2.6468	-0.261
-2.6458	-0.2599
-2.6448	-0.2589
-2.6438	-0.2583
-2.6428	-0.2574
-2.6418	-0.256
-2.6408	-0.2552
-2.6398	-0.2544
-2.6388	-0.2534
-2.6378	-0.2521
-2.6368	-0.2508
-2.6358	-0.2499
-2.6348	-0.2489
-2.6338	-0.2477
-2.6328	-0.2462
-2.6318	-0.2453
-2.6308	-0.2443
-2.6298	-0.2422
-2.6288	-0.2413
-2.6278	-0.2401
-2.6268	-0.2389
-2.6258	-0.2366
-2.6248	-0.2352
-2.6238	-0.2345
-2.6228	-0.2327
-2.6218	-0.2305
-2.6208	-0.2289
-2.6198	-0.2276
-2.6188	-0.2259
-2.6178	-0.2239
-2.6168	-0.2221
-2.6158	-0.2204
-2.6148	-0.2186
-2.6138	-0.216
-2.6128	-0.2141
-2.6118	-0.2122
-2.6108	-0.2103
-2.6098	-0.2071
-2.6088	-0.2052
-2.6078	-0.2028
-2.6068	-0.2009
-2.6058	-0.1982
-2.6048	-0.1952
-2.6038	-0.193
-2.6028	-0.1903
-2.6018	-0.1873
-2.6008	-0.1846
-2.5998	-0.1817
-2.5988	-0.1785
-2.5978	-0.1758
-2.5968	-0.1726
-2.5958	-0.1694
-2.5948	-0.1667
-2.5938	-0.1627
-2.5928	-0.1596
-2.5918	-0.1561
-2.5908	-0.1525
-2.5898	-0.149
-2.5888	-0.1448
-2.5878	-0.1415
-2.5868	-0.1379
-2.5858	-0.1338
-2.5848	-0.1298
-2.5838	-0.1261
-2.5828	-0.1219
-2.5818	-0.1175
-2.5808	-0.1137
-2.5798	-0.11
-2.5788	-0.1052
-2.5778	-0.1011
-2.5768	-0.0967
-2.5758	-0.09226
-2.5748	-0.08796
-2.5738	-0.08244
-2.5728	-0.07805
-2.5718	-0.07373
-2.5708	-0.06942
-2.5698	-0.06452
-2.5688	-0.05998
-2.5678	-0.05554
-2.5668	-0.05084
-2.5658	-0.04599
-2.5648	-0.04132
-2.5638	-0.03689
-2.5628	-0.03214
-2.5618	-0.02726
-2.5608	-0.02236
-2.5598	-0.01856
-2.5588	-0.0135
-2.5578	-0.00889
-2.5568	-0.00473
-2.5558	-0.0001942
-2.5548	0.00422
-2.5538	0.00879
-2.5528	0.01327
-2.5518	0.01704
-2.5508	0.02154
-2.5498	0.02578
-2.5488	0.02985
-2.5478	0.03342
-2.5468	0.03781
-2.5458	0.04123
-2.5448	0.04508
-2.5438	0.04875
-2.5428	0.05168
-2.5418	0.05584
-2.5408	0.05913
-2.5398	0.06165
-2.5388	0.06519
-2.5378	0.06826
-2.5368	0.07142
-2.5358	0.07365
-2.5348	0.07677
-2.5338	0.07929
-2.5328	0.0819
-2.5318	0.08383
-2.5308	0.08555
-2.5298	0.08839
-2.5288	0.09026
-2.5278	0.09231
-2.5268	0.09369
-2.5258	0.09545
-2.5248	0.09719
-2.5238	0.09792
-2.5228	0.09925
-2.5218	0.1013
-2.5208	0.1017
-2.5198	0.1023
-2.5188	0.1033
-2.5178	0.1041
-2.5168	0.1047
-2.5158	0.1049
-2.5148	0.1051
-2.5138	0.1061
-2.5128	0.106
-2.5118	0.1058
-2.5108	0.1061
-2.5098	0.1062
-2.5088	0.1061
-2.5078	0.1058
-2.5068	0.1052
-2.5058	0.1053
-2.5048	0.1045
-2.5038	0.1039
-2.5028	0.1032
-2.5018	0.1029
-2.5008	0.1022
-2.4998	0.1013
-2.4988	0.1008
-2.4978	0.1
-2.4968	0.09927
-2.4958	0.0979
-2.4948	0.09676
-2.4938	0.09624
-2.4928	0.09539
-2.4918	0.09414
-2.4908	0.09266
-2.4898	0.09212
-2.4888	0.09081
-2.4878	0.08975
-2.4868	0.08828
-2.4858	0.0876
-2.4848	0.08632
-2.4838	0.08511
-2.4828	0.08349
-2.4818	0.08292
-2.4808	0.08168
-2.4798	0.07999
-2.4788	0.07905
-2.4778	0.07764
-2.4768	0.0769
-2.4758	0.07521
-2.4748	0.07404
-2.4738	0.07313
-2.4728	0.07202
-2.4718	0.07036
-2.4708	0.06962
-2.4698	0.06807
-2.4688	0.06746
-2.4678	0.066
-2.4668	0.06476
-2.4658	0.06413
-2.4648	0.06408
-2.4638	0.06107
-2.4628	0.06015
-2.4618	0.05939
-2.4608	0.05898
-2.4598	0.05742
-2.4588	0.05653
-2.4578	0.0555
-2.4568	0.05493
-2.4558	0.05362
-2.4548	0.05251
-2.4538	0.05178
-2.4528	0.05135
-2.4518	0.04969
-2.4508	0.04892
-2.4498	0.04834
-2.4488	0.04756
-2.4478	0.04681
-2.4468	0.04579
-2.4458	0.04525
-2.4448	0.04475
-2.4438	0.04331
-2.4428	0.04294
-2.4418	0.04247
-2.4408	0.04211
-2.4398	0.04096
-2.4388	0.04009
-2.4378	0.03992
-2.4368	0.03937
-2.4358	0.03909
-2.4348	0.03785
-2.4338	0.03782
-2.4328	0.03744
-2.4318	0.03718
-2.4308	0.03574
-2.4298	0.03586
-2.4288	0.03584
-2.4278	0.035
-2.4268	0.03455
-2.4258	0.03434
-2.4248	0.03398
-2.4238	0.03342
-2.4228	0.03347
-2.4218	0.03299
-2.4208	0.03327
-2.4198	0.0323
-2.4188	0.03222
-2.4178	0.03228
-2.4168	0.03198
-2.4158	0.03182
-2.4148	0.03122
-2.4138	0.03135
-2.4128	0.03158
-2.4118	0.03077
-2.4108	0.03093
-2.4098	0.03091
-2.4088	0.03087
-2.4078	0.03044
-2.4068	0.03029
-2.4058	0.03056
-2.4048	0.03066
-2.4038	0.03008
-2.4028	0.03026
-2.4018	0.03015
-2.4008	0.03003
-2.3998	0.03029
-2.3988	0.02978
-2.3978	0.03026
-2.3968	0.02984
-2.3958	0.02996
-2.3948	0.02986
-2.3938	0.03017
-2.3928	0.03
-2.3918	0.02976
-2.3908	0.02967
-2.3898	0.02994
-2.3888	0.03015
-2.3878	0.02955
-2.3868	0.02986
-2.3858	0.02992
-2.3848	0.03029
-2.3838	0.02955
-2.3828	0.02953
-2.3818	0.03008
-2.3808	0.03019
-2.3798	0.02987
-2.3788	0.02971
-2.3778	0.03016
-2.3768	0.02991
-2.3758	0.02961
-2.3748	0.02998

## Sheet: Fig. S58(d)
	BO2-DPV-1		BO2-DPV-2
-2.82	0.3326	0.09	-0.2291
-2.79	0.3536	0.06	-0.2592
-2.76	0.4536	0.03	-0.3398
-2.73	0.6272	0	-0.407
-2.7	0.8403	-0.03	-0.3654
-2.67	1.025	-0.06	-0.2395
-2.64	1.068	-0.09	-0.1393
-2.61	0.9196	-0.12	-0.09048
-2.58	0.6332	-0.15	-0.06968
-2.55	0.362	-0.18	-0.06051
-2.52	0.1981	-0.21	-0.05624
-2.49	0.1219	-0.24	-0.05423
-2.46	0.09174	-0.27	-0.05325
-2.43	0.08066	-0.3	-0.0526
-2.4	0.07532	-0.33	-0.05238
-2.37	0.07044	-0.36	-0.05279
-2.34	0.06635	-0.39	-0.05342
-2.31	0.06418	-0.42	-0.0541
-2.28	0.06307	-0.45	-0.05492
-2.25	0.06289	-0.48	-0.05598
-2.22	0.06316	-0.51	-0.05733
-2.19	0.06386	-0.54	-0.05897
-2.16	0.06455	-0.57	-0.0608
-2.13	0.06506	-0.6	-0.06287
-2.1	0.06549	-0.63	-0.06521
-2.07	0.06604	-0.66	-0.06771
-2.04	0.06668	-0.69	-0.07027
-2.01	0.06757	-0.72	-0.07285
-1.98	0.06836	-0.75	-0.07551
-1.95	0.06954	-0.78	-0.07794
-1.92	0.0711	-0.81	-0.08008
-1.89	0.07307	-0.84	-0.08178
-1.86	0.07423	-0.87	-0.08312
-1.83	0.07362	-0.9	-0.08427
-1.8	0.07279	-0.93	-0.08512
-1.77	0.07235	-0.96	-0.08592
-1.74	0.07248	-0.99	-0.0865
-1.71	0.0728	-1.02	-0.08679
-1.68	0.07327	-1.05	-0.08717
-1.65	0.07402	-1.08	-0.08765
-1.62	0.07478	-1.11	-0.08812
-1.59	0.07558	-1.14	-0.08871
-1.56	0.07656	-1.17	-0.08954
-1.53	0.07767	-1.2	-0.09029
-1.5	0.07869	-1.23	-0.09127
-1.47	0.07974	-1.26	-0.0922
-1.44	0.0808	-1.29	-0.09332
-1.41	0.08201	-1.32	-0.09442
-1.38	0.08304	-1.35	-0.09538
-1.35	0.0839	-1.38	-0.09661
-1.32	0.08491	-1.41	-0.09766
-1.29	0.08584	-1.44	-0.09849
-1.26	0.0866	-1.47	-0.09919
-1.23	0.08745	-1.5	-0.09956
-1.2	0.08807	-1.53	-0.09964
-1.17	0.08857	-1.56	-0.09935
-1.14	0.08909	-1.59	-0.09907
-1.11	0.08941	-1.62	-0.0985
-1.08	0.08998	-1.65	-0.0981
-1.05	0.09008	-1.68	-0.09781
-1.02	0.09057	-1.71	-0.0981
-0.99	0.09113	-1.74	-0.09906
-0.96	0.09178	-1.77	-0.101
-0.93	0.09258	-1.8	-0.1039
-0.9	0.09344	-1.83	-0.1062
-0.87	0.09455	-1.86	-0.1066
-0.84	0.09541	-1.89	-0.105
-0.81	0.09587	-1.92	-0.1027
-0.78	0.09609	-1.95	-0.1011
-0.75	0.09646	-1.98	-0.1005
-0.72	0.09674	-2.01	-0.1006
-0.69	0.09713	-2.04	-0.1008
-0.66	0.09769	-2.07	-0.1012
-0.63	0.09835	-2.1	-0.102
-0.6	0.09959	-2.13	-0.1027
-0.57	0.1011	-2.16	-0.1032
-0.54	0.1027	-2.19	-0.104
-0.51	0.1043	-2.22	-0.1057
-0.48	0.1065	-2.25	-0.1084
-0.45	0.1093	-2.28	-0.113
-0.42	0.1135	-2.31	-0.1205
-0.39	0.1193	-2.34	-0.1332
-0.36	0.1246	-2.37	-0.1528
-0.33	0.1263	-2.4	-0.1715
-0.3	0.1258	-2.43	-0.1846
-0.27	0.128	-2.46	-0.2105
-0.24	0.1346	-2.49	-0.2831
-0.21	0.1463	-2.52	-0.4283
-0.18	0.1627	-2.55	-0.6664
-0.15	0.1854	-2.58	-0.9768
-0.12	0.2216	-2.61	-1.279
-0.09	0.2849	-2.64	-1.503
-0.06	0.3752	-2.67	-1.62
-0.03	0.4864	-2.7	-1.61
0	0.5829	-2.73	-1.459
0.03	0.5874	-2.76	-1.173
0.06	0.5007	-2.79	-0.8142
0.09	0.4179	-2.82	-0.4671
0.12	0.3984	-2.85	-0.3532

## Sheet: Fig. S58(e)
	BO3a
-0.66885	0.03809
-0.66985	0.00639
-0.67085	0.0002298
-0.67185	-0.00285
-0.67285	-0.00531
-0.67385	-0.00685
-0.67485	-0.01024
-0.67585	-0.01177
-0.67685	-0.01239
-0.67785	-0.01393
-0.67885	-0.01454
-0.67985	-0.01578
-0.68085	-0.01793
-0.68185	-0.01855
-0.68285	-0.01947
-0.68385	-0.02039
-0.68485	-0.0207
-0.68585	-0.02193
-0.68685	-0.02316
-0.68785	-0.02439
-0.68885	-0.02501
-0.68985	-0.02501
-0.69085	-0.02563
-0.69185	-0.02655
-0.69285	-0.02809
-0.69385	-0.0287
-0.69485	-0.02932
-0.69585	-0.02963
-0.69685	-0.03024
-0.69785	-0.03055
-0.69885	-0.03209
-0.69985	-0.03271
-0.70085	-0.03332
-0.70185	-0.03363
-0.70285	-0.03394
-0.70385	-0.03424
-0.70485	-0.03548
-0.70585	-0.03609
-0.70685	-0.03671
-0.70785	-0.03701
-0.70885	-0.03701
-0.70985	-0.03794
-0.71085	-0.03886
-0.71185	-0.03948
-0.71285	-0.03978
-0.71385	-0.0404
-0.71485	-0.04071
-0.71585	-0.04071
-0.71685	-0.04194
-0.71785	-0.04286
-0.71885	-0.04286
-0.71985	-0.04317
-0.72085	-0.04317
-0.72185	-0.04379
-0.72285	-0.04502
-0.72385	-0.04563
-0.72485	-0.04563
-0.72585	-0.04625
-0.72685	-0.04625
-0.72785	-0.04656
-0.72885	-0.04779
-0.72985	-0.0481
-0.73085	-0.0484
-0.73185	-0.04871
-0.73285	-0.0484
-0.73385	-0.04933
-0.73485	-0.05056
-0.73585	-0.05087
-0.73685	-0.05117
-0.73785	-0.05117
-0.73885	-0.05117
-0.73985	-0.05179
-0.74085	-0.05271
-0.74185	-0.05364
-0.74285	-0.05333
-0.74385	-0.05364
-0.74485	-0.05364
-0.74585	-0.05394
-0.74685	-0.05548
-0.74785	-0.05579
-0.74885	-0.05579
-0.74985	-0.0561
-0.75085	-0.0561
-0.75185	-0.05671
-0.75285	-0.05764
-0.75385	-0.05825
-0.75485	-0.05794
-0.75585	-0.05825
-0.75685	-0.05825
-0.75785	-0.05887
-0.75885	-0.05948
-0.75985	-0.06041
-0.76085	-0.0601
-0.76185	-0.06041
-0.76285	-0.06041
-0.76385	-0.06072
-0.76485	-0.06195
-0.76585	-0.06256
-0.76685	-0.06225
-0.76785	-0.06256
-0.76885	-0.06256
-0.76985	-0.06287
-0.77085	-0.0641
-0.77185	-0.06441
-0.77285	-0.06472
-0.77385	-0.06502
-0.77485	-0.06441
-0.77585	-0.06502
-0.77685	-0.06626
-0.77785	-0.06656
-0.77885	-0.06687
-0.77985	-0.06687
-0.78085	-0.06626
-0.78185	-0.06749
-0.78285	-0.06779
-0.78385	-0.06841
-0.78485	-0.06841
-0.78585	-0.06841
-0.78685	-0.06872
-0.78785	-0.06903
-0.78885	-0.06964
-0.78985	-0.07056
-0.79085	-0.07026
-0.79185	-0.07056
-0.79285	-0.07056
-0.79385	-0.07056
-0.79485	-0.0718
-0.79585	-0.07241
-0.79685	-0.0721
-0.79785	-0.07241
-0.79885	-0.0721
-0.79985	-0.07272
-0.80085	-0.07364
-0.80185	-0.07426
-0.80285	-0.07395
-0.80385	-0.07426
-0.80485	-0.07395
-0.80585	-0.07457
-0.80685	-0.07549
-0.80785	-0.0758
-0.80885	-0.0758
-0.80985	-0.0758
-0.81085	-0.0758
-0.81185	-0.07641
-0.81285	-0.07734
-0.81385	-0.07764
-0.81485	-0.07764
-0.81585	-0.07795
-0.81685	-0.07764
-0.81785	-0.07795
-0.81885	-0.07918
-0.81985	-0.07949
-0.82085	-0.07918
-0.82185	-0.07949
-0.82285	-0.07888
-0.82385	-0.07949
-0.82485	-0.08072
-0.82585	-0.08103
-0.82685	-0.08134
-0.82785	-0.08072
-0.82885	-0.08134
-0.82985	-0.08134
-0.83085	-0.08226
-0.83185	-0.08288
-0.83285	-0.08288
-0.83385	-0.08226
-0.83485	-0.08257
-0.83585	-0.08288
-0.83685	-0.08411
-0.83785	-0.08442
-0.83885	-0.08411
-0.83985	-0.08442
-0.84085	-0.08442
-0.84185	-0.08442
-0.84285	-0.08595
-0.84385	-0.08595
-0.84485	-0.08565
-0.84585	-0.08626
-0.84685	-0.08595
-0.84785	-0.08595
-0.84885	-0.08719
-0.84985	-0.08719
-0.85085	-0.08749
-0.85185	-0.08749
-0.85285	-0.08719
-0.85385	-0.0878
-0.85485	-0.08873
-0.85585	-0.08934
-0.85685	-0.08903
-0.85785	-0.08903
-0.85885	-0.08873
-0.85985	-0.08934
-0.86085	-0.08996
-0.86185	-0.09057
-0.86285	-0.09057
-0.86385	-0.09057
-0.86485	-0.09057
-0.86585	-0.09057
-0.86685	-0.0918
-0.86785	-0.09211
-0.86885	-0.0918
-0.86985	-0.09242
-0.87085	-0.0918
-0.87185	-0.09211
-0.87285	-0.09334
-0.87385	-0.09365
-0.87485	-0.09334
-0.87585	-0.09334
-0.87685	-0.09334
-0.87785	-0.09365
-0.87885	-0.09488
-0.87985	-0.09519
-0.88085	-0.09488
-0.88185	-0.09457
-0.88285	-0.09519
-0.88385	-0.09488
-0.88485	-0.0958
-0.88585	-0.09673
-0.88685	-0.0955
-0.88785	-0.09642
-0.88885	-0.0958
-0.88985	-0.09642
-0.89085	-0.09765
-0.89185	-0.09734
-0.89285	-0.09734
-0.89385	-0.09796
-0.89485	-0.09734
-0.89585	-0.09796
-0.89685	-0.09888
-0.89785	-0.09888
-0.89885	-0.09888
-0.89985	-0.09888
-0.90085	-0.09857
-0.90185	-0.0995
-0.90285	-0.09981
-0.90385	-0.1001
-0.90485	-0.1004
-0.90585	-0.1004
-0.90685	-0.1001
-0.90785	-0.1004
-0.90885	-0.1013
-0.90985	-0.102
-0.91085	-0.1013
-0.91185	-0.1017
-0.91285	-0.1013
-0.91385	-0.1017
-0.91485	-0.1029
-0.91585	-0.1032
-0.91685	-0.1026
-0.91785	-0.1029
-0.91885	-0.1029
-0.91985	-0.1029
-0.92085	-0.1041
-0.92185	-0.1041
-0.92285	-0.1038
-0.92385	-0.1041
-0.92485	-0.1038
-0.92585	-0.1044
-0.92685	-0.105
-0.92785	-0.1053
-0.92885	-0.1053
-0.92985	-0.1053
-0.93085	-0.105
-0.93185	-0.1057
-0.93285	-0.1063
-0.93385	-0.1069
-0.93485	-0.1063
-0.93585	-0.1066
-0.93685	-0.1066
-0.93785	-0.1063
-0.93885	-0.1078
-0.93985	-0.1078
-0.94085	-0.1078
-0.94185	-0.1078
-0.94285	-0.1075
-0.94385	-0.1081
-0.94485	-0.1087
-0.94585	-0.109
-0.94685	-0.109
-0.94785	-0.1087
-0.94885	-0.1087
-0.94985	-0.109
-0.95085	-0.11
-0.95185	-0.1103
-0.95285	-0.11
-0.95385	-0.11
-0.95485	-0.1103
-0.95585	-0.1103
-0.95685	-0.1112
-0.95785	-0.1118
-0.95885	-0.1109
-0.95985	-0.1115
-0.96085	-0.1112
-0.96185	-0.1112
-0.96285	-0.1124
-0.96385	-0.1124
-0.96485	-0.1121
-0.96585	-0.1127
-0.96685	-0.1121
-0.96785	-0.1124
-0.96885	-0.1133
-0.96985	-0.1137
-0.97085	-0.1137
-0.97185	-0.1133
-0.97285	-0.1133
-0.97385	-0.114
-0.97485	-0.1146
-0.97585	-0.1152
-0.97685	-0.1149
-0.97785	-0.1146
-0.97885	-0.1143
-0.97985	-0.1149
-0.98085	-0.1155
-0.98185	-0.1161
-0.98285	-0.1158
-0.98385	-0.1158
-0.98485	-0.1155
-0.98585	-0.1158
-0.98685	-0.1167
-0.98785	-0.1174
-0.98885	-0.1164
-0.98985	-0.1167
-0.99085	-0.1164
-0.99185	-0.117
-0.99285	-0.118
-0.99385	-0.118
-0.99485	-0.118
-0.99585	-0.118
-0.99685	-0.118
-0.99785	-0.118
-0.99885	-0.1186
-0.99985	-0.1192
-1.00085	-0.1189
-1.00185	-0.1186
-1.00285	-0.1189
-1.00385	-0.1186
-1.00485	-0.1198
-1.00585	-0.1201
-1.00685	-0.1195
-1.00785	-0.1198
-1.00885	-0.1198
-1.00985	-0.1198
-1.01085	-0.121
-1.01185	-0.1207
-1.01285	-0.1207
-1.01385	-0.121
-1.01485	-0.1204
-1.01585	-0.121
-1.01685	-0.1217
-1.01785	-0.122
-1.01885	-0.122
-1.01985	-0.1217
-1.02085	-0.1217
-1.02185	-0.1223
-1.02285	-0.1229
-1.02385	-0.1229
-1.02485	-0.1229
-1.02585	-0.1226
-1.02685	-0.1226
-1.02785	-0.1229
-1.02885	-0.1235
-1.02985	-0.1244
-1.03085	-0.1235
-1.03185	-0.1238
-1.03285	-0.1235
-1.03385	-0.1241
-1.03485	-0.1247
-1.03585	-0.125
-1.03685	-0.1244
-1.03785	-0.125
-1.03885	-0.1247
-1.03985	-0.1247
-1.04085	-0.1257
-1.04185	-0.1257
-1.04285	-0.1257
-1.04385	-0.126
-1.04485	-0.1254
-1.04585	-0.1257
-1.04685	-0.1269
-1.04785	-0.1269
-1.04885	-0.1266
-1.04985	-0.1266
-1.05085	-0.1266
-1.05185	-0.1269
-1.05285	-0.1275
-1.05385	-0.1278
-1.05485	-0.1275
-1.05585	-0.1275
-1.05685	-0.1272
-1.05785	-0.1275
-1.05885	-0.1287
-1.05985	-0.1287
-1.06085	-0.1284
-1.06185	-0.1287
-1.06285	-0.1281
-1.06385	-0.1287
-1.06485	-0.1294
-1.06585	-0.1294
-1.06685	-0.1294
-1.06785	-0.1294
-1.06885	-0.1294
-1.06985	-0.1297
-1.07085	-0.1303
-1.07185	-0.1309
-1.07285	-0.1303
-1.07385	-0.1303
-1.07485	-0.1303
-1.07585	-0.1306
-1.07685	-0.1309
-1.07785	-0.1318
-1.07885	-0.1321
-1.07985	-0.1315
-1.08085	-0.1312
-1.08185	-0.1315
-1.08285	-0.1321
-1.08385	-0.1324
-1.08485	-0.1321
-1.08585	-0.1324
-1.08685	-0.1318
-1.08785	-0.1324
-1.08885	-0.133
-1.08985	-0.1334
-1.09085	-0.133
-1.09185	-0.133
-1.09285	-0.1327
-1.09385	-0.1334
-1.09485	-0.134
-1.09585	-0.1343
-1.09685	-0.134
-1.09785	-0.134
-1.09885	-0.134
-1.09985	-0.134
-1.10085	-0.1349
-1.10185	-0.1352
-1.10285	-0.1346
-1.10385	-0.1349
-1.10485	-0.1346
-1.10585	-0.1349
-1.10685	-0.1358
-1.10785	-0.1361
-1.10885	-0.1355
-1.10985	-0.1358
-1.11085	-0.1355
-1.11185	-0.1355
-1.11285	-0.1367
-1.11385	-0.1367
-1.11485	-0.1364
-1.11585	-0.1364
-1.11685	-0.1361
-1.11785	-0.1367
-1.11885	-0.1374
-1.11985	-0.1377
-1.12085	-0.1374
-1.12185	-0.137
-1.12285	-0.1374
-1.12385	-0.1377
-1.12485	-0.1383
-1.12585	-0.1386
-1.12685	-0.138
-1.12785	-0.1383
-1.12885	-0.138
-1.12985	-0.138
-1.13085	-0.1392
-1.13185	-0.1392
-1.13285	-0.1389
-1.13385	-0.1392
-1.13485	-0.1386
-1.13585	-0.1395
-1.13685	-0.1401
-1.13785	-0.1401
-1.13885	-0.1398
-1.13985	-0.1398
-1.14085	-0.1395
-1.14185	-0.1404
-1.14285	-0.1404
-1.14385	-0.1411
-1.14485	-0.1404
-1.14585	-0.1407
-1.14685	-0.1407
-1.14785	-0.1407
-1.14885	-0.1417
-1.14985	-0.142
-1.15085	-0.1414
-1.15185	-0.1414
-1.15285	-0.1414
-1.15385	-0.1414
-1.15485	-0.1426
-1.15585	-0.1426
-1.15685	-0.142
-1.15785	-0.1426
-1.15885	-0.1423
-1.15985	-0.1423
-1.16085	-0.1432
-1.16185	-0.1438
-1.16285	-0.1432
-1.16385	-0.1429
-1.16485	-0.1429
-1.16585	-0.1435
-1.16685	-0.1438
-1.16785	-0.1441
-1.16885	-0.1438
-1.16985	-0.1438
-1.17085	-0.1441
-1.17185	-0.1441
-1.17285	-0.1451
-1.17385	-0.1451
-1.17485	-0.1447
-1.17585	-0.1447
-1.17685	-0.1444
-1.17785	-0.1454
-1.17885	-0.146
-1.17985	-0.146
-1.18085	-0.146
-1.18185	-0.1457
-1.18285	-0.1454
-1.18385	-0.146
-1.18485	-0.1466
-1.18585	-0.1466
-1.18685	-0.1466
-1.18785	-0.1466
-1.18885	-0.146
-1.18985	-0.1469
-1.19085	-0.1472
-1.19185	-0.1475
-1.19285	-0.1472
-1.19385	-0.1469
-1.19485	-0.1472
-1.19585	-0.1472
-1.19685	-0.1478
-1.19785	-0.1484
-1.19885	-0.1475
-1.19985	-0.1481
-1.20085	-0.1478
-1.20185	-0.1481
-1.20285	-0.1491
-1.20385	-0.1494
-1.20485	-0.1484
-1.20585	-0.1494
-1.20685	-0.1484
-1.20785	-0.1491
-1.20885	-0.1497
-1.20985	-0.15
-1.21085	-0.1497
-1.21185	-0.1497
-1.21285	-0.1494
-1.21385	-0.1503
-1.21485	-0.1503
-1.21585	-0.1506
-1.21685	-0.1506
-1.21785	-0.1503
-1.21885	-0.1503
-1.21985	-0.1503
-1.22085	-0.1512
-1.22185	-0.1515
-1.22285	-0.1509
-1.22385	-0.1512
-1.22485	-0.1509
-1.22585	-0.1515
-1.22685	-0.1521
-1.22785	-0.1521
-1.22885	-0.1518
-1.22985	-0.1521
-1.23085	-0.1515
-1.23185	-0.1521
-1.23285	-0.1527
-1.23385	-0.1531
-1.23485	-0.1527
-1.23585	-0.1527
-1.23685	-0.1524
-1.23785	-0.1531
-1.23885	-0.1537
-1.23985	-0.154
-1.24085	-0.1534
-1.24185	-0.1537
-1.24285	-0.1534
-1.24385	-0.1537
-1.24485	-0.1543
-1.24585	-0.1546
-1.24685	-0.154
-1.24785	-0.1543
-1.24885	-0.1543
-1.24985	-0.1546
-1.25085	-0.1555
-1.25185	-0.1555
-1.25285	-0.1549
-1.25385	-0.1552
-1.25485	-0.1546
-1.25585	-0.1552
-1.25685	-0.1558
-1.25785	-0.1561
-1.25885	-0.1558
-1.25985	-0.1558
-1.26085	-0.1555
-1.26185	-0.1567
-1.26285	-0.1567
-1.26385	-0.1574
-1.26485	-0.1567
-1.26585	-0.1564
-1.26685	-0.1567
-1.26785	-0.1571
-1.26885	-0.1574
-1.26985	-0.158
-1.27085	-0.1571
-1.27185	-0.1574
-1.27285	-0.1574
-1.27385	-0.1577
-1.27485	-0.1583
-1.27585	-0.1586
-1.27685	-0.158
-1.27785	-0.1583
-1.27885	-0.158
-1.27985	-0.1583
-1.28085	-0.1589
-1.28185	-0.1595
-1.28285	-0.1589
-1.28385	-0.1586
-1.28485	-0.1589
-1.28585	-0.1595
-1.28685	-0.1598
-1.28785	-0.1601
-1.28885	-0.1595
-1.28985	-0.1598
-1.29085	-0.1598
-1.29185	-0.1601
-1.29285	-0.1608
-1.29385	-0.1611
-1.29485	-0.1601
-1.29585	-0.1604
-1.29685	-0.1604
-1.29785	-0.1604
-1.29885	-0.1614
-1.29985	-0.1617
-1.30085	-0.1608
-1.30185	-0.1614
-1.30285	-0.1611
-1.30385	-0.1617
-1.30485	-0.1623
-1.30585	-0.1623
-1.30685	-0.1623
-1.30785	-0.162
-1.30885	-0.1617
-1.30985	-0.1626
-1.31085	-0.1629
-1.31185	-0.1632
-1.31285	-0.1629
-1.31385	-0.1623
-1.31485	-0.1626
-1.31585	-0.1632
-1.31685	-0.1635
-1.31785	-0.1641
-1.31885	-0.1635
-1.31985	-0.1632
-1.32085	-0.1632
-1.32185	-0.1635
-1.32285	-0.1644
-1.32385	-0.1648
-1.32485	-0.1638
-1.32585	-0.1644
-1.32685	-0.1638
-1.32785	-0.1644
-1.32885	-0.1651
-1.32985	-0.1654
-1.33085	-0.1651
-1.33185	-0.1648
-1.33285	-0.1648
-1.33385	-0.1651
-1.33485	-0.1657
-1.33585	-0.166
-1.33685	-0.1657
-1.33785	-0.1657
-1.33885	-0.1657
-1.33985	-0.166
-1.34085	-0.1666
-1.34185	-0.1669
-1.34285	-0.1663
-1.34385	-0.1663
-1.34485	-0.1663
-1.34585	-0.1666
-1.34685	-0.1672
-1.34785	-0.1669
-1.34885	-0.1666
-1.34985	-0.1672
-1.35085	-0.1666
-1.35185	-0.1675
-1.35285	-0.1678
-1.35385	-0.1681
-1.35485	-0.1675
-1.35585	-0.1678
-1.35685	-0.1675
-1.35785	-0.1684
-1.35885	-0.1684
-1.35985	-0.1691
-1.36085	-0.1684
-1.36185	-0.1681
-1.36285	-0.1684
-1.36385	-0.1688
-1.36485	-0.1691
-1.36585	-0.1697
-1.36685	-0.1688
-1.36785	-0.1694
-1.36885	-0.1688
-1.36985	-0.1697
-1.37085	-0.17
-1.37185	-0.17
-1.37285	-0.1694
-1.37385	-0.17
-1.37485	-0.1694
-1.37585	-0.17
-1.37685	-0.1706
-1.37785	-0.1706
-1.37885	-0.1706
-1.37985	-0.1703
-1.38085	-0.1703
-1.38185	-0.1712
-1.38285	-0.1712
-1.38385	-0.1715
-1.38485	-0.1712
-1.38585	-0.1715
-1.38685	-0.1712
-1.38785	-0.1715
-1.38885	-0.1721
-1.38985	-0.1724
-1.39085	-0.1715
-1.39185	-0.1718
-1.39285	-0.1721
-1.39385	-0.1721
-1.39485	-0.1731
-1.39585	-0.1731
-1.39685	-0.1721
-1.39785	-0.1728
-1.39885	-0.1721
-1.39985	-0.1731
-1.40085	-0.1734
-1.40185	-0.1737
-1.40285	-0.1731
-1.40385	-0.1731
-1.40485	-0.1731
-1.40585	-0.1737
-1.40685	-0.174
-1.40785	-0.1743
-1.40885	-0.174
-1.40985	-0.1734
-1.41085	-0.1737
-1.41185	-0.1743
-1.41285	-0.1749
-1.41385	-0.1752
-1.41485	-0.1743
-1.41585	-0.1746
-1.41685	-0.1743
-1.41785	-0.1749
-1.41885	-0.1758
-1.41985	-0.1755
-1.42085	-0.1749
-1.42185	-0.1752
-1.42285	-0.1752
-1.42385	-0.1758
-1.42485	-0.1758
-1.42585	-0.1761
-1.42685	-0.1758
-1.42785	-0.1758
-1.42885	-0.1755
-1.42985	-0.1764
-1.43085	-0.1768
-1.43185	-0.1768
-1.43285	-0.1768
-1.43385	-0.1764
-1.43485	-0.1764
-1.43585	-0.1771
-1.43685	-0.1777
-1.43785	-0.1777
-1.43885	-0.1771
-1.43985	-0.1774
-1.44085	-0.1771
-1.44185	-0.1777
-1.44285	-0.1783
-1.44385	-0.1786
-1.44485	-0.178
-1.44585	-0.178
-1.44685	-0.1777
-1.44785	-0.1786
-1.44885	-0.1786
-1.44985	-0.1786
-1.45085	-0.1789
-1.45185	-0.1783
-1.45285	-0.1783
-1.45385	-0.1792
-1.45485	-0.1792
-1.45585	-0.1798
-1.45685	-0.1795
-1.45785	-0.1792
-1.45885	-0.1795
-1.45985	-0.1798
-1.46085	-0.1801
-1.46185	-0.1805
-1.46285	-0.1798
-1.46385	-0.1798
-1.46485	-0.1798
-1.46585	-0.1801
-1.46685	-0.1808
-1.46785	-0.1808
-1.46885	-0.1808
-1.46985	-0.1811
-1.47085	-0.1801
-1.47185	-0.1811
-1.47285	-0.1817
-1.47385	-0.1814
-1.47485	-0.1811
-1.47585	-0.1814
-1.47685	-0.1811
-1.47785	-0.1817
-1.47885	-0.182
-1.47985	-0.1823
-1.48085	-0.182
-1.48185	-0.182
-1.48285	-0.1817
-1.48385	-0.1826
-1.48485	-0.1829
-1.48585	-0.1829
-1.48685	-0.1826
-1.48785	-0.1823
-1.48885	-0.1826
-1.48985	-0.1829
-1.49085	-0.1838
-1.49185	-0.1838
-1.49285	-0.1835
-1.49385	-0.1832
-1.49485	-0.1832
-1.49585	-0.1841
-1.49685	-0.1841
-1.49785	-0.1845
-1.49885	-0.1841
-1.49985	-0.1838
-1.50085	-0.1838
-1.50185	-0.1848
-1.50285	-0.1851
-1.50385	-0.1854
-1.50485	-0.1848
-1.50585	-0.1845
-1.50685	-0.1848
-1.50785	-0.1854
-1.50885	-0.1854
-1.50985	-0.186
-1.51085	-0.1854
-1.51185	-0.1854
-1.51285	-0.1854
-1.51385	-0.1857
-1.51485	-0.1863
-1.51585	-0.1863
-1.51685	-0.1863
-1.51785	-0.1863
-1.51885	-0.1857
-1.51985	-0.1866
-1.52085	-0.1872
-1.52185	-0.1869
-1.52285	-0.1869
-1.52385	-0.1866
-1.52485	-0.1863
-1.52585	-0.1878
-1.52685	-0.1872
-1.52785	-0.1878
-1.52885	-0.1875
-1.52985	-0.1872
-1.53085	-0.1872
-1.53185	-0.1885
-1.53285	-0.1885
-1.53385	-0.1888
-1.53485	-0.1878
-1.53585	-0.1881
-1.53685	-0.1881
-1.53785	-0.1885
-1.53885	-0.1891
-1.53985	-0.1891
-1.54085	-0.1888
-1.54185	-0.1888
-1.54285	-0.1881
-1.54385	-0.1891
-1.54485	-0.19
-1.54585	-0.19
-1.54685	-0.1897
-1.54785	-0.1894
-1.54885	-0.1897
-1.54985	-0.1903
-1.55085	-0.1903
-1.55185	-0.1906
-1.55285	-0.19
-1.55385	-0.19
-1.55485	-0.19
-1.55585	-0.1903
-1.55685	-0.1912
-1.55785	-0.1915
-1.55885	-0.1906
-1.55985	-0.1909
-1.56085	-0.1906
-1.56185	-0.1912
-1.56285	-0.1918
-1.56385	-0.1915
-1.56485	-0.1912
-1.56585	-0.1915
-1.56685	-0.1912
-1.56785	-0.1925
-1.56885	-0.1925
-1.56985	-0.1925
-1.57085	-0.1921
-1.57185	-0.1921
-1.57285	-0.1918
-1.57385	-0.1931
-1.57485	-0.1928
-1.57585	-0.1934
-1.57685	-0.1931
-1.57785	-0.1921
-1.57885	-0.1928
-1.57985	-0.1937
-1.58085	-0.1934
-1.58185	-0.1943
-1.58285	-0.1934
-1.58385	-0.1934
-1.58485	-0.1934
-1.58585	-0.194
-1.58685	-0.1946
-1.58785	-0.1946
-1.58885	-0.194
-1.58985	-0.1943
-1.59085	-0.1946
-1.59185	-0.1946
-1.59285	-0.1952
-1.59385	-0.1955
-1.59485	-0.1946
-1.59585	-0.1949
-1.59685	-0.1949
-1.59785	-0.1955
-1.59885	-0.1955
-1.59985	-0.1961
-1.60085	-0.1955
-1.60185	-0.1952
-1.60285	-0.1952
-1.60385	-0.1961
-1.60485	-0.1968
-1.60585	-0.1965
-1.60685	-0.1961
-1.60785	-0.1961
-1.60885	-0.1961
-1.60985	-0.1968
-1.61085	-0.1974
-1.61185	-0.1971
-1.61285	-0.1971
-1.61385	-0.1971
-1.61485	-0.1965
-1.61585	-0.1977
-1.61685	-0.1977
-1.61785	-0.198
-1.61885	-0.1977
-1.61985	-0.1971
-1.62085	-0.1974
-1.62185	-0.1983
-1.62285	-0.1983
-1.62385	-0.1986
-1.62485	-0.1983
-1.62585	-0.198
-1.62685	-0.1983
-1.62785	-0.1989
-1.62885	-0.1989
-1.62985	-0.1992
-1.63085	-0.1989
-1.63185	-0.1989
-1.63285	-0.1989
-1.63385	-0.1995
-1.63485	-0.2001
-1.63585	-0.2001
-1.63685	-0.1998
-1.63785	-0.1995
-1.63885	-0.1992
-1.63985	-0.2001
-1.64085	-0.2005
-1.64185	-0.2005
-1.64285	-0.1998
-1.64385	-0.2001
-1.64485	-0.2001
-1.64585	-0.2011
-1.64685	-0.2014
-1.64785	-0.2017
-1.64885	-0.2011
-1.64985	-0.2005
-1.65085	-0.2008
-1.65185	-0.2017
-1.65285	-0.202
-1.65385	-0.202
-1.65485	-0.2014
-1.65585	-0.2014
-1.65685	-0.2014
-1.65785	-0.202
-1.65885	-0.2026
-1.65985	-0.2026
-1.66085	-0.2023
-1.66185	-0.2023
-1.66285	-0.2023
-1.66385	-0.2029
-1.66485	-0.2032
-1.66585	-0.2032
-1.66685	-0.2029
-1.66785	-0.2026
-1.66885	-0.2026
-1.66985	-0.2035
-1.67085	-0.2042
-1.67185	-0.2042
-1.67285	-0.2038
-1.67385	-0.2035
-1.67485	-0.2038
-1.67585	-0.2042
-1.67685	-0.2045
-1.67785	-0.2045
-1.67885	-0.2042
-1.67985	-0.2042
-1.68085	-0.2038
-1.68185	-0.2048
-1.68285	-0.2054
-1.68385	-0.2051
-1.68485	-0.2048
-1.68585	-0.2051
-1.68685	-0.2048
-1.68785	-0.2057
-1.68885	-0.2057
-1.68985	-0.2057
-1.69085	-0.2057
-1.69185	-0.2054
-1.69285	-0.2054
-1.69385	-0.2066
-1.69485	-0.2063
-1.69585	-0.2066
-1.69685	-0.2063
-1.69785	-0.2057
-1.69885	-0.2063
-1.69985	-0.2069
-1.70085	-0.2069
-1.70185	-0.2072
-1.70285	-0.2069
-1.70385	-0.2063
-1.70485	-0.2066
-1.70585	-0.2072
-1.70685	-0.2078
-1.70785	-0.2078
-1.70885	-0.2078
-1.70985	-0.2075
-1.71085	-0.2075
-1.71185	-0.2082
-1.71285	-0.2088
-1.71385	-0.2085
-1.71485	-0.2085
-1.71585	-0.2082
-1.71685	-0.2082
-1.71785	-0.2091
-1.71885	-0.2091
-1.71985	-0.2091
-1.72085	-0.2088
-1.72185	-0.2088
-1.72285	-0.2091
-1.72385	-0.2094
-1.72485	-0.2097
-1.72585	-0.21
-1.72685	-0.2094
-1.72785	-0.2094
-1.72885	-0.2094
-1.72985	-0.21
-1.73085	-0.2106
-1.73185	-0.2103
-1.73285	-0.21
-1.73385	-0.2103
-1.73485	-0.21
-1.73585	-0.2109
-1.73685	-0.2112
-1.73785	-0.2112
-1.73885	-0.2109
-1.73985	-0.2109
-1.74085	-0.2106
-1.74185	-0.2115
-1.74285	-0.2118
-1.74385	-0.2118
-1.74485	-0.2118
-1.74585	-0.2109
-1.74685	-0.2115
-1.74785	-0.2122
-1.74885	-0.2125
-1.74985	-0.2125
-1.75085	-0.2125
-1.75185	-0.2122
-1.75285	-0.2125
-1.75385	-0.2128
-1.75485	-0.2134
-1.75585	-0.2131
-1.75685	-0.2128
-1.75785	-0.2128
-1.75885	-0.2128
-1.75985	-0.2137
-1.76085	-0.214
-1.76185	-0.214
-1.76285	-0.2137
-1.76385	-0.2134
-1.76485	-0.2134
-1.76585	-0.2143
-1.76685	-0.2146
-1.76785	-0.2146
-1.76885	-0.2146
-1.76985	-0.214
-1.77085	-0.2143
-1.77185	-0.2152
-1.77285	-0.2152
-1.77385	-0.2155
-1.77485	-0.2149
-1.77585	-0.2149
-1.77685	-0.2152
-1.77785	-0.2158
-1.77885	-0.2162
-1.77985	-0.2162
-1.78085	-0.2155
-1.78185	-0.2158
-1.78285	-0.2152
-1.78385	-0.2168
-1.78485	-0.2168
-1.78585	-0.2168
-1.78685	-0.2165
-1.78785	-0.2162
-1.78885	-0.2165
-1.78985	-0.2174
-1.79085	-0.2174
-1.79185	-0.2177
-1.79285	-0.2171
-1.79385	-0.2171
-1.79485	-0.2177
-1.79585	-0.218
-1.79685	-0.2183
-1.79785	-0.2183
-1.79885	-0.2177
-1.79985	-0.218
-1.80085	-0.2177
-1.80185	-0.2189
-1.80285	-0.2192
-1.80385	-0.2189
-1.80485	-0.2186
-1.80585	-0.2189
-1.80685	-0.2186
-1.80785	-0.2192
-1.80885	-0.2198
-1.80985	-0.2195
-1.81085	-0.2195
-1.81185	-0.2192
-1.81285	-0.2192
-1.81385	-0.2205
-1.81485	-0.2205
-1.81585	-0.2208
-1.81685	-0.2205
-1.81785	-0.2198
-1.81885	-0.2202
-1.81985	-0.2211
-1.82085	-0.2211
-1.82185	-0.2214
-1.82285	-0.2211
-1.82385	-0.2205
-1.82485	-0.2211
-1.82585	-0.2217
-1.82685	-0.222
-1.82785	-0.2223
-1.82885	-0.2217
-1.82985	-0.2211
-1.83085	-0.2217
-1.83185	-0.2226
-1.83285	-0.2229
-1.83385	-0.2223
-1.83485	-0.2226
-1.83585	-0.222
-1.83685	-0.2223
-1.83785	-0.2232
-1.83885	-0.2232
-1.83985	-0.2239
-1.84085	-0.2235
-1.84185	-0.2229
-1.84285	-0.2232
-1.84385	-0.2242
-1.84485	-0.2239
-1.84585	-0.2245
-1.84685	-0.2239
-1.84785	-0.2239
-1.84885	-0.2239
-1.84985	-0.2248
-1.85085	-0.2251
-1.85185	-0.2248
-1.85285	-0.2251
-1.85385	-0.2248
-1.85485	-0.2248
-1.85585	-0.2257
-1.85685	-0.226
-1.85785	-0.2257
-1.85885	-0.2257
-1.85985	-0.2251
-1.86085	-0.2251
-1.86185	-0.2266
-1.86285	-0.2266
-1.86385	-0.2263
-1.86485	-0.2266
-1.86585	-0.226
-1.86685	-0.2263
-1.86785	-0.2269
-1.86885	-0.2272
-1.86985	-0.2275
-1.87085	-0.2266
-1.87185	-0.2269
-1.87285	-0.2269
-1.87385	-0.2275
-1.87485	-0.2282
-1.87585	-0.2282
-1.87685	-0.2275
-1.87785	-0.2279
-1.87885	-0.2275
-1.87985	-0.2285
-1.88085	-0.2288
-1.88185	-0.2288
-1.88285	-0.2288
-1.88385	-0.2282
-1.88485	-0.2282
-1.88585	-0.2297
-1.88685	-0.2297
-1.88785	-0.2294
-1.88885	-0.2294
-1.88985	-0.2291
-1.89085	-0.2294
-1.89185	-0.23
-1.89285	-0.2303
-1.89385	-0.2303
-1.89485	-0.23
-1.89585	-0.23
-1.89685	-0.23
-1.89785	-0.2319
-1.89885	-0.2312
-1.89985	-0.2312
-1.90085	-0.2309
-1.90185	-0.2306
-1.90285	-0.2306
-1.90385	-0.2322
-1.90485	-0.2319
-1.90585	-0.2315
-1.90685	-0.2319
-1.90785	-0.2315
-1.90885	-0.2315
-1.90985	-0.2325
-1.91085	-0.2325
-1.91185	-0.2331
-1.91285	-0.2328
-1.91385	-0.2322
-1.91485	-0.2325
-1.91585	-0.2334
-1.91685	-0.2337
-1.91785	-0.2337
-1.91885	-0.2334
-1.91985	-0.2328
-1.92085	-0.2334
-1.92185	-0.234
-1.92285	-0.2343
-1.92385	-0.2343
-1.92485	-0.234
-1.92585	-0.234
-1.92685	-0.234
-1.92785	-0.2349
-1.92885	-0.2355
-1.92985	-0.2352
-1.93085	-0.2355
-1.93185	-0.2343
-1.93285	-0.2349
-1.93385	-0.2359
-1.93485	-0.2362
-1.93585	-0.2359
-1.93685	-0.2359
-1.93785	-0.2355
-1.93885	-0.2359
-1.93985	-0.2368
-1.94085	-0.2368
-1.94185	-0.2371
-1.94285	-0.2368
-1.94385	-0.2365
-1.94485	-0.2365
-1.94585	-0.2374
-1.94685	-0.238
-1.94785	-0.238
-1.94885	-0.2377
-1.94985	-0.2374
-1.95085	-0.2377
-1.95185	-0.2383
-1.95285	-0.2386
-1.95385	-0.2383
-1.95485	-0.2386
-1.95585	-0.2383
-1.95685	-0.2383
-1.95785	-0.2395
-1.95885	-0.2392
-1.95985	-0.2395
-1.96085	-0.2392
-1.96185	-0.2386
-1.96285	-0.2392
-1.96385	-0.2402
-1.96485	-0.2405
-1.96585	-0.2405
-1.96685	-0.2402
-1.96785	-0.2402
-1.96885	-0.2402
-1.96985	-0.2411
-1.97085	-0.2417
-1.97185	-0.2411
-1.97285	-0.2411
-1.97385	-0.2411
-1.97485	-0.2408
-1.97585	-0.242
-1.97685	-0.2423
-1.97785	-0.2417
-1.97885	-0.2423
-1.97985	-0.242
-1.98085	-0.242
-1.98185	-0.2432
-1.98285	-0.2429
-1.98385	-0.2432
-1.98485	-0.2432
-1.98585	-0.2423
-1.98685	-0.2429
-1.98785	-0.2439
-1.98885	-0.2439
-1.98985	-0.2445
-1.99085	-0.2435
-1.99185	-0.2442
-1.99285	-0.2439
-1.99385	-0.2451
-1.99485	-0.2451
-1.99585	-0.2448
-1.99685	-0.2448
-1.99785	-0.2448
-1.99885	-0.2448
-1.99985	-0.246
-2.00085	-0.2463
-2.00185	-0.246
-2.00285	-0.246
-2.00385	-0.2457
-2.00485	-0.2457
-2.00585	-0.2469
-2.00685	-0.2472
-2.00785	-0.2469
-2.00885	-0.2469
-2.00985	-0.2466
-2.01085	-0.2469
-2.01185	-0.2476
-2.01285	-0.2476
-2.01385	-0.2479
-2.01485	-0.2476
-2.01585	-0.2472
-2.01685	-0.2479
-2.01785	-0.2485
-2.01885	-0.2485
-2.01985	-0.2488
-2.02085	-0.2488
-2.02185	-0.2488
-2.02285	-0.2485
-2.02385	-0.2497
-2.02485	-0.2497
-2.02585	-0.2494
-2.02685	-0.2497
-2.02785	-0.2494
-2.02885	-0.2494
-2.02985	-0.2506
-2.03085	-0.2503
-2.03185	-0.2512
-2.03285	-0.2509
-2.03385	-0.25
-2.03485	-0.2509
-2.03585	-0.2512
-2.03685	-0.2516
-2.03785	-0.2519
-2.03885	-0.2509
-2.03985	-0.2516
-2.04085	-0.2519
-2.04185	-0.2522
-2.04285	-0.2531
-2.04385	-0.2525
-2.04485	-0.2528
-2.04585	-0.2528
-2.04685	-0.2528
-2.04785	-0.2534
-2.04885	-0.2537
-2.04985	-0.2537
-2.05085	-0.2537
-2.05185	-0.2534
-2.05285	-0.2537
-2.05385	-0.2549
-2.05485	-0.2546
-2.05585	-0.2549
-2.05685	-0.2546
-2.05785	-0.2543
-2.05885	-0.2546
-2.05985	-0.2556
-2.06085	-0.2556
-2.06185	-0.2562
-2.06285	-0.2556
-2.06385	-0.2552
-2.06485	-0.2559
-2.06585	-0.2562
-2.06685	-0.2568
-2.06785	-0.2568
-2.06885	-0.2568
-2.06985	-0.2565
-2.07085	-0.2568
-2.07185	-0.2577
-2.07285	-0.258
-2.07385	-0.2577
-2.07485	-0.258
-2.07585	-0.2574
-2.07685	-0.258
-2.07785	-0.2589
-2.07885	-0.2589
-2.07985	-0.2589
-2.08085	-0.2586
-2.08185	-0.2586
-2.08285	-0.2589
-2.08385	-0.2599
-2.08485	-0.2599
-2.08585	-0.2602
-2.08685	-0.2596
-2.08785	-0.2599
-2.08885	-0.2596
-2.08985	-0.2608
-2.09085	-0.2611
-2.09185	-0.2611
-2.09285	-0.2611
-2.09385	-0.2608
-2.09485	-0.2605
-2.09585	-0.2623
-2.09685	-0.2623
-2.09785	-0.2617
-2.09885	-0.2623
-2.09985	-0.262
-2.10085	-0.262
-2.10185	-0.2632
-2.10285	-0.2632
-2.10385	-0.2632
-2.10485	-0.2636
-2.10585	-0.2629
-2.10685	-0.2632
-2.10785	-0.2642
-2.10885	-0.2648
-2.10985	-0.2645
-2.11085	-0.2645
-2.11185	-0.2639
-2.11285	-0.2645
-2.11385	-0.2654
-2.11485	-0.2654
-2.11585	-0.2657
-2.11685	-0.2651
-2.11785	-0.2654
-2.11885	-0.2654
-2.11985	-0.2666
-2.12085	-0.2666
-2.12185	-0.2669
-2.12285	-0.2666
-2.12385	-0.2666
-2.12485	-0.2666
-2.12585	-0.2679
-2.12685	-0.2682
-2.12785	-0.2679
-2.12885	-0.2676
-2.12985	-0.2676
-2.13085	-0.2679
-2.13185	-0.2688
-2.13285	-0.2694
-2.13385	-0.2691
-2.13485	-0.2691
-2.13585	-0.2688
-2.13685	-0.2691
-2.13785	-0.2697
-2.13885	-0.2706
-2.13985	-0.27
-2.14085	-0.27
-2.14185	-0.2703
-2.14285	-0.2697
-2.14385	-0.2713
-2.14485	-0.2713
-2.14585	-0.2713
-2.14685	-0.2716
-2.14785	-0.2713
-2.14885	-0.2713
-2.14985	-0.2728
-2.15085	-0.2725
-2.15185	-0.2725
-2.15285	-0.2725
-2.15385	-0.2722
-2.15485	-0.2728
-2.15585	-0.2731
-2.15685	-0.2734
-2.15785	-0.274
-2.15885	-0.2734
-2.15985	-0.2737
-2.16085	-0.2737
-2.16185	-0.2743
-2.16285	-0.2749
-2.16385	-0.2746
-2.16485	-0.2746
-2.16585	-0.2749
-2.16685	-0.2743
-2.16785	-0.2756
-2.16885	-0.2762
-2.16985	-0.2756
-2.17085	-0.2759
-2.17185	-0.2759
-2.17285	-0.2759
-2.17385	-0.2768
-2.17485	-0.2771
-2.17585	-0.2771
-2.17685	-0.2774
-2.17785	-0.2768
-2.17885	-0.2768
-2.17985	-0.2777
-2.18085	-0.2783
-2.18185	-0.278
-2.18285	-0.2783
-2.18385	-0.2777
-2.18485	-0.2786
-2.18585	-0.2789
-2.18685	-0.2796
-2.18785	-0.2789
-2.18885	-0.2796
-2.18985	-0.2793
-2.19085	-0.2793
-2.19185	-0.2802
-2.19285	-0.2805
-2.19385	-0.2808
-2.19485	-0.2805
-2.19585	-0.2802
-2.19685	-0.2802
-2.19785	-0.282
-2.19885	-0.282
-2.19985	-0.2814
-2.20085	-0.282
-2.20185	-0.2811
-2.20285	-0.282
-2.20385	-0.2823
-2.20485	-0.2836
-2.20585	-0.2836
-2.20685	-0.2829
-2.20785	-0.2829
-2.20885	-0.2833
-2.20985	-0.2842
-2.21085	-0.2845
-2.21185	-0.2842
-2.21285	-0.2845
-2.21385	-0.2845
-2.21485	-0.2842
-2.21585	-0.2854
-2.21685	-0.2857
-2.21785	-0.2854
-2.21885	-0.2857
-2.21985	-0.2854
-2.22085	-0.2857
-2.22185	-0.2869
-2.22285	-0.2866
-2.22385	-0.2873
-2.22485	-0.2869
-2.22585	-0.2866
-2.22685	-0.2873
-2.22785	-0.2882
-2.22885	-0.2885
-2.22985	-0.2885
-2.23085	-0.2885
-2.23185	-0.2882
-2.23285	-0.2882
-2.23385	-0.2891
-2.23485	-0.29
-2.23585	-0.2897
-2.23685	-0.29
-2.23785	-0.2897
-2.23885	-0.29
-2.23985	-0.291
-2.24085	-0.2916
-2.24185	-0.291
-2.24285	-0.2916
-2.24385	-0.291
-2.24485	-0.2913
-2.24585	-0.2925
-2.24685	-0.2931
-2.24785	-0.2928
-2.24885	-0.2928
-2.24985	-0.2928
-2.25085	-0.2931
-2.25185	-0.294
-2.25285	-0.2946
-2.25385	-0.2943
-2.25485	-0.2943
-2.25585	-0.2943
-2.25685	-0.2946
-2.25785	-0.2959
-2.25885	-0.2965
-2.25985	-0.2959
-2.26085	-0.2962
-2.26185	-0.2962
-2.26285	-0.2965
-2.26385	-0.2977
-2.26485	-0.2977
-2.26585	-0.2974
-2.26685	-0.298
-2.26785	-0.298
-2.26885	-0.298
-2.26985	-0.2996
-2.27085	-0.2993
-2.27185	-0.2996
-2.27285	-0.2999
-2.27385	-0.2996
-2.27485	-0.3002
-2.27585	-0.3011
-2.27685	-0.3014
-2.27785	-0.3017
-2.27885	-0.3014
-2.27985	-0.3014
-2.28085	-0.3026
-2.28185	-0.303
-2.28285	-0.3036
-2.28385	-0.3033
-2.28485	-0.3036
-2.28585	-0.3042
-2.28685	-0.3039
-2.28785	-0.3051
-2.28885	-0.306
-2.28985	-0.3054
-2.29085	-0.3057
-2.29185	-0.306
-2.29285	-0.306
-2.29385	-0.3073
-2.29485	-0.3076
-2.29585	-0.3079
-2.29685	-0.3082
-2.29785	-0.3079
-2.29885	-0.3085
-2.29985	-0.3094
-2.30085	-0.3103
-2.30185	-0.3103
-2.30285	-0.3103
-2.30385	-0.3103
-2.30485	-0.311
-2.30585	-0.3122
-2.30685	-0.3131
-2.30785	-0.3128
-2.30885	-0.3131
-2.30985	-0.3131
-2.31085	-0.3134
-2.31185	-0.3147
-2.31285	-0.3153
-2.31385	-0.3153
-2.31485	-0.3159
-2.31585	-0.3156
-2.31685	-0.3165
-2.31785	-0.3177
-2.31885	-0.3177
-2.31985	-0.318
-2.32085	-0.318
-2.32185	-0.3183
-2.32285	-0.3193
-2.32385	-0.3202
-2.32485	-0.3208
-2.32585	-0.3208
-2.32685	-0.322
-2.32785	-0.3214
-2.32885	-0.3223
-2.32985	-0.323
-2.33085	-0.3239
-2.33185	-0.3239
-2.33285	-0.3242
-2.33385	-0.3245
-2.33485	-0.3251
-2.33585	-0.3267
-2.33685	-0.3273
-2.33785	-0.327
-2.33885	-0.3282
-2.33985	-0.3279
-2.34085	-0.3288
-2.34185	-0.3303
-2.34285	-0.3307
-2.34385	-0.331
-2.34485	-0.3319
-2.34585	-0.3313
-2.34685	-0.3328
-2.34785	-0.3344
-2.34885	-0.3344
-2.34985	-0.335
-2.35085	-0.3356
-2.35185	-0.3359
-2.35285	-0.3368
-2.35385	-0.338
-2.35485	-0.339
-2.35585	-0.3393
-2.35685	-0.3399
-2.35785	-0.3405
-2.35885	-0.3411
-2.35985	-0.343
-2.36085	-0.3436
-2.36185	-0.3442
-2.36285	-0.3448
-2.36385	-0.3451
-2.36485	-0.3467
-2.36585	-0.3482
-2.36685	-0.3485
-2.36785	-0.3497
-2.36885	-0.3504
-2.36985	-0.3507
-2.37085	-0.3519
-2.37185	-0.3537
-2.37285	-0.3547
-2.37385	-0.355
-2.37485	-0.3562
-2.37585	-0.3568
-2.37685	-0.3581
-2.37785	-0.3596
-2.37885	-0.3611
-2.37985	-0.3614
-2.38085	-0.3624
-2.38185	-0.3636
-2.38285	-0.3642
-2.38385	-0.3664
-2.38485	-0.3676
-2.38585	-0.3682
-2.38685	-0.3697
-2.38785	-0.3704
-2.38885	-0.3713
-2.38985	-0.3737
-2.39085	-0.375
-2.39185	-0.3756
-2.39285	-0.3768
-2.39385	-0.3774
-2.39485	-0.3796
-2.39585	-0.3808
-2.39685	-0.3821
-2.39785	-0.3836
-2.39885	-0.3845
-2.39985	-0.3858
-2.40085	-0.3876
-2.40185	-0.3891
-2.40285	-0.391
-2.40385	-0.3916
-2.40485	-0.3928
-2.40585	-0.3947
-2.40685	-0.3959
-2.40785	-0.3981
-2.40885	-0.3993
-2.40985	-0.4008
-2.41085	-0.4021
-2.41185	-0.4033
-2.41285	-0.4048
-2.41385	-0.4073
-2.41485	-0.4088
-2.41585	-0.4101
-2.41685	-0.4122
-2.41785	-0.4131
-2.41885	-0.4153
-2.41985	-0.4175
-2.42085	-0.4193
-2.42185	-0.4208
-2.42285	-0.4221
-2.42385	-0.4242
-2.42485	-0.4264
-2.42585	-0.4292
-2.42685	-0.4313
-2.42785	-0.4325
-2.42885	-0.4353
-2.42985	-0.4375
-2.43085	-0.4393
-2.43185	-0.4427
-2.43285	-0.4455
-2.43385	-0.447
-2.43485	-0.4504
-2.43585	-0.4522
-2.43685	-0.4553
-2.43785	-0.4587
-2.43885	-0.4621
-2.43985	-0.4649
-2.44085	-0.4676
-2.44185	-0.471
-2.44285	-0.4744
-2.44385	-0.4784
-2.44485	-0.4824
-2.44585	-0.4858
-2.44685	-0.4895
-2.44785	-0.4929
-2.44885	-0.4969
-2.44985	-0.5018
-2.45085	-0.5064
-2.45185	-0.5107
-2.45285	-0.5147
-2.45385	-0.5203
-2.45485	-0.5249
-2.45585	-0.5307
-2.45685	-0.536
-2.45785	-0.5406
-2.45885	-0.5464
-2.45985	-0.5517
-2.46085	-0.5578
-2.46185	-0.5649
-2.46285	-0.5707
-2.46385	-0.5769
-2.46485	-0.5837
-2.46585	-0.5898
-2.46685	-0.5972
-2.46785	-0.6058
-2.46885	-0.6123
-2.46985	-0.62
-2.47085	-0.6274
-2.47185	-0.6354
-2.47285	-0.6446
-2.47385	-0.6526
-2.47485	-0.6622
-2.47585	-0.6708
-2.47685	-0.6797
-2.47785	-0.6896
-2.47885	-0.6994
-2.47985	-0.7102
-2.48085	-0.7206
-2.48185	-0.7308
-2.48285	-0.7416
-2.48385	-0.7523
-2.48485	-0.764
-2.48585	-0.7767
-2.48685	-0.7884
-2.48785	-0.8004
-2.48885	-0.813
-2.48985	-0.8259
-2.49085	-0.8395
-2.49185	-0.8536
-2.49285	-0.8684
-2.49385	-0.8822
-2.49485	-0.8964
-2.49585	-0.9112
-2.49685	-0.9272
-2.49785	-0.9426
-2.49885	-0.9595
-2.49985	-0.9746
-2.50085	-0.9924
-2.50185	-1.01
-2.50285	-1.028
-2.50385	-1.046
-2.50485	-1.064
-2.50585	-1.083
-2.50685	-1.103
-2.50785	-1.121
-2.50885	-1.142
-2.50985	-1.163
-2.51085	-1.185
-2.51185	-1.205
-2.51285	-1.227
-2.51385	-1.249
-2.51485	-1.273
-2.51585	-1.297
-2.51685	-1.32
-2.51785	-1.344
-2.51885	-1.368
-2.51985	-1.393
-2.52085	-1.419
-2.52185	-1.446
-2.52285	-1.473
-2.52385	-1.499
-2.52485	-1.526
-2.52585	-1.554
-2.52685	-1.582
-2.52785	-1.613
-2.52885	-1.642
-2.52985	-1.671
-2.53085	-1.702
-2.53185	-1.733
-2.53285	-1.765
-2.53385	-1.798
-2.53485	-1.83
-2.53585	-1.862
-2.53685	-1.896
-2.53785	-1.93
-2.53885	-1.965
-2.53985	-2
-2.54085	-2.036
-2.54185	-2.07
-2.54285	-2.108
-2.54385	-2.145
-2.54485	-2.183
-2.54585	-2.221
-2.54685	-2.26
-2.54785	-2.298
-2.54885	-2.338
-2.54985	-2.378
-2.55085	-2.418
-2.55185	-2.46
-2.55285	-2.501
-2.55385	-2.542
-2.55485	-2.586
-2.55585	-2.628
-2.55685	-2.672
-2.55785	-2.717
-2.55885	-2.761
-2.55985	-2.805
-2.56085	-2.851
-2.56185	-2.896
-2.56285	-2.943
-2.56385	-2.99
-2.56485	-3.037
-2.56585	-3.083
-2.56685	-3.131
-2.56785	-3.18
-2.56885	-3.228
-2.56985	-3.278
-2.57085	-3.328
-2.57185	-3.377
-2.57285	-3.427
-2.57385	-3.478
-2.57485	-3.528
-2.57585	-3.58
-2.57685	-3.63
-2.57785	-3.681
-2.57885	-3.735
-2.57985	-3.787
-2.58085	-3.84
-2.58185	-3.893
-2.58285	-3.947
-2.58385	-4
-2.58485	-4.054
-2.58585	-4.107
-2.58685	-4.162
-2.58785	-4.217
-2.58885	-4.271
-2.58985	-4.325
-2.59085	-4.38
-2.59185	-4.435
-2.59285	-4.491
-2.59385	-4.546
-2.59485	-4.602
-2.59585	-4.657
-2.59685	-4.713
-2.59785	-4.769
-2.59885	-4.824
-2.59985	-4.88
-2.60085	-4.936
-2.60185	-4.991
-2.60285	-5.047
-2.60385	-5.102
-2.60485	-5.158
-2.60585	-5.213
-2.60685	-5.269
-2.60785	-5.324
-2.60885	-5.38
-2.60985	-5.435
-2.61085	-5.49
-2.61185	-5.545
-2.61285	-5.6
-2.61385	-5.653
-2.61485	-5.708
-2.61585	-5.762
-2.61685	-5.816
-2.61785	-5.869
-2.61885	-5.922
-2.61985	-5.974
-2.62085	-6.027
-2.62185	-6.079
-2.62285	-6.13
-2.62385	-6.183
-2.62485	-6.232
-2.62585	-6.281
-2.62685	-6.331
-2.62785	-6.38
-2.62885	-6.428
-2.62985	-6.477
-2.63085	-6.524
-2.63185	-6.571
-2.63285	-6.617
-2.63385	-6.663
-2.63485	-6.709
-2.63585	-6.752
-2.63685	-6.796
-2.63785	-6.839
-2.63885	-6.88
-2.63985	-6.921
-2.64085	-6.961
-2.64185	-7
-2.64285	-7.04
-2.64385	-7.075
-2.64485	-7.113
-2.64585	-7.148
-2.64685	-7.183
-2.64785	-7.217
-2.64885	-7.25
-2.64985	-7.279
-2.65085	-7.311
-2.65185	-7.34
-2.65285	-7.368
-2.65385	-7.395
-2.65485	-7.419
-2.65585	-7.444
-2.65685	-7.467
-2.65785	-7.489
-2.65885	-7.509
-2.65985	-7.529
-2.66085	-7.546
-2.66185	-7.562
-2.66285	-7.577
-2.66385	-7.591
-2.66485	-7.603
-2.66585	-7.614
-2.66685	-7.623
[truncated: 1,903 more rows]

## Sheet: Fig. S58(f)
	BO6
-1.85015	-0.03461
-1.85115	-0.04641
-1.85215	-0.04894
-1.85315	-0.0501
-1.85415	-0.05057
-1.85515	-0.0514
-1.85615	-0.05152
-1.85715	-0.05212
-1.85815	-0.05233
-1.85915	-0.05284
-1.86015	-0.05312
-1.86115	-0.05353
-1.86215	-0.05361
-1.86315	-0.05393
-1.86415	-0.05405
-1.86515	-0.05455
-1.86615	-0.05461
-1.86715	-0.05505
-1.86815	-0.05505
-1.86915	-0.05553
-1.87015	-0.05558
-1.87115	-0.05587
-1.87215	-0.0561
-1.87315	-0.05651
-1.87415	-0.05644
-1.87515	-0.05696
-1.87615	-0.0569
-1.87715	-0.05731
-1.87815	-0.05738
-1.87915	-0.05811
-1.88015	-0.05788
-1.88115	-0.05814
-1.88215	-0.05821
-1.88315	-0.05866
-1.88415	-0.0586
-1.88515	-0.05908
-1.88615	-0.05909
-1.88715	-0.05943
-1.88815	-0.05951
-1.88915	-0.05987
-1.89015	-0.05982
-1.89115	-0.06026
-1.89215	-0.06027
-1.89315	-0.0607
-1.89415	-0.06074
-1.89515	-0.06106
-1.89615	-0.0611
-1.89715	-0.06148
-1.89815	-0.06148
-1.89915	-0.06201
-1.90015	-0.06201
-1.90115	-0.06243
-1.90215	-0.06241
-1.90315	-0.0627
-1.90415	-0.06275
-1.90515	-0.06315
-1.90615	-0.06319
-1.90715	-0.06353
-1.90815	-0.06357
-1.90915	-0.06394
-1.91015	-0.06404
-1.91115	-0.06451
-1.91215	-0.06444
-1.91315	-0.06483
-1.91415	-0.06489
-1.91515	-0.06519
-1.91615	-0.06523
-1.91715	-0.06563
-1.91815	-0.06569
-1.91915	-0.0661
-1.92015	-0.06607
-1.92115	-0.06653
-1.92215	-0.06648
-1.92315	-0.06691
-1.92415	-0.06701
-1.92515	-0.06734
-1.92615	-0.06733
-1.92715	-0.06781
-1.92815	-0.06774
-1.92915	-0.06812
-1.93015	-0.06812
-1.93115	-0.06861
-1.93215	-0.06846
-1.93315	-0.06902
-1.93415	-0.06899
-1.93515	-0.06933
-1.93615	-0.0694
-1.93715	-0.06983
-1.93815	-0.06977
-1.93915	-0.0702
-1.94015	-0.07023
-1.94115	-0.07057
-1.94215	-0.07057
-1.94315	-0.071
-1.94415	-0.07109
-1.94515	-0.07139
-1.94615	-0.07149
-1.94715	-0.07186
-1.94815	-0.07181
-1.94915	-0.07228
-1.95015	-0.07241
-1.95115	-0.07255
-1.95215	-0.07288
-1.95315	-0.07307
-1.95415	-0.07304
-1.95515	-0.07347
-1.95615	-0.07351
-1.95715	-0.07397
-1.95815	-0.074
-1.95915	-0.07442
-1.96015	-0.07435
-1.96115	-0.07475
-1.96215	-0.07487
-1.96315	-0.07534
-1.96415	-0.07528
-1.96515	-0.07549
-1.96615	-0.07565
-1.96715	-0.07593
-1.96815	-0.07613
-1.96915	-0.07628
-1.97015	-0.07642
-1.97115	-0.07693
-1.97215	-0.07686
-1.97315	-0.07736
-1.97415	-0.0774
-1.97515	-0.0777
-1.97615	-0.07778
-1.97715	-0.07818
-1.97815	-0.07812
-1.97915	-0.07851
-1.98015	-0.07841
-1.98115	-0.07917
-1.98215	-0.07916
-1.98315	-0.07934
-1.98415	-0.07949
-1.98515	-0.0799
-1.98615	-0.07979
-1.98715	-0.08028
-1.98815	-0.08036
-1.98915	-0.08067
-1.99015	-0.08061
-1.99115	-0.08115
-1.99215	-0.08116
-1.99315	-0.0815
-1.99415	-0.08157
-1.99515	-0.08209
-1.99615	-0.08196
-1.99715	-0.08235
-1.99815	-0.08249
-1.99915	-0.08275
-2.00015	-0.08292
-2.00115	-0.08331
-2.00215	-0.08336
-2.00315	-0.08364
-2.00415	-0.08358
-2.00515	-0.08416
-2.00615	-0.08407
-2.00715	-0.08456
-2.00815	-0.08459
-2.00915	-0.08492
-2.01015	-0.08496
-2.01115	-0.08523
-2.01215	-0.08528
-2.01315	-0.08592
-2.01415	-0.08579
-2.01515	-0.08609
-2.01615	-0.08617
-2.01715	-0.08666
-2.01815	-0.08655
-2.01915	-0.08697
-2.02015	-0.08682
-2.02115	-0.08736
-2.02215	-0.08733
-2.02315	-0.08783
-2.02415	-0.08783
-2.02515	-0.08815
-2.02615	-0.08816
-2.02715	-0.08866
-2.02815	-0.08864
-2.02915	-0.0891
-2.03015	-0.08906
-2.03115	-0.08939
-2.03215	-0.0896
-2.03315	-0.08985
-2.03415	-0.08997
-2.03515	-0.09034
-2.03615	-0.09033
-2.03715	-0.09072
-2.03815	-0.0908
-2.03915	-0.09115
-2.04015	-0.0912
-2.04115	-0.09163
-2.04215	-0.09171
-2.04315	-0.09219
-2.04415	-0.09205
-2.04515	-0.09259
-2.04615	-0.09257
-2.04715	-0.09299
-2.04815	-0.09293
-2.04915	-0.09357
-2.05015	-0.09354
-2.05115	-0.09394
-2.05215	-0.09416
-2.05315	-0.09465
-2.05415	-0.09459
-2.05515	-0.09498
-2.05615	-0.09508
-2.05715	-0.09556
-2.05815	-0.09563
-2.05915	-0.09617
-2.06015	-0.09619
-2.06115	-0.09666
-2.06215	-0.09685
-2.06315	-0.09731
-2.06415	-0.09734
-2.06515	-0.09803
-2.06615	-0.09797
-2.06715	-0.09849
-2.06815	-0.09854
-2.06915	-0.09905
-2.07015	-0.09921
-2.07115	-0.0996
-2.07215	-0.09986
-2.07315	-0.1004
-2.07415	-0.1006
-2.07515	-0.1011
-2.07615	-0.1011
-2.07715	-0.1018
-2.07815	-0.1018
-2.07915	-0.1025
-2.08015	-0.1027
-2.08115	-0.1033
-2.08215	-0.1033
-2.08315	-0.1041
-2.08415	-0.1043
-2.08515	-0.1049
-2.08615	-0.105
-2.08715	-0.1059
-2.08815	-0.1059
-2.08915	-0.1066
-2.09015	-0.1071
-2.09115	-0.1074
-2.09215	-0.1078
-2.09315	-0.1085
-2.09415	-0.1088
-2.09515	-0.1094
-2.09615	-0.1098
-2.09715	-0.1104
-2.09815	-0.1108
-2.09915	-0.1116
-2.10015	-0.1118
-2.10115	-0.1126
-2.10215	-0.113
-2.10315	-0.1137
-2.10415	-0.1142
-2.10515	-0.1149
-2.10615	-0.1154
-2.10715	-0.1162
-2.10815	-0.1165
-2.10915	-0.1173
-2.11015	-0.1178
-2.11115	-0.1187
-2.11215	-0.1193
-2.11315	-0.12
-2.11415	-0.1205
-2.11515	-0.1214
-2.11615	-0.1219
-2.11715	-0.1227
-2.11815	-0.1234
-2.11915	-0.1242
-2.12015	-0.1249
-2.12115	-0.1256
-2.12215	-0.1263
-2.12315	-0.1274
-2.12415	-0.128
-2.12515	-0.129
-2.12615	-0.1296
-2.12715	-0.1305
-2.12815	-0.1312
-2.12915	-0.1322
-2.13015	-0.1329
-2.13115	-0.134
-2.13215	-0.1346
-2.13315	-0.1356
-2.13415	-0.1363
-2.13515	-0.1373
-2.13615	-0.138
-2.13715	-0.1389
-2.13815	-0.1399
-2.13915	-0.1408
-2.14015	-0.1415
-2.14115	-0.1425
-2.14215	-0.1433
-2.14315	-0.1445
-2.14415	-0.1452
-2.14515	-0.1462
-2.14615	-0.1469
-2.14715	-0.1482
-2.14815	-0.1488
-2.14915	-0.1499
-2.15015	-0.1509
-2.15115	-0.1519
-2.15215	-0.1529
-2.15315	-0.1539
-2.15415	-0.1549
-2.15515	-0.1561
-2.15615	-0.157
-2.15715	-0.1582
-2.15815	-0.1592
-2.15915	-0.1606
-2.16015	-0.1618
-2.16115	-0.163
-2.16215	-0.1642
-2.16315	-0.1658
-2.16415	-0.1669
-2.16515	-0.1685
-2.16615	-0.1697
-2.16715	-0.1715
-2.16815	-0.1729
-2.16915	-0.1745
-2.17015	-0.1763
-2.17115	-0.1782
-2.17215	-0.1797
-2.17315	-0.1817
-2.17415	-0.1834
-2.17515	-0.1855
-2.17615	-0.1875
-2.17715	-0.1897
-2.17815	-0.1919
-2.17915	-0.1944
-2.18015	-0.1966
-2.18115	-0.1992
-2.18215	-0.2016
-2.18315	-0.2044
-2.18415	-0.207
-2.18515	-0.2099
-2.18615	-0.2129
-2.18715	-0.2161
-2.18815	-0.2188
-2.18915	-0.2224
-2.19015	-0.2255
-2.19115	-0.2291
-2.19215	-0.2325
-2.19315	-0.2362
-2.19415	-0.24
-2.19515	-0.2441
-2.19615	-0.248
-2.19715	-0.2524
-2.19815	-0.2567
-2.19915	-0.2608
-2.20015	-0.2658
-2.20115	-0.2703
-2.20215	-0.2752
-2.20315	-0.2803
-2.20415	-0.2856
-2.20515	-0.2912
-2.20615	-0.2966
-2.20715	-0.3024
-2.20815	-0.3082
-2.20915	-0.3146
-2.21015	-0.3207
-2.21115	-0.3274
-2.21215	-0.3339
-2.21315	-0.3411
-2.21415	-0.3481
-2.21515	-0.3557
-2.21615	-0.3628
-2.21715	-0.3713
-2.21815	-0.3792
-2.21915	-0.3878
-2.22015	-0.3958
-2.22115	-0.4051
-2.22215	-0.4142
-2.22315	-0.4235
-2.22415	-0.4334
-2.22515	-0.443
-2.22615	-0.4531
-2.22715	-0.4634
-2.22815	-0.4746
-2.22915	-0.486
-2.23015	-0.4974
-2.23115	-0.5093
-2.23215	-0.5215
-2.23315	-0.5346
-2.23415	-0.5473
-2.23515	-0.5608
-2.23615	-0.5742
-2.23715	-0.5884
-2.23815	-0.6026
-2.23915	-0.617
-2.24015	-0.6324
-2.24115	-0.6483
-2.24215	-0.6641
-2.24315	-0.681
-2.24415	-0.6977
-2.24515	-0.7154
-2.24615	-0.7327
-2.24715	-0.7507
-2.24815	-0.7696
-2.24915	-0.7889
-2.25015	-0.8089
-2.25115	-0.8286
-2.25215	-0.8491
-2.25315	-0.8706
-2.25415	-0.892
-2.25515	-0.9138
-2.25615	-0.9365
-2.25715	-0.9598
-2.25815	-0.9837
-2.25915	-1.007
-2.26015	-1.032
-2.26115	-1.057
-2.26215	-1.083
-2.26315	-1.109
-2.26415	-1.136
-2.26515	-1.163
-2.26615	-1.191
-2.26715	-1.219
-2.26815	-1.248
-2.26915	-1.277
-2.27015	-1.307
-2.27115	-1.337
-2.27215	-1.369
-2.27315	-1.4
-2.27415	-1.432
-2.27515	-1.464
-2.27615	-1.498
-2.27715	-1.531
-2.27815	-1.564
-2.27915	-1.598
-2.28015	-1.633
-2.28115	-1.668
-2.28215	-1.704
-2.28315	-1.74
-2.28415	-1.777
-2.28515	-1.814
-2.28615	-1.852
-2.28715	-1.889
-2.28815	-1.928
-2.28915	-1.969
-2.29015	-2.008
-2.29115	-2.046
-2.29215	-2.086
-2.29315	-2.125
-2.29415	-2.165
-2.29515	-2.206
-2.29615	-2.247
-2.29715	-2.289
-2.29815	-2.329
-2.29915	-2.37
-2.30015	-2.412
-2.30115	-2.453
-2.30215	-2.495
-2.30315	-2.537
-2.30415	-2.579
-2.30515	-2.621
-2.30615	-2.664
-2.30715	-2.706
-2.30815	-2.749
-2.30915	-2.791
-2.31015	-2.833
-2.31115	-2.875
-2.31215	-2.918
-2.31315	-2.96
-2.31415	-3.001
-2.31515	-3.042
-2.31615	-3.083
-2.31715	-3.125
-2.31815	-3.166
-2.31915	-3.208
-2.32015	-3.248
-2.32115	-3.288
-2.32215	-3.328
-2.32315	-3.368
-2.32415	-3.407
-2.32515	-3.445
-2.32615	-3.483
-2.32715	-3.52
-2.32815	-3.557
-2.32915	-3.594
-2.33015	-3.63
-2.33115	-3.665
-2.33215	-3.699
-2.33315	-3.734
-2.33415	-3.767
-2.33515	-3.8
-2.33615	-3.832
-2.33715	-3.863
-2.33815	-3.893
-2.33915	-3.922
-2.34015	-3.95
-2.34115	-3.978
-2.34215	-4.004
-2.34315	-4.03
-2.34415	-4.055
-2.34515	-4.079
-2.34615	-4.102
-2.34715	-4.125
-2.34815	-4.144
-2.34915	-4.164
-2.35015	-4.183
-2.35115	-4.2
-2.35215	-4.216
-2.35315	-4.23
-2.35415	-4.245
-2.35515	-4.258
-2.35615	-4.27
-2.35715	-4.28
-2.35815	-4.29
-2.35915	-4.298
-2.36015	-4.306
-2.36115	-4.312
-2.36215	-4.316
-2.36315	-4.32
-2.36415	-4.322
-2.36515	-4.324
-2.36615	-4.324
-2.36715	-4.323
-2.36815	-4.32
-2.36915	-4.317
-2.37015	-4.313
-2.37115	-4.308
-2.37215	-4.302
-2.37315	-4.294
-2.37415	-4.285
-2.37515	-4.276
-2.37615	-4.266
-2.37715	-4.255
-2.37815	-4.243
-2.37915	-4.231
-2.38015	-4.216
-2.38115	-4.202
-2.38215	-4.187
-2.38315	-4.171
-2.38415	-4.155
-2.38515	-4.138
-2.38615	-4.121
-2.38715	-4.103
-2.38815	-4.084
-2.38915	-4.065
-2.39015	-4.046
-2.39115	-4.027
-2.39215	-4.007
-2.39315	-3.986
-2.39415	-3.966
-2.39515	-3.945
-2.39615	-3.924
-2.39715	-3.903
-2.39815	-3.882
-2.39915	-3.86
-2.40015	-3.839
-2.40115	-3.817
-2.40215	-3.795
-2.40315	-3.773
-2.40415	-3.751
-2.40515	-3.73
-2.40615	-3.708
-2.40715	-3.686
-2.40815	-3.665
-2.40915	-3.643
-2.41015	-3.622
-2.41115	-3.601
-2.41215	-3.579
-2.41315	-3.559
-2.41415	-3.538
-2.41515	-3.517
-2.41615	-3.497
-2.41715	-3.476
-2.41815	-3.456
-2.41915	-3.436
-2.42015	-3.416
-2.42115	-3.397
-2.42215	-3.378
-2.42315	-3.359
-2.42415	-3.339
-2.42515	-3.321
-2.42615	-3.302
-2.42715	-3.284
-2.42815	-3.266
-2.42915	-3.248
-2.43015	-3.23
-2.43115	-3.213
-2.43215	-3.196
-2.43315	-3.178
-2.43415	-3.162
-2.43515	-3.145
-2.43615	-3.128
-2.43715	-3.112
-2.43815	-3.097
-2.43915	-3.081
-2.44015	-3.065
-2.44115	-3.049
-2.44215	-3.034
-2.44315	-3.019
-2.44415	-3.004
-2.44515	-2.99
-2.44615	-2.975
-2.44715	-2.961
-2.44815	-2.947
-2.44915	-2.933
-2.45015	-2.92
-2.45115	-2.906
-2.45215	-2.893
-2.45315	-2.879
-2.45415	-2.866
-2.45515	-2.853
-2.45615	-2.841
-2.45715	-2.828
-2.45815	-2.816
-2.45915	-2.804
-2.46015	-2.792
-2.46115	-2.78
-2.46215	-2.768
-2.46315	-2.756
-2.46415	-2.745
-2.46515	-2.734
-2.46615	-2.723
-2.46715	-2.712
-2.46815	-2.7
-2.46915	-2.69
-2.47015	-2.679
-2.47115	-2.669
-2.47215	-2.658
-2.47315	-2.648
-2.47415	-2.638
-2.47515	-2.628
-2.47615	-2.618
-2.47715	-2.609
-2.47815	-2.599
-2.47915	-2.589
-2.48015	-2.58
-2.48115	-2.57
-2.48215	-2.561
-2.48315	-2.552
-2.48415	-2.543
-2.48515	-2.534
-2.48615	-2.525
-2.48715	-2.517
-2.48815	-2.508
-2.48915	-2.5
-2.49015	-2.491
-2.49115	-2.483
-2.49215	-2.475
-2.49315	-2.467
-2.49415	-2.459
-2.49515	-2.451
-2.49615	-2.443
-2.49715	-2.435
-2.49815	-2.427
-2.49915	-2.42
-2.50015	-2.412
-2.50115	-2.405
-2.50215	-2.397
-2.50315	-2.39
-2.50415	-2.383
-2.50515	-2.376
-2.50615	-2.368
-2.50715	-2.361
-2.50815	-2.354
-2.50915	-2.348
-2.51015	-2.341
-2.51115	-2.334
-2.51215	-2.327
-2.51315	-2.321
-2.51415	-2.314
-2.51515	-2.308
-2.51615	-2.301
-2.51715	-2.295
-2.51815	-2.289
-2.51915	-2.283
-2.52015	-2.276
-2.52115	-2.27
-2.52215	-2.264
-2.52315	-2.258
-2.52415	-2.253
-2.52515	-2.247
-2.52615	-2.241
-2.52715	-2.235
-2.52815	-2.229
-2.52915	-2.224
-2.53015	-2.218
-2.53115	-2.213
-2.53215	-2.207
-2.53315	-2.201
-2.53415	-2.196
-2.53515	-2.191
-2.53615	-2.185
-2.53715	-2.18
-2.53815	-2.175
-2.53915	-2.17
-2.54015	-2.165
-2.54115	-2.16
-2.54215	-2.155
-2.54315	-2.15
-2.54415	-2.145
-2.54515	-2.14
-2.54615	-2.135
-2.54715	-2.13
-2.54815	-2.125
-2.54915	-2.121
-2.55015	-2.116
-2.55115	-2.111
-2.55215	-2.107
-2.55315	-2.102
-2.55415	-2.098
-2.55515	-2.093
-2.55615	-2.088
-2.55715	-2.084
-2.55815	-2.08
-2.55915	-2.075
-2.56015	-2.071
-2.56115	-2.067
-2.56215	-2.062
-2.56315	-2.058
-2.56415	-2.054
-2.56515	-2.05
-2.56615	-2.046
-2.56715	-2.042
-2.56815	-2.038
-2.56915	-2.034
-2.57015	-2.03
-2.57115	-2.026
-2.57215	-2.022
-2.57315	-2.018
-2.57415	-2.014
-2.57515	-2.01
-2.57615	-2.007
-2.57715	-2.003
-2.57815	-1.999
-2.57915	-1.995
-2.58015	-1.992
-2.58115	-1.988
-2.58215	-1.985
-2.58315	-1.981
-2.58415	-1.977
-2.58515	-1.974
-2.58615	-1.97
-2.58715	-1.967
-2.58815	-1.963
-2.58915	-1.96
-2.59015	-1.957
-2.59115	-1.953
-2.59215	-1.95
-2.59315	-1.947
-2.59415	-1.943
-2.59515	-1.94
-2.59615	-1.937
-2.59715	-1.934
-2.59815	-1.931
-2.59915	-1.928
-2.60015	-1.925
-2.60115	-1.921
-2.60215	-1.918
-2.60315	-1.916
-2.60415	-1.912
-2.60515	-1.91
-2.60615	-1.907
-2.60715	-1.904
-2.60815	-1.901
-2.60915	-1.898
-2.61015	-1.895
-2.61115	-1.892
-2.61215	-1.889
-2.61315	-1.887
-2.61415	-1.884
-2.61515	-1.881
-2.61615	-1.879
-2.61715	-1.876
-2.61815	-1.873
-2.61915	-1.871
-2.62015	-1.868
-2.62115	-1.866
-2.62215	-1.863
-2.62315	-1.861
-2.62415	-1.859
-2.62515	-1.856
-2.62615	-1.854
-2.62715	-1.852
-2.62815	-1.849
-2.62915	-1.847
-2.63015	-1.844
-2.63115	-1.842
-2.63215	-1.84
-2.63315	-1.838
-2.63415	-1.836
-2.63515	-1.834
-2.63615	-1.831
-2.63715	-1.829
-2.63815	-1.827
-2.63915	-1.825
-2.64015	-1.823
-2.64115	-1.821
-2.64215	-1.819
-2.64315	-1.817
-2.64415	-1.815
-2.64515	-1.814
-2.64615	-1.812
-2.64715	-1.81
-2.64815	-1.808
-2.64915	-1.806
-2.65015	-1.805
-2.65115	-1.803
-2.65215	-1.801
-2.65315	-1.8
-2.65415	-1.798
-2.65515	-1.796
-2.65615	-1.795
-2.65715	-1.793
-2.65815	-1.792
-2.65915	-1.79
-2.66015	-1.789
-2.66115	-1.787
-2.66215	-1.786
-2.66315	-1.785
-2.66415	-1.783
-2.66515	-1.782
-2.66615	-1.78
-2.66715	-1.779
-2.66815	-1.778
-2.66915	-1.777
-2.67015	-1.775
-2.67115	-1.774
-2.67215	-1.773
-2.67315	-1.772
-2.67415	-1.77
-2.67515	-1.769
-2.67615	-1.768
-2.67715	-1.767
-2.67815	-1.766
-2.67915	-1.765
-2.68015	-1.763
-2.68115	-1.762
-2.68215	-1.761
-2.68315	-1.76
-2.68415	-1.759
-2.68515	-1.758
-2.68615	-1.757
-2.68715	-1.756
-2.68815	-1.755
-2.68915	-1.754
-2.69015	-1.752
-2.69115	-1.751
-2.69215	-1.75
-2.69315	-1.749
-2.69415	-1.748
-2.69515	-1.747
-2.69615	-1.746
-2.69715	-1.745
-2.69815	-1.744
-2.69915	-1.743
-2.70015	-1.741
-2.70115	-1.74
-2.70215	-1.739
-2.70315	-1.738
-2.70415	-1.737
-2.70515	-1.736
-2.70615	-1.734
-2.70715	-1.733
-2.70815	-1.732
-2.70915	-1.731
-2.71015	-1.73
-2.71115	-1.729
-2.71215	-1.727
-2.71315	-1.726
-2.71415	-1.725
-2.71515	-1.724
-2.71615	-1.723
-2.71715	-1.722
-2.71815	-1.721
-2.71915	-1.72
-2.72015	-1.719
-2.72115	-1.718
-2.72215	-1.717
-2.72315	-1.716
-2.72415	-1.714
-2.72515	-1.713
-2.72615	-1.712
-2.72715	-1.712
-2.72815	-1.711
-2.72915	-1.71
-2.73015	-1.709
-2.73115	-1.708
-2.73215	-1.707
-2.73315	-1.706
-2.73415	-1.705
-2.73515	-1.704
-2.73615	-1.703
-2.73715	-1.703
-2.73815	-1.702
-2.73915	-1.701
-2.74015	-1.7
-2.74115	-1.7
-2.74215	-1.699
-2.74315	-1.698
-2.74415	-1.698
-2.74515	-1.697
-2.74615	-1.697
-2.74715	-1.696
-2.74815	-1.696
-2.74915	-1.695
-2.75015	-1.682
-2.74915	-1.652
-2.74815	-1.637
-2.74715	-1.627
-2.74615	-1.619
-2.74515	-1.611
-2.74415	-1.603
-2.74315	-1.596
-2.74215	-1.59
-2.74115	-1.584
-2.74015	-1.578
-2.73915	-1.572
-2.73815	-1.567
-2.73715	-1.561
-2.73615	-1.556
-2.73515	-1.551
-2.73415	-1.546
-2.73315	-1.542
-2.73215	-1.537
-2.73115	-1.533
-2.73015	-1.528
-2.72915	-1.524
-2.72815	-1.52
-2.72715	-1.516
-2.72615	-1.512
-2.72515	-1.508
-2.72415	-1.504
-2.72315	-1.5
-2.72215	-1.497
-2.72115	-1.493
-2.72015	-1.49
-2.71915	-1.486
-2.71815	-1.482
-2.71715	-1.479
-2.71615	-1.476
-2.71515	-1.472
-2.71415	-1.469
-2.71315	-1.465
-2.71215	-1.462
-2.71115	-1.459
-2.71015	-1.456
-2.70915	-1.453
-2.70815	-1.45
-2.70715	-1.446
-2.70615	-1.444
-2.70515	-1.44
-2.70415	-1.437
-2.70315	-1.435
-2.70215	-1.431
-2.70115	-1.429
-2.70015	-1.426
-2.69915	-1.423
-2.69815	-1.419
-2.69715	-1.417
-2.69615	-1.414
-2.69515	-1.411
-2.69415	-1.409
-2.69315	-1.406
-2.69215	-1.403
-2.69115	-1.4
-2.69015	-1.398
-2.68915	-1.395
-2.68815	-1.392
-2.68715	-1.39
-2.68615	-1.387
-2.68515	-1.385
-2.68415	-1.382
-2.68315	-1.38
-2.68215	-1.377
-2.68115	-1.374
-2.68015	-1.372
-2.67915	-1.37
-2.67815	-1.367
-2.67715	-1.365
-2.67615	-1.363
-2.67515	-1.36
-2.67415	-1.358
-2.67315	-1.356
-2.67215	-1.354
-2.67115	-1.351
-2.67015	-1.349
-2.66915	-1.347
-2.66815	-1.345
-2.66715	-1.343
-2.66615	-1.341
-2.66515	-1.339
-2.66415	-1.337
-2.66315	-1.335
-2.66215	-1.333
-2.66115	-1.332
-2.66015	-1.33
-2.65915	-1.328
-2.65815	-1.327
-2.65715	-1.325
-2.65615	-1.323
-2.65515	-1.322
-2.65415	-1.32
-2.65315	-1.318
-2.65215	-1.317
-2.65115	-1.315
-2.65015	-1.314
-2.64915	-1.313
-2.64815	-1.311
-2.64715	-1.31
-2.64615	-1.308
-2.64515	-1.307
-2.64415	-1.306
-2.64315	-1.305
-2.64215	-1.303
-2.64115	-1.302
-2.64015	-1.301
-2.63915	-1.3
-2.63815	-1.299
-2.63715	-1.297
-2.63615	-1.296
-2.63515	-1.295
-2.63415	-1.294
-2.63315	-1.293
-2.63215	-1.292
-2.63115	-1.291
-2.63015	-1.29
-2.62915	-1.289
-2.62815	-1.288
-2.62715	-1.287
-2.62615	-1.286
-2.62515	-1.285
-2.62415	-1.284
-2.62315	-1.283
-2.62215	-1.282
-2.62115	-1.282
-2.62015	-1.281
-2.61915	-1.28
-2.61815	-1.279
-2.61715	-1.278
-2.61615	-1.277
-2.61515	-1.276
-2.61415	-1.275
-2.61315	-1.275
-2.61215	-1.274
-2.61115	-1.273
-2.61015	-1.272
-2.60915	-1.271
-2.60815	-1.27
-2.60715	-1.27
-2.60615	-1.269
-2.60515	-1.268
-2.60415	-1.267
-2.60315	-1.266
-2.60215	-1.265
-2.60115	-1.265
-2.60015	-1.264
-2.59915	-1.263
-2.59815	-1.262
-2.59715	-1.261
-2.59615	-1.261
-2.59515	-1.26
-2.59415	-1.259
-2.59315	-1.258
-2.59215	-1.257
-2.59115	-1.257
-2.59015	-1.256
-2.58915	-1.255
-2.58815	-1.254
-2.58715	-1.253
-2.58615	-1.253
-2.58515	-1.252
-2.58415	-1.251
-2.58315	-1.25
-2.58215	-1.25
-2.58115	-1.249
-2.58015	-1.248
-2.57915	-1.247
-2.57815	-1.247
-2.57715	-1.246
-2.57615	-1.245
-2.57515	-1.244
-2.57415	-1.243
-2.57315	-1.242
-2.57215	-1.241
-2.57115	-1.241
-2.57015	-1.24
-2.56915	-1.239
-2.56815	-1.239
-2.56715	-1.238
-2.56615	-1.237
-2.56515	-1.236
-2.56415	-1.236
-2.56315	-1.235
-2.56215	-1.234
-2.56115	-1.233
-2.56015	-1.232
-2.55915	-1.231
-2.55815	-1.23
-2.55715	-1.23
-2.55615	-1.229
-2.55515	-1.228
-2.55415	-1.227
-2.55315	-1.226
-2.55215	-1.226
-2.55115	-1.225
-2.55015	-1.224
-2.54915	-1.223
-2.54815	-1.223
-2.54715	-1.222
-2.54615	-1.221
-2.54515	-1.22
-2.54415	-1.219
-2.54315	-1.218
-2.54215	-1.217
-2.54115	-1.217
-2.54015	-1.216
-2.53915	-1.215
-2.53815	-1.214
-2.53715	-1.213
-2.53615	-1.213
-2.53515	-1.212
-2.53415	-1.211
-2.53315	-1.21
-2.53215	-1.209
-2.53115	-1.208
-2.53015	-1.207
-2.52915	-1.206
-2.52815	-1.205
-2.52715	-1.205
-2.52615	-1.204
-2.52515	-1.203
-2.52415	-1.202
-2.52315	-1.201
-2.52215	-1.2
-2.52115	-1.199
-2.52015	-1.199
-2.51915	-1.198
-2.51815	-1.197
-2.51715	-1.196
-2.51615	-1.195
-2.51515	-1.194
-2.51415	-1.193
-2.51315	-1.192
-2.51215	-1.191
-2.51115	-1.19
-2.51015	-1.189
-2.50915	-1.188
-2.50815	-1.187
-2.50715	-1.186
-2.50615	-1.185
-2.50515	-1.184
-2.50415	-1.183
-2.50315	-1.182
-2.50215	-1.181
-2.50115	-1.179
-2.50015	-1.178
-2.49915	-1.177
-2.49815	-1.176
-2.49715	-1.175
-2.49615	-1.174
-2.49515	-1.173
-2.49415	-1.171
-2.49315	-1.17
-2.49215	-1.169
-2.49115	-1.168
-2.49015	-1.167
-2.48915	-1.165
-2.48815	-1.164
-2.48715	-1.162
-2.48615	-1.161
-2.48515	-1.16
-2.48415	-1.159
-2.48315	-1.157
-2.48215	-1.156
-2.48115	-1.154
-2.48015	-1.153
-2.47915	-1.151
-2.47815	-1.15
-2.47715	-1.148
-2.47615	-1.147
-2.47515	-1.145
-2.47415	-1.143
-2.47315	-1.141
-2.47215	-1.14
-2.47115	-1.138
-2.47015	-1.136
-2.46915	-1.134
-2.46815	-1.133
-2.46715	-1.131
-2.46615	-1.129
-2.46515	-1.127
-2.46415	-1.125
-2.46315	-1.123
-2.46215	-1.12
-2.46115	-1.118
-2.46015	-1.116
-2.45915	-1.113
-2.45815	-1.111
-2.45715	-1.109
-2.45615	-1.106
-2.45515	-1.104
-2.45415	-1.101
-2.45315	-1.098
-2.45215	-1.096
-2.45115	-1.093
-2.45015	-1.09
-2.44915	-1.087
-2.44815	-1.084
-2.44715	-1.081
-2.44615	-1.078
-2.44515	-1.074
-2.44415	-1.071
-2.44315	-1.067
-2.44215	-1.064
-2.44115	-1.06
-2.44015	-1.057
-2.43915	-1.053
-2.43815	-1.049
-2.43715	-1.045
-2.43615	-1.041
-2.43515	-1.036
-2.43415	-1.032
-2.43315	-1.027
-2.43215	-1.023
-2.43115	-1.018
-2.43015	-1.013
-2.42915	-1.008
-2.42815	-1.003
-2.42715	-0.9971
-2.42615	-0.9918
-2.42515	-0.9859
-2.42415	-0.9798
-2.42315	-0.9738
-2.42215	-0.9675
-2.42115	-0.9612
-2.42015	-0.9545
-2.41915	-0.9475
-2.41815	-0.9408
-2.41715	-0.9334
-2.41615	-0.926
-2.41515	-0.9183
-2.41415	-0.9108
-2.41315	-0.9029
-2.41215	-0.8945
-2.41115	-0.8858
-2.41015	-0.877
-2.40915	-0.8678
-2.40815	-0.8587
-2.40715	-0.849
-2.40615	-0.8394
-2.40515	-0.8289
-2.40415	-0.8185
-2.40315	-0.8076
-2.40215	-0.7971
-2.40115	-0.7855
-2.40015	-0.7737
-2.39915	-0.7623
-2.39815	-0.7501
-2.39715	-0.7373
-2.39615	-0.7243
-2.39515	-0.711
-2.39415	-0.6973
-2.39315	-0.6832
-2.39215	-0.6689
-2.39115	-0.6532
-2.39015	-0.6381
-2.38915	-0.6226
-2.38815	-0.607
-2.38715	-0.5904
-2.38615	-0.574
-2.38515	-0.5565
-2.38415	-0.539
-2.38315	-0.5205
-2.38215	-0.5022
-2.38115	-0.4831
-2.38015	-0.4636
-2.37915	-0.4437
-2.37815	-0.4237
-2.37715	-0.4025
-2.37615	-0.3821
-2.37515	-0.3603
-2.37415	-0.338
-2.37315	-0.3149
-2.37215	-0.2912
-2.37115	-0.2681
-2.37015	-0.2442
-2.36915	-0.2193
-2.36815	-0.1944
-2.36715	-0.1689
-2.36615	-0.1429
-2.36515	-0.1164
-2.36415	-0.08957
-2.36315	-0.06187
-2.36215	-0.03373
-2.36115	-0.00497
-2.36015	0.02374
-2.35915	0.0531
-2.35815	0.08335
-2.35715	0.1138
-2.35615	0.144
-2.35515	0.176
-2.35415	0.207
-2.35315	0.2388
-2.35215	0.2709
-2.35115	0.3042
-2.35015	0.3372
-2.34915	0.3712
-2.34815	0.4058
-2.34715	0.4396
-2.34615	0.475
-2.34515	0.5107
-2.34415	0.5461
-2.34315	0.5825
-2.34215	0.6181
-2.34115	0.6536
-2.34015	0.6905
-2.33915	0.7278
-2.33815	0.7644
-2.33715	0.8025
-2.33615	0.8397
-2.33515	0.8782
-2.33415	0.916
-2.33315	0.9551
-2.33215	0.9935
-2.33115	1.032
-2.33015	1.071
-2.32915	1.109
-2.32815	1.148
-2.32715	1.187
-2.32615	1.225
-2.32515	1.264
-2.32415	1.303
-2.32315	1.342
-2.32215	1.379
-2.32115	1.418
-2.32015	1.457
-2.31915	1.496
-2.31815	1.534
-2.31715	1.572
-2.31615	1.61
-2.31515	1.648
-2.31415	1.685
-2.31315	1.722
-2.31215	1.758
-2.31115	1.794
-2.31015	1.83
-2.30915	1.865
-2.30815	1.9
-2.30715	1.934
-2.30615	1.968
-2.30515	2.002
-2.30415	2.034
-2.30315	2.067
-2.30215	2.098
-2.30115	2.129
-2.30015	2.159
-2.29915	2.189
-2.29815	2.218
-2.29715	2.246
-2.29615	2.272
-2.29515	2.3
-2.29415	2.325
-2.29315	2.35
-2.29215	2.374
-2.29115	2.398
-2.29015	2.42
-2.28915	2.442
-2.28815	2.465
-2.28715	2.485
-2.28615	2.502
-2.28515	2.52
-2.28415	2.536
-2.28315	2.552
-2.28215	2.566
-2.28115	2.58
-2.28015	2.591
-2.27915	2.603
-2.27815	2.613
-2.27715	2.622
-2.27615	2.629
-2.27515	2.636
-2.27415	2.642
-2.27315	2.647
-2.27215	2.651
-2.27115	2.654
-2.27015	2.656
-2.26915	2.657
-2.26815	2.656
-2.26715	2.654
-2.26615	2.652
-2.26515	2.649
-2.26415	2.644
-2.26315	2.639
-2.26215	2.633
-2.26115	2.626
-2.26015	2.619
-2.25915	2.61
-2.25815	2.601
-2.25715	2.591
-2.25615	2.58
-2.25515	2.568
-2.25415	2.556
-2.25315	2.543
-2.25215	2.53
-2.25115	2.516
-2.25015	2.501
-2.24915	2.486
-2.24815	2.47
-2.24715	2.455
-2.24615	2.439
-2.24515	2.422
-2.24415	2.405
-2.24315	2.388
-2.24215	2.371
-2.24115	2.353
-2.24015	2.335
-2.23915	2.316
-2.23815	2.299
-2.23715	2.28
-2.23615	2.261
-2.23515	2.243
-2.23415	2.224
-2.23315	2.205
-2.23215	2.186
-2.23115	2.168
-2.23015	2.149
-2.22915	2.131
-2.22815	2.112
-2.22715	2.093
-2.22615	2.075
-2.22515	2.057
-2.22415	2.038
-2.22315	2.02
-2.22215	2.002
-2.22115	1.984
-2.22015	1.966
-2.21915	1.948
-2.21815	1.931
-2.21715	1.913
-2.21615	1.896
-2.21515	1.879
-2.21415	1.862
-2.21315	1.846
-2.21215	1.829
-2.21115	1.813
-2.21015	1.797
-2.20915	1.781
-2.20815	1.765
-2.20715	1.75
-2.20615	1.734
-2.20515	1.719
-2.20415	1.704
-2.20315	1.689
-2.20215	1.674
-2.20115	1.66
-2.20015	1.645
-2.19915	1.631
-2.19815	1.618
-2.19715	1.604
-2.19615	1.591
-2.19515	1.577
-2.19415	1.564
-2.19315	1.551
-2.19215	1.538
-2.19115	1.526
-2.19015	1.513
-2.18915	1.501
-2.18815	1.489
-2.18715	1.477
-2.18615	1.465
-2.18515	1.454
-2.18415	1.442
-2.18315	1.431
-2.18215	1.42
-2.18115	1.409
-2.18015	1.398
-2.17915	1.387
-2.17815	1.377
-2.17715	1.366
-2.17615	1.356
-2.17515	1.346
-2.17415	1.336
-2.17315	1.326
-2.17215	1.316
-2.17115	1.307
-2.17015	1.297
-2.16915	1.288
-2.16815	1.279
-2.16715	1.27
-2.16615	1.261
-2.16515	1.252
-2.16415	1.243
-2.16315	1.235
-2.16215	1.226
-2.16115	1.218
-2.16015	1.21
-2.15915	1.202
-2.15815	1.194
-2.15715	1.186
-2.15615	1.178
-2.15515	1.17
-2.15415	1.162
-2.15315	1.155
-2.15215	1.147
-2.15115	1.14
-2.15015	1.133
-2.14915	1.125
-2.14815	1.118
-2.14715	1.111
-2.14615	1.104
-2.14515	1.098
-2.14415	1.091
-2.14315	1.084
-2.14215	1.077
-2.14115	1.071
-2.14015	1.064
-2.13915	1.058
-2.13815	1.052
-2.13715	1.046
-2.13615	1.039
-2.13515	1.033
-2.13415	1.027
-2.13315	1.021
-2.13215	1.015
-2.13115	1.01
-2.13015	1.004
-2.12915	0.9981
-2.12815	0.9924
-2.12715	0.9869
-2.12615	0.9814
-2.12515	0.976
-2.12415	0.9706
-2.12315	0.9654
-2.12215	0.9598
-2.12115	0.9549
-2.12015	0.9496
-2.11915	0.9446
-2.11815	0.9392
-2.11715	0.9344
-2.11615	0.9293
-2.11515	0.9247
-2.11415	0.9195
-2.11315	0.915
-2.11215	0.9101
-2.11115	0.9055
-2.11015	0.9007
-2.10915	0.8962
-2.10815	0.8914
-2.10715	0.8871
-2.10615	0.8824
-2.10515	0.8781
-2.10415	0.8736
-2.10315	0.8694
-2.10215	0.8649
-2.10115	0.8607
-2.10015	0.8563
-2.09915	0.8524
-2.09815	0.8479
-2.09715	0.8441
-2.09615	0.8397
-2.09515	0.836
-2.09415	0.8317
-2.09315	0.8279
-2.09215	0.8239
-2.09115	0.8202
-2.09015	0.8161
-2.08915	0.8125
-2.08815	0.8084
-2.08715	0.805
-2.08615	0.8011
-2.08515	0.7975
-2.08415	0.7937
-2.08315	0.7902
-2.08215	0.7865
-2.08115	0.783
-2.08015	0.7792
-2.07915	0.7759
-2.07815	0.7722
-2.07715	0.7689
-2.07615	0.7653
-2.07515	0.7621
-2.07415	0.7585
-2.07315	0.7554
-2.07215	0.752
-2.07115	0.7487
-2.07015	0.7454
-2.06915	0.7421
-2.06815	0.7388
-2.06715	0.7358
-2.06615	0.7325
-2.06515	0.7296
-2.06415	0.7263
-2.06315	0.7233
-2.06215	0.72
-2.06115	0.7173
-2.06015	0.714
-2.05915	0.7111
-2.05815	0.708
-2.05715	0.7052
-2.05615	0.7022
-2.05515	0.6993
-2.05415	0.6964
-2.05315	0.6936
-2.05215	0.6906
-2.05115	0.688
-2.05015	0.685
-2.04915	0.6824
-2.04815	0.6795
-2.04715	0.6769
-2.04615	0.6741
-2.04515	0.6714
-2.04415	0.6686
-2.04315	0.6663
-2.04215	0.6633
-2.04115	0.661
-2.04015	0.658
-2.03915	0.6558
-2.03815	0.6532
-2.03715	0.6507
-2.03615	0.648
-2.03515	0.6457
-2.03415	0.643
-2.03315	0.6407
-2.03215	0.638
-2.03115	0.6356
-2.03015	0.6332
-2.02915	0.6308
-2.02815	0.6284
-2.02715	0.6261
-2.02615	0.6234
-2.02515	0.6214
-2.02415	0.6188
-2.02315	0.6166
-2.02215	0.6141
-2.02115	0.612
-2.02015	0.6096
-2.01915	0.6075
-2.01815	0.6051
-2.01715	0.603
-2.01615	0.6007
-2.01515	0.5986
-2.01415	0.5964
-2.01315	0.5943
-2.01215	0.5919
-2.01115	0.5899
-2.01015	0.5877
-2.00915	0.5857
-2.00815	0.5833
-2.00715	0.5814
-2.00615	0.5792
-2.00515	0.5772
-2.00415	0.5751
-2.00315	0.5732
-2.00215	0.571
-2.00115	0.5691
-2.00015	0.567
-1.99915	0.5652
-1.99815	0.5631
-1.99715	0.5612
-1.99615	0.5591
-1.99515	0.5574
-1.99415	0.5552
-1.99315	0.5533
-1.99215	0.5514
-1.99115	0.5497
-1.99015	0.5474
-1.98915	0.5458
-1.98815	0.5437
-1.98715	0.5421
-1.98615	0.54
-1.98515	0.5384
-1.98415	0.5364
-1.98315	0.5347
-1.98215	0.5328
-1.98115	0.5312
-1.98015	0.5292
-1.97915	0.5276
-1.97815	0.5257
-1.97715	0.524
-1.97615	0.5222
-1.97515	0.5208
-1.97415	0.5187
-1.97315	0.5171
-1.97215	0.5152
-1.97115	0.5138
-1.97015	0.5118
-1.96915	0.5105
-1.96815	0.5086
-1.96715	0.5071
-1.96615	0.5053
-1.96515	0.5038
-1.96415	0.502
-1.96315	0.5007
-1.96215	0.4986
-1.96115	0.4975
-1.96015	0.4956
-1.95915	0.4941
-1.95815	0.4924
-1.95715	0.491
-1.95615	0.4892
-1.95515	0.488
-1.95415	0.4861
-1.95315	0.4848
-1.95215	0.4832
-1.95115	0.4818
-1.95015	0.4801
-1.94915	0.4788
-1.94815	0.477
-1.94715	0.4758
-1.94615	0.474
-1.94515	0.4728
-1.94415	0.4712
-1.94315	0.4698
-1.94215	0.4681
-1.94115	0.4669
-1.94015	0.4652
-1.93915	0.4641
-1.93815	0.4624
-1.93715	0.4612
-1.93615	0.4596
-1.93515	0.4584
-1.93415	0.4567
-1.93315	0.4556
-1.93215	0.4539
-1.93115	0.4529
-1.93015	0.4512
-1.92915	0.4501
-1.92815	0.4486
-1.92715	0.4475
-1.92615	0.446
-1.92515	0.4447
-1.92415	0.4433
-1.92315	0.4423
-1.92215	0.4405
-1.92115	0.4395
-1.92015	0.438
-1.91915	0.4369
-1.91815	0.4354
-1.91715	0.4343
-1.91615	0.4329
-1.91515	0.4317
-1.91415	0.4303
-1.91315	0.4293
-1.91215	0.4277
-1.91115	0.4267
-1.91015	0.4254
-1.90915	0.4242
-1.90815	0.4229
-1.90715	0.4222
-1.90615	0.4201
-1.90515	0.4192
-1.90415	0.4179
-1.90315	0.417
-1.90215	0.4156
-1.90115	0.4145
-1.90015	0.4132
-1.89915	0.4122
-1.89815	0.4108
-1.89715	0.4099
-1.89615	0.4085
-1.89515	0.4076
-1.89415	0.4063
-1.89315	0.4053
-1.89215	0.4039
-1.89115	0.403
-1.89015	0.4016
-1.88915	0.4008
-1.88815	0.3994
-1.88715	0.3985
-1.88615	0.3972
-1.88515	0.3964
-1.88415	0.3949
-1.88315	0.3941
-1.88215	0.3928
-1.88115	0.3921
-1.88015	0.3906
-1.87915	0.39
-1.87815	0.3887
-1.87715	0.3876
-1.87615	0.3863
-1.87515	0.3854
-1.87415	0.3841
-1.87315	0.3834
-1.87215	0.3821
-1.87115	0.3812
-1.87015	0.38
-1.86915	0.3792
-1.86815	0.378
-1.86715	0.3771
-1.86615	0.3758
-1.86515	0.3751
-1.86415	0.3739
-1.86315	0.3731
-1.86215	0.3719
-1.86115	0.3712
-1.86015	0.3699
-1.85915	0.3692
-1.85815	0.368
-1.85715	0.3672
-1.85615	0.3661
-1.85515	0.3654
-1.85415	0.3639
-1.85315	0.3633
-1.85215	0.3621
-1.85115	0.3614
