# Supplementary material for: Double boron–oxygen-fused polycyclic aromatic hydrocarbons: skeletal editing and applications as organic optoelectronic materials
Source: Nat Commun. 2023 Nov 4;14:7089. doi: 10.1038/s41467-023-42973-1 (PMC10625603; doi:10.1038/s41467-023-42973-1)
Supplement: Supplementary file 14 — Source Data [file 41467_2023_42973_MOESM14_ESM.zip › Fig. S59. Low-temperature spectrum of PtON-TBBI.xlsx]

## Sheet: Fig. S59.PtON-TBBI 77K PL
	PtON-TBBI at 77K in 2-MeTHF
370	0.000517437
370.2	0.000426283
370.4	0.000434326
370.6	0.000447731
370.8	0.000512075
371	0.000396791
371.2	0.000407515
371.4	0.00044505
371.6	0.000512075
371.8	0.000479903
372	0.000439688
372.2	0.000431645
372.4	0.000455774
372.6	0.000383386
372.8	0.00039411
373	0.000386067
373.2	0.000453093
373.4	0.000391429
373.6	0.000412877
373.8	0.000404834
374	0.000361938
374.2	0.000356576
374.4	0.000364619
374.6	0.000410196
374.8	0.000426283
375	0.000423602
375.2	0.000437007
375.4	0.000359257
375.6	0.00031368
375.8	0.00028955
376	0.000327085
376.2	0.000286869
376.4	0.000308318
376.6	0.000324404
376.8	0.000364619
377	0.000308318
377.2	0.000396791
377.4	0.000321723
377.6	0.000329766
377.8	0.000281507
378	0.000302956
378.2	0.000265421
378.4	0.000316361
378.6	0.000396791
378.8	0.000386067
379	0.000455774
379.2	0.000351214
379.4	0.000345852
379.6	0.000324404
379.8	0.000321723
380	0.000332447
380.2	0.000308318
380.4	0.000276145
380.6	0.000372662
380.8	0.000359257
381	0.000292231
381.2	0.0003673
381.4	0.000351214
381.6	0.000353895
381.8	0.000399472
382	0.000319042
382.2	0.000308318
382.4	0.000257378
382.6	0.000254697
382.8	0.00034049
383	0.00028955
383.2	0.000246654
383.4	0.000308318
383.6	0.000337809
383.8	0.000292231
384	0.00026274
384.2	0.000276145
384.4	0.000270783
384.6	0.000260059
384.8	0.000375343
385	0.000308318
385.2	0.000335128
385.4	0.000310999
385.6	0.000321723
385.8	0.000359257
386	0.000324404
386.2	0.000278826
386.4	0.000329766
386.6	0.000337809
386.8	0.000337809
387	0.000270783
387.2	0.000284188
387.4	0.000252016
387.6	0.000345852
387.8	0.000359257
388	0.000302956
388.2	0.000230568
388.4	0.000297594
388.6	0.00028955
388.8	0.000281507
389	0.000278826
389.2	0.000238611
389.4	0.000238611
389.6	0.000193034
389.8	0.000292231
390	0.000297594
390.2	0.000268102
390.4	0.000243973
390.6	0.000276145
390.8	0.000265421
391	0.000257378
391.2	0.000273464
391.4	0.00031368
391.6	0.000249335
391.8	0.000211801
392	0.00026274
392.2	0.00023593
392.4	0.000227887
392.6	0.000174266
392.8	0.000257378
393	0.000249335
393.2	0.000243973
393.4	0.000230568
393.6	0.00026274
393.8	0.000201077
394	0.000217163
394.2	0.000176947
394.4	0.000211801
394.6	0.000211801
394.8	0.000233249
395	0.000265421
395.2	0.000198396
395.4	0.000217163
395.6	0.000187672
395.8	0.000193034
396	0.000281507
396.2	0.000380705
396.4	0.000345852
396.6	0.000410196
396.8	0.000375343
397	0.000327085
397.2	0.00034049
397.4	0.000270783
397.6	0.000281507
397.8	0.000278826
398	0.000415559
398.2	0.00039411
398.4	0.000335128
398.6	0.000321723
398.8	0.000294912
399	0.000286869
399.2	0.000243973
399.4	0.000195715
399.6	0.000198396
399.8	0.000176947
400	0.000211801
400.2	0.00020912
400.4	0.00026274
400.6	0.000270783
400.8	0.000233249
401	0.000214482
401.2	0.000297594
401.4	0.000412877
401.6	0.000396791
401.8	0.000353895
402	0.000329766
402.2	0.00034049
402.4	0.000273464
402.6	0.000168904
402.8	0.000219844
403	0.000206439
403.2	0.000254697
403.4	0.000260059
403.6	0.00026274
403.8	0.000308318
404	0.000388748
404.2	0.000305637
404.4	0.00031368
404.6	0.000343171
404.8	0.000297594
405	0.000257378
405.2	0.000302956
405.4	0.000278826
405.6	0.000241292
405.8	0.000260059
406	0.00023593
406.2	0.000300275
406.4	0.000270783
406.6	0.000278826
406.8	0.000265421
407	0.000222525
407.2	0.000230568
407.4	0.000214482
407.6	0.000203758
407.8	0.000203758
408	0.000184991
408.2	0.000168904
408.4	0.000123327
408.6	0.000206439
408.8	0.000222525
409	0.000292231
409.2	0.000327085
409.4	0.000348533
409.6	0.000369981
409.8	0.000270783
410	0.000219844
410.2	0.000225206
410.4	0.000160861
410.6	0.000227887
410.8	0.000206439
411	0.000257378
411.2	0.000243973
411.4	0.000276145
411.6	0.000238611
411.8	0.000152818
412	0.000179629
412.2	0.000155499
412.4	0.000176947
412.6	0.000222525
412.8	0.000292231
413	0.000217163
413.2	0.000222525
413.4	0.000241292
413.6	0.000222525
413.8	0.000233249
414	0.000260059
414.2	0.00028955
414.4	0.000305637
414.6	0.000252016
414.8	0.000268102
415	0.000230568
415.2	0.00026274
415.4	0.000254697
415.6	0.0003673
415.8	0.000276145
416	0.000190353
416.2	0.000201077
416.4	0.000198396
416.6	0.000310999
416.8	0.000268102
417	0.000230568
417.2	0.000337809
417.4	0.000335128
417.6	0.000252016
417.8	0.000233249
418	0.000184991
418.2	0.000190353
418.4	0.000225206
418.6	0.000281507
418.8	0.000305637
419	0.000324404
419.2	0.000294912
419.4	0.000260059
419.6	0.000187672
419.8	0.00023593
420	0.00026274
420.2	0.000225206
420.4	0.000241292
420.6	0.000227887
420.8	0.00026274
421	0.000278826
421.2	0.000348533
421.4	0.00028955
421.6	0.000286869
421.8	0.000431645
422	0.000343171
422.2	0.000329766
422.4	0.000410196
422.6	0.000423602
422.8	0.000378024
423	0.000327085
423.2	0.000361938
423.4	0.000396791
423.6	0.000348533
423.8	0.000281507
424	0.000219844
424.2	0.000246654
424.4	0.000351214
424.6	0.000359257
424.8	0.000359257
425	0.000329766
425.2	0.0003673
425.4	0.000383386
425.6	0.000396791
425.8	0.000329766
426	0.000364619
426.2	0.000343171
426.4	0.00034049
426.6	0.000353895
426.8	0.000386067
427	0.000420921
427.2	0.000383386
427.4	0.000359257
427.6	0.000348533
427.8	0.000305637
428	0.000324404
428.2	0.000391429
428.4	0.000302956
428.6	0.000297594
428.8	0.000273464
429	0.000284188
429.2	0.000310999
429.4	0.000343171
429.6	0.000276145
429.8	0.000348533
430	0.000348533
430.2	0.000356576
430.4	0.000378024
430.6	0.000343171
430.8	0.000324404
431	0.000246654
431.2	0.000257378
431.4	0.000292231
431.6	0.000364619
431.8	0.000396791
432	0.000369981
432.2	0.000514756
432.4	0.00060323
432.6	0.000772135
432.8	0.00078554
433	0.00076141
433.2	0.00068098
433.4	0.000651489
433.6	0.000675618
433.8	0.000729238
434	0.000871332
434.2	0.000906186
434.4	0.000930315
434.6	0.000941039
434.8	0.00119
435	0.00126
435.2	0.00151
435.4	0.00161
435.6	0.00189
435.8	0.00242
436	0.00262
436.2	0.00271
436.4	0.00323
436.6	0.0037
436.8	0.00466
437	0.00544
437.2	0.00688
437.4	0.00791
437.6	0.00996
437.8	0.01197
438	0.01483
438.2	0.01694
438.4	0.02157
438.6	0.02535
438.8	0.03151
439	0.03716
439.2	0.04617
439.4	0.05427
439.6	0.0662
439.8	0.07599
440	0.09304
440.2	0.10658
440.4	0.13116
440.6	0.15028
440.8	0.1784
441	0.20215
441.2	0.23484
441.4	0.26288
441.6	0.30213
441.8	0.33564
442	0.38229
442.2	0.42197
442.4	0.47184
442.6	0.51205
442.8	0.56326
443	0.59758
443.2	0.64503
443.4	0.68578
443.6	0.73109
443.8	0.76782
444	0.81394
444.2	0.84745
444.4	0.87399
444.6	0.90134
444.8	0.93163
445	0.95067
445.2	0.96488
445.4	0.9815
445.6	0.99008
445.8	1
446	0.9992
446.2	0.99946
446.4	0.99303
446.6	0.98204
446.8	0.96836
447	0.95764
447.2	0.93807
447.4	0.91742
447.6	0.89249
447.8	0.87453
448	0.84343
448.2	0.81903
448.4	0.78364
448.6	0.75844
448.8	0.72841
449	0.70509
449.2	0.67265
449.4	0.6512
449.6	0.626
449.8	0.59946
450	0.56809
450.2	0.5453
450.4	0.51608
450.6	0.49838
450.8	0.47398
451	0.45656
451.2	0.43564
451.4	0.42036
451.6	0.39865
451.8	0.38015
452	0.36218
452.2	0.34851
452.4	0.33189
452.6	0.3209
452.8	0.30588
453	0.29462
453.2	0.28095
453.4	0.2713
453.6	0.26181
453.8	0.25551
454	0.24647
454.2	0.24006
454.4	0.23103
454.6	0.224
454.8	0.21706
455	0.21384
455.2	0.20717
455.4	0.2028
455.6	0.19805
455.8	0.19384
456	0.19001
456.2	0.18634
456.4	0.18269
456.6	0.17996
456.8	0.17792
457	0.17612
457.2	0.17368
457.4	0.17055
457.6	0.16757
457.8	0.16403
458	0.16127
458.2	0.15682
458.4	0.15333
458.6	0.15231
458.8	0.15076
459	0.14861
459.2	0.14599
459.4	0.14392
459.6	0.1406
459.8	0.13832
460	0.13583
460.2	0.13341
460.4	0.13266
460.6	0.13159
460.8	0.12899
461	0.1266
461.2	0.12368
461.4	0.12237
461.6	0.12036
461.8	0.11869
462	0.11701
462.2	0.11507
462.4	0.11306
462.6	0.11111
462.8	0.1099
463	0.10856
463.2	0.10711
463.4	0.10524
463.6	0.10548
463.8	0.10416
464	0.10365
464.2	0.10277
464.4	0.10196
464.6	0.10092
464.8	0.1021
465	0.10255
465.2	0.10247
465.4	0.10301
465.6	0.10389
465.8	0.10526
466	0.10518
466.2	0.10687
466.4	0.10746
466.6	0.10861
466.8	0.11068
467	0.1125
467.2	0.11601
467.4	0.11749
467.6	0.12215
467.8	0.12459
468	0.12698
468.2	0.13033
468.4	0.13175
468.6	0.13454
468.8	0.13878
469	0.14331
469.2	0.14872
469.4	0.1525
469.6	0.15601
469.8	0.15752
470	0.16248
470.2	0.16757
470.4	0.17248
470.6	0.17639
470.8	0.18108
471	0.18663
471.2	0.19033
471.4	0.19553
471.6	0.20079
471.8	0.20304
472	0.20867
472.2	0.21486
472.4	0.21599
472.6	0.21862
472.8	0.22336
473	0.22376
473.2	0.22805
473.4	0.22974
473.6	0.22923
473.8	0.23283
474	0.23358
474.2	0.23194
474.4	0.23395
474.6	0.2351
474.8	0.23494
475	0.23779
475.2	0.23572
475.4	0.2358
475.6	0.23602
475.8	0.23312
476	0.23049
476.2	0.22795
476.4	0.22701
476.6	0.22462
476.8	0.22167
477	0.22159
477.2	0.2162
477.4	0.21293
477.6	0.21049
477.8	0.20803
478	0.20213
478.2	0.19773
478.4	0.19382
478.6	0.19242
478.8	0.18969
479	0.18564
479.2	0.18199
479.4	0.17912
479.6	0.17333
479.8	0.16974
480	0.1654
480.2	0.16325
480.4	0.15813
480.6	0.15526
480.8	0.15004
481	0.14711
481.2	0.1417
481.4	0.13982
481.6	0.13634
481.8	0.13258
482	0.12792
482.2	0.12521
482.4	0.1202
482.6	0.11813
482.8	0.11513
483	0.1121
483.2	0.10802
483.4	0.10556
483.6	0.10247
483.8	0.10003
484	0.09617
484.2	0.09341
484.4	0.09001
484.6	0.08893
484.8	0.08593
485	0.08483
485.2	0.08247
485.4	0.08011
485.6	0.07784
485.8	0.07566
486	0.07414
486.2	0.07314
486.4	0.07076
486.6	0.06939
486.8	0.06585
487	0.06566
487.2	0.06446
487.4	0.06338
487.6	0.06084
487.8	0.05915
488	0.05692
488.2	0.05596
488.4	0.05529
488.6	0.05475
488.8	0.05392
489	0.05296
489.2	0.05137
489.4	0.05094
489.6	0.0496
489.8	0.04918
490	0.04821
490.2	0.04751
490.4	0.04601
490.6	0.04507
490.8	0.04489
491	0.0436
491.2	0.04269
491.4	0.0414
491.6	0.04057
491.8	0.0407
492	0.04044
492.2	0.03985
492.4	0.0388
492.6	0.03832
492.8	0.03829
493	0.038
493.2	0.03679
493.4	0.0369
493.6	0.03649
493.8	0.03566
494	0.0351
494.2	0.03556
494.4	0.03443
494.6	0.03427
494.8	0.03424
495	0.03427
495.2	0.03408
495.4	0.03312
495.6	0.03341
495.8	0.03354
496	0.03338
496.2	0.03277
496.4	0.03306
496.6	0.03269
496.8	0.0317
497	0.03196
497.2	0.03135
497.4	0.03159
497.6	0.0318
497.8	0.03164
498	0.03242
498.2	0.03218
498.4	0.03204
498.6	0.03175
498.8	0.03178
499	0.03228
499.2	0.03277
499.4	0.03274
499.6	0.03234
499.8	0.03215
500	0.03183
500.2	0.0325
500.4	0.03296
500.6	0.03253
500.8	0.03277
501	0.03306
501.2	0.03309
501.4	0.03387
501.6	0.03341
501.8	0.03435
502	0.03529
502.2	0.03542
502.4	0.03542
502.6	0.03515
502.8	0.03574
503	0.03663
503.2	0.03706
503.4	0.0373
503.6	0.03724
503.8	0.03786
504	0.03786
504.2	0.03867
504.4	0.03912
504.6	0.03915
504.8	0.0392
505	0.0392
505.2	0.0388
505.4	0.03899
505.6	0.03853
505.8	0.03931
506	0.04009
506.2	0.04041
506.4	0.04086
506.6	0.04049
506.8	0.04052
507	0.0407
507.2	0.04127
507.4	0.04105
507.6	0.0406
507.8	0.04052
508	0.03958
508.2	0.03958
508.4	0.03944
508.6	0.03907
508.8	0.03915
509	0.03859
509.2	0.03724
509.4	0.03674
509.6	0.03631
509.8	0.03708
510	0.03716
510.2	0.03706
510.4	0.03698
510.6	0.03607
510.8	0.03631
511	0.03593
511.2	0.03548
511.4	0.03494
511.6	0.03462
511.8	0.03427
512	0.03365
512.2	0.03234
512.4	0.03153
512.6	0.03033
512.8	0.03025
513	0.02971
513.2	0.02939
513.4	0.02912
513.6	0.02864
513.8	0.02794
514	0.02765
514.2	0.02684
514.4	0.02672
514.6	0.02563
514.8	0.0251
515	0.02452
515.2	0.0244
515.4	0.02382
515.6	0.02324
515.8	0.02295
516	0.02259
516.2	0.02213
516.4	0.02189
516.6	0.02191
516.8	0.02079
517	0.0211
517.2	0.02061
517.4	0.0207
517.6	0.01975
517.8	0.01954
518	0.01889
518.2	0.01862
518.4	0.01802
518.6	0.01815
518.8	0.01752
519	0.01736
519.2	0.01688
519.4	0.01695
519.6	0.0163
519.8	0.01587
520	0.01544
520.2	0.01554
520.4	0.01462
520.6	0.01424
520.8	0.0138
521	0.01379
521.2	0.01421
521.4	0.01345
521.6	0.01371
521.8	0.01347
522	0.01293
522.2	0.01242
522.4	0.01217
522.6	0.0119
522.8	0.01214
523	0.01139
523.2	0.01146
523.4	0.01144
523.6	0.01082
523.8	0.01042
524	0.01018
524.2	0.01008
524.4	0.00956
524.6	0.00929
524.8	0.00939
525	0.00928
525.2	0.00922
525.4	0.00883
525.6	0.00891
525.8	0.00892
526	0.00883
526.2	0.00884
526.4	0.00834
526.6	0.00813
526.8	0.00781
527	0.00785
527.2	0.00773
527.4	0.0075
527.6	0.00756
527.8	0.00732
528	0.00721
528.2	0.00695
528.4	0.00664
528.6	0.00671
528.8	0.0068
529	0.00658
529.2	0.00644
529.4	0.00644
529.6	0.00641
529.8	0.0064
530	0.00641
530.2	0.00605
530.4	0.00596
530.6	0.00609
530.8	0.00601
531	0.00582
531.2	0.00585
531.4	0.00558
531.6	0.00571
531.8	0.0057
532	0.0055
532.2	0.00538
532.4	0.00528
532.6	0.00526
532.8	0.00555
533	0.00554
533.2	0.00526
533.4	0.00524
533.6	0.00517
533.8	0.00498
534	0.00494
534.2	0.00493
534.4	0.00507
534.6	0.0049
534.8	0.00473
535	0.00448
535.2	0.00441
535.4	0.00447
535.6	0.00477
535.8	0.00482
536	0.00485
536.2	0.00487
536.4	0.00485
536.6	0.00487
536.8	0.00539
537	0.00485
537.2	0.00477
537.4	0.0048
537.6	0.00477
537.8	0.00464
538	0.00449
538.2	0.00488
538.4	0.00469
538.6	0.0048
538.8	0.00477
539	0.00475
539.2	0.00486
539.4	0.00474
539.6	0.00443
539.8	0.00454
540	0.00461
540.2	0.00476
540.4	0.00473
540.6	0.00488
540.8	0.00469
541	0.00493
541.2	0.00508
541.4	0.00505
541.6	0.00517
541.8	0.00496
542	0.00493
542.2	0.005
542.4	0.00499
542.6	0.00508
542.8	0.00481
543	0.00474
543.2	0.00473
543.4	0.00469
543.6	0.00466
543.8	0.00469
544	0.00476
544.2	0.00464
544.4	0.00459
544.6	0.00453
544.8	0.00479
545	0.00464
545.2	0.00467
545.4	0.0045
545.6	0.0042
545.8	0.0041
546	0.00413
546.2	0.00419
546.4	0.00439
546.6	0.00445
546.8	0.00434
547	0.00417
547.2	0.00428
547.4	0.00436
547.6	0.00456
547.8	0.00442
548	0.00465
548.2	0.00455
548.4	0.00467
548.6	0.0046
548.8	0.00449
549	0.00446
549.2	0.00455
549.4	0.00439
549.6	0.00418
549.8	0.00409
550	0.0039
550.2	0.00384
550.4	0.00377
550.6	0.00388
550.8	0.00413
551	0.00436
551.2	0.00412
551.4	0.00371
551.6	0.00343
551.8	0.00325
552	0.00339
552.2	0.00324
552.4	0.00351
552.6	0.0034
552.8	0.00344
553	0.00329
553.2	0.00319
553.4	0.00304
553.6	0.00293
553.8	0.00293
554	0.00314
554.2	0.00327
554.4	0.00328
554.6	0.00314
554.8	0.003
555	0.0028
555.2	0.00283
555.4	0.0026
555.6	0.00265
555.8	0.00273
556	0.00253
556.2	0.00238
556.4	0.00227
556.6	0.00235
556.8	0.00226
557	0.00237
557.2	0.00248
557.4	0.00225
557.6	0.00237
557.8	0.00235
558	0.00242
558.2	0.00248
558.4	0.00232
558.6	0.00222
558.8	0.0022
559	0.00232
559.2	0.00224
559.4	0.00223
559.6	0.002
559.8	0.00205
560	0.00168
560.2	0.00159
560.4	0.00154
560.6	0.0015
560.8	0.00163
561	0.00157
561.2	0.00153
561.4	0.00143
561.6	0.00149
561.8	0.00147
562	0.00146
562.2	0.00157
562.4	0.0014
562.6	0.00151
562.8	0.00157
563	0.00157
563.2	0.00147
563.4	0.00131
563.6	0.0014
563.8	0.00131
564	0.00123
564.2	0.00105
564.4	0.00125
564.6	0.00143
564.8	0.00123
565	0.00129
565.2	0.00123
565.4	0.00123
565.6	0.00123
565.8	0.00121
566	0.00137
566.2	0.00117
566.4	0.00113
566.6	0.00112
566.8	0.000954444
567	0.00102
567.2	0.00112
567.4	0.00101
567.6	0.000991978
567.8	0.000965168
568	0.00113
568.2	0.00111
568.4	0.00104
568.6	0.00107
568.8	0.000957125
569	0.000924953
569.2	0.000903505
569.4	0.000860608
569.6	0.000815031
569.8	0.000965168
570	0.000863289
570.2	0.000871332
570.4	0.00083916
570.6	0.000924953
570.8	0.000836479
571	0.000723876
571.2	0.000739962
571.4	0.000694385
571.6	0.000579101
571.8	0.000546929
572	0.000670256
572.2	0.000597868
572.4	0.000613954
572.6	0.00063004
572.8	0.000589825
573	0.000560334
573.2	0.000487946
573.4	0.000517437
573.6	0.000538886
573.8	0.000627359
574	0.000646126
574.2	0.000589825
574.4	0.000605911
574.6	0.000748005
574.8	0.000697066
575	0.000595187
575.2	0.00060323
575.4	0.000506713
575.6	0.000546929
575.8	0.000520118
576	0.000506713
576.2	0.000624678
576.4	0.000589825
576.6	0.000546929
576.8	0.000573739
577	0.000597868
577.2	0.000487946
577.4	0.000568377
577.6	0.000571058
577.8	0.000512075
578	0.000485265
578.2	0.000434326
578.4	0.000461136
578.6	0.00041824
578.8	0.000504032
579	0.000565696
579.2	0.000509394
579.4	0.000504032
579.6	0.000458455
579.8	0.000565696
580	0.000479903
580.2	0.000437007
580.4	0.00047186
580.6	0.000466498
580.8	0.000477222
581	0.000426283
581.2	0.000595187
581.4	0.000573739
581.6	0.000501351
581.8	0.000447731
582	0.000455774
582.2	0.000410196
582.4	0.000407515
582.6	0.000407515
582.8	0.000375343
583	0.000386067
583.2	0.000327085
583.4	0.000316361
583.6	0.000369981
583.8	0.000348533
584	0.000458455
584.2	0.000415559
584.4	0.000375343
584.6	0.000420921
584.8	0.000410196
585	0.00044505
585.2	0.000428964
585.4	0.00044505
585.6	0.000474541
585.8	0.000632721
586	0.000517437
586.2	0.000415559
586.4	0.000372662
586.6	0.000369981
586.8	0.000396791
587	0.000434326
587.2	0.000372662
587.4	0.000378024
587.6	0.000305637
587.8	0.000308318
588	0.000361938
588.2	0.000428964
588.4	0.000380705
588.6	0.000415559
588.8	0.000447731
589	0.000485265
589.2	0.000388748
589.4	0.000359257
589.6	0.000396791
589.8	0.000410196
590	0.000490627
590.2	0.000477222
590.4	0.000437007
590.6	0.000391429
590.8	0.00041824
591	0.000343171
591.2	0.000364619
591.4	0.00044505
591.6	0.00041824
591.8	0.000375343
592	0.000402153
592.2	0.000305637
592.4	0.000327085
592.6	0.000327085
592.8	0.000310999
593	0.000308318
593.2	0.000300275
593.4	0.000276145
593.6	0.000243973
593.8	0.000300275
594	0.000260059
594.2	0.000294912
594.4	0.000281507
594.6	0.000348533
594.8	0.000463817
595	0.000412877
595.2	0.000490627
595.4	0.000434326
595.6	0.000402153
595.8	0.000294912
596	0.000380705
596.2	0.000308318
596.4	0.000254697
596.6	0.000278826
596.8	0.000252016
597	0.000217163
597.2	0.000270783
597.4	0.000270783
597.6	0.000241292
597.8	0.000219844
598	0.000268102
598.2	0.000321723
598.4	0.000412877
598.6	0.000415559
598.8	0.000308318
599	0.000268102
599.2	0.000252016
599.4	0.000249335
599.6	0.000252016
599.8	0.000246654
600	0.000211801
600.2	0.000195715
600.4	0.000198396
600.6	0.000254697
600.8	0.000252016
601	0.000265421
601.2	0.000227887
601.4	0.000168904
601.6	0.00015818
601.8	0.000171585
602	0.000168904
602.2	0.000174266
602.4	0.000139413
602.6	0.000139413
602.8	0.000136732
603	0.000246654
603.2	0.00026274
603.4	0.000217163
603.6	0.000147456
603.8	0.000147456
604	0.000179629
604.2	0.000203758
604.4	0.000284188
604.6	0.000241292
604.8	0.000359257
605	0.000324404
605.2	0.000243973
605.4	0.000246654
605.6	0.000308318
605.8	0.000233249
606	0.000179629
606.2	0.000139413
606.4	0.000155499
606.6	0.000147456
606.8	0.000166223
607	0.000163542
607.2	0.00020912
607.4	0.000222525
607.6	0.000214482
607.8	0.000193034
608	0.000246654
608.2	0.000308318
608.4	0.000219844
608.6	0.000195715
608.8	0.000123327
609	0.00015818
609.2	0.000134051
609.4	9.91978e-05
609.6	0.000150137
609.8	0.000109922
610	0.000187672
610.2	0.000222525
610.4	0.000184991
610.6	0.000168904
610.8	0.000128689
611	0.000123327
611.2	0.00015818
611.4	0.00013137
611.6	0.00015818
611.8	0.000142094
612	0.00013137
612.2	0.000147456
612.4	0.000134051
612.6	0.000128689
612.8	0.000147456
613	0.000152818
613.2	0.000109922
613.4	0.00015818
613.6	0.000206439
613.8	0.000260059
614	0.000217163
614.2	0.000123327
614.4	0.000179629
614.6	0.000184991
614.8	0.000179629
615	0.000160861
615.2	0.000155499
615.4	0.000179629
615.6	0.000152818
615.8	8.57927e-05
616	0.000115284
616.2	0.000214482
616.4	0.000198396
616.6	0.000187672
616.8	0.000150137
617	0.000101879
617.2	0.000152818
617.4	0.000233249
617.6	0.000190353
617.8	0.000144775
618	0.000147456
618.2	0.000163542
618.4	9.38358e-05
618.6	4.02153e-05
618.8	7.50686e-05
619	0.000101879
619.2	9.65168e-05
619.4	0.000166223
619.6	0.000171585
619.8	0.000238611
620	0.00020912
620.2	0.000222525
620.4	0.00018231
620.6	0.000147456
620.8	0.000225206
621	0.000217163
621.2	0.000136732
621.4	0.000152818
621.6	0.000176947
621.8	0.000150137
622	0.000134051
622.2	9.11548e-05
622.4	7.77497e-05
622.6	7.77497e-05
622.8	8.57927e-05
623	0.000126008
623.2	0.000150137
623.4	9.11548e-05
623.6	8.31117e-05
623.8	0.000107241
624	0.000126008
624.2	0.000109922
624.4	0.000123327
624.6	0.000134051
624.8	0.000147456
625	0.000101879
625.2	0.000155499
625.4	0.000134051
625.6	7.77497e-05
625.8	2.94912e-05
626	5.36205e-06
626.2	1.07241e-05
626.4	6.70256e-05
626.6	6.97066e-05
626.8	0.00010456
627	9.38358e-05
627.2	6.16635e-05
627.4	7.23876e-05
627.6	8.31117e-05
627.8	6.43445e-05
628	4.02153e-05
628.2	5.63015e-05
628.4	9.38358e-05
628.6	0.000120646
628.8	9.65168e-05
629	8.84737e-05
629.2	9.91978e-05
629.4	9.65168e-05
629.6	0.000193034
629.8	0.000126008
630	0.000134051
630.2	0.000136732
630.4	7.77497e-05
630.6	5.09394e-05
630.8	6.16635e-05
631	0.000166223
631.2	0.000193034
631.4	0.000233249
631.6	0.00020912
631.8	0.000230568
632	0.000168904
632.2	0.000160861
632.4	0.000184991
632.6	0.00015818
632.8	0.000179629
633	0.000142094
633.2	0.00013137
633.4	0.000160861
633.6	0.000198396
633.8	0.000179629
634	0.000112603
634.2	0.000184991
634.4	0.000123327
634.6	0.00013137
634.8	8.31117e-05
635	9.91978e-05
635.2	9.11548e-05
635.4	0.00013137
635.6	9.91978e-05
635.8	0.000193034
636	0.00018231
636.2	0.000117965
636.4	0.000101879
636.6	8.31117e-05
636.8	3.48533e-05
637	4.28964e-05
637.2	0.000142094
637.4	0.000107241
637.6	0.000155499
637.8	0.000152818
638	0.000109922
638.2	6.43445e-05
638.4	7.50686e-05
638.6	3.48533e-05
638.8	4.02153e-05
639	0.00010456
639.2	9.38358e-05
639.4	8.31117e-05
639.6	5.89825e-05
639.8	3.48533e-05
640	6.16635e-05
640.2	0.000163542
640.4	0.000126008
640.6	0.000115284
640.8	0.000139413
641	0.000101879
641.2	6.70256e-05
641.4	3.48533e-05
641.6	6.70256e-05
641.8	4.55774e-05
642	3.21723e-05
642.2	0.00010456
642.4	7.50686e-05
642.6	4.28964e-05
642.8	7.50686e-05
643	0.000107241
643.2	7.23876e-05
643.4	1.87672e-05
643.6	2.68102e-05
643.8	3.21723e-05
644	5.09394e-05
644.2	6.16635e-05
644.4	9.38358e-05
644.6	5.89825e-05
644.8	3.21723e-05
645	4.55774e-05
645.2	5.89825e-05
645.4	4.55774e-05
645.6	5.63015e-05
645.8	0.000120646
646	0.000126008
646.2	6.16635e-05
646.4	4.28964e-05
646.6	0.000160861
646.8	0.000139413
647	0.000190353
647.2	0.000134051
647.4	0.000147456
647.6	0.000134051
647.8	0.00010456
648	0.00010456
648.2	0.000115284
648.4	0.000101879
648.6	0.000150137
648.8	0.000120646
649	8.84737e-05
649.2	7.77497e-05
649.4	8.04307e-05
649.6	0.000101879
649.8	6.43445e-05
650	6.43445e-05
650.2	7.50686e-05
650.4	4.82584e-05
650.6	3.21723e-05
650.8	0.000144775
651	0.000134051
651.2	0.00013137
651.4	0.000109922
651.6	4.55774e-05
651.8	0.000128689
652	0.000101879
652.2	7.23876e-05
652.4	8.04307e-05
652.6	0.00010456
652.8	6.97066e-05
653	5.89825e-05
653.2	4.55774e-05
653.4	4.28964e-05
653.6	2.14482e-05
653.8	0.000101879
654	8.84737e-05
654.2	8.04307e-05
654.4	0.000115284
654.6	7.50686e-05
654.8	5.36205e-05
655	4.28964e-05
655.2	8.04307e-05
655.4	0.000120646
655.6	0.000134051
655.8	0.00013137
656	0.000128689
656.2	0.000160861
656.4	0.000136732
656.6	0.000134051
656.8	6.43445e-05
657	3.75343e-05
657.2	8.84737e-05
657.4	6.43445e-05
657.6	9.65168e-05
657.8	0.000139413
658	0.000134051
658.2	0.00013137
658.4	0.000150137
658.6	0.000171585
658.8	9.38358e-05
659	7.23876e-05
659.2	0.000109922
659.4	9.91978e-05
659.6	8.57927e-05
659.8	9.38358e-05
660	0.000174266
660.2	0.000152818
660.4	0.000147456
660.6	0.000155499
660.8	0.000168904
661	0.000107241
661.2	0.000123327
661.4	0.000120646
661.6	9.91978e-05
661.8	0.000120646
662	0.000115284
662.2	0.000155499
662.4	0.000144775
662.6	0.000147456
662.8	9.38358e-05
663	0.00013137
663.2	9.65168e-05
663.4	9.91978e-05
663.6	0.000126008
663.8	7.50686e-05
664	8.31117e-05
664.2	4.55774e-05
664.4	5.89825e-05
664.6	0.000107241
664.8	0.00010456
665	0.00010456
665.2	0.00010456
665.4	0.000152818
665.6	0.000128689
665.8	6.97066e-05
666	0.000115284
666.2	9.11548e-05
666.4	6.43445e-05
666.6	5.09394e-05
666.8	3.75343e-05
667	2.68102e-05
667.2	2.68102e-05
667.4	2.14482e-05
667.6	0
667.8	1.34051e-05
668	5.63015e-05
668.2	1.07241e-05
668.4	4.82584e-05
668.6	0.000126008
668.8	0.000222525
669	0.00015818
669.2	0.000136732
669.4	0.000139413
669.6	6.16635e-05
669.8	0.000117965
670	0.00010456
670.2	8.04307e-05
670.4	0.00010456
670.6	6.16635e-05
670.8	3.75343e-05
671	0.000115284
671.2	0.000152818
671.4	0.000109922
671.6	0.000136732
671.8	9.11548e-05
672	8.04307e-05
672.2	4.55774e-05
672.4	8.57927e-05
672.6	0.000152818
672.8	0.000109922
673	0.000112603
673.2	0.000107241
673.4	7.23876e-05
673.6	0.000139413
673.8	0.000128689
674	0.000152818
674.2	0.000257378
674.4	0.00023593
674.6	0.000206439
674.8	0.000227887
675	0.000139413
675.2	0.000166223
675.4	0.000109922
675.6	0.00010456
675.8	0.000139413
676	0.000201077
676.2	0.000190353
676.4	0.000184991
676.6	0.000152818
676.8	0.000249335
677	0.000217163
677.2	0.000230568
677.4	0.000219844
677.6	0.000195715
677.8	0.000136732
678	9.38358e-05
678.2	9.38358e-05
678.4	0.000115284
678.6	0.000142094
678.8	0.000243973
679	0.000219844
679.2	0.000193034
679.4	0.000176947
679.6	0.000174266
679.8	0.00015818
680	0.000174266
