# Supplementary material for: Double boron–oxygen-fused polycyclic aromatic hydrocarbons: skeletal editing and applications as organic optoelectronic materials
Source: Nat Commun. 2023 Nov 4;14:7089. doi: 10.1038/s41467-023-42973-1 (PMC10625603; doi:10.1038/s41467-023-42973-1)
Supplement: Supplementary file 14 — Source Data [file 41467_2023_42973_MOESM14_ESM.zip › Fig. S60. Operational lifetimes of the deep-blue OLEDs.xlsx]

## Sheet: Fig. S60. LT Device
	Device 1		Device 10		Device 11		Device 14		Device 15		Device 16
0	100	0	100	0	100	0	100	0	100	0	100
0.02	96.41	0.02	98.51	0.02	97.47	0.02	95.39	0.02	94.81	0.02	91.51
0.04	93.5	0.04	97.39	0.04	95.86	0.04	93.91	0.04	90.09	0.04	86.75
0.06	90.68	0.06	96.59	0.06	94.25	0.06	92.97	0.06	85.37	0.06	83.01
0.08	87.61	0.08	96.31	0.08	92.7	0.08	91.95	0.08	80.75	0.08	79.88
0.1	84.87	0.1	95.38	0.1	91.44	0.1	87.48	0.1	76.18	0.1	77.25
0.12	82.14	0.12	94.68	0.12	90.18	0.12	88.71	0.12	71.67	0.12	75.13
0.14	79.4	0.14	93.98	0.14	88.77	0.14	87.48	0.14	67.2	0.14	73
0.16	76.67	0.16	92.76	0.16	87.51	0.16	86.84	0.16	63.05	0.16	70.98
0.18	73.93	0.18	92.02	0.18	86.11	0.18	86.11	0.18	59.06	0.18	69.16
0.2	71.2	0.2	91.6	0.2	84.84	0.2	84.91	0.2	55.37	0.2	67.44
0.22	68.46	0.22	90.99	0.22	83.44	0.22	83.68	0.22	51.84	0.22	65.93
0.24	65.9	0.24	90.48	0.24	82.11	0.24	82.94	0.24	48.62	0.24	64.61
0.26	63.25	0.26	89.4	0.26	80.77	0.26	81.96	0.26	45.61	0.26	63.3
0.28	60.51	0.28	88.75	0.28	79.23	0.28	80.83	0.28	43.02	0.28	61.88
0.3	58.03	0.3	87.96	0.3	77.75	0.3	79.88	0.3	40.48	0.3	60.47
0.32	55.73	0.32	87.35	0.32	76.35	0.32	78.37	0.32	38.25	0.32	59.35
0.34	53.25	0.34	86.6	0.34	74.88	0.34	77.35	0.34	36.17	0.34	58.34
0.36	51.03	0.36	86.18	0.36	73.47	0.36	76.33	0.36	34.35	0.36	57.23
0.38	48.63	0.38	85.11	0.38	71.86	0.38	74.32	0.38	32.64	0.38	56.32
0.4	46.58	0.4	84.41	0.4	70.39	0.4	72.88	0.4	31.03	0.4	55.21
0.42	44.44	0.42	83.61	0.42	68.84	0.42	71.26	0.42	29.63	0.42	54.3
0.44	42.39	0.44	82.91	0.44	67.37	0.44	69.47	0.44	28.33	0.44	53.39
0.46	40.6	0.46	82.35	0.46	65.75	0.46	67.57	0.46	27.14	0.46	52.48
0.48	38.72	0.48	81.56	0.48	64.28	0.48	65.6	0.48	26.05	0.48	51.67
0.5	36.92	0.5	80.35	0.5	62.74	0.5	62.79	0.5	25.01	0.5	50.56
0.52	35.21	0.52	79.55	0.52	61.12	0.52	60.5	0.52	24.08	0.52	49.65
0.54	33.68	0.54	78.99	0.54	59.72	0.54	57.9	0.54	23.3	0.54	49.04
0.56	32.05	0.56	77.64	0.56	58.25	0.56	53.46	0.56	22.47	0.56	48.33
0.58	30.68	0.58	76.8	0.58	56.63	0.58	48.26	0.58	21.8	0.58	47.52
0.6	29.32	0.6	75.82	0.6	55.23	0.6	0	0.6	21.07	0.6	47.22
0.62	28.03	0.62	75.07	0.62	53.89	0.62	0	0.62	20.34	0.62	46.41
0.64	26.75	0.64	74.14	0.64	52.49	0.64	0	0.64	19.72	0.64	45.2
0.66	25.73	0.66	73.02	0.66	51.09	0.66	0	0.66	19.25	0.66	41.96
0.68	24.53	0.68	71.66	0.68	49.68	0.68	0	0.68	18.68	0.68	21.94
0.7	23.5	0.7	70.59	0.7	48.42	0.7	0	0.7	18.11	0.7	0
0.72	22.39	0.72	69.47	0.72	47.09	0.72	0	0.72	17.75	0.72	0
0.74	21.54	0.74	68.16	0.74	45.96	0.74	0	0.74	17.28	0.74	0
0.76	20.77	0.76	67.04	0.76	44.77	0.76	0	0.76	16.87	0.76	0
0.78	19.83	0.78	66.11	0.78	43.58	0.78	0	0.78	16.45	0.78	0
0.8	19.15	0.8	64.85	0.8	42.53	0.8	0	0.8	16.09	0.8	0
0.82	18.38	0.82	63.54	0.82	41.47	0.82	0	0.82	15.78	0.82	0
0.84	17.78	0.84	62.28	0.84	40.35	0.84	0	0.84	15.46	0.84	0
0.86	17.09	0.86	60.92	0.86	39.44	0.86	0	0.86	15.05	0.86	0
0.88	16.41	0.88	59.48	0.88	38.46	0.88	0	0.88	14.74	0.88	0
0.9	15.81	0.9	58.08	0.9	37.61	0.9	0	0.9	14.43	0.9	0
		0.92	56.77	0.92	36.7	0.92	0	0.92	14.17	0.92	0
		0.94	55.51	0.94	35.86	0.94	0	0.94	13.86	0.94	0
		0.96	54.2	0.96	34.88	0.96	0	0.96	13.6	0.96	0
		0.98	52.85	0.98	34.18	0.98	0	0.98	13.28	0.98	0
		1	51.73	1	33.4	1	0	1	13.13	1	0
		1.02	50.28	1.02	32.63	1.02	0	1.02	12.92	1.02	0
		1.04	49.07	1.04	32	1.04	0	1.04	12.66	1.04	0
		1.06	47.71	1.06	31.37	1.06	0	1.06	12.51	1.06	0
		1.08	46.5	1.08	30.74	1.08	0	1.08	12.09	1.08	0
		1.1	45.52	1.1	30.11	1.1	0	1.1	11.78	1.1	0
		1.12	44.4	1.12	29.54	1.12	0	1.12	11.16	1.12	0
		1.14	43.04	1.14	28.91	1.14	0	1.14	11.62	1.14	0
		1.16	41.88	1.16	28.35	1.16	0	1.16	11.47	1.16	0
		1.18	40.8	1.18	27.72	1.18	0	1.18	11.26	1.18	0
		1.2	39.82	1.2	27.23	1.2	0	1.2	9.91	1.2	0
		1.22	38.84	1.22	26.74	1.22	0	1.22	10.53	1.22	0
		1.24	37.91	1.24	26.25	1.24	0	1.24	9.65	1.24	0
		1.26	36.97	1.26	25.82	1.26	0	1.26	9.29	1.26	0
		1.28	36.13	1.28	25.4	1.28	0	1.28	10.22	1.28	0
		1.3	35.25	1.3	24.98	1.3	0	1.3	7.68	1.3	0
		1.32	34.31	1.32	24.49	1.32	0	1.32	7.52	1.32	0
		1.34	33.47	1.34	24.07	1.34	0	1.34	6.95	1.34	0
		1.36	32.68	1.36	23.79	1.36	0	1.36	0	1.36	0
		1.38	31.93	1.38	23.44	1.38	0	1.38	0	1.38	0
		1.4	31.19	1.4	23.02	1.4	0	1.4	0	1.4	0
		1.42	30.58	1.42	22.6	1.42	0	1.42	0	1.42	0
		1.44	29.83	1.44	22.25	1.44	0	1.44	0	1.44	0
		1.46	29.23	1.46	21.96	1.46	0	1.46	0	1.46	0
		1.48	28.48	1.48	21.61	1.48	0	1.48	0	1.48	0
		1.5	27.92	1.5	21.33	1.5	0	1.5	0	1.5	0
		1.52	27.36	1.52	21.12	1.52	0	1.52	0	1.52	0
		1.54	26.8	1.54	20.77	1.54	0	1.54	0	1.54	0
		1.56	26.24	1.56	20.35	1.56	0	1.56	0	1.56	0
		1.58	25.72	1.58	20.14	1.58	0	1.58	0	1.58	0
		1.6	25.21	1.6	19.93	1.6	0	1.6	0	1.6	0
		1.62	24.7	1.62	19.58	1.62	0	1.62	0	1.62	0
		1.64	24.28	1.64	19.37	1.64	0	1.64	0	1.64	0
		1.66	23.86	1.66	19.09	1.66	0	1.66	0	1.66	0
		1.68	23.34	1.68	18.88	1.68	0	1.68	0	1.68	0
		1.7	22.92	1.7	18.67	1.7	0	1.7	0	1.7	0
		1.72	22.6	1.72	18.39	1.72	0	1.72	0	1.72	0
		1.74	22.22	1.74	18.11	1.74	0	1.74	0	1.74	0
		1.76	21.8	1.76	17.96	1.76	0	1.76	0	1.76	0
		1.78	21.43	1.78	17.68	1.78	0	1.78	0	1.78	0
		1.8	21.1	1.8	17.54	1.8	0	1.8	0	1.8	0
		1.82	20.73	1.82	17.33	1.82	0	1.82	0	1.82	0
		1.84	20.45	1.84	17.12	1.84	0	1.84	0	1.84	0
		1.86	20.07	1.86	16.91	1.86	0	1.86	0	1.86	0
		1.88	19.79	1.88	16.84	1.88	0	1.88	0	1.88	0
		1.9	19.51	1.9	16.63	1.9	0	1.9	0	1.9	0
		1.92	19.23	1.92	16.35	1.92	0	1.92	0	1.92	0
		1.94	18.95	1.94	16.28	1.94	0	1.94	0	1.94	0
		1.96	18.58	1.96	16.07	1.96	0	1.96	0	1.96	0
		1.98	18.3	1.98	15.86	1.98	0	1.98	0	1.98	0
		2	18.11	2	15.72	2	0	2	0	2	0
		2.02	17.88	2.02	15.51	2.02	0	2.02	0	2.02	0
		2.04	17.6	2.04	15.3	2.04	0	2.04	0	2.04	0
		2.06	17.37	2.06	15.23	2.06	0	2.06	0	2.06	0
		2.08	17.18	2.08	15.09	2.08	0	2.08	0	2.08	0
		2.1	16.95	2.1	15.02	2.1	0	2.1	0	2.1	0
		2.12	16.76	2.12	14.81	2.12	0	2.12	0	2.12	0
		2.14	16.53	2.14	14.67	2.14	0	2.14	0	2.14	0
		2.16	16.29	2.16	14.46	2.16	0	2.16	0	2.16	0
		2.18	16.11	2.18	14.32	2.18	0	2.18	0	2.18	0
		2.2	15.97	2.2	14.25	2.2	0	2.2	0	2.2	0
		2.22	15.73	2.22	14.04	2.22	0	2.22	0	2.22	0
		2.24	15.59	2.24	14.04	2.24	0	2.24	0	2.24	0
		2.26	15.41	2.26	13.82	2.26	0	2.26	0	2.26	0
		2.28	15.17	2.28	13.68	2.28	0	2.28	0	2.28	0
		2.3	15.03	2.3	13.61	2.3	0	2.3	0	2.3	0
		2.32	14.89	2.32	13.47	2.32	0	2.32	0	2.32	0
		2.34	14.75	2.34	13.4	2.34	0	2.34	0	2.34	0
		2.36	14.52	2.36	13.26	2.36	0	2.36	0	2.36	0
		2.38	14.47	2.38	13.05	2.38	0	2.38	0	2.38	0
		2.4	14.24	2.4	12.84	2.4	0	2.4	0	2.4	0
		2.42	14.1	2.42	12.84	2.42	0	2.42	0	2.42	0
		2.44	14.05	2.44	12.77	2.44	0	2.44	0	2.44	0
		2.46	13.82	2.46	12.56	2.46	0	2.46	0	2.46	0
		2.48	13.68	2.48	12.56	2.48	0	2.48	0	2.48	0
		2.5	13.54	2.5	12.42	2.5	0	2.5	0	2.5	0
		2.52	13.4	2.52	12.28	2.52	0	2.52	0	2.52	0
		2.54	13.26	2.54	12.21	2.54	0	2.54	0	2.54	0
		2.56	13.12	2.56	12.07	2.56	0	2.56	0	2.56	0
		2.58	12.98	2.58	12	2.58	0	2.58	0	2.58	0
		2.6	12.89	2.6	11.86	2.6	0	2.6	0	2.6	0
		2.62	12.75	2.62	11.79	2.62	0	2.62	0	2.62	0
		2.64	12.7	2.64	11.65	2.64	0	2.64	0	2.64	0
		2.66	12.56	2.66	11.65	2.66	0	2.66	0	2.66	0
		2.68	12.42	2.68	11.44	2.68	0	2.68	0	2.68	0
		2.7	12.23	2.7	11.44	2.7	0	2.7	0	2.7	0
		2.72	12.18	2.72	11.37	2.72	0	2.72	0	2.72	0
		2.74	12.04	2.74	11.23	2.74	0	2.74	0	2.74	0
		2.76	11.95	2.76	11.16	2.76	0	2.76	0	2.76	0
		2.78	11.81	2.78	11.16	2.78	0	2.78	0	2.78	0
		2.8	11.76	2.8	11.02	2.8	0	2.8	0	2.8	0
		2.82	11.67	2.82	10.95	2.82	0	2.82	0	2.82	0
		2.84	11.53	2.84	10.81	2.84	0	2.84	0	2.84	0
		2.86	11.48	2.86	10.81	2.86	0	2.86	0	2.86	0
		2.88	11.34	2.88	10.74	2.88	0	2.88	0	2.88	0
		2.9	11.25	2.9	10.6	2.9	0	2.9	0	2.9	0
		2.92	11.2	2.92	10.6	2.92	0	2.92	0	2.92	0
		2.94	11.11	2.94	10.53	2.94	0	2.94	0	2.94	0
		2.96	11.06	2.96	10.39	2.96	0	2.96	0	2.96	0
		2.98	10.97	2.98	10.39	2.98	0	2.98	0	2.98	0
		3	10.88	3	10.25	3	0	3	0	3	0
		3.02	10.83	3.02	10.18	3.02	0	3.02	0	3.02	0
		3.04	10.69	3.04	10.18	3.04	0	3.04	0	3.04	0
		3.06	10.6	3.06	10.04	3.06	0	3.06	0	3.06	0
		3.08	10.55	3.08	9.96	3.08	0	3.08	0	3.08	0
		3.1	10.46	3.1	9.96	3.1	0	3.1	0	3.1	0
		3.12	10.46	3.12	9.96	3.12	0	3.12	0	3.12	0
		3.14	10.32	3.14	9.82	3.14	0	3.14	0	3.14	0
		3.16	10.27	3.16	9.75	3.16	0	3.16	0	3.16	0
		3.18	10.18	3.18	9.61	3.18	0	3.18	0	3.18	0
		3.2	10.13	3.2	9.61	3.2	0	3.2	0	3.2	0
		3.22	10.04	3.22	9.61	3.22	0	3.22	0	3.22	0
		3.24	9.99	3.24	9.54	3.24	0	3.24	0	3.24	0
		3.26	9.9	3.26	9.54	3.26	0	3.26	0	3.26	0
		3.28	9.9	3.28	9.4	3.28	0	3.28	0	3.28	0
		3.3	9.85	3.3	9.33	3.3	0	3.3	0	3.3	0
		3.32	9.76	3.32	9.33	3.32	0	3.32	0	3.32	0
		3.34	9.71	3.34	9.33	3.34	0	3.34	0	3.34	0
		3.36	9.62	3.36	9.19	3.36	0	3.36	0	3.36	0
		3.38	9.52	3.38	9.12	3.38	0	3.38	0	3.38	0
		3.4	9.52	3.4	9.12	3.4	0	3.4	0	3.4	0
		3.42	9.48	3.42	8.98	3.42	0	3.42	0	3.42	0
		3.44	9.38	3.44	8.98	3.44	0	3.44	0	3.44	0
		3.46	9.34	3.46	8.91	3.46	0	3.46	0	3.46	0
		3.48	9.34	3.48	8.91	3.48	0	3.48	0	3.48	0
		3.5	9.24	3.5	8.77	3.5	0	3.5	0	3.5	0
		3.52	9.2	3.52	8.77	3.52	0	3.52	0	3.52	0
		3.54	9.1	3.54	8.77	3.54	0	3.54	0	3.54	0
		3.56	9.06	3.56	8.7	3.56	0	3.56	0	3.56	0
		3.58	9.06	3.58	8.7	3.58	0	3.58	0	3.58	0
		3.6	8.96	3.6	8.56	3.6	0	3.6	0	3.6	0
		3.62	8.92	3.62	8.56	3.62	0	3.62	0	3.62	0
		3.64	8.82	3.64	8.49	3.64	0	3.64	0	3.64	0
		3.66	8.82	3.66	8.49	3.66	0	3.66	0	3.66	0
		3.68	8.68	3.68	8.49	3.68	0	3.68	0	3.68	0
		3.7	8.64	3.7	8.35	3.7	0	3.7	0	3.7	0
		3.72	8.64	3.72	8.21	3.72	0	3.72	0	3.72	0
		3.74	8.54	3.74	8.21	3.74	0	3.74	0	3.74	0
		3.76	8.5	3.76	8.21	3.76	0	3.76	0	3.76	0
		3.78	8.4	3.78	8.14	3.78	0	3.78	0	3.78	0
		3.8	8.4	3.8	8.14	3.8	0	3.8	0	3.8	0
		3.82	8.4	3.82	8	3.82	0	3.82	0	3.82	0
		3.84	8.36	3.84	8	3.84	0	3.84	0	3.84	0
		3.86	8.26	3.86	8	3.86	0	3.86	0	3.86	0
		3.88	8.17	3.88	7.93	3.88	0	3.88	0	3.88	0
		3.9	8.17	3.9	7.93	3.9	0	3.9	0	3.9	0
		3.92	8.17	3.92	7.93	3.92	0	3.92	0	3.92	0
		3.94	8.12	3.94	7.79	3.94	0	3.94	0	3.94	0
		3.96	8.12	3.96	7.79	3.96	0	3.96	0	3.96	0
		3.98	8.03	3.98	7.72	3.98	0	3.98	0	3.98	0
		4	7.98	4	7.72	4	0	4	0	4	0
		4.02	7.98	4.02	7.72	4.02	0	4.02	0	4.02	0
		4.04	7.89	4.04	7.72	4.04	0	4.04	0	4.04	0
		4.06	7.89	4.06	7.58	4.06	0	4.06	0	4.06	0
		4.08	7.84	4.08	7.58	4.08	0	4.08	0	4.08	0
		4.1	7.84	4.1	7.51	4.1	0	4.1	0	4.1	0
		4.12	7.75	4.12	7.51	4.12	0	4.12	0	4.12	0
		4.14	7.75	4.14	7.51	4.14	0	4.14	0	4.14	0
		4.16	7.7	4.16	7.37	4.16	0	4.16	0	4.16	0
		4.18	7.61	4.18	7.37	4.18	0	4.18	0	4.18	0
		4.2	7.61	4.2	7.3	4.2	0	4.2	0	4.2	0
		4.22	7.61	4.22	7.37	4.22	0	4.22	0	4.22	0
		4.24	7.61	4.24	7.37	4.24	0	4.24	0	4.24	0
		4.26	7.61	4.26	7.3	4.26	0	4.26	0	4.26	0
		4.28	7.56	4.28	7.3	4.28	0	4.28	0	4.28	0
		4.3	7.47	4.3	7.16	4.3	0	4.3	0	4.3	0
		4.32	7.47	4.32	7.16	4.32	0	4.32	0	4.32	0
		4.34	7.47	4.34	7.16	4.34	0	4.34	0	4.34	0
		4.36	7.42	4.36	7.09	4.36	0	4.36	0	4.36	0
		4.38	7.33	4.38	7.09	4.38	0	4.38	0	4.38	0
		4.4	7.19	4.4	6.95	4.4	0	4.4	0	4.4	0
		4.42	7.19	4.42	6.95	4.42	0	4.42	0	4.42	0
		4.44	7.19	4.44	6.95	4.44	0	4.44	0	4.44	0
		4.46	7.14	4.46	6.95	4.46	0	4.46	0	4.46	0
		4.48	7.19	4.48	6.95	4.48	0	4.48	0	4.48	0
		4.5	7.14	4.5	6.88	4.5	0	4.5	0	4.5	0
		4.52	7.05	4.52	6.88	4.52	0	4.52	0	4.52	0
		4.54	7	4.54	6.88	4.54	0	4.54	0	4.54	0
		4.56	6.82	4.56	6.88	4.56	0	4.56	0	4.56	0
		4.58	7.05	4.58	6.74	4.58	0	4.58	0	4.58	0
		4.6	0	4.6	6.74	4.6	0	4.6	0	4.6	0
		4.62	0	4.62	6.67	4.62	0	4.62	0	4.62	0
		4.64	0	4.64	6.74	4.64	0	4.64	0	4.64	0
		4.66	0	4.66	6.67	4.66	0	4.66	0	4.66	0
		4.68	0	4.68	6.67	4.68	0	4.68	0	4.68	0
		4.7	0	4.7	6.67	4.7	0	4.7	0	4.7	0
		4.72	0	4.72	6.53	4.72	0	4.72	0	4.72	0
		4.74	0	4.74	6.53	4.74	0	4.74	0	4.74	0
		4.76	0	4.76	6.53	4.76	0	4.76	0	4.76	0
		4.78	0	4.78	6.46	4.78	0	4.78	0	4.78	0
		4.8	0	4.8	6.46	4.8	0	4.8	0	4.8	0
		4.82	0	4.82	6.46	4.82	0	4.82	0	4.82	0
		4.84	0	4.84	6.46	4.84	0	4.84	0	4.84	0
		4.86	0	4.86	6.46	4.86	0	4.86	0	4.86	0
		4.88	0	4.88	6.46	4.88	0	4.88	0	4.88	0
		4.9	0	4.9	6.32	4.9	0	4.9	0	4.9	0
		4.92	0	4.92	6.32	4.92	0	4.92	0	4.92	0
		4.94	0	4.94	6.32	4.94	0	4.94	0	4.94	0
		4.96	0	4.96	6.32	4.96	0	4.96	0	4.96	0
		4.98	0	4.98	6.25	4.98	0	4.98	0	4.98	0
		5	0	5	6.25	5	0	5	0	5	0
		5.02	0	5.02	6.25	5.02	0	5.02	0	5.02	0
		5.04	0	5.04	6.11	5.04	0	5.04	0	5.04	0
		5.06	0	5.06	6.11	5.06	0	5.06	0	5.06	0
		5.08	0	5.08	6.11	5.08	0	5.08	0	5.08	0
		5.1	0	5.1	6.11	5.1	0	5.1	0	5.1	0
		5.12	0	5.12	6.11	5.12	0	5.12	0	5.12	0
		5.14	0	5.14	6.11	5.14	0	5.14	0	5.14	0
		5.16	0	5.16	5.96	5.16	0	5.16	0	5.16	0
		5.18	0	5.18	5.96	5.18	0	5.18	0	5.18	0
		5.2	0	5.2	5.96	5.2	0	5.2	0	5.2	0
		5.22	0	5.22	5.96	5.22	0	5.22	0	5.22	0
		5.24	0	5.24	5.96	5.24	0	5.24	0	5.24	0
		5.26	0	5.26	5.89	5.26	0	5.26	0	5.26	0
		5.28	0	5.28	5.89	5.28	0	5.28	0	5.28	0
		5.3	0	5.3	5.89	5.3	0	5.3	0	5.3	0
		5.32	0	5.32	5.89	5.32	0	5.32	0	5.32	0
		5.34	0	5.34	5.89	5.34	0	5.34	0	5.34	0
		5.36	0	5.36	5.75	5.36	0	5.36	0	5.36	0
		5.38	0	5.38	5.75	5.38	0	5.38	0	5.38	0
		5.4	0	5.4	5.75	5.4	0	5.4	0	5.4	0
		5.42	0	5.42	5.75	5.42	0	5.42	0	5.42	0
		5.44	0	5.44	5.68	5.44	0	5.44	0	5.44	0
		5.46	0	5.46	5.75	5.46	0	5.46	0	5.46	0
		5.48	0	5.48	5.68	5.48	0	5.48	0	5.48	0
		5.5	0	5.5	5.68	5.5	0	5.5	0	5.5	0
		5.52	0	5.52	5.54	5.52	0	5.52	0	5.52	0
		5.54	0	5.54	5.54	5.54	0	5.54	0	5.54	0
		5.56	0	5.56	5.47	5.56	0	5.56	0	5.56	0
		5.58	0	5.58	5.47	5.58	0	5.58	0	5.58	0
		5.6	0	5.6	5.47	5.6	0	5.6	0	5.6	0
		5.62	0	5.62	5.47	5.62	0	5.62	0	5.62	0
		5.64	0	5.64	5.47	5.64	0	5.64	0	5.64	0
		5.66	0	5.66	5.47	5.66	0	5.66	0	5.66	0
		5.68	0	5.68	5.47	5.68	0	5.68	0	5.68	0
		5.7	0	5.7	5.47	5.7	0	5.7	0	5.7	0
		5.72	0	5.72	5.33	5.72	0	5.72	0	5.72	0
		5.74	0	5.74	5.33	5.74	0	5.74	0	5.74	0
		5.76	0	5.76	5.33	5.76	0	5.76	0	5.76	0
		5.78	0	5.78	5.33	5.78	0	5.78	0	5.78	0
		5.8	0	5.8	5.26	5.8	0	5.8	0	5.8	0
		5.82	0	5.82	5.26	5.82	0	5.82	0	5.82	0
		5.84	0	5.84	5.26	5.84	0	5.84	0	5.84	0
		5.86	0	5.86	5.26	5.86	0	5.86	0	5.86	0
		5.88	0	5.88	5.26	5.88	0	5.88	0	5.88	0
		5.9	0	5.9	5.12	5.9	0	5.9	0	5.9	0
		5.92	0	5.92	5.12	5.92	0	5.92	0	5.92	0
		5.94	0	5.94	5.26	5.94	0	5.94	0	5.94	0
		5.96	0	5.96	5.12	5.96	0	5.96	0	5.96	0
		5.98	0	5.98	5.12	5.98	0	5.98	0	5.98	0
		6	0	6	5.12	6	0	6	0	6	0
		6.02	0	6.02	5.12	6.02	0	6.02	0	6.02	0
		6.04	0	6.04	5.05	6.04	0	6.04	0	6.04	0
		6.06	0	6.06	5.12	6.06	0	6.06	0	6.06	0
		6.08	0	6.08	5.05	6.08	0	6.08	0	6.08	0
		6.1	0	6.1	5.05	6.1	0	6.1	0	6.1	0
		6.12	0	6.12	5.05	6.12	0	6.12	0	6.12	0
		6.14	0	6.14	5.05	6.14	0	6.14	0	6.14	0
		6.16	0	6.16	5.05	6.16	0	6.16	0	6.16	0
		6.18	0	6.18	5.05	6.18	0	6.18	0	6.18	0
		6.2	0	6.2	4.91	6.2	0	6.2	0	6.2	0
		6.22	0	6.22	4.91	6.22	0	6.22	0	6.22	0
		6.24	0	6.24	4.91	6.24	0	6.24	0	6.24	0
		6.26	0	6.26	4.91	6.26	0	6.26	0	6.26	0
		6.28	0	6.28	4.91	6.28	0	6.28	0	6.28	0
		6.3	0	6.3	4.91	6.3	0	6.3	0	6.3	0
		6.32	0	6.32	4.84	6.32	0	6.32	0	6.32	0
		6.34	0	6.34	4.84	6.34	0	6.34	0	6.34	0
		6.36	0	6.36	4.84	6.36	0	6.36	0	6.36	0
		6.38	0	6.38	4.84	6.38	0	6.38	0	6.38	0
		6.4	0	6.4	4.84	6.4	0	6.4	0	6.4	0
		6.42	0	6.42	4.84	6.42	0	6.42	0	6.42	0
		6.44	0	6.44	4.84	6.44	0	6.44	0	6.44	0
		6.46	0	6.46	4.84	6.46	0	6.46	0	6.46	0
		6.48	0	6.48	4.7	6.48	0	6.48	0	6.48	0
		6.5	0	6.5	4.7	6.5	0	6.5	0	6.5	0
		6.52	0	6.52	4.7	6.52	0	6.52	0	6.52	0
		6.54	0	6.54	4.84	6.54	0	6.54	0	6.54	0
		6.56	0	6.56	4.7	6.56	0	6.56	0	6.56	0
		6.58	0	6.58	4.7	6.58	0	6.58	0	6.58	0
		6.6	0	6.6	4.7	6.6	0	6.6	0	6.6	0
		6.62	0	6.62	4.7	6.62	0	6.62	0	6.62	0
		6.64	0	6.64	4.7	6.64	0	6.64	0	6.64	0
		6.66	0	6.66	4.63	6.66	0	6.66	0	6.66	0
		6.68	0	6.68	4.7	6.68	0	6.68	0	6.68	0
		6.7	0	6.7	4.63	6.7	0	6.7	0	6.7	0
		6.72	0	6.72	4.63	6.72	0	6.72	0	6.72	0
		6.74	0	6.74	4.63	6.74	0	6.74	0	6.74	0
		6.76	0	6.76	4.63	6.76	0	6.76	0	6.76	0
		6.78	0	6.78	4.63	6.78	0	6.78	0	6.78	0
		6.8	0	6.8	4.63	6.8	0	6.8	0	6.8	0
		6.82	0	6.82	4.49	6.82	0	6.82	0	6.82	0
		6.84	0	6.84	4.49	6.84	0	6.84	0	6.84	0
		6.86	0	6.86	4.49	6.86	0	6.86	0	6.86	0
		6.88	0	6.88	4.49	6.88	0	6.88	0	6.88	0
		6.9	0	6.9	4.49	6.9	0	6.9	0	6.9	0
		6.92	0	6.92	4.49	6.92	0	6.92	0	6.92	0
		6.94	0	6.94	4.49	6.94	0	6.94	0	6.94	0
		6.96	0	6.96	4.49	6.96	0	6.96	0	6.96	0
		6.98	0	6.98	4.49	6.98	0	6.98	0	6.98	0
		7	0	7	4.49	7	0	7	0	7	0
		7.02	0	7.02	4.49	7.02	0	7.02	0	7.02	0
		7.04	0	7.04	4.49	7.04	0	7.04	0	7.04	0
		7.06	0	7.06	4.42	7.06	0	7.06	0	7.06	0
		7.08	0	7.08	4.42	7.08	0	7.08	0	7.08	0
		7.1	0	7.1	4.42	7.1	0	7.1	0	7.1	0
		7.12	0	7.12	4.42	7.12	0	7.12	0	7.12	0
		7.14	0	7.14	4.42	7.14	0	7.14	0	7.14	0
		7.16	0	7.16	4.42	7.16	0	7.16	0	7.16	0
		7.18	0	7.18	4.42	7.18	0	7.18	0	7.18	0
		7.2	0	7.2	4.42	7.2	0	7.2	0	7.2	0
		7.22	0	7.22	4.28	7.22	0	7.22	0	7.22	0
		7.24	0	7.24	4.28	7.24	0	7.24	0	7.24	0
		7.26	0	7.26	4.28	7.26	0	7.26	0	7.26	0
		7.28	0	7.28	4.28	7.28	0	7.28	0	7.28	0
		7.3	0	7.3	4.42	7.3	0	7.3	0	7.3	0
		7.32	0	7.32	4.28	7.32	0	7.32	0	7.32	0
		7.34	0	7.34	4.28	7.34	0	7.34	0	7.34	0
		7.36	0	7.36	4.28	7.36	0	7.36	0	7.36	0
		7.38	0	7.38	4.28	7.38	0	7.38	0	7.38	0
		7.4	0	7.4	4.28	7.4	0	7.4	0	7.4	0
		7.42	0	7.42	4.21	7.42	0	7.42	0	7.42	0
		7.44	0	7.44	4.21	7.44	0	7.44	0	7.44	0
		7.46	0	7.46	4.21	7.46	0	7.46	0	7.46	0
		7.48	0	7.48	4.21	7.48	0	7.48	0	7.48	0
		7.5	0	7.5	4.21	7.5	0	7.5	0	7.5	0
		7.52	0	7.52	4.21	7.52	0	7.52	0	7.52	0
		7.54	0	7.54	4.21	7.54	0	7.54	0	7.54	0
		7.56	0	7.56	4.21	7.56	0	7.56	0	7.56	0
		7.58	0	7.58	4.21	7.58	0	7.58	0	7.58	0
		7.6	0	7.6	4.21	7.6	0	7.6	0	7.6	0
		7.62	0	7.62	4.21	7.62	0	7.62	0	7.62	0
		7.64	0	7.64	4.07	7.64	0	7.64	0	7.64	0
		7.66	0	7.66	4.07	7.66	0	7.66	0	7.66	0
		7.68	0	7.68	4.07	7.68	0	7.68	0	7.68	0
		7.7	0	7.7	4.07	7.7	0	7.7	0	7.7	0
		7.72	0	7.72	4.07	7.72	0	7.72	0	7.72	0
		7.74	0	7.74	4.07	7.74	0	7.74	0	7.74	0
		7.76	0	7.76	4.07	7.76	0	7.76	0	7.76	0
		7.78	0	7.78	4.07	7.78	0	7.78	0	7.78	0
		7.8	0	7.8	4.07	7.8	0	7.8	0	7.8	0
		7.82	0	7.82	4.07	7.82	0	7.82	0	7.82	0
		7.84	0	7.84	4.07	7.84	0	7.84	0	7.84	0
		7.86	0	7.86	3.93	7.86	0	7.86	0	7.86	0
		7.88	0	7.88	4.07	7.88	0	7.88	0	7.88	0
		7.9	0	7.9	3.93	7.9	0	7.9	0	7.9	0
		7.92	0	7.92	4.07	7.92	0	7.92	0	7.92	0
		7.94	0	7.94	3.93	7.94	0	7.94	0	7.94	0
		7.96	0	7.96	3.93	7.96	0	7.96	0	7.96	0
		7.98	0	7.98	3.93	7.98	0	7.98	0	7.98	0
		8	0	8	3.93	8	0	8	0	8	0
		8.02	0	8.02	3.93	8.02	0	8.02	0	8.02	0
		8.04	0	8.04	3.93	8.04	0	8.04	0	8.04	0
		8.06	0	8.06	3.93	8.06	0	8.06	0	8.06	0
		8.08	0	8.08	3.93	8.08	0	8.08	0	8.08	0
		8.1	0	8.1	3.93	8.1	0	8.1	0	8.1	0
		8.12	0	8.12	3.93	8.12	0	8.12	0	8.12	0
		8.14	0	8.14	3.93	8.14	0	8.14	0	8.14	0
		8.16	0	8.16	3.93	8.16	0	8.16	0	8.16	0
		8.18	0	8.18	3.93	8.18	0	8.18	0	8.18	0
		8.2	0	8.2	3.86	8.2	0	8.2	0	8.2	0
		8.22	0	8.22	3.86	8.22	0	8.22	0	8.22	0
		8.24	0	8.24	3.86	8.24	0	8.24	0	8.24	0
		8.26	0	8.26	3.86	8.26	0	8.26	0	8.26	0
		8.28	0	8.28	3.86	8.28	0	8.28	0	8.28	0
		8.3	0	8.3	3.86	8.3	0	8.3	0	8.3	0
		8.32	0	8.32	3.86	8.32	0	8.32	0	8.32	0
		8.34	0	8.34	3.86	8.34	0	8.34	0	8.34	0
		8.36	0	8.36	3.86	8.36	0	8.36	0	8.36	0
		8.38	0	8.38	3.72	8.38	0	8.38	0	8.38	0
		8.4	0	8.4	3.86	8.4	0	8.4	0	8.4	0
		8.42	0	8.42	3.86	8.42	0	8.42	0	8.42	0
		8.44	0	8.44	3.86	8.44	0	8.44	0	8.44	0
		8.46	0	8.46	3.72	8.46	0	8.46	0	8.46	0
		8.48	0	8.48	3.72	8.48	0	8.48	0	8.48	0
		8.5	0	8.5	3.86	8.5	0	8.5	0	8.5	0
		8.52	0	8.52	3.72	8.52	0	8.52	0	8.52	0
		8.54	0	8.54	3.72	8.54	0	8.54	0	8.54	0
		8.56	0	8.56	3.72	8.56	0	8.56	0	8.56	0
		8.58	0	8.58	3.72	8.58	0	8.58	0	8.58	0
		8.6	0	8.6	3.72	8.6	0	8.6	0	8.6	0
		8.62	0	8.62	3.72	8.62	0	8.62	0	8.62	0
		8.64	0	8.64	3.72	8.64	0	8.64	0	8.64	0
		8.66	0	8.66	3.72	8.66	0	8.66	0	8.66	0
		8.68	0	8.68	3.72	8.68	0	8.68	0	8.68	0
		8.7	0	8.7	3.72	8.7	0	8.7	0	8.7	0
		8.72	0	8.72	3.72	8.72	0	8.72	0	8.72	0
		8.74	0	8.74	3.72	8.74	0	8.74	0	8.74	0
		8.76	0	8.76	3.65	8.76	0	8.76	0	8.76	0
		8.78	0	8.78	3.65	8.78	0	8.78	0	8.78	0
		8.8	0	8.8	3.65	8.8	0	8.8	0	8.8	0
		8.82	0	8.82	3.65	8.82	0	8.82	0	8.82	0
		8.84	0	8.84	3.65	8.84	0	8.84	0	8.84	0
		8.86	0	8.86	3.65	8.86	0	8.86	0	8.86	0
		8.88	0	8.88	3.65	8.88	0	8.88	0	8.88	0
		8.9	0	8.9	3.65	8.9	0	8.9	0	8.9	0
		8.92	0	8.92	3.65	8.92	0	8.92	0	8.92	0
		8.94	0	8.94	3.65	8.94	0	8.94	0	8.94	0
		8.96	0	8.96	3.65	8.96	0	8.96	0	8.96	0
		8.98	0	8.98	3.65	8.98	0	8.98	0	8.98	0
		9	0	9	3.65	9	0	9	0	9	0
		9.02	0	9.02	3.65	9.02	0	9.02	0	9.02	0
		9.04	0	9.04	3.51	9.04	0	9.04	0	9.04	0
		9.06	0	9.06	3.65	9.06	0	9.06	0	9.06	0
		9.08	0	9.08	3.51	9.08	0	9.08	0	9.08	0
		9.1	0	9.1	3.51	9.1	0	9.1	0	9.1	0
		9.12	0	9.12	3.51	9.12	0	9.12	0	9.12	0
		9.14	0	9.14	3.65	9.14	0	9.14	0	9.14	0
		9.16	0	9.16	3.51	9.16	0	9.16	0	9.16	0
		9.18	0	9.18	3.51	9.18	0	9.18	0	9.18	0
		9.2	0	9.2	3.51	9.2	0	9.2	0	9.2	0
		9.22	0	9.22	3.51	9.22	0	9.22	0	9.22	0
		9.24	0	9.24	3.51	9.24	0	9.24	0	9.24	0
		9.26	0	9.26	3.51	9.26	0	9.26	0	9.26	0
		9.28	0	9.28	3.51	9.28	0	9.28	0	9.28	0
		9.3	0	9.3	3.51	9.3	0	9.3	0	9.3	0
		9.32	0	9.32	3.51	9.32	0	9.32	0	9.32	0
		9.34	0	9.34	3.51	9.34	0	9.34	0	9.34	0
		9.36	0	9.36	3.51	9.36	0	9.36	0	9.36	0
		9.38	0	9.38	3.51	9.38	0	9.38	0	9.38	0
		9.4	0	9.4	3.44	9.4	0	9.4	0	9.4	0
		9.42	0	9.42	3.44	9.42	0	9.42	0	9.42	0
		9.44	0	9.44	3.44	9.44	0	9.44	0	9.44	0
		9.46	0	9.46	3.44	9.46	0	9.46	0	9.46	0
		9.48	0	9.48	3.44	9.48	0	9.48	0	9.48	0
		9.5	0	9.5	3.44	9.5	0	9.5	0	9.5	0
		9.52	0	9.52	3.44	9.52	0	9.52	0	9.52	0
		9.54	0	9.54	3.44	9.54	0	9.54	0	9.54	0
		9.56	0	9.56	3.44	9.56	0	9.56	0	9.56	0
		9.58	0	9.58	3.51	9.58	0	9.58	0	9.58	0
		9.6	0	9.6	3.44	9.6	0	9.6	0	9.6	0
		9.62	0	9.62	3.44	9.62	0	9.62	0	9.62	0
		9.64	0	9.64	3.44	9.64	0	9.64	0	9.64	0
		9.66	0	9.66	3.44	9.66	0	9.66	0	9.66	0
		9.68	0	9.68	3.44	9.68	0	9.68	0	9.68	0
		9.7	0	9.7	3.44	9.7	0	9.7	0	9.7	0
		9.72	0	9.72	3.44	9.72	0	9.72	0	9.72	0
		9.74	0	9.74	3.44	9.74	0	9.74	0	9.74	0
		9.76	0	9.76	3.44	9.76	0	9.76	0	9.76	0
		9.78	0	9.78	3.44	9.78	0	9.78	0	9.78	0
		9.8	0	9.8	3.3	9.8	0	9.8	0	9.8	0
		9.82	0	9.82	3.44	9.82	0	9.82	0	9.82	0
		9.84	0	9.84	3.44	9.84	0	9.84	0	9.84	0
		9.86	0	9.86	3.3	9.86	0	9.86	0	9.86	0
		9.88	0	9.88	3.3	9.88	0	9.88	0	9.88	0
		9.9	0	9.9	3.3	9.9	0	9.9	0	9.9	0
		9.92	0	9.92	3.3	9.92	0	9.92	0	9.92	0
		9.94	0	9.94	3.44	9.94	0	9.94	0	9.94	0
		9.96	0	9.96	3.3	9.96	0	9.96	0	9.96	0
		9.98	0	9.98	3.3	9.98	0	9.98	0	9.98	0
		10	0	10	3.3	10	0	10	0	10	0
		10.02	0	10.02	3.3	10.02	0	10.02	0	10.02	0
		10.04	0	10.04	3.3	10.04	0	10.04	0	10.04	0
		10.06	0	10.06	3.3	10.06	0	10.06	0	10.06	0
		10.08	0	10.08	3.3	10.08	0	10.08	0	10.08	0
		10.1	0	10.1	3.23	10.1	0	10.1	0	10.1	0
		10.12	0	10.12	3.3	10.12	0	10.12	0	10.12	0
		10.14	0	10.14	3.3	10.14	0	10.14	0	10.14	0
		10.16	0	10.16	3.3	10.16	0	10.16	0	10.16	0
		10.18	0	10.18	3.3	10.18	0	10.18	0	10.18	0
		10.2	0	10.2	3.3	10.2	0	10.2	0	10.2	0
		10.22	0	10.22	3.23	10.22	0	10.22	0	10.22	0
		10.24	0	10.24	3.23	10.24	0	10.24	0	10.24	0
		10.26	0	10.26	3.3	10.26	0	10.26	0	10.26	0
		10.28	0	10.28	3.23	10.28	0	10.28	0	10.28	0
		10.3	0	10.3	3.23	10.3	0	10.3	0	10.3	0
		10.32	0	10.32	3.3	10.32	0	10.32	0	10.32	0
		10.34	0	10.34	3.23	10.34	0	10.34	0	10.34	0
		10.36	0	10.36	3.23	10.36	0	10.36	0	10.36	0
		10.38	0	10.38	3.23	10.38	0	10.38	0	10.38	0
		10.4	0	10.4	3.23	10.4	0	10.4	0	10.4	0
		10.42	0	10.42	3.23	10.42	0	10.42	0	10.42	0
		10.44	0	10.44	3.23	10.44	0	10.44	0	10.44	0
		10.46	0	10.46	3.23	10.46	0	10.46	0	10.46	0
		10.48	0	10.48	3.23	10.48	0	10.48	0	10.48	0
		10.5	0	10.5	3.23	10.5	0	10.5	0	10.5	0
		10.52	0	10.52	3.23	10.52	0	10.52	0	10.52	0
		10.54	0	10.54	3.09	10.54	0	10.54	0	10.54	0
		10.56	0	10.56	3.09	10.56	0	10.56	0	10.56	0
		10.58	0	10.58	3.23	10.58	0	10.58	0	10.58	0
		10.6	0	10.6	3.23	10.6	0	10.6	0	10.6	0
		10.62	0	10.62	3.09	10.62	0	10.62	0	10.62	0
		10.64	0	10.64	3.23	10.64	0	10.64	0	10.64	0
		10.66	0	10.66	3.09	10.66	0	10.66	0	10.66	0
		10.68	0	10.68	3.09	10.68	0	10.68	0	10.68	0
		10.7	0	10.7	3.09	10.7	0	10.7	0	10.7	0
		10.72	0	10.72	3.09	10.72	0	10.72	0	10.72	0
		10.74	0	10.74	3.09	10.74	0	10.74	0	10.74	0
		10.76	0	10.76	3.09	10.76	0	10.76	0	10.76	0
		10.78	0	10.78	3.09	10.78	0	10.78	0	10.78	0
		10.8	0	10.8	3.09	10.8	0	10.8	0	10.8	0
		10.82	0	10.82	3.09	10.82	0	10.82	0	10.82	0
		10.84	0	10.84	3.09	10.84	0	10.84	0	10.84	0
		10.86	0	10.86	3.09	10.86	0	10.86	0	10.86	0
		10.88	0	10.88	3.09	10.88	0	10.88	0	10.88	0
		10.9	0	10.9	3.09	10.9	0	10.9	0	10.9	0
		10.92	0	10.92	3.09	10.92	0	10.92	0	10.92	0
		10.94	0	10.94	3.09	10.94	0	10.94	0	10.94	0
		10.96	0	10.96	3.09	10.96	0	10.96	0	10.96	0
		10.98	0	10.98	3.09	10.98	0	10.98	0	10.98	0
		11	0	11	3.09	11	0	11	0	11	0
		11.02	0	11.02	3.09	11.02	0	11.02	0	11.02	0
		11.04	0	11.04	3.09	11.04	0	11.04	0	11.04	0
		11.06	0	11.06	3.09	11.06	0	11.06	0	11.06	0
		11.08	0	11.08	3.09	11.08	0	11.08	0	11.08	0
		11.1	0	11.1	3.02	11.1	0	11.1	0	11.1	0
		11.12	0	11.12	3.02	11.12	0	11.12	0	11.12	0
		11.14	0	11.14	3.02	11.14	0	11.14	0	11.14	0
		11.16	0	11.16	3.02	11.16	0	11.16	0	11.16	0
		11.18	0	11.18	3.02	11.18	0	11.18	0	11.18	0
		11.2	0	11.2	3.02	11.2	0	11.2	0	11.2	0
		11.22	0	11.22	3.02	11.22	0	11.22	0	11.22	0
		11.24	0	11.24	3.02	11.24	0	11.24	0	11.24	0
		11.26	0	11.26	3.02	11.26	0	11.26	0	11.26	0
		11.28	0	11.28	3.02	11.28	0	11.28	0	11.28	0
		11.3	0	11.3	3.02	11.3	0	11.3	0	11.3	0
		11.32	0	11.32	3.02	11.32	0	11.32	0	11.32	0
		11.34	0	11.34	3.02	11.34	0	11.34	0	11.34	0
		11.36	0	11.36	3.02	11.36	0	11.36	0	11.36	0
		11.38	0	11.38	3.02	11.38	0	11.38	0	11.38	0
		11.4	0	11.4	3.02	11.4	0	11.4	0	11.4	0
		11.42	0	11.42	3.02	11.42	0	11.42	0	11.42	0
		11.44	0	11.44	3.02	11.44	0	11.44	0	11.44	0
		11.46	0	11.46	2.88	11.46	0	11.46	0	11.46	0
		11.48	0	11.48	3.02	11.48	0	11.48	0	11.48	0
		11.5	0	11.5	2.88	11.5	0	11.5	0	11.5	0
		11.52	0	11.52	3.02	11.52	0	11.52	0	11.52	0
		11.54	0	11.54	3.02	11.54	0	11.54	0	11.54	0
		11.56	0	11.56	3.02	11.56	0	11.56	0	11.56	0
		11.58	0	11.58	3.02	11.58	0	11.58	0	11.58	0
		11.6	0	11.6	2.88	11.6	0	11.6	0	11.6	0
		11.62	0	11.62	2.88	11.62	0	11.62	0	11.62	0
		11.64	0	11.64	2.88	11.64	0	11.64	0	11.64	0
		11.66	0	11.66	3.02	11.66	0	11.66	0	11.66	0
		11.68	0	11.68	3.02	11.68	0	11.68	0	11.68	0
		11.7	0	11.7	3.02	11.7	0	11.7	0	11.7	0
		11.72	0	11.72	2.88	11.72	0	11.72	0	11.72	0
		11.74	0	11.74	3.02	11.74	0	11.74	0	11.74	0
		11.76	0	11.76	2.88	11.76	0	11.76	0	11.76	0
		11.78	0	11.78	2.88	11.78	0	11.78	0	11.78	0
		11.8	0	11.8	2.88	11.8	0	11.8	0	11.8	0
		11.82	0	11.82	2.88	11.82	0	11.82	0	11.82	0
		11.84	0	11.84	2.88	11.84	0	11.84	0	11.84	0
		11.86	0	11.86	2.88	11.86	0	11.86	0	11.86	0
		11.88	0	11.88	2.88	11.88	0	11.88	0	11.88	0
		11.9	0	11.9	2.88	11.9	0	11.9	0	11.9	0
		11.92	0	11.92	2.88	11.92	0	11.92	0	11.92	0
		11.94	0	11.94	2.88	11.94	0	11.94	0	11.94	0
		11.96	0	11.96	2.88	11.96	0	11.96	0	11.96	0
		11.98	0	11.98	2.88	11.98	0	11.98	0	11.98	0
		12	0	12	2.88	12	0	12	0	12	0
		12.02	0	12.02	2.88	12.02	0	12.02	0	12.02	0
		12.04	0	12.04	2.88	12.04	0	12.04	0	12.04	0
		12.06	0	12.06	2.88	12.06	0	12.06	0	12.06	0
		12.08	0	12.08	2.88	12.08	0	12.08	0	12.08	0
		12.1	0	12.1	2.88	12.1	0	12.1	0	12.1	0
		12.12	0	12.12	2.88	12.12	0	12.12	0	12.12	0
		12.14	0	12.14	2.88	12.14	0	12.14	0	12.14	0
		12.16	0	12.16	2.88	12.16	0	12.16	0	12.16	0
		12.18	0	12.18	2.88	12.18	0	12.18	0	12.18	0
		12.2	0	12.2	2.88	12.2	0	12.2	0	12.2	0
		12.22	0	12.22	2.88	12.22	0	12.22	0	12.22	0
		12.24	0	12.24	2.88	12.24	0	12.24	0	12.24	0
		12.26	0	12.26	2.88	12.26	0	12.26	0	12.26	0
		12.28	0	12.28	2.81	12.28	0	12.28	0	12.28	0
		12.3	0	12.3	2.81	12.3	0	12.3	0	12.3	0
		12.32	0	12.32	2.81	12.32	0	12.32	0	12.32	0
		12.34	0	12.34	2.81	12.34	0	12.34	0	12.34	0
		12.36	0	12.36	2.81	12.36	0	12.36	0	12.36	0
		12.38	0	12.38	2.81	12.38	0	12.38	0	12.38	0
		12.4	0	12.4	2.88	12.4	0	12.4	0	12.4	0
		12.42	0	12.42	2.88	12.42	0	12.42	0	12.42	0
		12.44	0	12.44	2.81	12.44	0	12.44	0	12.44	0
		12.46	0	12.46	2.81	12.46	0	12.46	0	12.46	0
		12.48	0	12.48	2.81	12.48	0	12.48	0	12.48	0
		12.5	0	12.5	2.81	12.5	0	12.5	0	12.5	0
		12.52	0	12.52	2.81	12.52	0	12.52	0	12.52	0
		12.54	0	12.54	2.81	12.54	0	12.54	0	12.54	0
		12.56	0	12.56	2.81	12.56	0	12.56	0	12.56	0
		12.58	0	12.58	2.81	12.58	0	12.58	0	12.58	0
		12.6	0	12.6	2.81	12.6	0	12.6	0	12.6	0
		12.62	0	12.62	1.19	12.62	0	12.62	0	12.62	0
		12.64	0	12.64	0.63	12.64	0	12.64	0	12.64	0
		12.66	0	12.66	0	12.66	0	12.66	0	12.66	0
		12.68	0	12.68	0	12.68	0	12.68	0	12.68	0
		12.7	0	12.7	0	12.7	0	12.7	0	12.7	0
		12.72	0	12.72	0	12.72	0	12.72	0	12.72	0
		12.74	0	12.74	0	12.74	0	12.74	0	12.74	0
		12.76	0	12.76	0	12.76	0	12.76	0	12.76	0
		12.78	0	12.78	0	12.78	0	12.78	0	12.78	0
		12.8	0	12.8	0	12.8	0	12.8	0	12.8	0
		12.82	0	12.82	0	12.82	0	12.82	0	12.82	0
		12.84	0	12.84	0	12.84	0	12.84	0	12.84	0
		12.86	0	12.86	0	12.86	0	12.86	0	12.86	0
		12.88	0	12.88	0	12.88	0	12.88	0	12.88	0
		12.9	0	12.9	0	12.9	0	12.9	0	12.9	0
		12.92	0	12.92	0	12.92	0	12.92	0	12.92	0
		12.94	0	12.94	0	12.94	0	12.94	0	12.94	0
		12.96	0	12.96	0	12.96	0	12.96	0	12.96	0
		12.98	0	12.98	0	12.98	0	12.98	0	12.98	0
		13	0	13	0	13	0	13	0	13	0
		13.02	0	13.02	0	13.02	0	13.02	0	13.02	0
		13.04	0	13.04	0	13.04	0	13.04	0	13.04	0
		13.06	0	13.06	0	13.06	0	13.06	0	13.06	0
		13.08	0	13.08	0	13.08	0	13.08	0	13.08	0
		13.1	0	13.1	0	13.1	0	13.1	0	13.1	0
		13.12	0	13.12	0	13.12	0	13.12	0	13.12	0
		13.14	0	13.14	0	13.14	0	13.14	0	13.14	0
		13.16	0	13.16	0	13.16	0	13.16	0	13.16	0
		13.18	0	13.18	0	13.18	0	13.18	0	13.18	0
		13.2	0	13.2	0	13.2	0	13.2	0	13.2	0
		13.22	0	13.22	0	13.22	0	13.22	0	13.22	0
		13.24	0	13.24	0	13.24	0	13.24	0	13.24	0
		13.26	0	13.26	0	13.26	0	13.26	0	13.26	0
		13.28	0	13.28	0	13.28	0	13.28	0	13.28	0
		13.3	0	13.3	0	13.3	0	13.3	0	13.3	0
		13.32	0	13.32	0	13.32	0	13.32	0	13.32	0
		13.34	0	13.34	0	13.34	0	13.34	0	13.34	0
		13.36	0	13.36	0	13.36	0	13.36	0	13.36	0
		13.38	0	13.38	0	13.38	0	13.38	0	13.38	0
		13.4	0	13.4	0	13.4	0	13.4	0	13.4	0
		13.42	0	13.42	0	13.42	0	13.42	0	13.42	0
		13.44	0	13.44	0	13.44	0	13.44	0	13.44	0
		13.46	0	13.46	0	13.46	0	13.46	0	13.46	0
		13.48	0	13.48	0	13.48	0	13.48	0	13.48	0
		13.5	0	13.5	0	13.5	0	13.5	0	13.5	0
		13.52	0	13.52	0	13.52	0	13.52	0	13.52	0
		13.54	0	13.54	0	13.54	0	13.54	0	13.54	0
		13.56	0	13.56	0	13.56	0	13.56	0	13.56	0
		13.58	0	13.58	0	13.58	0	13.58	0	13.58	0
		13.6	0	13.6	0	13.6	0	13.6	0	13.6	0
		13.62	0	13.62	0	13.62	0	13.62	0	13.62	0
		13.64	0	13.64	0	13.64	0	13.64	0	13.64	0
		13.66	0	13.66	0	13.66	0	13.66	0	13.66	0
		13.68	0	13.68	0	13.68	0	13.68	0	13.68	0
		13.7	0	13.7	0	13.7	0	13.7	0	13.7	0
		13.72	0	13.72	0	13.72	0	13.72	0	13.72	0
		13.74	0	13.74	0	13.74	0	13.74	0	13.74	0
		13.76	0	13.76	0	13.76	0	13.76	0	13.76	0
		13.78	0	13.78	0	13.78	0	13.78	0	13.78	0
		13.8	0	13.8	0	13.8	0	13.8	0	13.8	0
		13.82	0	13.82	0	13.82	0	13.82	0	13.82	0
		13.84	0	13.84	0	13.84	0	13.84	0	13.84	0
		13.86	0	13.86	0	13.86	0	13.86	0	13.86	0
		13.88	0	13.88	0	13.88	0	13.88	0	13.88	0
		13.9	0	13.9	0	13.9	0	13.9	0	13.9	0
		13.92	0	13.92	0	13.92	0	13.92	0	13.92	0
		13.94	0	13.94	0	13.94	0	13.94	0	13.94	0
		13.96	0	13.96	0	13.96	0	13.96	0	13.96	0
		13.98	0	13.98	0	13.98	0	13.98	0	13.98	0
		14	0	14	0	14	0	14	0	14	0
		14.02	0	14.02	0	14.02	0	14.02	0	14.02	0
		14.04	0	14.04	0	14.04	0	14.04	0	14.04	0
		14.06	0	14.06	0	14.06	0	14.06	0	14.06	0
		14.08	0	14.08	0	14.08	0	14.08	0	14.08	0
		14.1	0	14.1	0	14.1	0	14.1	0	14.1	0
		14.12	0	14.12	0	14.12	0	14.12	0	14.12	0
		14.14	0	14.14	0	14.14	0	14.14	0	14.14	0
		14.16	0	14.16	0	14.16	0	14.16	0	14.16	0
		14.18	0	14.18	0	14.18	0	14.18	0	14.18	0
		14.2	0	14.2	0	14.2	0	14.2	0	14.2	0
		14.22	0	14.22	0	14.22	0	14.22	0	14.22	0
		14.24	0	14.24	0	14.24	0	14.24	0	14.24	0
		14.26	0	14.26	0	14.26	0	14.26	0	14.26	0
		14.28	0	14.28	0	14.28	0	14.28	0	14.28	0
		14.3	0	14.3	0	14.3	0	14.3	0	14.3	0
		14.32	0	14.32	0	14.32	0	14.32	0	14.32	0
		14.34	0	14.34	0	14.34	0	14.34	0	14.34	0
		14.36	0	14.36	0	14.36	0	14.36	0	14.36	0
		14.38	0	14.38	0	14.38	0	14.38	0	14.38	0
		14.4	0	14.4	0	14.4	0	14.4	0	14.4	0
		14.42	0	14.42	0	14.42	0	14.42	0	14.42	0
		14.44	0	14.44	0	14.44	0	14.44	0	14.44	0
		14.46	0	14.46	0	14.46	0	14.46	0	14.46	0
		14.48	0	14.48	0	14.48	0	14.48	0	14.48	0
		14.5	0	14.5	0	14.5	0	14.5	0	14.5	0
		14.52	0	14.52	0	14.52	0	14.52	0	14.52	0
		14.54	0	14.54	0	14.54	0	14.54	0	14.54	0
		14.56	0	14.56	0	14.56	0	14.56	0	14.56	0
		14.58	0	14.58	0	14.58	0	14.58	0	14.58	0
		14.6	0	14.6	0	14.6	0	14.6	0	14.6	0
		14.62	0	14.62	0	14.62	0	14.62	0	14.62	0
		14.64	0	14.64	0	14.64	0	14.64	0	14.64	0
		14.66	0	14.66	0	14.66	0	14.66	0	14.66	0
		14.68	0	14.68	0	14.68	0	14.68	0	14.68	0
		14.7	0	14.7	0	14.7	0	14.7	0	14.7	0
		14.72	0	14.72	0	14.72	0	14.72	0	14.72	0
		14.74	0	14.74	0	14.74	0	14.74	0	14.74	0
		14.76	0	14.76	0	14.76	0	14.76	0	14.76	0
		14.78	0	14.78	0	14.78	0	14.78	0	14.78	0
		14.8	0	14.8	0	14.8	0	14.8	0	14.8	0
		14.82	0	14.82	0	14.82	0	14.82	0	14.82	0
		14.84	0	14.84	0	14.84	0	14.84	0	14.84	0
		14.86	0	14.86	0	14.86	0	14.86	0	14.86	0
		14.88	0	14.88	0	14.88	0	14.88	0	14.88	0
		14.9	0	14.9	0	14.9	0	14.9	0	14.9	0
		14.92	0	14.92	0	14.92	0	14.92	0	14.92	0
		14.94	0	14.94	0	14.94	0	14.94	0	14.94	0
		14.96	0	14.96	0	14.96	0	14.96	0	14.96	0
		14.98	0	14.98	0	14.98	0	14.98	0	14.98	0
		15	0	15	0	15	0	15	0	15	0
		15.02	0	15.02	0	15.02	0	15.02	0	15.02	0
		15.04	0	15.04	0	15.04	0	15.04	0	15.04	0
		15.06	0	15.06	0	15.06	0	15.06	0	15.06	0
		15.08	0	15.08	0	15.08	0	15.08	0	15.08	0
		15.1	0	15.1	0	15.1	0	15.1	0	15.1	0
		15.12	0	15.12	0	15.12	0	15.12	0	15.12	0
		15.14	0	15.14	0	15.14	0	15.14	0	15.14	0
		15.16	0	15.16	0	15.16	0	15.16	0	15.16	0
		15.18	0	15.18	0	15.18	0	15.18	0	15.18	0
		15.2	0	15.2	0	15.2	0	15.2	0	15.2	0
		15.22	0	15.22	0	15.22	0	15.22	0	15.22	0
		15.24	0	15.24	0	15.24	0	15.24	0	15.24	0
		15.26	0	15.26	0	15.26	0	15.26	0	15.26	0
		15.28	0	15.28	0	15.28	0	15.28	0	15.28	0
		15.3	0	15.3	0	15.3	0	15.3	0	15.3	0
		15.32	0	15.32	0	15.32	0	15.32	0	15.32	0
		15.34	0	15.34	0	15.34	0	15.34	0	15.34	0
		15.36	0	15.36	0	15.36	0	15.36	0	15.36	0
		15.38	0	15.38	0	15.38	0	15.38	0	15.38	0
		15.4	0	15.4	0	15.4	0	15.4	0	15.4	0
		15.42	0	15.42	0	15.42	0	15.42	0	15.42	0
		15.44	0	15.44	0	15.44	0	15.44	0	15.44	0
		15.46	0	15.46	0	15.46	0	15.46	0	15.46	0
		15.48	0	15.48	0	15.48	0	15.48	0	15.48	0
		15.5	0	15.5	0	15.5	0	15.5	0	15.5	0
		15.52	0	15.52	0	15.52	0	15.52	0	15.52	0
		15.54	0	15.54	0	15.54	0	15.54	0	15.54	0
		15.56	0	15.56	0	15.56	0	15.56	0	15.56	0
		15.58	0	15.58	0	15.58	0	15.58	0	15.58	0
		15.6	0	15.6	0	15.6	0	15.6	0	15.6	0
		15.62	0	15.62	0	15.62	0	15.62	0	15.62	0
		15.64	0	15.64	0	15.64	0	15.64	0	15.64	0
		15.66	0	15.66	0	15.66	0	15.66	0	15.66	0
		15.68	0	15.68	0	15.68	0	15.68	0	15.68	0
		15.7	0	15.7	0	15.7	0	15.7	0	15.7	0
		15.72	0	15.72	0	15.72	0	15.72	0	15.72	0
		15.74	0	15.74	0	15.74	0	15.74	0	15.74	0
		15.76	0	15.76	0	15.76	0	15.76	0	15.76	0
		15.78	0	15.78	0	15.78	0	15.78	0	15.78	0
		15.8	0	15.8	0	15.8	0	15.8	0	15.8	0
		15.82	0	15.82	0	15.82	0	15.82	0	15.82	0
		15.84	0	15.84	0	15.84	0	15.84	0	15.84	0
		15.86	0	15.86	0	15.86	0	15.86	0	15.86	0
		15.88	0	15.88	0	15.88	0	15.88	0	15.88	0
		15.9	0	15.9	0	15.9	0	15.9	0	15.9	0
		15.92	0	15.92	0	15.92	0	15.92	0	15.92	0
		15.94	0	15.94	0	15.94	0			15.94	0
		15.96	0	15.96	0					15.96	0
				15.98	0					15.98	0
				16	0					16	0
				16.02	0					16.02	0
				16.04	0					16.04	0
				16.06	0					16.06	0
				16.08	0					16.08	0
				16.1	0					16.1	0
				16.12	0					16.12	0
				16.14	0					16.14	0
				16.16	0					16.16	0
				16.18	0					16.18	0
				16.2	0					16.2	0
				16.22	0					16.22	0
				16.24	0					16.24	0
				16.26	0					16.26	0
				16.28	0					16.28	0
				16.3	0					16.3	0
				16.32	0					16.32	0
				16.34	0					16.34	0
				16.36	0					16.36	0
				16.38	0					16.38	0
				16.4	0					16.4	0
				16.42	0					16.42	0
				16.44	0					16.44	0
				16.46	0					16.46	0
				16.48	0					16.48	0
				16.5	0					16.5	0
				16.52	0					16.52	0
				16.54	0					16.54	0
				16.56	0					16.56	0
				16.58	0					16.58	0
				16.6	0					16.6	0
				16.62	0					16.62	0
				16.64	0					16.64	0
				16.66	0					16.66	0
				16.68	0					16.68	0
				16.7	0					16.7	0
				16.72	0					16.72	0
				16.74	0					16.74	0
				16.76	0					16.76	0
				16.78	0					16.78	0
				16.8	0					16.8	0
				16.82	0					16.82	0
				16.84	0					16.84	0
				16.86	0					16.86	0
				16.88	0					16.88	0
				16.9	0					16.9	0
				16.92	0					16.92	0
				16.94	0					16.94	0
				16.96	0					16.96	0
				16.98	0					16.98	0
				17	0					17	0
				17.02	0					17.02	0
				17.04	0					17.04	0
				17.06	0					17.06	0
				17.08	0					17.08	0
				17.1	0					17.1	0
				17.12	0					17.12	0
				17.14	0					17.14	0
				17.16	0					17.16	0
				17.18	0					17.18	0
				17.2	0					17.2	0
				17.22	0					17.22	0
				17.24	0					17.24	0
				17.26	0					17.26	0
				17.28	0					17.28	0
				17.3	0					17.3	0
				17.32	0					17.32	0
				17.34	0					17.34	0
				17.36	0					17.36	0
				17.38	0					17.38	0
				17.4	0					17.4	0
										17.42	0
