# Supplementary material for: Double boron–oxygen-fused polycyclic aromatic hydrocarbons: skeletal editing and applications as organic optoelectronic materials
Source: Nat Commun. 2023 Nov 4;14:7089. doi: 10.1038/s41467-023-42973-1 (PMC10625603; doi:10.1038/s41467-023-42973-1)
Supplement: Supplementary file 14 — Source Data [file 41467_2023_42973_MOESM14_ESM.zip › Table 1_Photophysical properties.xlsx]

## Sheet: Table 1_Abs RT
	BO1a/10e4		BO1b/10e4		BO1c/10e4		BO1d/10e4		BO1e/10e4		BO1f/10e4		BO1g/10e4		BO2/10e4		BO3a/10e4		BO3b/10e4		BO3c/10e4		BO3d/10e4		BO3e/10e4		BO4a/10e4		BO4b/10e4		BO4c/10e4		BO4d/10e4		BO4e/10e4		BO5/10e4		BO6/10e4
700	-0.000552713	500	-0.01561	550	0.02169	450	-0.000423544	450	-0.000423544	400	-0.03369	480	-0.0056	500	-0.00864	400	-0.01091	400	0.000650345	400	0.000798	400	-0.02208	400	0.01519	450	0.000141216	450	9.18212e-05	500	-0.01252	500	-0.01202	200	1.69181	250	4.1704	600	-0.00691
699	-0.00111	499	-0.01501	549	0.02141	449	-0.00075448	449	-0.00075448	399	-0.03542	479	-0.0056	499	-0.00864	399	-0.01091	399	0.0013	399	0.000798	399	-0.02135	399	0.01608	449	-0.000240946	449	-0.000191777	499	-0.01178	499	-0.01202	201	1.67599	251	4.18721	599	-0.00691
698	-0.00111	498	-0.01561	548	0.02132	448	-0.000662268	448	-0.000662268	398	-0.03542	478	-0.0056	498	-0.00864	398	-0.01159	398	0.000650345	398	0.000798	398	-0.02135	398	0.01608	448	3.913e-06	448	-0.000223661	498	-0.01178	498	-0.01202	202	1.6001	252	4.20792	598	-0.00691
697	-0.000552713	497	-0.01501	547	0.02121	447	-0.000772398	447	-0.000772398	397	-0.03714	477	-0.0056	497	-0.00864	397	-0.01159	397	0.000650345	397	0.000798	397	-0.02135	397	0.01698	447	-0.00021041	447	-0.000139162	497	-0.01178	497	-0.01202	203	1.78667	253	4.22104	597	-0.00691
696	-0.00111	496	-0.01561	546	0.02114	446	-0.000820684	446	-0.000820684	396	-0.03801	476	-0.0056	496	-0.00864	396	-0.01159	396	0.000650345	396	0.000798	396	-0.02135	396	0.01877	446	6.72545e-05	446	-0.000294507	496	-0.01178	496	-0.01202	204	1.68232	254	4.23271	596	-0.00691
695	-0.000552713	495	-0.01561	545	0.02117	445	-0.000757788	445	-0.000757788	395	-0.03973	475	-0.0056	495	-0.00864	395	-0.01159	395	0.0013	395	0.0016	395	-0.02061	395	0.01966	445	-5.69379e-05	445	-0.000189304	495	-0.01252	495	-0.01202	205	1.73924	255	4.2507	595	-0.00691
694	-0.000552713	494	-0.01501	544	0.02123	444	-0.000792435	444	-0.000792435	394	-0.0406	474	-0.0056	494	-0.00864	394	-0.01091	394	0.0013	394	0.0016	394	-0.01914	394	0.02055	444	-0.000143331	444	-0.000214863	494	-0.01178	494	-0.01202	206	1.7171	256	4.27517	594	-0.00691
693	-0.00111	493	-0.01561	543	0.02126	443	-0.000699193	443	-0.000699193	393	-0.04146	473	-0.0056	493	-0.00864	393	-0.01159	393	0.00195	393	0.0016	393	-0.01914	393	0.02323	443	0.000209955	443	5.11923e-05	493	-0.01178	493	-0.01202	207	1.70129	257	4.28871	593	-0.00691
692	-0.00111	492	-0.01501	542	0.02134	442	-0.000681493	442	-0.000681493	392	-0.04492	472	-0.0056	492	-0.00864	392	-0.01159	392	0.00195	392	0.0016	392	-0.01693	392	0.0277	442	6.76459e-05	442	-8.1337e-05	492	-0.01252	492	-0.01202	208	1.793	258	4.3114	592	-0.00691
691	-0.000552713	491	-0.01561	541	0.02127	441	-0.000728752	441	-0.000728752	391	-0.04664	471	-0.0056	491	-0.00864	391	-0.01159	391	0.0026	391	0.00239	391	-0.01546	391	0.03128	441	0.000129565	441	-9.92311e-05	491	-0.01178	491	-0.01202	209	1.7677	259	4.33697	591	-0.00691
690	-0.00111	490	-0.01561	540	0.02128	440	-0.000562441	440	-0.000562441	390	-0.04751	470	-0.0056	490	-0.00864	390	-0.01159	390	0.00325	390	0.00239	390	-0.01325	390	0.03574	440	0.000239025	440	-1.26239e-05	490	-0.01178	490	-0.01202	210	1.79616	260	4.36571	590	-0.00691
689	-0.00111	489	-0.01561	539	0.02125	439	-0.000424363	439	-0.000424363	389	-0.04924	469	-0.0056	489	-0.00864	389	-0.01227	389	0.0039	389	0.00319	389	-0.01104	389	0.042	439	0.000292902	439	0.00010798	489	-0.01178	489	-0.01202	211	1.7171	261	4.38112	589	-0.00691
688	-0.000552713	488	-0.01561	538	0.02123	438	-0.000422725	438	-0.000422725	388	-0.0501	468	-0.0056	488	-0.00864	388	-0.01227	388	0.00455	388	0.00399	388	-0.00515	388	0.05361	438	0.000262578	438	0.000138807	488	-0.01178	488	-0.01117	212	1.70129	262	4.4017	588	-0.00691
687	-0.000552713	487	-0.01501	537	0.02112	437	-0.000463474	437	-0.000463474	387	-0.05183	467	-0.0056	487	-0.00864	387	-0.01159	387	0.00585	387	0.00479	387	0.00147	387	0.06434	437	0.000365686	437	0.000130199	487	-0.01178	487	-0.01202	213	1.59694	263	4.41309	587	-0.00691
686	-0.000552713	486	-0.01561	536	0.02098	436	-0.000561399	436	-0.000561399	386	-0.05269	466	-0.0056	486	-0.00864	386	-0.01159	386	0.00585	386	0.00399	386	0.00957	386	0.07685	436	0.00042647	436	8.69083e-05	486	-0.01178	486	-0.01202	214	1.60959	264	4.41806	586	-0.00691
685	-0.00111	485	-0.01501	535	0.02091	435	-0.000540604	435	-0.000540604	385	-0.05442	465	-0.0056	485	-0.00864	385	-0.01159	385	0.00585	385	0.00399	385	0.02282	385	0.09472	435	0.000254689	435	5.64503e-05	485	-0.01178	485	-0.01202	215	1.57796	265	4.40594	585	-0.00691
684	-0.00111	484	-0.01561	534	0.02085	434	-0.000556861	434	-0.000556861	384	-0.05615	464	-0.0056	484	-0.00864	384	-0.01091	384	0.00585	384	0.00479	384	0.05373	384	0.13225	434	0.0003777	434	-4.23081e-05	484	-0.01104	484	-0.01117	216	1.58113	266	4.37285	584	-0.00691
683	-0.00111	483	-0.01501	533	0.02075	433	-0.00050526	433	-0.00050526	383	-0.05787	463	-0.0056	483	-0.00864	383	-0.01159	383	0.0052	383	0.00399	383	0.08686	383	0.16799	433	0.000343636	433	5.99799e-05	483	-0.01104	483	-0.01117	217	1.40088	267	4.35479	583	-0.00691
682	-0.000552713	482	-0.01501	532	0.02078	432	-0.000613549	432	-0.000613549	382	-0.05874	462	-0.0056	482	-0.00864	382	-0.01159	382	0.0052	382	0.00399	382	0.13249	382	0.21535	432	0.000268881	432	6.149e-05	482	-0.01104	482	-0.01117	218	1.36926	268	4.28912	582	-0.00691
681	-0.000552713	481	-0.01501	531	0.02076	431	-0.000442003	431	-0.000442003	381	-0.06046	461	-0.0056	481	-0.00864	381	-0.01159	381	0.00455	381	0.00399	381	0.23996	381	0.32079	431	0.000413689	431	0.000329917	481	-0.01104	481	-0.01117	219	1.22063	269	4.23268	581	-0.00691
680	0	480	-0.01561	530	0.02075	430	-0.000241505	430	-0.000241505	380	-0.06046	460	-0.0056	480	-0.00864	380	-0.01159	380	0.0039	380	0.00399	380	0.35772	380	0.43249	430	0.00034248	430	0.000312909	480	-0.01104	480	-0.01117	220	1.10995	270	4.1597	580	-0.00691
679	-0.000552713	479	-0.01561	529	0.02077	429	-0.000411821	429	-0.000411821	379	-0.06046	459	-0.0056	479	-0.00864	379	-0.01296	379	0.0052	379	0.00479	379	0.52849	379	0.56921	429	0.0004447	429	0.000504894	479	-0.01104	479	-0.01117	221	1.03406	271	4.0739	579	-0.00691
678	-0.000552713	478	-0.01561	528	0.02087	428	-0.000208436	428	-0.000208436	378	-0.06306	458	-0.0056	478	-0.00864	378	-0.01296	378	0.0039	378	0.00319	378	0.7287	378	0.75775	428	0.000695774	428	0.000608824	478	-0.01104	478	-0.01117	222	0.85697	272	3.98016	578	-0.00691
677	-0.000552713	477	-0.01561	527	0.02085	427	-0.000245303	427	-0.000245303	377	-0.06392	457	-0.0056	477	-0.00864	377	-0.01296	377	0.00325	377	0.00319	377	0.98779	377	1.00348	427	0.000749768	427	0.00066484	477	-0.01178	477	-0.01117	223	0.86962	273	3.89474	577	-0.00691
676	-0.000552713	476	-0.01501	526	0.02082	426	-0.000289761	426	-0.000289761	376	-0.06478	456	-0.0056	476	-0.00864	376	-0.01296	376	0.0039	376	0.00559	376	1.62325	376	1.52793	426	0.00063365	426	0.000729272	476	-0.01104	476	-0.01117	224	1.02457	274	3.81003	576	-0.00691
675	-0.000552713	475	-0.01561	525	0.02082	425	-0.000275799	425	-0.000275799	375	-0.06565	455	-0.0056	475	-0.00864	375	-0.01296	375	0.00455	375	0.00638	375	2.16748	375	1.99457	425	0.000910682	425	0.000831199	475	-0.01104	475	-0.01117	225	1.76454	275	3.73649	575	-0.00691
674	-0.000552713	474	-0.01561	524	0.02086	424	-0.000287751	424	-0.000287751	374	-0.06565	454	-0.0056	474	-0.00864	374	-0.01296	374	0.00585	374	0.00878	374	2.80923	374	2.55619	424	0.00088467	424	0.000905682	474	-0.01178	474	-0.01117	226	2.88081	276	3.6888	574	-0.00691
673	-0.00111	473	-0.01501	523	0.02094	423	-1.86699e-05	423	-1.86699e-05	373	-0.06651	453	-0.0056	473	-0.00864	373	-0.01296	373	0.00715	373	0.01117	373	3.49188	373	3.18388	423	0.00107	423	0.000930423	473	-0.01252	473	-0.01117	227	3.64608	277	3.64435	573	-0.00691
672	-0.00111	472	-0.01561	522	0.0209	422	-0.000177412	422	-0.000177412	372	-0.06651	452	-0.0056	472	-0.00925	372	-0.01227	372	0.0091	372	0.01596	372	4.41361	372	4.14607	422	0.000967236	422	0.00108	472	-0.01178	472	-0.01117	228	3.99076	278	3.60915	572	-0.00691
671	-0.000552713	471	-0.01501	521	0.02088	421	-6.53958e-05	421	-6.53958e-05	371	-0.06651	451	-0.0056	471	-0.00925	371	-0.01227	371	0.01106	371	0.02075	371	4.79425	371	4.68291	421	0.00077334	421	0.000980494	471	-0.01178	471	-0.01117	229	4.10144	279	3.60362	571	-0.00691
670	-0.00111	470	-0.01561	520	0.02096	420	-6.61782e-05	420	-6.61782e-05	370	-0.06565	450	-0.0056	470	-0.00925	370	-0.01159	370	0.01301	370	0.02633	370	4.8729	370	5.02566	420	0.00107	420	0.00114	470	-0.01252	470	-0.01117	230	4.08879	280	3.60798	570	-0.00691
669	-0.00111	469	-0.01561	519	0.02101	419	1.85033e-05	419	1.85033e-05	369	-0.06478	449	-0.0056	469	-0.00925	369	-0.01091	369	0.01626	369	0.03511	369	4.63696	369	5.11651	419	0.0011	419	0.00108	469	-0.01252	469	-0.01117	231	4.01606	281	3.61984	569	-0.00691
668	-0.000552713	468	-0.01561	518	0.02099	418	-0.000124557	418	-0.000124557	368	-0.06392	448	-0.0056	468	-0.00925	368	-0.00955	368	0.02276	368	0.05426	368	3.87252	368	4.79028	418	0.00126	418	0.00108	468	-0.01252	468	-0.01117	232	3.92752	282	3.64611	568	-0.00691
667	-0.000552713	467	-0.01501	517	0.02098	417	-6.30857e-05	417	-6.30857e-05	367	-0.06219	447	-0.00841	467	-0.00925	367	-0.00818	367	0.02862	367	0.07262	367	3.29054	367	4.36906	417	0.00113	417	0.00112	467	-0.01252	467	-0.01031	233	3.84214	283	3.66853	567	-0.00691
666	-0.000552713	466	-0.01501	516	0.02105	416	6.42167e-05	416	6.42167e-05	366	-0.0596	446	-0.00841	466	-0.00925	366	-0.0075	366	0.03707	366	0.09895	366	2.75575	366	3.89417	416	0.00134	416	0.00123	466	-0.01252	466	-0.01117	234	3.76941	284	3.72078	566	-0.00691
665	-0.000552713	465	-0.01561	515	0.02103	415	-0.000100342	415	-0.000100342	365	-0.05615	445	-0.00841	465	-0.00987	365	-0.00546	365	0.05008	365	0.13406	365	2.32792	365	3.43992	415	0.00134	415	0.00117	465	-0.01252	465	-0.01117	235	3.70932	285	3.77202	565	-0.00691
664	-0.00111	464	-0.01501	514	0.02112	414	-7.09845e-05	414	-7.09845e-05	364	-0.05183	444	-0.0056	464	-0.00925	364	-0.00205	364	0.08064	364	0.21227	364	1.93469	364	2.89481	414	0.00107	414	0.00107	464	-0.01252	464	-0.01117	236	3.65557	286	3.82606	564	-0.00518
663	0	463	-0.01561	513	0.02113	413	-0.000124743	413	-0.000124743	363	-0.04578	443	-0.00841	463	-0.00925	363	0.00205	363	0.11316	363	0.28489	363	1.82144	363	2.6553	413	0.0012	413	0.00107	463	-0.01252	463	-0.01117	237	3.60813	287	3.87824	563	-0.00518
662	-0.000552713	462	-0.01561	512	0.02104	412	-1.09561e-05	412	-1.09561e-05	362	-0.03023	442	-0.01121	462	-0.00925	362	0.00682	362	0.15803	362	0.37745	362	1.79313	362	2.51077	412	0.0012	412	0.00123	462	-0.01252	462	-0.01117	238	3.56386	288	3.954	562	-0.00691
661	-0.000552713	461	-0.01501	511	0.02105	411	1.0677e-05	411	1.0677e-05	361	-0.01987	441	-0.01121	461	-0.00987	361	0.02046	361	0.25624	361	0.5586	361	1.87177	361	2.43231	411	0.0012	411	0.00111	461	-0.01325	461	-0.01117	239	3.52275	289	4.02972	561	-0.00691
660	-0.000552713	460	-0.01561	510	0.02115	410	-0.000109023	410	-0.000109023	360	-0.00691	440	-0.00841	460	-0.00987	360	0.03546	360	0.34793	360	0.71102	360	1.97873	360	2.45295	410	0.0012	410	0.000920005	460	-0.01252	460	-0.01117	240	3.49429	290	4.09116	560	-0.00691
659	-0.00111	459	-0.01561	509	0.02108	409	-0.000143108	409	-0.000143108	359	0.00864	439	-0.00841	459	-0.00987	359	0.0566	359	0.4637	359	0.89057	359	2.13288	359	2.52728	409	0.000987946	409	0.00118	459	-0.01252	459	-0.01117	241	3.47532	291	4.17713	559	-0.00691
658	-0.000552713	458	-0.01561	508	0.02113	408	-0.000126047	408	-0.000126047	358	0.02591	438	-0.00841	458	-0.00987	358	0.08933	358	0.60807	358	1.09406	358	2.33106	358	2.6553	408	0.00117	408	0.000891799	458	-0.01325	458	-0.01117	242	3.46267	292	4.25298	558	-0.00691
657	-0.00111	457	-0.01501	507	0.02123	407	-0.000218268	407	-0.000218268	357	0.04664	437	-0.01121	457	-0.00987	357	0.17117	357	0.88512	357	1.45341	357	2.69283	357	2.95676	407	0.00104	407	0.000932083	457	-0.01252	457	-0.01117	243	3.44686	293	4.32468	557	-0.00691
656	-0.000552713	456	-0.01501	506	0.0212	406	-4.2071e-05	406	-4.2071e-05	356	0.07083	436	-0.01121	456	-0.00987	356	0.25573	356	1.13263	356	1.70074	356	2.93192	356	3.22518	406	0.00106	406	0.00111	456	-0.01325	456	-0.01117	244	3.42788	294	4.38318	556	-0.00691
655	-0.000552713	455	-0.01501	505	0.02124	405	-0.000110736	405	-0.000110736	355	0.09761	435	-0.01121	455	-0.00987	355	0.37711	355	1.41619	355	1.92915	355	3.13325	355	3.51838	405	0.00109	405	0.000846083	455	-0.01325	455	-0.01117	245	3.38361	295	4.43605	555	-0.00691
654	-0.00111	454	-0.01501	504	0.0212	404	-0.000253458	404	-0.000253458	354	0.16066	434	-0.00841	454	-0.00987	354	0.5435	354	1.72107	354	2.11392	354	3.23392	354	3.79919	404	0.00112	404	0.000820237	454	-0.01325	454	-0.01202	246	3.33302	296	4.48182	554	-0.00691
653	-0.00111	453	-0.01501	503	0.02121	403	-0.000224003	403	-0.000224003	353	0.19608	433	-0.01121	453	-0.00987	353	0.89265	353	2.1374	353	2.25068	353	3.14898	353	4.06348	403	0.00091954	403	0.000763262	453	-0.01325	453	-0.01117	247	3.2761	297	4.5318	553	-0.00691
652	-0.00166	452	-0.01501	502	0.02124	402	-0.000410853	402	-0.000410853	352	0.23063	432	-0.01121	452	-0.00987	352	1.18316	352	2.29967	352	2.23613	352	2.94135	352	4.07174	402	0.000984825	402	0.000642071	452	-0.01325	452	-0.01202	248	3.21917	298	4.56795	552	-0.00691
651	-0.00111	451	-0.01501	501	0.02119	401	-0.000298176	401	-0.000298176	351	0.26432	431	-0.00841	451	-0.00987	351	1.59579	351	2.31279	351	2.13574	351	2.66452	351	3.94785	401	0.000940434	401	0.000461951	451	-0.01325	451	-0.01117	249	3.16858	299	4.60459	551	-0.00691
650	-0.000552713	450	-0.01501	500	0.02121	400	-0.000401139	400	-0.000401139	350	0.29628	430	-0.01401	450	-0.00987	350	2.03368	350	2.19313	350	1.98298	350	2.37196	350	3.72072	400	0.00101	400	0.000617664	450	-0.01325	450	-0.01202	250	3.12747	300	4.62454	550	-0.00691
649	-0.000552713	449	-0.01561	499	0.02123	399	-0.000215661	399	-0.000215661	349	0.32392	429	-0.01401	449	-0.00555	349	2.43789	349	1.89317	349	1.72256	349	1.9976	349	3.30777	399	0.000735405	399	0.000442695	449	-0.00736	449	-0.00601	251	3.08636	301	4.62799	549	-0.00691
648	-0.00111	448	-0.01561	498	0.02127	398	-0.00014579	398	-0.00014579	348	0.34897	428	-0.01401	448	-0.00555	348	2.85052	348	1.68992	348	1.56834	348	1.81829	348	3.06413	398	0.00131	398	0.000430253	448	-0.0081	448	-0.00601	252	3.06106	302	4.62887	548	-0.00691
647	-0.000552713	447	-0.01501	497	0.02124	397	-0.000411374	397	-0.000411374	347	0.36797	427	-0.01681	447	-0.00555	347	2.89684	347	1.52109	347	1.4505	347	1.69875	347	2.88656	397	0.000878149	397	0.000211155	447	-0.00736	447	-0.00601	253	3.04841	303	4.62973	547	-0.00691
646	-0.00111	446	-0.01561	496	0.02125	396	-0.000305808	396	-0.000305808	346	0.39648	426	-0.01121	446	-0.00555	346	2.74947	346	1.39488	346	1.37921	346	1.62954	346	2.78745	396	0.000844853	396	3.39817e-05	446	-0.00736	446	-0.00601	254	3.05158	304	4.62204	546	-0.00691
645	-0.000552713	445	-0.01561	495	0.02134	395	-0.000287527	395	-0.000287527	345	0.40425	425	-0.01681	445	-0.00555	345	2.45894	345	1.28998	345	1.35739	345	1.58865	345	2.75854	395	0.000790731	395	0.000249038	445	-0.00736	445	-0.00601	255	3.06422	305	4.61312	545	-0.00691
644	-0.00111	444	-0.01561	494	0.02122	394	-0.000133981	394	-0.000133981	344	0.41116	424	-0.01681	444	-0.00555	344	1.94105	344	1.27359	344	1.39085	344	1.5855	344	2.81222	394	0.00089293	394	-0.000125016	444	-0.00736	444	-0.00601	256	3.07687	306	4.58548	544	-0.00691
643	-0.00111	443	-0.01561	493	0.02138	393	4.9121e-05	393	4.9121e-05	343	0.42153	423	-0.01681	443	-0.00555	343	1.65052	343	1.29326	343	1.45341	343	1.59494	343	2.89481	393	0.000668025	393	-0.000214972	443	-0.00736	443	-0.00515	257	3.08004	307	4.57138	543	-0.00691
642	-0.000552713	442	-0.01561	492	0.02131	392	-7.36298e-05	392	-7.36298e-05	342	0.43189	422	-0.01681	442	-0.00555	342	1.45263	342	1.34079	342	1.53197	342	1.6201	342	2.99392	392	0.000736469	392	-0.000349748	442	-0.00736	442	-0.00601	258	3.07371	308	4.55286	542	-0.00691
641	-0.000552713	441	-0.01561	491	0.02119	391	0.000303049	391	0.000303049	341	0.44571	421	-0.01681	441	-0.00555	341	1.34316	341	1.45389	341	1.66582	341	1.68302	341	3.15085	391	0.000635591	391	-0.000356652	441	-0.00736	441	-0.00601	259	3.04525	309	4.51596	541	-0.00691
640	-0.000552713	440	-0.01561	490	0.0212	390	0.000357795	390	0.000357795	340	0.46903	420	-0.01681	440	-0.00555	340	1.31368	340	1.56371	340	1.76039	340	1.74908	340	3.27886	390	0.00052519	390	-0.000354981	440	-0.00736	440	-0.00515	260	3.0073	310	4.47877	540	-0.00691
639	-0.00166	439	-0.01501	489	0.02112	389	0.000679416	389	0.000679416	339	0.51136	419	-0.01961	439	-0.00555	339	1.39368	339	1.67025	339	1.82295	339	1.78369	339	3.48534	389	0.000485997	389	-0.000476074	439	-0.00736	439	-0.00515	261	2.96936	311	4.43916	539	-0.00691
638	-0.00111	438	-0.01561	488	0.02103	388	0.00114	388	0.00114	338	0.53814	418	-0.01961	438	-0.00555	338	1.46526	338	1.7768	338	1.86223	338	1.83402	338	3.57619	388	0.000590877	388	-0.000374821	438	-0.00736	438	-0.00515	262	2.93773	312	4.38836	538	-0.00691
637	-0.000552713	437	-0.01561	487	0.02095	387	0.00154	387	0.00154	337	0.56664	417	-0.02241	437	-0.00617	337	1.56631	337	1.85547	337	1.85932	337	1.86233	337	3.64226	387	0.000900161	387	-0.000334885	437	-0.00736	437	-0.00515	263	2.90295	313	4.3219	537	-0.00691
636	-0.00111	436	-0.01561	486	0.02096	386	0.00194	386	0.00194	336	0.59601	416	-0.02241	436	-0.00617	336	1.69684	336	1.87186	336	1.77784	336	1.86863	336	3.68356	386	0.00109	386	-5.62762e-05	436	-0.00736	436	-0.00515	264	2.85868	314	4.262	536	-0.00691
635	-0.00111	435	-0.01561	485	0.02085	385	0.00211	385	0.00211	335	0.62452	415	-0.02241	435	-0.00617	335	1.95789	335	1.79974	335	1.68037	335	1.8466	335	3.65878	385	0.00114	385	7.943e-05	435	-0.00736	435	-0.00515	265	2.79543	315	4.18732	535	-0.00691
634	-0.000552713	434	-0.01561	484	0.02079	384	0.00269	384	0.00269	334	0.65216	414	-0.02522	434	-0.00617	334	2.13894	334	1.67353	334	1.56107	334	1.81829	334	3.58445	384	0.00132	384	0.000791766	434	-0.00663	434	-0.00515	266	2.71638	316	4.11546	534	-0.00691
633	-0.000552713	433	-0.01561	483	0.02075	383	0.00296	383	0.00296	333	0.67807	413	-0.02522	433	-0.00617	333	2.27789	333	1.52437	333	1.43886	333	1.78054	333	3.48534	383	0.00152	383	0.00144	433	-0.00663	433	-0.00429	267	2.64048	317	4.03439	533	-0.00691
632	-0.000552713	432	-0.01561	482	0.02057	382	0.00328	382	0.00328	332	0.72644	412	-0.02802	432	-0.00617	332	2.32421	332	1.30965	332	1.27883	332	1.73965	332	3.36558	382	0.00193	382	0.00191	432	-0.00663	432	-0.00515	268	2.57407	318	3.93673	532	-0.00691
631	-0.00111	431	-0.01561	481	0.02059	381	0.0032	381	0.0032	331	0.74976	411	-0.03082	431	-0.00617	331	2.18947	331	1.19327	331	1.20463	331	1.68302	331	3.2004	381	0.00195	381	0.003	431	-0.00663	431	-0.00429	269	2.51083	319	3.83973	531	-0.00691
630	-0.000552713	430	-0.01561	480	0.02056	380	0.00337	380	0.00337	330	0.77654	410	-0.03362	430	-0.00617	330	1.98736	330	1.1064	330	1.15371	330	1.65156	330	3.11781	380	0.00224	380	0.00411	430	-0.00589	430	-0.00429	270	2.4381	320	3.72388	530	-0.00691
629	-0.00111	429	-0.01561	479	0.02064	379	0.00353	379	0.00353	329	0.8085	409	-0.03362	429	-0.00617	329	1.74737	329	1.04247	329	1.12316	329	1.62954	329	3.06413	379	0.00306	379	0.00626	429	-0.00589	429	-0.00429	271	2.36537	321	3.61429	529	-0.00691
628	-0.00111	428	-0.01621	478	0.02039	378	0.00332	378	0.00332	328	0.84737	408	-0.03642	428	-0.00679	328	1.51158	328	0.98838	328	1.10424	328	1.60752	328	3.04761	378	0.00307	378	0.00757	428	-0.00515	428	-0.00429	272	2.27999	322	3.51364	528	-0.00691
627	-0.000552713	427	-0.01621	477	0.02053	377	0.00335	377	0.00335	327	0.89402	407	-0.03922	427	-0.00679	327	1.23789	327	0.96708	327	1.10133	327	1.57606	327	3.09716	377	0.00391	377	0.00947	427	-0.00442	427	-0.00344	273	2.18828	323	3.39708	527	-0.00691
626	-0.000552713	426	-0.01621	476	0.02042	376	0.00352	376	0.00352	326	0.94757	406	-0.03922	426	-0.00679	326	1.12842	326	0.95724	326	1.09988	326	1.55719	326	3.17562	376	0.00488	376	0.01165	426	-0.00368	426	-0.00344	274	2.09341	324	3.27923	526	-0.00691
625	-0.000552713	425	-0.01561	475	0.02049	375	0.00386	375	0.00386	325	1.00717	405	-0.03922	425	-0.00679	325	1.06105	325	0.95068	325	1.09842	325	1.53831	325	3.28712	375	0.00593	375	0.01448	425	-0.00294	425	-0.00258	275	1.97957	325	3.1538	525	-0.00691
624	-0.00111	424	-0.01561	474	0.02045	374	0.00442	374	0.00442	324	1.14797	404	-0.04203	424	-0.0074	324	1.01895	324	0.95068	324	1.08678	324	1.51944	324	3.43579	374	0.00738	374	0.01761	424	-0.00147	424	-0.00172	276	1.86573	326	3.04265	524	-0.00691
623	-0.00166	423	-0.01621	473	0.02055	373	0.00577	373	0.00577	323	1.22484	403	-0.04483	423	-0.00679	323	0.97684	323	0.94249	323	1.06642	323	1.49113	323	3.72072	373	0.0087	373	0.02245	423	0.000736179	423	0	277	1.76138	327	2.91979	523	-0.00691
622	-0.00111	422	-0.01621	472	0.02056	372	0.00722	372	0.00722	322	1.52802	402	-0.04763	422	-0.00679	322	0.96	322	0.92774	322	1.03732	322	1.4754	322	3.95611	372	0.01091	372	0.02974	422	0.00221	422	0.000858875	278	1.66651	328	2.79163	522	-0.00691
621	-0.00111	421	-0.01561	471	0.02053	371	0.00964	371	0.00964	321	1.68568	401	-0.05043	421	-0.00679	321	0.95579	321	0.87692	321	0.98058	321	1.46596	321	4.21214	371	0.01298	371	0.04079	421	0.00442	421	0.000858875	279	1.57796	329	2.67821	521	-0.00864
620	-0.00111	420	-0.01621	470	0.02061	370	0.01274	370	0.01274	320	1.85546	400	-0.00583	420	-0.0074	320	0.96421	320	0.82611	320	0.93548	320	1.45967	320	4.62097	370	0.01583	370	0.05847	420	0.00736	420	0	280	1.49575	330	2.56718	520	-0.00864
619	-0.00111	419	-0.01621	469	0.02064	369	0.0174	369	0.0174	319	2.02524	399	-0.00486	419	-0.00679	319	0.95579	319	0.77038	319	0.89183	319	1.45967	319	4.88526	369	0.01995	369	0.08643	419	0.01325	419	0	281	1.41985	331	2.45502	519	-0.00864
618	-0.000552713	418	-0.01621	468	0.0207	368	0.02787	368	0.02787	318	2.19502	398	-0.00535	418	-0.0074	318	0.93052	318	0.70974	318	0.85255	318	1.46281	318	5.11651	368	0.0309	368	0.14497	418	0.0184	418	0.000858875	282	1.34712	332	2.35395	518	-0.00691
617	-0.000552713	417	-0.01621	467	0.02076	367	0.03129	367	0.03129	317	2.37086	397	-0.00535	417	-0.0074	317	0.88	317	0.62614	317	0.80309	317	1.4691	317	5.30234	367	0.03703	367	0.19801	417	0.02577	417	0.000858875	283	1.27755	333	2.2603	517	-0.00691
616	-0.000552713	416	-0.01561	466	0.02079	366	0.04131	366	0.04131	316	2.54671	396	-0.00535	416	-0.0074	316	0.7621	316	0.57697	316	0.78126	316	1.4754	316	5.45927	366	0.05338	366	0.30092	416	0.03607	416	0.00172	284	1.22063	334	2.17334	516	-0.00691
615	0	415	-0.01621	465	0.02087	365	0.05339	365	0.05339	315	2.72861	395	-0.00583	415	-0.0074	315	0.67368	315	0.53763	315	0.76526	315	1.48483	315	5.47991	365	0.07959	365	0.45056	415	0.05816	415	0.00258	285	1.16055	335	2.09636	515	-0.00691
614	-0.00111	414	-0.01621	464	0.02093	364	0.06869	364	0.06869	314	3.07424	394	-0.00632	414	-0.0074	314	0.58947	314	0.50649	314	0.75944	314	1.49427	314	5.40145	364	0.1227	364	0.67124	414	0.08024	414	0.00258	286	1.10679	336	2.0257	514	-0.00691
613	-0.000552713	413	-0.01681	463	0.02098	363	0.08788	363	0.08788	313	3.23796	393	-0.0068	413	-0.0074	313	0.51789	313	0.47042	313	0.7638	313	1.50371	313	5.25692	363	0.18467	363	0.94703	413	0.10895	413	0.00344	287	1.04671	337	1.96106	513	-0.00691
612	-0.00111	412	-0.01621	462	0.021	362	0.10671	362	0.10671	312	3.40167	392	-0.00729	412	-0.00802	312	0.43789	312	0.45239	312	0.77544	312	1.51629	312	4.9885	362	0.28222	362	1.38556	412	0.14871	412	0.00429	288	0.98346	338	1.90226	512	-0.00691
611	-0.000552713	411	-0.01621	461	0.02096	361	0.13031	361	0.13031	311	3.55326	391	-0.00777	411	-0.0074	311	0.4	311	0.43928	311	0.79581	311	1.52888	311	4.82744	361	0.42423	361	1.96763	411	0.23042	411	0.00515	289	0.92338	339	1.85186	511	-0.00691
610	-0.00111	410	-0.01681	460	0.02093	360	0.15745	360	0.15745	310	3.69879	390	-0.00826	410	-0.0074	310	0.3621	310	0.42781	310	0.81909	310	1.53517	310	4.70356	360	0.62514	360	2.61439	410	0.30625	410	0.00601	290	0.86646	340	1.8044	510	-0.00691
609	-0.00111	409	-0.01621	459	0.02108	359	0.18637	359	0.18637	309	3.83825	389	-0.00875	409	-0.00802	309	0.33263	309	0.41306	309	0.86855	309	1.5446	309	4.63336	359	0.8904	359	3.30923	409	0.40343	409	0.00601	291	0.81902	341	1.7565	509	-0.00691
608	-0.00111	408	-0.01621	458	0.02103	358	0.21685	358	0.21685	308	3.96559	388	-0.00875	408	-0.00802	308	0.29895	308	0.40322	308	0.90784	308	1.56663	308	4.61684	358	1.26967	358	3.89154	408	0.5249	408	0.00687	292	0.77791	342	1.71675	508	-0.00691
607	-0.000552713	407	-0.01621	457	0.02112	357	0.24842	357	0.24842	307	4.08079	387	-0.00923	407	-0.00802	307	0.29053	307	0.39339	307	0.95294	307	1.5855	307	4.67052	357	1.72539	357	4.14577	407	0.76415	407	0.00859	293	0.73997	343	1.68148	507	-0.00691
606	-0.00111	406	-0.01681	456	0.02102	356	0.28264	356	0.28264	306	4.29302	386	-0.00972	406	-0.00802	306	0.2821	306	0.38519	306	1.00677	306	1.61067	306	4.7655	356	2.25404	356	3.97202	406	0.96439	406	0.00945	294	0.70518	344	1.65024	506	-0.00691
605	-0.000552713	405	-0.01621	455	0.02113	355	0.30902	355	0.30902	305	4.38397	385	-0.01069	405	-0.00802	305	0.27368	305	0.36716	305	1.09842	305	1.64213	305	4.88526	355	2.67413	355	3.44784	405	1.21781	405	0.01031	295	0.67672	345	1.6281	505	-0.00691
604	-0.000552713	404	-0.01681	454	0.02117	354	0.33666	354	0.33666	304	4.47493	384	-0.01118	404	-0.00802	304	0.26105	304	0.35897	304	1.17117	304	1.69246	304	5.08348	354	2.94905	354	2.85293	404	1.51581	404	0.01117	296	0.65775	346	1.60651	504	-0.00691
603	-0.00111	403	-0.01681	453	0.0212	353	0.35942	353	0.35942	303	4.54163	383	-0.01166	403	-0.00802	303	0.24421	303	0.35077	303	1.25118	303	1.7365	303	5.19497	353	2.94741	353	2.31979	403	2.02969	403	0.01374	297	0.6451	347	1.5889	503	-0.00864
602	-0.00111	402	-0.01681	452	0.02116	352	0.37786	352	0.37786	302	4.60226	382	-0.01215	402	-0.0074	302	0.24	302	0.34585	302	1.33702	302	1.78369	302	5.25692	352	2.68014	352	1.9396	402	2.39339	402	0.01632	298	0.63878	348	1.57566	502	-0.00691
601	-0.000552713	401	-0.01741	451	0.02117	351	0.39221	351	0.39221	301	4.6629	381	-0.01263	401	-0.00802	301	0.23579	301	0.34257	301	1.47087	301	1.82773	301	5.24866	351	2.27168	351	1.71963	401	2.74535	401	0.0189	299	0.64194	349	1.56504	501	-0.00864
600	-0.000552713	400	-0.01801	450	0.02116	350	0.40002	350	0.40002	300	4.69928	380	-0.01263	400	-0.01604	300	0.23579	300	0.34585	300	1.5567	300	1.8875	300	5.08761	350	1.88039	350	1.64538	400	3.03162	400	0.01031	300	0.6451	350	1.55678	500	-0.00691
599	-0.00111	399	-0.01681	449	0.02118	349	0.405	349	0.405	299	4.74173	379	-0.01458	399	-0.01666	299	0.23579	299	0.35569	299	1.64691	299	1.9284	299	4.91004	349	1.57072	349	1.66474	399	3.39063	399	0.01546	301	0.65775	351	1.54686	499	-0.00864
598	-0.000552713	398	-0.01681	448	0.02133	348	0.42703	348	0.42703	298	4.80236	378	-0.01458	398	-0.01666	298	0.24	298	0.36552	298	1.7342	298	1.96929	298	4.70356	348	1.36465	348	1.89817	398	3.51969	398	0.0189	302	0.6704	352	1.54073	498	-0.00864
597	-0.000552713	397	-0.01741	447	0.0212	347	0.429	347	0.429	297	4.83268	377	-0.01409	397	-0.01666	297	0.25263	297	0.39666	297	1.87096	297	2.01019	297	4.5136	347	1.34779	347	2.02389	397	3.55488	397	0.02491	303	0.68621	353	1.53256	497	-0.00864
596	-0.000552713	396	-0.01741	446	0.02128	346	0.43135	346	0.43135	296	4.863	376	-0.01409	396	-0.01728	296	0.26947	296	0.42453	296	1.96552	296	2.08883	296	4.26995	346	1.38375	346	2.22507	396	3.50091	396	0.03092	304	0.69886	354	1.52387	496	-0.00864
595	-0.00111	395	-0.01741	445	0.02127	345	0.43446	345	0.43446	295	4.88725	375	-0.01409	395	-0.01728	295	0.29474	295	0.46059	295	2.06154	295	2.15175	295	4.13781	345	1.47589	345	2.48426	395	3.28739	395	0.04466	305	0.71467	355	1.51394	495	-0.00691
594	-0.00111	394	-0.01741	444	0.02133	344	0.4394	344	0.4394	294	4.90544	374	-0.01409	394	-0.01789	294	0.32421	294	0.50812	294	2.16775	294	2.22725	294	4.03457	344	1.60753	344	2.79114	394	3.07855	394	0.0584	306	0.72732	356	1.50522	494	-0.00691
593	-0.00111	393	-0.01681	443	0.02127	343	0.44661	343	0.44661	293	4.9297	373	-0.01409	393	-0.01851	293	0.36632	293	0.60155	293	2.29869	293	2.32163	293	3.96437	343	1.78244	343	3.09772	393	2.84625	393	0.07472	307	0.74945	357	1.49263	493	-0.00691
592	-0.00111	392	-0.01801	442	0.02136	342	0.45495	342	0.45495	292	4.94182	372	-0.01409	392	-0.01913	292	0.45474	292	0.67859	292	2.52419	292	2.52296	292	3.94372	342	1.99379	342	3.32201	392	2.60926	392	0.09791	308	0.77791	358	1.48053	492	-0.00691
591	-0.000552713	391	-0.01741	441	0.02141	341	0.46335	341	0.46335	291	4.94182	371	-0.01458	391	-0.01974	291	0.53053	291	0.7671	291	2.6915	291	2.69598	291	3.9974	341	2.23006	341	3.37554	391	2.29484	391	0.14773	309	0.81902	359	1.46639	491	-0.00691
590	-0.00111	390	-0.01741	440	0.02145	340	0.4718	340	0.4718	290	4.96001	370	-0.01458	390	-0.02036	290	0.63158	290	0.87365	290	2.89518	290	2.91619	290	4.07174	340	2.45831	340	3.20444	390	2.1165	390	0.19411	310	0.86013	360	1.44812	490	-0.00691
589	-0.000552713	389	-0.01801	439	0.02152	339	0.47871	339	0.47871	289	4.94182	369	-0.01409	389	-0.02036	289	0.75368	289	1.06214	289	3.09159	289	3.19302	289	4.10064	339	2.60707	339	2.85871	389	1.97337	389	0.25509	311	0.90757	361	1.43063	489	-0.00864
588	-0.000552713	388	-0.01801	438	0.02162	338	0.48249	338	0.48249	288	4.93576	368	-0.01458	388	-0.02036	288	0.96	288	1.21294	288	3.38984	288	3.72781	288	3.98089	338	2.62237	338	2.45978	388	1.86309	388	0.33582	312	0.96133	362	1.41164	488	-0.00864
587	-0.00111	387	-0.01801	437	0.02151	337	0.48361	337	0.48361	287	4.91757	367	-0.01312	387	-0.02036	287	1.12421	287	1.37849	287	3.59352	287	4.19969	287	3.80332	337	2.48232	337	2.10085	387	1.77861	387	0.50416	313	1.01192	363	1.38682	487	-0.00864
586	-0.000552713	386	-0.01861	436	0.0216	336	0.4812	336	0.4812	286	4.89332	366	-0.01312	386	-0.02036	286	1.30526	286	1.55716	286	3.78265	286	4.96849	286	3.59684	336	2.22411	336	1.83594	386	1.77158	386	0.65876	314	1.06252	364	1.35881	486	-0.00864
585	-0.00111	385	-0.01801	435	0.02152	335	0.47566	335	0.47566	285	4.85693	365	-0.01263	385	-0.01974	285	1.50316	285	1.83089	285	3.96451	285	6.57493	285	3.39862	335	1.92946	335	1.67165	385	1.80677	385	0.8563	315	1.10995	365	1.33358	485	-0.00691
584	-0.00111	384	-0.01861	434	0.02159	334	0.46773	334	0.46773	284	4.80843	364	-0.01069	384	-0.01913	284	1.83579	284	2.00135	284	4.19729	284	7.97482	284	3.15498	334	1.66244	334	1.58852	384	1.88655	384	1.10537	316	1.15422	366	1.30266	484	-0.00691
583	-0.00111	383	-0.01801	433	0.02162	333	0.45825	333	0.45825	283	4.77204	363	-0.0102	383	-0.01851	283	2.06315	283	2.1456	283	4.34278	283	9.58126	283	3.03522	333	1.46542	333	1.55579	383	2.07427	383	1.45468	317	1.18901	367	1.27297	483	-0.00691
582	-0.00111	382	-0.01921	432	0.02167	332	0.44888	332	0.44888	282	4.66896	362	-0.00875	382	-0.01913	282	2.2821	282	2.24886	282	4.48099	282	11.2106	282	2.9485	332	1.34128	332	1.54541	382	2.23617	382	2.1395	318	1.22695	368	1.23917	482	-0.00691
581	-0.00111	381	-0.01921	431	0.02167	331	0.4403	331	0.4403	281	4.61439	361	-0.0068	381	-0.01851	281	2.46736	281	2.33737	281	4.62648	281	12.9777	281	2.8783	331	1.28255	331	1.55142	381	2.41216	381	2.70023	319	1.25858	369	1.20606	481	-0.00864
580	-0.00111	380	-0.01861	430	0.02165	330	0.43403	330	0.43403	280	4.55375	360	-0.00486	380	-0.01913	280	2.65684	280	2.37015	280	4.85925	280	13.2875	280	2.79984	330	1.25984	330	1.56256	380	2.62803	380	3.48388	320	1.30601	370	1.16989	480	-0.00864
579	-0.00111	379	-0.01681	429	0.02173	329	0.431	329	0.431	279	4.48099	359	-0.00243	379	-0.01974	279	2.72	279	2.40458	279	5.04839	279	12.9204	279	2.74615	329	1.26094	329	1.58736	379	2.81575	379	4.08367	321	1.36293	371	1.13156	479	-0.00864
578	-0.00111	378	-0.01801	428	0.0218	328	0.43303	328	0.43303	278	4.40216	358	0.000485921	378	-0.02036	278	2.75789	278	2.44719	278	5.27389	278	12.186	278	2.68421	328	1.27326	328	1.61253	378	2.88145	378	4.63521	322	1.42934	372	1.09378	478	-0.00864
577	-0.000552713	377	-0.01861	427	0.02192	327	0.441	327	0.441	277	4.31727	357	0.00486	377	-0.02036	277	2.77894	277	2.5209	277	5.54304	277	11.0041	277	2.60575	327	1.29005	327	1.62388	377	2.88614	377	5.02129	323	1.50523	373	1.0534	477	-0.00864
576	-0.00111	376	-0.01861	426	0.02189	326	0.45516	326	0.45516	276	4.21419	356	0.01652	376	-0.02036	276	2.83789	276	2.68306	276	6.02315	276	10.3386	276	2.4736	326	1.30764	326	1.59839	376	2.82044	376	5.21202	324	1.57796	374	1.0111	476	-0.00864
575	-0.000552713	375	-0.01801	425	0.02191	325	0.47756	325	0.47756	275	4.09899	355	0.02527	375	-0.02098	275	2.91368	275	2.8354	275	6.40869	275	9.76485	275	2.38275	325	1.31488	325	1.5327	375	2.61395	375	5.127	325	1.63805	375	0.96845	475	-0.00864
574	-0.000552713	374	-0.01861	424	0.02198	324	0.50809	324	0.50809	274	3.89282	354	0.03644	374	-0.02098	274	3.01473	274	3.0123	274	6.8306	274	9.30587	274	2.30842	324	1.29739	324	1.43562	374	2.42858	374	4.86731	326	1.68232	376	0.92567	474	-0.00864
573	-0.00111	373	-0.01981	423	0.02192	323	0.54793	323	0.54793	273	3.79581	353	0.04956	373	-0.02159	273	3.15789	273	3.22852	273	7.28161	273	8.82394	273	2.2506	323	1.24628	323	1.33483	373	2.22444	373	4.48354	327	1.70446	377	0.87926	473	-0.00864
572	-0.00111	372	-0.01861	422	0.02199	322	0.59611	322	0.59611	272	3.71092	352	0.06609	372	-0.02159	272	3.43157	272	3.56759	272	7.9363	272	8.64035	272	2.20518	322	1.16532	322	1.24697	372	2.02265	372	3.8148	328	1.72027	378	0.8352	472	-0.00864
571	-0.000552713	371	-0.01921	421	0.02201	321	0.65231	321	0.65231	271	3.60783	351	0.08601	371	-0.02221	271	3.65894	271	3.80346	271	8.33638	271	8.45675	271	2.19692	321	1.06633	321	1.19675	371	1.75046	371	3.41493	329	1.7424	379	0.78989	471	-0.00864
570	-0.000552713	370	-0.01861	420	0.02205	320	0.71839	320	0.71839	270	3.50475	350	0.10933	370	-0.02159	270	3.91578	270	4.01968	270	8.64191	270	8.22726	270	2.19692	320	0.97116	320	1.18066	370	1.60028	370	3.1001	330	1.77086	380	0.74577	470	-0.00864
569	-0.00111	369	-0.01861	419	0.02214	319	0.79155	319	0.79155	269	3.39561	349	0.1346	369	-0.02221	269	4.21052	269	4.2015	269	8.87469	269	7.71091	269	2.20518	319	0.89702	319	1.19191	369	1.47592	369	2.88178	331	1.80565	381	0.70888	469	-0.00864
568	-0.000552713	368	-0.01981	418	0.02219	318	0.87503	318	0.87503	268	3.2804	348	0.19291	368	-0.02221	268	4.70315	268	4.37349	268	9.05654	268	7.33225	268	2.24235	318	0.8549	318	1.22465	368	1.37737	368	2.70023	332	1.84359	382	0.67371	468	-0.00864
567	-0.00111	367	-0.01981	417	0.0223	317	0.96623	317	0.96623	267	3.18338	347	0.22352	367	-0.02159	267	5.01473	267	4.41281	267	9.08564	267	6.94211	267	2.28364	317	0.84863	317	1.27379	367	1.27413	367	2.65197	333	1.87522	383	0.62816	467	-0.00864
566	-0.00166	366	-0.01981	416	0.02231	316	1.06598	316	1.06598	266	3.00148	346	0.25316	366	-0.02221	266	5.26315	266	4.40789	266	9.07109	266	6.59787	266	2.33733	316	0.87284	316	1.34607	366	1.23424	366	2.6267	334	1.90684	384	0.58725	466	-0.00864
565	-0.000552713	365	-0.01921	415	0.02232	315	1.17273	315	1.17273	265	2.94084	345	0.2794	365	-0.02159	265	5.43157	265	4.37349	265	9.02017	265	6.15037	265	2.41166	315	0.93098	315	1.45737	365	1.21781	365	2.6267	335	1.95744	385	0.54728	465	-0.00864
564	-0.00111	364	-0.01861	414	0.02246	314	1.28579	314	1.28579	264	2.88627	344	0.30079	364	-0.02159	264	5.54525	264	4.30961	264	8.89651	264	5.9553	264	2.57271	314	1.02414	314	1.61895	364	1.21781	364	2.67725	336	2.04598	386	0.50985	464	-0.00864
563	-0.00111	363	-0.01801	413	0.02241	313	1.3991	313	1.3991	263	2.84382	343	0.31682	363	-0.02098	263	5.56631	263	4.26047	263	8.79467	263	5.8176	263	2.71311	313	1.15525	313	1.8294	363	1.24597	363	2.77147	337	2.17563	387	0.47417	463	-0.00864
562	-0.000552713	362	-0.01741	412	0.02244	312	1.51608	312	1.51608	262	2.81957	342	0.32605	362	-0.02098	262	5.56631	262	4.20642	262	8.65646	262	5.72581	262	2.8783	312	1.32916	312	2.07084	362	1.27413	362	2.92085	338	2.34639	388	0.44027	462	-0.00864
561	-0.00111	361	-0.01561	411	0.0224	311	1.63124	311	1.63124	261	2.79531	341	0.32751	361	-0.02036	261	5.5621	261	4.14745	261	8.49642	261	5.58811	261	3.07239	311	1.53981	311	2.29724	361	1.30228	361	3.24258	339	2.53297	389	0.40898	461	-0.00864
560	-0.00111	360	-0.01441	410	0.02243	310	1.74508	310	1.74508	260	2.765	340	0.32411	360	-0.02098	260	5.5242	260	4.03442	260	8.17635	260	5.50779	260	3.40275	310	1.77875	310	2.44431	360	1.31871	360	3.48388	340	2.71005	390	0.37933	460	-0.00864
559	-0.00111	359	-0.01141	409	0.02251	309	1.85623	309	1.85623	259	2.75287	339	0.31536	359	-0.02098	259	5.45683	259	3.93123	259	7.91447	259	5.34715	259	3.62575	309	2.01041	309	2.46449	359	1.30932	359	3.74148	341	2.85235	391	0.35181	459	-0.00864
558	-0.000552713	358	-0.0072	408	0.02246	308	1.98628	308	1.98628	258	2.70436	338	0.30905	358	-0.02098	258	5.3642	258	3.81821	258	7.61623	258	5.1406	258	3.857	308	2.21841	308	2.34907	358	1.28117	358	3.95003	342	2.94406	392	0.32458	458	-0.00864
557	-0.000552713	357	0.0012	407	0.02243	307	2.06907	307	2.06907	257	2.66192	337	0.30613	357	-0.02036	257	5.2421	257	3.70027	257	7.30343	257	4.77342	257	4.07587	307	2.26391	307	2.22193	357	1.23893	357	4.12177	343	3.0073	393	0.29945	457	-0.00864
556	-0.000552713	356	0.0096	406	0.02243	306	2.16642	306	2.16642	256	2.61341	336	0.30807	356	-0.02036	256	5.04841	256	3.50371	256	6.82332	256	4.56688	256	4.39797	306	2.21272	306	2.05379	356	1.15446	356	4.08496	344	3.06422	394	0.27555	456	-0.00864
555	-0.000552713	355	0.02221	405	0.02251	305	2.25649	305	2.25649	255	2.55883	335	0.31293	355	-0.01974	255	4.91368	255	3.37594	255	6.48143	255	4.37181	255	4.57967	305	2.07028	305	1.91231	355	1.09814	355	3.97456	345	3.12431	395	0.25345	455	-0.00864
554	-0.000552713	354	0.03842	404	0.02248	304	2.33986	304	2.33986	254	2.52245	334	0.32071	354	-0.01913	254	4.77894	254	3.25309	254	6.13954	254	4.21117	254	4.72008	304	1.89778	304	1.80817	354	1.05121	354	3.75375	346	3.1749	396	0.23232	454	-0.00864
553	-0.000552713	353	0.07323	403	0.02262	303	2.41695	303	2.41695	253	2.46788	333	0.33188	353	-0.01728	253	4.63999	253	3.14498	253	5.79764	253	4.0161	253	4.81093	303	1.75071	303	1.75006	353	1.02071	353	3.31213	347	3.18123	397	0.21174	453	-0.00864
552	0	352	0.10325	402	0.02256	302	2.48775	302	2.48775	252	2.41937	332	0.35861	352	-0.01542	252	4.43789	252	3.00739	252	5.31754	252	3.91283	252	4.88939	302	1.65609	302	1.73473	352	1.01132	352	3.00545	348	3.12747	398	0.19266	452	-0.00864
551	-0.00111	351	0.13926	401	0.0225	301	2.5498	301	2.5498	251	2.37086	331	0.3693	351	-0.01357	251	4.28631	251	2.92877	251	4.99747	251	3.77513	251	4.91416	301	1.62234	301	1.76773	351	1.0254	351	2.69877	349	3.0073	399	0.17554	451	-0.00864
550	-0.000552713	350	0.18128	400	0.0226	300	2.61155	300	2.61155	250	2.27385	330	0.37562	350	-0.01049	250	4.13473	250	2.87471	250	4.72104	250	3.64891	250	4.91829	300	1.64454	300	1.84002	350	1.05356	350	2.41663	350	2.85235	400	0.15915	450	-0.00864
549	-0.000552713	349	0.25151	399	0.02258	299	2.67048	299	2.67048	249	2.21321	329	0.37902	349	-0.0037	249	3.98736	249	2.82557	249	4.44462	249	3.43089	249	4.91004	299	1.71204	299	1.93586	349	1.08406	349	2.09768	351	2.70057	401	0.14389	449	-0.01037
548	-0.00111	348	0.30193	398	0.02263	298	2.72456	298	2.72456	248	2.17076	328	0.37805	348	0.00247	248	3.78947	248	2.76169	248	4.05908	248	3.28173	248	4.877	298	1.80616	298	2.02155	348	1.13569	348	1.95048	352	2.57407	402	0.12962	448	-0.01037
547	-0.000552713	347	0.34995	397	0.02261	297	2.77918	297	2.77918	247	2.12832	327	0.37222	347	0.01172	247	3.67578	247	2.71255	247	3.81175	247	3.15551	247	4.85222	297	1.90447	297	2.07134	347	1.16619	347	1.84007	353	2.49818	403	0.11655	447	-0.01037
546	-0.00111	346	0.39197	396	0.02248	296	2.83153	296	2.83153	246	2.098	326	0.36395	346	0.02406	246	3.58736	246	2.65849	246	3.57897	246	3.04076	246	4.81919	296	1.98355	296	2.06831	346	1.19669	346	1.74194	354	2.46972	404	0.10452	446	-0.01209
545	-0.00111	345	0.43519	395	0.02254	295	2.8838	295	2.8838	245	2.098	325	0.35326	345	0.05183	245	3.51157	245	2.60935	245	3.36074	245	2.91454	245	4.78202	295	2.02285	295	2.01425	345	1.22016	345	1.65607	355	2.46656	405	0.09345	445	-0.01209
544	-0.00111	344	0.4448	394	0.02243	294	2.93323	294	2.93323	244	2.12226	324	0.33237	344	0.07959	244	3.40631	244	2.53564	244	3.08432	244	2.86864	244	4.74485	294	2.01445	294	1.92027	344	1.25301	344	1.6438	356	2.48553	406	0.08364	444	-0.01037
543	-0.00111	343	0.43939	393	0.02236	293	2.98321	293	2.98321	243	2.17683	323	0.32411	343	0.11599	243	3.32631	243	2.50616	243	2.91701	243	2.83422	243	4.72834	293	1.96399	293	1.80507	343	1.26474	343	1.63153	357	2.53297	407	0.07506	443	-0.01037
542	-0.00111	342	0.42319	392	0.02231	292	3.03223	292	3.03223	242	2.32842	322	0.31828	342	0.16288	242	3.23368	242	2.49142	242	2.77879	242	2.82274	242	4.73659	292	1.88278	292	1.68885	342	1.26709	342	1.63153	358	2.65629	408	0.06706	442	-0.01037
541	-0.00111	341	0.38837	391	0.02237	291	3.08118	291	3.08118	241	2.44363	321	0.31488	341	0.25667	241	3.14947	241	2.47667	241	2.64786	241	2.83422	241	4.74485	291	1.78836	291	1.58786	341	1.25535	341	1.61926	359	2.89979	409	0.05992	441	-0.01037
540	-0.00111	340	0.36376	390	0.02237	290	3.12972	290	3.12972	240	2.5649	320	0.31536	340	0.3449	240	3.04842	240	2.4865	240	2.47327	240	2.92601	240	4.75311	290	1.69279	290	1.51483	340	1.21312	340	1.59473	360	3.32353	410	0.05355	440	-0.01209
539	-0.00111	339	0.34755	389	0.02229	289	3.17503	289	3.17503	239	2.72861	319	0.31731	339	0.43004	239	3.0021	239	2.50125	239	2.37143	239	2.97191	239	4.73659	289	1.61071	289	1.47117	339	1.16384	339	1.5702	361	3.94017	411	0.0482	439	-0.01209
538	-0.00111	338	0.33735	388	0.02229	288	3.22111	288	3.22111	238	2.91052	318	0.32119	338	0.53184	238	2.97684	238	2.5209	238	2.28414	238	2.97191	238	4.70769	288	1.55297	288	1.45216	338	1.12161	338	1.48432	362	4.70227	412	0.04339	438	-0.01209
537	-0.00111	337	0.33495	387	0.02245	287	3.26383	287	3.26383	237	3.12275	317	0.32605	337	0.63488	237	2.97684	237	2.55039	237	2.20412	237	2.84569	237	4.66639	287	1.51937	287	1.44945	337	1.07937	337	1.39845	363	5.45173	413	0.03941	437	-0.01209
536	-0.000552713	336	0.34575	386	0.0226	286	3.30507	286	3.30507	236	3.37742	316	0.33723	336	0.77309	236	3.02736	236	2.6241	236	2.12411	236	2.81127	236	4.61684	286	1.50391	286	1.45012	336	1.03948	336	1.27578	364	6.02726	414	0.03588	436	-0.01209
535	-0.00111	335	0.35956	385	0.02271	285	3.34078	285	3.34078	235	3.65634	315	0.34355	335	0.85021	235	3.09052	235	2.69289	235	2.08773	235	2.79979	235	4.60032	285	1.49902	285	1.44456	335	0.9949	335	1.06725	365	6.26443	415	0.03259	435	-0.01209
534	-0.000552713	334	0.37757	384	0.02277	284	3.36916	284	3.36916	234	4.28696	314	0.34986	334	0.91129	234	3.17473	234	2.7666	234	2.06591	234	2.81127	234	4.59619	284	1.49024	284	1.4289	334	0.97613	334	0.9323	366	6.10948	416	0.02971	434	-0.01037
533	-0.000552713	333	0.39557	383	0.02285	283	3.39529	283	3.39529	233	4.62652	313	0.35958	333	0.96885	233	3.27999	233	2.85997	233	2.06591	233	2.84569	233	4.61271	283	1.47366	283	1.40275	333	0.96205	333	0.8219	367	5.63514	417	0.0271	433	-0.01037
532	-0.00111	332	0.42138	382	0.02293	282	3.41117	282	3.41117	232	4.89332	312	0.36979	332	1.04799	232	3.46526	232	2.99756	232	2.08773	232	3.15551	232	4.63748	282	1.44735	282	1.37197	332	0.95735	332	0.72377	368	5.01534	418	0.02472	432	-0.01037
531	-0.00111	331	0.43039	381	0.02308	281	3.41719	281	3.41719	231	5.11767	311	0.38436	331	1.10314	231	3.57894	231	3.0811	231	2.10956	231	3.3391	231	4.64574	281	1.41391	281	1.34325	331	0.95032	331	0.6379	369	4.36075	419	0.02263	431	-0.01209
530	-0.00111	330	0.43159	380	0.0232	280	3.41599	280	3.41599	230	5.16011	310	0.40234	330	1.1511	230	3.66315	230	3.14498	230	2.14593	230	3.18993	230	4.61684	280	1.37705	280	1.32625	330	0.94093	330	0.60109	370	3.82633	420	0.0207	430	-0.01209
529	-0.000552713	329	0.42379	379	0.0233	279	3.40672	279	3.40672	229	4.70534	309	0.42615	329	1.18468	229	3.67157	229	3.18921	229	2.29869	229	2.7539	229	4.39797	279	1.34372	279	1.3228	329	0.9292	329	0.58883	371	3.41207	421	0.01901	429	-0.01209
528	-0.00111	328	0.39797	378	0.02324	278	3.38772	278	3.38772	228	3.9474	308	0.48884	328	1.20866	228	3.47789	228	3.13516	228	2.33506	228	2.23754	228	4.07174	278	1.32048	278	1.33312	328	0.91043	328	0.60109	372	3.12747	422	0.01763	428	-0.01209
527	-0.000552713	327	0.37576	377	0.02334	277	3.36151	277	3.36151	227	1.52196	307	0.53014	327	1.21346	227	2.87578	227	2.98773	227	2.32051	227	1.83593	227	3.49773	277	1.31089	277	1.35551	327	0.86819	327	0.66242	373	2.96303	423	0.01634	427	-0.01209
526	-0.00111	326	0.35235	376	0.02335	276	3.32666	276	3.32666	226	0.84284	306	0.57436	326	1.21585	226	1.77263	226	2.64867	226	2.32051	226	1.23925	226	2.70073	276	1.3151	276	1.38584	326	0.83065	326	0.73603	374	2.88714	424	0.01524	426	-0.01209
525	-0.00111	325	0.32654	375	0.02343	275	3.2875	275	3.2875	225	0.95805	305	0.65001	325	1.23264	225	0.81263	225	1.86733	225	2.29869	225	1.18188	225	1.7468	275	1.3306	275	1.41685	325	0.79076	325	0.84643	375	2.85868	425	0.01428	425	-0.01037
524	-0.00111	324	0.29653	374	0.02373	274	3.23931	274	3.23931	224	0.86709	304	0.73406	324	1.283	224	0.54737	224	1.29731	224	2.14593	224	1.11303	224	1.37514	274	1.35018	274	1.44916	324	0.74852	324	0.99364	376	2.865	426	0.01337	424	-0.01037
523	-0.000552713	323	0.28152	373	0.02334	273	3.18522	273	3.18522	223	0.85497	303	0.82652	323	1.33097	223	0.51789	223	1.06143	223	1.97134	223	1.09008	223	1.28842	273	1.37316	273	1.47958	323	0.68986	323	1.23898	377	2.93141	427	0.01246	423	-0.01209
522	-0.00111	322	0.27072	372	0.02331	272	3.12481	272	3.12481	222	0.9823	302	0.92738	322	1.38372	222	0.35368	222	1.00738	222	1.99317	222	0.57373	222	1.39166	272	1.39735	272	1.50859	322	0.65232	322	1.39845	378	3.10217	428	0.0117	422	-0.01209
521	-0.00111	321	0.26232	371	0.02327	271	3.0565	271	3.0565	221	1.06719	301	1.03385	321	1.45807	221	0.92631	221	1.20885	221	2.07318	221	2.04247	221	1.55684	271	1.41967	271	1.54091	321	0.62181	321	1.50886	379	3.45002	429	0.01096	421	-0.01209
520	-0.000552713	320	0.25931	370	0.0232	270	2.98661	270	2.98661	220	1.08538	300	1.24958	320	1.50363	220	1.02737	220	1.19411	220	2.07318	220	1.90478	220	1.68486	270	1.4441	270	1.57525	320	0.58661	320	1.607	380	4.02239	430	0.01024	420	-0.01209
519	-0.000552713	319	0.25691	369	0.02302	269	2.91331	269	2.91331	219	1.33399	299	1.36165	319	1.542	219	0.93052	219	1.22851	219	2.14593	219	1.52612	219	1.817	269	1.46999	269	1.61286	319	0.56784	319	1.59473	381	4.85406	431	0.00959	419	-0.01209
518	-0.00111	318	0.25331	368	0.02575	268	2.84212	268	2.84212	218	1.46739	298	1.46251	318	1.57318	218	0.93474	218	1.19903	218	2.09501	218	1.77856	218	1.87895	268	1.4984	268	1.6504	318	0.55376	318	1.55793	382	5.85649	432	0.00897	418	-0.01209
517	-0.000552713	317	0.24671	367	0.02334	267	2.77656	267	2.77656	217	1.40069	297	1.56338	317	1.60435	217	1.63368	217	1.48895	217	2.12411	217	3.47679	217	1.9698	267	1.52711	267	1.6901	317	0.54438	317	1.52113	383	6.77039	433	0.00847	417	-0.01209
516	-0.000552713	316	0.23951	366	0.02338	266	2.71872	266	2.71872	216	1.5159	296	1.65864	316	1.61395	216	1.3221	216	1.35627	216	2.23322	216	2.55883	216	2.07716	266	1.55951	266	1.7284	316	0.5303	316	1.53339	384	7.39019	434	0.00806	416	-0.01209
515	-0.00166	315	0.2311	365	0.02338	265	2.67088	265	2.67088	215	1.5826	295	1.75109	315	1.61155	215	1.16631	215	1.3661	215	2.19685	215	1.97363	215	2.16388	265	1.59242	265	1.76538	315	0.52561	315	1.607	385	7.5736	435	0.0078	415	-0.01209
514	-0.00111	314	0.2209	364	0.02351	264	2.62691	264	2.62691	214	1.34005	294	1.82954	314	1.59956	214	1.19158	214	1.28748	214	2.26232	214	2.26049	214	2.19692	264	1.62227	264	1.80097	314	0.52326	314	1.7542	386	7.36489	436	0.00764	414	-0.01209
513	-0.000552713	313	0.20529	363	0.02373	263	2.57996	263	2.57996	213	1.55834	293	1.90519	313	1.56598	213	1.51579	213	1.47421	213	2.27687	213	2.88012	213	2.23822	263	1.64865	263	1.83747	313	0.52091	313	1.98728	387	6.71663	437	0.00756	413	-0.01209
512	-0.000552713	312	0.19689	362	0.02374	262	2.52889	262	2.52889	212	1.37037	292	2.03407	312	1.55159	212	1.79368	212	1.53318	212	2.40053	212	3.75218	212	2.28364	262	1.6732	262	1.87895	312	0.52326	312	2.49023	388	5.73949	438	0.00752	412	-0.01209
511	-0.000552713	311	0.19028	361	0.02394	261	2.47882	261	2.47882	211	1.42494	291	2.09011	311	1.5396	211	1.01052	211	1.38084	211	2.19685	211	1.54907	211	2.28364	261	1.69638	261	1.92754	311	0.52561	311	2.85825	389	4.66116	439	0.00748	411	-0.01209
510	-0.00111	310	0.18548	360	0.02443	260	2.43862	260	2.43862	210	1.62504	290	2.14054	310	1.53241	210	1.18316	210	1.34645	210	2.24049	210	2.00805	210	2.34558	260	1.72417	260	1.99018	310	0.52795	310	3.20173	390	3.59865	440	0.0074	410	-0.01209
509	-0.000552713	309	0.18488	359	0.02404	259	2.41663	259	2.41663	209	1.47345	289	2.19097	309	1.53481	209	3.08631	209	1.40541	209	2.20412	209	7.20603	209	2.28777	259	1.76082	259	2.07022	309	0.53265	309	3.49614	391	2.72586	441	0.00719	409	-0.01209
508	-0.000552713	308	0.18788	358	0.02425	258	2.41387	258	2.41387	208	1.47345	288	2.2386	308	1.5444	208	1.0821	208	1.29239	208	2.16048	208	1.9392	208	2.32494	258	1.81043	258	2.17314	308	0.53734	308	3.76601	392	2.70512	442	0.00685	408	-0.01209
507	-0.000552713	307	0.19509	357	0.02487	257	2.43217	257	2.43217	207	1.52196	287	2.28623	307	1.55879	207	1.25473	207	1.2236	207	2.22595	207	2.38671	207	2.34558	257	1.88024	257	2.30378	307	0.54438	307	3.82735	393	2.55402	443	0.00641	407	-0.01209
506	-0.000552713	306	0.20529	356	0.02522	256	2.47231	256	2.47231	206	1.27335	286	2.32545	306	1.57557	206	1.09052	206	1.2236	206	2.23322	206	2.00805	206	2.32081	256	1.97318	256	2.45004	306	0.55376	306	3.85188	394	2.14711	444	0.00585	406	-0.01037
505	-0.000552713	305	0.2287	355	0.02613	255	2.52775	255	2.52775	205	1.60685	285	2.36188	305	1.59956	205	1.57473	205	1.44964	205	2.21867	205	3.14403	205	2.37862	255	2.09106	255	2.60126	305	0.5655	305	3.87642	395	1.63651	445	0.00522	405	-0.01037
504	-0.000552713	304	0.24971	354	0.0277	254	2.59864	254	2.59864	204	1.30973	284	2.45713	304	1.61634	204	1.11579	204	1.18428	204	2.18957	204	1.88183	204	2.37449	254	2.23183	254	2.73078	304	0.58896	304	3.99909	396	1.19997	446	0.00456	404	-0.01037
503	-0.000552713	303	0.27732	353	0.02828	253	2.67597	253	2.67597	203	1.1824	283	2.50757	303	1.62594	203	1.05263	203	1.28256	203	2.27687	203	1.64086	203	2.34971	253	2.38314	253	2.81493	303	0.61243	303	4.23217	397	0.89282	447	0.00394	403	-0.01037
502	-0.00111	302	0.31094	352	0.03041	252	2.75547	252	2.75547	202	1.53409	282	2.54959	302	1.63553	202	1.25052	202	1.21377	202	2.10228	202	2.23754	202	2.19279	252	2.52668	252	2.84857	302	0.64293	302	4.60019	398	0.66369	448	0.00334	402	-0.01037
501	-0.00111	301	0.37156	351	0.03416	251	2.83184	251	2.83184	201	1.29761	281	2.60002	301	1.63313	201	1.51579	201	1.32679	201	2.14593	201	2.91454	201	2.28364	251	2.63075	251	2.83492	301	0.67578	301	5.12767	399	0.49085	449	0.00281	401	-0.01037
500	-0.000552713	300	0.41958	350	0.03879	250	2.89966	250	2.89966	200	1.41282	280	2.65046	300	1.63313	200	2.62736	200	1.70026	200	2.17503	200	6.28806	200	2.20518	250	2.68279	250	2.80157	300	0.73444	300	6.15811	400	0.36839	450	0.00236	400	-0.01037
499	-0.000552713	299	0.47541	349	0.04739	249	2.95599	249	2.95599			279	2.69528	299	1.63073											249	2.6838	249	2.76279	299	0.77902	299	6.90641	401	0.2795	451	0.00199	399	-0.01209
498	-0.000552713	298	0.53604	348	0.07514	248	3.00233	248	3.00233			278	2.74011	298	1.62833											248	2.65754	248	2.73317	298	0.82595	298	7.5811	402	0.21629	452	0.00169	398	-0.01037
497	-0.000552713	297	0.64048	347	0.09078	247	3.03731	247	3.03731			277	2.77093	297	1.63073											247	2.62965	247	2.71536	297	0.87288	297	8.08406	403	0.16987	453	0.00145	397	-0.01037
496	-0.000552713	296	0.71611	346	0.11621	246	3.06479	246	3.06479			276	2.82697	296	1.63553											246	2.61387	246	2.70379	296	0.93624	296	8.48887	404	0.13432	454	0.00125	396	-0.01037
495	-0.00111	295	0.79535	345	0.14959	245	3.08551	245	3.08551			275	2.84658	295	1.64512											245	2.61502	245	2.69635	295	0.97143	295	8.52567	405	0.10765	455	0.00109	395	-0.01037
494	-0.000552713	294	0.87398	344	0.19186	244	3.10695	244	3.10695			274	2.84378	294	1.65471											244	2.6241	244	2.68804	294	1.00194	294	8.42754	406	0.0879	456	0.000973137	394	-0.01209
493	-0.000552713	293	0.99884	343	0.24182	243	3.12606	243	3.12606			273	2.86619	293	1.68829											243	2.6308	243	2.67797	293	1.03009	293	8.18219	407	0.07111	457	0.000890226	393	-0.01209
492	-0.00111	292	1.07217	342	0.2981	242	3.14978	242	3.14978			272	2.883	292	1.71706											242	2.62527	242	2.66435	292	1.06998	292	7.63017	408	0.05926	458	0.000810547	392	-0.01209
491	-0.00111	291	1.13757	341	0.35382	241	3.18076	241	3.18076			271	2.89981	291	1.75304											241	2.60826	241	2.65076	291	1.10518	291	7.18855	409	0.04839	459	0.000744962	391	-0.01209
490	-0.00111	290	1.19504	340	0.40123	240	3.21937	240	3.21937			270	2.91102	290	1.7986											240	2.58265	240	2.64039	290	1.14976	290	6.74694	410	0.03951	460	0.000707257	390	-0.01037
489	-0.00111	289	1.26638	339	0.43013	239	3.26825	239	3.26825			269	2.92783	289	1.88733											239	2.55824	239	2.63863	289	1.20608	289	6.37892	411	0.03259	461	0.000669964	389	-0.01037
488	-0.00111	288	1.308	338	0.43324	238	3.3253	238	3.3253			268	2.93623	288	1.95448											238	2.53831	238	2.65276	288	1.31167	288	5.92504	412	0.02765	462	0.000638491	388	-0.01037
487	-0.000552713	287	1.33773	337	0.41378	237	3.39335	237	3.39335			267	2.93063	287	2.03362											237	2.53111	237	2.69016	287	1.40083	287	5.69196	413	0.02272	463	0.000600216	387	-0.01037
486	-0.000552713	286	1.36944	336	0.38029	236	3.47656	236	3.47656			266	2.91102	286	2.11755											236	2.53935	236	2.76613	286	1.50408	286	5.52022	414	0.01877	464	0.000574226	386	-0.01037
485	-0.000552713	285	1.41304	335	0.34506	235	3.57149	235	3.57149			265	2.8774	285	2.24945											235	2.56538	235	2.88209	285	1.62609	285	5.36075	415	0.0158	465	0.000548882	385	-0.01209
484	-0.00111	284	1.44277	334	0.31703	234	3.67825	234	3.67825			264	2.83257	284	2.34058											234	2.61547	234	3.04858	284	1.84666	284	5.1522	416	0.01383	466	0.00054239	384	-0.01209
483	-0.000552713	283	1.47051	333	0.30093	233	3.80877	233	3.80877			263	2.76253	283	2.43171											233	2.70463	233	3.284	283	2.03203	283	4.98046	417	0.01185	467	0.000536365	383	-0.01209
482	-0.000552713	282	1.49826	332	0.2985	232	3.91116	232	3.91116			262	2.68408	282	2.52763											232	2.81377	232	3.54622	282	2.2526	282	4.77193	418	0.00988	468	0.0005044	382	-0.01209
481	-0.00111	281	1.55375	331	0.3075	231	4.03476	231	4.03476			261	2.60563	281	2.67872											231	2.96466	231	3.8706	281	2.5154	281	4.52658	419	0.00988	469	0.000496642	381	-0.01209
480	-0.00111	280	1.59537	330	0.32621	230	4.1089	230	4.1089			260	2.45713	280	2.78663											230	3.17137	230	4.24414	280	2.99173	280	4.10949	420	0.00889	470	0.000485573	380	-0.01037
479	-0.00111	279	1.64491	329	0.35181	229	4.17492	229	4.17492			259	2.4039	279	2.90654											229	3.34513	229	4.51166	279	3.35543	279	3.81509	421	0.0079	471	0.000473341	379	-0.01037
478	-0.00111	278	1.69842	328	0.38063	228	4.16369	228	4.16369			258	2.36188	278	3.03124											228	3.45323	228	4.56567	278	3.73556	278	3.53294	422	0.0079	472	0.000465091	378	-0.00864
477	-0.00111	277	1.7876	327	0.40839	227	3.96754	227	3.96754			257	2.32545	277	3.2183											227	3.38918	227	4.26644	277	4.09222	277	3.26306	423	0.0079	473	0.000450608	377	-0.00691
476	-0.00111	276	1.85498	326	0.42856	226	3.53495	226	3.53495			256	2.30584	276	3.36219											226	2.9065	226	3.52337	276	4.45123	276	2.91958	424	0.0079	474	0.000443341	376	-0.00864
475	-0.00111	275	1.92633	325	0.43693	225	2.9077	225	2.9077			255	2.29183	275	3.50607											225	2.18122	225	2.59071	275	4.55213	275	2.71104	425	0.0079	475	0.000436824	375	-0.00864
474	-0.00111	274	1.99173	324	0.43143	224	2.3189	224	2.3189			254	2.29183	274	3.66675											224	1.60727	224	1.88399	274	4.54743	274	2.5393	426	0.00691	476	0.000425471	374	-0.00864
473	-0.00111	273	2.08289	323	0.41238	223	2.07463	223	2.07463			253	2.29463	273	4.00752											223	1.36034	223	1.60009	273	4.48643	273	2.3921	427	0.00691	477	0.000424152	373	-0.01037
472	-0.00166	272	2.12649	322	0.38585	222	2.02226	222	2.02226			252	2.31985	272	4.29378											222	1.32857	222	1.55864	272	4.36676	272	2.22036	428	0.0079	478	0.000399532	372	-0.00864
471	-0.000552713	271	2.16217	321	0.35712	221	2.03441	221	2.03441			251	2.33666	271	4.58003											221	1.34023	221	1.59422	271	4.28932	271	2.09768	429	0.0079	479	0.000398187	371	-0.00864
470	-0.00111	270	2.18595	320	0.33206	220	2.02439	220	2.02439			250	2.34506	270	4.87991											220	1.37802	220	1.63455	270	4.23301	270	1.98728	430	0.0079	480	0.000398937	370	-0.00864
469	-0.00111	269	2.20379	319	0.3138	219	2.06347	219	2.06347			249	2.35627	269	5.26158											219	1.40931	219	1.66816	269	4.18139	269	1.86461	431	0.00691	481	0.000381481	369	-0.00691
468	-0.00166	268	2.20775	318	0.30363	218	2.04808	218	2.04808			248	2.37588	268	5.50694											218	1.45457	218	1.71238	268	4.12976	268	1.7174	432	0.0079	482	0.000375636	368	-0.00691
467	-0.00111	267	2.21171	317	0.3015	217	2.05883	217	2.05883			247	2.3983	267	5.65688											217	1.49495	217	1.74655	267	4.09457	267	1.63153	433	0.0079	483	0.000371912	367	-0.00691
466	-0.00111	266	2.21171	316	0.30574	216	2.07747	216	2.07747			246	2.43192	266	5.7114											216	1.51056	216	1.75742	266	4.04529	266	1.55793	434	0.0079	484	0.000355826	366	-0.00691
465	-0.00166	265	2.19784	315	0.31361	215	2.04433	215	2.04433			245	2.47114	265	5.64325											215	1.54314	215	1.79243	265	3.97255	265	1.50886	435	0.0079	485	0.000353111	365	-0.00691
464	-0.00166	264	2.18199	314	0.3244	214	2.08958	214	2.08958			244	2.57201	264	5.54783											214	1.55043	214	1.79454	264	3.82003	264	1.47206	436	0.0079	486	0.000320629	364	-0.00691
463	-0.00111	263	2.15622	313	0.33529	213	2.03082	213	2.03082			243	2.62804	263	5.38426											213	1.57908	213	1.79991	263	3.70271	263	1.47206	437	0.0079	487	0.000316207	363	-0.00518
462	-0.00111	262	2.12253	312	0.34505	212	2.02893	212	2.02893			242	2.68408	262	5.24795											212	1.56652	212	1.80298	262	3.57835	262	1.48432	438	0.0079	488	0.00032756	362	-0.00518
461	-0.00111	261	2.06506	311	0.35327	211	1.99958	211	1.99958			241	2.75972	261	5.04348											211	1.58187	211	1.78885	261	3.46337	261	1.50886	439	0.0079	489	0.000325388	361	0.00173
460	-0.00111	260	2.01551	310	0.36012	210	1.99948	210	1.99948			240	2.85218	260	4.97533											210	1.55803	210	1.79811	260	3.33197	260	1.5702	440	0.0079	490	0.000306483	360	0.00173
459	-0.00111	259	1.96795	309	0.36742	209	1.98424	209	1.98424			239	2.96425	259	4.87991											209	1.56427	209	1.77919	259	3.28035	259	1.63153	441	0.0079	491	0.000309302	359	0
458	-0.00111	258	1.93228	308	0.37959	208	1.97135	208	1.97135			238	3.10154	258	4.75723											208	1.54644	208	1.76065	258	3.25688	258	1.7174	442	0.00889	492	0.000295906	358	0.01037
457	-0.00111	257	1.88868	307	0.3938	207	1.93207	207	1.93207			237	3.24723	257	4.5255											207	1.56146	207	1.77383	257	3.25454	257	1.81554	443	0.0079	493	0.000290139	357	0.03801
456	-0.00111	256	1.87678	306	0.41773	206	1.91577	206	1.91577			236	3.61986	256	4.37556											206	1.52476	206	1.74514	256	3.29912	256	2.01181	444	0.00889	494	0.000270949	356	0.09674
455	-0.00111	255	1.87877	305	0.45123	205	1.91633	205	1.91633			235	3.82999	255	4.18473											205	1.51574	205	1.70576	255	3.34839	255	2.17129	445	0.00889	495	0.000267898	355	0.19176
454	-0.00166	254	1.89858	304	0.49526	204	1.89203	204	1.89203			234	4.03172	254	3.99389											204	1.50488	204	1.71508	254	3.40471	254	2.36756	446	0.00889	496	0.000265544	354	0.32997
453	-0.00166	253	1.96002	303	0.54924	203	1.87692	203	1.87692			233	4.21944	253	3.7758											203	1.52028	203	1.69835	253	3.45868	253	2.58837	447	0.00889	497	0.000251269	353	0.50963
452	-0.00111	252	2.02542	302	0.61193	202	1.84257	202	1.84257			232	4.19982	252	3.66675											202	1.47347	202	1.68009	252	3.51969	252	2.95639	448	0.00889	498	0.000246019	352	0.74458
451	-0.00166	251	2.10469	301	0.68118	201	1.83192	201	1.83192			231	4.13258	251	3.59859											201	1.48842	201	1.69588	251	3.52438	251	3.18946	449	0.00889	499	0.000228563	351	0.98644
450	-0.00111	250	2.18793	300	0.75563	200	1.81142	200	1.81142			230	3.88883	250	3.5577											200	1.46563	200	1.65928	250	3.50795	250	3.4348	450	0.00889	500	0.000220442	350	1.12465
449	-0.00166	249	2.29495	299	0.83117							229	2.74291	249	3.53044															249	3.47041	249	3.65561	451	0.00889	501	0.000211236	349	1.06764
448	-0.00111	248	2.3544	298	0.9051							228	1.97523	248	3.53044															248	3.39063	248	4.01136	452	0.00889	502	0.000207925	348	0.88451
447	-0.00111	247	2.39999	297	0.97621							227	1.18234	247	3.47591															247	3.32962	247	4.24443	453	0.00889	503	0.000192977	347	0.71003
446	-0.00111	246	2.4416	296	1.04359							226	0.68363	246	3.40776															246	3.27565	246	4.46525	454	0.00889	504	0.000192253	346	0.55455
445	-0.00111	245	2.50502	295	1.10259							225	0.36423	245	3.29871															245	3.23107	245	4.67378	455	0.00889	505	0.000179323	345	0.44571
444	-0.00111	244	2.55655	294	1.1625							224	0.41466	244	3.25782															244	3.18649	244	4.94367	456	0.00889	506	0.00016722	344	0.38525
443	-0.00166	243	2.61006	293	1.21647							223	0.40345	243	3.24419															243	3.16772	243	5.09087	457	0.00988	507	0.000159616	343	0.3697
442	-0.00111	242	2.66951	292	1.26813							222	0.40625	242	3.28508															242	3.16068	242	5.189	458	0.00988	508	0.000151444	342	0.38697
441	-0.00166	241	2.72897	291	1.31712							221	0.51552	241	3.39413															241	3.16302	241	5.27488	459	0.00988	509	0.000147875	341	0.42498
440	-0.00111	240	2.75473	290	1.35855							220	0.62199	240	3.54407															240	3.20291	240	5.38528	460	0.00988	510	0.000136522	340	0.46472
439	-0.00166	239	2.77851	289	1.39295							219	0.6472	239	3.61222															239	3.25688	239	5.45888	461	0.00988	511	0.000122712	339	0.48545
438	-0.00166	238	2.81022	288	1.42091							218	0.74246	238	3.62585															238	3.3437	238	5.56929	462	0.00988	512	0.000117721	338	0.51827
437	-0.00166	237	2.8776	287	1.44236							217	0.65841	237	3.59859															237	3.45633	237	5.63062	463	0.00988	513	0.000103601	337	0.55455
436	-0.00166	236	2.93904	286	1.46105							216	0.73406	236	3.68038															236	3.67221	236	5.77783	464	0.00988	514	0.000104997	336	0.58737
435	-0.00166	235	3.00642	285	1.4788							215	0.66401	235	3.81669															235	3.84115	235	5.87597	465	0.00988	515	9.28423e-05	335	0.61329
434	-0.00166	234	3.07975	284	1.49729							214	0.57996	234	3.96663															234	4.01713	234	5.9741	466	0.00988	516	8.71787e-05	334	0.61847
433	-0.00111	233	3.1729	283	1.51836							213	0.70324	233	4.11657															233	4.17904	233	6.10904	467	0.00988	517	7.57738e-05	333	0.60119
432	-0.00166	232	3.23235	282	1.54684							212	0.72846	232	4.41645															232	4.35972	232	6.30532	468	0.00988	518	6.93602e-05	332	0.56491
431	-0.00111	231	3.2819	281	1.58485							211	0.68083	231	4.44372															231	4.34799	231	6.42799	469	0.01086	519	6.58948e-05	331	0.52345
430	-0.00166	230	3.30766	280	1.63416							210	0.83772	230	3.92574															230	4.1368	230	6.51386	470	0.00988	520	6.25586e-05	330	0.47854
429	-0.00166	229	3.25811	279	1.69901							209	0.78449	229	3.50318															229	3.50326	229	6.04771	471	0.01086	521	4.99124e-05	329	0.44744
428	-0.00166	228	3.06588	278	1.77776							208	0.67802	228	3.25782															228	2.85095	228	5.32394	472	0.01086	522	4.38609e-05	328	0.4388
427	-0.00166	227	2.66951	277	1.87045							207	0.75367	227	3.09424															227	1.99449	227	4.30577	473	0.01086	523	4.09127e-05	327	0.45608
426	-0.00166	226	1.83913	276	1.97504							206	0.59397	226	2.01739															226	1.11457	226	2.72331	474	0.01086	524	3.73697e-05	326	0.49408
425	-0.00111	225	1.19306	275	2.08479							205	0.72565	225	1.26769															225	0.45052	225	1.74194	475	0.01086	525	3.05681e-05	325	0.54418
424	-0.00111	224	0.84227	274	2.19596							204	0.61358	224	0.84512															224	0.27219	224	1.39845	476	0.01086	526	2.3689e-05	324	0.61156
423	-0.00166	223	0.65598	273	2.29849							203	0.66682	223	0.7906															223	0.27688	223	1.17765	477	0.01086	527	1.74047e-05	323	0.69621
422	-0.00166	222	0.68769	272	2.39443							202	0.77328	222	0.3953															222	0.19476	222	0.74829	478	0.01086	528	1.04739e-05	322	0.78777
421	-0.00166	221	0.66391	271	2.47568							201	0.6472	221	1.74477															221	0.61477	221	1.99955	479	0.01086	529	6.0257e-06	321	0.89142
420	-0.00166	220	0.71742	270	2.54205							200	0.69203	220	1.82656															220	0.63354	220	2.07315	480	0.01086	530	1.99132e-06	320	1.0089
419	-0.00166	219	0.62626	269	2.59393									219	1.15864															219	0.61477	219	1.69287	481	0.01086	531	-2.24994e-06	319	1.14365
418	-0.00166	218	0.65995	268	2.6401									218	1.19953															218	0.74383	218	1.88914	482	0.01086	532	-2.35338e-06	318	1.29913
417	-0.00111	217	0.72733	267	2.68687									217	3.05335															217	1.14038	217	3.70468	483	0.01086	533	-9.15492e-06	317	1.49607
416	-0.00111	216	0.74516	266	2.73544									216	2.08555															216	0.99724	216	2.68651	484	0.01086	534	-1.20773e-05	316	1.71029
415	-0.00111	215	0.85813	265	2.78767									215	1.39037															215	0.96439	215	2.08542	485	0.01086	535	-1.30083e-05	315	1.94524
414	-0.00166	214	0.80858	264	2.84738									214	1.74477															214	1.00898	214	2.29396	486	0.01086	536	-2.34821e-05	314	2.19228
413	-0.00166	213	0.76895	263	2.91352									213	2.549															213	1.20373	213	2.96865	487	0.01086	537	-2.04822e-05	313	2.43069
412	-0.00166	212	0.77489	262	2.99251									212	3.57133															212	1.46654	212	4.01136	488	0.01086	538	-2.52148e-05	312	2.63108
411	-0.00111	211	0.80462	261	3.088									211	0.83149															211	0.97613	211	1.47206	489	0.01086	539	-3.31284e-05	311	2.75892
410	-0.00166	210	0.79669	260	3.20976									210	1.54031															210	1.11457	210	2.01181	490	0.01086	540	-3.18095e-05	310	2.83666
409	-0.00166	209	0.8502	259	3.36369									209	7.46981															209	2.22444	209	7.64243	491	0.01185	541	-2.75165e-05	309	2.95414
408	-0.00166	208	0.73129	258	3.54426									208	0.88602															208	1.06998	208	1.82781	492	0.01185	542	-3.32319e-05	308	2.97832
407	-0.00111	207	0.77687	257	3.73428									207	1.55394															207	1.17323	207	2.4657	493	0.01185	543	-4.2904e-05	307	2.98178
406	-0.00166	206	0.82642	256	3.89211									206	1.15864															206	1.09814	206	1.87687	494	0.01185	544	-4.4766e-05	306	2.96969
405	-0.00111	205	0.77291	255	3.98957									205	2.52174															205	1.34452	205	3.04226	495	0.01185	545	-4.43522e-05	305	2.95932
404	-0.00111	204	0.72336	254	4.0048									204	1.14501															204	1.15915	204	1.93821	496	0.01185	546	-4.27488e-05	304	2.96623
403	-0.00111	203	0.80858	253	3.95845									203	0.99507															203	1.05591	203	1.6806	497	0.01185	547	-4.32919e-05	303	2.99215
402	-0.00166	202	0.72535	252	3.88223									202	1.26769															202	1.19904	202	2.26942	498	0.01185	548	-4.70677e-05	302	3.04224
401	-0.00166	201	0.72931	251	3.80706									201	2.46722															201	1.3891	201	3.00545	499	0.01185	549	-5.2421e-05	301	3.1148
400	-0.00221	200	0.73724	250	3.74832									200	6.06581															200	2.00387	200	6.26852	500	0.01185	550	-5.90156e-05	300	3.20291
399	-0.000552713			249	3.69703																													501	0.01185			299	3.30138
398	-0.00111			248	3.63633																													502	0.01185			298	3.39294
397	-0.00166			247	3.55118																													503	0.01185			297	3.47241
396	-0.00111			246	3.43637																													504	0.01185			296	3.53287
395	-0.000552713			245	3.30265																													505	0.01185			295	3.58643
394	-0.000552713			244	3.16583																													506	0.01185			294	3.65035
393	-0.000552713			243	3.05242																													507	0.01185			293	3.74709
392	-0.00111			242	2.96712																													508	0.01185			292	3.85766
391	-0.000552713			241	2.91482																													509	0.01185			291	3.97859
390	-0.000552713			240	2.89097																													510	0.01185			290	4.10124
389	-0.000552713			239	2.88177																													511	0.01185			289	4.20317
388	-0.00111			238	2.87681																													512	0.01185			288	4.26882
387	-0.000552713			237	2.87031																													513	0.01284			287	4.29646
386	-0.00111			236	2.86632																													514	0.01284			286	4.29991
385	-0.000552713			235	2.86971																													515	0.01284			285	4.30855
384	-0.000552713			234	2.89224																													516	0.01284			284	4.30337
383	-0.00111			233	2.94872																													517	0.01284			283	4.29991
382	-0.00166			232	3.00264																													518	0.01284			282	4.29991
381	-0.00111			231	3.07941																													519	0.01284			281	4.31028
380	-0.000552713			230	3.19229																													520	0.01284			280	4.33619
379	-0.000552713			229	3.25393																													521	0.01284			279	4.3742
378	-0.000552713			228	3.27394																													522	0.01284			278	4.41912
377	-0.00111			227	3.39072																													523	0.01284			277	4.45885
376	-0.00111			226	3.19962																													524	0.01284			276	4.4934
375	-0.000552713			225	3.049																													525	0.01284			275	4.50377
374	-0.000552713			224	2.62467																													526	0.01284			274	4.51931
373	-0.00111			223	2.42241																													527	0.01284			273	4.50549
372	-0.00111			222	2.36219																													528	0.01284			272	4.45539
371	-0.00111			221	2.32831																													529	0.01284			271	4.3552
370	-0.000552713			220	2.32314																													530	0.01284			270	4.22563
369	0			219	2.33654																													531	0.01284			269	4.08051
368	-0.00166			218	2.32884																													532	0.01284			268	3.9233
367	-0.00111			217	2.27627																													533	0.01284			267	3.72809
366	-0.00111			216	2.27586																													534	0.01284			266	3.62443
365	-0.000552713			215	2.25559																													535	0.01383			265	3.51733
364	-0.000552713			214	2.24257																													536	0.01284			264	3.35839
363	-0.00166			213	2.23493																													537	0.01383			263	3.15626
362	0			212	2.1988																													538	0.01383			262	2.91959
361	-0.000552713			211	2.19274																													539	0.01383			261	2.68464
360	-0.000552713			210	2.1405																													540	0.01383			260	2.46178
359	0			209	2.12203																													541	0.01383			259	2.24065
358	0.000552713			208	2.12933																													542	0.01383			258	2.08345
357	0.000552713			207	2.10952																													543	0.01383			257	1.9366
356	0.00221			206	2.07328																													544	0.01383			256	1.79149
355	0.00221			205	2.04971																													545	0.01383			255	1.63946
354	0.00276			204	2.00551																													546	0.01383			254	1.48743
353	0.00608			203	2.00004																													547	0.01383			253	1.35096
352	0.00774			202	1.97282																													548	0.01481			252	1.24039
351	0.01161			201	1.95724																													549	0.01481			251	1.1592
350	0.01769			200	1.92454																													550	0.01481			250	1.10564
349	0.02432																																	551	0.01481
348	0.0503																																	552	0.01481
347	0.07019																																	553	0.01481
346	0.09617																																	554	0.01481
345	0.12933																																	555	0.01481
344	0.16913																																	556	0.01481
343	0.21445																																	557	0.01481
342	0.2653																																	558	0.01481
341	0.31449																																	559	0.01481
340	0.37971																																	560	0.01481
339	0.42946																																	561	0.01481
338	0.44162																																	562	0.01481
337	0.43775																																	563	0.01481
336	0.42338																																	564	0.01481
335	0.40127																																	565	0.01481
334	0.37419																																	566	0.01481
333	0.35097																																	567	0.01481
332	0.32831																																	568	0.01481
331	0.33107																																	569	0.01481
330	0.34545																																	570	0.01481
329	0.36479																																	571	0.01481
328	0.38579																																	572	0.01481
327	0.41067																																	573	0.0158
326	0.43277																																	574	0.01481
325	0.44659																																	575	0.01481
324	0.44991																																	576	0.0158
323	0.43498																																	577	0.01481
322	0.41509																																	578	0.0158
321	0.39022																																	579	0.01481
320	0.36755																																	580	0.01481
319	0.34655																																	581	0.01481
318	0.32886																																	582	0.01481
317	0.32002																																	583	0.01481
316	0.31339																																	584	0.01481
315	0.31505																																	585	0.01481
314	0.31947																																	586	0.01481
313	0.32223																																	587	0.01481
312	0.32555																																	588	0.01481
311	0.32665																																	589	0.01481
310	0.32499																																	590	0.01481
309	0.32389																																	591	0.0158
308	0.32223																																	592	0.0158
307	0.32831																																	593	0.0158
306	0.33826																																	594	0.0158
305	0.35539																																	595	0.0158
304	0.37971																																	596	0.0158
303	0.41343																																	597	0.0158
302	0.45544																																	598	0.0158
301	0.50242																																	599	0.0158
300	0.6113																																	600	0.0158
299	0.67155																																	601	0.0158
298	0.73013																																	602	0.0158
297	0.78872																																	603	0.0158
296	0.85378																																	604	0.0158
295	0.9215																																	605	0.0158
294	0.98391																																	606	0.0158
293	1.0835																																	607	0.0158
292	1.15121																																	608	0.0158
291	1.21628																																	609	0.0158
290	1.28001																																	610	0.0158
289	1.37429																																	611	0.0158
288	1.43138																																	612	0.0158
287	1.48051																																	613	0.0158
286	1.52698																																	614	0.0158
285	1.58541																																	615	0.0158
284	1.6186																																	616	0.0158
283	1.64782																																	617	0.0158
282	1.67703																																	618	0.0158
281	1.72085																																	619	0.0158
280	1.75537																																	620	0.0158
279	1.79255																																	621	0.0158
278	1.83504																																	622	0.0158
277	1.90939																																	623	0.0158
276	1.96649																																	624	0.01679
275	2.03554																																	625	0.01679
274	2.11059																																	626	0.01679
273	2.19766																																	627	0.01679
272	2.31775																																	628	0.01679
271	2.39581																																	629	0.0158
270	2.46186																																	630	0.01679
269	2.5159																																	631	0.01679
268	2.57294																																	632	0.01679
267	2.60296																																	633	0.01679
266	2.61797																																	634	0.01679
265	2.62698																																	635	0.01679
264	2.62998																																	636	0.01679
263	2.62398																																	637	0.0158
262	2.60897																																	638	0.0158
261	2.59396																																	639	0.01679
260	2.54892																																	640	0.01679
259	2.5129																																	641	0.01679
258	2.48287																																	642	0.01679
257	2.44384																																	643	0.01679
256	2.40481																																	644	0.01679
255	2.39581																																	645	0.01679
254	2.40181																																	646	0.01679
253	2.42283																																	647	0.01679
252	2.49488																																	648	0.01679
251	2.55493																																	649	0.01679
250	2.62698																																	650	0.01679
249	2.69603																																	651	0.01679
248	2.79811																																	652	0.01679
247	2.84615																																	653	0.01679
246	2.88217																																	654	0.01679
245	2.90919																																	655	0.01679
244	2.94822																																	656	0.01679
243	2.97224																																	657	0.01679
242	3.01127																																	658	0.01679
241	3.0473																																	659	0.01679
240	3.10134																																	660	0.01679
239	3.13436																																	661	0.01679
238	3.17339																																	662	0.01679
237	3.21843																																	663	0.01679
236	3.3175																																	664	0.01679
235	3.41357																																	665	0.01679
234	3.54868																																	666	0.01679
233	3.68678																																	667	0.01679
232	3.89394																																	668	0.01679
231	4.02003																																	669	0.01679
230	4.08308																																	670	0.01778
229	4.06206																																	671	0.01679
228	3.99601																																	672	0.01679
227	3.7168																																	673	0.01679
226	3.13737																																	674	0.01679
225	1.89143																																	675	0.01679
224	1.327																																	676	0.01778
223	1.03578																																	677	0.01679
222	1.07781																																	678	0.01778
221	1.02978																																	679	0.01778
220	1.09583																																	680	0.01778
219	0.95472																																	681	0.01778
218	0.98174																																	682	0.01778
217	1.06881																																	683	0.01679
216	1.08082																																	684	0.01778
215	1.24894																																	685	0.01778
214	1.13786																																	686	0.01778
213	1.10784																																	687	0.01679
212	1.08682																																	688	0.01778
211	1.09883																																	689	0.01778
210	1.08682																																	690	0.01778
209	1.16188																																	691	0.01778
208	0.99075																																	692	0.01778
207	1.0658																																	693	0.01778
206	1.13786																																	694	0.01778
205	1.04779																																	695	0.01778
204	0.99375																																	696	0.01778
203	1.08982																																	697	0.01778
202	0.99075																																	698	0.01778
201	1.00876																																	699	0.01778
200	0.97273																																	700	0.01778

## Sheet: Table 1_PL RT
	BO1a		BO1b		BO1c		BO1d		BO1e		BO1f		BO1g		BO2		BO3a		BO3b		BO3c		BO3d		BO3e		BO4a		BO4b		BO4c		BO4d		BO4e		BO5		BO6
310	0.00327	330	0.00375	320	0.00125	330	0.00119	330	0	330	0	330	0	320	0.000220734	320	0.00196	330	8.23977e-06	330	0	360	0	360	0.000829646	330	0	330	0	360	0.0109	320	0	360	0	340	0	320	0.000726262
311	0.00321	331	0.00466	321	0.00147	331	0.00106	331	0.000337358	331	0.000407274	331	0.000578889	321	0	321	0.0016	331	9.64939e-05	331	0.000200822	361	0.000425184	361	0.000949885	331	3.88975e-05	331	0.000153962	361	0.01156	321	0	361	0.000195501	341	0.00021375	321	0.00112
312	0.0033	332	0.00542	322	0.00158	332	0.000695191	332	0.000652521	332	0.000223243	332	0.00124	322	0.000588625	322	0.00145	332	0	332	0.000290113	362	0.00118	362	0.00118	332	6.4984e-05	332	0.000189056	362	0.01134	322	2.22361e-05	362	0.000182467	342	0.000622659	322	0.00104
313	0.00365	333	0.00686	323	0.00179	333	0.00108	333	0.00131	333	0.000681611	333	0.00285	323	0.000478258	323	0.00155	333	0.000180867	333	0.000313791	363	0.0017	363	0.00149	333	6.72892e-05	333	0.000392603	363	0.01185	323	0.000289069	363	0.000221568	343	0.000451461	323	0.00131
314	0.00424	334	0.00797	324	0.0023	334	0.000998278	334	0.00183	334	0.000935459	334	0.00509	324	0.000717387	324	0.00161	334	0.000150069	334	0.000398646	364	0.00291	364	0.0019	334	0.000277361	334	0.000271	364	0.00975	324	0.000333541	364	7.82003e-05	344	0.000284033	324	0.00137
315	0.00396	335	0.01005	325	0.00338	335	0.00109	335	0.0029	335	0.0015	335	0.00716	325	0.000790965	325	0.00198	335	0.000284286	335	0.000569638	365	0.00342	365	0.00237	335	0.000215082	335	0.000120258	365	0.00902	325	0.000978387	365	0.000286735	345	0.00027163	325	0.00171
316	0.00352	336	0.01239	326	0.00317	336	0.0013	336	0.00385	336	0.00194	336	0.01046	326	0.00171	326	0.00183	336	0.000506494	336	0.000425726	366	0.00517	366	0.00246	336	0.000488522	336	0.000276415	366	0.00775	326	0.000533665	366	0	346	0.000297962	326	0.00145
317	0.00329	337	0.0151	327	0.00366	337	0.00139	337	0.00524	337	0.00221	337	0.01418	327	0.00221	327	0.00191	337	0.000642131	337	0.00031821	367	0.00552	367	0.00291	337	0.000803184	337	0.000374141	367	0.0061	327	0.00102	367	0.000430102	347	0.000176005	327	0.00105
318	0.00367	338	0.0191	328	0.00449	338	0.00186	338	0.0074	338	0.0035	338	0.01891	328	0.00368	328	0.00191	338	0.000866567	338	0.000528101	368	0.00575	368	0.00362	338	0.000836544	338	0.000863119	368	0.00485	328	0.00138	368	0.000351902	348	8.91458e-05	328	0.00132
319	0.00364	339	0.02636	329	0.00578	339	0.00193	339	0.01181	339	0.00466	339	0.02697	329	0.00508	329	0.00198	339	0.00125	339	0.000751335	369	0.00653	369	0.0051	339	0.00103	339	0.000956667	369	0.00373	329	0.00196	369	0.000495269	349	0.000178249	329	0.00177
320	0.00368	340	0.0379	330	0.00767	340	0.00259	340	0.01715	340	0.00501	340	0.03822	330	0.00677	330	0.00209	340	0.00181	340	0.000782603	370	0.00818	370	0.00679	340	0.00142	340	0.00139	370	0.00336	330	0.00202	370	0.000938404	350	0.00034952	330	0.00125
321	0.00376	341	0.05351	331	0.01071	341	0.00286	341	0.02543	341	0.0072	341	0.05321	331	0.0103	331	0.00235	341	0.00213	341	0.00128	371	0.01172	371	0.01036	341	0.00176	341	0.00188	371	0.00198	331	0.00185	371	0.001	351	0.000389905	331	0.0018
322	0.00431	342	0.08187	332	0.014	342	0.0043	342	0.03859	342	0.00957	342	0.07521	332	0.01554	332	0.0027	342	0.0032	342	0.0015	372	0.02185	372	0.01752	342	0.00289	342	0.00258	372	0.00169	332	0.00185	372	0.00152	352	0.000208683	332	0.00172
323	0.00447	343	0.12	333	0.02151	343	0.00495	343	0.05839	343	0.01332	343	0.10406	333	0.0232	333	0.00308	343	0.00443	343	0.00187	373	0.04581	373	0.03369	343	0.00363	343	0.00333	373	0.00199	333	0.00227	373	0.00214	353	0.000188864	333	0.00201
324	0.00548	344	0.17033	334	0.03422	344	0.00586	344	0.08395	344	0.01884	344	0.13828	334	0.03653	334	0.00372	344	0.00605	344	0.00257	374	0.09129	374	0.06848	344	0.00456	344	0.00399	374	0.002	334	0.00185	374	0.00207	354	0.000412903	334	0.00229
325	0.00577	345	0.23305	335	0.05595	345	0.00719	345	0.11866	345	0.02608	345	0.17777	335	0.05564	335	0.00437	345	0.00879	345	0.0031	375	0.16804	375	0.12773	345	0.00572	345	0.00591	375	0.00213	335	0.00211	375	0.00292	355	0.000477317	335	0.00239
326	0.00704	346	0.32441	336	0.08964	346	0.00903	346	0.16798	346	0.03684	346	0.22835	336	0.08057	336	0.0052	346	0.01314	346	0.00422	376	0.2802	376	0.2273	346	0.00848	346	0.00822	376	0.00191	336	0.0022	376	0.0039	356	0.00048438	336	0.00303
327	0.0077	347	0.41921	337	0.13687	347	0.01258	347	0.22558	347	0.05005	347	0.28421	337	0.11379	337	0.00668	347	0.01994	347	0.0057	377	0.39187	377	0.33537	347	0.01158	347	0.01244	377	0.00234	337	0.00149	377	0.00576	357	0.000687849	337	0.00349
328	0.00983	348	0.52345	338	0.2037	348	0.01532	348	0.29217	348	0.0677	348	0.3465	338	0.15523	338	0.00797	348	0.02827	348	0.00687	378	0.49122	378	0.43427	348	0.01584	348	0.01853	378	0.00279	338	0.00216	378	0.00704	358	0.00098073	338	0.00454
329	0.01342	349	0.64233	339	0.29811	349	0.02067	349	0.37502	349	0.09428	349	0.40911	339	0.20948	339	0.01077	349	0.04078	349	0.00961	379	0.5569	379	0.5017	349	0.02404	349	0.02878	379	0.00359	339	0.00229	379	0.00907	359	0.00118	339	0.00626
330	0.01741	350	0.73842	340	0.40333	350	0.0279	350	0.45481	350	0.12503	350	0.47432	340	0.2704	340	0.01494	350	0.05841	350	0.01241	380	0.58665	380	0.54852	350	0.03686	350	0.04402	380	0.00446	340	0.00256	380	0.01039	360	0.00146	340	0.00823
331	0.01906	351	0.83522	341	0.51239	351	0.03665	351	0.53496	351	0.16618	351	0.53148	341	0.32257	341	0.02141	351	0.08132	351	0.0172	381	0.59915	381	0.57823	351	0.05596	351	0.06542	381	0.00544	341	0.00278	381	0.01133	361	0.00223	341	0.01016
332	0.024	352	0.91385	342	0.63122	352	0.05062	352	0.61161	352	0.21141	352	0.59167	342	0.37913	342	0.0345	352	0.11607	352	0.02555	382	0.59141	382	0.58091	352	0.08686	352	0.09593	382	0.00587	342	0.00231	382	0.01208	362	0.00273	342	0.01504
333	0.03295	353	0.96134	343	0.73057	353	0.06762	353	0.67699	353	0.2607	353	0.65039	343	0.42307	343	0.05329	353	0.16348	353	0.04033	383	0.5796	383	0.59074	353	0.1274	353	0.13769	383	0.00685	343	0.00211	383	0.01438	363	0.00419	343	0.01933
334	0.04878	354	0.99974	344	0.81556	354	0.08956	354	0.72644	354	0.32338	354	0.69727	344	0.46954	344	0.0827	354	0.23227	354	0.06874	384	0.56539	384	0.59878	354	0.18301	354	0.19455	384	0.00789	344	0.00218	384	0.01642	364	0.00539	344	0.02969
335	0.07397	355	1	345	0.87004	355	0.12153	355	0.76249	355	0.39398	355	0.73682	345	0.5057	345	0.12833	355	0.33606	355	0.1169	385	0.56712	385	0.60805	355	0.26555	355	0.27069	385	0.00799	345	0.003	385	0.02223	365	0.00713	345	0.04367
336	0.10885	356	0.97681	346	0.91312	356	0.15701	356	0.78163	356	0.45788	356	0.76708	346	0.5309	346	0.19976	356	0.45181	356	0.18062	386	0.58125	386	0.64002	356	0.36834	356	0.35393	386	0.00871	346	0.00245	386	0.03584	366	0.00874	346	0.07144
337	0.1566	357	0.95395	347	0.92493	357	0.20216	357	0.78881	357	0.52041	357	0.78662	347	0.54943	347	0.29245	357	0.57371	357	0.27309	387	0.61299	387	0.67997	357	0.496	357	0.44707	387	0.00861	347	0.00336	387	0.06248	367	0.01141	347	0.11103
338	0.21843	358	0.92549	348	0.92211	358	0.26027	358	0.78782	358	0.59328	358	0.80935	348	0.57183	348	0.4002	358	0.69723	358	0.40122	388	0.65541	388	0.7291	358	0.64215	358	0.56189	388	0.00888	348	0.00302	388	0.10736	368	0.01447	348	0.16426
339	0.30324	359	0.88922	349	0.90454	359	0.32455	359	0.78533	359	0.65044	359	0.823	349	0.6008	349	0.54657	359	0.78156	359	0.54261	389	0.73002	389	0.79963	359	0.76016	359	0.66024	389	0.0098	349	0.00305	389	0.18059	369	0.01893	349	0.23971
340	0.39211	360	0.86331	350	0.87919	360	0.3932	360	0.78426	360	0.70108	360	0.8394	350	0.63485	350	0.67424	360	0.83334	360	0.69551	390	0.80326	390	0.86563	360	0.82251	360	0.74749	390	0.01062	350	0.00271	390	0.27326	370	0.02543	350	0.33968
341	0.49402	361	0.85054	351	0.84263	361	0.482	361	0.78604	361	0.74935	361	0.85181	351	0.67425	351	0.79274	361	0.85402	361	0.85376	391	0.88041	391	0.92798	361	0.84229	361	0.82963	391	0.01212	351	0.0022	391	0.38348	371	0.03243	351	0.46102
342	0.60496	362	0.85672	352	0.83067	362	0.56545	362	0.79916	362	0.78842	362	0.8743	352	0.72351	352	0.90024	362	0.8391	362	0.95682	392	0.9412	392	0.9654	362	0.81005	362	0.87181	392	0.01435	352	0.0026	392	0.47309	372	0.04407	352	0.61124
343	0.69892	363	0.86325	353	0.82817	363	0.65243	363	0.81131	363	0.81245	363	0.88904	353	0.7709	353	0.96996	363	0.80878	363	1	393	0.97854	393	0.99739	363	0.75629	363	0.90032	393	0.01529	353	0.00262	393	0.53522	373	0.06145	353	0.71778
344	0.78236	364	0.88742	354	0.82945	364	0.74381	364	0.84579	364	0.83913	364	0.91178	354	0.81554	354	0.99207	364	0.76909	364	0.97213	394	1	394	1	364	0.67815	364	0.90574	394	0.01895	354	0.00294	394	0.57052	374	0.08326	354	0.76105
345	0.84993	365	0.91413	355	0.85464	365	0.82021	365	0.87541	365	0.8612	365	0.932	355	0.86796	355	0.98501	365	0.73197	365	0.9051	395	0.99826	395	0.98955	365	0.61829	365	0.89367	395	0.02298	355	0.00331	395	0.57535	375	0.11469	355	0.73371
346	0.89757	366	0.9363	356	0.88096	366	0.88586	366	0.90562	366	0.87003	366	0.94521	356	0.90786	356	0.94464	366	0.70982	366	0.82171	396	0.98585	396	0.95626	366	0.56636	366	0.87464	396	0.02829	356	0.00314	396	0.56356	376	0.15602	356	0.66758
347	0.91855	367	0.96579	357	0.92238	367	0.94828	367	0.9414	367	0.88055	367	0.96969	357	0.94357	357	0.8865	367	0.70517	367	0.72728	397	0.95588	397	0.92225	367	0.53153	367	0.8433	397	0.03615	357	0.00285	397	0.54955	377	0.20418	357	0.57296
348	0.92434	368	0.9744	358	0.95553	368	0.98344	368	0.96754	368	0.88961	368	0.97702	358	0.96974	358	0.81968	368	0.71994	368	0.65635	398	0.91236	398	0.88093	368	0.519	368	0.82548	398	0.04872	358	0.00371	398	0.5247	378	0.26981	358	0.49397
349	0.91082	369	0.97125	359	0.98292	369	1	369	0.987	369	0.90075	369	0.98648	359	0.97774	359	0.76334	369	0.75642	369	0.59211	399	0.86333	399	0.82456	369	0.52798	369	0.81259	399	0.07002	359	0.0042	399	0.50932	379	0.33941	359	0.43112
350	0.89335	370	0.96735	360	1	370	0.99825	370	1	370	0.91326	370	0.99024	360	0.99159	360	0.71434	370	0.81327	370	0.54802	400	0.81135	400	0.76547	370	0.57055	370	0.81191	400	0.09661	360	0.00329	400	0.49872	380	0.41591	360	0.38468
351	0.87504	371	0.94653	361	0.99753	371	0.99405	371	0.99118	371	0.92764	371	1	361	1	361	0.68888	371	0.87254	371	0.52609	401	0.76282	401	0.71312	371	0.64304	371	0.82457	401	0.14132	361	0.00489	401	0.49509	381	0.50748	361	0.35214
352	0.85691	372	0.91923	362	0.99192	372	0.98108	372	0.98128	372	0.93656	372	0.99472	362	0.9941	362	0.68647	372	0.92477	372	0.52476	402	0.71491	402	0.66325	372	0.73655	372	0.847	402	0.19989	362	0.00409	402	0.50077	382	0.58929	362	0.34988
353	0.8444	373	0.87535	363	0.96502	373	0.96439	373	0.96146	373	0.95896	373	0.98995	363	0.98392	363	0.69926	373	0.97524	373	0.5539	403	0.67037	403	0.62263	373	0.83716	373	0.88737	403	0.27846	363	0.00489	403	0.51934	383	0.66721	363	0.36981
354	0.84237	374	0.83203	364	0.9229	374	0.94616	374	0.92865	374	0.97637	374	0.97744	364	0.97539	364	0.74799	374	0.99711	374	0.61407	404	0.63039	404	0.57891	374	0.92047	374	0.91795	404	0.37859	364	0.00516	404	0.54785	384	0.74485	364	0.43997
355	0.85341	375	0.78436	365	0.87984	375	0.92901	375	0.89673	375	0.98663	375	0.96383	365	0.95935	365	0.80323	375	1	375	0.70281	405	0.59182	405	0.54267	375	0.97955	375	0.94935	405	0.4803	365	0.00623	405	0.58809	385	0.80341	365	0.55084
356	0.8673	376	0.73289	366	0.83296	376	0.91853	376	0.85404	376	0.99545	376	0.94719	366	0.95298	366	0.86727	376	0.97927	376	0.80042	406	0.55711	406	0.51574	376	1	376	0.9788	406	0.59581	366	0.00743	406	0.64571	386	0.84627	366	0.69723
357	0.8962	377	0.69511	367	0.78092	377	0.91284	377	0.82041	377	1	377	0.92864	367	0.94483	367	0.93297	377	0.93939	377	0.88216	407	0.53266	407	0.49525	377	0.97727	377	0.99615	407	0.6944	367	0.00907	407	0.71136	387	0.87156	367	0.85274
358	0.92396	378	0.6532	368	0.72513	378	0.91246	378	0.79035	378	0.99547	378	0.90689	368	0.93521	368	0.97468	378	0.88952	378	0.95354	408	0.52251	408	0.47845	378	0.91953	378	1	408	0.77979	368	0.01207	408	0.77325	388	0.88516	368	0.9603
359	0.95556	379	0.61791	369	0.68243	379	0.91787	379	0.76353	379	0.97926	379	0.89022	369	0.93661	369	1	379	0.8355	379	0.97582	409	0.50784	409	0.4716	379	0.84862	379	0.99368	409	0.8432	369	0.01708	409	0.84104	389	0.8776	369	1
360	0.97645	380	0.59503	370	0.64546	380	0.92189	380	0.73821	380	0.96902	380	0.86152	370	0.94185	370	0.99587	380	0.77692	380	0.9734	410	0.50687	410	0.46408	380	0.77047	380	0.9747	410	0.8828	370	0.02424	410	0.90692	390	0.86652	370	0.96442
361	0.99476	381	0.57362	371	0.61532	381	0.93428	381	0.71782	381	0.96295	381	0.84803	371	0.93694	371	0.97399	381	0.71912	381	0.94409	411	0.5089	411	0.46024	381	0.69254	381	0.95527	411	0.89484	371	0.0346	411	0.94996	391	0.85176	371	0.89449
362	1	382	0.55836	372	0.5958	382	0.94185	382	0.70259	382	0.94471	382	0.83098	372	0.93566	372	0.93167	382	0.66731	382	0.88598	412	0.51798	412	0.46835	382	0.62272	382	0.92185	412	0.89652	372	0.04936	412	0.98224	392	0.83203	372	0.79788
363	0.99687	383	0.54313	373	0.57874	383	0.94491	383	0.68589	383	0.92548	383	0.81643	373	0.93277	373	0.87135	383	0.62555	383	0.81344	413	0.52496	413	0.46643	383	0.56005	383	0.89334	413	0.88709	373	0.07863	413	0.99894	393	0.8075	373	0.6882
364	0.97383	384	0.53494	374	0.56965	384	0.94671	384	0.67573	384	0.90944	384	0.80387	374	0.94071	374	0.8116	384	0.58407	384	0.73843	414	0.52848	414	0.46435	384	0.50312	384	0.84962	414	0.86876	374	0.11665	414	1	394	0.78473	374	0.58723
365	0.94403	385	0.5244	375	0.5539	385	0.94118	385	0.66557	385	0.88668	385	0.78676	375	0.92473	375	0.74575	385	0.55611	385	0.66714	415	0.52714	415	0.4644	385	0.46034	385	0.81124	415	0.84054	375	0.16475	415	0.98474	395	0.77556	375	0.50183
366	0.90256	386	0.5091	376	0.53693	386	0.92828	386	0.64887	386	0.86071	386	0.77036	376	0.90773	376	0.6832	386	0.53352	386	0.5962	416	0.52417	416	0.45851	386	0.42524	386	0.77373	416	0.82215	376	0.23495	416	0.94506	396	0.76352	376	0.4278
367	0.85676	387	0.49312	377	0.53058	387	0.90482	387	0.63578	387	0.83769	387	0.7506	377	0.88835	377	0.62669	387	0.52082	387	0.53579	417	0.52238	417	0.44821	387	0.40376	387	0.74301	417	0.80992	377	0.32149	417	0.88677	397	0.76008	377	0.36916
368	0.81261	388	0.47841	378	0.51021	388	0.87402	388	0.62239	388	0.80851	388	0.73858	378	0.86822	378	0.57714	388	0.51353	388	0.48735	418	0.50643	418	0.43695	388	0.39306	388	0.70987	418	0.79401	378	0.41275	418	0.83515	398	0.77214	378	0.32768
369	0.76672	389	0.45723	379	0.48903	389	0.84441	389	0.60597	389	0.79008	389	0.71866	379	0.84525	379	0.54091	389	0.50965	389	0.44615	419	0.49122	419	0.41874	389	0.39073	389	0.68026	419	0.78994	379	0.49593	419	0.77285	399	0.79119	379	0.29866
370	0.72411	390	0.43947	380	0.46671	390	0.81609	390	0.58961	390	0.76748	390	0.6994	380	0.82117	380	0.5112	390	0.51273	390	0.41136	420	0.46681	420	0.3958	390	0.39833	390	0.65921	420	0.79783	380	0.57591	420	0.71138	400	0.81005	380	0.28573
371	0.68999	391	0.42151	381	0.44496	391	0.78431	391	0.56465	391	0.75611	391	0.68273	381	0.80463	381	0.49983	391	0.51652	391	0.39214	421	0.44025	421	0.37336	391	0.4156	391	0.6464	421	0.81562	381	0.64825	421	0.64466	401	0.84429	381	0.29025
372	0.66408	392	0.4046	382	0.4196	392	0.75113	392	0.54182	392	0.73351	392	0.67253	382	0.77623	382	0.4947	392	0.51513	392	0.38273	422	0.41636	422	0.35371	392	0.43342	392	0.63699	422	0.83824	382	0.68572	422	0.59307	402	0.87613	382	0.30997
373	0.64119	393	0.38249	383	0.39942	393	0.71966	393	0.51594	393	0.71507	393	0.64723	383	0.75015	383	0.49633	393	0.51098	393	0.37729	423	0.39027	423	0.32767	393	0.44935	393	0.63067	423	0.8719	383	0.71167	423	0.54941	403	0.90813	383	0.3436
374	0.62233	394	0.35685	384	0.3697	394	0.68428	394	0.48824	394	0.69753	394	0.6326	384	0.72274	384	0.50186	394	0.5042	394	0.38367	424	0.36144	424	0.30252	394	0.462	394	0.62035	424	0.90851	384	0.722	424	0.50688	404	0.94372	384	0.3873
375	0.61068	395	0.33805	385	0.34531	395	0.65735	395	0.46491	395	0.68349	395	0.6162	385	0.69824	385	0.5092	395	0.48927	395	0.39654	425	0.33804	425	0.28178	395	0.4643	395	0.60925	425	0.9403	385	0.73446	425	0.47718	405	0.96717	385	0.41943
376	0.59562	396	0.31951	386	0.31994	396	0.62989	396	0.43842	396	0.66322	396	0.59283	386	0.67937	386	0.50733	396	0.47387	396	0.40907	426	0.31211	426	0.26143	396	0.45954	396	0.60172	426	0.96809	386	0.73917	426	0.44347	406	0.98061	386	0.44069
377	0.58227	397	0.30053	387	0.30122	397	0.60756	397	0.41495	397	0.64495	397	0.57418	387	0.6608	387	0.49947	397	0.45318	397	0.4213	427	0.29398	427	0.24161	397	0.44852	397	0.59758	427	0.98478	387	0.73675	427	0.43513	407	0.99794	387	0.44736
378	0.57077	398	0.28238	388	0.28175	398	0.58718	398	0.39462	398	0.62918	398	0.55899	388	0.65275	388	0.48968	398	0.43267	398	0.43199	428	0.27286	428	0.22622	398	0.43164	398	0.5839	428	0.9976	388	0.73601	428	0.41677	408	1	388	0.44334
379	0.55527	399	0.26596	389	0.2621	399	0.56151	399	0.37383	399	0.61234	399	0.53932	389	0.637	389	0.47726	399	0.40746	399	0.43419	429	0.25658	429	0.21075	399	0.40572	399	0.56987	429	1	389	0.71771	429	0.41803	409	0.98862	389	0.4189
380	0.53497	400	0.25455	390	0.24942	400	0.54831	400	0.35312	400	0.59123	400	0.5232	390	0.6169	390	0.45944	400	0.38744	400	0.43631	430	0.24344	430	0.19538	400	0.38042	400	0.5561	430	0.9906	390	0.71198	430	0.41015	410	0.9769	390	0.39354
381	0.51699	401	0.24079	391	0.2378	401	0.5326	401	0.33933	401	0.57514	401	0.50477	391	0.60615	391	0.43499	401	0.36251	401	0.4314	431	0.22911	431	0.1862	401	0.35437	401	0.54076	431	0.97952	391	0.71411	431	0.4175	411	0.94574	391	0.35862
382	0.49734	402	0.23336	392	0.2272	402	0.52027	402	0.3209	402	0.55981	402	0.49287	392	0.58553	392	0.41343	402	0.33998	402	0.41339	432	0.21931	432	0.1755	402	0.3245	402	0.52922	432	0.94781	392	0.71026	432	0.42203	412	0.9135	392	0.32228
383	0.47454	403	0.22182	393	0.21799	403	0.50853	403	0.30738	403	0.54381	403	0.48123	393	0.56519	393	0.38648	403	0.31924	403	0.39781	433	0.211	433	0.17087	403	0.30034	403	0.50656	433	0.91466	393	0.71193	433	0.42418	413	0.88146	393	0.28885
384	0.44895	404	0.21287	394	0.20934	404	0.49459	404	0.29632	404	0.52519	404	0.4677	394	0.54689	394	0.35857	404	0.29973	404	0.3739	434	0.20159	434	0.16427	404	0.27436	404	0.48675	434	0.88131	394	0.72999	434	0.43573	414	0.8384	394	0.25093
385	0.42811	405	0.20676	395	0.20024	405	0.48088	405	0.28178	405	0.51168	405	0.45294	395	0.5245	395	0.33248	405	0.28042	405	0.35141	435	0.19809	435	0.15878	405	0.25018	405	0.46672	435	0.84794	395	0.75158	435	0.43121	415	0.80043	395	0.22476
386	0.4016	406	0.19603	396	0.19134	406	0.46593	406	0.26989	406	0.49336	406	0.43987	396	0.50609	396	0.30879	406	0.26301	406	0.32418	436	0.19473	436	0.15477	406	0.22944	406	0.44715	436	0.79634	396	0.78313	436	0.43257	416	0.76248	396	0.19555
387	0.37863	407	0.19136	397	0.18505	407	0.45006	407	0.26146	407	0.47446	407	0.42795	397	0.49139	397	0.287	407	0.25122	407	0.29837	437	0.1886	437	0.14889	407	0.21131	407	0.42625	437	0.75788	397	0.81517	437	0.4304	417	0.72124	397	0.17658
388	0.35627	408	0.18136	398	0.17705	408	0.43656	408	0.25036	408	0.4528	408	0.41034	398	0.46928	398	0.26583	408	0.23857	408	0.27367	438	0.18366	438	0.14219	408	0.19651	408	0.40818	438	0.72335	398	0.85925	438	0.42201	418	0.68883	398	0.158
389	0.3357	409	0.17591	399	0.17114	409	0.41835	409	0.23948	409	0.44049	409	0.39826	399	0.45239	399	0.24737	409	0.22819	409	0.24987	439	0.17845	439	0.1395	409	0.18461	409	0.39103	439	0.68612	399	0.89796	439	0.41408	419	0.65972	399	0.14445
390	0.31842	410	0.16854	400	0.16175	410	0.40113	410	0.22747	410	0.42136	410	0.38483	400	0.44171	400	0.23593	410	0.2196	410	0.22961	440	0.17525	440	0.13295	410	0.17474	410	0.37	440	0.64521	400	0.94352	440	0.40393	420	0.63464	400	0.13782
391	0.30285	411	0.15889	401	0.15326	411	0.38357	411	0.21943	411	0.4021	411	0.37306	401	0.41849	401	0.22374	411	0.21205	411	0.2092	441	0.16728	441	0.1314	411	0.16649	411	0.35383	441	0.61389	401	0.9672	441	0.39214	421	0.61157	401	0.1323
392	0.28816	412	0.15249	402	0.14542	412	0.36477	412	0.20941	412	0.3894	412	0.35837	402	0.40299	402	0.21399	412	0.20704	412	0.19448	442	0.16072	442	0.12365	412	0.16349	412	0.33814	442	0.58099	402	0.98237	442	0.37743	422	0.60019	402	0.12959
393	0.27634	413	0.14388	403	0.13817	413	0.34446	413	0.19656	413	0.36946	413	0.34497	403	0.38884	403	0.20674	413	0.20112	413	0.1783	443	0.15366	443	0.1185	413	0.16083	413	0.32554	443	0.55399	403	1	443	0.35725	423	0.58865	403	0.13101
394	0.2654	414	0.1373	404	0.13076	414	0.32807	414	0.18635	414	0.35419	414	0.33163	404	0.36837	404	0.20045	414	0.19652	414	0.16664	444	0.1466	444	0.1113	414	0.16059	414	0.30933	444	0.5345	404	0.9978	444	0.33909	424	0.5788	404	0.13788
395	0.25385	415	0.12967	405	0.12349	415	0.30911	415	0.17754	415	0.3363	415	0.32053	405	0.36077	405	0.19665	415	0.18968	415	0.15727	445	0.13756	445	0.10592	415	0.15936	415	0.29703	445	0.51603	405	0.99451	445	0.3153	425	0.568	405	0.14074
396	0.24435	416	0.12146	406	0.11468	416	0.29133	416	0.16655	416	0.32425	416	0.30873	406	0.34405	406	0.19222	416	0.18327	416	0.15445	446	0.13034	446	0.09866	416	0.15911	416	0.28678	446	0.50436	406	0.98639	446	0.29282	426	0.56197	406	0.14376
397	0.23438	417	0.1124	407	0.10901	417	0.2728	417	0.15514	417	0.31146	417	0.29527	407	0.33081	407	0.18942	417	0.17718	417	0.14742	447	0.12143	447	0.09582	417	0.15777	417	0.27488	447	0.4894	407	0.97443	447	0.27384	427	0.55594	407	0.14914
398	0.22646	418	0.10662	408	0.10213	418	0.25914	418	0.14692	418	0.29485	418	0.28201	408	0.31734	408	0.18284	418	0.16861	418	0.14505	448	0.11587	448	0.0889	418	0.15419	418	0.26794	448	0.47529	408	0.94528	448	0.25351	428	0.55134	408	0.14843
399	0.21729	419	0.09873	409	0.09645	419	0.24463	419	0.13842	419	0.28162	419	0.27196	409	0.30033	409	0.1802	419	0.16044	419	0.1441	449	0.1074	449	0.08277	419	0.14953	419	0.25579	449	0.46433	409	0.93623	449	0.23884	429	0.53895	409	0.14702
400	0.20997	420	0.09275	410	0.08929	420	0.22933	420	0.13047	420	0.26792	420	0.25826	410	0.29371	410	0.17209	420	0.15203	420	0.14246	450	0.10197	450	0.078	420	0.14414	420	0.24631	450	0.46261	410	0.90183	450	0.22243	430	0.52605	410	0.14271
401	0.20048	421	0.08645	411	0.08387	421	0.21812	421	0.12193	421	0.25671	421	0.24846	411	0.28177	411	0.16669	421	0.1433	421	0.14067	451	0.09422	451	0.07256	421	0.13623	421	0.23562	451	0.4512	411	0.88193	451	0.20642	431	0.51296	411	0.13744
402	0.19415	422	0.08047	412	0.07907	422	0.2062	422	0.11456	422	0.2446	422	0.23679	412	0.26884	412	0.15988	422	0.13435	422	0.13779	452	0.08894	452	0.06709	422	0.12689	422	0.22644	452	0.44285	412	0.85527	452	0.19164	432	0.49669	412	0.12928
403	0.1861	423	0.07493	413	0.07416	423	0.19373	423	0.10754	423	0.23274	423	0.22581	413	0.25618	413	0.15223	423	0.12591	423	0.13478	453	0.08375	453	0.06371	423	0.11788	423	0.21554	453	0.43706	413	0.84123	453	0.18299	433	0.47584	413	0.1195
404	0.17833	424	0.07055	414	0.07103	424	0.18472	424	0.09981	424	0.22269	424	0.21492	414	0.24974	414	0.14205	424	0.11614	424	0.12848	454	0.07955	454	0.05887	424	0.10923	424	0.2054	454	0.43072	414	0.81533	454	0.17205	434	0.45463	414	0.10831
405	0.17	425	0.06647	415	0.06634	425	0.17441	425	0.0951	425	0.20912	425	0.20633	415	0.24382	415	0.13258	425	0.10811	425	0.12322	455	0.07498	455	0.05631	425	0.09963	425	0.19762	455	0.42119	415	0.79107	455	0.16336	435	0.43587	415	0.10055
406	0.16072	426	0.06341	416	0.06196	426	0.16488	426	0.08913	426	0.19981	426	0.19416	416	0.22335	416	0.12296	426	0.0993	426	0.11508	456	0.07003	456	0.05331	426	0.09037	426	0.1864	456	0.41266	416	0.77479	456	0.15606	436	0.41402	416	0.09084
407	0.15321	427	0.05923	417	0.06018	427	0.15575	427	0.08423	427	0.18857	427	0.18859	417	0.21825	417	0.11374	427	0.0921	427	0.10828	457	0.06586	457	0.04918	427	0.08275	427	0.17958	457	0.40109	417	0.75073	457	0.14947	437	0.39298	417	0.08013
408	0.14369	428	0.05513	418	0.05704	428	0.14856	428	0.08015	428	0.17881	428	0.17896	418	0.20946	418	0.10635	428	0.08527	428	0.10008	458	0.06159	458	0.04636	428	0.07502	428	0.16715	458	0.38719	418	0.73768	458	0.14432	438	0.36945	418	0.0717
409	0.138	429	0.05218	419	0.05328	429	0.14007	429	0.07536	429	0.16957	429	0.17066	419	0.19756	419	0.0974	429	0.07929	429	0.09327	459	0.06023	459	0.04338	429	0.06849	429	0.1573	459	0.37402	419	0.72968	459	0.14025	439	0.3505	419	0.06373
410	0.12858	430	0.04959	420	0.05047	430	0.132	430	0.07103	430	0.16025	430	0.16177	420	0.1916	420	0.09102	430	0.07402	430	0.08568	460	0.05534	460	0.04081	430	0.06221	430	0.14788	460	0.35897	420	0.70726	460	0.136	440	0.33216	420	0.05697
411	0.12068	431	0.04679	421	0.04845	431	0.12552	431	0.06721	431	0.15078	431	0.1551	421	0.18021	421	0.08236	431	0.06968	431	0.07795	461	0.0532	461	0.03901	431	0.05762	431	0.14097	461	0.34465	421	0.70428	461	0.13044	441	0.30935	421	0.05129
412	0.1153	432	0.04428	422	0.04398	432	0.11759	432	0.06385	432	0.14373	432	0.14674	422	0.1716	422	0.07768	432	0.06519	432	0.07278	462	0.05062	462	0.03535	432	0.05265	432	0.13322	462	0.33114	422	0.69924	462	0.12867	442	0.2921	422	0.04767
413	0.10786	433	0.04141	423	0.04211	433	0.11115	433	0.05965	433	0.13593	433	0.14072	423	0.16347	423	0.07221	433	0.06215	433	0.06508	463	0.04848	463	0.03525	433	0.0497	433	0.12447	463	0.31559	423	0.69614	463	0.12513	443	0.27917	423	0.04439
414	0.10264	434	0.03922	424	0.03917	434	0.10406	434	0.05693	434	0.1288	434	0.13452	424	0.15926	424	0.06695	434	0.05903	434	0.05977	464	0.04721	464	0.03404	434	0.04583	434	0.11839	464	0.29944	424	0.68096	464	0.12207	444	0.26346	424	0.04059
415	0.09698	435	0.03665	425	0.03683	435	0.09879	435	0.05377	435	0.12181	435	0.1291	425	0.15223	425	0.06306	435	0.05569	435	0.05509	465	0.04396	465	0.03118	435	0.04379	435	0.11215	465	0.28386	425	0.67838	465	0.1169	445	0.25148	425	0.0395
416	0.09173	436	0.0351	426	0.03407	436	0.09281	436	0.04962	436	0.11396	436	0.1209	426	0.1414	426	0.05935	436	0.05286	436	0.04992	466	0.04217	466	0.02983	436	0.042	436	0.10516	466	0.26775	426	0.6635	466	0.11794	446	0.24049	426	0.03757
417	0.08677	437	0.03264	427	0.03224	437	0.08772	437	0.04703	437	0.10732	437	0.11829	427	0.13823	427	0.056	437	0.05058	437	0.04699	467	0.04131	467	0.02876	437	0.04066	437	0.10029	467	0.25334	427	0.66037	467	0.11312	447	0.23223	427	0.03782
418	0.08299	438	0.03097	428	0.03005	438	0.08132	438	0.04432	438	0.10041	438	0.11307	428	0.13062	428	0.05398	438	0.04869	438	0.04317	468	0.0393	468	0.02749	438	0.03919	438	0.09437	468	0.24268	428	0.64413	468	0.10772	448	0.22619	428	0.0372
419	0.0784	439	0.02929	429	0.02877	439	0.07653	439	0.0409	439	0.09635	439	0.10598	429	0.12437	429	0.0516	439	0.04551	439	0.04027	469	0.03742	469	0.02656	439	0.03833	439	0.08957	469	0.22833	429	0.63059	469	0.10582	449	0.21467	429	0.03637
420	0.07484	440	0.02688	430	0.02636	440	0.07126	440	0.03849	440	0.09249	440	0.10179	430	0.11828	430	0.04893	440	0.04395	440	0.03824	470	0.03493	470	0.02645	440	0.03678	440	0.08616	470	0.21216	430	0.61245	470	0.10279	450	0.2104	430	0.03618
421	0.07004	441	0.02559	431	0.02404	441	0.06691	441	0.03666	441	0.08672	441	0.09651	431	0.11165	431	0.0463	441	0.04221	441	0.03645	471	0.03359	471	0.02481	441	0.0358	441	0.08186	471	0.20052	431	0.58741	471	0.09776	451	0.20614	431	0.03551
422	0.067	442	0.02408	432	0.0226	442	0.06268	442	0.03376	442	0.08317	442	0.09198	432	0.1049	432	0.04453	442	0.03941	442	0.03477	472	0.03226	472	0.02311	442	0.03452	442	0.07809	472	0.18957	432	0.57242	472	0.09424	452	0.19805	432	0.03364
423	0.0635	443	0.02263	433	0.02212	443	0.05916	443	0.03191	443	0.07788	443	0.08796	433	0.10312	433	0.04199	443	0.03751	443	0.03349	473	0.03053	473	0.02135	443	0.0328	443	0.07386	473	0.17995	433	0.55148	473	0.08843	453	0.19306	433	0.03302
424	0.05985	444	0.02099	434	0.0194	444	0.05524	444	0.03036	444	0.07413	444	0.08363	434	0.0969	434	0.04057	444	0.03556	444	0.03204	474	0.02814	474	0.02055	444	0.03138	444	0.07166	474	0.16991	434	0.53162	474	0.08573	454	0.18748	434	0.03142
425	0.05632	445	0.01955	435	0.01864	445	0.05215	445	0.02836	445	0.07107	445	0.08009	435	0.09598	435	0.03783	445	0.03319	445	0.03049	475	0.02615	475	0.01849	445	0.02961	445	0.06801	475	0.16023	435	0.51496	475	0.08264	455	0.18476	435	0.02914
426	0.05301	446	0.01805	436	0.01754	446	0.0479	446	0.02645	446	0.06591	446	0.07796	436	0.08997	436	0.03612	446	0.03139	446	0.02997	476	0.02491	476	0.01841	446	0.02821	446	0.06496	476	0.15235	436	0.49669	476	0.0773	456	0.18034	436	0.02774
427	0.05085	447	0.01691	437	0.01694	447	0.04638	447	0.02495	447	0.06309	447	0.07288	437	0.08147	437	0.03341	447	0.02939	447	0.02911	477	0.02259	477	0.01654	447	0.02644	447	0.06094	477	0.14588	437	0.4845	477	0.07127	457	0.1741	437	0.02577
428	0.04729	448	0.01626	438	0.01489	448	0.04304	448	0.02313	448	0.0598	448	0.07017	438	0.07744	438	0.03074	448	0.02767	448	0.02774	478	0.02232	478	0.01628	448	0.02524	448	0.05799	478	0.1394	438	0.45615	478	0.06845	458	0.168	438	0.02283
429	0.04473	449	0.015	439	0.01477	449	0.04087	449	0.02223	449	0.05609	449	0.06648	439	0.07601	439	0.02925	449	0.02551	449	0.0263	479	0.02002	479	0.0146	449	0.02257	449	0.05559	479	0.13319	439	0.43609	479	0.06295	459	0.16284	439	0.02147
430	0.04148	450	0.0144	440	0.01314	450	0.03849	450	0.02128	450	0.05377	450	0.06497	440	0.07258	440	0.02693	450	0.02359	450	0.02519	480	0.01911	480	0.01357	450	0.02141	450	0.05265	480	0.12784	440	0.41962	480	0.05999	460	0.15627	440	0.01933
431	0.03944	451	0.0135	441	0.01277	451	0.03748	451	0.01965	451	0.05016	451	0.06003	441	0.06931	441	0.02477	451	0.02269	451	0.02415	481	0.01838	481	0.0123	451	0.01938	451	0.05034	481	0.12198	441	0.40841	481	0.05408	461	0.14818	441	0.01777
432	0.03633	452	0.01303	442	0.01231	452	0.03542	452	0.01875	452	0.04846	452	0.05851	442	0.06686	442	0.02342	452	0.02102	452	0.02277	482	0.01659	482	0.01255	452	0.01859	452	0.04831	482	0.11777	442	0.39407	482	0.05217	462	0.14278	442	0.01596
433	0.03459	453	0.01206	443	0.01162	453	0.0333	453	0.01719	453	0.0467	453	0.05472	443	0.0641	443	0.02194	453	0.01959	453	0.02125	483	0.0158	483	0.01124	453	0.01666	453	0.04671	483	0.11278	443	0.37379	483	0.04937	463	0.13704	443	0.01464
434	0.03235	454	0.01187	444	0.01054	454	0.03184	454	0.01626	454	0.0442	454	0.05374	444	0.06258	444	0.02014	454	0.01862	454	0.0204	484	0.01437	484	0.01008	454	0.01569	454	0.04441	484	0.10619	444	0.36114	484	0.0444	464	0.13053	444	0.01341
435	0.03063	455	0.0108	445	0.01002	455	0.03027	455	0.01521	455	0.042	455	0.05184	445	0.05826	445	0.01864	455	0.01735	455	0.01921	485	0.01372	485	0.00966	455	0.01441	455	0.04134	485	0.10271	445	0.35186	485	0.04163	465	0.1234	445	0.01227
436	0.02858	456	0.01045	446	0.00995	456	0.0285	456	0.01427	456	0.04081	456	0.04913	446	0.05366	446	0.01782	456	0.0163	456	0.01824	486	0.01258	486	0.0088	456	0.01348	456	0.04008	486	0.09951	446	0.33825	486	0.04066	466	0.11596	446	0.01112
437	0.02705	457	0.01027	447	0.00928	457	0.02724	457	0.01367	457	0.03832	457	0.04703	447	0.05417	447	0.01639	457	0.0155	457	0.01707	487	0.0114	487	0.00845	457	0.01232	457	0.03827	487	0.09583	447	0.32769	487	0.03812	467	0.1101	447	0.0101
438	0.02549	458	0.00946	448	0.00909	458	0.02534	458	0.01344	458	0.03632	458	0.0456	448	0.05031	448	0.01559	458	0.01488	458	0.01622	488	0.01078	488	0.00761	458	0.01163	458	0.03713	488	0.09122	448	0.31526	488	0.0351	468	0.10448	448	0.00933
439	0.02414	459	0.00907	449	0.00787	459	0.02423	459	0.01196	459	0.03438	459	0.04441	449	0.0484	449	0.01458	459	0.01413	459	0.01454	489	0.01084	489	0.00731	459	0.01084	459	0.03497	489	0.08788	449	0.30388	489	0.03367	469	0.09859	449	0.00869
440	0.02284	460	0.00837	450	0.00787	460	0.02326	460	0.01156	460	0.03274	460	0.04157	450	0.04646	450	0.0137	460	0.01325	460	0.01348	490	0.00943	490	0.00679	460	0.01012	460	0.03333	490	0.08388	450	0.2961	490	0.03243	470	0.09294	450	0.00857
441	0.02129	461	0.00838	451	0.00753	461	0.0213	461	0.01061	461	0.03086	461	0.03947	451	0.04378	451	0.01268	461	0.01238	461	0.0128	491	0.00907	491	0.00706	461	0.00971	461	0.03083	491	0.07773	451	0.28885	491	0.03089	471	0.08776	451	0.0081
442	0.01977	462	0.00735	452	0.00723	462	0.01993	462	0.01045	462	0.02911	462	0.03808	452	0.04225	452	0.01199	462	0.01171	462	0.01168	492	0.00857	492	0.00666	462	0.00891	462	0.02938	492	0.07551	452	0.27393	492	0.02784	472	0.08214	452	0.00729
443	0.01872	463	0.00741	453	0.0064	463	0.01971	463	0.00947	463	0.02715	463	0.0369	453	0.04014	453	0.01164	463	0.01125	463	0.01046	493	0.00804	493	0.00587	463	0.00875	463	0.02745	493	0.06976	453	0.26906	493	0.02646	473	0.07855	453	0.00763
444	0.01791	464	0.00703	454	0.00648	464	0.01814	464	0.00877	464	0.02674	464	0.03439	454	0.03787	454	0.0112	464	0.0106	464	0.0103	494	0.00774	494	0.00507	464	0.00818	464	0.02675	494	0.06811	454	0.26014	494	0.02644	474	0.07511	454	0.0073
445	0.01707	465	0.00669	455	0.00559	465	0.01741	465	0.00811	465	0.02542	465	0.03379	455	0.03692	455	0.01025	465	0.01014	465	0.00931	495	0.0073	495	0.00488	465	0.00775	465	0.02592	495	0.06282	455	0.24884	495	0.02426	475	0.07023	455	0.0072
446	0.01626	466	0.00628	456	0.00554	466	0.01597	466	0.0082	466	0.0243	466	0.03155	456	0.03495	456	0.00992	466	0.00967	466	0.00877	496	0.00675	496	0.00547	466	0.00723	466	0.02437	496	0.06035	456	0.24186	496	0.02471	476	0.06736	456	0.00706
447	0.01521	467	0.00573	457	0.00497	467	0.01523	467	0.0075	467	0.02278	467	0.03063	457	0.0344	457	0.0098	467	0.00895	467	0.00817	497	0.00643	497	0.00521	467	0.00707	467	0.02281	497	0.05647	457	0.23419	497	0.02373	477	0.06313	457	0.00703
448	0.01449	468	0.0054	458	0.00538	468	0.01423	468	0.00722	468	0.02126	468	0.02929	458	0.03239	458	0.00933	468	0.00848	468	0.00753	498	0.0059	498	0.00418	468	0.00655	468	0.02177	498	0.05381	458	0.22641	498	0.02247	478	0.06226	458	0.0067
449	0.01407	469	0.00514	459	0.00485	469	0.01365	469	0.00657	469	0.01998	469	0.02757	459	0.02939	459	0.00903	469	0.00799	469	0.00738	499	0.00547	499	0.00415	469	0.00629	469	0.0208	499	0.0502	459	0.21647	499	0.02192	479	0.059	459	0.00631
450	0.01319	470	0.00459	460	0.00432	470	0.0129	470	0.00591	470	0.01878	470	0.02667	460	0.0287	460	0.00804	470	0.00761	470	0.007	500	0.0049	500	0.00398	470	0.00603	470	0.01966	500	0.04786	460	0.20869	500	0.02053	480	0.0563	460	0.00604
451	0.01255	471	0.00447	461	0.0041	471	0.01168	471	0.0055	471	0.01779	471	0.02567	461	0.028	461	0.00829	471	0.00727	471	0.00602			501	0.0037	471	0.00589	471	0.01793	501	0.04561	461	0.20135	501	0.0205	481	0.05471	461	0.00614
452	0.01164	472	0.00404	462	0.00381	472	0.01076	472	0.0049	472	0.0164	472	0.0243	462	0.02682	462	0.0075	472	0.00656	472	0.00605			502	0.0036	472	0.00557	472	0.01724	502	0.04246	462	0.19043	502	0.0193	482	0.05141	462	0.00534
453	0.01139	473	0.00375	463	0.00393	473	0.01035	473	0.00479	473	0.01563	473	0.02344	463	0.02507	463	0.00736	473	0.00629	473	0.00554			503	0.00368	473	0.00513	473	0.01681	503	0.03971	463	0.1852	503	0.01834	483	0.04909	463	0.00519
454	0.01064	474	0.00357	464	0.00367	474	0.00977	474	0.00451	474	0.01546	474	0.02191	464	0.02542	464	0.00684	474	0.00593	474	0.00544			504	0.00302	474	0.00483	474	0.01577	504	0.03649	464	0.17796	504	0.01876	484	0.04779	464	0.00505
455	0.01019	475	0.00342	465	0.00342	475	0.00941	475	0.0043	475	0.01373	475	0.02064	465	0.02253	465	0.00637	475	0.00551	475	0.00515			505	0.00302	475	0.0047	475	0.01516	505	0.03523	465	0.1643	505	0.01636	485	0.04556	465	0.00431
456	0.00954	476	0.00289	466	0.00339	476	0.00851	476	0.0038	476	0.01303	476	0.01955	466	0.02172	466	0.00621	476	0.00523	476	0.00486			506	0.00299	476	0.00414	476	0.01418	506	0.03351	466	0.1635	506	0.01662	486	0.04323	466	0.00432
457	0.0092	477	0.00296	467	0.00292	477	0.00791	477	0.00361	477	0.01216	477	0.01849	467	0.02123	467	0.00572	477	0.00458	477	0.00465			507	0.00266	477	0.00394	477	0.01399	507	0.03178	467	0.15401	507	0.01514	487	0.04161	467	0.004
458	0.00856	478	0.00253	468	0.0029	478	0.00767	478	0.00312	478	0.0113	478	0.01715	468	0.02132	468	0.00539	478	0.0041	478	0.0042			508	0.00249	478	0.00364	478	0.01289	508	0.02974	468	0.14574	508	0.01494	488	0.03864	468	0.00362
459	0.00839	479	0.00219	469	0.00254	479	0.007	479	0.0033	479	0.01092	479	0.01586	469	0.01893	469	0.00514	479	0.0041	479	0.00389			509	0.00256	479	0.00342	479	0.01176	509	0.02751	469	0.13964	509	0.0138	489	0.03734	469	0.00305
460	0.00783	480	0.0021	470	0.0027	480	0.00674	480	0.00282	480	0.01011	480	0.01543	470	0.01771	470	0.00493	480	0.00376	480	0.00387			510	0.00212	480	0.00318	480	0.01184	510	0.0265	470	0.13019	510	0.01358	490	0.03571	470	0.00275
461	0.00759	481	0.0022	471	0.0023	481	0.00637	481	0.00279	481	0.00952	481	0.01499	471	0.01805	471	0.0044	481	0.00338	481	0.00361			511	0.00186	481	0.00274	481	0.01034	511	0.02522	471	0.12603	511	0.01268	491	0.0342	471	0.0024
462	0.00685	482	0.00167	472	0.00229	482	0.00576	482	0.00248	482	0.00914	482	0.01415	472	0.01672	472	0.00413	482	0.00306	482	0.00328			512	0.00188	482	0.00238	482	0.01005	512	0.02307	472	0.11956	512	0.01204	492	0.0318	472	0.00235
463	0.00658	483	0.00193	473	0.00211	483	0.00569	483	0.00218	483	0.00839	483	0.01234	473	0.01632	473	0.00371	483	0.00299	483	0.00291			513	0.00171	483	0.00229	483	0.00936	513	0.02304	473	0.11516	513	0.01094	493	0.03001	473	0.00239
464	0.0064	484	0.00162	474	0.00182	484	0.00511	484	0.00196	484	0.00741	484	0.01277	474	0.01527	474	0.00328	484	0.00267	484	0.00271			514	0.00172	484	0.00208	484	0.00936	514	0.02101	474	0.11076	514	0.01107	494	0.02837	474	0.00191
465	0.00618	485	0.00141	475	0.00193	485	0.00472	485	0.00186	485	0.00759	485	0.01203	475	0.01385	475	0.00316	485	0.0025	485	0.00251			515	0.00141	485	0.00182	485	0.00842	515	0.02054	475	0.10629	515	0.01023	495	0.02687	475	0.00181
466	0.00539	486	0.0013	476	0.00145	486	0.00451	486	0.00163	486	0.00693	486	0.01114	476	0.01361	476	0.0032	486	0.00228	486	0.00236			516	0.00173	486	0.00167	486	0.00779	516	0.01888	476	0.1016	516	0.00908	496	0.02562	476	0.00187
467	0.00529	487	0.00099234	477	0.00146	487	0.00419	487	0.00153	487	0.00611	487	0.01058	477	0.01345	477	0.00303	487	0.00224	487	0.00206			517	0.00106	487	0.00136	487	0.00771	517	0.01799	477	0.0935	517	0.00878	497	0.02353	477	0.0015
468	0.00484	488	0.0011	478	0.00136	488	0.00394	488	0.00126	488	0.00615	488	0.01007	478	0.01236	478	0.00274	488	0.00185	488	0.00178			518	0.00147	488	0.00127	488	0.00699	518	0.01694	478	0.08848	518	0.0086	498	0.02248	478	0.00122
469	0.00479	489	0.000803599	479	0.0013	489	0.00389	489	0.00122	489	0.00586	489	0.00935	479	0.01227	479	0.00242	489	0.00189	489	0.00162			519	0.00105	489	0.00136	489	0.00627	519	0.01593	479	0.08619	519	0.00779	499	0.02202	479	0.00144
470	0.00449	490	0.000936744	480	0.00124	490	0.00344	490	0.00111	490	0.00536	490	0.00911	480	0.01118	480	0.00236	490	0.00154	490	0.00159			520	0.0012	490	0.00105	490	0.00637	520	0.01543	480	0.08467	520	0.00746	500	0.02065	480	0.00103
471	0.00429	491	0.000732307	481	0.00118	491	0.00331	491	0.00127	491	0.00451	491	0.0083	481	0.01056	481	0.00234	491	0.00133	491	0.00141			521	0.00121	491	0.00107	491	0.00579	521	0.01403	481	0.08029	521	0.00734	501	0.0195	481	0.00112
472	0.00381	492	0.000784142	482	0.000954315	492	0.00328	492	0.000878906	492	0.00462	492	0.00802	482	0.01052	482	0.00212	492	0.00136	492	0.00119			522	0.000985956	492	0.000805482	492	0.00561	522	0.01315	482	0.07496	522	0.00731	502	0.01911	482	0.000936644
473	0.00352	493	0.000452771	483	0.00102	493	0.00283	493	0.000830078	493	0.00436	493	0.00735	483	0.0099	483	0.00196	493	0.00118	493	0.00113			523	0.000901789	493	0.000871828	493	0.00496	523	0.01245	483	0.07256	523	0.0058	503	0.01721	483	0.000821186
474	0.00344	494	0.000573385	484	0.000768725	494	0.00239	494	0.000856712	494	0.00394	494	0.0068	484	0.00929	484	0.00167	494	0.00109	494	0.000906916			524	0.000805598	494	0.000741052	494	0.00466	524	0.01153	484	0.0702	524	0.00609	504	0.01659	484	0.000724175
475	0.00307	495	0.000410925	485	0.000803271	495	0.00244	495	0.000621449	495	0.00361	495	0.00651	485	0.00872	485	0.00193	495	0.00102	495	0.000864169			525	0.000517026	495	0.000656495	495	0.0044	525	0.01155	485	0.06602	525	0.00529	505	0.01587	485	0.000869666
476	0.00313	496	0.000692961	486	0.000907673	496	0.00243	496	0.000443892	496	0.00341	496	0.00589	486	0.00877	486	0.00143	496	0.000888848	496	0.000678861			526	0.000601193	496	0.000607293	496	0.00408	526	0.01004	486	0.06144	526	0.00564	506	0.01524	486	0.000740953
477	0.00276	497	0.000193514	487	0.000961103	497	0.00215	497	0.000439453	497	0.0033	497	0.00554	487	0.00798	487	0.00178	497	0.000702296	497	0.000663478			527	0.000745479	497	0.000522694	497	0.0041	527	0.01002	487	0.06048	527	0.00469	507	0.01418	487	0.00081097
478	0.00251	498	0.00024118	488	0.000594781	498	0.00216	498	0.000568182	498	0.00283	498	0.0048	488	0.00773	488	0.00165	498	0.000781155	498	0.000600904			528	0.000492978	498	0.00044369	498	0.00365	528	0.00881	488	0.05632	528	0.00495	508	0.01407	488	0.000506687
479	0.00244	499	9.98379e-05	489	0.000601247	499	0.00171	499	0.000221946	499	0.00274	499	0.00487	489	0.00719	489	0.00155	499	0.000569706	499	0.000415825			529	0.000793574	499	0.000383163	499	0.00358	529	0.00834	489	0.05724	529	0.00447	509	0.01324	489	0.000388339
480	0.00227	500	0	490	0.000404988	500	0.00171	500	0.000408381	500	0.00228	500	0.0047	490	0.00725	490	0.00114	500	0.0004372	500	0.000414734			530	0.000589169	500	0.000357426	500	0.00349	530	0.00737	490	0.05159	530	0.00441	510	0.01262	490	0.000412256
481	0.00191			491	0.000399761	501	0.00176							491	0.00692	491	0.0012							531	0.000264525					531	0.00719	491	0.04852	531	0.00405	511	0.01184	491	0.000456349
482	0.00186			492	0.00030694	502	0.00156							492	0.00636	492	0.000913125							532	0.000649288					532	0.00661	492	0.04932	532	0.00379	512	0.01124	492	0.000520374
483	0.00169			493	0.000184133	503	0.00152							493	0.00708	493	0.00123							533	0.00046893					533	0.00591	493	0.04374	533	0.00378	513	0.01169	493	0.00051251
484	0.00159			494	0.000318943	504	0.00147							494	0.00522	494	0.00101							534	0.000360716					534	0.00518	494	0.04303	534	0.00339	514	0.01082	494	0.000385798
485	0.00148			495	0.000454674	505	0.00132							495	0.00585	495	0.000816103							535	0.000517026					535	0.00427	495	0.04254	535	0.00332	515	0.00994	495	0.000522983
486	0.00127			496	0.000118981	506	0.00127							496	0.0053	496	0.000882567							536	0.000144286					536	0.00415	496	0.03918	536	0.00309	516	0.00974	496	9.04416e-05
487	0.00118			497	0.000190723	507	0.00138							497	0.00486	497	0.000838533							537	0.000348692					537	0.00361	497	0.03729	537	0.00272	517	0.00945	497	0.000268497
488	0.00109			498	4.20378e-05	508	0.00118							498	0.00487	498	0.000761553							538	0.000276549					538	0.00355	498	0.03731	538	0.00291	518	0.00872	498	0.000186497
489	0.000952582			499	0	509	0.00117							499	0.00427	499	0.000660543							539	0.000144286					539	0.00286	499	0.0352	539	0.00295	519	0.00826	499	1.6216e-05
490	0.00084157			500	5.99479e-05	510	0.000918859							500	0.00443	500	0.000516474							540	0.00037274					540	0.00258	500	0.0334	540	0.00233	520	0.00825	500	0
491	0.000754682					511	0.000858218									501	0.000629535							541	0.00031262					541	0.00229	501	0.03091	541	0.00218	521	0.00738
492	0.000748454					512	0.000845048									502	0.000572988							542	0.000300596					542	0.00197	502	0.02795	542	0.00224	522	0.00771
493	0.000550958					513	0.000718582									503	0.000448422							543	9.61908e-05					543	0.0019	503	0.02913	543	0.00224	523	0.00708
494	0.000532633					514	0.000817552									504	0.000456966							544	0.000384763					544	0.00163	504	0.02595	544	0.00219	524	0.00656
495	0.000547752					515	0.000635205									505	0.000460652							545	0.000132262					545	0.00125	505	0.02562	545	0.00201	525	0.00634
496	0.000377159					516	0.000735425									506	0.000410319							546	0.000192382					546	0.000677171	506	0.02462	546	0.00179	526	0.00661
497	0.000291728					517	0.000712921									507	0.000413361							547	0.000132262					547	0.000931948	507	0.02346	547	0.0016	527	0.00575
498	0.00022252					518	0.000682077									508	0.000431219							548	6.01193e-05					548	0.000435803	508	0.02166	548	0.00159	528	0.00574
499	6.51916e-05					519	0.000725368									509	0.000454211							549	0					549	0.000134093	509	0.02146	549	0.00207	529	0.00517
500	0					520	0.000364689									510	0.000251045							550	0.000180358					550	0	510	0.01968	550	0.00147	530	0.00456
						521	0.000390131									511	0.000298878															511	0.01801			531	0.00458
						522	0.000520455									512	0.000362629															512	0.01808			532	0.004
						523	0.000490385									513	0.000442636															513	0.01861			533	0.00419
						524	0.000443381									514	0.000269844															514	0.01516			534	0.00331
						525	0.000551884									515	0.000350114															515	0.0159			535	0.00338
						526	0.000422388									516	0.000258452															516	0.01597			536	0.00353
						527	0.000232146									517	0.000287128															517	0.01494			537	0.00313
						528	0.00012301									518	0.00033214															518	0.01385			538	0.00286
						529	0.000160627									519	0.000356199															519	0.01299			539	0.00272
						530	0.000305655									520	0.000272132															520	0.01299			540	0.00249
						531	0.000216091									521	0.000323307															521	0.01132			541	0.00275
						532	0.000233617									522	0.000221139															522	0.01241			542	0.00252
						533	0.000181182									523	0.000244774															523	0.01096			543	0.00245
						534	3.50586e-05									524	5.65603e-05															524	0.00949			544	0.00213
						535	0.000233621									525	0.000214067															525	0.00849			545	0.00188
						536	6.35868e-05									526	5.15359e-05															526	0.00985			546	0.00211
						537	6.24984e-05									527	0.000314697															527	0.00832			547	0.00157
						538	0.000193557									528	0.000219228															528	0.00821			548	0.00181
						539	5.5274e-05									529	6.99366e-05															529	0.00709			549	0.00145
						540	0.000243803									530	5.85321e-05															530	0.00709			550	0.00148
						541	0.000262787									531	0															531	0.00669
						542	0.000258352									532	0.000267131															532	0.00583
						543	0.000258435									533	0.000149246															533	0.00616
						544	0.00018166									534	0.000144033															534	0.00623
						545	0.000122802									535	7.78236e-05															535	0.00567
						546	0									536	0.000152012															536	0.0052
						547	5.68645e-05									537	0.000282969															537	0.00523
						548	0.000253426									538	0.000297523															538	0.00387
						549	0.000118101									539	0.000148772															539	0.00407
						550	6.10302e-05									540	0.000124188															540	0.00476
																541	0.00020167															541	0.00391
																542	0.000164353															542	0.00369
																543	0.000243232															543	0.003
																544	0.000277436															544	0.00291
																545	0.00017998															545	0.00265
																546	0.000174522															546	0.00296
																547	0.000229308															547	0.00227
																548	5.44885e-05															548	0.00227
																549	0.000245613															549	0.00253
																550	0.000198633															550	0.00182

## Sheet: Table 1_PL 77K
	BO1a		BO1b		BO1c		BO1d		BO1e		BO1f		BO1g		BO2		BO3a		BO3b		BO3c		BO3d		BO3e		BO4a		BO4b		BO4c		BO4d		BO4e		BO5		BO6
320	0.000433608	380	0.00288	360	0.00105	330	0	320	0.000405183	400	-0.03369	380	1.45329e-05	320	0.000158947	400	0.000846959	400	0	400	0.00136	450	0.00367	440	0.000226296	330	0.000614764	440	3.20478e-05	530	0.00724	400	0.00115	480	0.01339	330	0	350	0.40436
321	0.00155	381	0.000820621	361	0.00105	331	0.000306607	321	0	399	-0.03542	381	0.000487216	321	5.85593e-05	401	0	401	9.98129e-06	401	0.000970525	451	0.00476	441	0.000848608	331	0.00153	441	0.000959517	531	0.01116	401	0.00115	481	0.01004	331	0.000309937	351	0.6524
322	0.00103	382	0.00212	362	0.00104	332	0.000379361	322	6.39763e-05	398	-0.03542	382	9.37651e-05	322	0.000401549	402	0.00336	402	0.00258	402	0.00105	452	0.00313	442	0.00164	332	0.00134	442	0.000299149	532	0.02564	402	0.000419419	482	0.00711	332	0.000592255	352	0.81826
323	0.00205	383	0.00113	363	0.000741087	333	0.000943205	323	8.10366e-05	397	-0.03714	383	0.000632814	323	0.000108753	403	0.0022	403	0.0034	403	0.000656472	453	0.00191	443	0.00192	333	0.00118	443	0.0016	533	0.03288	403	0.00262	483	0.01255	333	0.00080246	353	0.76761
324	0.00243	384	0.00109	364	0.000291498	334	0.00138	324	0.000584316	396	-0.03801	384	0.000464293	324	0.000259334	404	0.00199	404	0.00349	404	0.000937263	454	0.0034	444	0	334	0.00134	444	0.00206	534	0.04947	404	0.0022	484	0.0046	334	0.000917535	354	0.55757
325	0.00252	385	0.00115	365	0.00108	335	0.0023	325	0.000955379	395	-0.03973	385	0.000444111	325	0.000125484	405	0.00225	405	0.00246	405	0.000610278	455	0.00449	445	0.00153	335	0.000788159	445	0.00177	535	0.04947	405	0.000524274	485	0.01548	335	0.000834681	355	0.33096
326	0.00542	386	0.00221	366	0.00072543	336	0.00298	326	0.00101	394	-0.0406	386	0.000237294	326	0.000284431	406	0.00393	406	0.00327	406	0.000880333	456	0.00286	446	0.000226296	336	0.000551711	446	0	536	0.05279	406	0.00168	486	0.01464	336	0.00104	356	0.19668
327	0.00474	387	0.00114	367	0.000901249	337	0.00352	327	0.0011	393	-0.04146	387	0.000141492	327	0.000301162	407	0.00225	407	0.00174	407	0.00108	457	0.00299	447	0.0026	337	0	447	9.3323e-05	537	0.0552	407	0.00231	487	0.01297	337	0.00117	357	0.13145
328	0.00747	388	0.00191	368	0.000950748	338	0.00405	328	0.00118	392	-0.04492	388	0.000757352	328	6.69249e-05	408	0.00137	408	0.00343	408	0	458	0.00422	448	0.00311	338	0.000898501	448	0.0002798	538	0.06727	408	0.000629129	488	0.00209	338	0.00123	358	0.10728
329	0.00807	389	0.00086661	369	0.000672255	339	0.00507	329	0.0015	391	-0.04664	389	0.000903613	329	0.000125484	409	0.00361	409	0.000932755	409	0.00122	459	0.00395	449	0.00277	339	0.000677816	449	0.00177	539	0.06667	409	0.00105	489	0.00502	339	0.00129	359	0.11013
330	0.01034	390	0.00109	370	0.00104	340	0.00655	330	0.0013	390	-0.04751	390	0.000280258	330	0.00013385	410	0.00305	410	0.00343	410	0.000337157	460	0.00327	450	0.00158	340	0.00064629	450	0.00363	540	0.07421	410	0.00262	490	0.00544	340	0.00142	360	0.11992
331	0.01129	391	0.000283766	371	0.000927009	341	0.00735	331	0.00167	389	-0.04924	391	0	331	9.20217e-05	411	0.00566	411	0.00317	411	0.000464777	461	0.0034	451	0.00226	341	0.00216	451	0.00229	541	0.07934	411	0.0021	491	0.0046	341	0.00146	361	0.122
332	0.01433	392	0.00134	372	0.00113	342	0.00889	332	0.00173	388	-0.0501	392	0.00101	332	0.000184043	412	0.00348	412	0.0034	412	0.000861653	462	0.00163	452	0.00187	342	0.00238	452	0.003	542	0.06998	412	0.00020971	492	0.01255	342	0.00184	362	0.1185
333	0.0196	393	0.000897503	373	0.000702651	343	0.01031	333	0.00209	387	-0.05183	393	0.000622224	333	6.69249e-05	413	0.00735	413	0.00331	413	0.000786114	463	0.00299	453	0.00379	343	0.0034	453	0.00448	543	0.09261	413	0.000419419	493	0.01506	343	0.00199	363	0.11711
334	0.03272	394	0.00213	374	0.00118	344	0.011	334	0.00292	386	-0.05269	394	0.000828482	334	0.000351356	414	0.00756	414	0.00266	414	0.000441928	464	0.00299	454	0.00362	344	0.00282	454	0.00502	544	0.08869	414	0.00136	494	0.02134	344	0.0022	364	0.14318
335	0.06117	395	0.00195	375	0.000762255	345	0.01181	335	0.00374	385	-0.05442	395	0.00138	335	0.000142215	415	0.00579	415	0.00304	415	0.000165869	465	0.00204	455	0.00272	345	0.003	455	0.00413	545	0.08597	415	0.00367	495	0.01674	345	0.00258	365	0.2216
336	0.09963	396	0	376	0.000813095	346	0.01325	336	0.00438	384	-0.05615	396	0.00183	336	5.85593e-05	416	0.0075	416	0.00358	416	0.00196	466	0.00122	456	0.00238	346	0.00317	456	0.00433	546	0.08869	416	0	496	0.0251	346	0.00309	366	0.41016
337	0.15173	397	0.00229	377	0.000645473	347	0.0144	337	0.00507	383	-0.05787	397	0.00289	337	0.000175678	417	0.00714	417	0.00333	417	0.00128	467	0.00163	457	0.00204	347	0.00426	457	0.00549	547	0.09472	417	0.00367	497	0.01674	347	0.00341	367	0.71525
338	0.2066	398	0.00131	378	0	348	0.01567	338	0.00603	382	-0.05874	398	0.00502	338	0	418	0.00836	418	0.0022	418	0.000735439	468	0.00395	458	0.00221	348	0.0052	458	0.00609	548	0.09261	418	0.000314564	498	0.01674	348	0.00347	368	0.97465
339	0.26937	399	0.00191	379	0.000399326	349	0.01667	339	0.00774	381	-0.06046	399	0.01025	339	0.000518668	419	0.01193	419	0.00313	419	0.00172	469	0.000408274	459	0.00249	349	0.00556	459	0.00679	549	0.08899	419	0.00241	499	0.0251	349	0.00352	369	1
340	0.30234	400	0.0012	380	0.000970596	350	0.01838	340	0.00963	380	-0.06046	400	0.02215	340	0.000200775	420	0.01439	420	0.00407	420	0.00138	470	0.00191	460	0.00238	350	0.00735	460	0.0077	550	0.0902	420	0.00157	500	0.0318	350	0.00373	370	0.81367
341	0.31375	401	0.00236	381	0.0007951	351	0.02006	341	0.01288	379	-0.06046	401	0.04269	341	0.000393184	421	0.02589	421	0.00372	421	0.00036549	471	0.00163	461	0.00181	351	0.0116	461	0.0096	551	0.09532	421	0.00126	501	0.04561	351	0.00382	371	0.60759
342	0.30079	402	0.00237	382	0.000647527	352	0.02437	342	0.01924	378	-0.06306	402	0.07123	342	0.000301162	422	0.05214	422	0.00511	422	0.000746414	472	0	462	0.00113	352	0.03373	462	0.00923	552	0.11011	422	0.00157	502	0.04142	352	0.00386	372	0.44292
343	0.27182	403	0.00459	383	0.000961085	353	0.02965	343	0.03053	377	-0.06392	403	0.11257	343	0.000217506	423	0.09238	423	0.00422	423	0.00126	473	0.00177	463	0.00181	353	0.06887	463	0.00946	553	0.11614	423	0.0021	503	0.04812	353	0.00371	373	0.31523
344	0.26285	404	0.00381	384	0.000737891	354	0.04034	344	0.04903	376	-0.06478	404	0.16352	344	0.000284431	424	0.16392	424	0.00794	424	0.00176	474	0.00136	464	0.003	354	0.12316	464	0.01009	554	0.11161	424	0.000524274	504	0.06109	354	0.00416	374	0.23108
345	0.2593	405	0.00702	385	0.000894837	355	0.05341	345	0.07411	375	-0.06565	405	0.21853	345	0.000384818	425	0.25566	425	0.01132	425	0.00246	475	0.00204	465	0.00419	355	0.19863	465	0.01287	555	0.11493	425	0.00115	505	0.0569	355	0.00442	375	0.17412
346	0.27045	406	0.01348	386	0.000769163	356	0.07454	346	0.11784	374	-0.06565	406	0.29467	346	0.000418281	426	0.3566	426	0.01926	426	0.00101	476	0.00667	466	0.00447	356	0.31977	466	0.0137	556	0.13424	426	0.00283	506	0.06527	356	0.00536	376	0.14867
347	0.27636	407	0.03847	387	0.00062071	357	0.09808	347	0.17188	373	-0.06651	407	0.35306	347	0.000451743	427	0.46226	427	0.03682	427	0.00034216	477	0.01021	467	0.00854	357	0.3952	467	0.0133	557	0.13997	427	0.00472	507	0.059	357	0.0067	377	0.14003
348	0.29225	408	0.10757	388	0.000890021	358	0.136	348	0.25196	372	-0.06651	408	0.42681	348	0.000309528	428	0.56317	428	0.07565	428	0.000392688	478	0.02314	468	0.01714	358	0.35883	468	0.01506	558	0.1276	428	0.0022	508	0.06192	358	0.0086	378	0.13346
349	0.2932	409	0.25374	389	0.000814873	359	0.17966	349	0.33839	371	-0.06651	409	0.46608	349	0.000158947	429	0.62651	429	0.13093	429	0.00245	479	0.03538	469	0.0327	359	0.26539	469	0.02849	559	0.15686	429	0.00398	509	0.07322	359	0.01157	379	0.1297
350	0.30273	410	0.47321	390	0.000525019	360	0.23599	350	0.42553	370	-0.06565	410	0.52343	350	8.36561e-05	430	0.65421	430	0.21961	430	0.00152	480	0.06111	470	0.06732	360	0.20262	470	0.05249	560	0.17526	430	0.00482	510	0.08661	360	0.01585	380	0.1293
351	0.31845	411	0.68902	391	0.000930354	361	0.30431	351	0.48422	369	-0.06478	411	0.56742	351	0.000192409	431	0.64514	431	0.3212	431	0.00177	481	0.09581	471	0.11032	361	0.1658	471	0.10021	561	0.18582	431	0.00377	511	0.0636	361	0.02208	381	0.13877
352	0.35861	412	0.777	392	0.00095227	362	0.36979	352	0.51237	368	-0.06392	412	0.60056	352	0.000284431	432	0.62882	432	0.4263	432	0.00221	482	0.13922	472	0.18172	362	0.16911	472	0.19002	562	0.23077	432	0.00472	512	0.07699	362	0.02848	382	0.16527
353	0.41678	413	0.78834	393	0.00102	363	0.43578	353	0.49975	367	-0.06219	413	0.60274	353	0.000292796	433	0.63391	433	0.50913	433	0.00239	483	0.19107	473	0.2552	363	0.21151	473	0.31594	563	0.2552	433	0.00262	513	0.08159	363	0.03614	383	0.2163
354	0.46518	414	0.75448	394	0.00116	364	0.51084	354	0.47795	366	-0.0596	414	0.65182	354	0.000167312	434	0.59384	434	0.58503	434	0.00314	484	0.23122	474	0.35953	364	0.23744	474	0.48531	564	0.30317	434	0.00315	514	0.08787	364	0.04557	384	0.30374
355	0.533	415	0.66762	395	0.00176	365	0.57698	355	0.45618	365	-0.05615	415	0.67464	355	0.000368087	435	0.5792	435	0.62866	435	0.00223	485	0.30784	475	0.46951	365	0.22675	475	0.66318	565	0.34329	435	0.00671	515	0.09791	365	0.05316	385	0.38814
356	0.55602	416	0.62565	396	0.00313	366	0.63303	356	0.44783	364	-0.05183	416	0.67943	356	6.69249e-05	436	0.59088	436	0.62573	436	0.00255	486	0.36962	476	0.59487	366	0.19263	476	0.82691	566	0.39698	436	0.00367	516	0.09707	366	0.05977	386	0.4469
357	0.55065	417	0.55235	397	0.00629	367	0.6745	357	0.4411	363	-0.04578	417	0.6812	357	0.000627421	437	0.60005	437	0.61598	437	0.00305	487	0.44978	477	0.72782	367	0.15877	477	0.93143	567	0.4184	437	0.00357	517	0.12259	367	0.06419	387	0.44718
358	0.54289	418	0.51752	398	0.01548	368	0.70489	358	0.44989	362	-0.03023	418	0.68778	358	0.000510302	438	0.61778	438	0.59685	438	0.00241	488	0.49129	478	0.83005	368	0.16143	478	1	568	0.52338	438	0.00503	518	0.14393	368	0.06537	388	0.40379
359	0.51486	419	0.49609	399	0.0358	369	0.72274	359	0.46526	361	-0.01987	419	0.72475	359	0.000309528	439	0.65429	439	0.58964	439	0.00259	489	0.55049	479	0.90586	369	0.24658	479	0.98202	569	0.58974	439	0.0043	519	0.1636	369	0.06384	389	0.34126
360	0.48597	420	0.47962	400	0.06976	370	0.72608	360	0.49298	360	-0.00691	420	0.72704	360	0.000225871	440	0.647	440	0.59771	440	0.00265	490	0.62439	480	0.99451	370	0.52384	480	0.89114	570	0.63107	440	0.00325	520	0.2113	370	0.05919	390	0.29512
361	0.45919	421	0.46818	401	0.11861	371	0.75697	361	0.53904	359	0.00864	421	0.70033	361	0.000359721	441	0.65821	441	0.59679	441	0.00303	491	0.68087	481	0.99847	371	0.81956	481	0.8138	571	0.71644	441	0.00556	521	0.24017	371	0.0561	391	0.24692
362	0.43834	422	0.48041	402	0.18726	372	0.76725	362	0.59916	358	0.02591	422	0.69213	362	0.000167312	442	0.67278	442	0.59435	442	0.00493	492	0.7417	482	1	372	0.987	482	0.72812	572	0.74419	442	0.00765	522	0.28452	372	0.05432	392	0.20053
363	0.42527	423	0.45972	403	0.26525	373	0.78409	363	0.6661	357	0.04664	423	0.69439	363	0.000259334	443	0.67121	443	0.58867	443	0.00518	493	0.80716	483	0.96	373	1	483	0.605	573	0.7451	443	0.0064	523	0.34435	373	0.05505	393	0.1632
364	0.41358	424	0.44138	404	0.36756	374	0.78879	364	0.74751	356	0.07083	424	0.70582	364	0.000184043	444	0.66529	444	0.58828	444	0.00377	494	0.87017	484	0.91095	374	0.87087	484	0.54265	574	0.8006	444	0.00671	524	0.47615	374	0.05698	394	0.13131
365	0.40973	425	0.47489	405	0.45406	375	0.81399	365	0.81114	355	0.09761	425	0.68436	365	0.000426646	445	0.66844	445	0.57869	445	0.00554	495	0.90433	485	0.84278	375	0.67146	485	0.49399	575	0.89412	445	0.00524	525	0.55063	375	0.06786	395	0.11387
366	0.38883	426	0.48086	406	0.54111	376	0.82815	366	0.84504	354	0.16066	426	0.70059	366	0.000451743	446	0.62312	446	0.5787	446	0.00675	496	0.95087	486	0.77783	376	0.49808	486	0.46889	576	0.91735	446	0.00629	526	0.69331	376	0.0876	396	0.10114
367	0.38416	427	0.5068	407	0.60072	377	0.85138	367	0.84466	353	0.19608	427	0.69645	367	0.000250968	447	0.60216	447	0.58196	447	0.00776	497	0.98544	487	0.71408	377	0.49235	487	0.44526	577	0.97798	447	0.00755	527	0.80753	377	0.12094	397	0.09018
368	0.38796	428	0.52222	408	0.64377	378	0.8846	368	0.80735	352	0.23063	428	0.72899	368	0.000535399	448	0.61041	448	0.58513	448	0.00852	498	1	488	0.67017	378	0.36131	488	0.42024	578	0.96169	448	0.00891	528	0.9113	378	0.17641	398	0.08263
369	0.40142	429	0.5002	409	0.6748	379	0.89994	369	0.76785	351	0.26432	429	0.73069	369	0.000443377	449	0.57468	449	0.59193	449	0.00707	499	0.96856	489	0.63866	379	0.31098	489	0.41725	579	0.98854	449	0.00723	529	0.93515	379	0.24228	399	0.07812
370	0.42253	430	0.50599	410	0.69109	380	0.93878	370	0.70913	350	0.29628	430	0.77157	370	0.000192409	450	0.60976	450	0.58795	450	0.00941	500	0.92896	490	0.6274	380	0.26843	490	0.42452	580	1	450	0.00765	530	0.93222	380	0.32329	400	0.07647
371	0.45711	431	0.50285	411	0.68893	381	0.97931	371	0.6782	349	0.32392	431	0.79953	371	0.000644152	451	0.61856	451	0.58794	451	0.00973	501	0.90514	491	0.5951	381	0.27458	491	0.43565	581	0.97225	451	0.00503	531	0.9251	381	0.44985	401	0.07543
372	0.46998	432	0.51428	412	0.67056	382	0.98506	372	0.62204	348	0.34897	432	0.8498	372	0.000568862	452	0.64896	452	0.57763	452	0.01031	502	0.83547	492	0.58622	382	0.26383	492	0.44852	582	0.96742	452	0.0086	532	1	382	0.54971	402	0.07765
373	0.45572	433	0.55705	413	0.67161	383	1	373	0.58311	347	0.36797	433	0.89576	373	0.000627421	453	0.70452	453	0.54817	453	0.01185	503	0.79042	493	0.58011	383	0.24838	493	0.44625	583	0.94691	453	0.01017	533	0.92176	383	0.66758	403	0.08583
374	0.44401	434	0.58643	414	0.64842	384	0.99986	374	0.55121	346	0.39648	434	0.92885	374	0.000853292	454	0.75758	454	0.56373	454	0.01561	504	0.74211	494	0.57994	384	0.22184	494	0.44608	584	0.90106	454	0.01049	534	0.85439	384	0.72467	404	0.09874
375	0.42765	435	0.6289	415	0.64563	385	0.99792	375	0.52839	345	0.40425	435	0.95662	375	0.000836561	455	0.79914	455	0.54493	455	0.01551	505	0.72115	495	0.58797	385	0.20085	495	0.43214	585	0.87783	455	0.00818	535	0.75649	385	0.74302	405	0.1126
376	0.4171	436	0.67186	416	0.63015	386	0.99376	376	0.51795	344	0.41116	436	0.97803	376	0.00171	456	0.86438	456	0.56204	456	0.01761	506	0.66903	496	0.58995	386	0.19561	496	0.43845	586	0.86244	456	0.00671	536	0.73598	386	0.71761	406	0.12658
377	0.397	437	0.77906	417	0.59251	387	0.96365	377	0.5082	343	0.42153	437	0.99083	377	0.00417	457	0.90567	457	0.58404	457	0.02113	507	0.62493	497	0.59855	387	0.22313	497	0.41977	587	0.84977	457	0.01132	537	0.64268	387	0.66967	407	0.1344
378	0.38594	438	0.89569	418	0.5864	388	0.94352	378	0.504	342	0.43189	438	1	378	0.01285	458	0.95161	458	0.63727	458	0.0231	508	0.60506	498	0.58622	388	0.30272	498	0.38482	588	0.75716	458	0.00891	538	0.66569	388	0.62567	408	0.13607
379	0.35838	439	0.99362	419	0.57163	389	0.92384	379	0.5142	341	0.44571	439	0.98451	379	0.02683	459	1	459	0.66921	459	0.0263	509	0.57921	499	0.58503	389	0.44764	499	0.37937	589	0.7451	459	0.00797	539	0.56151	389	0.54535	409	0.13205
380	0.35576	440	1	420	0.54996	390	0.91395	380	0.51046	340	0.46903	440	0.99381	380	0.05098	460	0.99727	460	0.72432	460	0.02732	510	0.5528	500	0.58113	390	0.51656	500	0.35579	590	0.69925	460	0.00692	540	0.48703	390	0.49839	410	0.12215
381	0.3377	441	0.95896	421	0.54668	391	0.88852	381	0.52771	339	0.51136	441	0.98544	381	0.08849	461	0.9933	461	0.76371	461	0.03024	511	0.55253	501	0.56664	391	0.56516	501	0.35839	591	0.74902	461	0.00608	541	0.51674	391	0.44226	411	0.1108
382	0.33473	442	0.86838	422	0.54009	392	0.87741	382	0.54353	338	0.53814	442	0.97986	382	0.14714	462	0.97076	462	0.81069	462	0.03463	512	0.5445	502	0.57886	392	0.56489	502	0.35866	592	0.66124	462	0.01059	542	0.48368	392	0.41198	412	0.10081
383	0.32504	443	0.78507	423	0.53049	393	0.8478	383	0.53479	337	0.56664	443	0.96179	383	0.19755	463	0.93009	463	0.85382	463	0.04051	513	0.54124	503	0.58826	393	0.53473	503	0.39386	593	0.66094	463	0.0065	543	0.48703	393	0.39289	413	0.08613
384	0.31365	444	0.69497	424	0.53743	394	0.82219	384	0.52412	336	0.59601	444	0.95293	384	0.26984	464	0.84191	464	0.91231	464	0.04384	514	0.51157	504	0.58944	394	0.46659	504	0.40486	594	0.64766	464	0.01164	544	0.49205	394	0.38259	414	0.07611
385	0.30107	445	0.65539	425	0.56432	395	0.80843	385	0.50656	335	0.62452	445	0.94383	385	0.31461	465	0.82818	465	0.97436	465	0.04707	515	0.50163	505	0.60336	395	0.40519	505	0.46066	595	0.62383	465	0.00975	545	0.46025	395	0.39391	415	0.06603
386	0.31295	446	0.61911	426	0.58917	396	0.78327	386	0.49811	334	0.65216	446	0.92905	386	0.34327	466	0.78346	466	0.99756	466	0.05164	516	0.52382	506	0.60455	396	0.35371	506	0.51271	596	0.59759	466	0.00703	546	0.49079	396	0.42921	416	0.05639
387	0.31126	447	0.57387	427	0.62796	397	0.76848	387	0.46268	333	0.67807	447	0.91271	387	0.34685	467	0.74126	467	1	467	0.05324	517	0.49524	507	0.62893	397	0.30127	507	0.55043	597	0.55505	467	0.00744	547	0.48285	397	0.48231	417	0.0487
388	0.30318	448	0.56981	428	0.70064	398	0.75062	388	0.44964	332	0.72644	448	0.90259	388	0.31991	468	0.71752	468	0.99228	468	0.06042	518	0.50041	508	0.65173	398	0.25521	508	0.58361	598	0.52368	468	0.00912	548	0.48243	398	0.54287	418	0.04481
389	0.29475	449	0.52821	429	0.76823	399	0.74016	389	0.41579	331	0.74976	449	0.8619	389	0.29238	469	0.71862	469	0.9644	469	0.06476	519	0.48748	509	0.67063	399	0.21231	509	0.62899	599	0.51252	469	0.01049	549	0.50084	399	0.64971	419	0.03929
390	0.2947	450	0.54367	430	0.84753	400	0.73054	390	0.39108	330	0.77654	450	0.80699	390	0.24252	470	0.69608	470	0.90941	470	0.06786	520	0.52722	510	0.71368	400	0.18993	510	0.66208	600	0.49291	470	0.01059	550	0.46234	400	0.74062	420	0.03665
391	0.30329	451	0.52616	431	0.88906	401	0.72382	391	0.3793	329	0.8085	451	0.80013	391	0.21434	471	0.68254	471	0.85183	471	0.06833	521	0.5445	511	0.73003	401	0.16849	511	0.69726	601	0.48145	471	0.00818	551	0.43515	401	0.83808	421	0.03325
392	0.31238	452	0.51852	432	0.94843	402	0.7057	392	0.35968	328	0.84737	452	0.82051	392	0.20136	472	0.67911	472	0.77305	472	0.06787	522	0.54028	512	0.78604	402	0.16231	512	0.76514	602	0.48748	472	0.0108	552	0.39707	402	0.92062	422	0.03296
393	0.28752	453	0.50945	433	1	403	0.70171	393	0.35128	327	0.89402	453	0.80479	393	0.19213	473	0.66835	473	0.74267	473	0.07114	523	0.54001	513	0.83101	403	0.15484	513	0.80638	603	0.47089	473	0.00912	553	0.41506	403	0.964	423	0.03017
394	0.28688	454	0.48454	434	0.98962	404	0.68593	394	0.32413	326	0.94757	454	0.78378	394	0.1924	474	0.66738	474	0.70555	474	0.07241	524	0.57226	514	0.87367	404	0.13282	514	0.84533	604	0.42534	474	0.00965	554	0.3749	404	1	424	0.03022
395	0.27392	455	0.46975	435	0.98108	405	0.66091	395	0.31132	325	1.00717	455	0.76325	395	0.18874	475	0.65613	475	0.66385	475	0.07991	525	0.56505	515	0.91067	405	0.11677	515	0.9035	605	0.41629	475	0.01007	555	0.38243	405	0.96574	425	0.03083
396	0.25891	456	0.48567	436	0.9444	406	0.66082	396	0.29672	324	1.14797	456	0.75943	396	0.18707	476	0.61166	476	0.65669	476	0.09654	526	0.61881	516	0.92442	406	0.11116	516	0.95162	606	0.40362	476	0.0109	556	0.36862	406	0.91286	426	0.03223
397	0.24839	457	0.47584	437	0.92275	407	0.6494	397	0.28594	323	1.22484	457	0.74725	397	0.18697	477	0.59233	477	0.6602	477	0.12058	527	0.6218	517	0.9578	407	0.10423	517	0.96011	607	0.38974	477	0.01153	557	0.33724	407	0.86173	427	0.03312
398	0.24104	458	0.46642	438	0.88488	408	0.63127	398	0.27939	322	1.52802	458	0.757	398	0.1998	478	0.58901	478	0.64174	478	0.19196	528	0.64507	518	0.94326	408	0.1093	518	0.9656	608	0.40694	478	0.00954	558	0.33975	408	0.77695	428	0.0345
399	0.24267	459	0.47115	439	0.86092	409	0.61769	399	0.27372	321	1.68568	459	0.74399	399	0.23089	479	0.56317	479	0.6264	479	0.29434	529	0.65052	519	0.95763	409	0.11294	519	0.90837	609	0.40211	479	0.01122	559	0.34519	409	0.69806	429	0.03468
400	0.24174	460	0.46393	440	0.81689	410	0.59645	400	0.26463	320	1.85546	460	0.72358	400	0.27773	480	0.56097	480	0.60778	480	0.43566	530	0.6942	520	0.9591	410	0.13826	520	0.86671	610	0.36169	480	0.00786	560	0.35188	410	0.61882	430	0.03547
401	0.27654	461	0.47335	441	0.78099	411	0.58514	401	0.26751	319	2.02524	461	0.73608	401	0.33934	481	0.54902	481	0.59593	481	0.59431	531	0.69638	521	0.93058	411	0.15631	521	0.76821	611	0.37738	481	0.01237	561	0.34937	411	0.5566	431	0.03409
402	0.38873	462	0.46483	442	0.74459	412	0.5662	402	0.25976	318	2.19502	462	0.73619	402	0.43122	482	0.52934	482	0.59459	482	0.76548	532	0.71652	522	0.88906	412	0.16775	522	0.711	612	0.3635	482	0.0108	562	0.32343	412	0.51305	432	0.03324
403	0.60845	463	0.45481	443	0.72138	413	0.53958	403	0.25726	317	2.37086	463	0.73133	403	0.51458	483	0.51955	483	0.57298	483	0.91012	533	0.74333	523	0.84199	413	0.18567	523	0.66621	613	0.38944	483	0.01311	563	0.3113	413	0.44937	433	0.03213
404	0.77017	464	0.45484	444	0.68832	414	0.51805	404	0.25885	316	2.54671	464	0.72716	404	0.59288	484	0.53068	484	0.55378	484	0.98902	534	0.73367	524	0.7956	414	0.17752	524	0.61849	614	0.38733	484	0.0107	564	0.35188	414	0.4054	434	0.03483
405	0.73577	465	0.46419	445	0.66163	415	0.49109	405	0.26643	315	2.72861	465	0.72584	405	0.68107	485	0.54054	485	0.55484	485	1	535	0.72591	525	0.73608	415	0.16655	525	0.56018	615	0.40211	485	0.01206	565	0.33598	415	0.36263	435	0.03911
406	0.69734	466	0.44842	446	0.62935	416	0.47867	406	0.28997	314	3.07424	466	0.72674	406	0.73084	486	0.51205	486	0.53316	486	0.95678	536	0.71679	526	0.70774	416	0.159	526	0.531	616	0.39397	486	0.0109	566	0.34477	416	0.34048	436	0.06311
407	0.68632	467	0.46812	447	0.60607	417	0.46016	407	0.36791	313	3.23796	467	0.72654	407	0.74508	487	0.53513	487	0.51018	487	0.87473	537	0.72537	527	0.65332	417	0.14286	527	0.49932	617	0.3991	487	0.01342	567	0.34686	417	0.33531	437	0.11633
408	0.67271	468	0.46842	448	0.57854	418	0.43401	408	0.49237	312	3.40167	468	0.71927	408	0.76191	488	0.54349	488	0.5109	488	0.76546	538	0.70631	528	0.59742	418	0.12956	528	0.49227	618	0.39336	488	0.01185	568	0.38201	418	0.32945	438	0.19565
409	0.65948	469	0.47056	449	0.55207	419	0.41191	409	0.57593	311	3.55326	469	0.7043	409	0.75306	489	0.54577	489	0.49812	489	0.65883	539	0.66331	529	0.56625	419	0.11315	529	0.47021	619	0.40543	489	0.01311	569	0.35272	419	0.3375	439	0.22928
410	0.63747	470	0.45592	450	0.5366	420	0.39763	410	0.63149	310	3.69879	470	0.69983	410	0.73253	490	0.55472	490	0.49171	490	0.59686	540	0.62139	530	0.53061	420	0.10412	530	0.44258	620	0.40995	490	0.01321	570	0.40795	420	0.35075	440	0.20544
411	0.61757	471	0.46838	451	0.51333	421	0.37656	411	0.66788	309	3.83825	471	0.6856	411	0.70146	491	0.55114	491	0.49269	491	0.52361	541	0.59567	531	0.49706	421	0.09335	531	0.42274	621	0.43982	491	0.01132	571	0.40962	421	0.3876	441	0.1695
412	0.58189	472	0.46955	452	0.50364	422	0.36557	412	0.69714	308	3.96559	472	0.68276	412	0.68022	492	0.53064	492	0.48518	492	0.48262	542	0.5675	532	0.48473	422	0.08134	532	0.43378	622	0.41931	492	0.01311	572	0.40962	422	0.41281	442	0.14388
413	0.57241	473	0.48061	453	0.49762	423	0.35308	413	0.71464	307	4.08079	473	0.65755	413	0.64907	493	0.52944	493	0.50579	493	0.44764	543	0.5313	533	0.46074	423	0.07662	533	0.42124	623	0.44465	493	0.01437	573	0.45063	423	0.43592	443	0.13021
414	0.55839	474	0.477	454	0.50397	424	0.33697	414	0.71513	306	4.29302	474	0.64267	414	0.60678	494	0.52052	494	0.50935	494	0.42723	544	0.50041	534	0.45768	424	0.06636	534	0.39495	624	0.44706	494	0.01604	574	0.42552	424	0.46286	444	0.12299
415	0.54108	475	0.44918	455	0.51049	425	0.33059	415	0.70791	305	4.38397	475	0.63582	415	0.57888	495	0.48025	495	0.50671	495	0.3884	545	0.46652	535	0.44179	425	0.06137	535	0.40437	625	0.46184	495	0.02087	575	0.48828	425	0.47234	445	0.12043
416	0.54004	476	0.41915	456	0.52067	426	0.31566	416	0.69287	304	4.47493	476	0.60906	416	0.54536	496	0.45885	496	0.51852	496	0.39201	546	0.43168	536	0.43522	426	0.05648	536	0.40046	626	0.44404	496	0.01657	576	0.42971	426	0.47989	446	0.12378
417	0.54853	477	0.39051	457	0.52448	427	0.30502	417	0.70696	303	4.54163	477	0.59276	417	0.53226	497	0.44594	497	0.51219	497	0.3978	547	0.41957	537	0.42227	427	0.04822	537	0.38366	627	0.45943	497	0.01615	577	0.46987	427	0.48435	447	0.13222
418	0.54705	478	0.33935	458	0.52074	428	0.30021	418	0.68731	302	4.60226	478	0.58871	418	0.52556	498	0.42363	498	0.52797	498	0.40456	548	0.39507	538	0.41548	428	0.04991	538	0.37786	628	0.48054	498	0.02139	578	0.49121	428	0.4678	448	0.13735
419	0.49785	479	0.33413	459	0.53436	429	0.28737	419	0.68066	301	4.6629	479	0.56201	419	0.52907	499	0.40019	499	0.50107	499	0.41674	549	0.3752	539	0.39081	429	0.04912	539	0.36404	629	0.44072	499	0.02108	579	0.47531	429	0.44269	449	0.14275
420	0.48998	480	0.31451	460	0.53055	430	0.2793	420	0.66856	300	4.69928	480	0.54197	420	0.5401	500	0.3871	500	0.50077	500	0.42244	550	0.3488	540	0.39206	430	0.04461	540	0.36412	630	0.44766	500	0.02108	580	0.46234	430	0.40502	450	0.14603
421	0.50984	481	0.29123	461	0.53533	431	0.27353	421	0.66569	299	4.74173	481	0.53072	421	0.57638	501	0.37421	501	0.49439	501	0.43833	551	0.34036	541	0.3847	431	0.04448	541	0.3522	631	0.43831	501	0.02307	581	0.4251	431	0.37398	451	0.15047
422	0.53921	482	0.29333	462	0.52972	432	0.26091	422	0.65809	298	4.80236	482	0.50197	422	0.62136	502	0.3686	502	0.49391	502	0.43818	552	0.342	542	0.3847	432	0.04557	542	0.37426	632	0.45249	502	0.02621	582	0.40209	432	0.32825	452	0.14812
423	0.58055	483	0.27148	463	0.5226	433	0.25268	423	0.65561	297	4.83268	483	0.48025	423	0.67699	503	0.35017	503	0.46955	503	0.44031	553	0.30934	543	0.36354	433	0.04928	543	0.36324	633	0.46456	503	0.02758	583	0.4113	433	0.30711	453	0.14774
424	0.63095	484	0.25861	464	0.52877	434	0.24984	424	0.63568	296	4.863	484	0.48162	424	0.7434	504	0.34212	504	0.46091	504	0.43112	554	0.33533	544	0.36224	434	0.05132	544	0.35505	634	0.43137	504	0.03135	584	0.40502	434	0.26907	454	0.14463
425	0.66469	485	0.25751	465	0.5265	435	0.23953	425	0.62622	295	4.88725	485	0.46649	425	0.80068	505	0.31595	505	0.44145	505	0.41532	555	0.31492	545	0.35766	435	0.05175	545	0.34797	635	0.4178	505	0.0368	585	0.39498	435	0.26548	455	0.14359
426	0.67039	486	0.2421	466	0.51412	436	0.23019	426	0.62435	294	4.90544	486	0.45279	426	0.86655	506	0.3081	506	0.43331	506	0.39185	556	0.29804	546	0.35263	436	0.0541	546	0.34715	636	0.38793	506	0.04152	586	0.35063	436	0.23153	456	0.1459
427	0.66624	487	0.24077	467	0.49366	437	0.22314	427	0.6066	293	4.9297	487	0.43738	427	0.92028	507	0.28794	507	0.4099	507	0.37369	557	0.28375	547	0.35647	437	0.05092	547	0.34345	637	0.38914	507	0.05096	587	0.32301	437	0.20258	457	0.14834
428	0.69899	488	0.2405	468	0.47889	438	0.21714	428	0.61567	292	4.94182	488	0.42051	428	0.96894	508	0.29297	508	0.39304	508	0.35382	558	0.28375	548	0.34272	438	0.04723	548	0.3718	638	0.38582	508	0.05473	588	0.30167	438	0.19163	458	0.14529
429	0.74697	489	0.22457	469	0.46036	439	0.21369	429	0.62456	291	4.94182	489	0.40897	429	0.97722	509	0.30456	509	0.36646	509	0.35363	559	0.26143	549	0.33973	439	0.04879	549	0.38595	639	0.36561	509	0.06774	589	0.25272	439	0.17563	459	0.13164
430	0.88324	490	0.22226	470	0.44273	440	0.20681	430	0.64974	290	4.96001	490	0.39548	430	0.98323	510	0.29748	510	0.36141	510	0.35677	560	0.2549	550	0.34012	440	0.04171	550	0.37182	640	0.35173	510	0.07927	590	0.26109	440	0.16197	460	0.1178
431	1	491	0.21585	471	0.42013	441	0.20864	431	0.67382	289	4.94182	491	0.38202	431	0.98988	511	0.27704	511	0.3357	511	0.3554	561	0.25844	551	0.34408	441	0.0372	551	0.38942	641	0.32338	511	0.09185	591	0.25732	441	0.15632	461	0.10814
432	0.98861	492	0.20351	472	0.39736	442	0.20403	432	0.7045	288	4.93576	492	0.37559	432	1	512	0.28655	512	0.32897	512	0.40001	562	0.26511	552	0.34804	442	0.03283	552	0.4159	642	0.33092	512	0.1015	592	0.21715	442	0.15189	462	0.10338
433	0.92202	493	0.20385	473	0.39585	443	0.20044	433	0.73867	287	4.91757	493	0.37006	433	0.98741	513	0.26372	513	0.32867	513	0.44404	563	0.24837	553	0.33724	443	0.03238	553	0.41337	643	0.31644	513	0.11041	593	0.21715	443	0.15079	463	0.10953
434	0.83738	494	0.2048	474	0.37045	444	0.20381	434	0.80308	286	4.89332	494	0.35786	434	0.97218	514	0.25201	514	0.32017	514	0.48	564	0.24565	554	0.3378	444	0.02915	554	0.43356	644	0.29623	514	0.12111	594	0.22301	444	0.14866	464	0.12511
435	0.79267	495	0.19076	475	0.36213	445	0.20429	435	0.86308	285	4.85693	495	0.35733	435	0.94595	515	0.25061	515	0.31277	515	0.52351	565	0.24619	555	0.34951	445	0.02989	555	0.41862	645	0.27964	515	0.12331	595	0.22385	445	0.14939	465	0.14839
436	0.74654	496	0.19715	476	0.34506	446	0.20412	436	0.93403	284	4.80843	496	0.35154	436	0.93395	516	0.2546	516	0.28684	516	0.55897	566	0.24809	556	0.34736	446	0.02896	556	0.42134	646	0.25581	516	0.13505	596	0.23347	446	0.15259	466	0.16524
437	0.73318	497	0.19405	477	0.32234	447	0.20512	437	0.97502	283	4.77204	497	0.34636	437	0.91583	517	0.25642	517	0.28906	517	0.59474	567	0.24782	557	0.33582	447	0.02557	557	0.43758	647	0.24223	517	0.13631	597	0.23766	447	0.1566	467	0.16978
438	0.70023	498	0.18135	478	0.30683	448	0.2086	438	1	282	4.66896	498	0.33449	438	0.88836	518	0.24007	518	0.28554	518	0.62937	568	0.23775	558	0.33684	448	0.02316	558	0.41156	648	0.21357	518	0.13652	598	0.22008	448	0.15707	468	0.16564
439	0.68021	499	0.17743	479	0.29781	449	0.21934	439	0.98598	281	4.61439	499	0.32367	439	0.8641	519	0.24632	519	0.27669	519	0.6541	569	0.22972	559	0.33232	449	0.02199	559	0.41165	649	0.22323	519	0.1361	599	0.20209	449	0.15961	469	0.16468
440	0.64856	500	0.17213	480	0.29108	450	0.22679	440	0.98042	280	4.55375	500	0.32637	440	0.84089	520	0.23441	520	0.26854	520	0.69962	570	0.24306	560	0.33882	450	0.02062	560	0.41966	650	0.21026	520	0.13149	600	0.2272	450	0.15728	470	0.18361
441	0.63602	501	0.16206	481	0.27828	451	0.22849	441	0.96152	279	4.48099	501	0.3149	441	0.81952	521	0.24199	521	0.26082	521	0.72904	571	0.23843	561	0.32422	451	0.02106	561	0.41796	651	0.19367	521	0.12761	601	0.19958	451	0.15605	471	0.21758
442	0.6034	502	0.17559	482	0.26613	452	0.23645	442	0.94548	278	4.40216	502	0.31135	442	0.79538	522	0.23605	522	0.26313	522	0.77768	572	0.23707	562	0.31359	452	0.0198	562	0.4355	652	0.19035	522	0.12394	602	0.16611	452	0.15257	472	0.25636
443	0.58794	503	0.16441	483	0.25813	453	0.24855	443	0.92079	277	4.31727	503	0.29849	443	0.78044	523	0.2255	523	0.2553	523	0.82168	573	0.22564	563	0.31687	453	0.01868	563	0.41096	653	0.1819	523	0.11838	603	0.1887	453	0.1465	473	0.26877
444	0.55934	504	0.15993	484	0.25205	454	0.25089	444	0.90527	276	4.21419	504	0.3011	444	0.76971	524	0.2268	524	0.24655	524	0.8441	574	0.23068	564	0.30539	454	0.01578	564	0.41158	654	0.17979	524	0.11324	604	0.15941	454	0.14391	474	0.23761
445	0.55235	505	0.16132	485	0.24472	455	0.26732	445	0.88619	275	4.09899	505	0.29606	445	0.76327	525	0.22732	525	0.24	525	0.86799	575	0.23966	565	0.29486	455	0.01783	565	0.37835	655	0.1641	525	0.10989	605	0.18828	455	0.13672	475	0.19622
446	0.52695	506	0.1596	486	0.23872	456	0.27949	446	0.86126	274	3.89282	506	0.2916	446	0.75342	526	0.22418	526	0.22503	526	0.85739	576	0.23789	566	0.28015	456	0.01591	566	0.35978	656	0.16471	526	0.11219	606	0.15774	456	0.12655	476	0.16777
447	0.50654	507	0.15167	487	0.23752	457	0.28935	447	0.83241	273	3.79581	507	0.27544	447	0.75446	527	0.2239	527	0.22673	527	0.81393	577	0.22387	567	0.27286	457	0.01594	567	0.35591	657	0.15445	527	0.11136	607	0.17615	457	0.11863	477	0.14774
448	0.50327	508	0.152	488	0.23312	458	0.30294	448	0.81243	272	3.71092	508	0.2775	448	0.75174	528	0.21174	528	0.21949	528	0.76968	578	0.22414	568	0.26098	458	0.01676	568	0.32895	658	0.13937	528	0.1102	608	0.159	458	0.10801	478	0.13723
449	0.49763	509	0.15428	489	0.22632	459	0.31047	449	0.79791	271	3.60783	509	0.26207	449	0.75053	529	0.20636	529	0.22551	529	0.69697	579	0.23299	569	0.2539	459	0.01643	569	0.31602	659	0.15505	529	0.11691	609	0.16444	459	0.10124	479	0.13301
450	0.5025	510	0.14919	490	0.2268	460	0.31334	450	0.7701	270	3.50475	510	0.26212	450	0.75438	530	0.19937	530	0.21926	530	0.65934	580	0.21829	570	0.2431	460	0.01516	570	0.26871	660	0.13363	530	0.1317	610	0.14519	460	0.09388	480	0.13013
451	0.51086	511	0.14545	491	0.22056	461	0.31721	451	0.74963	269	3.39561	511	0.24591	451	0.75536	531	0.18883	531	0.2159	531	0.60334	581	0.20278	571	0.23308	461	0.01561	571	0.26539	661	0.14087	531	0.13725	611	0.13389	461	0.08962	481	0.13066
452	0.53239	512	0.13682	492	0.2125	462	0.32519	452	0.73093	268	3.2804	512	0.23497	452	0.75181	532	0.19254	532	0.21695	532	0.54029	582	0.20958	572	0.22002	462	0.01759	572	0.2628	662	0.1267	532	0.1599	612	0.13682	462	0.07829	482	0.13331
453	0.54068	513	0.13729	493	0.21041	463	0.32392	453	0.69899	267	3.18338	513	0.23906	453	0.75002	533	0.18575	533	0.20702	533	0.49251	583	0.19815	573	0.20661	463	0.01737	573	0.24532	663	0.1086	533	0.18947	613	0.12343	463	0.0744	483	0.13188
454	0.54343	514	0.13322	494	0.21144	464	0.3226	454	0.68158	266	3.00148	514	0.22371	454	0.73676	534	0.17345	534	0.2022	534	0.46934	584	0.18576	574	0.1876	464	0.01649	574	0.23514	664	0.11584	534	0.2051	614	0.12845	464	0.06737	484	0.1322
455	0.53702	515	0.11442	495	0.20539	465	0.32882	455	0.6634	265	2.94084	515	0.21301	455	0.72702	535	0.18247	535	0.19945	535	0.43864	585	0.18427	575	0.18166	465	0.0145	575	0.23807	665	0.11011	535	0.24746	615	0.1205	465	0.06239	485	0.12757
456	0.54001	516	0.11348	496	0.19878	466	0.32365	456	0.66279	264	2.88627	516	0.21126	456	0.72529	536	0.17355	536	0.20422	536	0.40183	586	0.181	576	0.17866	466	0.01469	576	0.2131	666	0.10287	536	0.28017	616	0.10209	466	0.05876	486	0.12635
457	0.52742	517	0.10706	497	0.19046	467	0.32904	457	0.64215	263	2.84382	517	0.2118	457	0.70645	537	0.1702	537	0.1955	537	0.41297	587	0.17365	577	0.16904	467	0.01427	577	0.21304	667	0.10317	537	0.31834	617	0.12134	467	0.05938	487	0.12217
458	0.51459	518	0.10158	498	0.19287	468	0.32308	458	0.63603	262	2.81957	518	0.21199	458	0.69206	538	0.16405	538	0.2	538	0.38961	588	0.16168	578	0.15773	468	0.01332	578	0.21649	668	0.08839	538	0.35105	618	0.12343	468	0.06031	488	0.11696
459	0.50103	519	0.09836	499	0.19656	469	0.32561	459	0.62519	261	2.79531	519	0.1962	459	0.68483	539	0.16189	539	0.19005	539	0.388	589	0.14507	579	0.15371	469	0.01354	579	0.1937	669	0.08205	539	0.37265	619	0.12218	469	0.075	489	0.10872
460	0.49113	520	0.08915	500	0.18634	470	0.32095	460	0.6134	260	2.765	520	0.19269	460	0.66661	540	0.1544	540	0.19516	540	0.38186	590	0.1399	580	0.14879	470	0.01357	580	0.1908	670	0.0905	540	0.41522	620	0.11172	470	0.11212	490	0.10302
461	0.48753	521	0.09009	501	0.17874	471	0.31404	461	0.60948	259	2.75287	521	0.18556	461	0.65066	541	0.15985	541	0.1732	541	0.36418	591	0.12942	581	0.1403	471	0.01378	581	0.18582	671	0.08627	541	0.45392	621	0.09874	471	0.16568	491	0.09586
462	0.49138	522	0.08862	502	0.17068	472	0.30151	462	0.61314	258	2.70436	522	0.18886	462	0.63819	542	0.15823	542	0.18239	542	0.35757	592	0.12616	582	0.13238	472	0.01524	582	0.18438	672	0.08839	542	0.45926	622	0.11004	472	0.21954	492	0.09326
463	0.48616	523	0.08663	503	0.16721	473	0.3005	463	0.6071	257	2.66192	523	0.17583	463	0.61287	543	0.15322	543	0.16662	543	0.36385	593	0.1218	583	0.12978	473	0.01786	583	0.18615	673	0.10045	543	0.48904	623	0.10377	473	0.24501	493	0.09033
464	0.49733	524	0.08865	504	0.16213	474	0.29258	464	0.61544	256	2.61341	524	0.16024	464	0.60012	544	0.14784	544	0.16335	544	0.35287	594	0.10724	584	0.12774	474	0.02798	584	0.17115	674	0.0911	544	0.51127	624	0.09707	474	0.23749	494	0.08847
465	0.46539	525	0.08094	505	0.16384	475	0.29397	465	0.60692	255	2.55883	525	0.16544	465	0.58355	545	0.14693	545	0.16302	545	0.34486	595	0.10343	585	0.12944	475	0.05255	585	0.17584	675	0.08839	545	0.53633	625	0.12552	475	0.22334	495	0.09047
466	0.44507	526	0.07926	506	0.16257	476	0.29197	466	0.6021	254	2.52245	526	0.15995	466	0.56649	546	0.13329	546	0.15599	546	0.34923	596	0.10289	586	0.11971	476	0.08079	586	0.16691	676	0.07994	546	0.55332	626	0.11381	476	0.1973	496	0.08996
467	0.41685	527	0.07215	507	0.15591	477	0.28852	467	0.6001	253	2.46788	527	0.15445	467	0.55286	547	0.1247	547	0.1531	547	0.33092	597	0.09921	587	0.11281	477	0.09464	587	0.17018	677	0.08507	547	0.58027	627	0.11883	477	0.17638	497	0.08792
468	0.39985	528	0.07565	508	0.15064	478	0.28557	468	0.59754	252	2.41937	528	0.14711	468	0.54436	548	0.11809	548	0.1473	548	0.32607	598	0.09009	588	0.11111	478	0.08291	588	0.15823	678	0.07813	548	0.58677	628	0.10293	478	0.15951	498	0.08747
469	0.37769	529	0.07297	509	0.14472	479	0.27871	469	0.59521	251	2.37086	529	0.14753	469	0.52713	549	0.11744	549	0.14233	549	0.33151	599	0.08329	589	0.10704	479	0.06863	589	0.16886	679	0.07692	549	0.61728	629	0.10167	479	0.14547	499	0.08782
470	0.35718	530	0.06702	510	0.13923	480	0.27571	470	0.58113	250	2.27385	530	0.14531	470	0.51126	550	0.10639	550	0.13122	550	0.31588	600	0.09186	590	0.10195	480	0.05861	590	0.1611	680	0.07662	550	0.65314	630	0.08787	480	0.13295	500	0.08891
471	0.347	531	0.07057	511	0.1369	481	0.27617	471	0.57034	249	2.21321	531	0.14178	471	0.49863	551	0.10346	551	0.13022	551	0.32375	601	0.08084	591	0.10183	481	0.0535	591	0.15041	681	0.07964	551	0.68816	631	0.08368	481	0.12409	501	0.0944
472	0.32879	532	0.07051	512	0.13167	482	0.27768	472	0.55782	248	2.17076	532	0.13593	472	0.47887	552	0.10323	552	0.12025	552	0.31292	602	0.07621	592	0.09487	482	0.04606	592	0.14741	682	0.07602	552	0.73335	632	0.0887	482	0.12118	502	0.09855
473	0.32536	533	0.05968	513	0.12532	483	0.2772	473	0.53756	247	2.12832	533	0.13136	473	0.46588	553	0.09346	553	0.11994	553	0.29665	603	0.0788	593	0.09346	483	0.03987	593	0.14613	683	0.07964	553	0.77834	633	0.07406	483	0.1166	503	0.1006
474	0.30217	534	0.06454	514	0.12723	484	0.27831	474	0.52076	246	2.098	534	0.12882	474	0.4491	554	0.09564	554	0.11023	554	0.30596	604	0.07145	594	0.09544	484	0.03329	594	0.1521	684	0.06878	554	0.80319	634	0.09791	484	0.11172	504	0.09712
475	0.2895	535	0.05694	515	0.12202	485	0.28744	475	0.51097	245	2.098	535	0.122	475	0.43411	555	0.09386	555	0.11609	555	0.30382	605	0.06805	595	0.09159	485	0.03209	595	0.1397	685	0.07149	555	0.83307	635	0.07197	485	0.10655	505	0.09239
476	0.27959	536	0.06082	516	0.11939	486	0.28647	476	0.48974	244	2.12226	536	0.12304	476	0.42959	556	0.09047	556	0.10964	556	0.29599	606	0.05797	596	0.09465	486	0.02998	596	0.14637	686	0.08115	556	0.88697	636	0.08075	486	0.09866	506	0.08606
477	0.26423	537	0.05241	517	0.11473	487	0.29088	477	0.47362	243	2.17683	537	0.11951	477	0.41689	557	0.08423	557	0.10275	557	0.30539	607	0.06396	597	0.08967	487	0.0306	597	0.15207	687	0.06697	557	0.92471	637	0.07866	487	0.09899	507	0.08216
478	0.25206	538	0.05465	518	0.10569	488	0.29358	478	0.45134	242	2.32842	538	0.11558	478	0.40425	558	0.08415	558	0.10958	558	0.321	608	0.05484	598	0.08548	488	0.02639	598	0.15567	688	0.06878	558	0.93499	638	0.06611	488	0.09809	508	0.07993
479	0.25334	539	0.05692	519	0.10704	489	0.29687	479	0.43865	241	2.44363	539	0.11525	479	0.40123	559	0.08761	559	0.09609	559	0.33486	609	0.0528	599	0.08458	489	0.02683	599	0.14309	689	0.0549	559	0.95942	639	0.06234	489	0.09849	509	0.07977
480	0.23703	540	0.05617	520	0.10688	490	0.29754	480	0.42056	240	2.5649	540	0.11075	480	0.39269	560	0.08259	560	0.10159	560	0.33234	610	0.05838	600	0.07688	490	0.02662	600	0.14744	690	0.05581	560	0.97211	640	0.06862	490	0.09878	510	0.07871
481	0.23507	541	0.05346	521	0.09901	491	0.30054	481	0.40537	239	2.72861	541	0.10534	481	0.38105	561	0.07825	561	0.09186	561	0.34033	611	0.05566	601	0.07966	491	0.0287	601	0.13918	691	0.0552	561	1	641	0.06527	491	0.09785	511	0.07879
482	0.22624	542	0.05041	522	0.09586	492	0.30637	482	0.39076	238	2.91052	542	0.11023	482	0.37296	562	0.06922	562	0.09159	562	0.36494	612	0.05117	602	0.07762	492	0.03101	602	0.1449	692	0.05792	562	0.98763	642	0.04519	492	0.09334	512	0.07527
483	0.21917	543	0.04887	523	0.09563	493	0.3075	483	0.37639	237	3.12275	543	0.10413	483	0.36385	563	0.0768	563	0.09208	563	0.36245	613	0.05444	603	0.07587	493	0.03288	603	0.13604	693	0.05671	563	0.97683	643	0.05063	493	0.09003	513	0.07039
484	0.21674	544	0.04686	524	0.0906	494	0.30887	484	0.35853	236	3.37742	544	0.10551	484	0.35205	564	0.07346	564	0.08833	564	0.36972	614	0.05199	604	0.07439	494	0.03295	604	0.1345	694	0.05339	564	0.94202	644	0.04603	494	0.08758	514	0.06661
485	0.21379	545	0.05191	525	0.09214	495	0.31162	485	0.34736	235	3.65634	545	0.09856	485	0.33892	565	0.06705	565	0.08575	565	0.38729	615	0.04246	605	0.07134	495	0.02965	605	0.14201	695	0.04766	565	0.90144	645	0.0272	495	0.08277	515	0.0634
486	0.21115	546	0.0432	526	0.0893	496	0.30659	486	0.33337	234	4.28696	546	0.09966	486	0.32545	566	0.07975	566	0.08603	566	0.36817	616	0.04328	606	0.07445	496	0.02658	606	0.16248	696	0.0552	566	0.90982	646	0.03264	496	0.07809	516	0.05968
487	0.21045	547	0.04552	527	0.0863	497	0.30158	487	0.32373	233	4.62652	547	0.0936	487	0.32177	567	0.07169	567	0.07952	567	0.37041	617	0.04886	607	0.06602	497	0.02614	607	0.14096	697	0.04977	567	0.87092	647	0.02218	497	0.07362	517	0.05655
488	0.20972	548	0.04223	528	0.08468	498	0.30584	488	0.30762	232	4.89332	548	0.08807	488	0.31932	568	0.07268	568	0.08264	568	0.37372	618	0.04532	608	0.06382	498	0.02543	608	0.14325	698	0.04193	568	0.83748	648	0.02929	498	0.07317	518	0.05322
489	0.20161	549	0.04457	529	0.08398	499	0.29738	489	0.29555	231	5.11767	549	0.08731	489	0.30136	569	0.07367	569	0.08514	569	0.35891	619	0.0479	609	0.06664	499	0.02361	609	0.14924	699	0.04465	569	0.78442	649	0.02552	499	0.07603	519	0.0523
490	0.19427	550	0.0415	530	0.07858	500	0.29364	490	0.28575	230	5.16011	550	0.08195	490	0.30125	570	0.07153	570	0.07638	570	0.35728	620	0.04287	610	0.06223	500	0.0218	610	0.146	700	0.04163	570	0.74982	650	0.01925	500	0.08134	520	0.05046
491	0.19327	551	0.03962	531	0.07815	501	0.2832	491	0.27636	229	4.70534	551	0.08534	491	0.28651	571	0.07133	571	0.07398	571	0.35612	621	0.04545	611	0.06653	501	0.02221	611	0.13845	701	0.04766	571	0.70305	651	0.02092	501	0.09262	521	0.04785
492	0.18994	552	0.04047	532	0.07439	502	0.27869	492	0.26693	228	3.9474	552	0.08472	492	0.27463	572	0.07364	572	0.06965	572	0.36243	622	0.04124	612	0.0572	502	0.02128	612	0.14786	702	0.04042	572	0.67401	652	0.02762	502	0.10248	522	0.04582
493	0.17728	553	0.03838	533	0.07524	503	0.27278	493	0.26236	227	1.52196	553	0.07733	493	0.26309	573	0.06731	573	0.0666	573	0.34234	623	0.04205	613	0.05703	503	0.02104	613	0.13265	703	0.02353	573	0.63091	653	0.03347	503	0.11047	523	0.04437
494	0.17573	554	0.03921	534	0.07338	504	0.26533	494	0.2593	226	0.84284	554	0.07434	494	0.25662	574	0.06685	574	0.06572	574	0.34879	624	0.03702	614	0.05646	504	0.02194	614	0.13529	704	0.02775	574	0.61225	654	0.01255	504	0.11162	524	0.04285
495	0.16661	555	0.03896	535	0.06993	505	0.26107	495	0.25252	225	0.95805	555	0.06887	495	0.2498	575	0.06516	575	0.07021	575	0.32836	625	0.04083	615	0.05573	505	0.02707	615	0.14158	705	0.03167	575	0.58865	655	0.0251	505	0.11309	525	0.04207
496	0.1613	556	0.03429	536	0.06872	506	0.25467	496	0.24691	224	0.86709	556	0.0699	496	0.24024	576	0.06388	576	0.06943	576	0.31313	626	0.03865	616	0.05261	506	0.03134	616	0.12748	706	0.02745	576	0.56716	656	0.0205	506	0.11497	526	0.03881
497	0.15937	557	0.03483	537	0.06898	507	0.25239	497	0.24145	223	0.85497	557	0.06671	497	0.23548	577	0.06203	577	0.06576	577	0.29331	627	0.03838	617	0.05063	507	0.03425	617	0.12719	707	0.02172	577	0.5443	657	0.01046	507	0.12042	527	0.03909
498	0.15498	558	0.03359	538	0.06407	508	0.23904	498	0.23481	222	0.9823	558	0.06561	498	0.22698	578	0.05529	578	0.06381	578	0.28555	628	0.03048	618	0.04979	508	0.03782	618	0.11144	708	0.01961	578	0.5377	658	0.01088	508	0.13232	528	0.03675
499	0.15078	559	0.0292	539	0.06319	509	0.23052	499	0.23237	221	1.06719	559	0.06531	499	0.22028	579	0.05743	579	0.07051	579	0.26397	629	0.03402	619	0.04854	509	0.03919	619	0.12091	709	0.02474	579	0.53633	659	0	509	0.1452	529	0.03445
500	0.14668	560	0.02853	540	0.06309	510	0.22409	500	0.22587	220	1.08538	560	0.06369	500	0.21481	580	0.06597	580	0.06101	580	0.25176	630	0.03416	620	0.04271	510	0.03826	620	0.12074	710	0.01237	580	0.51672	660	0.00921	510	0.15301	530	0.03365
501	0.13894	561	0.02869	541	0.06182	511	0.22033	501	0.2221	219	1.33399	561	0.06356	501	0.20925	581	0.06274	581	0.06597	581	0.22905	631	0.03171	621	0.04362	511	0.03737	621	0.11679	711	0.02112	581	0.51672			511	0.15393	531	0.03327
502	0.13512	562	0.028	542	0.0606	512	0.21175	502	0.21981	218	1.46739	562	0.05745	502	0.1993	582	0.06035	582	0.05828	582	0.22645	632	0.0294	622	0.04017	512	0.03714	622	0.11089	712	0.01659	582	0.49617			512	0.15242	532	0.03141
503	0.12436	563	0.02865	543	0.05897	513	0.21117	503	0.20803	217	1.40069	563	0.05931	503	0.19361	583	0.0594	583	0.06517	583	0.20719	633	0.02627	623	0.0396	513	0.04031	623	0.10917	713	0.01961	583	0.5032			513	0.14309	533	0.03067
504	0.12094	564	0.03242	544	0.05846	514	0.20346	504	0.20434	216	1.5159	564	0.0595	504	0.18897	584	0.0529	584	0.05824	584	0.19971	634	0.02912	624	0.03655	514	0.04292	624	0.09924	714	0.0184	584	0.49858			514	0.13079	534	0.02895
505	0.11115	565	0.02946	545	0.05501	515	0.20044	505	0.20112	215	1.5826	565	0.06133	505	0.18302	585	0.05489	585	0.05366	585	0.18505	635	0.02667	625	0.03496	515	0.0485	625	0.09575	715	0.01056	585	0.51253			515	0.11958	535	0.02923
506	0.10889	566	0.02611	546	0.05113	516	0.19114	506	0.19328	214	1.34005	566	0.05659	506	0.17794	586	0.05597	586	0.06051	586	0.17914	636	0.02654	626	0.03434	516	0.05577	626	0.08821	716	0.00965	586	0.49208			516	0.10932	536	0.02751
507	0.10417	567	0.02783	547	0.0515	517	0.18436	507	0.18602	213	1.55834	567	0.05397	507	0.17057	587	0.05686	587	0.05862	587	0.16942	637	0.02531	627	0.03592	517	0.05763	627	0.09814	717	0.01297	587	0.51127			517	0.09955	537	0.02749
508	0.10093	568	0.02492	548	0.05401	518	0.17962	508	0.17998	212	1.37037	568	0.04925	508	0.17231	588	0.05458	588	0.05727	588	0.17671	638	0.02354	628	0.03293	518	0.05197	628	0.09423	718	0	588	0.49953			518	0.0934	538	0.02716
509	0.09674	569	0.02629	549	0.04817	519	0.17537	509	0.17268	211	1.42494	569	0.05054	509	0.16228	589	0.05185	589	0.05327	589	0.16906	639	0.02055	629	0.03078	519	0.04425	629	0.09057	719	0.000603318	589	0.49523			519	0.084	539	0.02621
510	0.09316	570	0.02183	550	0.04651	520	0.16915	510	0.16816	210	1.62504	570	0.05012	510	0.16018	590	0.0436	590	0.05405	590	0.16634	640	0.02082	630	0.02857	520	0.04098	630	0.08233	720	0.00392	590	0.49387			520	0.07947	540	0.02524
511	0.08872	571	0.0206	551	0.04529	521	0.16788	511	0.16483	209	1.47345	571	0.04432	511	0.15329	591	0.05047	591	0.05813	591	0.16083	641	0.01293	631	0.02642	521	0.03592	631	0.08377			591	0.46755			521	0.07216	541	0.02404
512	0.0852	572	0.02251	552	0.04164	522	0.16429	512	0.15761	208	1.47345	572	0.04616	512	0.14754	592	0.04718	592	0.04737	592	0.15709	642	0.02028	632	0.02625	522	0.03452	632	0.07566			592	0.45958			522	0.06933	542	0.02352
513	0.08028	573	0.0205	553	0.04278	523	0.16182	513	0.15463	207	1.52196	573	0.04455	513	0.14228	593	0.04901	593	0.04454	593	0.15887	643	0.01592	633	0.02478	523	0.02987	633	0.07738			593	0.4666			523	0.0679	543	0.02262
514	0.07718	574	0.0175	554	0.04034	524	0.15904	514	0.1473	206	1.27335	574	0.04439	514	0.13815	594	0.04709	594	0.04967	594	0.14573	644	0.01837	634	0.02376	524	0.02858	634	0.07953			594	0.45507			524	0.06767	544	0.02263
515	0.07413	575	0.01828	555	0.04096	525	0.15711	515	0.13705	205	1.60685	575	0.04151	515	0.13393	595	0.04363	595	0.04359	595	0.13553	645	0.01415	635	0.02059	525	0.02618	635	0.08778			595	0.45591			525	0.06381	545	0.02229
516	0.07238	576	0.02549	556	0.03696	526	0.15473	516	0.13432	204	1.30973	576	0.04038	516	0.1283	596	0.04315	596	0.04885	596	0.13939	646	0.01306	636	0.0198	526	0.02443	636	0.07042			596	0.44364			526	0.06221	546	0.02188
517	0.06881	577	0.0211	557	0.03661	527	0.15227	517	0.1285	203	1.1824	577	0.03776	517	0.12574	597	0.04546	597	0.037	597	0.13909	647	0.01306	637	0.0189	527	0.02511	637	0.06275			597	0.44437			527	0.05868	547	0.02211
518	0.06641	578	0.02077	558	0.03567	528	0.1514	518	0.12231	202	1.53409	578	0.04113	518	0.12079	598	0.04125	598	0.04559	598	0.13541	648	0.0132	638	0.01957	528	0.02319	638	0.07118			598	0.43987			528	0.05762	548	0.02109
519	0.06361	579	0.01883	559	0.03471	529	0.15156	519	0.11879	201	1.29761	579	0.03805	519	0.11544	599	0.046	599	0.04233	599	0.13874	649	0.01184	639	0.0181	529	0.0212	639	0.07013			599	0.45224			529	0.05541	549	0.02009
520	0.06221	580	0.01825	560	0.03498	530	0.14975	520	0.11311	200	1.41282	580	0.03799	520	0.11488	600	0.04882	600	0.03787	600	0.13643	650	0.01184	640	0.0168	530	0.02005	640	0.07041			600	0.4449			530	0.05319	550	0.01849
521	0.06091	581	0.01726	561	0.03119	531	0.14618	521	0.10654			581	0.03465	521	0.11035					601	0.13121	651	0.00857			531	0.01975	641	0.05329			601	0.45318			531	0.05316	551	0.01767
522	0.06109	582	0.01769	562	0.03325	532	0.14352	522	0.10484			582	0.03357	522	0.10588					602	0.13047	652	0.01048			532	0.01999	642	0.06468			602	0.45392			532	0.04988	552	0.01727
523	0.05669	583	0.02042	563	0.03244	533	0.14223	523	0.09901			583	0.03501	523	0.10396					603	0.12145	653	0.00653			533	0.01762	643	0.05662			603	0.45476			533	0.05039	553	0.01674
524	0.05525	584	0.0154	564	0.02998	534	0.13941	524	0.09533			584	0.03514	524	0.09647					604	0.13081	654	0.00898			534	0.01882	644	0.07243			604	0.46272			534	0.04746	554	0.01619
525	0.05375	585	0.01751	565	0.02724	535	0.13607	525	0.09072			585	0.03235	525	0.09381					605	0.13554	655	0.00531			535	0.01712	645	0.07593			605	0.45633			535	0.04773	555	0.01663
526	0.04981	586	0.01859	566	0.02981	536	0.13147	526	0.08724			586	0.03203	526	0.0924					606	0.11912	656	0.00381			536	0.01854	646	0.06369			606	0.46556			536	0.04712	556	0.01553
527	0.04908	587	0.02099	567	0.02826	537	0.13064	527	0.08491			587	0.03008	527	0.08724					607	0.12891	657	0.00286			537	0.01753	647	0.0611			607	0.45067			537	0.04584	557	0.01418
528	0.04825	588	0.0184	568	0.02982	538	0.12792	528	0.08016			588	0.02929	528	0.08576					608	0.12729	658	0.00313			538	0.01748	648	0.06055			608	0.44354			538	0.04639	558	0.01366
529	0.04645	589	0.0153	569	0.02724	539	0.12347	529	0.0768			589	0.02952	529	0.08142					609	0.12289	659	0.0068			539	0.01573	649	0.07248			609	0.45759			539	0.04669	559	0.01201
530	0.04393	590	0.01661	570	0.02649	540	0.1191	530	0.0736			590	0.02966	530	0.07997					610	0.11793	660	0.00531			540	0.01527	650	0.05709			610	0.44647			540	0.04839	560	0.01233
531	0.04108	591	0.02066	571	0.02591	541	0.11435	531	0.06972			591	0.02901	531	0.07644					611	0.12262					541	0.01403					611	0.42655			541	0.0527	561	0.01191
532	0.04226	592	0.01611	572	0.02573	542	0.11236	532	0.06691			592	0.02726	532	0.07495					612	0.12544					542	0.01444					612	0.4254			542	0.05284	562	0.01084
533	0.03776	593	0.01908	573	0.02523	543	0.10947	533	0.06509			593	0.02801	533	0.07133					613	0.13268					543	0.01427					613	0.419			543	0.05226	563	0.01026
534	0.03586	594	0.02024	574	0.02558	544	0.10522	534	0.06178			594	0.02849	534	0.07083					614	0.12009					544	0.01416					614	0.41271			544	0.05446	564	0.00997
535	0.03482	595	0.01671	575	0.02548	545	0.1002	535	0.0592			595	0.02676	535	0.06604					615	0.1305					545	0.01319					615	0.4039			545	0.06266	565	0.0096
536	0.03462	596	0.01456	576	0.02535	546	0.09715	536	0.05783			596	0.02847	536	0.06466					616	0.11973					546	0.01431					616	0.39939			546	0.06171	566	0.00854
537	0.0306	597	0.02004	577	0.02379	547	0.09407	537	0.05597			597	0.02785	537	0.06359					617	0.11808					547	0.01376					617	0.38608			547	0.05456	567	0.00865
538	0.03099	598	0.01592	578	0.0224	548	0.09125	538	0.05429			598	0.0217	538	0.05985					618	0.11658					548	0.0122					618	0.38545			548	0.05222	568	0.00786
539	0.0287	599	0.01466	579	0.02216	549	0.08785	539	0.05138			599	0.0257	539	0.06031					619	0.11383					549	0.01381					619	0.36448			549	0.04997	569	0.00761
540	0.02693	600	0.01708	580	0.02006	550	0.0837	540	0.04945			600	0.02346	540	0.05723					620	0.12482					550	0.01266					620	0.34225			550	0.04783	570	0.00792
541	0.02835			581	0.02173	551	0.07974	541	0.0495					541	0.05316					621	0.1234					551	0.01371					621	0.32746			551	0.04469	571	0.00731
542	0.02588			582	0.02181	552	0.07775	542	0.04762					542	0.05388					622	0.1165					552	0.01625					622	0.30806			552	0.04349	572	0.00673
543	0.02452			583	0.01991	553	0.07436	543	0.0452					543	0.05131					623	0.11584					553	0.01665					623	0.30681			553	0.0435	573	0.00648
544	0.02245			584	0.01974	554	0.07176	544	0.04222					544	0.04966					624	0.10531					554	0.01616					624	0.28772			554	0.04283	574	0.00678
545	0.02115			585	0.02047	555	0.06895	545	0.0428					545	0.04884					625	0.11459					555	0.01534					625	0.28122			555	0.04161	575	0.00659
546	0.02016			586	0.01914	556	0.06628	546	0.04007					546	0.04694					626	0.11948					556	0.01447					626	0.26717			556	0.04055	576	0.00582
547	0.01871			587	0.01923	557	0.06293	547	0.03896					547	0.04414					627	0.10295					557	0.01296					627	0.24305			557	0.03844	577	0.00586
548	0.01845			588	0.01874	558	0.06077	548	0.03652					548	0.04332					628	0.10025					558	0.01376					628	0.24127			558	0.03713	578	0.00576
549	0.01531			589	0.01751	559	0.05748	549	0.03506					549	0.04184					629	0.09797					559	0.01392					629	0.22837			559	0.03494	579	0.00497
550	0.01561			590	0.01957	560	0.05701	550	0.03367					550	0.04149					630	0.10517					560	0.01341					630	0.20573			560	0.03284	580	0.00495
551	0.01493			591	0.01753	561	0.05472	551	0.03177					551	0.04274					631	0.09243					561	0.01529					631	0.20939			561	0.03001	581	0.00471
552	0.01339			592	0.01582	562	0.05247	552	0.0306					552	0.04448					632	0.09787					562	0.01505					632	0.18664			562	0.02843	582	0.00465
553	0.01294			593	0.01693	563	0.05072	553	0.02959					553	0.04353					633	0.08767					563	0.01453					633	0.20027			563	0.02681	583	0.00474
554	0.01169			594	0.01372	564	0.04901	554	0.02776					554	0.04256					634	0.08963					564	0.01308					634	0.18381			564	0.02454	584	0.00461
555	0.01211			595	0.01628	565	0.0475	555	0.02626					555	0.04199					635	0.07921					565	0.012					635	0.17448			565	0.02272	585	0.0046
556	0.01001			596	0.01603	566	0.04449	556	0.02583					556	0.04047					636	0.08177					566	0.0113					636	0.17207			566	0.02094	586	0.00379
557	0.00969			597	0.01401	567	0.04387	557	0.02421					557	0.03826					637	0.08042					567	0.01089					637	0.17511			567	0.01958	587	0.00387
558	0.01001			598	0.01641	568	0.0425	558	0.02303					558	0.03808					638	0.08207					568	0.00993					638	0.15854			568	0.01893	588	0.00372
559	0.00849			599	0.01408	569	0.04153	559	0.0216					559	0.03806					639	0.0699					569	0.0085					639	0.16043			569	0.01855	589	0.00349
560	0.00804			600	0.01391	570	0.04023	560	0.02115					560	0.03793					640	0.06274					570	0.00839					640	0.15498			570	0.01781	590	0.00349
561	0.00712					571	0.03898	561	0.0199					561	0.03752					641	0.06922					571	0.00758					641	0.14963			571	0.01705	591	0.00332
562	0.0076					572	0.03763	562	0.01914					562	0.03709					642	0.06131					572	0.00673					642	0.14376			572	0.01589	592	0.00343
563	0.0065					573	0.03612	563	0.01826					563	0.03614					643	0.06419					573	0.00678					643	0.13338			573	0.01573	593	0.00335
564	0.00537					574	0.0347	564	0.01714					564	0.03425					644	0.06371					574	0.00613					644	0.134			574	0.01529	594	0.00266
565	0.00597					575	0.03407	565	0.01651					565	0.03409					645	0.05687					575	0.00549					645	0.12771			575	0.01494	595	0.00307
566	0.00544					576	0.03122	566	0.01549					566	0.03239					646	0.05392					576	0.00579					646	0.1274			576	0.01413	596	0.00273
567	0.00405					577	0.03121	567	0.01475					567	0.032					647	0.05768					577	0.00567					647	0.11041			577	0.01466	597	0.00245
568	0.004					578	0.03055	568	0.01427					568	0.03095					648	0.05167					578	0.00553					648	0.11408			578	0.01382	598	0.00238
569	0.00407					579	0.02898	569	0.01273					569	0.02942					649	0.05138					579	0.00544					649	0.11335			579	0.014	599	0.00245
570	0.00255					580	0.02893	570	0.01278					570	0.02764					650	0.05972					580	0.00484					650	0.11219			580	0.01333	600	0.00218
571	0.00267					581	0.02774	571	0.01219					571	0.0272					651	0.057					581	0.00457					651	0.10643			581	0.01226	601	0.00232
572	0.003					582	0.02593	572	0.01154					572	0.02687					652	0.05959					582	0.004					652	0.09762			582	0.0125	602	0.00212
573	0.00297					583	0.02531	573	0.01096					573	0.02423					653	0.05872					583	0.00418					653	0.09846			583	0.01225	603	0.00176
574	0.0014					584	0.025	574	0.01068					574	0.02437					654	0.04251					584	0.00435					654	0.09636			584	0.01239	604	0.00168
575	0.00168					585	0.02418	575	0.00998					575	0.02269					655	0.04142					585	0.00405					655	0.09584			585	0.01192	605	0.0015
576	0.00153					586	0.02284	576	0.0096					576	0.02208					656	0.05025					586	0.0046					656	0.10108			586	0.01109	606	0.00163
577	0.00142					587	0.02242	577	0.00846					577	0.02256					657	0.04429					587	0.00318					657	0.10276			587	0.01144	607	0.0016
578	0.00113					588	0.02157	578	0.00829					578	0.0206					658	0.04799					588	0.00386					658	0.095			588	0.01109	608	0.00135
579	0.000416931					589	0.01961	579	0.0077					579	0.02011					659	0.05669					589	0.00293					659	0.0885			589	0.01035	609	0.00132
580	0					590	0.02007	580	0.00763					580	0.01929					660	0.04354					590	0.00337					660	0.08493			590	0.01024	610	0.00132
						591	0.01883																			591	0.00292					661	0.08745			591	0.00979	611	0.0014
						592	0.01814																			592	0.0029					662	0.08357			592	0.00959	612	0.00126
						593	0.01656																			593	0.00298					663	0.08367			593	0.00963	613	0.00121
						594	0.01648																			594	0.00238					664	0.08441			594	0.00905	614	0.00135
						595	0.01526																			595	0.00263					665	0.08514			595	0.00877	615	0.0012
						596	0.01442																			596	0.00314					666	0.08609			596	0.00861	616	0.00116
						597	0.01377																			597	0.00257					667	0.07633			597	0.00861	617	0.00102
						598	0.01303																			598	0.00232					668	0.08451			598	0.00863	618	0.000854747
						599	0.0124																			599	0.00241					669	0.07424			599	0.00846	619	0.000942935
						600	0.01212																			600	0.00281					670	0.07371			600	0.00829	620	0.001
						601	0.01145																									671	0.07675					621	0.000949719
						602	0.01053																									672	0.07025					622	0.000752992
						603	0.00986																									673	0.07099					623	0.000644452
						604	0.00927																									674	0.06711					624	0.000793694
						605	0.00879																									675	0.07162					625	0.000698722
						606	0.00812																									676	0.06249					626	0.000834396
						607	0.00824																									677	0.06595					627	0.000624101
						608	0.00758																									678	0.06092					628	0.000651236
						609	0.00711																									679	0.05956					629	0.000305267
						610	0.00718																									680	0.05589					630	0.000576615
						611	0.00663																									681	0.05358					631	0.000332402
						612	0.00633																									682	0.05201					632	0.000312051
						613	0.0059																									683	0.0497					633	0.000488427
						614	0.00529																									684	0.04855					634	0.000210295
						615	0.00486																									685	0.04813					635	0.000339185
						616	0.00459																									686	0.04089					636	0.000217079
						617	0.00457																									687	0.04593					637	0.000108539
						618	0.00417																									688	0.03838					638	0.000223862
						619	0.00424																									689	0.03901					639	0.000149242
						620	0.00321																									690	0.03167					640	0
						621	0.00379																									691	0.03313
						622	0.00347																									692	0.0345
						623	0.00299																									693	0.02925
						624	0.00264																									694	0.02904
						625	0.00282																									695	0.02978
						626	0.00257																									696	0.02936
						627	0.00208																									697	0.02674
						628	0.00184																									698	0.02391
						629	0.0019																									699	0.02265
						630	0.0021																									700	0.02233
																																701	0.01971
																																702	0.01835
																																703	0.01971
																																704	0.01971
																																705	0.01573
																																706	0.01814
																																707	0.01374
																																708	0.01447
																																709	0.01416
																																710	0.01311
																																711	0.01132
																																712	0.01541
																																713	0.01437
																																714	0.01353
																																715	0.01174
																																716	0.00975
																																717	0.01049
																																718	0.00839
																																719	0.0086
																																720	0.01007
